# Supplementary material for: DepoScope: Accurate phage depolymerase annotation and domain delineation using large language models
Source: PLoS Comput Biol. 2024 Aug 5;20(8):e1011831. doi: 10.1371/journal.pcbi.1011831 (PMC11326577; doi:10.1371/journal.pcbi.1011831)
Supplement: S1 Data — (ZIP) [file pcbi.1011831.s003.zip › FN_FP_deposcope_032024/False_positives/NC_027364.1__YP_009150603.pdb]

PARENT N/A
ATOM      1  N   MET A   1      -4.832 -20.348  34.013  1.00  0.55           N  
ATOM      2  CA  MET A   1      -4.944 -19.114  33.241  1.00  0.57           C  
ATOM      3  C   MET A   1      -4.953 -19.407  31.744  1.00  0.57           C  
ATOM      4  CB  MET A   1      -3.798 -18.160  33.580  1.00  0.48           C  
ATOM      5  O   MET A   1      -3.971 -19.917  31.202  1.00  0.50           O  
ATOM      6  CG  MET A   1      -4.236 -16.717  33.772  1.00  0.45           C  
ATOM      7  SD  MET A   1      -2.843 -15.614  34.228  1.00  0.54           S  
ATOM      8  CE  MET A   1      -3.219 -15.331  35.980  1.00  0.39           C  
ATOM      9  N   LEU A   2      -6.145 -19.591  31.075  1.00  0.62           N  
ATOM     10  CA  LEU A   2      -6.093 -19.746  29.626  1.00  0.62           C  
ATOM     11  C   LEU A   2      -5.291 -18.617  28.987  1.00  0.62           C  
ATOM     12  CB  LEU A   2      -7.507 -19.778  29.040  1.00  0.55           C  
ATOM     13  O   LEU A   2      -5.554 -17.440  29.245  1.00  0.57           O  
ATOM     14  CG  LEU A   2      -8.275 -21.092  29.194  1.00  0.51           C  
ATOM     15  CD1 LEU A   2      -9.770 -20.858  28.999  1.00  0.43           C  
ATOM     16  CD2 LEU A   2      -7.758 -22.134  28.208  1.00  0.48           C  
ATOM     17  N   PRO A   3      -4.026 -18.767  28.665  1.00  0.57           N  
ATOM     18  CA  PRO A   3      -3.696 -17.675  27.746  1.00  0.56           C  
ATOM     19  C   PRO A   3      -4.886 -17.241  26.894  1.00  0.57           C  
ATOM     20  CB  PRO A   3      -2.589 -18.272  26.873  1.00  0.50           C  
ATOM     21  O   PRO A   3      -5.382 -18.021  26.077  1.00  0.53           O  
ATOM     22  CG  PRO A   3      -2.796 -19.750  26.951  1.00  0.47           C  
ATOM     23  CD  PRO A   3      -3.543 -20.061  28.216  1.00  0.48           C  
ATOM     24  N   PHE A   4      -5.841 -16.495  27.245  1.00  0.50           N  
ATOM     25  CA  PHE A   4      -6.652 -15.906  26.185  1.00  0.53           C  
ATOM     26  C   PHE A   4      -5.887 -15.884  24.867  1.00  0.50           C  
ATOM     27  CB  PHE A   4      -7.085 -14.486  26.564  1.00  0.45           C  
ATOM     28  O   PHE A   4      -4.941 -15.112  24.705  1.00  0.47           O  
ATOM     29  CG  PHE A   4      -8.471 -14.410  27.145  1.00  0.43           C  
ATOM     30  CD1 PHE A   4      -9.577 -14.243  26.321  1.00  0.37           C  
ATOM     31  CD2 PHE A   4      -8.668 -14.504  28.517  1.00  0.39           C  
ATOM     32  CE1 PHE A   4     -10.861 -14.172  26.856  1.00  0.38           C  
ATOM     33  CE2 PHE A   4      -9.948 -14.433  29.059  1.00  0.44           C  
ATOM     34  CZ  PHE A   4     -11.043 -14.266  28.227  1.00  0.30           C  
ATOM     35  N   ALA A   5      -5.612 -16.925  24.179  1.00  0.44           N  
ATOM     36  CA  ALA A   5      -5.410 -16.720  22.747  1.00  0.45           C  
ATOM     37  C   ALA A   5      -6.239 -15.543  22.239  1.00  0.44           C  
ATOM     38  CB  ALA A   5      -5.762 -17.988  21.972  1.00  0.39           C  
ATOM     39  O   ALA A   5      -7.463 -15.640  22.127  1.00  0.41           O  
ATOM     40  N   ARG A   6      -6.037 -14.304  22.691  1.00  0.48           N  
ATOM     41  CA  ARG A   6      -6.522 -13.356  21.693  1.00  0.48           C  
ATOM     42  C   ARG A   6      -6.517 -13.977  20.300  1.00  0.48           C  
ATOM     43  CB  ARG A   6      -5.674 -12.083  21.702  1.00  0.44           C  
ATOM     44  O   ARG A   6      -5.459 -14.128  19.686  1.00  0.45           O  
ATOM     45  CG  ARG A   6      -6.347 -10.899  22.378  1.00  0.41           C  
ATOM     46  CD  ARG A   6      -5.487  -9.645  22.306  1.00  0.44           C  
ATOM     47  NE  ARG A   6      -6.117  -8.519  22.991  1.00  0.37           N  
ATOM     48  NH1 ARG A   6      -4.463  -6.999  22.453  1.00  0.28           N  
ATOM     49  NH2 ARG A   6      -6.273  -6.339  23.695  1.00  0.22           N  
ATOM     50  CZ  ARG A   6      -5.616  -7.288  23.045  1.00  0.34           C  
ATOM     51  N   MET A   7      -7.288 -15.100  20.014  1.00  0.39           N  
ATOM     52  CA  MET A   7      -7.643 -15.327  18.616  1.00  0.40           C  
ATOM     53  C   MET A   7      -7.593 -14.025  17.823  1.00  0.39           C  
ATOM     54  CB  MET A   7      -9.036 -15.950  18.509  1.00  0.35           C  
ATOM     55  O   MET A   7      -8.515 -13.211  17.899  1.00  0.37           O  
ATOM     56  CG  MET A   7      -9.059 -17.447  18.773  1.00  0.33           C  
ATOM     57  SD  MET A   7     -10.686 -18.203  18.389  1.00  0.30           S  
ATOM     58  CE  MET A   7     -11.609 -17.754  19.886  1.00  0.28           C  
ATOM     59  N   MET A   8      -6.487 -13.399  17.657  1.00  0.36           N  
ATOM     60  CA  MET A   8      -6.136 -12.385  16.667  1.00  0.40           C  
ATOM     61  C   MET A   8      -6.319 -12.920  15.251  1.00  0.37           C  
ATOM     62  CB  MET A   8      -4.694 -11.915  16.866  1.00  0.34           C  
ATOM     63  O   MET A   8      -5.465 -13.648  14.742  1.00  0.35           O  
ATOM     64  CG  MET A   8      -4.476 -11.133  18.151  1.00  0.33           C  
ATOM     65  SD  MET A   8      -3.107  -9.919  18.011  1.00  0.26           S  
ATOM     66  CE  MET A   8      -1.848 -10.737  19.029  1.00  0.30           C  
ATOM     67  N   ASN A   9      -7.547 -13.340  14.824  1.00  0.39           N  
ATOM     68  CA  ASN A   9      -7.970 -13.443  13.432  1.00  0.40           C  
ATOM     69  C   ASN A   9      -7.614 -12.185  12.644  1.00  0.40           C  
ATOM     70  CB  ASN A   9      -9.473 -13.716  13.346  1.00  0.35           C  
ATOM     71  O   ASN A   9      -8.210 -11.127  12.853  1.00  0.37           O  
ATOM     72  CG  ASN A   9      -9.787 -15.173  13.069  1.00  0.34           C  
ATOM     73  ND2 ASN A   9     -11.010 -15.586  13.381  1.00  0.34           N  
ATOM     74  OD1 ASN A   9      -8.937 -15.921  12.579  1.00  0.36           O  
ATOM     75  N   TYR A  10      -6.458 -11.795  12.179  1.00  0.43           N  
ATOM     76  CA  TYR A  10      -5.902 -10.641  11.482  1.00  0.44           C  
ATOM     77  C   TYR A  10      -6.044 -10.794   9.973  1.00  0.43           C  
ATOM     78  CB  TYR A  10      -4.428 -10.449  11.851  1.00  0.39           C  
ATOM     79  O   TYR A  10      -5.622  -9.921   9.211  1.00  0.41           O  
ATOM     80  CG  TYR A  10      -4.217  -9.864  13.227  1.00  0.37           C  
ATOM     81  CD1 TYR A  10      -4.333  -8.494  13.448  1.00  0.32           C  
ATOM     82  CD2 TYR A  10      -3.901 -10.680  14.307  1.00  0.34           C  
ATOM     83  CE1 TYR A  10      -4.138  -7.950  14.713  1.00  0.32           C  
ATOM     84  CE2 TYR A  10      -3.704 -10.148  15.577  1.00  0.38           C  
ATOM     85  OH  TYR A  10      -3.631  -8.252  17.025  1.00  0.24           O  
ATOM     86  CZ  TYR A  10      -3.825  -8.784  15.770  1.00  0.30           C  
ATOM     87  N   GLY A  11      -7.183 -11.447   9.471  1.00  0.42           N  
ATOM     88  CA  GLY A  11      -8.188 -11.052   8.497  1.00  0.40           C  
ATOM     89  C   GLY A  11      -9.374 -10.339   9.119  1.00  0.42           C  
ATOM     90  O   GLY A  11     -10.233  -9.815   8.407  1.00  0.39           O  
ATOM     91  N   ASN A  12      -9.286  -9.916  10.614  1.00  0.37           N  
ATOM     92  CA  ASN A  12     -10.344  -9.383  11.465  1.00  0.38           C  
ATOM     93  C   ASN A  12      -9.801  -8.371  12.469  1.00  0.37           C  
ATOM     94  CB  ASN A  12     -11.069 -10.517  12.194  1.00  0.34           C  
ATOM     95  O   ASN A  12      -9.549  -8.712  13.626  1.00  0.35           O  
ATOM     96  CG  ASN A  12     -12.153 -11.156  11.349  1.00  0.32           C  
ATOM     97  ND2 ASN A  12     -12.467 -12.413  11.637  1.00  0.30           N  
ATOM     98  OD1 ASN A  12     -12.703 -10.525  10.443  1.00  0.35           O  
ATOM     99  N   ILE A  13      -8.808  -7.266  12.384  1.00  0.45           N  
ATOM    100  CA  ILE A  13      -9.670  -6.272  13.013  1.00  0.45           C  
ATOM    101  C   ILE A  13     -11.078  -6.839  13.176  1.00  0.46           C  
ATOM    102  CB  ILE A  13      -9.712  -4.962  12.194  1.00  0.44           C  
ATOM    103  O   ILE A  13     -11.729  -7.196  12.191  1.00  0.44           O  
ATOM    104  CG1 ILE A  13      -8.293  -4.424  11.974  1.00  0.41           C  
ATOM    105  CG2 ILE A  13     -10.592  -3.919  12.889  1.00  0.42           C  
ATOM    106  CD1 ILE A  13      -8.230  -3.192  11.082  1.00  0.41           C  
ATOM    107  N   ALA A  14     -11.279  -7.705  14.183  1.00  0.46           N  
ATOM    108  CA  ALA A  14     -12.714  -7.976  14.199  1.00  0.46           C  
ATOM    109  C   ALA A  14     -13.430  -7.210  13.090  1.00  0.46           C  
ATOM    110  CB  ALA A  14     -13.309  -7.617  15.559  1.00  0.44           C  
ATOM    111  O   ALA A  14     -13.119  -6.044  12.833  1.00  0.44           O  
ATOM    112  N   PRO A  15     -13.889  -7.952  12.050  1.00  0.46           N  
ATOM    113  CA  PRO A  15     -14.669  -7.029  11.222  1.00  0.44           C  
ATOM    114  C   PRO A  15     -15.096  -5.774  11.979  1.00  0.47           C  
ATOM    115  CB  PRO A  15     -15.886  -7.863  10.815  1.00  0.44           C  
ATOM    116  O   PRO A  15     -15.994  -5.834  12.824  1.00  0.45           O  
ATOM    117  CG  PRO A  15     -15.906  -9.006  11.778  1.00  0.41           C  
ATOM    118  CD  PRO A  15     -14.555  -9.106  12.427  1.00  0.43           C  
ATOM    119  N   GLY A  16     -14.097  -4.963  12.513  1.00  0.55           N  
ATOM    120  CA  GLY A  16     -14.568  -3.684  13.020  1.00  0.55           C  
ATOM    121  C   GLY A  16     -15.932  -3.295  12.481  1.00  0.56           C  
ATOM    122  O   GLY A  16     -16.327  -3.737  11.400  1.00  0.54           O  
ATOM    123  N   LYS A  17     -16.884  -3.194  13.457  1.00  0.68           N  
ATOM    124  CA  LYS A  17     -18.092  -2.590  12.904  1.00  0.68           C  
ATOM    125  C   LYS A  17     -17.857  -2.097  11.479  1.00  0.69           C  
ATOM    126  CB  LYS A  17     -18.568  -1.434  13.786  1.00  0.64           C  
ATOM    127  O   LYS A  17     -16.844  -1.453  11.198  1.00  0.67           O  
ATOM    128  CG  LYS A  17     -19.180  -1.876  15.107  1.00  0.61           C  
ATOM    129  CD  LYS A  17     -19.743  -0.694  15.885  1.00  0.61           C  
ATOM    130  CE  LYS A  17     -20.372  -1.137  17.200  1.00  0.57           C  
ATOM    131  NZ  LYS A  17     -20.924   0.020  17.967  1.00  0.51           N  
ATOM    132  N   ASP A  18     -18.520  -2.777  10.563  1.00  0.76           N  
ATOM    133  CA  ASP A  18     -18.486  -2.259   9.198  1.00  0.77           C  
ATOM    134  C   ASP A  18     -18.351  -0.738   9.191  1.00  0.78           C  
ATOM    135  CB  ASP A  18     -19.744  -2.679   8.434  1.00  0.73           C  
ATOM    136  O   ASP A  18     -19.309  -0.023   9.492  1.00  0.76           O  
ATOM    137  CG  ASP A  18     -19.771  -4.161   8.106  1.00  0.69           C  
ATOM    138  OD1 ASP A  18     -18.694  -4.760   7.900  1.00  0.68           O  
ATOM    139  OD2 ASP A  18     -20.881  -4.735   8.050  1.00  0.73           O  
ATOM    140  N   ARG A  19     -17.125  -0.333   9.178  1.00  0.79           N  
ATOM    141  CA  ARG A  19     -16.880   1.105   9.133  1.00  0.81           C  
ATOM    142  C   ARG A  19     -17.619   1.750   7.965  1.00  0.83           C  
ATOM    143  CB  ARG A  19     -15.381   1.392   9.027  1.00  0.78           C  
ATOM    144  O   ARG A  19     -17.602   1.228   6.848  1.00  0.83           O  
ATOM    145  CG  ARG A  19     -14.586   0.976  10.255  1.00  0.75           C  
ATOM    146  CD  ARG A  19     -13.128   1.400  10.153  1.00  0.74           C  
ATOM    147  NE  ARG A  19     -12.363   0.986  11.326  1.00  0.65           N  
ATOM    148  NH1 ARG A  19     -10.428   2.088  10.710  1.00  0.55           N  
ATOM    149  NH2 ARG A  19     -10.498   0.890  12.663  1.00  0.51           N  
ATOM    150  CZ  ARG A  19     -11.098   1.322  11.563  1.00  0.70           C  
ATOM    151  N   ARG A  20     -18.169   2.857   8.300  1.00  0.81           N  
ATOM    152  CA  ARG A  20     -18.847   3.623   7.260  1.00  0.85           C  
ATOM    153  C   ARG A  20     -17.863   4.084   6.190  1.00  0.85           C  
ATOM    154  CB  ARG A  20     -19.567   4.831   7.864  1.00  0.84           C  
ATOM    155  O   ARG A  20     -18.154   3.999   4.994  1.00  0.85           O  
ATOM    156  CG  ARG A  20     -20.269   5.707   6.838  1.00  0.88           C  
ATOM    157  CD  ARG A  20     -21.051   6.833   7.499  1.00  0.87           C  
ATOM    158  NE  ARG A  20     -21.683   7.703   6.510  1.00  0.88           N  
ATOM    159  NH1 ARG A  20     -22.621   9.133   8.063  1.00  0.82           N  
ATOM    160  NH2 ARG A  20     -22.943   9.495   5.823  1.00  0.80           N  
ATOM    161  CZ  ARG A  20     -22.414   8.775   6.801  1.00  0.90           C  
ATOM    162  N   PHE A  21     -16.642   4.457   6.655  1.00  0.77           N  
ATOM    163  CA  PHE A  21     -15.683   5.015   5.709  1.00  0.82           C  
ATOM    164  C   PHE A  21     -14.460   4.114   5.584  1.00  0.78           C  
ATOM    165  CB  PHE A  21     -15.256   6.422   6.140  1.00  0.79           C  
ATOM    166  O   PHE A  21     -13.970   3.582   6.582  1.00  0.75           O  
ATOM    167  CG  PHE A  21     -16.376   7.427   6.125  1.00  0.83           C  
ATOM    168  CD1 PHE A  21     -16.918   7.866   4.923  1.00  0.83           C  
ATOM    169  CD2 PHE A  21     -16.888   7.932   7.313  1.00  0.86           C  
ATOM    170  CE1 PHE A  21     -17.955   8.796   4.906  1.00  0.88           C  
ATOM    171  CE2 PHE A  21     -17.924   8.861   7.304  1.00  0.89           C  
ATOM    172  CZ  PHE A  21     -18.456   9.293   6.100  1.00  0.87           C  
ATOM    173  N   LYS A  22     -13.923   3.982   4.406  1.00  0.83           N  
ATOM    174  CA  LYS A  22     -12.605   3.468   4.048  1.00  0.85           C  
ATOM    175  C   LYS A  22     -11.812   4.498   3.247  1.00  0.85           C  
ATOM    176  CB  LYS A  22     -12.733   2.170   3.250  1.00  0.83           C  
ATOM    177  O   LYS A  22     -12.370   5.191   2.394  1.00  0.84           O  
ATOM    178  CG  LYS A  22     -13.409   1.039   4.012  1.00  0.80           C  
ATOM    179  CD  LYS A  22     -13.366  -0.267   3.229  1.00  0.78           C  
ATOM    180  CE  LYS A  22     -13.998  -1.410   4.012  1.00  0.77           C  
ATOM    181  NZ  LYS A  22     -13.853  -2.715   3.299  1.00  0.73           N  
ATOM    182  N   ILE A  23     -10.527   4.632   3.572  1.00  0.81           N  
ATOM    183  CA  ILE A  23      -9.651   5.579   2.891  1.00  0.85           C  
ATOM    184  C   ILE A  23      -8.651   4.822   2.019  1.00  0.81           C  
ATOM    185  CB  ILE A  23      -8.906   6.484   3.898  1.00  0.79           C  
ATOM    186  O   ILE A  23      -8.111   3.794   2.433  1.00  0.78           O  
ATOM    187  CG1 ILE A  23      -9.906   7.212   4.803  1.00  0.65           C  
ATOM    188  CG2 ILE A  23      -8.005   7.482   3.163  1.00  0.60           C  
ATOM    189  CD1 ILE A  23      -9.262   7.960   5.962  1.00  0.65           C  
ATOM    190  N   TYR A  24      -8.424   5.388   0.869  1.00  0.80           N  
ATOM    191  CA  TYR A  24      -7.434   4.917  -0.094  1.00  0.81           C  
ATOM    192  C   TYR A  24      -6.569   6.068  -0.594  1.00  0.77           C  
ATOM    193  CB  TYR A  24      -8.121   4.229  -1.278  1.00  0.79           C  
ATOM    194  O   TYR A  24      -7.017   7.216  -0.638  1.00  0.73           O  
ATOM    195  CG  TYR A  24      -9.144   3.197  -0.870  1.00  0.83           C  
ATOM    196  CD1 TYR A  24      -8.779   1.867  -0.671  1.00  0.82           C  
ATOM    197  CD2 TYR A  24     -10.476   3.548  -0.683  1.00  0.84           C  
ATOM    198  CE1 TYR A  24      -9.719   0.912  -0.297  1.00  0.86           C  
ATOM    199  CE2 TYR A  24     -11.424   2.602  -0.309  1.00  0.87           C  
ATOM    200  OH  TYR A  24     -11.971   0.347   0.253  1.00  0.79           O  
ATOM    201  CZ  TYR A  24     -11.037   1.288  -0.118  1.00  0.84           C  
ATOM    202  N   SER A  25      -5.374   5.817  -0.840  1.00  0.80           N  
ATOM    203  CA  SER A  25      -4.503   6.830  -1.428  1.00  0.81           C  
ATOM    204  C   SER A  25      -3.835   6.316  -2.698  1.00  0.77           C  
ATOM    205  CB  SER A  25      -3.437   7.269  -0.423  1.00  0.75           C  
ATOM    206  O   SER A  25      -3.432   5.153  -2.767  1.00  0.71           O  
ATOM    207  OG  SER A  25      -2.534   6.211  -0.153  1.00  0.61           O  
ATOM    208  N   SER A  26      -3.666   7.284  -3.639  1.00  0.74           N  
ATOM    209  CA  SER A  26      -2.779   7.325  -4.797  1.00  0.75           C  
ATOM    210  C   SER A  26      -2.124   8.695  -4.943  1.00  0.72           C  
ATOM    211  CB  SER A  26      -3.547   6.979  -6.073  1.00  0.69           C  
ATOM    212  O   SER A  26      -1.830   9.358  -3.946  1.00  0.65           O  
ATOM    213  OG  SER A  26      -4.517   7.971  -6.361  1.00  0.55           O  
ATOM    214  N   ASP A  27      -1.990   9.177  -6.073  1.00  0.78           N  
ATOM    215  CA  ASP A  27      -1.765  10.589  -6.367  1.00  0.78           C  
ATOM    216  C   ASP A  27      -2.994  11.425  -6.018  1.00  0.79           C  
ATOM    217  CB  ASP A  27      -1.400  10.778  -7.841  1.00  0.76           C  
ATOM    218  O   ASP A  27      -2.925  12.656  -5.989  1.00  0.77           O  
ATOM    219  CG  ASP A  27      -0.021  10.245  -8.184  1.00  0.73           C  
ATOM    220  OD1 ASP A  27       0.809  10.064  -7.267  1.00  0.71           O  
ATOM    221  OD2 ASP A  27       0.240  10.005  -9.383  1.00  0.72           O  
ATOM    222  N   SER A  28      -4.051  10.680  -5.781  1.00  0.84           N  
ATOM    223  CA  SER A  28      -5.348  11.149  -5.306  1.00  0.85           C  
ATOM    224  C   SER A  28      -5.743  10.458  -4.005  1.00  0.85           C  
ATOM    225  CB  SER A  28      -6.425  10.913  -6.366  1.00  0.83           C  
ATOM    226  O   SER A  28      -5.247   9.372  -3.698  1.00  0.84           O  
ATOM    227  OG  SER A  28      -6.090  11.567  -7.578  1.00  0.81           O  
ATOM    228  N   MET A  29      -6.595  11.054  -3.261  1.00  0.86           N  
ATOM    229  CA  MET A  29      -7.206  10.458  -2.076  1.00  0.87           C  
ATOM    230  C   MET A  29      -8.660  10.083  -2.345  1.00  0.88           C  
ATOM    231  CB  MET A  29      -7.125  11.418  -0.888  1.00  0.84           C  
ATOM    232  O   MET A  29      -9.422  10.885  -2.887  1.00  0.88           O  
ATOM    233  CG  MET A  29      -5.703  11.743  -0.458  1.00  0.77           C  
ATOM    234  SD  MET A  29      -5.646  12.896   0.968  1.00  0.75           S  
ATOM    235  CE  MET A  29      -3.862  12.908   1.298  1.00  0.66           C  
ATOM    236  N   TYR A  30      -8.995   8.982  -1.859  1.00  0.87           N  
ATOM    237  CA  TYR A  30     -10.361   8.490  -2.007  1.00  0.88           C  
ATOM    238  C   TYR A  30     -10.969   8.154  -0.651  1.00  0.88           C  
ATOM    239  CB  TYR A  30     -10.393   7.256  -2.914  1.00  0.88           C  
ATOM    240  O   TYR A  30     -10.305   7.568   0.207  1.00  0.88           O  
ATOM    241  CG  TYR A  30      -9.903   7.521  -4.317  1.00  0.88           C  
ATOM    242  CD1 TYR A  30     -10.795   7.846  -5.337  1.00  0.87           C  
ATOM    243  CD2 TYR A  30      -8.549   7.447  -4.626  1.00  0.88           C  
ATOM    244  CE1 TYR A  30     -10.348   8.089  -6.632  1.00  0.88           C  
ATOM    245  CE2 TYR A  30      -8.091   7.688  -5.917  1.00  0.88           C  
ATOM    246  OH  TYR A  30      -8.549   8.248  -8.192  1.00  0.85           O  
ATOM    247  CZ  TYR A  30      -8.997   8.008  -6.912  1.00  0.87           C  
ATOM    248  N   LEU A  31     -12.127   8.535  -0.460  1.00  0.89           N  
ATOM    249  CA  LEU A  31     -12.978   8.194   0.674  1.00  0.90           C  
ATOM    250  C   LEU A  31     -14.233   7.461   0.211  1.00  0.91           C  
ATOM    251  CB  LEU A  31     -13.366   9.454   1.452  1.00  0.88           C  
ATOM    252  O   LEU A  31     -15.089   8.048  -0.455  1.00  0.90           O  
ATOM    253  CG  LEU A  31     -14.168   9.238   2.736  1.00  0.83           C  
ATOM    254  CD1 LEU A  31     -13.296   8.583   3.802  1.00  0.78           C  
ATOM    255  CD2 LEU A  31     -14.736  10.560   3.241  1.00  0.78           C  
ATOM    256  N   HIS A  32     -14.327   6.159   0.536  1.00  0.89           N  
ATOM    257  CA  HIS A  32     -15.485   5.324   0.237  1.00  0.91           C  
ATOM    258  C   HIS A  32     -16.439   5.259   1.425  1.00  0.89           C  
ATOM    259  CB  HIS A  32     -15.041   3.914  -0.157  1.00  0.90           C  
ATOM    260  O   HIS A  32     -16.105   4.686   2.465  1.00  0.88           O  
ATOM    261  CG  HIS A  32     -16.177   2.999  -0.487  1.00  0.92           C  
ATOM    262  CD2 HIS A  32     -17.418   3.257  -0.962  1.00  0.91           C  
ATOM    263  ND1 HIS A  32     -16.099   1.631  -0.332  1.00  0.91           N  
ATOM    264  CE1 HIS A  32     -17.247   1.087  -0.699  1.00  0.91           C  
ATOM    265  NE2 HIS A  32     -18.065   2.052  -1.085  1.00  0.91           N  
ATOM    266  N   ASP A  33     -17.621   5.901   1.300  1.00  0.89           N  
ATOM    267  CA  ASP A  33     -18.754   5.723   2.202  1.00  0.91           C  
ATOM    268  C   ASP A  33     -19.519   4.442   1.878  1.00  0.90           C  
ATOM    269  CB  ASP A  33     -19.693   6.929   2.128  1.00  0.90           C  
ATOM    270  O   ASP A  33     -20.379   4.433   0.995  1.00  0.90           O  
ATOM    271  CG  ASP A  33     -20.844   6.845   3.115  1.00  0.90           C  
ATOM    272  OD1 ASP A  33     -21.080   5.759   3.687  1.00  0.90           O  
ATOM    273  OD2 ASP A  33     -21.525   7.874   3.320  1.00  0.90           O  
ATOM    274  N   THR A  34     -19.344   3.394   2.654  1.00  0.91           N  
ATOM    275  CA  THR A  34     -19.859   2.050   2.417  1.00  0.91           C  
ATOM    276  C   THR A  34     -21.350   1.978   2.738  1.00  0.90           C  
ATOM    277  CB  THR A  34     -19.100   1.005   3.256  1.00  0.89           C  
ATOM    278  O   THR A  34     -22.038   1.049   2.311  1.00  0.88           O  
ATOM    279  CG2 THR A  34     -17.623   0.965   2.879  1.00  0.83           C  
ATOM    280  OG1 THR A  34     -19.218   1.338   4.645  1.00  0.86           O  
ATOM    281  N   TYR A  35     -21.901   2.935   3.518  1.00  0.89           N  
ATOM    282  CA  TYR A  35     -23.314   2.978   3.874  1.00  0.90           C  
ATOM    283  C   TYR A  35     -24.147   3.547   2.732  1.00  0.89           C  
ATOM    284  CB  TYR A  35     -23.525   3.814   5.141  1.00  0.88           C  
ATOM    285  O   TYR A  35     -25.194   2.996   2.384  1.00  0.88           O  
ATOM    286  CG  TYR A  35     -23.144   3.095   6.412  1.00  0.79           C  
ATOM    287  CD1 TYR A  35     -23.926   2.055   6.908  1.00  0.73           C  
ATOM    288  CD2 TYR A  35     -22.002   3.455   7.120  1.00  0.74           C  
ATOM    289  CE1 TYR A  35     -23.580   1.391   8.081  1.00  0.72           C  
ATOM    290  CE2 TYR A  35     -21.647   2.798   8.294  1.00  0.73           C  
ATOM    291  OH  TYR A  35     -22.094   1.115   9.926  1.00  0.51           O  
ATOM    292  CZ  TYR A  35     -22.441   1.769   8.765  1.00  0.72           C  
ATOM    293  N   THR A  36     -23.618   4.584   2.033  1.00  0.92           N  
ATOM    294  CA  THR A  36     -24.341   5.256   0.959  1.00  0.93           C  
ATOM    295  C   THR A  36     -23.868   4.760  -0.404  1.00  0.93           C  
ATOM    296  CB  THR A  36     -24.170   6.784   1.040  1.00  0.92           C  
ATOM    297  O   THR A  36     -24.454   5.102  -1.433  1.00  0.92           O  
ATOM    298  CG2 THR A  36     -24.698   7.327   2.364  1.00  0.87           C  
ATOM    299  OG1 THR A  36     -22.780   7.110   0.923  1.00  0.90           O  
ATOM    300  N   ASN A  37     -22.779   3.956  -0.426  1.00  0.93           N  
ATOM    301  CA  ASN A  37     -22.124   3.430  -1.619  1.00  0.94           C  
ATOM    302  C   ASN A  37     -21.603   4.551  -2.513  1.00  0.94           C  
ATOM    303  CB  ASN A  37     -23.078   2.526  -2.402  1.00  0.92           C  
ATOM    304  O   ASN A  37     -21.694   4.467  -3.739  1.00  0.93           O  
ATOM    305  CG  ASN A  37     -23.639   1.398  -1.558  1.00  0.88           C  
ATOM    306  ND2 ASN A  37     -24.945   1.425  -1.324  1.00  0.88           N  
ATOM    307  OD1 ASN A  37     -22.903   0.510  -1.120  1.00  0.85           O  
ATOM    308  N   LYS A  38     -21.097   5.598  -1.879  1.00  0.93           N  
ATOM    309  CA  LYS A  38     -20.531   6.757  -2.563  1.00  0.94           C  
ATOM    310  C   LYS A  38     -19.013   6.794  -2.418  1.00  0.93           C  
ATOM    311  CB  LYS A  38     -21.141   8.051  -2.021  1.00  0.93           C  
ATOM    312  O   LYS A  38     -18.479   6.509  -1.343  1.00  0.92           O  
ATOM    313  CG  LYS A  38     -22.592   8.268  -2.426  1.00  0.94           C  
ATOM    314  CD  LYS A  38     -23.147   9.561  -1.843  1.00  0.93           C  
ATOM    315  CE  LYS A  38     -24.569   9.826  -2.320  1.00  0.92           C  
ATOM    316  NZ  LYS A  38     -25.028  11.200  -1.957  1.00  0.91           N  
ATOM    317  N   LEU A  39     -18.390   7.125  -3.467  1.00  0.92           N  
ATOM    318  CA  LEU A  39     -16.954   7.379  -3.492  1.00  0.93           C  
ATOM    319  C   LEU A  39     -16.668   8.864  -3.688  1.00  0.92           C  
ATOM    320  CB  LEU A  39     -16.285   6.567  -4.605  1.00  0.93           C  
ATOM    321  O   LEU A  39     -17.172   9.479  -4.630  1.00  0.90           O  
ATOM    322  CG  LEU A  39     -14.757   6.606  -4.647  1.00  0.92           C  
ATOM    323  CD1 LEU A  39     -14.175   5.967  -3.391  1.00  0.91           C  
ATOM    324  CD2 LEU A  39     -14.238   5.905  -5.899  1.00  0.91           C  
ATOM    325  N   TYR A  40     -15.881   9.418  -2.805  1.00  0.91           N  
ATOM    326  CA  TYR A  40     -15.354  10.777  -2.874  1.00  0.91           C  
ATOM    327  C   TYR A  40     -13.866  10.768  -3.202  1.00  0.90           C  
ATOM    328  CB  TYR A  40     -15.593  11.514  -1.552  1.00  0.91           C  
ATOM    329  O   TYR A  40     -13.132   9.879  -2.765  1.00  0.88           O  
ATOM    330  CG  TYR A  40     -17.041  11.544  -1.127  1.00  0.92           C  
ATOM    331  CD1 TYR A  40     -17.849  12.640  -1.419  1.00  0.91           C  
ATOM    332  CD2 TYR A  40     -17.602  10.479  -0.432  1.00  0.91           C  
ATOM    333  CE1 TYR A  40     -19.184  12.674  -1.028  1.00  0.91           C  
ATOM    334  CE2 TYR A  40     -18.936  10.501  -0.036  1.00  0.91           C  
ATOM    335  OH  TYR A  40     -21.038  11.629   0.052  1.00  0.89           O  
ATOM    336  CZ  TYR A  40     -19.717  11.601  -0.338  1.00  0.91           C  
ATOM    337  N   ALA A  41     -13.459  11.813  -3.962  1.00  0.90           N  
ATOM    338  CA  ALA A  41     -12.045  11.945  -4.305  1.00  0.90           C  
ATOM    339  C   ALA A  41     -11.566  13.381  -4.111  1.00  0.89           C  
ATOM    340  CB  ALA A  41     -11.802  11.496  -5.744  1.00  0.89           C  
ATOM    341  O   ALA A  41     -12.327  14.329  -4.314  1.00  0.87           O  
ATOM    342  N   SER A  42     -10.325  13.491  -3.708  1.00  0.87           N  
ATOM    343  CA  SER A  42      -9.564  14.737  -3.708  1.00  0.87           C  
ATOM    344  C   SER A  42      -8.203  14.553  -4.371  1.00  0.85           C  
ATOM    345  CB  SER A  42      -9.380  15.252  -2.280  1.00  0.85           C  
ATOM    346  O   SER A  42      -7.510  13.566  -4.114  1.00  0.83           O  
ATOM    347  OG  SER A  42      -8.603  16.438  -2.270  1.00  0.82           O  
ATOM    348  N   SER A  43      -7.824  15.515  -5.322  1.00  0.84           N  
ATOM    349  CA  SER A  43      -6.560  15.430  -6.046  1.00  0.84           C  
ATOM    350  C   SER A  43      -6.053  16.815  -6.437  1.00  0.83           C  
ATOM    351  CB  SER A  43      -6.714  14.563  -7.296  1.00  0.83           C  
ATOM    352  O   SER A  43      -6.845  17.701  -6.766  1.00  0.80           O  
ATOM    353  OG  SER A  43      -5.472  14.413  -7.961  1.00  0.81           O  
ATOM    354  N   ALA A  44      -4.734  16.940  -6.459  1.00  0.80           N  
ATOM    355  CA  ALA A  44      -4.099  18.145  -6.987  1.00  0.80           C  
ATOM    356  C   ALA A  44      -4.136  18.161  -8.513  1.00  0.80           C  
ATOM    357  CB  ALA A  44      -2.658  18.247  -6.492  1.00  0.77           C  
ATOM    358  O   ALA A  44      -3.956  19.211  -9.133  1.00  0.78           O  
ATOM    359  N   THR A  45      -4.295  17.018  -9.057  1.00  0.79           N  
ATOM    360  CA  THR A  45      -4.306  16.824 -10.502  1.00  0.80           C  
ATOM    361  C   THR A  45      -5.672  16.331 -10.972  1.00  0.81           C  
ATOM    362  CB  THR A  45      -3.218  15.825 -10.940  1.00  0.78           C  
ATOM    363  O   THR A  45      -6.460  15.819 -10.175  1.00  0.81           O  
ATOM    364  CG2 THR A  45      -1.843  16.256 -10.440  1.00  0.75           C  
ATOM    365  OG1 THR A  45      -3.524  14.531 -10.407  1.00  0.75           O  
ATOM    366  N   ASN A  46      -5.940  16.526 -12.279  1.00  0.72           N  
ATOM    367  CA  ASN A  46      -7.177  16.036 -12.877  1.00  0.75           C  
ATOM    368  C   ASN A  46      -7.136  14.526 -13.095  1.00  0.72           C  
ATOM    369  CB  ASN A  46      -7.457  16.756 -14.199  1.00  0.68           C  
ATOM    370  O   ASN A  46      -8.098  13.939 -13.594  1.00  0.68           O  
ATOM    371  CG  ASN A  46      -6.373  16.520 -15.232  1.00  0.63           C  
ATOM    372  ND2 ASN A  46      -6.697  16.764 -16.497  1.00  0.66           N  
ATOM    373  OD1 ASN A  46      -5.255  16.121 -14.898  1.00  0.63           O  
ATOM    374  N   TRP A  47      -6.056  13.978 -12.667  1.00  0.44           N  
ATOM    375  CA  TRP A  47      -5.873  12.535 -12.783  1.00  0.65           C  
ATOM    376  C   TRP A  47      -6.341  11.822 -11.519  1.00  0.42           C  
ATOM    377  CB  TRP A  47      -4.405  12.200 -13.060  1.00  0.44           C  
ATOM    378  O   TRP A  47      -6.120  12.309 -10.407  1.00  0.42           O  
ATOM    379  CG  TRP A  47      -3.824  12.931 -14.233  1.00  0.40           C  
ATOM    380  CD1 TRP A  47      -4.510  13.533 -15.251  1.00  0.40           C  
ATOM    381  CD2 TRP A  47      -2.435  13.131 -14.512  1.00  0.43           C  
ATOM    382  CE2 TRP A  47      -2.352  13.866 -15.716  1.00  0.38           C  
ATOM    383  CE3 TRP A  47      -1.251  12.762 -13.859  1.00  0.48           C  
ATOM    384  NE1 TRP A  47      -3.631  14.098 -16.145  1.00  0.47           N  
ATOM    385  CH2 TRP A  47       0.013  13.863 -15.622  1.00  0.42           C  
ATOM    386  CZ2 TRP A  47      -1.130  14.238 -16.281  1.00  0.54           C  
ATOM    387  CZ3 TRP A  47      -0.036  13.133 -14.423  1.00  0.37           C  
ATOM    388  N   GLY A  48      -7.328  10.755 -11.818  1.00  0.75           N  
ATOM    389  CA  GLY A  48      -7.693   9.868 -10.725  1.00  0.76           C  
ATOM    390  C   GLY A  48      -8.962  10.292 -10.010  1.00  0.76           C  
ATOM    391  O   GLY A  48      -9.524   9.526  -9.225  1.00  0.73           O  
ATOM    392  N   THR A  49      -9.489  11.436 -10.179  1.00  0.78           N  
ATOM    393  CA  THR A  49     -10.753  11.737  -9.518  1.00  0.80           C  
ATOM    394  C   THR A  49     -11.915  11.055 -10.234  1.00  0.81           C  
ATOM    395  CB  THR A  49     -11.004  13.256  -9.458  1.00  0.77           C  
ATOM    396  O   THR A  49     -13.013  10.947  -9.684  1.00  0.81           O  
ATOM    397  CG2 THR A  49      -9.933  13.958  -8.630  1.00  0.76           C  
ATOM    398  OG1 THR A  49     -10.990  13.789 -10.788  1.00  0.76           O  
ATOM    399  N   GLY A  50     -11.677  10.665 -11.544  1.00  0.85           N  
ATOM    400  CA  GLY A  50     -12.744  10.071 -12.334  1.00  0.88           C  
ATOM    401  C   GLY A  50     -13.743  11.090 -12.848  1.00  0.86           C  
ATOM    402  O   GLY A  50     -14.718  10.731 -13.511  1.00  0.83           O  
ATOM    403  N   THR A  51     -13.526  12.503 -12.510  1.00  0.89           N  
ATOM    404  CA  THR A  51     -14.456  13.569 -12.864  1.00  0.89           C  
ATOM    405  C   THR A  51     -13.838  14.506 -13.897  1.00  0.85           C  
ATOM    406  CB  THR A  51     -14.878  14.377 -11.622  1.00  0.87           C  
ATOM    407  O   THR A  51     -14.509  15.404 -14.409  1.00  0.81           O  
ATOM    408  CG2 THR A  51     -15.557  13.484 -10.589  1.00  0.84           C  
ATOM    409  OG1 THR A  51     -13.717  14.975 -11.032  1.00  0.85           O  
ATOM    410  N   GLY A  52     -12.506  14.326 -14.189  1.00  0.87           N  
ATOM    411  CA  GLY A  52     -11.745  15.219 -15.049  1.00  0.88           C  
ATOM    412  C   GLY A  52     -11.448  16.559 -14.404  1.00  0.85           C  
ATOM    413  O   GLY A  52     -10.913  17.461 -15.052  1.00  0.83           O  
ATOM    414  N   VAL A  53     -11.763  16.771 -13.140  1.00  0.86           N  
ATOM    415  CA  VAL A  53     -11.595  18.025 -12.413  1.00  0.87           C  
ATOM    416  C   VAL A  53     -10.683  17.805 -11.208  1.00  0.85           C  
ATOM    417  CB  VAL A  53     -12.953  18.602 -11.956  1.00  0.85           C  
ATOM    418  O   VAL A  53     -10.938  16.926 -10.381  1.00  0.83           O  
ATOM    419  CG1 VAL A  53     -12.760  19.945 -11.253  1.00  0.78           C  
ATOM    420  CG2 VAL A  53     -13.898  18.749 -13.147  1.00  0.76           C  
ATOM    421  N   ALA A  54      -9.606  18.603 -11.081  1.00  0.85           N  
ATOM    422  CA  ALA A  54      -8.812  18.679  -9.857  1.00  0.85           C  
ATOM    423  C   ALA A  54      -9.589  19.376  -8.743  1.00  0.84           C  
ATOM    424  CB  ALA A  54      -7.497  19.407 -10.120  1.00  0.82           C  
ATOM    425  O   ALA A  54     -10.262  20.381  -8.982  1.00  0.82           O  
ATOM    426  N   SER A  55      -9.456  18.869  -7.557  1.00  0.85           N  
ATOM    427  CA  SER A  55     -10.074  19.493  -6.391  1.00  0.85           C  
ATOM    428  C   SER A  55      -9.229  19.281  -5.139  1.00  0.84           C  
ATOM    429  CB  SER A  55     -11.481  18.936  -6.167  1.00  0.84           C  
ATOM    430  O   SER A  55      -8.870  18.149  -4.810  1.00  0.82           O  
ATOM    431  OG  SER A  55     -12.112  19.588  -5.079  1.00  0.88           O  
ATOM    432  N   SER A  56      -9.029  20.319  -4.347  1.00  0.82           N  
ATOM    433  CA  SER A  56      -8.387  20.278  -3.037  1.00  0.82           C  
ATOM    434  C   SER A  56      -9.375  19.866  -1.951  1.00  0.82           C  
ATOM    435  CB  SER A  56      -7.778  21.638  -2.696  1.00  0.80           C  
ATOM    436  O   SER A  56      -8.989  19.668  -0.797  1.00  0.80           O  
ATOM    437  OG  SER A  56      -8.771  22.649  -2.701  1.00  0.78           O  
ATOM    438  N   LYS A  57     -10.608  19.761  -2.279  1.00  0.83           N  
ATOM    439  CA  LYS A  57     -11.674  19.224  -1.438  1.00  0.84           C  
ATOM    440  C   LYS A  57     -12.143  17.863  -1.946  1.00  0.85           C  
ATOM    441  CB  LYS A  57     -12.854  20.196  -1.380  1.00  0.83           C  
ATOM    442  O   LYS A  57     -12.063  17.581  -3.144  1.00  0.85           O  
ATOM    443  CG  LYS A  57     -12.502  21.563  -0.813  1.00  0.81           C  
ATOM    444  CD  LYS A  57     -13.727  22.464  -0.724  1.00  0.80           C  
ATOM    445  CE  LYS A  57     -13.373  23.838  -0.170  1.00  0.77           C  
ATOM    446  NZ  LYS A  57     -14.584  24.694   0.002  1.00  0.78           N  
ATOM    447  N   PHE A  58     -12.652  17.052  -1.032  1.00  0.86           N  
ATOM    448  CA  PHE A  58     -13.349  15.849  -1.473  1.00  0.87           C  
ATOM    449  C   PHE A  58     -14.610  16.208  -2.250  1.00  0.87           C  
ATOM    450  CB  PHE A  58     -13.704  14.963  -0.275  1.00  0.86           C  
ATOM    451  O   PHE A  58     -15.469  16.936  -1.747  1.00  0.86           O  
ATOM    452  CG  PHE A  58     -12.538  14.185   0.272  1.00  0.87           C  
ATOM    453  CD1 PHE A  58     -12.100  13.027  -0.359  1.00  0.86           C  
ATOM    454  CD2 PHE A  58     -11.880  14.612   1.418  1.00  0.86           C  
ATOM    455  CE1 PHE A  58     -11.020  12.305   0.146  1.00  0.86           C  
ATOM    456  CE2 PHE A  58     -10.800  13.896   1.927  1.00  0.86           C  
ATOM    457  CZ  PHE A  58     -10.373  12.743   1.290  1.00  0.85           C  
ATOM    458  N   ILE A  59     -14.768  15.690  -3.469  1.00  0.89           N  
ATOM    459  CA  ILE A  59     -15.953  15.774  -4.315  1.00  0.89           C  
ATOM    460  C   ILE A  59     -16.507  14.374  -4.567  1.00  0.90           C  
ATOM    461  CB  ILE A  59     -15.641  16.476  -5.656  1.00  0.88           C  
ATOM    462  O   ILE A  59     -15.755  13.397  -4.595  1.00  0.90           O  
ATOM    463  CG1 ILE A  59     -14.557  15.709  -6.421  1.00  0.84           C  
ATOM    464  CG2 ILE A  59     -15.220  17.929  -5.419  1.00  0.83           C  
ATOM    465  CD1 ILE A  59     -14.304  16.233  -7.828  1.00  0.80           C  
ATOM    466  N   LEU A  60     -17.796  14.257  -4.691  1.00  0.91           N  
ATOM    467  CA  LEU A  60     -18.427  13.020  -5.139  1.00  0.93           C  
ATOM    468  C   LEU A  60     -17.942  12.637  -6.533  1.00  0.92           C  
ATOM    469  CB  LEU A  60     -19.951  13.164  -5.137  1.00  0.92           C  
ATOM    470  O   LEU A  60     -18.138  13.388  -7.491  1.00  0.92           O  
ATOM    471  CG  LEU A  60     -20.749  11.924  -5.543  1.00  0.93           C  
ATOM    472  CD1 LEU A  60     -20.566  10.815  -4.514  1.00  0.92           C  
ATOM    473  CD2 LEU A  60     -22.225  12.269  -5.709  1.00  0.92           C  
ATOM    474  N   CYS A  61     -17.346  11.409  -6.651  1.00  0.93           N  
ATOM    475  CA  CYS A  61     -16.713  11.065  -7.919  1.00  0.93           C  
ATOM    476  C   CYS A  61     -17.299   9.780  -8.491  1.00  0.93           C  
ATOM    477  CB  CYS A  61     -15.203  10.912  -7.740  1.00  0.92           C  
ATOM    478  O   CYS A  61     -17.160   9.506  -9.684  1.00  0.92           O  
ATOM    479  SG  CYS A  61     -14.734   9.551  -6.649  1.00  0.93           S  
ATOM    480  N   ALA A  62     -18.026   8.995  -7.706  1.00  0.94           N  
ATOM    481  CA  ALA A  62     -18.809   7.850  -8.164  1.00  0.95           C  
ATOM    482  C   ALA A  62     -19.936   7.531  -7.186  1.00  0.95           C  
ATOM    483  CB  ALA A  62     -17.909   6.631  -8.350  1.00  0.94           C  
ATOM    484  O   ALA A  62     -19.803   7.753  -5.981  1.00  0.94           O  
ATOM    485  N   GLU A  63     -21.008   6.989  -7.730  1.00  0.95           N  
ATOM    486  CA  GLU A  63     -22.131   6.425  -6.988  1.00  0.95           C  
ATOM    487  C   GLU A  63     -22.274   4.929  -7.255  1.00  0.94           C  
ATOM    488  CB  GLU A  63     -23.431   7.150  -7.347  1.00  0.94           C  
ATOM    489  O   GLU A  63     -21.666   4.399  -8.187  1.00  0.93           O  
ATOM    490  CG  GLU A  63     -23.396   8.647  -7.076  1.00  0.92           C  
ATOM    491  CD  GLU A  63     -24.764   9.304  -7.158  1.00  0.91           C  
ATOM    492  OE1 GLU A  63     -25.557   8.946  -8.058  1.00  0.91           O  
ATOM    493  OE2 GLU A  63     -25.046  10.185  -6.315  1.00  0.91           O  
ATOM    494  N   ASN A  64     -23.050   4.173  -6.346  1.00  0.97           N  
ATOM    495  CA  ASN A  64     -23.348   2.746  -6.416  1.00  0.97           C  
ATOM    496  C   ASN A  64     -22.080   1.903  -6.320  1.00  0.97           C  
ATOM    497  CB  ASN A  64     -24.106   2.420  -7.705  1.00  0.96           C  
ATOM    498  O   ASN A  64     -21.990   0.837  -6.931  1.00  0.96           O  
ATOM    499  CG  ASN A  64     -25.465   3.089  -7.769  1.00  0.93           C  
ATOM    500  ND2 ASN A  64     -25.790   3.661  -8.922  1.00  0.92           N  
ATOM    501  OD1 ASN A  64     -26.215   3.093  -6.790  1.00  0.91           O  
ATOM    502  N   VAL A  65     -21.090   2.382  -5.612  1.00  0.95           N  
ATOM    503  CA  VAL A  65     -19.820   1.694  -5.406  1.00  0.96           C  
ATOM    504  C   VAL A  65     -20.007   0.552  -4.410  1.00  0.95           C  
ATOM    505  CB  VAL A  65     -18.724   2.662  -4.908  1.00  0.96           C  
ATOM    506  O   VAL A  65     -20.254   0.788  -3.225  1.00  0.94           O  
ATOM    507  CG1 VAL A  65     -17.396   1.929  -4.730  1.00  0.95           C  
ATOM    508  CG2 VAL A  65     -18.565   3.832  -5.878  1.00  0.95           C  
ATOM    509  N   LYS A  66     -19.942  -0.660  -4.848  1.00  0.95           N  
ATOM    510  CA  LYS A  66     -19.977  -1.858  -4.015  1.00  0.95           C  
ATOM    511  C   LYS A  66     -18.723  -1.965  -3.153  1.00  0.93           C  
ATOM    512  CB  LYS A  66     -20.125  -3.110  -4.882  1.00  0.95           C  
ATOM    513  O   LYS A  66     -18.813  -2.158  -1.938  1.00  0.90           O  
ATOM    514  CG  LYS A  66     -20.118  -4.412  -4.094  1.00  0.95           C  
ATOM    515  CD  LYS A  66     -20.256  -5.620  -5.011  1.00  0.93           C  
ATOM    516  CE  LYS A  66     -20.081  -6.926  -4.247  1.00  0.93           C  
ATOM    517  NZ  LYS A  66     -19.789  -8.069  -5.163  1.00  0.93           N  
ATOM    518  N   ARG A  67     -17.506  -1.852  -3.780  1.00  0.92           N  
ATOM    519  CA  ARG A  67     -16.196  -1.848  -3.136  1.00  0.93           C  
ATOM    520  C   ARG A  67     -15.148  -1.195  -4.031  1.00  0.93           C  
ATOM    521  CB  ARG A  67     -15.767  -3.273  -2.780  1.00  0.92           C  
ATOM    522  O   ARG A  67     -15.278  -1.204  -5.257  1.00  0.93           O  
ATOM    523  CG  ARG A  67     -15.667  -4.203  -3.978  1.00  0.92           C  
ATOM    524  CD  ARG A  67     -15.255  -5.610  -3.567  1.00  0.91           C  
ATOM    525  NE  ARG A  67     -15.200  -6.513  -4.713  1.00  0.90           N  
ATOM    526  NH1 ARG A  67     -14.203  -8.249  -3.561  1.00  0.87           N  
ATOM    527  NH2 ARG A  67     -14.702  -8.481  -5.786  1.00  0.85           N  
ATOM    528  CZ  ARG A  67     -14.702  -7.746  -4.684  1.00  0.89           C  
ATOM    529  N   VAL A  68     -14.090  -0.610  -3.417  1.00  0.91           N  
ATOM    530  CA  VAL A  68     -12.842  -0.223  -4.068  1.00  0.92           C  
ATOM    531  C   VAL A  68     -11.892  -1.417  -4.117  1.00  0.91           C  
ATOM    532  CB  VAL A  68     -12.169   0.964  -3.342  1.00  0.91           C  
ATOM    533  O   VAL A  68     -11.790  -2.177  -3.152  1.00  0.90           O  
ATOM    534  CG1 VAL A  68     -10.862   1.348  -4.034  1.00  0.88           C  
ATOM    535  CG2 VAL A  68     -13.117   2.160  -3.282  1.00  0.87           C  
ATOM    536  N   LEU A  69     -11.204  -1.598  -5.278  1.00  0.91           N  
ATOM    537  CA  LEU A  69     -10.491  -2.847  -5.526  1.00  0.92           C  
ATOM    538  C   LEU A  69      -8.998  -2.682  -5.260  1.00  0.88           C  
ATOM    539  CB  LEU A  69     -10.717  -3.317  -6.965  1.00  0.91           C  
ATOM    540  O   LEU A  69      -8.326  -3.635  -4.859  1.00  0.84           O  
ATOM    541  CG  LEU A  69     -12.132  -3.781  -7.313  1.00  0.92           C  
ATOM    542  CD1 LEU A  69     -12.227  -4.128  -8.795  1.00  0.91           C  
ATOM    543  CD2 LEU A  69     -12.530  -4.975  -6.452  1.00  0.91           C  
ATOM    544  N   LEU A  70      -8.441  -1.489  -5.454  1.00  0.89           N  
ATOM    545  CA  LEU A  70      -7.037  -1.246  -5.138  1.00  0.89           C  
ATOM    546  C   LEU A  70      -6.883  -0.721  -3.715  1.00  0.86           C  
ATOM    547  CB  LEU A  70      -6.429  -0.251  -6.130  1.00  0.86           C  
ATOM    548  O   LEU A  70      -7.230   0.428  -3.432  1.00  0.82           O  
ATOM    549  CG  LEU A  70      -6.261  -0.745  -7.568  1.00  0.81           C  
ATOM    550  CD1 LEU A  70      -5.737   0.379  -8.456  1.00  0.75           C  
ATOM    551  CD2 LEU A  70      -5.328  -1.950  -7.615  1.00  0.75           C  
ATOM    552  N   GLU A  71      -6.259  -1.512  -2.854  1.00  0.83           N  
ATOM    553  CA  GLU A  71      -6.183  -1.203  -1.429  1.00  0.82           C  
ATOM    554  C   GLU A  71      -4.816  -0.633  -1.060  1.00  0.79           C  
ATOM    555  CB  GLU A  71      -6.477  -2.450  -0.592  1.00  0.80           C  
ATOM    556  O   GLU A  71      -4.650  -0.051   0.014  1.00  0.74           O  
ATOM    557  CG  GLU A  71      -7.891  -2.986  -0.762  1.00  0.78           C  
ATOM    558  CD  GLU A  71      -8.273  -4.015   0.290  1.00  0.76           C  
ATOM    559  OE1 GLU A  71      -7.407  -4.396   1.109  1.00  0.76           O  
ATOM    560  OE2 GLU A  71      -9.448  -4.445   0.293  1.00  0.77           O  
ATOM    561  N   ASP A  72      -3.890  -0.699  -1.972  1.00  0.80           N  
ATOM    562  CA  ASP A  72      -2.530  -0.272  -1.659  1.00  0.79           C  
ATOM    563  C   ASP A  72      -2.273   1.150  -2.155  1.00  0.77           C  
ATOM    564  CB  ASP A  72      -1.510  -1.235  -2.271  1.00  0.75           C  
ATOM    565  O   ASP A  72      -2.895   1.598  -3.120  1.00  0.71           O  
ATOM    566  CG  ASP A  72      -0.094  -0.992  -1.778  1.00  0.68           C  
ATOM    567  OD1 ASP A  72       0.171   0.078  -1.189  1.00  0.62           O  
ATOM    568  OD2 ASP A  72       0.764  -1.877  -1.984  1.00  0.67           O  
ATOM    569  N   ASN A  73      -1.262   1.784  -1.678  1.00  0.68           N  
ATOM    570  CA  ASN A  73      -0.983   3.216  -1.718  1.00  0.69           C  
ATOM    571  C   ASN A  73       0.014   3.563  -2.819  1.00  0.67           C  
ATOM    572  CB  ASN A  73      -0.467   3.700  -0.362  1.00  0.59           C  
ATOM    573  O   ASN A  73       0.581   4.657  -2.827  1.00  0.60           O  
ATOM    574  CG  ASN A  73      -1.498   3.561   0.740  1.00  0.53           C  
ATOM    575  ND2 ASN A  73      -1.043   3.220   1.940  1.00  0.49           N  
ATOM    576  OD1 ASN A  73      -2.695   3.757   0.515  1.00  0.52           O  
ATOM    577  N   SER A  74       0.287   2.698  -3.735  1.00  0.71           N  
ATOM    578  CA  SER A  74       1.446   2.955  -4.583  1.00  0.72           C  
ATOM    579  C   SER A  74       1.032   3.171  -6.035  1.00  0.72           C  
ATOM    580  CB  SER A  74       2.442   1.798  -4.495  1.00  0.65           C  
ATOM    581  O   SER A  74       1.881   3.213  -6.928  1.00  0.66           O  
ATOM    582  OG  SER A  74       1.863   0.598  -4.978  1.00  0.54           O  
ATOM    583  N   SER A  75      -0.221   3.411  -6.271  1.00  0.77           N  
ATOM    584  CA  SER A  75      -0.712   3.519  -7.641  1.00  0.78           C  
ATOM    585  C   SER A  75      -1.124   4.950  -7.969  1.00  0.78           C  
ATOM    586  CB  SER A  75      -1.896   2.576  -7.862  1.00  0.74           C  
ATOM    587  O   SER A  75      -1.709   5.641  -7.132  1.00  0.74           O  
ATOM    588  OG  SER A  75      -2.776   3.095  -8.844  1.00  0.65           O  
ATOM    589  N   SER A  76      -0.978   5.296  -9.262  1.00  0.83           N  
ATOM    590  CA  SER A  76      -1.568   6.515  -9.805  1.00  0.84           C  
ATOM    591  C   SER A  76      -2.946   6.244 -10.399  1.00  0.85           C  
ATOM    592  CB  SER A  76      -0.655   7.125 -10.869  1.00  0.81           C  
ATOM    593  O   SER A  76      -3.509   7.098 -11.089  1.00  0.84           O  
ATOM    594  OG  SER A  76      -0.375   6.183 -11.891  1.00  0.73           O  
ATOM    595  N   CYS A  77      -3.458   5.039 -10.284  1.00  0.86           N  
ATOM    596  CA  CYS A  77      -4.811   4.718 -10.724  1.00  0.88           C  
ATOM    597  C   CYS A  77      -5.658   4.214  -9.561  1.00  0.88           C  
ATOM    598  CB  CYS A  77      -4.779   3.669 -11.835  1.00  0.85           C  
ATOM    599  O   CYS A  77      -5.122   3.817  -8.524  1.00  0.87           O  
ATOM    600  SG  CYS A  77      -4.176   2.054 -11.295  1.00  0.84           S  
ATOM    601  N   GLN A  78      -6.957   4.208  -9.698  1.00  0.89           N  
ATOM    602  CA  GLN A  78      -7.934   3.620  -8.788  1.00  0.91           C  
ATOM    603  C   GLN A  78      -8.988   2.824  -9.553  1.00  0.92           C  
ATOM    604  CB  GLN A  78      -8.606   4.705  -7.946  1.00  0.89           C  
ATOM    605  O   GLN A  78      -9.360   3.188 -10.670  1.00  0.91           O  
ATOM    606  CG  GLN A  78      -9.432   4.162  -6.788  1.00  0.85           C  
ATOM    607  CD  GLN A  78      -8.630   3.264  -5.865  1.00  0.81           C  
ATOM    608  NE2 GLN A  78      -9.320   2.392  -5.138  1.00  0.80           N  
ATOM    609  OE1 GLN A  78      -7.399   3.353  -5.806  1.00  0.82           O  
ATOM    610  N   LEU A  79      -9.496   1.772  -8.888  1.00  0.90           N  
ATOM    611  CA  LEU A  79     -10.541   0.900  -9.411  1.00  0.92           C  
ATOM    612  C   LEU A  79     -11.674   0.742  -8.403  1.00  0.93           C  
ATOM    613  CB  LEU A  79      -9.965  -0.473  -9.768  1.00  0.90           C  
ATOM    614  O   LEU A  79     -11.427   0.558  -7.209  1.00  0.92           O  
ATOM    615  CG  LEU A  79      -9.032  -0.524 -10.979  1.00  0.83           C  
ATOM    616  CD1 LEU A  79      -7.597  -0.231 -10.555  1.00  0.75           C  
ATOM    617  CD2 LEU A  79      -9.125  -1.880 -11.669  1.00  0.76           C  
ATOM    618  N   TYR A  80     -12.946   0.753  -8.902  1.00  0.92           N  
ATOM    619  CA  TYR A  80     -14.060   0.343  -8.054  1.00  0.94           C  
ATOM    620  C   TYR A  80     -14.999  -0.595  -8.804  1.00  0.94           C  
ATOM    621  CB  TYR A  80     -14.834   1.566  -7.554  1.00  0.93           C  
ATOM    622  O   TYR A  80     -15.062  -0.566 -10.035  1.00  0.93           O  
ATOM    623  CG  TYR A  80     -15.701   2.210  -8.610  1.00  0.94           C  
ATOM    624  CD1 TYR A  80     -15.201   3.222  -9.426  1.00  0.92           C  
ATOM    625  CD2 TYR A  80     -17.019   1.807  -8.792  1.00  0.93           C  
ATOM    626  CE1 TYR A  80     -15.996   3.819 -10.399  1.00  0.92           C  
ATOM    627  CE2 TYR A  80     -17.823   2.398  -9.762  1.00  0.92           C  
ATOM    628  OH  TYR A  80     -18.095   3.989 -11.520  1.00  0.90           O  
ATOM    629  CZ  TYR A  80     -17.304   3.401 -10.559  1.00  0.92           C  
ATOM    630  N   GLU A  81     -15.686  -1.459  -8.113  1.00  0.94           N  
ATOM    631  CA  GLU A  81     -16.789  -2.293  -8.580  1.00  0.95           C  
ATOM    632  C   GLU A  81     -18.134  -1.611  -8.346  1.00  0.95           C  
ATOM    633  CB  GLU A  81     -16.763  -3.657  -7.886  1.00  0.95           C  
ATOM    634  O   GLU A  81     -18.449  -1.217  -7.222  1.00  0.95           O  
ATOM    635  CG  GLU A  81     -17.776  -4.648  -8.439  1.00  0.93           C  
ATOM    636  CD  GLU A  81     -17.847  -5.942  -7.644  1.00  0.90           C  
ATOM    637  OE1 GLU A  81     -16.960  -6.180  -6.793  1.00  0.91           O  
ATOM    638  OE2 GLU A  81     -18.796  -6.724  -7.874  1.00  0.92           O  
ATOM    639  N   GLU A  82     -18.881  -1.467  -9.389  1.00  0.96           N  
ATOM    640  CA  GLU A  82     -20.231  -0.914  -9.334  1.00  0.97           C  
ATOM    641  C   GLU A  82     -21.217  -1.922  -8.751  1.00  0.96           C  
ATOM    642  CB  GLU A  82     -20.689  -0.474 -10.727  1.00  0.97           C  
ATOM    643  O   GLU A  82     -21.244  -3.083  -9.165  1.00  0.96           O  
ATOM    644  CG  GLU A  82     -22.042   0.222 -10.738  1.00  0.95           C  
ATOM    645  CD  GLU A  82     -22.490   0.642 -12.129  1.00  0.92           C  
ATOM    646  OE1 GLU A  82     -22.778  -0.244 -12.966  1.00  0.93           O  
ATOM    647  OE2 GLU A  82     -22.552   1.865 -12.384  1.00  0.93           O  
ATOM    648  N   LYS A  83     -22.029  -1.479  -7.829  1.00  0.96           N  
ATOM    649  CA  LYS A  83     -23.083  -2.269  -7.198  1.00  0.96           C  
ATOM    650  C   LYS A  83     -24.209  -2.569  -8.183  1.00  0.95           C  
ATOM    651  CB  LYS A  83     -23.639  -1.541  -5.973  1.00  0.96           C  
ATOM    652  O   LYS A  83     -24.746  -1.658  -8.816  1.00  0.94           O  
ATOM    653  CG  LYS A  83     -24.624  -2.366  -5.158  1.00  0.92           C  
ATOM    654  CD  LYS A  83     -25.063  -1.628  -3.900  1.00  0.88           C  
ATOM    655  CE  LYS A  83     -26.032  -2.462  -3.071  1.00  0.89           C  
ATOM    656  NZ  LYS A  83     -26.450  -1.751  -1.826  1.00  0.89           N  
ATOM    657  N   GLY A  84     -24.668  -3.782  -8.307  1.00  0.96           N  
ATOM    658  CA  GLY A  84     -25.782  -4.241  -9.121  1.00  0.96           C  
ATOM    659  C   GLY A  84     -25.354  -4.749 -10.485  1.00  0.95           C  
ATOM    660  O   GLY A  84     -25.881  -5.750 -10.975  1.00  0.94           O  
ATOM    661  N   THR A  85     -24.307  -4.159 -11.142  1.00  0.97           N  
ATOM    662  CA  THR A  85     -23.918  -4.562 -12.489  1.00  0.97           C  
ATOM    663  C   THR A  85     -22.687  -5.463 -12.449  1.00  0.96           C  
ATOM    664  CB  THR A  85     -23.632  -3.336 -13.377  1.00  0.97           C  
ATOM    665  O   THR A  85     -22.449  -6.237 -13.378  1.00  0.96           O  
ATOM    666  CG2 THR A  85     -24.831  -2.394 -13.416  1.00  0.96           C  
ATOM    667  OG1 THR A  85     -22.500  -2.629 -12.856  1.00  0.97           O  
ATOM    668  N   GLY A  86     -21.869  -5.301 -11.377  1.00  0.96           N  
ATOM    669  CA  GLY A  86     -20.597  -5.997 -11.271  1.00  0.96           C  
ATOM    670  C   GLY A  86     -19.542  -5.460 -12.220  1.00  0.96           C  
ATOM    671  O   GLY A  86     -18.482  -6.067 -12.387  1.00  0.95           O  
ATOM    672  N   LYS A  87     -19.834  -4.382 -12.887  1.00  0.96           N  
ATOM    673  CA  LYS A  87     -18.853  -3.710 -13.734  1.00  0.97           C  
ATOM    674  C   LYS A  87     -17.729  -3.105 -12.898  1.00  0.96           C  
ATOM    675  CB  LYS A  87     -19.523  -2.623 -14.575  1.00  0.96           C  
ATOM    676  O   LYS A  87     -17.965  -2.614 -11.792  1.00  0.96           O  
ATOM    677  CG  LYS A  87     -20.397  -3.161 -15.699  1.00  0.95           C  
ATOM    678  CD  LYS A  87     -20.979  -2.035 -16.543  1.00  0.94           C  
ATOM    679  CE  LYS A  87     -21.702  -2.571 -17.771  1.00  0.93           C  
ATOM    680  NZ  LYS A  87     -21.847  -1.527 -18.829  1.00  0.92           N  
ATOM    681  N   VAL A  88     -16.524  -3.131 -13.494  1.00  0.95           N  
ATOM    682  CA  VAL A  88     -15.353  -2.524 -12.869  1.00  0.95           C  
ATOM    683  C   VAL A  88     -14.927  -1.289 -13.659  1.00  0.95           C  
ATOM    684  CB  VAL A  88     -14.180  -3.524 -12.770  1.00  0.94           C  
ATOM    685  O   VAL A  88     -14.732  -1.359 -14.875  1.00  0.93           O  
ATOM    686  CG1 VAL A  88     -12.981  -2.882 -12.074  1.00  0.91           C  
ATOM    687  CG2 VAL A  88     -14.617  -4.787 -12.030  1.00  0.91           C  
ATOM    688  N   PHE A  89     -14.725  -0.175 -12.961  1.00  0.94           N  
ATOM    689  CA  PHE A  89     -14.303   1.098 -13.533  1.00  0.95           C  
ATOM    690  C   PHE A  89     -12.905   1.471 -13.053  1.00  0.94           C  
ATOM    691  CB  PHE A  89     -15.296   2.207 -13.170  1.00  0.95           C  
ATOM    692  O   PHE A  89     -12.556   1.230 -11.895  1.00  0.92           O  
ATOM    693  CG  PHE A  89     -16.653   2.035 -13.796  1.00  0.96           C  
ATOM    694  CD1 PHE A  89     -16.959   2.647 -15.006  1.00  0.95           C  
ATOM    695  CD2 PHE A  89     -17.624   1.261 -13.175  1.00  0.95           C  
ATOM    696  CE1 PHE A  89     -18.215   2.490 -15.587  1.00  0.95           C  
ATOM    697  CE2 PHE A  89     -18.882   1.099 -13.750  1.00  0.95           C  
ATOM    698  CZ  PHE A  89     -19.175   1.715 -14.956  1.00  0.95           C  
ATOM    699  N   ILE A  90     -12.135   2.180 -13.932  1.00  0.93           N  
ATOM    700  CA  ILE A  90     -10.764   2.595 -13.656  1.00  0.93           C  
ATOM    701  C   ILE A  90     -10.588   4.068 -14.017  1.00  0.92           C  
ATOM    702  CB  ILE A  90      -9.745   1.728 -14.430  1.00  0.92           C  
ATOM    703  O   ILE A  90     -11.167   4.547 -14.995  1.00  0.91           O  
ATOM    704  CG1 ILE A  90      -8.316   2.056 -13.982  1.00  0.89           C  
ATOM    705  CG2 ILE A  90      -9.904   1.927 -15.940  1.00  0.89           C  
ATOM    706  CD1 ILE A  90      -7.281   1.026 -14.412  1.00  0.86           C  
ATOM    707  N   THR A  91      -9.796   4.765 -13.258  1.00  0.92           N  
ATOM    708  CA  THR A  91      -9.291   6.098 -13.566  1.00  0.91           C  
ATOM    709  C   THR A  91      -7.813   6.214 -13.207  1.00  0.90           C  
ATOM    710  CB  THR A  91     -10.090   7.184 -12.821  1.00  0.91           C  
ATOM    711  O   THR A  91      -7.249   5.314 -12.581  1.00  0.87           O  
ATOM    712  CG2 THR A  91      -9.798   7.151 -11.324  1.00  0.85           C  
ATOM    713  OG1 THR A  91      -9.732   8.472 -13.338  1.00  0.89           O  
ATOM    714  N   GLY A  92      -7.119   7.192 -13.681  1.00  0.90           N  
ATOM    715  CA  GLY A  92      -5.709   7.416 -13.403  1.00  0.90           C  
ATOM    716  C   GLY A  92      -4.791   6.821 -14.454  1.00  0.89           C  
ATOM    717  O   GLY A  92      -5.199   6.621 -15.600  1.00  0.87           O  
ATOM    718  N   ASN A  93      -3.508   6.619 -14.071  1.00  0.87           N  
ATOM    719  CA  ASN A  93      -2.517   6.005 -14.949  1.00  0.87           C  
ATOM    720  C   ASN A  93      -2.728   4.498 -15.065  1.00  0.87           C  
ATOM    721  CB  ASN A  93      -1.101   6.307 -14.454  1.00  0.86           C  
ATOM    722  O   ASN A  93      -2.488   3.758 -14.109  1.00  0.86           O  
ATOM    723  CG  ASN A  93      -0.031   5.800 -15.401  1.00  0.82           C  
ATOM    724  ND2 ASN A  93       1.224   6.110 -15.098  1.00  0.81           N  
ATOM    725  OD1 ASN A  93      -0.330   5.137 -16.398  1.00  0.80           O  
ATOM    726  N   THR A  94      -3.044   4.060 -16.216  1.00  0.87           N  
ATOM    727  CA  THR A  94      -3.477   2.687 -16.449  1.00  0.87           C  
ATOM    728  C   THR A  94      -2.361   1.868 -17.091  1.00  0.86           C  
ATOM    729  CB  THR A  94      -4.730   2.641 -17.344  1.00  0.86           C  
ATOM    730  O   THR A  94      -2.598   0.763 -17.582  1.00  0.83           O  
ATOM    731  CG2 THR A  94      -5.890   3.398 -16.705  1.00  0.84           C  
ATOM    732  OG1 THR A  94      -4.427   3.236 -18.612  1.00  0.87           O  
ATOM    733  N   LYS A  95      -1.139   2.345 -17.174  1.00  0.85           N  
ATOM    734  CA  LYS A  95      -0.002   1.730 -17.854  1.00  0.84           C  
ATOM    735  C   LYS A  95       0.208   0.293 -17.384  1.00  0.84           C  
ATOM    736  CB  LYS A  95       1.269   2.548 -17.622  1.00  0.83           C  
ATOM    737  O   LYS A  95       0.441  -0.603 -18.198  1.00  0.81           O  
ATOM    738  CG  LYS A  95       2.493   2.008 -18.346  1.00  0.81           C  
ATOM    739  CD  LYS A  95       3.711   2.897 -18.125  1.00  0.80           C  
ATOM    740  CE  LYS A  95       4.941   2.349 -18.836  1.00  0.77           C  
ATOM    741  NZ  LYS A  95       6.147   3.192 -18.584  1.00  0.75           N  
ATOM    742  N   ALA A  96       0.103   0.015 -16.147  1.00  0.81           N  
ATOM    743  CA  ALA A  96       0.260  -1.325 -15.589  1.00  0.82           C  
ATOM    744  C   ALA A  96      -0.860  -2.249 -16.059  1.00  0.82           C  
ATOM    745  CB  ALA A  96       0.292  -1.266 -14.064  1.00  0.79           C  
ATOM    746  O   ALA A  96      -0.702  -3.472 -16.068  1.00  0.80           O  
ATOM    747  N   PHE A  97      -1.942  -1.679 -16.467  1.00  0.81           N  
ATOM    748  CA  PHE A  97      -3.148  -2.406 -16.844  1.00  0.81           C  
ATOM    749  C   PHE A  97      -3.200  -2.625 -18.352  1.00  0.78           C  
ATOM    750  CB  PHE A  97      -4.399  -1.654 -16.380  1.00  0.79           C  
ATOM    751  O   PHE A  97      -3.511  -3.724 -18.815  1.00  0.74           O  
ATOM    752  CG  PHE A  97      -4.540  -1.575 -14.884  1.00  0.79           C  
ATOM    753  CD1 PHE A  97      -5.268  -2.533 -14.189  1.00  0.76           C  
ATOM    754  CD2 PHE A  97      -3.944  -0.542 -14.172  1.00  0.77           C  
ATOM    755  CE1 PHE A  97      -5.400  -2.463 -12.804  1.00  0.79           C  
ATOM    756  CE2 PHE A  97      -4.072  -0.465 -12.788  1.00  0.77           C  
ATOM    757  CZ  PHE A  97      -4.801  -1.426 -12.106  1.00  0.77           C  
ATOM    758  N   THR A  98      -2.831  -1.735 -19.132  1.00  0.73           N  
ATOM    759  CA  THR A  98      -3.082  -1.747 -20.569  1.00  0.73           C  
ATOM    760  C   THR A  98      -1.785  -1.970 -21.342  1.00  0.72           C  
ATOM    761  CB  THR A  98      -3.739  -0.434 -21.032  1.00  0.69           C  
ATOM    762  O   THR A  98      -1.808  -2.160 -22.560  1.00  0.69           O  
ATOM    763  CG2 THR A  98      -5.055  -0.190 -20.300  1.00  0.66           C  
ATOM    764  OG1 THR A  98      -2.849   0.658 -20.768  1.00  0.69           O  
ATOM    765  N   GLY A  99      -0.682  -1.913 -20.643  1.00  0.73           N  
ATOM    766  CA  GLY A  99       0.611  -1.914 -21.308  1.00  0.73           C  
ATOM    767  C   GLY A  99       0.900  -0.625 -22.054  1.00  0.72           C  
ATOM    768  O   GLY A  99       1.996  -0.443 -22.588  1.00  0.71           O  
ATOM    769  N   VAL A 100      -0.023   0.194 -22.245  1.00  0.72           N  
ATOM    770  CA  VAL A 100       0.116   1.487 -22.907  1.00  0.74           C  
ATOM    771  C   VAL A 100      -0.019   2.610 -21.882  1.00  0.72           C  
ATOM    772  CB  VAL A 100      -0.929   1.664 -24.032  1.00  0.68           C  
ATOM    773  O   VAL A 100      -0.800   2.502 -20.933  1.00  0.70           O  
ATOM    774  CG1 VAL A 100      -0.636   2.922 -24.847  1.00  0.59           C  
ATOM    775  CG2 VAL A 100      -0.954   0.432 -24.935  1.00  0.57           C  
ATOM    776  N   THR A 101       0.821   3.641 -22.008  1.00  0.76           N  
ATOM    777  CA  THR A 101       0.592   4.840 -21.210  1.00  0.76           C  
ATOM    778  C   THR A 101      -0.709   5.524 -21.620  1.00  0.77           C  
ATOM    779  CB  THR A 101       1.762   5.833 -21.346  1.00  0.71           C  
ATOM    780  O   THR A 101      -0.738   6.285 -22.588  1.00  0.74           O  
ATOM    781  CG2 THR A 101       1.606   7.002 -20.379  1.00  0.65           C  
ATOM    782  OG1 THR A 101       2.992   5.155 -21.066  1.00  0.68           O  
ATOM    783  N   ASP A 102      -1.687   5.169 -20.881  1.00  0.84           N  
ATOM    784  CA  ASP A 102      -2.989   5.811 -21.028  1.00  0.85           C  
ATOM    785  C   ASP A 102      -3.502   6.327 -19.686  1.00  0.85           C  
ATOM    786  CB  ASP A 102      -4.001   4.839 -21.639  1.00  0.82           C  
ATOM    787  O   ASP A 102      -3.792   5.540 -18.782  1.00  0.82           O  
ATOM    788  CG  ASP A 102      -5.336   5.491 -21.952  1.00  0.78           C  
ATOM    789  OD1 ASP A 102      -5.442   6.734 -21.870  1.00  0.77           O  
ATOM    790  OD2 ASP A 102      -6.292   4.755 -22.279  1.00  0.80           O  
ATOM    791  N   THR A 103      -3.505   7.597 -19.494  1.00  0.86           N  
ATOM    792  CA  THR A 103      -4.066   8.251 -18.317  1.00  0.87           C  
ATOM    793  C   THR A 103      -5.553   8.536 -18.514  1.00  0.88           C  
ATOM    794  CB  THR A 103      -3.327   9.565 -18.003  1.00  0.85           C  
ATOM    795  O   THR A 103      -5.932   9.301 -19.403  1.00  0.87           O  
ATOM    796  CG2 THR A 103      -3.849  10.196 -16.716  1.00  0.77           C  
ATOM    797  OG1 THR A 103      -1.927   9.295 -17.857  1.00  0.81           O  
ATOM    798  N   LYS A 104      -6.374   7.971 -17.698  1.00  0.88           N  
ATOM    799  CA  LYS A 104      -7.821   8.169 -17.701  1.00  0.89           C  
ATOM    800  C   LYS A 104      -8.231   9.239 -16.693  1.00  0.89           C  
ATOM    801  CB  LYS A 104      -8.543   6.856 -17.394  1.00  0.88           C  
ATOM    802  O   LYS A 104      -8.117   9.036 -15.483  1.00  0.89           O  
ATOM    803  CG  LYS A 104      -8.178   5.716 -18.333  1.00  0.89           C  
ATOM    804  CD  LYS A 104      -8.507   6.056 -19.781  1.00  0.87           C  
ATOM    805  CE  LYS A 104      -8.185   4.897 -20.715  1.00  0.87           C  
ATOM    806  NZ  LYS A 104      -8.149   5.331 -22.144  1.00  0.86           N  
ATOM    807  N   THR A 105      -8.784  10.347 -17.224  1.00  0.89           N  
ATOM    808  CA  THR A 105      -9.290  11.431 -16.390  1.00  0.90           C  
ATOM    809  C   THR A 105     -10.718  11.144 -15.936  1.00  0.91           C  
ATOM    810  CB  THR A 105      -9.248  12.777 -17.137  1.00  0.88           C  
ATOM    811  O   THR A 105     -11.169  11.670 -14.917  1.00  0.90           O  
ATOM    812  CG2 THR A 105      -7.811  13.213 -17.405  1.00  0.82           C  
ATOM    813  OG1 THR A 105      -9.936  12.645 -18.387  1.00  0.85           O  
ATOM    814  N   LEU A 106     -11.402  10.318 -16.651  1.00  0.89           N  
ATOM    815  CA  LEU A 106     -12.761   9.876 -16.357  1.00  0.92           C  
ATOM    816  C   LEU A 106     -12.788   8.388 -16.022  1.00  0.92           C  
ATOM    817  CB  LEU A 106     -13.686  10.161 -17.543  1.00  0.91           C  
ATOM    818  O   LEU A 106     -11.932   7.629 -16.481  1.00  0.93           O  
ATOM    819  CG  LEU A 106     -13.823  11.627 -17.958  1.00  0.91           C  
ATOM    820  CD1 LEU A 106     -14.699  11.746 -19.201  1.00  0.90           C  
ATOM    821  CD2 LEU A 106     -14.395  12.456 -16.813  1.00  0.91           C  
ATOM    822  N   TRP A 107     -13.795   7.964 -15.239  1.00  0.91           N  
ATOM    823  CA  TRP A 107     -14.079   6.552 -15.006  1.00  0.94           C  
ATOM    824  C   TRP A 107     -14.373   5.831 -16.317  1.00  0.91           C  
ATOM    825  CB  TRP A 107     -15.260   6.392 -14.045  1.00  0.93           C  
ATOM    826  O   TRP A 107     -15.310   6.192 -17.034  1.00  0.88           O  
ATOM    827  CG  TRP A 107     -14.961   6.814 -12.637  1.00  0.92           C  
ATOM    828  CD1 TRP A 107     -15.499   7.874 -11.963  1.00  0.90           C  
ATOM    829  CD2 TRP A 107     -14.048   6.185 -11.733  1.00  0.91           C  
ATOM    830  CE2 TRP A 107     -14.083   6.918 -10.526  1.00  0.93           C  
ATOM    831  CE3 TRP A 107     -13.202   5.071 -11.826  1.00  0.91           C  
ATOM    832  NE1 TRP A 107     -14.976   7.942 -10.693  1.00  0.91           N  
ATOM    833  CH2 TRP A 107     -12.486   5.478  -9.537  1.00  0.90           C  
ATOM    834  CZ2 TRP A 107     -13.305   6.572  -9.419  1.00  0.91           C  
ATOM    835  CZ3 TRP A 107     -12.428   4.729 -10.723  1.00  0.91           C  
ATOM    836  N   THR A 108     -13.623   4.793 -16.594  1.00  0.93           N  
ATOM    837  CA  THR A 108     -13.729   3.966 -17.791  1.00  0.94           C  
ATOM    838  C   THR A 108     -13.982   2.507 -17.419  1.00  0.94           C  
ATOM    839  CB  THR A 108     -12.458   4.066 -18.654  1.00  0.93           C  
ATOM    840  O   THR A 108     -13.281   1.946 -16.575  1.00  0.93           O  
ATOM    841  CG2 THR A 108     -12.602   3.261 -19.941  1.00  0.87           C  
ATOM    842  OG1 THR A 108     -12.220   5.439 -18.986  1.00  0.89           O  
ATOM    843  N   ASP A 109     -14.927   1.943 -18.003  1.00  0.93           N  
ATOM    844  CA  ASP A 109     -15.214   0.522 -17.828  1.00  0.94           C  
ATOM    845  C   ASP A 109     -14.034  -0.335 -18.281  1.00  0.93           C  
ATOM    846  CB  ASP A 109     -16.476   0.130 -18.598  1.00  0.94           C  
ATOM    847  O   ASP A 109     -13.612  -0.259 -19.437  1.00  0.91           O  
ATOM    848  CG  ASP A 109     -16.948  -1.279 -18.286  1.00  0.94           C  
ATOM    849  OD1 ASP A 109     -16.153  -2.085 -17.757  1.00  0.94           O  
ATOM    850  OD2 ASP A 109     -18.125  -1.587 -18.575  1.00  0.94           O  
ATOM    851  N   CYS A 110     -13.541  -1.195 -17.371  1.00  0.93           N  
ATOM    852  CA  CYS A 110     -12.400  -2.070 -17.616  1.00  0.93           C  
ATOM    853  C   CYS A 110     -12.749  -3.520 -17.301  1.00  0.93           C  
ATOM    854  CB  CYS A 110     -11.198  -1.632 -16.781  1.00  0.91           C  
ATOM    855  O   CYS A 110     -11.861  -4.370 -17.210  1.00  0.92           O  
ATOM    856  SG  CYS A 110     -11.470  -1.741 -14.999  1.00  0.91           S  
ATOM    857  N   THR A 111     -14.044  -3.867 -17.204  1.00  0.95           N  
ATOM    858  CA  THR A 111     -14.550  -5.188 -16.845  1.00  0.95           C  
ATOM    859  C   THR A 111     -14.008  -6.251 -17.796  1.00  0.94           C  
ATOM    860  CB  THR A 111     -16.090  -5.219 -16.860  1.00  0.95           C  
ATOM    861  O   THR A 111     -13.507  -7.288 -17.355  1.00  0.93           O  
ATOM    862  CG2 THR A 111     -16.619  -6.529 -16.285  1.00  0.94           C  
ATOM    863  OG1 THR A 111     -16.592  -4.129 -16.077  1.00  0.95           O  
ATOM    864  N   THR A 112     -14.074  -6.030 -19.122  1.00  0.93           N  
ATOM    865  CA  THR A 112     -13.630  -6.962 -20.153  1.00  0.93           C  
ATOM    866  C   THR A 112     -12.143  -7.270 -19.998  1.00  0.92           C  
ATOM    867  CB  THR A 112     -13.897  -6.405 -21.563  1.00  0.92           C  
ATOM    868  O   THR A 112     -11.710  -8.399 -20.237  1.00  0.90           O  
ATOM    869  CG2 THR A 112     -13.494  -7.409 -22.637  1.00  0.84           C  
ATOM    870  OG1 THR A 112     -15.294  -6.113 -21.698  1.00  0.88           O  
ATOM    871  N   TRP A 113     -11.419  -6.301 -19.564  1.00  0.90           N  
ATOM    872  CA  TRP A 113      -9.984  -6.479 -19.368  1.00  0.92           C  
ATOM    873  C   TRP A 113      -9.707  -7.442 -18.219  1.00  0.91           C  
ATOM    874  CB  TRP A 113      -9.308  -5.132 -19.095  1.00  0.89           C  
ATOM    875  O   TRP A 113      -8.934  -8.392 -18.369  1.00  0.89           O  
ATOM    876  CG  TRP A 113      -7.843  -5.236 -18.791  1.00  0.73           C  
ATOM    877  CD1 TRP A 113      -6.848  -5.613 -19.650  1.00  0.66           C  
ATOM    878  CD2 TRP A 113      -7.210  -4.964 -17.537  1.00  0.68           C  
ATOM    879  CE2 TRP A 113      -5.827  -5.196 -17.709  1.00  0.64           C  
ATOM    880  CE3 TRP A 113      -7.678  -4.545 -16.285  1.00  0.65           C  
ATOM    881  NE1 TRP A 113      -5.633  -5.591 -19.005  1.00  0.79           N  
ATOM    882  CH2 TRP A 113      -5.391  -4.613 -15.457  1.00  0.70           C  
ATOM    883  CZ2 TRP A 113      -4.907  -5.023 -16.672  1.00  0.78           C  
ATOM    884  CZ3 TRP A 113      -6.761  -4.373 -15.254  1.00  0.68           C  
ATOM    885  N   ILE A 114     -10.256  -7.256 -17.037  1.00  0.93           N  
ATOM    886  CA  ILE A 114     -10.135  -8.162 -15.900  1.00  0.93           C  
ATOM    887  C   ILE A 114     -10.590  -9.563 -16.305  1.00  0.93           C  
ATOM    888  CB  ILE A 114     -10.955  -7.662 -14.689  1.00  0.93           C  
ATOM    889  O   ILE A 114      -9.860 -10.538 -16.113  1.00  0.93           O  
ATOM    890  CG1 ILE A 114     -10.365  -6.355 -14.147  1.00  0.91           C  
ATOM    891  CG2 ILE A 114     -11.011  -8.733 -13.595  1.00  0.91           C  
ATOM    892  CD1 ILE A 114     -11.160  -5.745 -13.001  1.00  0.89           C  
ATOM    893  N   THR A 115     -11.731  -9.706 -17.034  1.00  0.95           N  
ATOM    894  CA  THR A 115     -12.351 -10.996 -17.321  1.00  0.95           C  
ATOM    895  C   THR A 115     -11.640 -11.692 -18.478  1.00  0.94           C  
ATOM    896  CB  THR A 115     -13.845 -10.835 -17.655  1.00  0.95           C  
ATOM    897  O   THR A 115     -11.748 -12.909 -18.638  1.00  0.92           O  
ATOM    898  CG2 THR A 115     -14.623 -10.303 -16.456  1.00  0.92           C  
ATOM    899  OG1 THR A 115     -13.989  -9.920 -18.748  1.00  0.94           O  
ATOM    900  N   SER A 116     -10.809 -10.985 -19.274  1.00  0.93           N  
ATOM    901  CA  SER A 116     -10.027 -11.566 -20.361  1.00  0.92           C  
ATOM    902  C   SER A 116      -8.963 -12.520 -19.827  1.00  0.90           C  
ATOM    903  CB  SER A 116      -9.365 -10.466 -21.192  1.00  0.91           C  
ATOM    904  O   SER A 116      -8.500 -13.407 -20.548  1.00  0.88           O  
ATOM    905  OG  SER A 116      -8.408  -9.760 -20.422  1.00  0.81           O  
ATOM    906  N   GLY A 117      -8.626 -12.435 -18.575  1.00  0.91           N  
ATOM    907  CA  GLY A 117      -7.730 -13.345 -17.879  1.00  0.91           C  
ATOM    908  C   GLY A 117      -8.426 -14.591 -17.366  1.00  0.91           C  
ATOM    909  O   GLY A 117      -7.811 -15.417 -16.688  1.00  0.90           O  
ATOM    910  N   GLY A 118      -9.771 -14.851 -17.607  1.00  0.94           N  
ATOM    911  CA  GLY A 118     -10.588 -15.928 -17.071  1.00  0.94           C  
ATOM    912  C   GLY A 118     -11.003 -15.703 -15.630  1.00  0.94           C  
ATOM    913  O   GLY A 118     -11.374 -16.648 -14.930  1.00  0.94           O  
ATOM    914  N   ILE A 119     -10.934 -14.418 -15.156  1.00  0.95           N  
ATOM    915  CA  ILE A 119     -11.245 -14.042 -13.781  1.00  0.96           C  
ATOM    916  C   ILE A 119     -12.679 -13.525 -13.698  1.00  0.95           C  
ATOM    917  CB  ILE A 119     -10.259 -12.978 -13.249  1.00  0.95           C  
ATOM    918  O   ILE A 119     -13.055 -12.602 -14.425  1.00  0.94           O  
ATOM    919  CG1 ILE A 119      -8.817 -13.485 -13.356  1.00  0.94           C  
ATOM    920  CG2 ILE A 119     -10.601 -12.598 -11.806  1.00  0.93           C  
ATOM    921  CD1 ILE A 119      -7.769 -12.380 -13.336  1.00  0.92           C  
ATOM    922  N   ASN A 120     -13.487 -14.110 -12.829  1.00  0.96           N  
ATOM    923  CA  ASN A 120     -14.753 -13.490 -12.454  1.00  0.97           C  
ATOM    924  C   ASN A 120     -14.546 -12.348 -11.463  1.00  0.97           C  
ATOM    925  CB  ASN A 120     -15.709 -14.532 -11.870  1.00  0.96           C  
ATOM    926  O   ASN A 120     -13.897 -12.526 -10.431  1.00  0.96           O  
ATOM    927  CG  ASN A 120     -15.980 -15.677 -12.827  1.00  0.88           C  
ATOM    928  ND2 ASN A 120     -15.553 -16.877 -12.452  1.00  0.89           N  
ATOM    929  OD1 ASN A 120     -16.567 -15.484 -13.895  1.00  0.86           O  
ATOM    930  N   VAL A 121     -15.186 -11.215 -11.675  1.00  0.96           N  
ATOM    931  CA  VAL A 121     -15.033 -10.030 -10.837  1.00  0.96           C  
ATOM    932  C   VAL A 121     -15.465 -10.349  -9.408  1.00  0.96           C  
ATOM    933  CB  VAL A 121     -15.847  -8.838 -11.387  1.00  0.95           C  
ATOM    934  O   VAL A 121     -14.866  -9.858  -8.448  1.00  0.95           O  
ATOM    935  CG1 VAL A 121     -15.790  -7.655 -10.422  1.00  0.93           C  
ATOM    936  CG2 VAL A 121     -15.333  -8.432 -12.767  1.00  0.93           C  
ATOM    937  N   SER A 122     -16.421 -11.206  -9.141  1.00  0.96           N  
ATOM    938  CA  SER A 122     -16.940 -11.614  -7.840  1.00  0.96           C  
ATOM    939  C   SER A 122     -15.905 -12.417  -7.059  1.00  0.96           C  
ATOM    940  CB  SER A 122     -18.217 -12.440  -8.008  1.00  0.95           C  
ATOM    941  O   SER A 122     -15.949 -12.465  -5.828  1.00  0.95           O  
ATOM    942  OG  SER A 122     -18.003 -13.521  -8.899  1.00  0.92           O  
ATOM    943  N   ASP A 123     -14.950 -13.042  -7.710  1.00  0.96           N  
ATOM    944  CA  ASP A 123     -13.946 -13.905  -7.095  1.00  0.96           C  
ATOM    945  C   ASP A 123     -12.744 -13.094  -6.616  1.00  0.96           C  
ATOM    946  CB  ASP A 123     -13.493 -14.987  -8.077  1.00  0.96           C  
ATOM    947  O   ASP A 123     -11.866 -13.622  -5.930  1.00  0.95           O  
ATOM    948  CG  ASP A 123     -14.624 -15.900  -8.516  1.00  0.93           C  
ATOM    949  OD1 ASP A 123     -15.612 -16.052  -7.766  1.00  0.91           O  
ATOM    950  OD2 ASP A 123     -14.524 -16.476  -9.622  1.00  0.92           O  
ATOM    951  N   ILE A 124     -12.656 -11.772  -7.032  1.00  0.94           N  
ATOM    952  CA  ILE A 124     -11.545 -10.925  -6.611  1.00  0.94           C  
ATOM    953  C   ILE A 124     -11.652 -10.639  -5.115  1.00  0.93           C  
ATOM    954  CB  ILE A 124     -11.509  -9.602  -7.409  1.00  0.94           C  
ATOM    955  O   ILE A 124     -12.575  -9.950  -4.673  1.00  0.91           O  
ATOM    956  CG1 ILE A 124     -11.402  -9.887  -8.911  1.00  0.94           C  
ATOM    957  CG2 ILE A 124     -10.353  -8.717  -6.936  1.00  0.94           C  
ATOM    958  CD1 ILE A 124     -11.513  -8.646  -9.786  1.00  0.93           C  
ATOM    959  N   LYS A 125     -10.750 -11.122  -4.359  1.00  0.92           N  
ATOM    960  CA  LYS A 125     -10.586 -10.891  -2.927  1.00  0.91           C  
ATOM    961  C   LYS A 125      -9.793  -9.614  -2.663  1.00  0.89           C  
ATOM    962  CB  LYS A 125      -9.893 -12.083  -2.267  1.00  0.91           C  
ATOM    963  O   LYS A 125     -10.175  -8.804  -1.815  1.00  0.87           O  
ATOM    964  CG  LYS A 125      -9.693 -11.931  -0.766  1.00  0.89           C  
ATOM    965  CD  LYS A 125      -9.016 -13.155  -0.164  1.00  0.86           C  
ATOM    966  CE  LYS A 125      -8.793 -12.993   1.333  1.00  0.85           C  
ATOM    967  NZ  LYS A 125      -8.175 -14.211   1.936  1.00  0.85           N  
ATOM    968  N   TYR A 126      -8.691  -9.414  -3.340  1.00  0.89           N  
ATOM    969  CA  TYR A 126      -7.710  -8.361  -3.101  1.00  0.90           C  
ATOM    970  C   TYR A 126      -7.025  -7.950  -4.399  1.00  0.90           C  
ATOM    971  CB  TYR A 126      -6.664  -8.821  -2.082  1.00  0.88           C  
ATOM    972  O   TYR A 126      -6.757  -8.791  -5.261  1.00  0.89           O  
ATOM    973  CG  TYR A 126      -5.649  -7.760  -1.732  1.00  0.85           C  
ATOM    974  CD1 TYR A 126      -4.401  -7.730  -2.350  1.00  0.81           C  
ATOM    975  CD2 TYR A 126      -5.936  -6.786  -0.781  1.00  0.82           C  
ATOM    976  CE1 TYR A 126      -3.463  -6.755  -2.029  1.00  0.82           C  
ATOM    977  CE2 TYR A 126      -5.005  -5.806  -0.452  1.00  0.82           C  
ATOM    978  OH  TYR A 126      -2.848  -4.831  -0.759  1.00  0.72           O  
ATOM    979  CZ  TYR A 126      -3.773  -5.799  -1.081  1.00  0.80           C  
ATOM    980  N   MET A 127      -6.742  -6.672  -4.522  1.00  0.91           N  
ATOM    981  CA  MET A 127      -5.896  -6.143  -5.588  1.00  0.92           C  
ATOM    982  C   MET A 127      -4.915  -5.111  -5.042  1.00  0.90           C  
ATOM    983  CB  MET A 127      -6.749  -5.519  -6.694  1.00  0.90           C  
ATOM    984  O   MET A 127      -5.271  -4.303  -4.182  1.00  0.88           O  
ATOM    985  CG  MET A 127      -7.540  -6.534  -7.504  1.00  0.85           C  
ATOM    986  SD  MET A 127      -8.515  -5.753  -8.849  1.00  0.88           S  
ATOM    987  CE  MET A 127      -7.174  -5.229  -9.953  1.00  0.80           C  
ATOM    988  N   SER A 128      -3.677  -5.168  -5.582  1.00  0.90           N  
ATOM    989  CA  SER A 128      -2.648  -4.175  -5.292  1.00  0.90           C  
ATOM    990  C   SER A 128      -1.896  -3.772  -6.556  1.00  0.89           C  
ATOM    991  CB  SER A 128      -1.664  -4.710  -4.251  1.00  0.89           C  
ATOM    992  O   SER A 128      -1.765  -4.570  -7.487  1.00  0.88           O  
ATOM    993  OG  SER A 128      -0.965  -5.837  -4.753  1.00  0.87           O  
ATOM    994  N   SER A 129      -1.430  -2.570  -6.568  1.00  0.88           N  
ATOM    995  CA  SER A 129      -0.535  -2.080  -7.610  1.00  0.88           C  
ATOM    996  C   SER A 129       0.770  -1.558  -7.018  1.00  0.87           C  
ATOM    997  CB  SER A 129      -1.212  -0.977  -8.425  1.00  0.86           C  
ATOM    998  O   SER A 129       0.780  -1.006  -5.915  1.00  0.84           O  
ATOM    999  OG  SER A 129      -0.329  -0.463  -9.407  1.00  0.79           O  
ATOM   1000  N   PHE A 130       1.815  -1.699  -7.747  1.00  0.86           N  
ATOM   1001  CA  PHE A 130       3.120  -1.235  -7.293  1.00  0.86           C  
ATOM   1002  C   PHE A 130       3.808  -0.412  -8.376  1.00  0.85           C  
ATOM   1003  CB  PHE A 130       4.005  -2.419  -6.893  1.00  0.85           C  
ATOM   1004  O   PHE A 130       4.078  -0.915  -9.469  1.00  0.81           O  
ATOM   1005  CG  PHE A 130       5.296  -2.017  -6.233  1.00  0.84           C  
ATOM   1006  CD1 PHE A 130       5.329  -1.685  -4.884  1.00  0.81           C  
ATOM   1007  CD2 PHE A 130       6.477  -1.971  -6.961  1.00  0.82           C  
ATOM   1008  CE1 PHE A 130       6.523  -1.312  -4.270  1.00  0.82           C  
ATOM   1009  CE2 PHE A 130       7.674  -1.600  -6.355  1.00  0.83           C  
ATOM   1010  CZ  PHE A 130       7.694  -1.270  -5.010  1.00  0.80           C  
ATOM   1011  N   ASN A 131       3.991   0.881  -8.127  1.00  0.83           N  
ATOM   1012  CA  ASN A 131       4.682   1.896  -8.916  1.00  0.82           C  
ATOM   1013  C   ASN A 131       4.128   1.975 -10.336  1.00  0.83           C  
ATOM   1014  CB  ASN A 131       6.186   1.621  -8.947  1.00  0.80           C  
ATOM   1015  O   ASN A 131       4.891   2.058 -11.300  1.00  0.80           O  
ATOM   1016  CG  ASN A 131       6.887   2.062  -7.677  1.00  0.76           C  
ATOM   1017  ND2 ASN A 131       8.182   1.784  -7.587  1.00  0.70           N  
ATOM   1018  OD1 ASN A 131       6.270   2.648  -6.784  1.00  0.70           O  
ATOM   1019  N   ASP A 132       2.867   1.758 -10.603  1.00  0.80           N  
ATOM   1020  CA  ASP A 132       2.149   1.817 -11.873  1.00  0.82           C  
ATOM   1021  C   ASP A 132       2.725   0.820 -12.876  1.00  0.82           C  
ATOM   1022  CB  ASP A 132       2.197   3.233 -12.451  1.00  0.78           C  
ATOM   1023  O   ASP A 132       2.532   0.967 -14.085  1.00  0.79           O  
ATOM   1024  CG  ASP A 132       1.609   4.275 -11.516  1.00  0.74           C  
ATOM   1025  OD1 ASP A 132       0.648   3.962 -10.780  1.00  0.74           O  
ATOM   1026  OD2 ASP A 132       2.110   5.420 -11.516  1.00  0.78           O  
ATOM   1027  N   MET A 133       3.462  -0.093 -12.447  1.00  0.84           N  
ATOM   1028  CA  MET A 133       4.183  -1.026 -13.307  1.00  0.85           C  
ATOM   1029  C   MET A 133       3.581  -2.424 -13.218  1.00  0.86           C  
ATOM   1030  CB  MET A 133       5.665  -1.070 -12.932  1.00  0.82           C  
ATOM   1031  O   MET A 133       3.618  -3.184 -14.188  1.00  0.85           O  
ATOM   1032  CG  MET A 133       6.407   0.228 -13.210  1.00  0.76           C  
ATOM   1033  SD  MET A 133       8.224   0.051 -13.030  1.00  0.73           S  
ATOM   1034  CE  MET A 133       8.348  -0.169 -11.233  1.00  0.63           C  
ATOM   1035  N   LYS A 134       3.023  -2.746 -12.115  1.00  0.88           N  
ATOM   1036  CA  LYS A 134       2.507  -4.085 -11.849  1.00  0.89           C  
ATOM   1037  C   LYS A 134       1.222  -4.026 -11.028  1.00  0.89           C  
ATOM   1038  CB  LYS A 134       3.555  -4.930 -11.123  1.00  0.88           C  
ATOM   1039  O   LYS A 134       1.127  -3.256 -10.070  1.00  0.89           O  
ATOM   1040  CG  LYS A 134       3.099  -6.348 -10.812  1.00  0.86           C  
ATOM   1041  CD  LYS A 134       4.206  -7.158 -10.149  1.00  0.84           C  
ATOM   1042  CE  LYS A 134       3.718  -8.540  -9.736  1.00  0.83           C  
ATOM   1043  NZ  LYS A 134       4.779  -9.311  -9.021  1.00  0.81           N  
ATOM   1044  N   VAL A 135       0.354  -4.883 -11.366  1.00  0.90           N  
ATOM   1045  CA  VAL A 135      -0.846  -5.160 -10.583  1.00  0.92           C  
ATOM   1046  C   VAL A 135      -0.872  -6.633 -10.181  1.00  0.92           C  
ATOM   1047  CB  VAL A 135      -2.129  -4.798 -11.364  1.00  0.91           C  
ATOM   1048  O   VAL A 135      -0.690  -7.516 -11.022  1.00  0.93           O  
ATOM   1049  CG1 VAL A 135      -3.366  -4.988 -10.487  1.00  0.89           C  
ATOM   1050  CG2 VAL A 135      -2.052  -3.362 -11.880  1.00  0.88           C  
ATOM   1051  N   ASN A 136      -1.084  -6.841  -8.937  1.00  0.92           N  
ATOM   1052  CA  ASN A 136      -1.450  -8.135  -8.371  1.00  0.93           C  
ATOM   1053  C   ASN A 136      -2.954  -8.237  -8.134  1.00  0.93           C  
ATOM   1054  CB  ASN A 136      -0.688  -8.385  -7.068  1.00  0.92           C  
ATOM   1055  O   ASN A 136      -3.567  -7.312  -7.600  1.00  0.92           O  
ATOM   1056  CG  ASN A 136       0.807  -8.190  -7.218  1.00  0.91           C  
ATOM   1057  ND2 ASN A 136       1.345  -7.181  -6.542  1.00  0.91           N  
ATOM   1058  OD1 ASN A 136       1.474  -8.938  -7.937  1.00  0.90           O  
ATOM   1059  N   LEU A 137      -3.546  -9.304  -8.517  1.00  0.94           N  
ATOM   1060  CA  LEU A 137      -4.920  -9.696  -8.222  1.00  0.94           C  
ATOM   1061  C   LEU A 137      -4.963 -11.068  -7.556  1.00  0.95           C  
ATOM   1062  CB  LEU A 137      -5.760  -9.711  -9.502  1.00  0.94           C  
ATOM   1063  O   LEU A 137      -4.384 -12.029  -8.068  1.00  0.95           O  
ATOM   1064  CG  LEU A 137      -7.251 -10.008  -9.331  1.00  0.92           C  
ATOM   1065  CD1 LEU A 137      -8.050  -9.378 -10.467  1.00  0.88           C  
ATOM   1066  CD2 LEU A 137      -7.493 -11.512  -9.270  1.00  0.88           C  
ATOM   1067  N   ILE A 138      -5.616 -11.175  -6.388  1.00  0.94           N  
ATOM   1068  CA  ILE A 138      -5.814 -12.408  -5.634  1.00  0.95           C  
ATOM   1069  C   ILE A 138      -7.298 -12.764  -5.605  1.00  0.95           C  
ATOM   1070  CB  ILE A 138      -5.265 -12.284  -4.195  1.00  0.94           C  
ATOM   1071  O   ILE A 138      -8.135 -11.933  -5.244  1.00  0.94           O  
ATOM   1072  CG1 ILE A 138      -3.784 -11.886  -4.220  1.00  0.94           C  
ATOM   1073  CG2 ILE A 138      -5.466 -13.593  -3.425  1.00  0.94           C  
ATOM   1074  CD1 ILE A 138      -3.248 -11.411  -2.877  1.00  0.93           C  
ATOM   1075  N   THR A 139      -7.656 -13.978  -5.950  1.00  0.96           N  
ATOM   1076  CA  THR A 139      -9.020 -14.494  -5.928  1.00  0.96           C  
ATOM   1077  C   THR A 139      -9.351 -15.090  -4.562  1.00  0.95           C  
ATOM   1078  CB  THR A 139      -9.233 -15.558  -7.020  1.00  0.95           C  
ATOM   1079  O   THR A 139      -8.468 -15.244  -3.716  1.00  0.95           O  
ATOM   1080  CG2 THR A 139      -9.234 -14.927  -8.409  1.00  0.94           C  
ATOM   1081  OG1 THR A 139      -8.178 -16.525  -6.948  1.00  0.95           O  
ATOM   1082  N   ASN A 140     -10.553 -15.466  -4.298  1.00  0.94           N  
ATOM   1083  CA  ASN A 140     -11.095 -15.974  -3.042  1.00  0.94           C  
ATOM   1084  C   ASN A 140     -10.434 -17.289  -2.638  1.00  0.93           C  
ATOM   1085  CB  ASN A 140     -12.611 -16.151  -3.144  1.00  0.94           C  
ATOM   1086  O   ASN A 140     -10.325 -17.594  -1.449  1.00  0.92           O  
ATOM   1087  CG  ASN A 140     -13.358 -14.833  -3.094  1.00  0.93           C  
ATOM   1088  ND2 ASN A 140     -14.354 -14.682  -3.958  1.00  0.93           N  
ATOM   1089  OD1 ASN A 140     -13.041 -13.957  -2.285  1.00  0.92           O  
ATOM   1090  N   ASP A 141      -9.888 -18.007  -3.612  1.00  0.96           N  
ATOM   1091  CA  ASP A 141      -9.223 -19.286  -3.383  1.00  0.96           C  
ATOM   1092  C   ASP A 141      -7.717 -19.101  -3.215  1.00  0.96           C  
ATOM   1093  CB  ASP A 141      -9.509 -20.253  -4.534  1.00  0.96           C  
ATOM   1094  O   ASP A 141      -6.970 -20.079  -3.145  1.00  0.95           O  
ATOM   1095  CG  ASP A 141      -8.853 -19.832  -5.838  1.00  0.94           C  
ATOM   1096  OD1 ASP A 141      -8.411 -18.668  -5.951  1.00  0.94           O  
ATOM   1097  OD2 ASP A 141      -8.780 -20.672  -6.762  1.00  0.94           O  
ATOM   1098  N   GLY A 142      -7.248 -17.885  -3.170  1.00  0.95           N  
ATOM   1099  CA  GLY A 142      -5.850 -17.548  -2.953  1.00  0.96           C  
ATOM   1100  C   GLY A 142      -5.000 -17.696  -4.200  1.00  0.96           C  
ATOM   1101  O   GLY A 142      -3.770 -17.737  -4.119  1.00  0.95           O  
ATOM   1102  N   THR A 143      -5.580 -17.809  -5.415  1.00  0.97           N  
ATOM   1103  CA  THR A 143      -4.852 -17.788  -6.679  1.00  0.97           C  
ATOM   1104  C   THR A 143      -4.350 -16.381  -6.990  1.00  0.97           C  
ATOM   1105  CB  THR A 143      -5.732 -18.290  -7.839  1.00  0.97           C  
ATOM   1106  O   THR A 143      -5.123 -15.421  -6.966  1.00  0.97           O  
ATOM   1107  CG2 THR A 143      -4.956 -18.302  -9.152  1.00  0.95           C  
ATOM   1108  OG1 THR A 143      -6.181 -19.620  -7.549  1.00  0.96           O  
ATOM   1109  N   LEU A 144      -3.087 -16.253  -7.306  1.00  0.96           N  
ATOM   1110  CA  LEU A 144      -2.447 -15.004  -7.705  1.00  0.96           C  
ATOM   1111  C   LEU A 144      -2.464 -14.844  -9.221  1.00  0.95           C  
ATOM   1112  CB  LEU A 144      -1.005 -14.954  -7.191  1.00  0.96           C  
ATOM   1113  O   LEU A 144      -1.993 -15.722  -9.948  1.00  0.95           O  
ATOM   1114  CG  LEU A 144      -0.200 -13.705  -7.554  1.00  0.96           C  
ATOM   1115  CD1 LEU A 144      -0.786 -12.478  -6.863  1.00  0.95           C  
ATOM   1116  CD2 LEU A 144       1.267 -13.886  -7.179  1.00  0.94           C  
ATOM   1117  N   TYR A 145      -2.927 -13.729  -9.679  1.00  0.95           N  
ATOM   1118  CA  TYR A 145      -2.786 -13.220 -11.039  1.00  0.95           C  
ATOM   1119  C   TYR A 145      -1.976 -11.930 -11.057  1.00  0.94           C  
ATOM   1120  CB  TYR A 145      -4.162 -12.981 -11.668  1.00  0.95           C  
ATOM   1121  O   TYR A 145      -2.108 -11.094 -10.160  1.00  0.93           O  
ATOM   1122  CG  TYR A 145      -4.976 -14.240 -11.846  1.00  0.95           C  
ATOM   1123  CD1 TYR A 145      -5.064 -14.867 -13.087  1.00  0.95           C  
ATOM   1124  CD2 TYR A 145      -5.657 -14.806 -10.774  1.00  0.94           C  
ATOM   1125  CE1 TYR A 145      -5.814 -16.026 -13.256  1.00  0.94           C  
ATOM   1126  CE2 TYR A 145      -6.410 -15.965 -10.931  1.00  0.94           C  
ATOM   1127  OH  TYR A 145      -7.226 -17.715 -12.334  1.00  0.92           O  
ATOM   1128  CZ  TYR A 145      -6.482 -16.567 -12.173  1.00  0.94           C  
ATOM   1129  N   CYS A 146      -1.223 -11.788 -12.137  1.00  0.93           N  
ATOM   1130  CA  CYS A 146      -0.444 -10.568 -12.316  1.00  0.93           C  
ATOM   1131  C   CYS A 146      -0.601 -10.023 -13.730  1.00  0.92           C  
ATOM   1132  CB  CYS A 146       1.033 -10.827 -12.020  1.00  0.92           C  
ATOM   1133  O   CYS A 146      -0.772 -10.789 -14.680  1.00  0.90           O  
ATOM   1134  SG  CYS A 146       1.370 -11.233 -10.293  1.00  0.91           S  
ATOM   1135  N   CYS A 147      -0.523  -8.736 -13.833  1.00  0.92           N  
ATOM   1136  CA  CYS A 147      -0.368  -8.068 -15.121  1.00  0.92           C  
ATOM   1137  C   CYS A 147       0.566  -6.869 -15.004  1.00  0.90           C  
ATOM   1138  CB  CYS A 147      -1.727  -7.617 -15.657  1.00  0.90           C  
ATOM   1139  O   CYS A 147       0.919  -6.457 -13.898  1.00  0.88           O  
ATOM   1140  SG  CYS A 147      -2.465  -6.261 -14.720  1.00  0.87           S  
ATOM   1141  N   GLY A 148       1.048  -6.339 -16.146  1.00  0.89           N  
ATOM   1142  CA  GLY A 148       1.983  -5.227 -16.192  1.00  0.89           C  
ATOM   1143  C   GLY A 148       3.383  -5.641 -16.602  1.00  0.88           C  
ATOM   1144  O   GLY A 148       3.554  -6.556 -17.410  1.00  0.85           O  
ATOM   1145  N   VAL A 149       4.387  -4.893 -16.070  1.00  0.83           N  
ATOM   1146  CA  VAL A 149       5.793  -5.100 -16.402  1.00  0.83           C  
ATOM   1147  C   VAL A 149       6.335  -6.300 -15.629  1.00  0.83           C  
ATOM   1148  CB  VAL A 149       6.639  -3.843 -16.097  1.00  0.81           C  
ATOM   1149  O   VAL A 149       6.199  -6.371 -14.405  1.00  0.82           O  
ATOM   1150  CG1 VAL A 149       8.104  -4.077 -16.462  1.00  0.76           C  
ATOM   1151  CG2 VAL A 149       6.085  -2.633 -16.847  1.00  0.77           C  
ATOM   1152  N   ASN A 150       6.951  -7.222 -16.311  1.00  0.79           N  
ATOM   1153  CA  ASN A 150       7.624  -8.403 -15.781  1.00  0.78           C  
ATOM   1154  C   ASN A 150       9.113  -8.396 -16.116  1.00  0.74           C  
ATOM   1155  CB  ASN A 150       6.967  -9.679 -16.311  1.00  0.74           C  
ATOM   1156  O   ASN A 150       9.585  -9.235 -16.885  1.00  0.66           O  
ATOM   1157  CG  ASN A 150       7.485 -10.929 -15.628  1.00  0.79           C  
ATOM   1158  ND2 ASN A 150       7.310 -12.075 -16.277  1.00  0.85           N  
ATOM   1159  OD1 ASN A 150       8.036 -10.867 -14.526  1.00  0.81           O  
ATOM   1160  N   ASN A 151       9.830  -7.426 -15.617  1.00  0.77           N  
ATOM   1161  CA  ASN A 151      11.275  -7.385 -15.816  1.00  0.77           C  
ATOM   1162  C   ASN A 151      12.024  -7.359 -14.487  1.00  0.75           C  
ATOM   1163  CB  ASN A 151      11.666  -6.176 -16.669  1.00  0.72           C  
ATOM   1164  O   ASN A 151      11.623  -6.658 -13.556  1.00  0.71           O  
ATOM   1165  CG  ASN A 151      11.493  -4.862 -15.933  1.00  0.66           C  
ATOM   1166  ND2 ASN A 151      11.707  -3.756 -16.636  1.00  0.61           N  
ATOM   1167  OD1 ASN A 151      11.170  -4.841 -14.743  1.00  0.61           O  
ATOM   1168  N   ASN A 152      13.067  -8.147 -14.318  1.00  0.70           N  
ATOM   1169  CA  ASN A 152      13.863  -8.356 -13.113  1.00  0.71           C  
ATOM   1170  C   ASN A 152      14.623  -7.094 -12.717  1.00  0.69           C  
ATOM   1171  CB  ASN A 152      14.835  -9.522 -13.307  1.00  0.64           C  
ATOM   1172  O   ASN A 152      15.237  -7.043 -11.649  1.00  0.64           O  
ATOM   1173  CG  ASN A 152      14.138 -10.869 -13.311  1.00  0.58           C  
ATOM   1174  ND2 ASN A 152      14.848 -11.903 -13.747  1.00  0.54           N  
ATOM   1175  OD1 ASN A 152      12.971 -10.979 -12.926  1.00  0.56           O  
ATOM   1176  N   SER A 153      14.595  -6.094 -13.541  1.00  0.71           N  
ATOM   1177  CA  SER A 153      15.352  -4.875 -13.274  1.00  0.69           C  
ATOM   1178  C   SER A 153      14.494  -3.835 -12.562  1.00  0.68           C  
ATOM   1179  CB  SER A 153      15.901  -4.289 -14.576  1.00  0.65           C  
ATOM   1180  O   SER A 153      15.014  -2.852 -12.030  1.00  0.64           O  
ATOM   1181  OG  SER A 153      14.847  -3.974 -15.470  1.00  0.61           O  
ATOM   1182  N   ASN A 154      13.232  -4.020 -12.493  1.00  0.61           N  
ATOM   1183  CA  ASN A 154      12.346  -2.929 -12.101  1.00  0.61           C  
ATOM   1184  C   ASN A 154      11.363  -3.366 -11.020  1.00  0.61           C  
ATOM   1185  CB  ASN A 154      11.592  -2.387 -13.317  1.00  0.52           C  
ATOM   1186  O   ASN A 154      10.213  -2.922 -11.003  1.00  0.54           O  
ATOM   1187  CG  ASN A 154      12.487  -1.605 -14.258  1.00  0.47           C  
ATOM   1188  ND2 ASN A 154      12.058  -1.467 -15.507  1.00  0.48           N  
ATOM   1189  OD1 ASN A 154      13.556  -1.128 -13.866  1.00  0.50           O  
ATOM   1190  N   LEU A 155      11.794  -3.988  -9.972  1.00  0.70           N  
ATOM   1191  CA  LEU A 155      10.980  -4.404  -8.835  1.00  0.71           C  
ATOM   1192  C   LEU A 155       9.721  -5.126  -9.302  1.00  0.72           C  
ATOM   1193  CB  LEU A 155      10.599  -3.194  -7.977  1.00  0.66           C  
ATOM   1194  O   LEU A 155       8.755  -5.252  -8.546  1.00  0.69           O  
ATOM   1195  CG  LEU A 155      11.757  -2.409  -7.360  1.00  0.64           C  
ATOM   1196  CD1 LEU A 155      11.233  -1.176  -6.631  1.00  0.61           C  
ATOM   1197  CD2 LEU A 155      12.560  -3.295  -6.414  1.00  0.63           C  
ATOM   1198  N   SER A 156       9.571  -5.473 -10.589  1.00  0.69           N  
ATOM   1199  CA  SER A 156       8.378  -6.078 -11.172  1.00  0.70           C  
ATOM   1200  C   SER A 156       8.681  -7.458 -11.745  1.00  0.68           C  
ATOM   1201  CB  SER A 156       7.800  -5.179 -12.265  1.00  0.63           C  
ATOM   1202  O   SER A 156       8.576  -7.671 -12.955  1.00  0.62           O  
ATOM   1203  OG  SER A 156       8.794  -4.843 -13.218  1.00  0.55           O  
ATOM   1204  N   SER A 157       8.838  -8.469 -10.976  1.00  0.81           N  
ATOM   1205  CA  SER A 157       8.819  -9.873 -11.372  1.00  0.84           C  
ATOM   1206  C   SER A 157       7.534 -10.558 -10.920  1.00  0.85           C  
ATOM   1207  CB  SER A 157      10.029 -10.610 -10.794  1.00  0.80           C  
ATOM   1208  O   SER A 157       7.035 -10.292  -9.825  1.00  0.84           O  
ATOM   1209  OG  SER A 157      10.030 -11.968 -11.197  1.00  0.70           O  
ATOM   1210  N   PHE A 158       6.963 -11.516 -11.757  1.00  0.85           N  
ATOM   1211  CA  PHE A 158       5.771 -12.282 -11.412  1.00  0.87           C  
ATOM   1212  C   PHE A 158       6.141 -13.528 -10.616  1.00  0.87           C  
ATOM   1213  CB  PHE A 158       4.999 -12.676 -12.675  1.00  0.84           C  
ATOM   1214  O   PHE A 158       5.280 -14.150  -9.990  1.00  0.85           O  
ATOM   1215  CG  PHE A 158       4.366 -11.512 -13.387  1.00  0.80           C  
ATOM   1216  CD1 PHE A 158       4.385 -10.241 -12.825  1.00  0.74           C  
ATOM   1217  CD2 PHE A 158       3.750 -11.688 -14.619  1.00  0.75           C  
ATOM   1218  CE1 PHE A 158       3.800  -9.161 -13.482  1.00  0.76           C  
ATOM   1219  CE2 PHE A 158       3.163 -10.614 -15.282  1.00  0.75           C  
ATOM   1220  CZ  PHE A 158       3.188  -9.351 -14.711  1.00  0.75           C  
ATOM   1221  N   GLY A 159       7.467 -13.865 -10.662  1.00  0.87           N  
ATOM   1222  CA  GLY A 159       7.896 -15.066  -9.964  1.00  0.88           C  
ATOM   1223  C   GLY A 159       7.612 -16.340 -10.737  1.00  0.87           C  
ATOM   1224  O   GLY A 159       7.574 -17.428 -10.159  1.00  0.83           O  
ATOM   1225  N   ASP A 160       7.341 -16.245 -12.125  1.00  0.86           N  
ATOM   1226  CA  ASP A 160       6.946 -17.366 -12.973  1.00  0.86           C  
ATOM   1227  C   ASP A 160       8.160 -17.994 -13.654  1.00  0.84           C  
ATOM   1228  CB  ASP A 160       5.930 -16.912 -14.023  1.00  0.84           C  
ATOM   1229  O   ASP A 160       8.014 -18.808 -14.568  1.00  0.81           O  
ATOM   1230  CG  ASP A 160       6.515 -15.942 -15.034  1.00  0.82           C  
ATOM   1231  OD1 ASP A 160       7.677 -15.512 -14.865  1.00  0.81           O  
ATOM   1232  OD2 ASP A 160       5.807 -15.601 -16.006  1.00  0.83           O  
ATOM   1233  N   GLY A 161       9.372 -17.561 -13.305  1.00  0.85           N  
ATOM   1234  CA  GLY A 161      10.622 -18.062 -13.853  1.00  0.85           C  
ATOM   1235  C   GLY A 161      10.983 -17.436 -15.186  1.00  0.82           C  
ATOM   1236  O   GLY A 161      12.022 -17.756 -15.768  1.00  0.79           O  
ATOM   1237  N   THR A 162      10.128 -16.516 -15.690  1.00  0.82           N  
ATOM   1238  CA  THR A 162      10.358 -15.873 -16.979  1.00  0.81           C  
ATOM   1239  C   THR A 162      10.784 -14.420 -16.790  1.00  0.79           C  
ATOM   1240  CB  THR A 162       9.100 -15.932 -17.864  1.00  0.79           C  
ATOM   1241  O   THR A 162      10.420 -13.785 -15.798  1.00  0.76           O  
ATOM   1242  CG2 THR A 162       8.516 -17.340 -17.897  1.00  0.74           C  
ATOM   1243  OG1 THR A 162       8.115 -15.030 -17.345  1.00  0.75           O  
ATOM   1244  N   ASN A 163      11.572 -13.855 -17.688  1.00  0.78           N  
ATOM   1245  CA  ASN A 163      11.919 -12.442 -17.794  1.00  0.77           C  
ATOM   1246  C   ASN A 163      11.247 -11.789 -18.997  1.00  0.75           C  
ATOM   1247  CB  ASN A 163      13.437 -12.266 -17.873  1.00  0.73           C  
ATOM   1248  O   ASN A 163      11.922 -11.232 -19.865  1.00  0.71           O  
ATOM   1249  CG  ASN A 163      13.872 -10.833 -17.641  1.00  0.68           C  
ATOM   1250  ND2 ASN A 163      15.118 -10.529 -17.983  1.00  0.64           N  
ATOM   1251  OD1 ASN A 163      13.094 -10.006 -17.158  1.00  0.64           O  
ATOM   1252  N   ILE A 164      10.023 -12.137 -19.212  1.00  0.76           N  
ATOM   1253  CA  ILE A 164       9.226 -11.512 -20.262  1.00  0.76           C  
ATOM   1254  C   ILE A 164       8.899 -10.072 -19.875  1.00  0.76           C  
ATOM   1255  CB  ILE A 164       7.926 -12.303 -20.530  1.00  0.72           C  
ATOM   1256  O   ILE A 164       8.457  -9.809 -18.754  1.00  0.71           O  
ATOM   1257  CG1 ILE A 164       8.253 -13.734 -20.973  1.00  0.67           C  
ATOM   1258  CG2 ILE A 164       7.065 -11.589 -21.576  1.00  0.67           C  
ATOM   1259  CD1 ILE A 164       7.035 -14.642 -21.083  1.00  0.66           C  
ATOM   1260  N   ASN A 165       8.803  -9.195 -20.822  1.00  0.80           N  
ATOM   1261  CA  ASN A 165       8.837  -7.767 -20.526  1.00  0.79           C  
ATOM   1262  C   ASN A 165       7.497  -7.274 -19.986  1.00  0.81           C  
ATOM   1263  CB  ASN A 165       9.233  -6.970 -21.772  1.00  0.76           C  
ATOM   1264  O   ASN A 165       7.457  -6.401 -19.118  1.00  0.77           O  
ATOM   1265  CG  ASN A 165      10.694  -7.143 -22.135  1.00  0.71           C  
ATOM   1266  ND2 ASN A 165      11.021  -6.919 -23.402  1.00  0.64           N  
ATOM   1267  OD1 ASN A 165      11.523  -7.475 -21.283  1.00  0.69           O  
ATOM   1268  N   SER A 166       6.398  -7.742 -20.490  1.00  0.82           N  
ATOM   1269  CA  SER A 166       5.141  -7.211 -19.973  1.00  0.83           C  
ATOM   1270  C   SER A 166       3.958  -8.067 -20.411  1.00  0.84           C  
ATOM   1271  CB  SER A 166       4.937  -5.769 -20.436  1.00  0.80           C  
ATOM   1272  O   SER A 166       3.986  -8.672 -21.485  1.00  0.82           O  
ATOM   1273  OG  SER A 166       4.922  -5.692 -21.851  1.00  0.73           O  
ATOM   1274  N   PHE A 167       2.911  -8.118 -19.608  1.00  0.83           N  
ATOM   1275  CA  PHE A 167       1.593  -8.670 -19.899  1.00  0.85           C  
ATOM   1276  C   PHE A 167       0.523  -7.589 -19.813  1.00  0.85           C  
ATOM   1277  CB  PHE A 167       1.263  -9.814 -18.934  1.00  0.83           C  
ATOM   1278  O   PHE A 167       0.342  -6.969 -18.762  1.00  0.83           O  
ATOM   1279  CG  PHE A 167       2.250 -10.949 -18.979  1.00  0.80           C  
ATOM   1280  CD1 PHE A 167       2.151 -11.936 -19.952  1.00  0.77           C  
ATOM   1281  CD2 PHE A 167       3.276 -11.029 -18.047  1.00  0.79           C  
ATOM   1282  CE1 PHE A 167       3.063 -12.989 -19.995  1.00  0.78           C  
ATOM   1283  CE2 PHE A 167       4.191 -12.078 -18.084  1.00  0.79           C  
ATOM   1284  CZ  PHE A 167       4.082 -13.057 -19.058  1.00  0.76           C  
ATOM   1285  N   ASN A 168      -0.229  -7.516 -20.914  1.00  0.86           N  
ATOM   1286  CA  ASN A 168      -1.354  -6.590 -20.983  1.00  0.86           C  
ATOM   1287  C   ASN A 168      -2.661  -7.264 -20.574  1.00  0.87           C  
ATOM   1288  CB  ASN A 168      -1.478  -5.999 -22.389  1.00  0.83           C  
ATOM   1289  O   ASN A 168      -3.741  -6.704 -20.769  1.00  0.85           O  
ATOM   1290  CG  ASN A 168      -0.280  -5.155 -22.776  1.00  0.77           C  
ATOM   1291  ND2 ASN A 168      -0.046  -5.018 -24.076  1.00  0.74           N  
ATOM   1292  OD1 ASN A 168       0.431  -4.632 -21.914  1.00  0.73           O  
ATOM   1293  N   THR A 169      -2.598  -8.442 -20.113  1.00  0.89           N  
ATOM   1294  CA  THR A 169      -3.681  -9.221 -19.521  1.00  0.90           C  
ATOM   1295  C   THR A 169      -3.214  -9.911 -18.243  1.00  0.91           C  
ATOM   1296  CB  THR A 169      -4.217 -10.273 -20.510  1.00  0.88           C  
ATOM   1297  O   THR A 169      -2.029 -10.214 -18.091  1.00  0.91           O  
ATOM   1298  CG2 THR A 169      -4.833  -9.611 -21.738  1.00  0.82           C  
ATOM   1299  OG1 THR A 169      -3.139 -11.120 -20.927  1.00  0.85           O  
ATOM   1300  N   PHE A 170      -4.121 -10.151 -17.356  1.00  0.92           N  
ATOM   1301  CA  PHE A 170      -3.798 -10.923 -16.162  1.00  0.93           C  
ATOM   1302  C   PHE A 170      -3.365 -12.337 -16.532  1.00  0.92           C  
ATOM   1303  CB  PHE A 170      -4.998 -10.973 -15.211  1.00  0.93           C  
ATOM   1304  O   PHE A 170      -4.061 -13.030 -17.277  1.00  0.91           O  
ATOM   1305  CG  PHE A 170      -5.189  -9.714 -14.409  1.00  0.93           C  
ATOM   1306  CD1 PHE A 170      -4.354  -9.422 -13.338  1.00  0.93           C  
ATOM   1307  CD2 PHE A 170      -6.206  -8.823 -14.726  1.00  0.93           C  
ATOM   1308  CE1 PHE A 170      -4.529  -8.258 -12.593  1.00  0.92           C  
ATOM   1309  CE2 PHE A 170      -6.387  -7.657 -13.987  1.00  0.92           C  
ATOM   1310  CZ  PHE A 170      -5.548  -7.377 -12.920  1.00  0.92           C  
ATOM   1311  N   LYS A 171      -2.293 -12.774 -16.003  1.00  0.92           N  
ATOM   1312  CA  LYS A 171      -1.749 -14.128 -16.057  1.00  0.92           C  
ATOM   1313  C   LYS A 171      -1.697 -14.755 -14.667  1.00  0.93           C  
ATOM   1314  CB  LYS A 171      -0.353 -14.121 -16.681  1.00  0.90           C  
ATOM   1315  O   LYS A 171      -1.215 -14.134 -13.717  1.00  0.93           O  
ATOM   1316  CG  LYS A 171       0.224 -15.508 -16.922  1.00  0.81           C  
ATOM   1317  CD  LYS A 171       1.621 -15.435 -17.526  1.00  0.78           C  
ATOM   1318  CE  LYS A 171       2.257 -16.814 -17.634  1.00  0.72           C  
ATOM   1319  NZ  LYS A 171       3.691 -16.733 -18.044  1.00  0.68           N  
ATOM   1320  N   ARG A 172      -2.140 -15.916 -14.577  1.00  0.94           N  
ATOM   1321  CA  ARG A 172      -2.007 -16.719 -13.366  1.00  0.95           C  
ATOM   1322  C   ARG A 172      -0.543 -17.023 -13.069  1.00  0.94           C  
ATOM   1323  CB  ARG A 172      -2.797 -18.024 -13.496  1.00  0.95           C  
ATOM   1324  O   ARG A 172       0.219 -17.377 -13.971  1.00  0.94           O  
ATOM   1325  CG  ARG A 172      -2.792 -18.875 -12.237  1.00  0.94           C  
ATOM   1326  CD  ARG A 172      -3.686 -20.099 -12.379  1.00  0.94           C  
ATOM   1327  NE  ARG A 172      -3.448 -21.067 -11.313  1.00  0.93           N  
ATOM   1328  NH1 ARG A 172      -5.008 -22.594 -12.069  1.00  0.90           N  
ATOM   1329  NH2 ARG A 172      -3.787 -23.036 -10.181  1.00  0.90           N  
ATOM   1330  CZ  ARG A 172      -4.082 -22.230 -11.190  1.00  0.93           C  
ATOM   1331  N   VAL A 173      -0.129 -16.906 -11.785  1.00  0.95           N  
ATOM   1332  CA  VAL A 173       1.193 -17.251 -11.273  1.00  0.95           C  
ATOM   1333  C   VAL A 173       1.137 -18.604 -10.567  1.00  0.94           C  
ATOM   1334  CB  VAL A 173       1.728 -16.169 -10.309  1.00  0.94           C  
ATOM   1335  O   VAL A 173       0.871 -18.673  -9.364  1.00  0.93           O  
ATOM   1336  CG1 VAL A 173       3.162 -16.483  -9.887  1.00  0.91           C  
ATOM   1337  CG2 VAL A 173       1.649 -14.789 -10.960  1.00  0.91           C  
ATOM   1338  N   ASP A 174       1.550 -19.705 -11.237  1.00  0.95           N  
ATOM   1339  CA  ASP A 174       1.339 -21.085 -10.811  1.00  0.95           C  
ATOM   1340  C   ASP A 174       2.392 -21.511  -9.790  1.00  0.95           C  
ATOM   1341  CB  ASP A 174       1.362 -22.028 -12.015  1.00  0.95           C  
ATOM   1342  O   ASP A 174       2.235 -22.533  -9.119  1.00  0.94           O  
ATOM   1343  CG  ASP A 174       0.141 -21.882 -12.907  1.00  0.93           C  
ATOM   1344  OD1 ASP A 174      -0.990 -21.794 -12.383  1.00  0.92           O  
ATOM   1345  OD2 ASP A 174       0.312 -21.856 -14.145  1.00  0.92           O  
ATOM   1346  N   THR A 175       3.454 -20.778  -9.600  1.00  0.95           N  
ATOM   1347  CA  THR A 175       4.585 -21.098  -8.737  1.00  0.95           C  
ATOM   1348  C   THR A 175       4.265 -20.769  -7.281  1.00  0.95           C  
ATOM   1349  CB  THR A 175       5.852 -20.339  -9.172  1.00  0.94           C  
ATOM   1350  O   THR A 175       5.002 -21.161  -6.374  1.00  0.95           O  
ATOM   1351  CG2 THR A 175       6.389 -20.876 -10.494  1.00  0.88           C  
ATOM   1352  OG1 THR A 175       5.540 -18.949  -9.325  1.00  0.90           O  
ATOM   1353  N   ILE A 176       3.159 -20.042  -6.993  1.00  0.96           N  
ATOM   1354  CA  ILE A 176       2.734 -19.684  -5.644  1.00  0.96           C  
ATOM   1355  C   ILE A 176       1.217 -19.817  -5.528  1.00  0.96           C  
ATOM   1356  CB  ILE A 176       3.175 -18.250  -5.275  1.00  0.96           C  
ATOM   1357  O   ILE A 176       0.479 -19.372  -6.410  1.00  0.95           O  
ATOM   1358  CG1 ILE A 176       2.995 -18.006  -3.772  1.00  0.93           C  
ATOM   1359  CG2 ILE A 176       2.396 -17.217  -6.094  1.00  0.93           C  
ATOM   1360  CD1 ILE A 176       3.743 -16.788  -3.248  1.00  0.91           C  
ATOM   1361  N   THR A 177       0.698 -20.488  -4.515  1.00  0.96           N  
ATOM   1362  CA  THR A 177      -0.712 -20.722  -4.220  1.00  0.97           C  
ATOM   1363  C   THR A 177      -1.059 -20.234  -2.817  1.00  0.96           C  
ATOM   1364  CB  THR A 177      -1.069 -22.214  -4.351  1.00  0.96           C  
ATOM   1365  O   THR A 177      -0.168 -19.932  -2.020  1.00  0.96           O  
ATOM   1366  CG2 THR A 177      -0.823 -22.716  -5.770  1.00  0.92           C  
ATOM   1367  OG1 THR A 177      -0.265 -22.974  -3.440  1.00  0.94           O  
ATOM   1368  N   SER A 178      -2.388 -20.076  -2.508  1.00  0.96           N  
ATOM   1369  CA  SER A 178      -2.929 -19.721  -1.201  1.00  0.97           C  
ATOM   1370  C   SER A 178      -2.401 -18.370  -0.732  1.00  0.97           C  
ATOM   1371  CB  SER A 178      -2.588 -20.797  -0.169  1.00  0.96           C  
ATOM   1372  O   SER A 178      -1.971 -18.229   0.415  1.00  0.95           O  
ATOM   1373  OG  SER A 178      -3.066 -22.064  -0.586  1.00  0.92           O  
ATOM   1374  N   VAL A 179      -2.346 -17.392  -1.666  1.00  0.96           N  
ATOM   1375  CA  VAL A 179      -1.882 -16.042  -1.364  1.00  0.96           C  
ATOM   1376  C   VAL A 179      -2.997 -15.253  -0.680  1.00  0.95           C  
ATOM   1377  CB  VAL A 179      -1.412 -15.304  -2.638  1.00  0.96           C  
ATOM   1378  O   VAL A 179      -4.111 -15.164  -1.200  1.00  0.94           O  
ATOM   1379  CG1 VAL A 179      -0.894 -13.909  -2.295  1.00  0.95           C  
ATOM   1380  CG2 VAL A 179      -0.336 -16.116  -3.357  1.00  0.95           C  
ATOM   1381  N   LYS A 180      -2.697 -14.642   0.444  1.00  0.93           N  
ATOM   1382  CA  LYS A 180      -3.697 -13.866   1.172  1.00  0.92           C  
ATOM   1383  C   LYS A 180      -3.426 -12.370   1.051  1.00  0.91           C  
ATOM   1384  CB  LYS A 180      -3.728 -14.277   2.645  1.00  0.90           C  
ATOM   1385  O   LYS A 180      -4.337 -11.554   1.208  1.00  0.89           O  
ATOM   1386  CG  LYS A 180      -2.447 -13.959   3.402  1.00  0.86           C  
ATOM   1387  CD  LYS A 180      -2.512 -14.452   4.842  1.00  0.85           C  
ATOM   1388  CE  LYS A 180      -1.223 -14.152   5.595  1.00  0.80           C  
ATOM   1389  NZ  LYS A 180      -1.259 -14.688   6.989  1.00  0.79           N  
ATOM   1390  N   LYS A 181      -2.157 -11.868   0.782  1.00  0.91           N  
ATOM   1391  CA  LYS A 181      -1.739 -10.492   0.533  1.00  0.92           C  
ATOM   1392  C   LYS A 181      -0.561 -10.441  -0.435  1.00  0.92           C  
ATOM   1393  CB  LYS A 181      -1.369  -9.797   1.845  1.00  0.92           C  
ATOM   1394  O   LYS A 181       0.312 -11.311  -0.405  1.00  0.92           O  
ATOM   1395  CG  LYS A 181      -1.078  -8.311   1.698  1.00  0.90           C  
ATOM   1396  CD  LYS A 181      -0.882  -7.643   3.053  1.00  0.89           C  
ATOM   1397  CE  LYS A 181      -0.580  -6.158   2.906  1.00  0.89           C  
ATOM   1398  NZ  LYS A 181      -0.431  -5.489   4.234  1.00  0.87           N  
ATOM   1399  N   ALA A 182      -0.568  -9.409  -1.290  1.00  0.93           N  
ATOM   1400  CA  ALA A 182       0.528  -9.134  -2.216  1.00  0.93           C  
ATOM   1401  C   ALA A 182       0.793  -7.635  -2.322  1.00  0.92           C  
ATOM   1402  CB  ALA A 182       0.219  -9.715  -3.594  1.00  0.93           C  
ATOM   1403  O   ALA A 182      -0.129  -6.850  -2.553  1.00  0.91           O  
ATOM   1404  N   VAL A 183       2.051  -7.218  -2.193  1.00  0.91           N  
ATOM   1405  CA  VAL A 183       2.541  -5.865  -2.434  1.00  0.91           C  
ATOM   1406  C   VAL A 183       3.827  -5.919  -3.256  1.00  0.90           C  
ATOM   1407  CB  VAL A 183       2.785  -5.106  -1.110  1.00  0.90           C  
ATOM   1408  O   VAL A 183       4.798  -6.566  -2.858  1.00  0.89           O  
ATOM   1409  CG1 VAL A 183       3.152  -3.648  -1.384  1.00  0.88           C  
ATOM   1410  CG2 VAL A 183       1.553  -5.191  -0.212  1.00  0.88           C  
ATOM   1411  N   GLY A 184       3.807  -5.367  -4.473  1.00  0.90           N  
ATOM   1412  CA  GLY A 184       4.917  -5.473  -5.406  1.00  0.90           C  
ATOM   1413  C   GLY A 184       5.273  -6.908  -5.748  1.00  0.91           C  
ATOM   1414  O   GLY A 184       4.480  -7.619  -6.368  1.00  0.90           O  
ATOM   1415  N   ASN A 185       6.453  -7.377  -5.320  1.00  0.92           N  
ATOM   1416  CA  ASN A 185       6.977  -8.714  -5.582  1.00  0.93           C  
ATOM   1417  C   ASN A 185       7.028  -9.555  -4.310  1.00  0.94           C  
ATOM   1418  CB  ASN A 185       8.365  -8.631  -6.220  1.00  0.91           C  
ATOM   1419  O   ASN A 185       7.709 -10.581  -4.266  1.00  0.94           O  
ATOM   1420  CG  ASN A 185       8.350  -7.924  -7.561  1.00  0.83           C  
ATOM   1421  ND2 ASN A 185       9.392  -7.149  -7.834  1.00  0.76           N  
ATOM   1422  OD1 ASN A 185       7.409  -8.074  -8.345  1.00  0.74           O  
ATOM   1423  N   ILE A 186       6.388  -9.111  -3.299  1.00  0.94           N  
ATOM   1424  CA  ILE A 186       6.351  -9.811  -2.019  1.00  0.95           C  
ATOM   1425  C   ILE A 186       4.948 -10.358  -1.771  1.00  0.95           C  
ATOM   1426  CB  ILE A 186       6.780  -8.887  -0.857  1.00  0.94           C  
ATOM   1427  O   ILE A 186       3.954  -9.671  -2.018  1.00  0.95           O  
ATOM   1428  CG1 ILE A 186       8.127  -8.225  -1.170  1.00  0.94           C  
ATOM   1429  CG2 ILE A 186       6.846  -9.668   0.458  1.00  0.93           C  
ATOM   1430  CD1 ILE A 186       9.257  -9.213  -1.426  1.00  0.92           C  
ATOM   1431  N   TYR A 187       4.850 -11.596  -1.239  1.00  0.95           N  
ATOM   1432  CA  TYR A 187       3.627 -12.382  -1.117  1.00  0.96           C  
ATOM   1433  C   TYR A 187       3.529 -13.026   0.261  1.00  0.96           C  
ATOM   1434  CB  TYR A 187       3.569 -13.460  -2.203  1.00  0.96           C  
ATOM   1435  O   TYR A 187       4.427 -13.763   0.674  1.00  0.96           O  
ATOM   1436  CG  TYR A 187       3.967 -12.964  -3.572  1.00  0.95           C  
ATOM   1437  CD1 TYR A 187       3.175 -12.046  -4.259  1.00  0.93           C  
ATOM   1438  CD2 TYR A 187       5.134 -13.412  -4.182  1.00  0.93           C  
ATOM   1439  CE1 TYR A 187       3.537 -11.588  -5.522  1.00  0.93           C  
ATOM   1440  CE2 TYR A 187       5.505 -12.961  -5.444  1.00  0.93           C  
ATOM   1441  OH  TYR A 187       5.064 -11.600  -7.355  1.00  0.90           O  
ATOM   1442  CZ  TYR A 187       4.702 -12.050  -6.105  1.00  0.93           C  
ATOM   1443  N   LEU A 188       2.398 -12.788   0.924  1.00  0.95           N  
ATOM   1444  CA  LEU A 188       2.056 -13.511   2.145  1.00  0.95           C  
ATOM   1445  C   LEU A 188       1.022 -14.595   1.863  1.00  0.95           C  
ATOM   1446  CB  LEU A 188       1.525 -12.546   3.208  1.00  0.95           C  
ATOM   1447  O   LEU A 188      -0.049 -14.311   1.322  1.00  0.94           O  
ATOM   1448  CG  LEU A 188       1.193 -13.155   4.571  1.00  0.94           C  
ATOM   1449  CD1 LEU A 188       2.441 -13.768   5.197  1.00  0.92           C  
ATOM   1450  CD2 LEU A 188       0.587 -12.103   5.494  1.00  0.92           C  
ATOM   1451  N   LYS A 189       1.328 -15.857   2.268  1.00  0.96           N  
ATOM   1452  CA  LYS A 189       0.452 -17.011   2.090  1.00  0.96           C  
ATOM   1453  C   LYS A 189      -0.413 -17.239   3.326  1.00  0.96           C  
ATOM   1454  CB  LYS A 189       1.272 -18.266   1.786  1.00  0.96           C  
ATOM   1455  O   LYS A 189      -0.121 -16.712   4.402  1.00  0.95           O  
ATOM   1456  CG  LYS A 189       1.930 -18.257   0.414  1.00  0.95           C  
ATOM   1457  CD  LYS A 189       2.823 -19.475   0.215  1.00  0.94           C  
ATOM   1458  CE  LYS A 189       2.033 -20.773   0.323  1.00  0.93           C  
ATOM   1459  NZ  LYS A 189       2.928 -21.969   0.308  1.00  0.91           N  
ATOM   1460  N   GLU A 190      -1.443 -18.113   3.221  1.00  0.93           N  
ATOM   1461  CA  GLU A 190      -2.379 -18.483   4.278  1.00  0.92           C  
ATOM   1462  C   GLU A 190      -1.684 -19.283   5.376  1.00  0.92           C  
ATOM   1463  CB  GLU A 190      -3.549 -19.287   3.703  1.00  0.91           C  
ATOM   1464  O   GLU A 190      -2.122 -19.275   6.529  1.00  0.90           O  
ATOM   1465  CG  GLU A 190      -4.448 -18.484   2.773  1.00  0.87           C  
ATOM   1466  CD  GLU A 190      -5.229 -17.394   3.488  1.00  0.84           C  
ATOM   1467  OE1 GLU A 190      -5.270 -17.397   4.739  1.00  0.85           O  
ATOM   1468  OE2 GLU A 190      -5.807 -16.530   2.791  1.00  0.84           O  
ATOM   1469  N   ASP A 191      -0.518 -19.861   5.102  1.00  0.94           N  
ATOM   1470  CA  ASP A 191       0.269 -20.637   6.054  1.00  0.95           C  
ATOM   1471  C   ASP A 191       1.260 -19.748   6.802  1.00  0.95           C  
ATOM   1472  CB  ASP A 191       1.012 -21.769   5.341  1.00  0.95           C  
ATOM   1473  O   ASP A 191       2.182 -20.246   7.451  1.00  0.94           O  
ATOM   1474  CG  ASP A 191       2.023 -21.266   4.325  1.00  0.95           C  
ATOM   1475  OD1 ASP A 191       2.190 -20.035   4.188  1.00  0.95           O  
ATOM   1476  OD2 ASP A 191       2.656 -22.109   3.653  1.00  0.94           O  
ATOM   1477  N   ASN A 192       1.171 -18.422   6.675  1.00  0.93           N  
ATOM   1478  CA  ASN A 192       1.948 -17.367   7.317  1.00  0.94           C  
ATOM   1479  C   ASN A 192       3.412 -17.412   6.892  1.00  0.95           C  
ATOM   1480  CB  ASN A 192       1.834 -17.468   8.840  1.00  0.92           C  
ATOM   1481  O   ASN A 192       4.290 -16.952   7.624  1.00  0.94           O  
ATOM   1482  CG  ASN A 192       0.418 -17.245   9.336  1.00  0.89           C  
ATOM   1483  ND2 ASN A 192       0.080 -17.862  10.461  1.00  0.88           N  
ATOM   1484  OD1 ASN A 192      -0.365 -16.524   8.711  1.00  0.87           O  
ATOM   1485  N   THR A 193       3.711 -17.913   5.672  1.00  0.97           N  
ATOM   1486  CA  THR A 193       5.031 -17.773   5.066  1.00  0.97           C  
ATOM   1487  C   THR A 193       5.072 -16.568   4.131  1.00  0.97           C  
ATOM   1488  CB  THR A 193       5.427 -19.043   4.290  1.00  0.97           C  
ATOM   1489  O   THR A 193       4.166 -16.377   3.316  1.00  0.97           O  
ATOM   1490  CG2 THR A 193       5.501 -20.253   5.216  1.00  0.96           C  
ATOM   1491  OG1 THR A 193       4.453 -19.295   3.270  1.00  0.96           O  
ATOM   1492  N   LEU A 194       6.062 -15.745   4.313  1.00  0.97           N  
ATOM   1493  CA  LEU A 194       6.370 -14.617   3.441  1.00  0.97           C  
ATOM   1494  C   LEU A 194       7.312 -15.039   2.318  1.00  0.97           C  
ATOM   1495  CB  LEU A 194       6.996 -13.474   4.244  1.00  0.97           C  
ATOM   1496  O   LEU A 194       8.381 -15.597   2.576  1.00  0.97           O  
ATOM   1497  CG  LEU A 194       7.099 -12.123   3.534  1.00  0.97           C  
ATOM   1498  CD1 LEU A 194       5.713 -11.515   3.348  1.00  0.96           C  
ATOM   1499  CD2 LEU A 194       8.003 -11.176   4.314  1.00  0.96           C  
ATOM   1500  N   TRP A 195       6.960 -14.739   1.116  1.00  0.98           N  
ATOM   1501  CA  TRP A 195       7.669 -15.091  -0.110  1.00  0.98           C  
ATOM   1502  C   TRP A 195       7.963 -13.850  -0.945  1.00  0.97           C  
ATOM   1503  CB  TRP A 195       6.857 -16.096  -0.932  1.00  0.98           C  
ATOM   1504  O   TRP A 195       7.299 -12.822  -0.795  1.00  0.96           O  
ATOM   1505  CG  TRP A 195       6.678 -17.426  -0.265  1.00  0.97           C  
ATOM   1506  CD1 TRP A 195       5.870 -17.711   0.802  1.00  0.95           C  
ATOM   1507  CD2 TRP A 195       7.325 -18.652  -0.617  1.00  0.95           C  
ATOM   1508  CE2 TRP A 195       6.862 -19.642   0.279  1.00  0.96           C  
ATOM   1509  CE3 TRP A 195       8.252 -19.012  -1.605  1.00  0.96           C  
ATOM   1510  NE1 TRP A 195       5.976 -19.042   1.133  1.00  0.97           N  
ATOM   1511  CH2 TRP A 195       8.202 -21.293  -0.760  1.00  0.96           C  
ATOM   1512  CZ2 TRP A 195       7.295 -20.968   0.215  1.00  0.96           C  
ATOM   1513  CZ3 TRP A 195       8.682 -20.332  -1.666  1.00  0.96           C  
ATOM   1514  N   GLY A 196       8.983 -13.935  -1.840  1.00  0.96           N  
ATOM   1515  CA  GLY A 196       9.282 -12.842  -2.752  1.00  0.96           C  
ATOM   1516  C   GLY A 196      10.013 -13.293  -4.003  1.00  0.95           C  
ATOM   1517  O   GLY A 196      10.549 -14.402  -4.049  1.00  0.94           O  
ATOM   1518  N   CYS A 197      10.030 -12.460  -5.025  1.00  0.94           N  
ATOM   1519  CA  CYS A 197      10.774 -12.665  -6.263  1.00  0.94           C  
ATOM   1520  C   CYS A 197      11.265 -11.339  -6.832  1.00  0.93           C  
ATOM   1521  CB  CYS A 197       9.907 -13.384  -7.297  1.00  0.93           C  
ATOM   1522  O   CYS A 197      10.973 -10.277  -6.280  1.00  0.90           O  
ATOM   1523  SG  CYS A 197       8.450 -12.445  -7.804  1.00  0.93           S  
ATOM   1524  N   GLY A 198      12.080 -11.389  -7.820  1.00  0.91           N  
ATOM   1525  CA  GLY A 198      12.482 -10.217  -8.581  1.00  0.91           C  
ATOM   1526  C   GLY A 198      13.779  -9.603  -8.090  1.00  0.91           C  
ATOM   1527  O   GLY A 198      14.713 -10.320  -7.727  1.00  0.90           O  
ATOM   1528  N   PHE A 199      13.827  -8.293  -8.144  1.00  0.89           N  
ATOM   1529  CA  PHE A 199      14.978  -7.443  -7.862  1.00  0.90           C  
ATOM   1530  C   PHE A 199      15.397  -7.566  -6.402  1.00  0.90           C  
ATOM   1531  CB  PHE A 199      14.663  -5.982  -8.197  1.00  0.88           C  
ATOM   1532  O   PHE A 199      14.579  -7.384  -5.498  1.00  0.90           O  
ATOM   1533  CG  PHE A 199      15.866  -5.079  -8.164  1.00  0.84           C  
ATOM   1534  CD1 PHE A 199      16.894  -5.234  -9.086  1.00  0.80           C  
ATOM   1535  CD2 PHE A 199      15.969  -4.074  -7.211  1.00  0.80           C  
ATOM   1536  CE1 PHE A 199      18.009  -4.400  -9.058  1.00  0.79           C  
ATOM   1537  CE2 PHE A 199      17.081  -3.237  -7.177  1.00  0.80           C  
ATOM   1538  CZ  PHE A 199      18.100  -3.402  -8.100  1.00  0.77           C  
ATOM   1539  N   ASN A 200      16.751  -7.783  -6.119  1.00  0.92           N  
ATOM   1540  CA  ASN A 200      17.270  -7.997  -4.772  1.00  0.93           C  
ATOM   1541  C   ASN A 200      18.554  -7.207  -4.534  1.00  0.92           C  
ATOM   1542  CB  ASN A 200      17.508  -9.487  -4.519  1.00  0.93           C  
ATOM   1543  O   ASN A 200      19.326  -7.527  -3.629  1.00  0.91           O  
ATOM   1544  CG  ASN A 200      17.723  -9.803  -3.052  1.00  0.94           C  
ATOM   1545  ND2 ASN A 200      18.511 -10.835  -2.777  1.00  0.94           N  
ATOM   1546  OD1 ASN A 200      17.184  -9.125  -2.173  1.00  0.93           O  
ATOM   1547  N   TYR A 201      18.843  -6.204  -5.320  1.00  0.92           N  
ATOM   1548  CA  TYR A 201      20.063  -5.406  -5.297  1.00  0.92           C  
ATOM   1549  C   TYR A 201      20.205  -4.662  -3.975  1.00  0.92           C  
ATOM   1550  CB  TYR A 201      20.076  -4.409  -6.460  1.00  0.90           C  
ATOM   1551  O   TYR A 201      21.318  -4.346  -3.549  1.00  0.91           O  
ATOM   1552  CG  TYR A 201      21.370  -3.643  -6.589  1.00  0.84           C  
ATOM   1553  CD1 TYR A 201      22.500  -4.234  -7.151  1.00  0.78           C  
ATOM   1554  CD2 TYR A 201      21.467  -2.327  -6.148  1.00  0.78           C  
ATOM   1555  CE1 TYR A 201      23.695  -3.533  -7.270  1.00  0.78           C  
ATOM   1556  CE2 TYR A 201      22.657  -1.616  -6.262  1.00  0.79           C  
ATOM   1557  OH  TYR A 201      24.945  -1.527  -6.939  1.00  0.63           O  
ATOM   1558  CZ  TYR A 201      23.764  -2.226  -6.824  1.00  0.76           C  
ATOM   1559  N   TYR A 202      19.054  -4.566  -3.299  1.00  0.92           N  
ATOM   1560  CA  TYR A 202      19.048  -3.850  -2.028  1.00  0.92           C  
ATOM   1561  C   TYR A 202      18.800  -4.803  -0.865  1.00  0.93           C  
ATOM   1562  CB  TYR A 202      17.982  -2.749  -2.037  1.00  0.91           C  
ATOM   1563  O   TYR A 202      18.488  -4.368   0.246  1.00  0.93           O  
ATOM   1564  CG  TYR A 202      18.203  -1.699  -3.099  1.00  0.89           C  
ATOM   1565  CD1 TYR A 202      19.372  -0.943  -3.126  1.00  0.85           C  
ATOM   1566  CD2 TYR A 202      17.242  -1.461  -4.076  1.00  0.85           C  
ATOM   1567  CE1 TYR A 202      19.579   0.027  -4.101  1.00  0.85           C  
ATOM   1568  CE2 TYR A 202      17.438  -0.493  -5.056  1.00  0.86           C  
ATOM   1569  OH  TYR A 202      18.807   1.203  -6.029  1.00  0.77           O  
ATOM   1570  CZ  TYR A 202      18.608   0.244  -5.061  1.00  0.84           C  
ATOM   1571  N   TYR A 203      18.879  -6.083  -1.109  1.00  0.94           N  
ATOM   1572  CA  TYR A 203      18.697  -7.173  -0.157  1.00  0.95           C  
ATOM   1573  C   TYR A 203      17.249  -7.252   0.312  1.00  0.95           C  
ATOM   1574  CB  TYR A 203      19.627  -6.996   1.047  1.00  0.95           C  
ATOM   1575  O   TYR A 203      16.961  -7.830   1.363  1.00  0.95           O  
ATOM   1576  CG  TYR A 203      21.085  -6.871   0.675  1.00  0.95           C  
ATOM   1577  CD1 TYR A 203      21.831  -7.991   0.316  1.00  0.94           C  
ATOM   1578  CD2 TYR A 203      21.718  -5.633   0.683  1.00  0.94           C  
ATOM   1579  CE1 TYR A 203      23.175  -7.880  -0.026  1.00  0.93           C  
ATOM   1580  CE2 TYR A 203      23.061  -5.510   0.343  1.00  0.94           C  
ATOM   1581  OH  TYR A 203      25.110  -6.522  -0.347  1.00  0.91           O  
ATOM   1582  CZ  TYR A 203      23.780  -6.637  -0.010  1.00  0.93           C  
ATOM   1583  N   GLN A 204      16.257  -6.743  -0.386  1.00  0.94           N  
ATOM   1584  CA  GLN A 204      14.861  -6.639   0.027  1.00  0.94           C  
ATOM   1585  C   GLN A 204      14.201  -8.013   0.090  1.00  0.95           C  
ATOM   1586  CB  GLN A 204      14.086  -5.728  -0.927  1.00  0.93           C  
ATOM   1587  O   GLN A 204      13.141  -8.171   0.698  1.00  0.94           O  
ATOM   1588  CG  GLN A 204      13.980  -6.270  -2.346  1.00  0.88           C  
ATOM   1589  CD  GLN A 204      15.139  -5.841  -3.226  1.00  0.84           C  
ATOM   1590  NE2 GLN A 204      14.839  -5.493  -4.473  1.00  0.81           N  
ATOM   1591  OE1 GLN A 204      16.294  -5.820  -2.789  1.00  0.83           O  
ATOM   1592  N   LEU A 205      14.831  -9.057  -0.485  1.00  0.95           N  
ATOM   1593  CA  LEU A 205      14.360 -10.433  -0.373  1.00  0.96           C  
ATOM   1594  C   LEU A 205      15.047 -11.151   0.783  1.00  0.96           C  
ATOM   1595  CB  LEU A 205      14.607 -11.192  -1.680  1.00  0.95           C  
ATOM   1596  O   LEU A 205      14.835 -12.348   0.991  1.00  0.96           O  
ATOM   1597  CG  LEU A 205      13.952 -10.613  -2.935  1.00  0.94           C  
ATOM   1598  CD1 LEU A 205      14.188 -11.533  -4.128  1.00  0.91           C  
ATOM   1599  CD2 LEU A 205      12.459 -10.396  -2.708  1.00  0.91           C  
ATOM   1600  N   GLY A 206      16.065 -10.477   1.527  1.00  0.97           N  
ATOM   1601  CA  GLY A 206      16.664 -10.964   2.759  1.00  0.97           C  
ATOM   1602  C   GLY A 206      17.474 -12.232   2.569  1.00  0.97           C  
ATOM   1603  O   GLY A 206      17.694 -12.983   3.521  1.00  0.96           O  
ATOM   1604  N   THR A 207      18.003 -12.578   1.345  1.00  0.97           N  
ATOM   1605  CA  THR A 207      18.642 -13.839   0.987  1.00  0.97           C  
ATOM   1606  C   THR A 207      20.134 -13.800   1.306  1.00  0.96           C  
ATOM   1607  CB  THR A 207      18.441 -14.163  -0.505  1.00  0.96           C  
ATOM   1608  O   THR A 207      20.872 -14.725   0.962  1.00  0.95           O  
ATOM   1609  CG2 THR A 207      16.970 -14.408  -0.822  1.00  0.91           C  
ATOM   1610  OG1 THR A 207      18.912 -13.064  -1.294  1.00  0.92           O  
ATOM   1611  N   GLY A 208      20.618 -12.648   1.806  1.00  0.97           N  
ATOM   1612  CA  GLY A 208      22.018 -12.461   2.152  1.00  0.97           C  
ATOM   1613  C   GLY A 208      22.867 -12.005   0.980  1.00  0.96           C  
ATOM   1614  O   GLY A 208      24.035 -11.653   1.152  1.00  0.95           O  
ATOM   1615  N   ASN A 209      22.373 -11.981  -0.201  1.00  0.96           N  
ATOM   1616  CA  ASN A 209      23.081 -11.555  -1.404  1.00  0.96           C  
ATOM   1617  C   ASN A 209      22.249 -10.575  -2.226  1.00  0.95           C  
ATOM   1618  CB  ASN A 209      23.470 -12.766  -2.254  1.00  0.95           C  
ATOM   1619  O   ASN A 209      21.090 -10.313  -1.901  1.00  0.94           O  
ATOM   1620  CG  ASN A 209      22.266 -13.510  -2.797  1.00  0.92           C  
ATOM   1621  ND2 ASN A 209      22.159 -14.790  -2.460  1.00  0.91           N  
ATOM   1622  OD1 ASN A 209      21.439 -12.940  -3.513  1.00  0.89           O  
ATOM   1623  N   GLN A 210      22.733 -10.013  -3.353  1.00  0.93           N  
ATOM   1624  CA  GLN A 210      22.104  -8.992  -4.184  1.00  0.94           C  
ATOM   1625  C   GLN A 210      21.633  -9.578  -5.512  1.00  0.92           C  
ATOM   1626  CB  GLN A 210      23.069  -7.833  -4.435  1.00  0.92           C  
ATOM   1627  O   GLN A 210      21.391  -8.841  -6.471  1.00  0.89           O  
ATOM   1628  CG  GLN A 210      23.356  -6.993  -3.198  1.00  0.90           C  
ATOM   1629  CD  GLN A 210      24.261  -5.810  -3.488  1.00  0.87           C  
ATOM   1630  NE2 GLN A 210      23.722  -4.604  -3.353  1.00  0.89           N  
ATOM   1631  OE1 GLN A 210      25.436  -5.980  -3.829  1.00  0.88           O  
ATOM   1632  N   THR A 211      21.603 -10.900  -5.627  1.00  0.92           N  
ATOM   1633  CA  THR A 211      21.154 -11.564  -6.845  1.00  0.92           C  
ATOM   1634  C   THR A 211      19.635 -11.493  -6.971  1.00  0.92           C  
ATOM   1635  CB  THR A 211      21.606 -13.036  -6.877  1.00  0.91           C  
ATOM   1636  O   THR A 211      18.911 -11.941  -6.080  1.00  0.91           O  
ATOM   1637  CG2 THR A 211      21.224 -13.700  -8.196  1.00  0.87           C  
ATOM   1638  OG1 THR A 211      23.029 -13.096  -6.720  1.00  0.90           O  
ATOM   1639  N   SER A 212      19.168 -10.934  -8.097  1.00  0.90           N  
ATOM   1640  CA  SER A 212      17.751 -10.985  -8.440  1.00  0.90           C  
ATOM   1641  C   SER A 212      17.280 -12.423  -8.635  1.00  0.90           C  
ATOM   1642  CB  SER A 212      17.476 -10.174  -9.707  1.00  0.89           C  
ATOM   1643  O   SER A 212      18.007 -13.250  -9.189  1.00  0.89           O  
ATOM   1644  OG  SER A 212      17.848  -8.819  -9.528  1.00  0.84           O  
ATOM   1645  N   ILE A 213      16.070 -12.732  -8.238  1.00  0.90           N  
ATOM   1646  CA  ILE A 213      15.511 -14.080  -8.242  1.00  0.90           C  
ATOM   1647  C   ILE A 213      14.271 -14.121  -9.131  1.00  0.90           C  
ATOM   1648  CB  ILE A 213      15.162 -14.551  -6.812  1.00  0.90           C  
ATOM   1649  O   ILE A 213      13.271 -13.458  -8.845  1.00  0.89           O  
ATOM   1650  CG1 ILE A 213      16.411 -14.533  -5.924  1.00  0.89           C  
ATOM   1651  CG2 ILE A 213      14.531 -15.947  -6.843  1.00  0.88           C  
ATOM   1652  CD1 ILE A 213      16.147 -14.925  -4.476  1.00  0.88           C  
ATOM   1653  N   THR A 214      14.217 -14.980 -10.184  1.00  0.88           N  
ATOM   1654  CA  THR A 214      13.135 -15.054 -11.160  1.00  0.88           C  
ATOM   1655  C   THR A 214      11.998 -15.930 -10.642  1.00  0.88           C  
ATOM   1656  CB  THR A 214      13.636 -15.603 -12.509  1.00  0.86           C  
ATOM   1657  O   THR A 214      10.833 -15.704 -10.973  1.00  0.87           O  
ATOM   1658  CG2 THR A 214      14.569 -14.610 -13.195  1.00  0.79           C  
ATOM   1659  OG1 THR A 214      14.343 -16.829 -12.286  1.00  0.82           O  
ATOM   1660  N   GLY A 215      12.263 -16.852  -9.803  1.00  0.90           N  
ATOM   1661  CA  GLY A 215      11.292 -17.667  -9.091  1.00  0.91           C  
ATOM   1662  C   GLY A 215      10.945 -17.120  -7.719  1.00  0.92           C  
ATOM   1663  O   GLY A 215      11.628 -16.229  -7.209  1.00  0.92           O  
ATOM   1664  N   VAL A 216       9.893 -17.649  -7.140  1.00  0.95           N  
ATOM   1665  CA  VAL A 216       9.510 -17.249  -5.789  1.00  0.95           C  
ATOM   1666  C   VAL A 216      10.409 -17.946  -4.770  1.00  0.95           C  
ATOM   1667  CB  VAL A 216       8.027 -17.573  -5.501  1.00  0.93           C  
ATOM   1668  O   VAL A 216      10.679 -19.143  -4.887  1.00  0.94           O  
ATOM   1669  CG1 VAL A 216       7.108 -16.701  -6.355  1.00  0.81           C  
ATOM   1670  CG2 VAL A 216       7.746 -19.054  -5.749  1.00  0.81           C  
ATOM   1671  N   THR A 217      10.926 -17.275  -3.726  1.00  0.96           N  
ATOM   1672  CA  THR A 217      11.740 -17.767  -2.620  1.00  0.97           C  
ATOM   1673  C   THR A 217      11.138 -17.352  -1.280  1.00  0.97           C  
ATOM   1674  CB  THR A 217      13.187 -17.250  -2.718  1.00  0.96           C  
ATOM   1675  O   THR A 217      10.560 -16.270  -1.162  1.00  0.97           O  
ATOM   1676  CG2 THR A 217      13.261 -15.760  -2.398  1.00  0.86           C  
ATOM   1677  OG1 THR A 217      14.009 -17.968  -1.790  1.00  0.88           O  
ATOM   1678  N   MET A 218      11.225 -18.198  -0.324  1.00  0.98           N  
ATOM   1679  CA  MET A 218      10.753 -17.876   1.019  1.00  0.98           C  
ATOM   1680  C   MET A 218      11.688 -16.883   1.701  1.00  0.98           C  
ATOM   1681  CB  MET A 218      10.632 -19.145   1.865  1.00  0.98           C  
ATOM   1682  O   MET A 218      12.897 -17.113   1.776  1.00  0.98           O  
ATOM   1683  CG  MET A 218       9.952 -18.924   3.207  1.00  0.97           C  
ATOM   1684  SD  MET A 218       9.780 -20.476   4.171  1.00  0.97           S  
ATOM   1685  CE  MET A 218      11.509 -20.754   4.644  1.00  0.95           C  
ATOM   1686  N   ILE A 219      11.169 -15.783   2.280  1.00  0.98           N  
ATOM   1687  CA  ILE A 219      11.860 -14.733   3.019  1.00  0.98           C  
ATOM   1688  C   ILE A 219      11.838 -15.052   4.512  1.00  0.98           C  
ATOM   1689  CB  ILE A 219      11.228 -13.347   2.757  1.00  0.98           C  
ATOM   1690  O   ILE A 219      12.863 -14.949   5.190  1.00  0.97           O  
ATOM   1691  CG1 ILE A 219      11.369 -12.966   1.279  1.00  0.97           C  
ATOM   1692  CG2 ILE A 219      11.861 -12.285   3.660  1.00  0.97           C  
ATOM   1693  CD1 ILE A 219      10.606 -11.707   0.889  1.00  0.96           C  
ATOM   1694  N   SER A 220      10.689 -15.467   5.029  1.00  0.98           N  
ATOM   1695  CA  SER A 220      10.479 -15.745   6.446  1.00  0.98           C  
ATOM   1696  C   SER A 220       9.250 -16.622   6.661  1.00  0.98           C  
ATOM   1697  CB  SER A 220      10.328 -14.442   7.232  1.00  0.98           C  
ATOM   1698  O   SER A 220       8.404 -16.743   5.772  1.00  0.98           O  
ATOM   1699  OG  SER A 220      10.443 -14.678   8.624  1.00  0.95           O  
ATOM   1700  N   SER A 221       9.164 -17.273   7.787  1.00  0.97           N  
ATOM   1701  CA  SER A 221       7.986 -17.966   8.298  1.00  0.97           C  
ATOM   1702  C   SER A 221       7.363 -17.210   9.467  1.00  0.97           C  
ATOM   1703  CB  SER A 221       8.346 -19.387   8.733  1.00  0.97           C  
ATOM   1704  O   SER A 221       7.930 -16.227   9.950  1.00  0.96           O  
ATOM   1705  OG  SER A 221       9.356 -19.368   9.727  1.00  0.95           O  
ATOM   1706  N   ASP A 222       6.114 -17.616   9.927  1.00  0.95           N  
ATOM   1707  CA  ASP A 222       5.356 -17.138  11.079  1.00  0.95           C  
ATOM   1708  C   ASP A 222       5.055 -15.646  10.956  1.00  0.95           C  
ATOM   1709  CB  ASP A 222       6.118 -17.416  12.376  1.00  0.93           C  
ATOM   1710  O   ASP A 222       5.074 -14.919  11.952  1.00  0.93           O  
ATOM   1711  CG  ASP A 222       5.277 -17.183  13.619  1.00  0.86           C  
ATOM   1712  OD1 ASP A 222       4.051 -17.421  13.580  1.00  0.81           O  
ATOM   1713  OD2 ASP A 222       5.846 -16.754  14.647  1.00  0.87           O  
ATOM   1714  N   VAL A 223       4.862 -15.164   9.649  1.00  0.94           N  
ATOM   1715  CA  VAL A 223       4.578 -13.767   9.337  1.00  0.95           C  
ATOM   1716  C   VAL A 223       3.069 -13.532   9.338  1.00  0.94           C  
ATOM   1717  CB  VAL A 223       5.180 -13.356   7.974  1.00  0.95           C  
ATOM   1718  O   VAL A 223       2.331 -14.197   8.608  1.00  0.92           O  
ATOM   1719  CG1 VAL A 223       4.834 -11.904   7.647  1.00  0.95           C  
ATOM   1720  CG2 VAL A 223       6.694 -13.560   7.977  1.00  0.95           C  
ATOM   1721  N   ILE A 224       2.702 -12.548  10.099  1.00  0.90           N  
ATOM   1722  CA  ILE A 224       1.275 -12.281  10.242  1.00  0.90           C  
ATOM   1723  C   ILE A 224       0.883 -11.089   9.371  1.00  0.89           C  
ATOM   1724  CB  ILE A 224       0.894 -12.016  11.716  1.00  0.88           C  
ATOM   1725  O   ILE A 224      -0.253 -11.005   8.897  1.00  0.87           O  
ATOM   1726  CG1 ILE A 224       1.720 -10.854  12.280  1.00  0.82           C  
ATOM   1727  CG2 ILE A 224       1.083 -13.281  12.558  1.00  0.81           C  
ATOM   1728  CD1 ILE A 224       1.229 -10.343  13.627  1.00  0.79           C  
ATOM   1729  N   ASP A 225       1.734 -10.093   9.095  1.00  0.91           N  
ATOM   1730  CA  ASP A 225       1.549  -8.960   8.193  1.00  0.92           C  
ATOM   1731  C   ASP A 225       2.888  -8.467   7.649  1.00  0.92           C  
ATOM   1732  CB  ASP A 225       0.821  -7.819   8.907  1.00  0.91           C  
ATOM   1733  O   ASP A 225       3.940  -8.742   8.231  1.00  0.92           O  
ATOM   1734  CG  ASP A 225       0.175  -6.835   7.947  1.00  0.90           C  
ATOM   1735  OD1 ASP A 225       0.111  -7.121   6.732  1.00  0.89           O  
ATOM   1736  OD2 ASP A 225      -0.271  -5.763   8.410  1.00  0.90           O  
ATOM   1737  N   PHE A 226       2.779  -7.751   6.469  1.00  0.93           N  
ATOM   1738  CA  PHE A 226       3.969  -7.136   5.893  1.00  0.93           C  
ATOM   1739  C   PHE A 226       3.601  -5.891   5.094  1.00  0.92           C  
ATOM   1740  CB  PHE A 226       4.712  -8.133   4.999  1.00  0.93           C  
ATOM   1741  O   PHE A 226       2.445  -5.715   4.706  1.00  0.90           O  
ATOM   1742  CG  PHE A 226       4.074  -8.332   3.651  1.00  0.94           C  
ATOM   1743  CD1 PHE A 226       2.959  -9.150   3.508  1.00  0.93           C  
ATOM   1744  CD2 PHE A 226       4.589  -7.702   2.526  1.00  0.93           C  
ATOM   1745  CE1 PHE A 226       2.366  -9.336   2.261  1.00  0.92           C  
ATOM   1746  CE2 PHE A 226       4.002  -7.883   1.276  1.00  0.93           C  
ATOM   1747  CZ  PHE A 226       2.891  -8.701   1.146  1.00  0.93           C  
ATOM   1748  N   ASP A 227       4.554  -5.061   4.866  1.00  0.93           N  
ATOM   1749  CA  ASP A 227       4.480  -3.953   3.918  1.00  0.93           C  
ATOM   1750  C   ASP A 227       5.832  -3.712   3.250  1.00  0.92           C  
ATOM   1751  CB  ASP A 227       4.004  -2.679   4.618  1.00  0.92           C  
ATOM   1752  O   ASP A 227       6.848  -4.268   3.672  1.00  0.91           O  
ATOM   1753  CG  ASP A 227       3.300  -1.715   3.679  1.00  0.89           C  
ATOM   1754  OD1 ASP A 227       3.286  -1.958   2.453  1.00  0.87           O  
ATOM   1755  OD2 ASP A 227       2.758  -0.701   4.170  1.00  0.88           O  
ATOM   1756  N   VAL A 228       5.842  -2.989   2.165  1.00  0.92           N  
ATOM   1757  CA  VAL A 228       7.026  -2.779   1.339  1.00  0.92           C  
ATOM   1758  C   VAL A 228       7.234  -1.284   1.104  1.00  0.90           C  
ATOM   1759  CB  VAL A 228       6.914  -3.520  -0.012  1.00  0.90           C  
ATOM   1760  O   VAL A 228       6.304  -0.575   0.714  1.00  0.88           O  
ATOM   1761  CG1 VAL A 228       8.169  -3.298  -0.855  1.00  0.84           C  
ATOM   1762  CG2 VAL A 228       6.677  -5.012   0.216  1.00  0.83           C  
ATOM   1763  N   SER A 229       8.450  -0.920   1.315  1.00  0.91           N  
ATOM   1764  CA  SER A 229       8.915   0.369   0.812  1.00  0.90           C  
ATOM   1765  C   SER A 229       9.684   0.208  -0.496  1.00  0.89           C  
ATOM   1766  CB  SER A 229       9.798   1.063   1.849  1.00  0.89           C  
ATOM   1767  O   SER A 229       9.759  -0.893  -1.046  1.00  0.87           O  
ATOM   1768  OG  SER A 229      11.125   0.570   1.791  1.00  0.79           O  
ATOM   1769  N   TYR A 230      10.259   1.295  -1.008  1.00  0.87           N  
ATOM   1770  CA  TYR A 230      10.929   1.300  -2.304  1.00  0.87           C  
ATOM   1771  C   TYR A 230      12.048   0.266  -2.344  1.00  0.87           C  
ATOM   1772  CB  TYR A 230      11.491   2.691  -2.613  1.00  0.86           C  
ATOM   1773  O   TYR A 230      12.241  -0.410  -3.357  1.00  0.86           O  
ATOM   1774  CG  TYR A 230      12.118   2.802  -3.981  1.00  0.83           C  
ATOM   1775  CD1 TYR A 230      11.357   2.622  -5.134  1.00  0.79           C  
ATOM   1776  CD2 TYR A 230      13.472   3.085  -4.125  1.00  0.79           C  
ATOM   1777  CE1 TYR A 230      11.931   2.722  -6.398  1.00  0.78           C  
ATOM   1778  CE2 TYR A 230      14.057   3.186  -5.383  1.00  0.78           C  
ATOM   1779  OH  TYR A 230      13.852   3.103  -7.760  1.00  0.68           O  
ATOM   1780  CZ  TYR A 230      13.279   3.004  -6.512  1.00  0.76           C  
ATOM   1781  N   GLN A 231      12.695  -0.084  -1.226  1.00  0.90           N  
ATOM   1782  CA  GLN A 231      13.916  -0.882  -1.252  1.00  0.91           C  
ATOM   1783  C   GLN A 231      13.993  -1.808  -0.042  1.00  0.92           C  
ATOM   1784  CB  GLN A 231      15.148   0.022  -1.300  1.00  0.89           C  
ATOM   1785  O   GLN A 231      15.039  -2.404   0.225  1.00  0.92           O  
ATOM   1786  CG  GLN A 231      15.219   0.900  -2.543  1.00  0.83           C  
ATOM   1787  CD  GLN A 231      16.427   1.818  -2.545  1.00  0.79           C  
ATOM   1788  NE2 GLN A 231      16.732   2.393  -3.703  1.00  0.75           N  
ATOM   1789  OE1 GLN A 231      17.080   2.009  -1.515  1.00  0.79           O  
ATOM   1790  N   SER A 232      12.976  -1.833   0.704  1.00  0.93           N  
ATOM   1791  CA  SER A 232      12.948  -2.600   1.945  1.00  0.94           C  
ATOM   1792  C   SER A 232      11.647  -3.384   2.081  1.00  0.94           C  
ATOM   1793  CB  SER A 232      13.123  -1.676   3.151  1.00  0.93           C  
ATOM   1794  O   SER A 232      10.590  -2.923   1.647  1.00  0.94           O  
ATOM   1795  OG  SER A 232      14.330  -0.939   3.049  1.00  0.88           O  
ATOM   1796  N   THR A 233      11.735  -4.523   2.647  1.00  0.95           N  
ATOM   1797  CA  THR A 233      10.614  -5.330   3.118  1.00  0.95           C  
ATOM   1798  C   THR A 233      10.546  -5.324   4.642  1.00  0.96           C  
ATOM   1799  CB  THR A 233      10.720  -6.781   2.612  1.00  0.95           C  
ATOM   1800  O   THR A 233      11.522  -5.663   5.314  1.00  0.96           O  
ATOM   1801  CG2 THR A 233       9.526  -7.612   3.072  1.00  0.95           C  
ATOM   1802  OG1 THR A 233      10.763  -6.779   1.180  1.00  0.95           O  
ATOM   1803  N   PHE A 234       9.389  -4.921   5.173  1.00  0.95           N  
ATOM   1804  CA  PHE A 234       9.046  -4.961   6.590  1.00  0.96           C  
ATOM   1805  C   PHE A 234       8.003  -6.037   6.864  1.00  0.96           C  
ATOM   1806  CB  PHE A 234       8.529  -3.597   7.058  1.00  0.95           C  
ATOM   1807  O   PHE A 234       7.083  -6.235   6.068  1.00  0.95           O  
ATOM   1808  CG  PHE A 234       9.543  -2.491   6.942  1.00  0.95           C  
ATOM   1809  CD1 PHE A 234      10.194  -2.005   8.069  1.00  0.93           C  
ATOM   1810  CD2 PHE A 234       9.844  -1.937   5.705  1.00  0.93           C  
ATOM   1811  CE1 PHE A 234      11.133  -0.981   7.965  1.00  0.93           C  
ATOM   1812  CE2 PHE A 234      10.781  -0.913   5.592  1.00  0.94           C  
ATOM   1813  CZ  PHE A 234      11.424  -0.437   6.724  1.00  0.93           C  
ATOM   1814  N   PHE A 235       8.134  -6.713   8.021  1.00  0.96           N  
ATOM   1815  CA  PHE A 235       7.107  -7.700   8.335  1.00  0.96           C  
ATOM   1816  C   PHE A 235       7.043  -7.955   9.837  1.00  0.96           C  
ATOM   1817  CB  PHE A 235       7.375  -9.012   7.591  1.00  0.96           C  
ATOM   1818  O   PHE A 235       8.052  -7.841  10.535  1.00  0.95           O  
ATOM   1819  CG  PHE A 235       8.751  -9.573   7.826  1.00  0.96           C  
ATOM   1820  CD1 PHE A 235       9.819  -9.194   7.022  1.00  0.96           C  
ATOM   1821  CD2 PHE A 235       8.977 -10.481   8.853  1.00  0.95           C  
ATOM   1822  CE1 PHE A 235      11.094  -9.712   7.238  1.00  0.95           C  
ATOM   1823  CE2 PHE A 235      10.249 -11.003   9.074  1.00  0.95           C  
ATOM   1824  CZ  PHE A 235      11.305 -10.618   8.265  1.00  0.95           C  
ATOM   1825  N   ILE A 236       5.803  -8.263  10.314  1.00  0.93           N  
ATOM   1826  CA  ILE A 236       5.493  -8.615  11.695  1.00  0.93           C  
ATOM   1827  C   ILE A 236       5.298 -10.126  11.811  1.00  0.93           C  
ATOM   1828  CB  ILE A 236       4.235  -7.873  12.200  1.00  0.93           C  
ATOM   1829  O   ILE A 236       4.583 -10.729  11.008  1.00  0.93           O  
ATOM   1830  CG1 ILE A 236       4.405  -6.359  12.030  1.00  0.92           C  
ATOM   1831  CG2 ILE A 236       3.946  -8.231  13.661  1.00  0.91           C  
ATOM   1832  CD1 ILE A 236       3.122  -5.565  12.231  1.00  0.90           C  
ATOM   1833  N   LYS A 237       5.965 -10.717  12.793  1.00  0.94           N  
ATOM   1834  CA  LYS A 237       5.801 -12.137  13.095  1.00  0.94           C  
ATOM   1835  C   LYS A 237       4.758 -12.350  14.187  1.00  0.93           C  
ATOM   1836  CB  LYS A 237       7.135 -12.754  13.516  1.00  0.94           C  
ATOM   1837  O   LYS A 237       4.291 -11.389  14.803  1.00  0.92           O  
ATOM   1838  CG  LYS A 237       8.131 -12.914  12.377  1.00  0.94           C  
ATOM   1839  CD  LYS A 237       9.338 -13.740  12.802  1.00  0.93           C  
ATOM   1840  CE  LYS A 237      10.182 -14.155  11.604  1.00  0.93           C  
ATOM   1841  NZ  LYS A 237      11.203 -15.181  11.974  1.00  0.91           N  
ATOM   1842  N   SER A 238       4.417 -13.593  14.489  1.00  0.90           N  
ATOM   1843  CA  SER A 238       3.388 -14.016  15.433  1.00  0.90           C  
ATOM   1844  C   SER A 238       3.778 -13.671  16.866  1.00  0.89           C  
ATOM   1845  CB  SER A 238       3.134 -15.519  15.312  1.00  0.89           C  
ATOM   1846  O   SER A 238       2.927 -13.645  17.758  1.00  0.88           O  
ATOM   1847  OG  SER A 238       4.317 -16.252  15.578  1.00  0.86           O  
ATOM   1848  N   ASP A 239       5.037 -13.291  17.077  1.00  0.92           N  
ATOM   1849  CA  ASP A 239       5.565 -12.875  18.373  1.00  0.92           C  
ATOM   1850  C   ASP A 239       5.493 -11.358  18.534  1.00  0.92           C  
ATOM   1851  CB  ASP A 239       7.009 -13.353  18.543  1.00  0.91           C  
ATOM   1852  O   ASP A 239       6.059 -10.801  19.477  1.00  0.90           O  
ATOM   1853  CG  ASP A 239       7.959 -12.745  17.527  1.00  0.90           C  
ATOM   1854  OD1 ASP A 239       7.499 -12.014  16.623  1.00  0.90           O  
ATOM   1855  OD2 ASP A 239       9.178 -13.002  17.628  1.00  0.90           O  
ATOM   1856  N   ASN A 240       4.871 -10.614  17.675  1.00  0.90           N  
ATOM   1857  CA  ASN A 240       4.690  -9.169  17.580  1.00  0.91           C  
ATOM   1858  C   ASN A 240       6.027  -8.445  17.456  1.00  0.91           C  
ATOM   1859  CB  ASN A 240       3.912  -8.645  18.789  1.00  0.89           C  
ATOM   1860  O   ASN A 240       6.154  -7.291  17.871  1.00  0.90           O  
ATOM   1861  CG  ASN A 240       2.498  -9.188  18.854  1.00  0.86           C  
ATOM   1862  ND2 ASN A 240       1.991  -9.377  20.066  1.00  0.85           N  
ATOM   1863  OD1 ASN A 240       1.868  -9.436  17.823  1.00  0.84           O  
ATOM   1864  N   ASN A 241       7.049  -9.139  16.898  1.00  0.95           N  
ATOM   1865  CA  ASN A 241       8.310  -8.509  16.523  1.00  0.95           C  
ATOM   1866  C   ASN A 241       8.284  -8.021  15.077  1.00  0.95           C  
ATOM   1867  CB  ASN A 241       9.477  -9.475  16.736  1.00  0.95           C  
ATOM   1868  O   ASN A 241       7.938  -8.777  14.168  1.00  0.95           O  
ATOM   1869  CG  ASN A 241       9.836  -9.643  18.200  1.00  0.94           C  
ATOM   1870  ND2 ASN A 241      10.268 -10.843  18.571  1.00  0.94           N  
ATOM   1871  OD1 ASN A 241       9.726  -8.702  18.990  1.00  0.94           O  
ATOM   1872  N   LEU A 242       8.655  -6.760  14.911  1.00  0.96           N  
ATOM   1873  CA  LEU A 242       8.892  -6.158  13.604  1.00  0.96           C  
ATOM   1874  C   LEU A 242      10.294  -6.486  13.101  1.00  0.96           C  
ATOM   1875  CB  LEU A 242       8.702  -4.641  13.669  1.00  0.96           C  
ATOM   1876  O   LEU A 242      11.286  -6.130  13.741  1.00  0.96           O  
ATOM   1877  CG  LEU A 242       8.940  -3.871  12.369  1.00  0.96           C  
ATOM   1878  CD1 LEU A 242       7.866  -4.217  11.344  1.00  0.94           C  
ATOM   1879  CD2 LEU A 242       8.969  -2.369  12.635  1.00  0.94           C  
ATOM   1880  N   TYR A 243      10.396  -7.038  11.943  1.00  0.98           N  
ATOM   1881  CA  TYR A 243      11.618  -7.318  11.199  1.00  0.98           C  
ATOM   1882  C   TYR A 243      11.663  -6.518   9.902  1.00  0.98           C  
ATOM   1883  CB  TYR A 243      11.731  -8.814  10.894  1.00  0.98           C  
ATOM   1884  O   TYR A 243      10.621  -6.121   9.375  1.00  0.97           O  
ATOM   1885  CG  TYR A 243      11.909  -9.673  12.122  1.00  0.98           C  
ATOM   1886  CD1 TYR A 243      13.161 -10.177  12.469  1.00  0.98           C  
ATOM   1887  CD2 TYR A 243      10.827  -9.982  12.939  1.00  0.98           C  
ATOM   1888  CE1 TYR A 243      13.329 -10.970  13.599  1.00  0.97           C  
ATOM   1889  CE2 TYR A 243      10.983 -10.775  14.071  1.00  0.98           C  
ATOM   1890  OH  TYR A 243      12.398 -12.047  15.513  1.00  0.96           O  
ATOM   1891  CZ  TYR A 243      12.237 -11.263  14.393  1.00  0.97           C  
ATOM   1892  N   ALA A 244      12.872  -6.374   9.401  1.00  0.97           N  
ATOM   1893  CA  ALA A 244      13.035  -5.872   8.039  1.00  0.97           C  
ATOM   1894  C   ALA A 244      14.295  -6.441   7.392  1.00  0.97           C  
ATOM   1895  CB  ALA A 244      13.081  -4.346   8.036  1.00  0.97           C  
ATOM   1896  O   ALA A 244      15.232  -6.839   8.088  1.00  0.97           O  
ATOM   1897  N   CYS A 245      14.335  -6.424   6.063  1.00  0.97           N  
ATOM   1898  CA  CYS A 245      15.500  -6.573   5.198  1.00  0.97           C  
ATOM   1899  C   CYS A 245      15.462  -5.567   4.054  1.00  0.96           C  
ATOM   1900  CB  CYS A 245      15.573  -7.993   4.638  1.00  0.97           C  
ATOM   1901  O   CYS A 245      14.405  -5.017   3.740  1.00  0.94           O  
ATOM   1902  SG  CYS A 245      14.101  -8.489   3.716  1.00  0.97           S  
ATOM   1903  N   GLY A 246      16.670  -5.253   3.488  1.00  0.95           N  
ATOM   1904  CA  GLY A 246      16.759  -4.240   2.449  1.00  0.95           C  
ATOM   1905  C   GLY A 246      17.782  -3.161   2.754  1.00  0.95           C  
ATOM   1906  O   GLY A 246      18.721  -3.388   3.520  1.00  0.93           O  
ATOM   1907  N   LYS A 247      17.535  -2.042   2.069  1.00  0.93           N  
ATOM   1908  CA  LYS A 247      18.419  -0.885   2.173  1.00  0.93           C  
ATOM   1909  C   LYS A 247      17.624   0.395   2.417  1.00  0.92           C  
ATOM   1910  CB  LYS A 247      19.268  -0.741   0.909  1.00  0.92           C  
ATOM   1911  O   LYS A 247      16.657   0.676   1.706  1.00  0.89           O  
ATOM   1912  CG  LYS A 247      20.243   0.426   0.946  1.00  0.90           C  
ATOM   1913  CD  LYS A 247      21.175   0.415  -0.258  1.00  0.88           C  
ATOM   1914  CE  LYS A 247      22.142   1.591  -0.229  1.00  0.86           C  
ATOM   1915  NZ  LYS A 247      23.075   1.570  -1.395  1.00  0.84           N  
ATOM   1916  N   GLN A 248      18.122   1.173   3.296  1.00  0.90           N  
ATOM   1917  CA  GLN A 248      17.742   2.573   3.451  1.00  0.89           C  
ATOM   1918  C   GLN A 248      18.781   3.498   2.826  1.00  0.87           C  
ATOM   1919  CB  GLN A 248      17.554   2.918   4.930  1.00  0.86           C  
ATOM   1920  O   GLN A 248      19.982   3.332   3.048  1.00  0.83           O  
ATOM   1921  CG  GLN A 248      17.047   4.334   5.171  1.00  0.78           C  
ATOM   1922  CD  GLN A 248      16.989   4.693   6.644  1.00  0.74           C  
ATOM   1923  NE2 GLN A 248      16.641   5.942   6.936  1.00  0.69           N  
ATOM   1924  OE1 GLN A 248      17.254   3.856   7.512  1.00  0.73           O  
ATOM   1925  N   PHE A 249      18.251   4.504   2.040  1.00  0.84           N  
ATOM   1926  CA  PHE A 249      19.107   5.499   1.404  1.00  0.83           C  
ATOM   1927  C   PHE A 249      19.376   6.664   2.348  1.00  0.81           C  
ATOM   1928  CB  PHE A 249      18.468   6.009   0.109  1.00  0.79           C  
ATOM   1929  O   PHE A 249      18.443   7.243   2.910  1.00  0.75           O  
ATOM   1930  CG  PHE A 249      18.682   5.100  -1.072  1.00  0.74           C  
ATOM   1931  CD1 PHE A 249      19.929   5.004  -1.676  1.00  0.70           C  
ATOM   1932  CD2 PHE A 249      17.634   4.342  -1.578  1.00  0.70           C  
ATOM   1933  CE1 PHE A 249      20.129   4.164  -2.769  1.00  0.68           C  
ATOM   1934  CE2 PHE A 249      17.826   3.500  -2.669  1.00  0.65           C  
ATOM   1935  CZ  PHE A 249      19.074   3.413  -3.264  1.00  0.69           C  
ATOM   1936  N   GLY A 250      20.614   7.071   2.393  1.00  0.76           N  
ATOM   1937  CA  GLY A 250      21.214   8.306   2.874  1.00  0.76           C  
ATOM   1938  C   GLY A 250      20.527   8.862   4.107  1.00  0.78           C  
ATOM   1939  O   GLY A 250      19.310   8.736   4.256  1.00  0.73           O  
ATOM   1940  N   ALA A 251      21.305   9.529   4.859  1.00  0.78           N  
ATOM   1941  CA  ALA A 251      20.916  10.172   6.112  1.00  0.79           C  
ATOM   1942  C   ALA A 251      19.933  11.311   5.861  1.00  0.79           C  
ATOM   1943  CB  ALA A 251      22.149  10.690   6.849  1.00  0.74           C  
ATOM   1944  O   ALA A 251      19.211  11.728   6.770  1.00  0.77           O  
ATOM   1945  N   GLN A 252      19.834  11.657   4.577  1.00  0.77           N  
ATOM   1946  CA  GLN A 252      19.035  12.825   4.218  1.00  0.81           C  
ATOM   1947  C   GLN A 252      17.544  12.507   4.268  1.00  0.79           C  
ATOM   1948  CB  GLN A 252      19.418  13.331   2.826  1.00  0.74           C  
ATOM   1949  O   GLN A 252      16.711  13.415   4.300  1.00  0.78           O  
ATOM   1950  CG  GLN A 252      19.100  12.349   1.706  1.00  0.68           C  
ATOM   1951  CD  GLN A 252      20.075  12.445   0.547  1.00  0.67           C  
ATOM   1952  NE2 GLN A 252      19.676  11.925  -0.608  1.00  0.63           N  
ATOM   1953  OE1 GLN A 252      21.178  12.984   0.689  1.00  0.72           O  
ATOM   1954  N   TYR A 253      17.173  11.272   4.381  1.00  0.81           N  
ATOM   1955  CA  TYR A 253      15.762  10.903   4.387  1.00  0.86           C  
ATOM   1956  C   TYR A 253      15.358  10.312   5.732  1.00  0.85           C  
ATOM   1957  CB  TYR A 253      15.464   9.902   3.266  1.00  0.82           C  
ATOM   1958  O   TYR A 253      14.286   9.715   5.859  1.00  0.84           O  
ATOM   1959  CG  TYR A 253      15.751  10.436   1.884  1.00  0.80           C  
ATOM   1960  CD1 TYR A 253      15.027  11.507   1.365  1.00  0.77           C  
ATOM   1961  CD2 TYR A 253      16.746   9.870   1.094  1.00  0.80           C  
ATOM   1962  CE1 TYR A 253      15.287  12.001   0.091  1.00  0.82           C  
ATOM   1963  CE2 TYR A 253      17.015  10.356  -0.182  1.00  0.83           C  
ATOM   1964  OH  TYR A 253      16.543  11.905  -1.936  1.00  0.64           O  
ATOM   1965  CZ  TYR A 253      16.281  11.420  -0.674  1.00  0.81           C  
ATOM   1966  N   GLY A 254      16.233  10.449   6.774  1.00  0.79           N  
ATOM   1967  CA  GLY A 254      15.996   9.776   8.041  1.00  0.86           C  
ATOM   1968  C   GLY A 254      16.320   8.295   7.999  1.00  0.83           C  
ATOM   1969  O   GLY A 254      17.100   7.848   7.155  1.00  0.81           O  
ATOM   1970  N   ASN A 255      15.804   7.573   8.994  1.00  0.86           N  
ATOM   1971  CA  ASN A 255      15.942   6.123   9.080  1.00  0.91           C  
ATOM   1972  C   ASN A 255      14.585   5.436   9.200  1.00  0.90           C  
ATOM   1973  CB  ASN A 255      16.838   5.738  10.260  1.00  0.87           C  
ATOM   1974  O   ASN A 255      14.039   5.319  10.298  1.00  0.88           O  
ATOM   1975  CG  ASN A 255      17.050   4.241  10.368  1.00  0.85           C  
ATOM   1976  ND2 ASN A 255      17.801   3.819  11.378  1.00  0.87           N  
ATOM   1977  OD1 ASN A 255      16.544   3.469   9.549  1.00  0.83           O  
ATOM   1978  N   GLU A 256      14.057   4.888   8.040  1.00  0.88           N  
ATOM   1979  CA  GLU A 256      12.740   4.260   8.016  1.00  0.92           C  
ATOM   1980  C   GLU A 256      12.716   2.994   8.867  1.00  0.92           C  
ATOM   1981  CB  GLU A 256      12.326   3.934   6.578  1.00  0.89           C  
ATOM   1982  O   GLU A 256      11.656   2.574   9.336  1.00  0.92           O  
ATOM   1983  CG  GLU A 256      13.213   2.900   5.902  1.00  0.82           C  
ATOM   1984  CD  GLU A 256      12.834   2.639   4.453  1.00  0.77           C  
ATOM   1985  OE1 GLU A 256      11.658   2.861   4.083  1.00  0.82           O  
ATOM   1986  OE2 GLU A 256      13.719   2.209   3.680  1.00  0.82           O  
ATOM   1987  N   PHE A 257      13.895   2.408   9.204  1.00  0.90           N  
ATOM   1988  CA  PHE A 257      14.014   1.234  10.061  1.00  0.94           C  
ATOM   1989  C   PHE A 257      13.893   1.622  11.530  1.00  0.91           C  
ATOM   1990  CB  PHE A 257      15.347   0.521   9.815  1.00  0.92           C  
ATOM   1991  O   PHE A 257      13.717   0.760  12.393  1.00  0.90           O  
ATOM   1992  CG  PHE A 257      15.479  -0.060   8.433  1.00  0.92           C  
ATOM   1993  CD1 PHE A 257      14.436  -0.783   7.866  1.00  0.90           C  
ATOM   1994  CD2 PHE A 257      16.645   0.116   7.701  1.00  0.90           C  
ATOM   1995  CE1 PHE A 257      14.555  -1.322   6.587  1.00  0.90           C  
ATOM   1996  CE2 PHE A 257      16.772  -0.420   6.423  1.00  0.90           C  
ATOM   1997  CZ  PHE A 257      15.726  -1.140   5.868  1.00  0.90           C  
ATOM   1998  N   GLY A 258      14.017   2.932  11.900  1.00  0.92           N  
ATOM   1999  CA  GLY A 258      13.795   3.460  13.237  1.00  0.94           C  
ATOM   2000  C   GLY A 258      14.841   3.008  14.238  1.00  0.91           C  
ATOM   2001  O   GLY A 258      14.599   3.024  15.447  1.00  0.86           O  
ATOM   2002  N   THR A 259      16.089   2.529  13.854  1.00  0.92           N  
ATOM   2003  CA  THR A 259      17.090   1.889  14.699  1.00  0.93           C  
ATOM   2004  C   THR A 259      18.102   2.911  15.208  1.00  0.87           C  
ATOM   2005  CB  THR A 259      17.824   0.766  13.943  1.00  0.90           C  
ATOM   2006  O   THR A 259      19.126   2.543  15.788  1.00  0.81           O  
ATOM   2007  CG2 THR A 259      16.892  -0.407  13.659  1.00  0.79           C  
ATOM   2008  OG1 THR A 259      18.320   1.280  12.701  1.00  0.81           O  
ATOM   2009  N   GLY A 260      17.876   4.152  15.035  1.00  0.87           N  
ATOM   2010  CA  GLY A 260      18.770   5.240  15.400  1.00  0.89           C  
ATOM   2011  C   GLY A 260      19.651   5.698  14.253  1.00  0.84           C  
ATOM   2012  O   GLY A 260      19.408   5.346  13.097  1.00  0.81           O  
ATOM   2013  N   GLY A 261      20.662   6.542  14.560  1.00  0.86           N  
ATOM   2014  CA  GLY A 261      21.574   7.128  13.591  1.00  0.85           C  
ATOM   2015  C   GLY A 261      21.541   8.644  13.581  1.00  0.81           C  
ATOM   2016  O   GLY A 261      20.979   9.264  14.487  1.00  0.74           O  
ATOM   2017  N   THR A 262      22.355   9.208  12.667  1.00  0.79           N  
ATOM   2018  CA  THR A 262      22.425  10.653  12.482  1.00  0.79           C  
ATOM   2019  C   THR A 262      22.356  11.012  11.001  1.00  0.76           C  
ATOM   2020  CB  THR A 262      23.713  11.233  13.095  1.00  0.76           C  
ATOM   2021  O   THR A 262      22.511  10.145  10.138  1.00  0.73           O  
ATOM   2022  CG2 THR A 262      23.824  10.883  14.575  1.00  0.69           C  
ATOM   2023  OG1 THR A 262      24.848  10.698  12.402  1.00  0.75           O  
ATOM   2024  N   SER A 263      22.191  12.304  10.700  1.00  0.76           N  
ATOM   2025  CA  SER A 263      22.156  12.832   9.340  1.00  0.77           C  
ATOM   2026  C   SER A 263      23.472  12.575   8.613  1.00  0.74           C  
ATOM   2027  CB  SER A 263      21.857  14.332   9.355  1.00  0.72           C  
ATOM   2028  O   SER A 263      23.596  12.865   7.422  1.00  0.70           O  
ATOM   2029  OG  SER A 263      22.797  15.024  10.159  1.00  0.67           O  
ATOM   2030  N   SER A 264      24.414  12.088   9.172  1.00  0.70           N  
ATOM   2031  CA  SER A 264      25.714  11.800   8.575  1.00  0.74           C  
ATOM   2032  C   SER A 264      25.922  10.299   8.400  1.00  0.69           C  
ATOM   2033  CB  SER A 264      26.839  12.382   9.432  1.00  0.66           C  
ATOM   2034  O   SER A 264      27.005   9.858   8.011  1.00  0.66           O  
ATOM   2035  OG  SER A 264      26.801  11.845  10.743  1.00  0.59           O  
ATOM   2036  N   SER A 265      25.008   9.538   8.744  1.00  0.74           N  
ATOM   2037  CA  SER A 265      25.180   8.091   8.666  1.00  0.74           C  
ATOM   2038  C   SER A 265      25.139   7.607   7.220  1.00  0.75           C  
ATOM   2039  CB  SER A 265      24.100   7.378   9.482  1.00  0.67           C  
ATOM   2040  O   SER A 265      24.386   8.140   6.403  1.00  0.70           O  
ATOM   2041  OG  SER A 265      22.807   7.724   9.016  1.00  0.56           O  
ATOM   2042  N   THR A 266      25.899   6.639   6.924  1.00  0.82           N  
ATOM   2043  CA  THR A 266      25.939   5.865   5.689  1.00  0.82           C  
ATOM   2044  C   THR A 266      24.652   5.065   5.510  1.00  0.82           C  
ATOM   2045  CB  THR A 266      27.147   4.911   5.666  1.00  0.77           C  
ATOM   2046  O   THR A 266      23.884   4.894   6.459  1.00  0.79           O  
ATOM   2047  CG2 THR A 266      28.459   5.686   5.597  1.00  0.71           C  
ATOM   2048  OG1 THR A 266      27.140   4.111   6.854  1.00  0.70           O  
ATOM   2049  N   ASP A 267      24.401   4.542   4.370  1.00  0.85           N  
ATOM   2050  CA  ASP A 267      23.307   3.637   4.033  1.00  0.86           C  
ATOM   2051  C   ASP A 267      23.245   2.463   5.008  1.00  0.87           C  
ATOM   2052  CB  ASP A 267      23.459   3.122   2.600  1.00  0.84           C  
ATOM   2053  O   ASP A 267      24.229   1.742   5.183  1.00  0.86           O  
ATOM   2054  CG  ASP A 267      23.191   4.190   1.555  1.00  0.80           C  
ATOM   2055  OD1 ASP A 267      22.697   5.282   1.911  1.00  0.80           O  
ATOM   2056  OD2 ASP A 267      23.473   3.937   0.363  1.00  0.80           O  
ATOM   2057  N   ILE A 268      22.221   2.325   5.697  1.00  0.87           N  
ATOM   2058  CA  ILE A 268      21.948   1.130   6.488  1.00  0.90           C  
ATOM   2059  C   ILE A 268      21.391   0.031   5.587  1.00  0.91           C  
ATOM   2060  CB  ILE A 268      20.963   1.428   7.641  1.00  0.88           C  
ATOM   2061  O   ILE A 268      20.441   0.258   4.834  1.00  0.91           O  
ATOM   2062  CG1 ILE A 268      21.506   2.552   8.530  1.00  0.85           C  
ATOM   2063  CG2 ILE A 268      20.692   0.163   8.460  1.00  0.85           C  
ATOM   2064  CD1 ILE A 268      20.530   3.021   9.601  1.00  0.81           C  
ATOM   2065  N   GLN A 269      21.938  -1.178   5.718  1.00  0.91           N  
ATOM   2066  CA  GLN A 269      21.570  -2.330   4.902  1.00  0.93           C  
ATOM   2067  C   GLN A 269      21.409  -3.583   5.758  1.00  0.93           C  
ATOM   2068  CB  GLN A 269      22.613  -2.572   3.810  1.00  0.90           C  
ATOM   2069  O   GLN A 269      22.369  -4.045   6.378  1.00  0.93           O  
ATOM   2070  CG  GLN A 269      22.791  -1.396   2.858  1.00  0.82           C  
ATOM   2071  CD  GLN A 269      23.773  -1.690   1.740  1.00  0.78           C  
ATOM   2072  NE2 GLN A 269      24.072  -0.678   0.932  1.00  0.77           N  
ATOM   2073  OE1 GLN A 269      24.260  -2.816   1.603  1.00  0.81           O  
ATOM   2074  N   TYR A 270      20.291  -4.158   5.706  1.00  0.94           N  
ATOM   2075  CA  TYR A 270      20.020  -5.458   6.309  1.00  0.96           C  
ATOM   2076  C   TYR A 270      19.931  -6.545   5.244  1.00  0.96           C  
ATOM   2077  CB  TYR A 270      18.723  -5.414   7.121  1.00  0.96           C  
ATOM   2078  O   TYR A 270      18.929  -6.643   4.532  1.00  0.96           O  
ATOM   2079  CG  TYR A 270      18.761  -4.442   8.275  1.00  0.96           C  
ATOM   2080  CD1 TYR A 270      19.736  -4.543   9.265  1.00  0.94           C  
ATOM   2081  CD2 TYR A 270      17.822  -3.421   8.378  1.00  0.94           C  
ATOM   2082  CE1 TYR A 270      19.774  -3.650  10.331  1.00  0.94           C  
ATOM   2083  CE2 TYR A 270      17.851  -2.522   9.440  1.00  0.94           C  
ATOM   2084  OH  TYR A 270      18.862  -1.758  11.462  1.00  0.92           O  
ATOM   2085  CZ  TYR A 270      18.829  -2.645  10.409  1.00  0.94           C  
ATOM   2086  N   LYS A 271      20.976  -7.361   5.203  1.00  0.96           N  
ATOM   2087  CA  LYS A 271      21.136  -8.401   4.190  1.00  0.97           C  
ATOM   2088  C   LYS A 271      20.192  -9.571   4.450  1.00  0.97           C  
ATOM   2089  CB  LYS A 271      22.584  -8.893   4.150  1.00  0.97           C  
ATOM   2090  O   LYS A 271      19.858 -10.321   3.531  1.00  0.97           O  
ATOM   2091  CG  LYS A 271      23.598  -7.809   3.819  1.00  0.95           C  
ATOM   2092  CD  LYS A 271      24.998  -8.385   3.649  1.00  0.92           C  
ATOM   2093  CE  LYS A 271      26.007  -7.306   3.282  1.00  0.92           C  
ATOM   2094  NZ  LYS A 271      27.357  -7.881   3.005  1.00  0.91           N  
ATOM   2095  N   THR A 272      19.864  -9.803   5.672  1.00  0.98           N  
ATOM   2096  CA  THR A 272      18.932 -10.808   6.173  1.00  0.98           C  
ATOM   2097  C   THR A 272      17.902 -10.173   7.103  1.00  0.98           C  
ATOM   2098  CB  THR A 272      19.673 -11.935   6.916  1.00  0.98           C  
ATOM   2099  O   THR A 272      18.127  -9.085   7.637  1.00  0.98           O  
ATOM   2100  CG2 THR A 272      20.622 -12.678   5.982  1.00  0.97           C  
ATOM   2101  OG1 THR A 272      20.426 -11.373   7.997  1.00  0.97           O  
ATOM   2102  N   PRO A 273      16.706 -10.807   7.326  1.00  0.98           N  
ATOM   2103  CA  PRO A 273      15.723 -10.315   8.294  1.00  0.98           C  
ATOM   2104  C   PRO A 273      16.348  -9.962   9.642  1.00  0.98           C  
ATOM   2105  CB  PRO A 273      14.748 -11.487   8.433  1.00  0.98           C  
ATOM   2106  O   PRO A 273      16.903 -10.834  10.316  1.00  0.98           O  
ATOM   2107  CG  PRO A 273      14.756 -12.152   7.095  1.00  0.98           C  
ATOM   2108  CD  PRO A 273      16.162 -12.142   6.566  1.00  0.98           C  
ATOM   2109  N   THR A 274      16.200  -8.729  10.025  1.00  0.98           N  
ATOM   2110  CA  THR A 274      16.760  -8.161  11.247  1.00  0.98           C  
ATOM   2111  C   THR A 274      15.657  -7.588  12.132  1.00  0.98           C  
ATOM   2112  CB  THR A 274      17.790  -7.062  10.930  1.00  0.98           C  
ATOM   2113  O   THR A 274      14.761  -6.894  11.647  1.00  0.98           O  
ATOM   2114  CG2 THR A 274      18.362  -6.459  12.209  1.00  0.96           C  
ATOM   2115  OG1 THR A 274      18.860  -7.625  10.160  1.00  0.96           O  
ATOM   2116  N   LEU A 275      15.736  -7.892  13.433  1.00  0.98           N  
ATOM   2117  CA  LEU A 275      14.799  -7.365  14.420  1.00  0.98           C  
ATOM   2118  C   LEU A 275      14.963  -5.857  14.574  1.00  0.97           C  
ATOM   2119  CB  LEU A 275      15.001  -8.053  15.772  1.00  0.98           C  
ATOM   2120  O   LEU A 275      16.055  -5.376  14.888  1.00  0.97           O  
ATOM   2121  CG  LEU A 275      14.114  -7.568  16.920  1.00  0.98           C  
ATOM   2122  CD1 LEU A 275      12.653  -7.903  16.638  1.00  0.97           C  
ATOM   2123  CD2 LEU A 275      14.564  -8.183  18.241  1.00  0.97           C  
ATOM   2124  N   LEU A 276      13.856  -5.084  14.402  1.00  0.97           N  
ATOM   2125  CA  LEU A 276      13.849  -3.627  14.488  1.00  0.97           C  
ATOM   2126  C   LEU A 276      13.204  -3.163  15.790  1.00  0.96           C  
ATOM   2127  CB  LEU A 276      13.107  -3.023  13.293  1.00  0.97           C  
ATOM   2128  O   LEU A 276      13.705  -2.245  16.443  1.00  0.93           O  
ATOM   2129  CG  LEU A 276      13.675  -3.344  11.910  1.00  0.97           C  
ATOM   2130  CD1 LEU A 276      12.985  -2.499  10.844  1.00  0.96           C  
ATOM   2131  CD2 LEU A 276      15.183  -3.119  11.884  1.00  0.96           C  
ATOM   2132  N   SER A 277      12.062  -3.741  16.134  1.00  0.96           N  
ATOM   2133  CA  SER A 277      11.247  -3.350  17.279  1.00  0.97           C  
ATOM   2134  C   SER A 277      10.419  -4.522  17.795  1.00  0.96           C  
ATOM   2135  CB  SER A 277      10.325  -2.188  16.909  1.00  0.96           C  
ATOM   2136  O   SER A 277      10.133  -5.462  17.050  1.00  0.96           O  
ATOM   2137  OG  SER A 277       9.719  -1.637  18.066  1.00  0.91           O  
ATOM   2138  N   SER A 278       9.984  -4.491  19.074  1.00  0.95           N  
ATOM   2139  CA  SER A 278       9.108  -5.479  19.696  1.00  0.95           C  
ATOM   2140  C   SER A 278       7.749  -4.876  20.035  1.00  0.94           C  
ATOM   2141  CB  SER A 278       9.753  -6.046  20.961  1.00  0.94           C  
ATOM   2142  O   SER A 278       7.621  -3.658  20.173  1.00  0.93           O  
ATOM   2143  OG  SER A 278      11.023  -6.605  20.671  1.00  0.90           O  
ATOM   2144  N   GLY A 279       6.693  -5.695  20.216  1.00  0.91           N  
ATOM   2145  CA  GLY A 279       5.351  -5.290  20.604  1.00  0.91           C  
ATOM   2146  C   GLY A 279       4.612  -4.545  19.507  1.00  0.91           C  
ATOM   2147  O   GLY A 279       3.784  -3.676  19.789  1.00  0.89           O  
ATOM   2148  N   VAL A 280       4.931  -4.817  18.197  1.00  0.91           N  
ATOM   2149  CA  VAL A 280       4.326  -4.128  17.062  1.00  0.91           C  
ATOM   2150  C   VAL A 280       3.119  -4.918  16.561  1.00  0.89           C  
ATOM   2151  CB  VAL A 280       5.341  -3.923  15.915  1.00  0.91           C  
ATOM   2152  O   VAL A 280       3.230  -6.109  16.260  1.00  0.87           O  
ATOM   2153  CG1 VAL A 280       4.693  -3.182  14.747  1.00  0.92           C  
ATOM   2154  CG2 VAL A 280       6.568  -3.164  16.419  1.00  0.91           C  
ATOM   2155  N   TYR A 281       1.970  -4.206  16.367  1.00  0.87           N  
ATOM   2156  CA  TYR A 281       0.700  -4.817  15.992  1.00  0.87           C  
ATOM   2157  C   TYR A 281       0.326  -4.461  14.558  1.00  0.86           C  
ATOM   2158  CB  TYR A 281      -0.412  -4.374  16.947  1.00  0.85           C  
ATOM   2159  O   TYR A 281      -0.322  -5.249  13.865  1.00  0.84           O  
ATOM   2160  CG  TYR A 281      -0.227  -4.863  18.363  1.00  0.79           C  
ATOM   2161  CD1 TYR A 281      -0.191  -6.226  18.651  1.00  0.74           C  
ATOM   2162  CD2 TYR A 281      -0.087  -3.965  19.415  1.00  0.75           C  
ATOM   2163  CE1 TYR A 281      -0.023  -6.681  19.954  1.00  0.73           C  
ATOM   2164  CE2 TYR A 281       0.082  -4.409  20.722  1.00  0.75           C  
ATOM   2165  OH  TYR A 281       0.281  -6.212  22.274  1.00  0.58           O  
ATOM   2166  CZ  TYR A 281       0.114  -5.767  20.982  1.00  0.70           C  
ATOM   2167  N   THR A 282       0.729  -3.333  14.101  1.00  0.88           N  
ATOM   2168  CA  THR A 282       0.403  -2.837  12.769  1.00  0.88           C  
ATOM   2169  C   THR A 282       1.577  -2.059  12.180  1.00  0.89           C  
ATOM   2170  CB  THR A 282      -0.848  -1.940  12.796  1.00  0.86           C  
ATOM   2171  O   THR A 282       2.286  -1.354  12.901  1.00  0.89           O  
ATOM   2172  CG2 THR A 282      -1.285  -1.562  11.385  1.00  0.74           C  
ATOM   2173  OG1 THR A 282      -1.917  -2.642  13.444  1.00  0.78           O  
ATOM   2174  N   LEU A 283       1.743  -2.176  10.885  1.00  0.91           N  
ATOM   2175  CA  LEU A 283       2.800  -1.551  10.098  1.00  0.91           C  
ATOM   2176  C   LEU A 283       2.225  -0.857   8.868  1.00  0.90           C  
ATOM   2177  CB  LEU A 283       3.839  -2.592   9.672  1.00  0.90           C  
ATOM   2178  O   LEU A 283       1.362  -1.412   8.184  1.00  0.88           O  
ATOM   2179  CG  LEU A 283       4.856  -2.145   8.621  1.00  0.88           C  
ATOM   2180  CD1 LEU A 283       5.857  -1.170   9.233  1.00  0.85           C  
ATOM   2181  CD2 LEU A 283       5.572  -3.350   8.022  1.00  0.86           C  
ATOM   2182  N   TYR A 284       2.758   0.358   8.572  1.00  0.89           N  
ATOM   2183  CA  TYR A 284       2.499   1.114   7.351  1.00  0.90           C  
ATOM   2184  C   TYR A 284       3.794   1.666   6.767  1.00  0.89           C  
ATOM   2185  CB  TYR A 284       1.520   2.259   7.626  1.00  0.89           C  
ATOM   2186  O   TYR A 284       4.533   2.382   7.446  1.00  0.87           O  
ATOM   2187  CG  TYR A 284       0.267   1.827   8.348  1.00  0.89           C  
ATOM   2188  CD1 TYR A 284      -0.850   1.386   7.642  1.00  0.86           C  
ATOM   2189  CD2 TYR A 284       0.197   1.859   9.736  1.00  0.87           C  
ATOM   2190  CE1 TYR A 284      -2.008   0.989   8.303  1.00  0.87           C  
ATOM   2191  CE2 TYR A 284      -0.955   1.464  10.408  1.00  0.87           C  
ATOM   2192  OH  TYR A 284      -3.194   0.638  10.343  1.00  0.83           O  
ATOM   2193  CZ  TYR A 284      -2.050   1.031   9.684  1.00  0.86           C  
ATOM   2194  N   THR A 285       4.115   1.320   5.532  1.00  0.91           N  
ATOM   2195  CA  THR A 285       5.223   1.932   4.807  1.00  0.90           C  
ATOM   2196  C   THR A 285       4.711   2.740   3.618  1.00  0.86           C  
ATOM   2197  CB  THR A 285       6.224   0.869   4.316  1.00  0.89           C  
ATOM   2198  O   THR A 285       3.533   2.657   3.265  1.00  0.79           O  
ATOM   2199  CG2 THR A 285       6.648  -0.054   5.453  1.00  0.85           C  
ATOM   2200  OG1 THR A 285       5.612   0.086   3.283  1.00  0.88           O  
ATOM   2201  N   CYS A 286       5.540   3.642   3.067  1.00  0.86           N  
ATOM   2202  CA  CYS A 286       5.279   4.339   1.813  1.00  0.86           C  
ATOM   2203  C   CYS A 286       6.439   4.163   0.840  1.00  0.85           C  
ATOM   2204  CB  CYS A 286       5.036   5.827   2.067  1.00  0.83           C  
ATOM   2205  O   CYS A 286       7.570   4.549   1.139  1.00  0.81           O  
ATOM   2206  SG  CYS A 286       4.600   6.757   0.582  1.00  0.78           S  
ATOM   2207  N   VAL A 287       6.131   3.729  -0.315  1.00  0.83           N  
ATOM   2208  CA  VAL A 287       7.089   3.384  -1.360  1.00  0.83           C  
ATOM   2209  C   VAL A 287       7.886   4.624  -1.761  1.00  0.81           C  
ATOM   2210  CB  VAL A 287       6.386   2.780  -2.597  1.00  0.80           C  
ATOM   2211  O   VAL A 287       9.092   4.542  -2.005  1.00  0.77           O  
ATOM   2212  CG1 VAL A 287       7.386   2.555  -3.730  1.00  0.74           C  
ATOM   2213  CG2 VAL A 287       5.690   1.472  -2.227  1.00  0.73           C  
ATOM   2214  N   SER A 288       7.300   5.807  -1.714  1.00  0.83           N  
ATOM   2215  CA  SER A 288       7.887   6.983  -2.348  1.00  0.83           C  
ATOM   2216  C   SER A 288       8.640   7.839  -1.336  1.00  0.82           C  
ATOM   2217  CB  SER A 288       6.804   7.820  -3.031  1.00  0.80           C  
ATOM   2218  O   SER A 288       9.493   8.647  -1.710  1.00  0.79           O  
ATOM   2219  OG  SER A 288       5.745   8.102  -2.132  1.00  0.72           O  
ATOM   2220  N   ASN A 289       8.500   7.716  -0.078  1.00  0.81           N  
ATOM   2221  CA  ASN A 289       9.071   8.704   0.832  1.00  0.83           C  
ATOM   2222  C   ASN A 289       9.926   8.045   1.910  1.00  0.83           C  
ATOM   2223  CB  ASN A 289       7.965   9.546   1.471  1.00  0.78           C  
ATOM   2224  O   ASN A 289      10.276   8.681   2.906  1.00  0.80           O  
ATOM   2225  CG  ASN A 289       7.092   8.743   2.416  1.00  0.69           C  
ATOM   2226  ND2 ASN A 289       6.128   9.408   3.042  1.00  0.63           N  
ATOM   2227  OD1 ASN A 289       7.283   7.536   2.583  1.00  0.62           O  
ATOM   2228  N   MET A 290      10.272   6.773   1.879  1.00  0.86           N  
ATOM   2229  CA  MET A 290      11.207   6.069   2.752  1.00  0.89           C  
ATOM   2230  C   MET A 290      10.871   6.315   4.219  1.00  0.90           C  
ATOM   2231  CB  MET A 290      12.645   6.505   2.465  1.00  0.85           C  
ATOM   2232  O   MET A 290      11.740   6.703   5.003  1.00  0.88           O  
ATOM   2233  CG  MET A 290      13.088   6.250   1.033  1.00  0.78           C  
ATOM   2234  SD  MET A 290      14.806   6.812   0.719  1.00  0.77           S  
ATOM   2235  CE  MET A 290      14.921   6.508  -1.066  1.00  0.71           C  
ATOM   2236  N   ALA A 291       9.736   6.234   4.604  1.00  0.89           N  
ATOM   2237  CA  ALA A 291       9.215   6.412   5.957  1.00  0.91           C  
ATOM   2238  C   ALA A 291       8.345   5.228   6.370  1.00  0.92           C  
ATOM   2239  CB  ALA A 291       8.421   7.712   6.056  1.00  0.89           C  
ATOM   2240  O   ALA A 291       7.650   4.641   5.538  1.00  0.91           O  
ATOM   2241  N   SER A 292       8.281   4.915   7.657  1.00  0.91           N  
ATOM   2242  CA  SER A 292       7.475   3.859   8.259  1.00  0.93           C  
ATOM   2243  C   SER A 292       6.712   4.371   9.477  1.00  0.93           C  
ATOM   2244  CB  SER A 292       8.355   2.674   8.659  1.00  0.92           C  
ATOM   2245  O   SER A 292       7.189   5.260  10.185  1.00  0.92           O  
ATOM   2246  OG  SER A 292       9.301   3.060   9.641  1.00  0.88           O  
ATOM   2247  N   HIS A 293       5.486   3.885   9.656  1.00  0.91           N  
ATOM   2248  CA  HIS A 293       4.686   4.009  10.869  1.00  0.93           C  
ATOM   2249  C   HIS A 293       4.397   2.643  11.482  1.00  0.93           C  
ATOM   2250  CB  HIS A 293       3.374   4.740  10.573  1.00  0.92           C  
ATOM   2251  O   HIS A 293       4.113   1.683  10.762  1.00  0.92           O  
ATOM   2252  CG  HIS A 293       3.564   6.142  10.091  1.00  0.89           C  
ATOM   2253  CD2 HIS A 293       3.343   7.330  10.701  1.00  0.86           C  
ATOM   2254  ND1 HIS A 293       4.035   6.438   8.830  1.00  0.87           N  
ATOM   2255  CE1 HIS A 293       4.097   7.751   8.686  1.00  0.87           C  
ATOM   2256  NE2 HIS A 293       3.682   8.316   9.807  1.00  0.88           N  
ATOM   2257  N   ILE A 294       4.508   2.588  12.775  1.00  0.92           N  
ATOM   2258  CA  ILE A 294       4.190   1.364  13.502  1.00  0.93           C  
ATOM   2259  C   ILE A 294       3.255   1.684  14.667  1.00  0.91           C  
ATOM   2260  CB  ILE A 294       5.468   0.664  14.017  1.00  0.93           C  
ATOM   2261  O   ILE A 294       3.323   2.771  15.245  1.00  0.89           O  
ATOM   2262  CG1 ILE A 294       6.224   1.580  14.987  1.00  0.93           C  
ATOM   2263  CG2 ILE A 294       6.363   0.246  12.848  1.00  0.93           C  
ATOM   2264  CD1 ILE A 294       7.409   0.912  15.672  1.00  0.93           C  
ATOM   2265  N   VAL A 295       2.358   0.753  15.016  1.00  0.90           N  
ATOM   2266  CA  VAL A 295       1.559   0.798  16.236  1.00  0.90           C  
ATOM   2267  C   VAL A 295       2.010  -0.305  17.190  1.00  0.89           C  
ATOM   2268  CB  VAL A 295       0.051   0.655  15.932  1.00  0.89           C  
ATOM   2269  O   VAL A 295       2.158  -1.461  16.787  1.00  0.88           O  
ATOM   2270  CG1 VAL A 295      -0.778   0.876  17.196  1.00  0.86           C  
ATOM   2271  CG2 VAL A 295      -0.368   1.635  14.837  1.00  0.86           C  
ATOM   2272  N   LYS A 296       2.229   0.119  18.449  1.00  0.90           N  
ATOM   2273  CA  LYS A 296       2.646  -0.810  19.495  1.00  0.89           C  
ATOM   2274  C   LYS A 296       1.507  -1.083  20.474  1.00  0.87           C  
ATOM   2275  CB  LYS A 296       3.862  -0.263  20.245  1.00  0.89           C  
ATOM   2276  O   LYS A 296       0.402  -0.564  20.309  1.00  0.85           O  
ATOM   2277  CG  LYS A 296       5.116  -0.151  19.392  1.00  0.89           C  
ATOM   2278  CD  LYS A 296       6.321   0.272  20.222  1.00  0.87           C  
ATOM   2279  CE  LYS A 296       7.607   0.227  19.407  1.00  0.85           C  
ATOM   2280  NZ  LYS A 296       8.798   0.590  20.232  1.00  0.86           N  
ATOM   2281  N   GLY A 297       1.730  -1.895  21.492  1.00  0.84           N  
ATOM   2282  CA  GLY A 297       0.766  -2.344  22.485  1.00  0.83           C  
ATOM   2283  C   GLY A 297       0.240  -1.220  23.356  1.00  0.82           C  
ATOM   2284  O   GLY A 297      -0.691  -1.418  24.140  1.00  0.80           O  
ATOM   2285  N   ASP A 298       0.767  -0.056  23.250  1.00  0.86           N  
ATOM   2286  CA  ASP A 298       0.349   1.121  24.007  1.00  0.87           C  
ATOM   2287  C   ASP A 298      -0.624   1.976  23.199  1.00  0.86           C  
ATOM   2288  CB  ASP A 298       1.565   1.954  24.419  1.00  0.85           C  
ATOM   2289  O   ASP A 298      -0.958   3.093  23.601  1.00  0.84           O  
ATOM   2290  CG  ASP A 298       2.394   2.418  23.234  1.00  0.84           C  
ATOM   2291  OD1 ASP A 298       2.032   2.112  22.078  1.00  0.84           O  
ATOM   2292  OD2 ASP A 298       3.421   3.095  23.459  1.00  0.85           O  
ATOM   2293  N   GLU A 299      -1.071   1.547  21.972  1.00  0.86           N  
ATOM   2294  CA  GLU A 299      -2.000   2.171  21.035  1.00  0.86           C  
ATOM   2295  C   GLU A 299      -1.521   3.560  20.624  1.00  0.86           C  
ATOM   2296  CB  GLU A 299      -3.402   2.257  21.644  1.00  0.83           C  
ATOM   2297  O   GLU A 299      -2.330   4.429  20.294  1.00  0.85           O  
ATOM   2298  CG  GLU A 299      -4.011   0.903  21.980  1.00  0.81           C  
ATOM   2299  CD  GLU A 299      -5.495   0.976  22.302  1.00  0.80           C  
ATOM   2300  OE1 GLU A 299      -5.957   2.027  22.801  1.00  0.78           O  
ATOM   2301  OE2 GLU A 299      -6.201  -0.027  22.053  1.00  0.78           O  
ATOM   2302  N   VAL A 300      -0.187   3.786  20.634  1.00  0.90           N  
ATOM   2303  CA  VAL A 300       0.487   4.967  20.104  1.00  0.91           C  
ATOM   2304  C   VAL A 300       1.002   4.680  18.696  1.00  0.92           C  
ATOM   2305  CB  VAL A 300       1.651   5.414  21.017  1.00  0.91           C  
ATOM   2306  O   VAL A 300       1.618   3.640  18.453  1.00  0.92           O  
ATOM   2307  CG1 VAL A 300       2.369   6.624  20.423  1.00  0.93           C  
ATOM   2308  CG2 VAL A 300       1.137   5.729  22.420  1.00  0.92           C  
ATOM   2309  N   LEU A 301       0.698   5.566  17.784  1.00  0.92           N  
ATOM   2310  CA  LEU A 301       1.356   5.584  16.482  1.00  0.93           C  
ATOM   2311  C   LEU A 301       2.770   6.142  16.595  1.00  0.94           C  
ATOM   2312  CB  LEU A 301       0.545   6.414  15.483  1.00  0.92           C  
ATOM   2313  O   LEU A 301       2.960   7.281  17.028  1.00  0.93           O  
ATOM   2314  CG  LEU A 301       1.041   6.408  14.036  1.00  0.91           C  
ATOM   2315  CD1 LEU A 301       0.839   5.030  13.413  1.00  0.88           C  
ATOM   2316  CD2 LEU A 301       0.326   7.479  13.220  1.00  0.89           C  
ATOM   2317  N   TYR A 302       3.790   5.392  16.249  1.00  0.95           N  
ATOM   2318  CA  TYR A 302       5.183   5.801  16.108  1.00  0.96           C  
ATOM   2319  C   TYR A 302       5.564   5.944  14.639  1.00  0.95           C  
ATOM   2320  CB  TYR A 302       6.112   4.792  16.791  1.00  0.96           C  
ATOM   2321  O   TYR A 302       5.130   5.152  13.799  1.00  0.95           O  
ATOM   2322  CG  TYR A 302       5.874   4.657  18.276  1.00  0.96           C  
ATOM   2323  CD1 TYR A 302       6.691   5.311  19.195  1.00  0.95           C  
ATOM   2324  CD2 TYR A 302       4.832   3.874  18.762  1.00  0.95           C  
ATOM   2325  CE1 TYR A 302       6.477   5.188  20.563  1.00  0.95           C  
ATOM   2326  CE2 TYR A 302       4.608   3.744  20.129  1.00  0.95           C  
ATOM   2327  OH  TYR A 302       5.218   4.278  22.374  1.00  0.93           O  
ATOM   2328  CZ  TYR A 302       5.434   4.404  21.020  1.00  0.95           C  
ATOM   2329  N   ALA A 303       6.432   6.904  14.332  1.00  0.96           N  
ATOM   2330  CA  ALA A 303       6.857   7.160  12.958  1.00  0.96           C  
ATOM   2331  C   ALA A 303       8.370   7.339  12.876  1.00  0.96           C  
ATOM   2332  CB  ALA A 303       6.147   8.392  12.403  1.00  0.95           C  
ATOM   2333  O   ALA A 303       8.990   7.864  13.804  1.00  0.95           O  
ATOM   2334  N   SER A 304       8.985   6.905  11.799  1.00  0.95           N  
ATOM   2335  CA  SER A 304      10.403   7.073  11.501  1.00  0.95           C  
ATOM   2336  C   SER A 304      10.632   7.298  10.010  1.00  0.94           C  
ATOM   2337  CB  SER A 304      11.198   5.853  11.969  1.00  0.95           C  
ATOM   2338  O   SER A 304       9.768   6.983   9.190  1.00  0.93           O  
ATOM   2339  OG  SER A 304      12.591   6.078  11.835  1.00  0.89           O  
ATOM   2340  N   GLY A 305      11.771   7.921   9.616  1.00  0.94           N  
ATOM   2341  CA  GLY A 305      12.149   8.150   8.230  1.00  0.94           C  
ATOM   2342  C   GLY A 305      12.046   9.605   7.816  1.00  0.94           C  
ATOM   2343  O   GLY A 305      12.256  10.505   8.632  1.00  0.92           O  
ATOM   2344  N   SER A 306      11.759   9.840   6.510  1.00  0.93           N  
ATOM   2345  CA  SER A 306      11.661  11.154   5.882  1.00  0.93           C  
ATOM   2346  C   SER A 306      10.477  11.942   6.432  1.00  0.93           C  
ATOM   2347  CB  SER A 306      11.531  11.015   4.365  1.00  0.92           C  
ATOM   2348  O   SER A 306       9.364  11.420   6.521  1.00  0.93           O  
ATOM   2349  OG  SER A 306      11.544  12.287   3.740  1.00  0.85           O  
ATOM   2350  N   ASN A 307      10.694  13.265   6.695  1.00  0.93           N  
ATOM   2351  CA  ASN A 307       9.688  14.118   7.321  1.00  0.94           C  
ATOM   2352  C   ASN A 307       9.725  15.535   6.755  1.00  0.93           C  
ATOM   2353  CB  ASN A 307       9.878  14.147   8.839  1.00  0.95           C  
ATOM   2354  O   ASN A 307       9.230  16.472   7.384  1.00  0.91           O  
ATOM   2355  CG  ASN A 307       8.649  14.647   9.571  1.00  0.96           C  
ATOM   2356  ND2 ASN A 307       8.860  15.297  10.710  1.00  0.95           N  
ATOM   2357  OD1 ASN A 307       7.518  14.449   9.119  1.00  0.95           O  
ATOM   2358  N   GLY A 308      10.349  15.785   5.602  1.00  0.92           N  
ATOM   2359  CA  GLY A 308      10.587  17.083   4.992  1.00  0.92           C  
ATOM   2360  C   GLY A 308       9.313  17.869   4.744  1.00  0.92           C  
ATOM   2361  O   GLY A 308       9.334  19.101   4.714  1.00  0.90           O  
ATOM   2362  N   PHE A 309       8.159  17.130   4.680  1.00  0.91           N  
ATOM   2363  CA  PHE A 309       6.862  17.758   4.459  1.00  0.92           C  
ATOM   2364  C   PHE A 309       6.008  17.695   5.719  1.00  0.93           C  
ATOM   2365  CB  PHE A 309       6.130  17.086   3.293  1.00  0.91           C  
ATOM   2366  O   PHE A 309       4.845  18.104   5.708  1.00  0.92           O  
ATOM   2367  CG  PHE A 309       6.848  17.203   1.976  1.00  0.87           C  
ATOM   2368  CD1 PHE A 309       7.134  18.449   1.433  1.00  0.83           C  
ATOM   2369  CD2 PHE A 309       7.237  16.065   1.281  1.00  0.83           C  
ATOM   2370  CE1 PHE A 309       7.799  18.561   0.214  1.00  0.83           C  
ATOM   2371  CE2 PHE A 309       7.902  16.169   0.062  1.00  0.84           C  
ATOM   2372  CZ  PHE A 309       8.181  17.417  -0.470  1.00  0.82           C  
ATOM   2373  N   GLY A 310       6.533  17.199   6.849  1.00  0.93           N  
ATOM   2374  CA  GLY A 310       5.763  16.970   8.061  1.00  0.94           C  
ATOM   2375  C   GLY A 310       4.915  15.714   8.001  1.00  0.94           C  
ATOM   2376  O   GLY A 310       4.021  15.521   8.829  1.00  0.93           O  
ATOM   2377  N   GLN A 311       5.139  14.812   7.104  1.00  0.92           N  
ATOM   2378  CA  GLN A 311       4.284  13.676   6.772  1.00  0.92           C  
ATOM   2379  C   GLN A 311       4.330  12.615   7.868  1.00  0.93           C  
ATOM   2380  CB  GLN A 311       4.698  13.065   5.433  1.00  0.92           C  
ATOM   2381  O   GLN A 311       3.523  11.683   7.871  1.00  0.92           O  
ATOM   2382  CG  GLN A 311       6.074  12.412   5.453  1.00  0.91           C  
ATOM   2383  CD  GLN A 311       7.187  13.376   5.088  1.00  0.89           C  
ATOM   2384  NE2 GLN A 311       8.183  12.883   4.359  1.00  0.89           N  
ATOM   2385  OE1 GLN A 311       7.152  14.554   5.458  1.00  0.88           O  
ATOM   2386  N   LEU A 312       5.240  12.727   8.842  1.00  0.94           N  
ATOM   2387  CA  LEU A 312       5.311  11.820   9.983  1.00  0.95           C  
ATOM   2388  C   LEU A 312       4.377  12.275  11.099  1.00  0.95           C  
ATOM   2389  CB  LEU A 312       6.747  11.730  10.508  1.00  0.95           C  
ATOM   2390  O   LEU A 312       4.080  11.508  12.017  1.00  0.94           O  
ATOM   2391  CG  LEU A 312       7.789  11.169   9.539  1.00  0.94           C  
ATOM   2392  CD1 LEU A 312       9.129  10.993  10.246  1.00  0.93           C  
ATOM   2393  CD2 LEU A 312       7.313   9.847   8.948  1.00  0.93           C  
ATOM   2394  N   GLY A 313       3.916  13.614  11.153  1.00  0.94           N  
ATOM   2395  CA  GLY A 313       2.974  14.121  12.138  1.00  0.94           C  
ATOM   2396  C   GLY A 313       3.590  14.306  13.512  1.00  0.94           C  
ATOM   2397  O   GLY A 313       2.885  14.271  14.524  1.00  0.93           O  
ATOM   2398  N   VAL A 314       4.953  14.530  13.630  1.00  0.97           N  
ATOM   2399  CA  VAL A 314       5.693  14.544  14.888  1.00  0.96           C  
ATOM   2400  C   VAL A 314       5.852  15.981  15.379  1.00  0.96           C  
ATOM   2401  CB  VAL A 314       7.078  13.875  14.738  1.00  0.95           C  
ATOM   2402  O   VAL A 314       6.732  16.272  16.193  1.00  0.93           O  
ATOM   2403  CG1 VAL A 314       6.929  12.387  14.429  1.00  0.90           C  
ATOM   2404  CG2 VAL A 314       7.891  14.572  13.648  1.00  0.90           C  
ATOM   2405  N   GLY A 315       5.189  16.962  14.748  1.00  0.96           N  
ATOM   2406  CA  GLY A 315       5.148  18.354  15.167  1.00  0.96           C  
ATOM   2407  C   GLY A 315       6.252  19.194  14.554  1.00  0.96           C  
ATOM   2408  O   GLY A 315       6.395  20.374  14.881  1.00  0.95           O  
ATOM   2409  N   ASN A 316       7.087  18.632  13.732  1.00  0.96           N  
ATOM   2410  CA  ASN A 316       8.161  19.327  13.030  1.00  0.96           C  
ATOM   2411  C   ASN A 316       8.399  18.734  11.644  1.00  0.95           C  
ATOM   2412  CB  ASN A 316       9.451  19.291  13.851  1.00  0.96           C  
ATOM   2413  O   ASN A 316       7.735  17.773  11.253  1.00  0.95           O  
ATOM   2414  CG  ASN A 316       9.992  17.886  14.028  1.00  0.96           C  
ATOM   2415  ND2 ASN A 316      10.044  17.423  15.272  1.00  0.95           N  
ATOM   2416  OD1 ASN A 316      10.362  17.223  13.056  1.00  0.95           O  
ATOM   2417  N   ASN A 317       9.349  19.194  10.849  1.00  0.95           N  
ATOM   2418  CA  ASN A 317       9.708  18.691   9.527  1.00  0.95           C  
ATOM   2419  C   ASN A 317      11.106  18.080   9.520  1.00  0.93           C  
ATOM   2420  CB  ASN A 317       9.609  19.805   8.483  1.00  0.92           C  
ATOM   2421  O   ASN A 317      11.746  17.996   8.470  1.00  0.90           O  
ATOM   2422  CG  ASN A 317      10.594  20.930   8.735  1.00  0.82           C  
ATOM   2423  ND2 ASN A 317      10.848  21.736   7.711  1.00  0.78           N  
ATOM   2424  OD1 ASN A 317      11.123  21.073   9.841  1.00  0.75           O  
ATOM   2425  N   ILE A 318      11.667  17.738  10.663  1.00  0.94           N  
ATOM   2426  CA  ILE A 318      12.967  17.090  10.798  1.00  0.95           C  
ATOM   2427  C   ILE A 318      12.820  15.587  10.574  1.00  0.95           C  
ATOM   2428  CB  ILE A 318      13.597  17.367  12.181  1.00  0.94           C  
ATOM   2429  O   ILE A 318      11.965  14.943  11.185  1.00  0.95           O  
ATOM   2430  CG1 ILE A 318      13.738  18.876  12.412  1.00  0.92           C  
ATOM   2431  CG2 ILE A 318      14.952  16.665  12.308  1.00  0.91           C  
ATOM   2432  CD1 ILE A 318      14.213  19.247  13.810  1.00  0.90           C  
ATOM   2433  N   ASN A 319      13.669  14.996   9.759  1.00  0.93           N  
ATOM   2434  CA  ASN A 319      13.741  13.558   9.524  1.00  0.93           C  
ATOM   2435  C   ASN A 319      13.995  12.790  10.818  1.00  0.93           C  
ATOM   2436  CB  ASN A 319      14.827  13.236   8.495  1.00  0.93           C  
ATOM   2437  O   ASN A 319      14.807  13.209  11.645  1.00  0.93           O  
ATOM   2438  CG  ASN A 319      14.512  13.792   7.120  1.00  0.91           C  
ATOM   2439  ND2 ASN A 319      15.536  13.928   6.286  1.00  0.91           N  
ATOM   2440  OD1 ASN A 319      13.357  14.099   6.811  1.00  0.90           O  
ATOM   2441  N   GLN A 320      13.319  11.673  10.980  1.00  0.93           N  
ATOM   2442  CA  GLN A 320      13.415  10.861  12.189  1.00  0.94           C  
ATOM   2443  C   GLN A 320      14.278   9.625  11.954  1.00  0.93           C  
ATOM   2444  CB  GLN A 320      12.024  10.446  12.670  1.00  0.94           C  
ATOM   2445  O   GLN A 320      14.131   8.942  10.938  1.00  0.92           O  
ATOM   2446  CG  GLN A 320      11.111  11.620  12.998  1.00  0.94           C  
ATOM   2447  CD  GLN A 320      11.708  12.557  14.032  1.00  0.93           C  
ATOM   2448  NE2 GLN A 320      11.676  13.854  13.745  1.00  0.93           N  
ATOM   2449  OE1 GLN A 320      12.193  12.118  15.079  1.00  0.92           O  
ATOM   2450  N   TYR A 321      15.137   9.348  12.921  1.00  0.93           N  
ATOM   2451  CA  TYR A 321      16.078   8.238  12.822  1.00  0.94           C  
ATOM   2452  C   TYR A 321      15.686   7.106  13.765  1.00  0.93           C  
ATOM   2453  CB  TYR A 321      17.501   8.709  13.136  1.00  0.93           C  
ATOM   2454  O   TYR A 321      16.215   5.996  13.666  1.00  0.92           O  
ATOM   2455  CG  TYR A 321      18.044   9.705  12.141  1.00  0.92           C  
ATOM   2456  CD1 TYR A 321      18.761   9.283  11.024  1.00  0.89           C  
ATOM   2457  CD2 TYR A 321      17.841  11.070  12.315  1.00  0.89           C  
ATOM   2458  CE1 TYR A 321      19.265  10.198  10.105  1.00  0.89           C  
ATOM   2459  CE2 TYR A 321      18.341  11.994  11.403  1.00  0.89           C  
ATOM   2460  OH  TYR A 321      19.546  12.459   9.396  1.00  0.86           O  
ATOM   2461  CZ  TYR A 321      19.049  11.549  10.302  1.00  0.89           C  
ATOM   2462  N   SER A 322      14.842   7.345  14.680  1.00  0.94           N  
ATOM   2463  CA  SER A 322      14.215   6.410  15.609  1.00  0.95           C  
ATOM   2464  C   SER A 322      12.696   6.547  15.588  1.00  0.96           C  
ATOM   2465  CB  SER A 322      14.736   6.634  17.029  1.00  0.94           C  
ATOM   2466  O   SER A 322      12.168   7.614  15.267  1.00  0.96           O  
ATOM   2467  OG  SER A 322      16.135   6.422  17.091  1.00  0.90           O  
ATOM   2468  N   TYR A 323      11.999   5.512  15.854  1.00  0.96           N  
ATOM   2469  CA  TYR A 323      10.554   5.570  16.046  1.00  0.96           C  
ATOM   2470  C   TYR A 323      10.190   6.552  17.152  1.00  0.95           C  
ATOM   2471  CB  TYR A 323      10.000   4.181  16.377  1.00  0.96           C  
ATOM   2472  O   TYR A 323      10.392   6.267  18.335  1.00  0.93           O  
ATOM   2473  CG  TYR A 323       9.923   3.257  15.186  1.00  0.97           C  
ATOM   2474  CD1 TYR A 323       9.063   3.528  14.124  1.00  0.96           C  
ATOM   2475  CD2 TYR A 323      10.710   2.113  15.119  1.00  0.96           C  
ATOM   2476  CE1 TYR A 323       8.988   2.679  13.025  1.00  0.96           C  
ATOM   2477  CE2 TYR A 323      10.644   1.257  14.025  1.00  0.95           C  
ATOM   2478  OH  TYR A 323       9.711   0.704  11.898  1.00  0.94           O  
ATOM   2479  CZ  TYR A 323       9.781   1.548  12.984  1.00  0.95           C  
ATOM   2480  N   THR A 324       9.522   7.632  16.754  1.00  0.96           N  
ATOM   2481  CA  THR A 324       9.063   8.737  17.589  1.00  0.97           C  
ATOM   2482  C   THR A 324       7.539   8.772  17.651  1.00  0.96           C  
ATOM   2483  CB  THR A 324       9.590  10.087  17.067  1.00  0.96           C  
ATOM   2484  O   THR A 324       6.868   8.625  16.628  1.00  0.96           O  
ATOM   2485  CG2 THR A 324       9.163  11.233  17.978  1.00  0.87           C  
ATOM   2486  OG1 THR A 324      11.021  10.045  17.009  1.00  0.91           O  
ATOM   2487  N   PRO A 325       6.948   8.916  18.825  1.00  0.96           N  
ATOM   2488  CA  PRO A 325       5.494   9.078  18.904  1.00  0.97           C  
ATOM   2489  C   PRO A 325       4.979  10.219  18.030  1.00  0.96           C  
ATOM   2490  CB  PRO A 325       5.252   9.373  20.387  1.00  0.96           C  
ATOM   2491  O   PRO A 325       5.487  11.340  18.109  1.00  0.95           O  
ATOM   2492  CG  PRO A 325       6.415   8.756  21.094  1.00  0.95           C  
ATOM   2493  CD  PRO A 325       7.635   8.912  20.232  1.00  0.95           C  
ATOM   2494  N   SER A 326       3.986   9.943  17.233  1.00  0.95           N  
ATOM   2495  CA  SER A 326       3.441  10.893  16.270  1.00  0.95           C  
ATOM   2496  C   SER A 326       1.973  11.191  16.557  1.00  0.89           C  
ATOM   2497  CB  SER A 326       3.591  10.359  14.845  1.00  0.93           C  
ATOM   2498  O   SER A 326       1.502  12.306  16.323  1.00  0.83           O  
ATOM   2499  OG  SER A 326       2.815   9.188  14.662  1.00  0.82           O  
ATOM   2500  N   TYR A 327       1.182  10.253  17.027  1.00  0.88           N  
ATOM   2501  CA  TYR A 327      -0.227  10.386  17.382  1.00  0.90           C  
ATOM   2502  C   TYR A 327      -0.580   9.484  18.558  1.00  0.85           C  
ATOM   2503  CB  TYR A 327      -1.118  10.053  16.182  1.00  0.87           C  
ATOM   2504  O   TYR A 327      -0.380   8.268  18.498  1.00  0.79           O  
ATOM   2505  CG  TYR A 327      -2.571  10.407  16.389  1.00  0.89           C  
ATOM   2506  CD1 TYR A 327      -2.981  11.736  16.468  1.00  0.85           C  
ATOM   2507  CD2 TYR A 327      -3.537   9.413  16.507  1.00  0.87           C  
ATOM   2508  CE1 TYR A 327      -4.318  12.066  16.660  1.00  0.87           C  
ATOM   2509  CE2 TYR A 327      -4.877   9.732  16.700  1.00  0.84           C  
ATOM   2510  OH  TYR A 327      -6.583  11.380  16.965  1.00  0.77           O  
ATOM   2511  CZ  TYR A 327      -5.257  11.059  16.775  1.00  0.86           C  
ATOM   2512  N   THR A 328      -1.136  10.065  19.726  1.00  0.90           N  
ATOM   2513  CA  THR A 328      -1.227   9.365  21.003  1.00  0.90           C  
ATOM   2514  C   THR A 328      -2.627   8.793  21.207  1.00  0.82           C  
ATOM   2515  CB  THR A 328      -0.875  10.297  22.177  1.00  0.85           C  
ATOM   2516  O   THR A 328      -2.897   8.145  22.220  1.00  0.73           O  
ATOM   2517  CG2 THR A 328       0.602  10.679  22.153  1.00  0.72           C  
ATOM   2518  OG1 THR A 328      -1.666  11.488  22.089  1.00  0.82           O  
ATOM   2519  N   SER A 329      -3.542   9.081  20.373  1.00  0.85           N  
ATOM   2520  CA  SER A 329      -4.906   8.572  20.475  1.00  0.84           C  
ATOM   2521  C   SER A 329      -5.203   7.563  19.371  1.00  0.82           C  
ATOM   2522  CB  SER A 329      -5.913   9.721  20.413  1.00  0.78           C  
ATOM   2523  O   SER A 329      -6.330   7.492  18.875  1.00  0.76           O  
ATOM   2524  OG  SER A 329      -5.656  10.672  21.431  1.00  0.71           O  
ATOM   2525  N   PHE A 330      -4.119   6.870  18.939  1.00  0.82           N  
ATOM   2526  CA  PHE A 330      -4.304   5.798  17.967  1.00  0.80           C  
ATOM   2527  C   PHE A 330      -4.810   4.532  18.648  1.00  0.72           C  
ATOM   2528  CB  PHE A 330      -2.993   5.509  17.229  1.00  0.78           C  
ATOM   2529  O   PHE A 330      -4.253   4.098  19.658  1.00  0.64           O  
ATOM   2530  CG  PHE A 330      -3.181   4.801  15.914  1.00  0.83           C  
ATOM   2531  CD1 PHE A 330      -3.313   3.418  15.866  1.00  0.82           C  
ATOM   2532  CD2 PHE A 330      -3.225   5.518  14.726  1.00  0.83           C  
ATOM   2533  CE1 PHE A 330      -3.487   2.760  14.651  1.00  0.86           C  
ATOM   2534  CE2 PHE A 330      -3.398   4.867  13.507  1.00  0.84           C  
ATOM   2535  CZ  PHE A 330      -3.528   3.488  13.472  1.00  0.83           C  
ATOM   2536  N   ASN A 331      -5.945   3.934  18.239  1.00  0.80           N  
ATOM   2537  CA  ASN A 331      -6.390   2.620  18.690  1.00  0.79           C  
ATOM   2538  C   ASN A 331      -6.492   1.633  17.531  1.00  0.78           C  
ATOM   2539  CB  ASN A 331      -7.733   2.727  19.416  1.00  0.76           C  
ATOM   2540  O   ASN A 331      -6.427   2.029  16.366  1.00  0.75           O  
ATOM   2541  CG  ASN A 331      -8.849   3.208  18.510  1.00  0.73           C  
ATOM   2542  ND2 ASN A 331      -9.598   4.204  18.968  1.00  0.70           N  
ATOM   2543  OD1 ASN A 331      -9.038   2.687  17.407  1.00  0.72           O  
ATOM   2544  N   SER A 332      -6.545   0.368  17.766  1.00  0.74           N  
ATOM   2545  CA  SER A 332      -6.527  -0.737  16.812  1.00  0.73           C  
ATOM   2546  C   SER A 332      -7.636  -0.591  15.776  1.00  0.74           C  
ATOM   2547  CB  SER A 332      -6.670  -2.075  17.539  1.00  0.70           C  
ATOM   2548  O   SER A 332      -7.635  -1.283  14.756  1.00  0.72           O  
ATOM   2549  OG  SER A 332      -7.870  -2.113  18.292  1.00  0.69           O  
ATOM   2550  N   SER A 333      -8.464   0.278  15.979  1.00  0.76           N  
ATOM   2551  CA  SER A 333      -9.582   0.538  15.077  1.00  0.77           C  
ATOM   2552  C   SER A 333      -9.284   1.714  14.153  1.00  0.77           C  
ATOM   2553  CB  SER A 333     -10.859   0.814  15.872  1.00  0.74           C  
ATOM   2554  O   SER A 333     -10.060   2.004  13.240  1.00  0.75           O  
ATOM   2555  OG  SER A 333     -11.146  -0.259  16.752  1.00  0.69           O  
ATOM   2556  N   CYS A 334      -8.205   2.358  14.247  1.00  0.78           N  
ATOM   2557  CA  CYS A 334      -7.805   3.426  13.338  1.00  0.80           C  
ATOM   2558  C   CYS A 334      -7.250   2.857  12.038  1.00  0.78           C  
ATOM   2559  CB  CYS A 334      -6.761   4.328  13.996  1.00  0.76           C  
ATOM   2560  O   CYS A 334      -6.573   1.827  12.045  1.00  0.75           O  
ATOM   2561  SG  CYS A 334      -7.385   5.242  15.424  1.00  0.86           S  
ATOM   2562  N   ASN A 335      -7.548   3.514  10.924  1.00  0.82           N  
ATOM   2563  CA  ASN A 335      -6.913   3.279   9.632  1.00  0.83           C  
ATOM   2564  C   ASN A 335      -5.953   4.408   9.266  1.00  0.84           C  
ATOM   2565  CB  ASN A 335      -7.968   3.104   8.538  1.00  0.81           C  
ATOM   2566  O   ASN A 335      -6.330   5.581   9.288  1.00  0.83           O  
ATOM   2567  CG  ASN A 335      -7.387   2.561   7.247  1.00  0.73           C  
ATOM   2568  ND2 ASN A 335      -8.234   2.400   6.237  1.00  0.69           N  
ATOM   2569  OD1 ASN A 335      -6.187   2.287   7.159  1.00  0.70           O  
ATOM   2570  N   LEU A 336      -4.800   4.022   8.947  1.00  0.85           N  
ATOM   2571  CA  LEU A 336      -3.813   4.954   8.413  1.00  0.86           C  
ATOM   2572  C   LEU A 336      -3.587   4.712   6.924  1.00  0.84           C  
ATOM   2573  CB  LEU A 336      -2.489   4.824   9.170  1.00  0.84           C  
ATOM   2574  O   LEU A 336      -3.322   3.582   6.508  1.00  0.80           O  
ATOM   2575  CG  LEU A 336      -1.366   5.770   8.739  1.00  0.85           C  
ATOM   2576  CD1 LEU A 336      -0.670   6.357   9.963  1.00  0.83           C  
ATOM   2577  CD2 LEU A 336      -0.367   5.043   7.847  1.00  0.84           C  
ATOM   2578  N   VAL A 337      -3.679   5.740   6.157  1.00  0.85           N  
ATOM   2579  CA  VAL A 337      -3.276   5.758   4.754  1.00  0.86           C  
ATOM   2580  C   VAL A 337      -2.172   6.792   4.547  1.00  0.86           C  
ATOM   2581  CB  VAL A 337      -4.472   6.062   3.824  1.00  0.84           C  
ATOM   2582  O   VAL A 337      -2.234   7.895   5.095  1.00  0.84           O  
ATOM   2583  CG1 VAL A 337      -4.020   6.124   2.366  1.00  0.76           C  
ATOM   2584  CG2 VAL A 337      -5.567   5.012   4.003  1.00  0.75           C  
ATOM   2585  N   ARG A 338      -1.293   6.445   3.658  1.00  0.86           N  
ATOM   2586  CA  ARG A 338      -0.143   7.299   3.379  1.00  0.86           C  
ATOM   2587  C   ARG A 338      -0.123   7.731   1.917  1.00  0.83           C  
ATOM   2588  CB  ARG A 338       1.160   6.578   3.730  1.00  0.83           C  
ATOM   2589  O   ARG A 338      -0.489   6.957   1.030  1.00  0.79           O  
ATOM   2590  CG  ARG A 338       1.268   6.176   5.192  1.00  0.79           C  
ATOM   2591  CD  ARG A 338       2.585   5.473   5.489  1.00  0.76           C  
ATOM   2592  NE  ARG A 338       3.723   6.378   5.350  1.00  0.71           N  
ATOM   2593  NH1 ARG A 338       5.264   4.708   4.931  1.00  0.62           N  
ATOM   2594  NH2 ARG A 338       5.928   6.902   4.982  1.00  0.57           N  
ATOM   2595  CZ  ARG A 338       4.969   5.994   5.088  1.00  0.72           C  
ATOM   2596  N   THR A 339       0.368   8.985   1.711  1.00  0.84           N  
ATOM   2597  CA  THR A 339       0.704   9.545   0.407  1.00  0.84           C  
ATOM   2598  C   THR A 339       2.197   9.844   0.314  1.00  0.84           C  
ATOM   2599  CB  THR A 339      -0.098  10.830   0.128  1.00  0.83           C  
ATOM   2600  O   THR A 339       2.898   9.853   1.328  1.00  0.82           O  
ATOM   2601  CG2 THR A 339      -1.575  10.640   0.457  1.00  0.79           C  
ATOM   2602  OG1 THR A 339       0.425  11.896   0.931  1.00  0.83           O  
ATOM   2603  N   PRO A 340       2.720  10.108  -0.822  1.00  0.82           N  
ATOM   2604  CA  PRO A 340       4.122  10.511  -0.953  1.00  0.82           C  
ATOM   2605  C   PRO A 340       4.462  11.745  -0.121  1.00  0.83           C  
ATOM   2606  CB  PRO A 340       4.266  10.804  -2.449  1.00  0.81           C  
ATOM   2607  O   PRO A 340       5.622  11.946   0.247  1.00  0.82           O  
ATOM   2608  CG  PRO A 340       3.294   9.884  -3.114  1.00  0.78           C  
ATOM   2609  CD  PRO A 340       2.066   9.786  -2.255  1.00  0.77           C  
ATOM   2610  N   SER A 341       3.491  12.572   0.294  1.00  0.85           N  
ATOM   2611  CA  SER A 341       3.794  13.850   0.930  1.00  0.87           C  
ATOM   2612  C   SER A 341       2.957  14.052   2.189  1.00  0.88           C  
ATOM   2613  CB  SER A 341       3.552  15.004  -0.043  1.00  0.84           C  
ATOM   2614  O   SER A 341       2.958  15.137   2.773  1.00  0.87           O  
ATOM   2615  OG  SER A 341       2.250  14.929  -0.599  1.00  0.76           O  
ATOM   2616  N   GLY A 342       2.203  13.010   2.625  1.00  0.87           N  
ATOM   2617  CA  GLY A 342       1.366  13.162   3.805  1.00  0.89           C  
ATOM   2618  C   GLY A 342       0.888  11.838   4.372  1.00  0.89           C  
ATOM   2619  O   GLY A 342       1.202  10.776   3.832  1.00  0.88           O  
ATOM   2620  N   SER A 343       0.136  11.901   5.475  1.00  0.89           N  
ATOM   2621  CA  SER A 343      -0.516  10.772   6.129  1.00  0.90           C  
ATOM   2622  C   SER A 343      -1.910  11.148   6.621  1.00  0.90           C  
ATOM   2623  CB  SER A 343       0.329  10.269   7.301  1.00  0.89           C  
ATOM   2624  O   SER A 343      -2.116  12.248   7.137  1.00  0.89           O  
ATOM   2625  OG  SER A 343       1.624   9.897   6.863  1.00  0.82           O  
ATOM   2626  N   LEU A 344      -2.850  10.186   6.505  1.00  0.89           N  
ATOM   2627  CA  LEU A 344      -4.224  10.309   6.979  1.00  0.90           C  
ATOM   2628  C   LEU A 344      -4.547   9.223   7.999  1.00  0.90           C  
ATOM   2629  CB  LEU A 344      -5.204  10.230   5.805  1.00  0.87           C  
ATOM   2630  O   LEU A 344      -4.210   8.054   7.796  1.00  0.89           O  
ATOM   2631  CG  LEU A 344      -5.193  11.410   4.832  1.00  0.76           C  
ATOM   2632  CD1 LEU A 344      -4.323  11.090   3.621  1.00  0.68           C  
ATOM   2633  CD2 LEU A 344      -6.613  11.760   4.400  1.00  0.69           C  
ATOM   2634  N   ILE A 345      -5.237   9.635   8.992  1.00  0.89           N  
ATOM   2635  CA  ILE A 345      -5.785   8.721   9.988  1.00  0.90           C  
ATOM   2636  C   ILE A 345      -7.306   8.853  10.028  1.00  0.89           C  
ATOM   2637  CB  ILE A 345      -5.187   8.987  11.388  1.00  0.89           C  
ATOM   2638  O   ILE A 345      -7.835   9.932  10.304  1.00  0.88           O  
ATOM   2639  CG1 ILE A 345      -3.672   8.759  11.374  1.00  0.91           C  
ATOM   2640  CG2 ILE A 345      -5.864   8.105  12.441  1.00  0.90           C  
ATOM   2641  CD1 ILE A 345      -2.970   9.178  12.659  1.00  0.90           C  
ATOM   2642  N   LEU A 346      -7.974   7.786   9.772  1.00  0.87           N  
ATOM   2643  CA  LEU A 346      -9.399   7.656  10.055  1.00  0.88           C  
ATOM   2644  C   LEU A 346      -9.627   6.895  11.357  1.00  0.87           C  
ATOM   2645  CB  LEU A 346     -10.112   6.944   8.903  1.00  0.86           C  
ATOM   2646  O   LEU A 346      -9.215   5.740  11.486  1.00  0.86           O  
ATOM   2647  CG  LEU A 346     -11.628   6.788   9.036  1.00  0.85           C  
ATOM   2648  CD1 LEU A 346     -12.306   8.154   9.011  1.00  0.82           C  
ATOM   2649  CD2 LEU A 346     -12.173   5.894   7.927  1.00  0.82           C  
ATOM   2650  N   THR A 347     -10.278   7.565  12.309  1.00  0.87           N  
ATOM   2651  CA  THR A 347     -10.495   7.020  13.644  1.00  0.87           C  
ATOM   2652  C   THR A 347     -11.760   6.167  13.681  1.00  0.86           C  
ATOM   2653  CB  THR A 347     -10.596   8.140  14.696  1.00  0.87           C  
ATOM   2654  O   THR A 347     -12.555   6.185  12.739  1.00  0.84           O  
ATOM   2655  CG2 THR A 347      -9.414   9.098  14.594  1.00  0.86           C  
ATOM   2656  OG1 THR A 347     -11.810   8.873  14.489  1.00  0.89           O  
ATOM   2657  N   ASP A 348     -12.099   5.546  14.811  1.00  0.84           N  
ATOM   2658  CA  ASP A 348     -13.275   4.725  15.080  1.00  0.84           C  
ATOM   2659  C   ASP A 348     -14.512   5.593  15.299  1.00  0.84           C  
ATOM   2660  CB  ASP A 348     -13.038   3.830  16.299  1.00  0.82           C  
ATOM   2661  O   ASP A 348     -15.642   5.118  15.167  1.00  0.82           O  
ATOM   2662  CG  ASP A 348     -12.748   4.617  17.565  1.00  0.77           C  
ATOM   2663  OD1 ASP A 348     -12.426   5.822  17.474  1.00  0.75           O  
ATOM   2664  OD2 ASP A 348     -12.840   4.027  18.663  1.00  0.77           O  
ATOM   2665  N   THR A 349     -14.300   6.847  15.540  1.00  0.86           N  
ATOM   2666  CA  THR A 349     -15.376   7.820  15.694  1.00  0.87           C  
ATOM   2667  C   THR A 349     -15.620   8.568  14.387  1.00  0.87           C  
ATOM   2668  CB  THR A 349     -15.062   8.828  16.815  1.00  0.85           C  
ATOM   2669  O   THR A 349     -16.227   9.641  14.383  1.00  0.86           O  
ATOM   2670  CG2 THR A 349     -14.973   8.134  18.170  1.00  0.82           C  
ATOM   2671  OG1 THR A 349     -13.810   9.468  16.536  1.00  0.86           O  
ATOM   2672  N   GLU A 350     -15.003   8.075  13.285  1.00  0.87           N  
ATOM   2673  CA  GLU A 350     -15.165   8.541  11.911  1.00  0.87           C  
ATOM   2674  C   GLU A 350     -14.644   9.966  11.746  1.00  0.88           C  
ATOM   2675  CB  GLU A 350     -16.633   8.465  11.486  1.00  0.85           C  
ATOM   2676  O   GLU A 350     -15.083  10.693  10.853  1.00  0.86           O  
ATOM   2677  CG  GLU A 350     -17.229   7.068  11.579  1.00  0.82           C  
ATOM   2678  CD  GLU A 350     -18.601   6.957  10.933  1.00  0.79           C  
ATOM   2679  OE1 GLU A 350     -19.333   7.971  10.884  1.00  0.79           O  
ATOM   2680  OE2 GLU A 350     -18.947   5.845  10.474  1.00  0.78           O  
ATOM   2681  N   LYS A 351     -13.713  10.356  12.601  1.00  0.89           N  
ATOM   2682  CA  LYS A 351     -12.934  11.574  12.397  1.00  0.90           C  
ATOM   2683  C   LYS A 351     -11.737  11.314  11.487  1.00  0.90           C  
ATOM   2684  CB  LYS A 351     -12.461  12.139  13.737  1.00  0.89           C  
ATOM   2685  O   LYS A 351     -11.037  10.311  11.644  1.00  0.90           O  
ATOM   2686  CG  LYS A 351     -13.586  12.655  14.623  1.00  0.87           C  
ATOM   2687  CD  LYS A 351     -13.047  13.268  15.909  1.00  0.86           C  
ATOM   2688  CE  LYS A 351     -14.132  14.021  16.667  1.00  0.85           C  
ATOM   2689  NZ  LYS A 351     -13.634  15.325  17.199  1.00  0.85           N  
ATOM   2690  N   LEU A 352     -11.532  12.214  10.597  1.00  0.89           N  
ATOM   2691  CA  LEU A 352     -10.389  12.185   9.690  1.00  0.89           C  
ATOM   2692  C   LEU A 352      -9.327  13.191  10.121  1.00  0.89           C  
ATOM   2693  CB  LEU A 352     -10.835  12.479   8.256  1.00  0.88           C  
ATOM   2694  O   LEU A 352      -9.621  14.377  10.285  1.00  0.88           O  
ATOM   2695  CG  LEU A 352      -9.758  12.373   7.175  1.00  0.86           C  
ATOM   2696  CD1 LEU A 352      -9.256  10.937   7.065  1.00  0.83           C  
ATOM   2697  CD2 LEU A 352     -10.295  12.861   5.834  1.00  0.83           C  
ATOM   2698  N   TYR A 353      -8.093  12.745  10.307  1.00  0.90           N  
ATOM   2699  CA  TYR A 353      -6.929  13.579  10.585  1.00  0.91           C  
ATOM   2700  C   TYR A 353      -5.928  13.518   9.438  1.00  0.90           C  
ATOM   2701  CB  TYR A 353      -6.255  13.143  11.890  1.00  0.91           C  
ATOM   2702  O   TYR A 353      -5.762  12.472   8.805  1.00  0.89           O  
ATOM   2703  CG  TYR A 353      -7.127  13.315  13.110  1.00  0.93           C  
ATOM   2704  CD1 TYR A 353      -7.037  14.460  13.899  1.00  0.92           C  
ATOM   2705  CD2 TYR A 353      -8.040  12.333  13.477  1.00  0.92           C  
ATOM   2706  CE1 TYR A 353      -7.837  14.621  15.025  1.00  0.92           C  
ATOM   2707  CE2 TYR A 353      -8.845  12.484  14.602  1.00  0.92           C  
ATOM   2708  OH  TYR A 353      -9.531  13.784  16.482  1.00  0.90           O  
ATOM   2709  CZ  TYR A 353      -8.737  13.630  15.368  1.00  0.92           C  
ATOM   2710  N   TYR A 354      -5.174  14.635   9.269  1.00  0.90           N  
ATOM   2711  CA  TYR A 354      -4.147  14.743   8.239  1.00  0.90           C  
ATOM   2712  C   TYR A 354      -2.911  15.456   8.774  1.00  0.91           C  
ATOM   2713  CB  TYR A 354      -4.691  15.487   7.015  1.00  0.89           C  
ATOM   2714  O   TYR A 354      -3.023  16.412   9.546  1.00  0.90           O  
ATOM   2715  CG  TYR A 354      -3.665  15.696   5.927  1.00  0.87           C  
ATOM   2716  CD1 TYR A 354      -2.958  16.892   5.830  1.00  0.84           C  
ATOM   2717  CD2 TYR A 354      -3.403  14.699   4.994  1.00  0.84           C  
ATOM   2718  CE1 TYR A 354      -2.013  17.089   4.828  1.00  0.85           C  
ATOM   2719  CE2 TYR A 354      -2.460  14.885   3.988  1.00  0.85           C  
ATOM   2720  OH  TYR A 354      -0.838  16.272   2.919  1.00  0.78           O  
ATOM   2721  CZ  TYR A 354      -1.772  16.082   3.913  1.00  0.83           C  
ATOM   2722  N   CYS A 355      -1.728  15.012   8.297  1.00  0.91           N  
ATOM   2723  CA  CYS A 355      -0.478  15.759   8.379  1.00  0.92           C  
ATOM   2724  C   CYS A 355       0.311  15.646   7.081  1.00  0.90           C  
ATOM   2725  CB  CYS A 355       0.370  15.258   9.548  1.00  0.91           C  
ATOM   2726  O   CYS A 355       0.039  14.770   6.258  1.00  0.88           O  
ATOM   2727  SG  CYS A 355       0.982  13.573   9.333  1.00  0.93           S  
ATOM   2728  N   GLY A 356       1.298  16.540   6.840  1.00  0.92           N  
ATOM   2729  CA  GLY A 356       2.077  16.550   5.612  1.00  0.92           C  
ATOM   2730  C   GLY A 356       1.860  17.799   4.779  1.00  0.91           C  
ATOM   2731  O   GLY A 356       1.389  18.818   5.289  1.00  0.88           O  
ATOM   2732  N   TYR A 357       2.364  17.691   3.474  1.00  0.89           N  
ATOM   2733  CA  TYR A 357       2.188  18.777   2.517  1.00  0.89           C  
ATOM   2734  C   TYR A 357       0.733  18.885   2.077  1.00  0.87           C  
ATOM   2735  CB  TYR A 357       3.089  18.570   1.296  1.00  0.87           C  
ATOM   2736  O   TYR A 357       0.180  17.945   1.501  1.00  0.83           O  
ATOM   2737  CG  TYR A 357       3.121  19.752   0.358  1.00  0.84           C  
ATOM   2738  CD1 TYR A 357       3.702  20.958   0.745  1.00  0.80           C  
ATOM   2739  CD2 TYR A 357       2.569  19.667  -0.916  1.00  0.80           C  
ATOM   2740  CE1 TYR A 357       3.732  22.050  -0.115  1.00  0.80           C  
ATOM   2741  CE2 TYR A 357       2.594  20.753  -1.784  1.00  0.81           C  
ATOM   2742  OH  TYR A 357       3.204  23.017  -2.232  1.00  0.73           O  
ATOM   2743  CZ  TYR A 357       3.177  21.938  -1.376  1.00  0.78           C  
ATOM   2744  N   ALA A 358       0.044  19.965   2.413  1.00  0.82           N  
ATOM   2745  CA  ALA A 358      -1.377  20.211   2.180  1.00  0.80           C  
ATOM   2746  C   ALA A 358      -1.667  20.388   0.693  1.00  0.78           C  
ATOM   2747  CB  ALA A 358      -1.838  21.440   2.959  1.00  0.76           C  
ATOM   2748  O   ALA A 358      -2.047  21.476   0.253  1.00  0.70           O  
ATOM   2749  N   MET A 359      -1.456  19.512  -0.153  1.00  0.67           N  
ATOM   2750  CA  MET A 359      -1.819  19.684  -1.556  1.00  0.67           C  
ATOM   2751  C   MET A 359      -3.308  19.429  -1.768  1.00  0.66           C  
ATOM   2752  CB  MET A 359      -0.997  18.747  -2.443  1.00  0.60           C  
ATOM   2753  O   MET A 359      -3.921  20.014  -2.663  1.00  0.60           O  
ATOM   2754  CG  MET A 359       0.467  19.141  -2.559  1.00  0.55           C  
ATOM   2755  SD  MET A 359       1.352  18.184  -3.851  1.00  0.61           S  
ATOM   2756  CE  MET A 359       0.242  18.450  -5.262  1.00  0.48           C  
ATOM   2757  N   VAL A 360      -4.022  18.649  -0.993  1.00  0.65           N  
ATOM   2758  CA  VAL A 360      -5.233  18.074  -1.566  1.00  0.65           C  
ATOM   2759  C   VAL A 360      -6.368  18.137  -0.547  1.00  0.66           C  
ATOM   2760  CB  VAL A 360      -5.008  16.615  -2.023  1.00  0.57           C  
ATOM   2761  O   VAL A 360      -7.545  18.113  -0.916  1.00  0.61           O  
ATOM   2762  CG1 VAL A 360      -6.149  16.150  -2.926  1.00  0.49           C  
ATOM   2763  CG2 VAL A 360      -3.666  16.483  -2.741  1.00  0.49           C  
ATOM   2764  N   VAL A 361      -6.166  18.218   0.835  1.00  0.61           N  
ATOM   2765  CA  VAL A 361      -7.219  17.696   1.699  1.00  0.60           C  
ATOM   2766  C   VAL A 361      -7.805  18.828   2.542  1.00  0.62           C  
ATOM   2767  CB  VAL A 361      -6.695  16.567   2.614  1.00  0.53           C  
ATOM   2768  O   VAL A 361      -8.937  18.732   3.020  1.00  0.58           O  
ATOM   2769  CG1 VAL A 361      -7.841  15.934   3.401  1.00  0.46           C  
ATOM   2770  CG2 VAL A 361      -5.960  15.511   1.790  1.00  0.45           C  
ATOM   2771  N   MET A 362      -7.247  19.948   2.738  1.00  0.57           N  
ATOM   2772  CA  MET A 362      -7.618  20.764   3.891  1.00  0.59           C  
ATOM   2773  C   MET A 362      -8.244  22.082   3.446  1.00  0.58           C  
ATOM   2774  CB  MET A 362      -6.398  21.036   4.773  1.00  0.49           C  
ATOM   2775  O   MET A 362      -7.953  23.136   4.015  1.00  0.53           O  
ATOM   2776  CG  MET A 362      -5.851  19.797   5.462  1.00  0.45           C  
ATOM   2777  SD  MET A 362      -6.437  19.640   7.194  1.00  0.56           S  
ATOM   2778  CE  MET A 362      -5.639  21.091   7.935  1.00  0.39           C  
ATOM   2779  N   GLY A 363      -9.146  22.022   2.408  1.00  0.58           N  
ATOM   2780  CA  GLY A 363     -10.112  23.082   2.167  1.00  0.58           C  
ATOM   2781  C   GLY A 363      -9.466  24.424   1.879  1.00  0.59           C  
ATOM   2782  O   GLY A 363     -10.035  25.473   2.190  1.00  0.55           O  
ATOM   2783  N   GLY A 364      -8.186  24.414   1.461  1.00  0.57           N  
ATOM   2784  CA  GLY A 364      -7.645  25.703   1.061  1.00  0.59           C  
ATOM   2785  C   GLY A 364      -6.251  25.959   1.604  1.00  0.59           C  
ATOM   2786  O   GLY A 364      -5.685  27.034   1.391  1.00  0.56           O  
ATOM   2787  N   ILE A 365      -5.760  25.142   2.404  1.00  0.69           N  
ATOM   2788  CA  ILE A 365      -4.423  25.349   2.950  1.00  0.70           C  
ATOM   2789  C   ILE A 365      -3.382  24.760   2.001  1.00  0.69           C  
ATOM   2790  CB  ILE A 365      -4.283  24.722   4.355  1.00  0.63           C  
ATOM   2791  O   ILE A 365      -2.463  24.060   2.434  1.00  0.64           O  
ATOM   2792  CG1 ILE A 365      -5.456  25.144   5.248  1.00  0.57           C  
ATOM   2793  CG2 ILE A 365      -2.945  25.110   4.989  1.00  0.56           C  
ATOM   2794  CD1 ILE A 365      -5.398  24.572   6.657  1.00  0.58           C  
ATOM   2795  N   ALA A 366      -3.581  25.138   0.762  1.00  0.71           N  
ATOM   2796  CA  ALA A 366      -2.642  24.670  -0.254  1.00  0.73           C  
ATOM   2797  C   ALA A 366      -1.255  25.268  -0.036  1.00  0.74           C  
ATOM   2798  CB  ALA A 366      -3.153  25.013  -1.651  1.00  0.68           C  
ATOM   2799  O   ALA A 366      -1.119  26.476   0.173  1.00  0.73           O  
ATOM   2800  N   GLY A 367      -0.292  24.530   0.063  1.00  0.79           N  
ATOM   2801  CA  GLY A 367       1.099  24.951   0.018  1.00  0.81           C  
ATOM   2802  C   GLY A 367       1.750  25.006   1.387  1.00  0.82           C  
ATOM   2803  O   GLY A 367       2.920  25.375   1.510  1.00  0.81           O  
ATOM   2804  N   GLN A 368       1.114  24.683   2.392  1.00  0.86           N  
ATOM   2805  CA  GLN A 368       1.692  24.663   3.732  1.00  0.87           C  
ATOM   2806  C   GLN A 368       1.897  23.232   4.222  1.00  0.88           C  
ATOM   2807  CB  GLN A 368       0.804  25.432   4.712  1.00  0.85           C  
ATOM   2808  O   GLN A 368       1.062  22.360   3.972  1.00  0.88           O  
ATOM   2809  CG  GLN A 368       0.645  26.907   4.370  1.00  0.78           C  
ATOM   2810  CD  GLN A 368      -0.047  27.692   5.468  1.00  0.76           C  
ATOM   2811  NE2 GLN A 368       0.018  29.017   5.381  1.00  0.74           N  
ATOM   2812  OE1 GLN A 368      -0.635  27.114   6.387  1.00  0.78           O  
ATOM   2813  N   ASN A 369       2.950  23.008   4.942  1.00  0.90           N  
ATOM   2814  CA  ASN A 369       3.170  21.765   5.673  1.00  0.91           C  
ATOM   2815  C   ASN A 369       2.368  21.728   6.970  1.00  0.91           C  
ATOM   2816  CB  ASN A 369       4.660  21.570   5.964  1.00  0.90           C  
ATOM   2817  O   ASN A 369       2.509  22.611   7.818  1.00  0.91           O  
ATOM   2818  CG  ASN A 369       5.481  21.381   4.704  1.00  0.89           C  
ATOM   2819  ND2 ASN A 369       6.795  21.533   4.825  1.00  0.89           N  
ATOM   2820  OD1 ASN A 369       4.940  21.103   3.631  1.00  0.88           O  
ATOM   2821  N   ILE A 370       1.592  20.794   7.169  1.00  0.90           N  
ATOM   2822  CA  ILE A 370       0.905  20.465   8.414  1.00  0.92           C  
ATOM   2823  C   ILE A 370       1.739  19.468   9.216  1.00  0.93           C  
ATOM   2824  CB  ILE A 370      -0.505  19.892   8.147  1.00  0.90           C  
ATOM   2825  O   ILE A 370       1.881  18.309   8.821  1.00  0.93           O  
ATOM   2826  CG1 ILE A 370      -1.329  20.872   7.304  1.00  0.87           C  
ATOM   2827  CG2 ILE A 370      -1.216  19.573   9.466  1.00  0.86           C  
ATOM   2828  CD1 ILE A 370      -2.679  20.325   6.863  1.00  0.84           C  
ATOM   2829  N   LEU A 371       2.248  19.936  10.275  1.00  0.93           N  
ATOM   2830  CA  LEU A 371       3.356  19.262  10.943  1.00  0.94           C  
ATOM   2831  C   LEU A 371       2.841  18.247  11.958  1.00  0.94           C  
ATOM   2832  CB  LEU A 371       4.262  20.282  11.638  1.00  0.94           C  
ATOM   2833  O   LEU A 371       3.599  17.397  12.430  1.00  0.94           O  
ATOM   2834  CG  LEU A 371       4.917  21.331  10.738  1.00  0.94           C  
ATOM   2835  CD1 LEU A 371       5.886  22.190  11.544  1.00  0.93           C  
ATOM   2836  CD2 LEU A 371       5.634  20.661   9.570  1.00  0.93           C  
ATOM   2837  N   SER A 372       1.582  18.361  12.361  1.00  0.93           N  
ATOM   2838  CA  SER A 372       0.886  17.457  13.271  1.00  0.94           C  
ATOM   2839  C   SER A 372      -0.454  17.014  12.693  1.00  0.93           C  
ATOM   2840  CB  SER A 372       0.669  18.126  14.629  1.00  0.93           C  
ATOM   2841  O   SER A 372      -1.059  17.731  11.894  1.00  0.92           O  
ATOM   2842  OG  SER A 372       1.908  18.472  15.224  1.00  0.89           O  
ATOM   2843  N   TYR A 373      -0.951  15.890  13.080  1.00  0.93           N  
ATOM   2844  CA  TYR A 373      -2.281  15.436  12.688  1.00  0.93           C  
ATOM   2845  C   TYR A 373      -3.345  16.447  13.099  1.00  0.91           C  
ATOM   2846  CB  TYR A 373      -2.588  14.072  13.312  1.00  0.93           C  
ATOM   2847  O   TYR A 373      -3.643  16.596  14.286  1.00  0.88           O  
ATOM   2848  CG  TYR A 373      -1.828  12.930  12.682  1.00  0.94           C  
ATOM   2849  CD1 TYR A 373      -2.213  12.409  11.448  1.00  0.93           C  
ATOM   2850  CD2 TYR A 373      -0.726  12.370  13.318  1.00  0.93           C  
ATOM   2851  CE1 TYR A 373      -1.516  11.356  10.864  1.00  0.93           C  
ATOM   2852  CE2 TYR A 373      -0.022  11.317  12.743  1.00  0.93           C  
ATOM   2853  OH  TYR A 373       0.269   9.775  10.944  1.00  0.91           O  
ATOM   2854  CZ  TYR A 373      -0.424  10.818  11.518  1.00  0.93           C  
ATOM   2855  N   THR A 374      -3.946  17.055  12.140  1.00  0.91           N  
ATOM   2856  CA  THR A 374      -5.003  18.052  12.267  1.00  0.92           C  
ATOM   2857  C   THR A 374      -6.332  17.500  11.759  1.00  0.91           C  
ATOM   2858  CB  THR A 374      -4.652  19.340  11.499  1.00  0.91           C  
ATOM   2859  O   THR A 374      -6.382  16.861  10.705  1.00  0.90           O  
ATOM   2860  CG2 THR A 374      -5.741  20.394  11.666  1.00  0.86           C  
ATOM   2861  OG1 THR A 374      -3.415  19.864  11.997  1.00  0.89           O  
ATOM   2862  N   GLU A 375      -7.397  17.699  12.484  1.00  0.90           N  
ATOM   2863  CA  GLU A 375      -8.718  17.225  12.082  1.00  0.91           C  
ATOM   2864  C   GLU A 375      -9.164  17.877  10.776  1.00  0.89           C  
ATOM   2865  CB  GLU A 375      -9.745  17.497  13.184  1.00  0.90           C  
ATOM   2866  O   GLU A 375      -9.026  19.090  10.603  1.00  0.88           O  
ATOM   2867  CG  GLU A 375     -11.091  16.827  12.949  1.00  0.90           C  
ATOM   2868  CD  GLU A 375     -12.013  16.893  14.156  1.00  0.90           C  
ATOM   2869  OE1 GLU A 375     -11.518  17.100  15.287  1.00  0.89           O  
ATOM   2870  OE2 GLU A 375     -13.240  16.736  13.969  1.00  0.90           O  
ATOM   2871  N   VAL A 376      -9.651  17.028   9.864  1.00  0.89           N  
ATOM   2872  CA  VAL A 376     -10.217  17.429   8.580  1.00  0.88           C  
ATOM   2873  C   VAL A 376     -11.728  17.602   8.712  1.00  0.87           C  
ATOM   2874  CB  VAL A 376      -9.893  16.402   7.472  1.00  0.87           C  
ATOM   2875  O   VAL A 376     -12.423  16.702   9.189  1.00  0.85           O  
ATOM   2876  CG1 VAL A 376     -10.470  16.854   6.132  1.00  0.85           C  
ATOM   2877  CG2 VAL A 376      -8.383  16.193   7.364  1.00  0.85           C  
ATOM   2878  N   ASP A 377     -12.229  18.749   8.259  1.00  0.86           N  
ATOM   2879  CA  ASP A 377     -13.665  19.004   8.205  1.00  0.87           C  
ATOM   2880  C   ASP A 377     -14.341  18.118   7.161  1.00  0.86           C  
ATOM   2881  CB  ASP A 377     -13.937  20.478   7.898  1.00  0.85           C  
ATOM   2882  O   ASP A 377     -14.123  18.287   5.960  1.00  0.85           O  
ATOM   2883  CG  ASP A 377     -15.417  20.799   7.796  1.00  0.84           C  
ATOM   2884  OD1 ASP A 377     -16.252  19.971   8.219  1.00  0.84           O  
ATOM   2885  OD2 ASP A 377     -15.753  21.890   7.285  1.00  0.84           O  
ATOM   2886  N   MET A 378     -15.245  17.226   7.615  1.00  0.87           N  
ATOM   2887  CA  MET A 378     -15.954  16.247   6.796  1.00  0.87           C  
ATOM   2888  C   MET A 378     -17.386  16.697   6.528  1.00  0.86           C  
ATOM   2889  CB  MET A 378     -15.955  14.876   7.475  1.00  0.85           C  
ATOM   2890  O   MET A 378     -18.212  15.910   6.064  1.00  0.83           O  
ATOM   2891  CG  MET A 378     -14.572  14.264   7.622  1.00  0.82           C  
ATOM   2892  SD  MET A 378     -13.862  13.736   6.015  1.00  0.84           S  
ATOM   2893  CE  MET A 378     -14.971  12.357   5.613  1.00  0.76           C  
ATOM   2894  N   SER A 379     -17.742  17.987   6.704  1.00  0.87           N  
ATOM   2895  CA  SER A 379     -19.083  18.528   6.512  1.00  0.87           C  
ATOM   2896  C   SER A 379     -19.480  18.513   5.040  1.00  0.85           C  
ATOM   2897  CB  SER A 379     -19.169  19.954   7.057  1.00  0.85           C  
ATOM   2898  O   SER A 379     -20.656  18.674   4.706  1.00  0.82           O  
ATOM   2899  OG  SER A 379     -18.281  20.813   6.363  1.00  0.87           O  
ATOM   2900  N   PHE A 380     -18.515  18.315   4.162  1.00  0.83           N  
ATOM   2901  CA  PHE A 380     -18.741  18.166   2.729  1.00  0.83           C  
ATOM   2902  C   PHE A 380     -19.404  16.828   2.422  1.00  0.82           C  
ATOM   2903  CB  PHE A 380     -17.422  18.287   1.959  1.00  0.80           C  
ATOM   2904  O   PHE A 380     -19.897  16.613   1.312  1.00  0.79           O  
ATOM   2905  CG  PHE A 380     -16.392  17.264   2.355  1.00  0.76           C  
ATOM   2906  CD1 PHE A 380     -15.400  17.576   3.276  1.00  0.73           C  
ATOM   2907  CD2 PHE A 380     -16.417  15.988   1.806  1.00  0.73           C  
ATOM   2908  CE1 PHE A 380     -14.446  16.631   3.645  1.00  0.70           C  
ATOM   2909  CE2 PHE A 380     -15.466  15.038   2.169  1.00  0.69           C  
ATOM   2910  CZ  PHE A 380     -14.481  15.362   3.088  1.00  0.69           C  
ATOM   2911  N   ILE A 381     -19.283  15.752   3.321  1.00  0.82           N  
ATOM   2912  CA  ILE A 381     -19.963  14.467   3.199  1.00  0.81           C  
ATOM   2913  C   ILE A 381     -21.416  14.608   3.649  1.00  0.77           C  
ATOM   2914  CB  ILE A 381     -19.251  13.370   4.022  1.00  0.78           C  
ATOM   2915  O   ILE A 381     -21.698  14.671   4.848  1.00  0.72           O  
ATOM   2916  CG1 ILE A 381     -17.784  13.250   3.596  1.00  0.76           C  
ATOM   2917  CG2 ILE A 381     -19.976  12.029   3.876  1.00  0.74           C  
ATOM   2918  CD1 ILE A 381     -16.994  12.211   4.380  1.00  0.73           C  
ATOM   2919  N   GLN A 382     -22.337  14.803   2.666  1.00  0.79           N  
ATOM   2920  CA  GLN A 382     -23.782  14.812   2.869  1.00  0.79           C  
ATOM   2921  C   GLN A 382     -24.377  13.423   2.656  1.00  0.73           C  
ATOM   2922  CB  GLN A 382     -24.450  15.819   1.931  1.00  0.73           C  
ATOM   2923  O   GLN A 382     -23.904  12.663   1.808  1.00  0.68           O  
ATOM   2924  CG  GLN A 382     -24.052  17.265   2.196  1.00  0.71           C  
ATOM   2925  CD  GLN A 382     -24.817  18.252   1.335  1.00  0.68           C  
ATOM   2926  NE2 GLN A 382     -24.655  19.539   1.621  1.00  0.70           N  
ATOM   2927  OE1 GLN A 382     -25.548  17.860   0.419  1.00  0.75           O  
TER    2928      GLN A 382
END
