# Supplementary material for: DepoScope: Accurate phage depolymerase annotation and domain delineation using large language models
Source: PLoS Comput Biol. 2024 Aug 5;20(8):e1011831. doi: 10.1371/journal.pcbi.1011831 (PMC11326577; doi:10.1371/journal.pcbi.1011831)
Supplement: S1 Data — (ZIP) [file pcbi.1011831.s003.zip › FN_FP_deposcope_032024/False_positives/NC_027364.1__YP_009150604.pdb]

PARENT N/A
ATOM      1  N   MET A   1     -61.085 -18.697   6.825  1.00  0.72           N  
ATOM      2  CA  MET A   1     -59.747 -18.639   7.407  1.00  0.74           C  
ATOM      3  C   MET A   1     -58.909 -17.554   6.737  1.00  0.73           C  
ATOM      4  CB  MET A   1     -59.047 -19.993   7.281  1.00  0.65           C  
ATOM      5  O   MET A   1     -58.633 -17.629   5.539  1.00  0.65           O  
ATOM      6  CG  MET A   1     -58.508 -20.528   8.598  1.00  0.59           C  
ATOM      7  SD  MET A   1     -57.739 -22.185   8.421  1.00  0.62           S  
ATOM      8  CE  MET A   1     -58.778 -23.143   9.559  1.00  0.57           C  
ATOM      9  N   LEU A   2     -58.855 -16.253   7.201  1.00  0.76           N  
ATOM     10  CA  LEU A   2     -57.904 -15.256   6.720  1.00  0.76           C  
ATOM     11  C   LEU A   2     -56.476 -15.784   6.800  1.00  0.75           C  
ATOM     12  CB  LEU A   2     -58.028 -13.962   7.529  1.00  0.71           C  
ATOM     13  O   LEU A   2     -56.051 -16.283   7.845  1.00  0.69           O  
ATOM     14  CG  LEU A   2     -59.161 -13.016   7.125  1.00  0.68           C  
ATOM     15  CD1 LEU A   2     -59.525 -12.100   8.289  1.00  0.65           C  
ATOM     16  CD2 LEU A   2     -58.765 -12.201   5.899  1.00  0.67           C  
ATOM     17  N   PRO A   3     -55.774 -16.167   5.715  1.00  0.71           N  
ATOM     18  CA  PRO A   3     -54.328 -16.329   5.882  1.00  0.70           C  
ATOM     19  C   PRO A   3     -53.712 -15.255   6.776  1.00  0.70           C  
ATOM     20  CB  PRO A   3     -53.794 -16.220   4.451  1.00  0.65           C  
ATOM     21  O   PRO A   3     -53.718 -14.073   6.421  1.00  0.65           O  
ATOM     22  CG  PRO A   3     -54.811 -15.400   3.725  1.00  0.63           C  
ATOM     23  CD  PRO A   3     -56.136 -15.566   4.412  1.00  0.62           C  
ATOM     24  N   PHE A   4     -53.596 -15.360   8.131  1.00  0.70           N  
ATOM     25  CA  PHE A   4     -52.623 -14.528   8.829  1.00  0.70           C  
ATOM     26  C   PHE A   4     -51.363 -14.350   7.991  1.00  0.70           C  
ATOM     27  CB  PHE A   4     -52.268 -15.140  10.188  1.00  0.64           C  
ATOM     28  O   PHE A   4     -50.547 -15.268   7.884  1.00  0.65           O  
ATOM     29  CG  PHE A   4     -53.067 -14.580  11.334  1.00  0.61           C  
ATOM     30  CD1 PHE A   4     -52.618 -13.467  12.034  1.00  0.57           C  
ATOM     31  CD2 PHE A   4     -54.268 -15.167  11.710  1.00  0.59           C  
ATOM     32  CE1 PHE A   4     -53.356 -12.946  13.095  1.00  0.56           C  
ATOM     33  CE2 PHE A   4     -55.011 -14.652  12.769  1.00  0.56           C  
ATOM     34  CZ  PHE A   4     -54.553 -13.543  13.460  1.00  0.54           C  
ATOM     35  N   ALA A   5     -51.216 -13.441   6.981  1.00  0.67           N  
ATOM     36  CA  ALA A   5     -49.927 -12.901   6.554  1.00  0.67           C  
ATOM     37  C   ALA A   5     -49.000 -12.686   7.747  1.00  0.66           C  
ATOM     38  CB  ALA A   5     -50.124 -11.592   5.794  1.00  0.61           C  
ATOM     39  O   ALA A   5     -49.231 -11.795   8.568  1.00  0.62           O  
ATOM     40  N   ARG A   6     -48.442 -13.772   8.397  1.00  0.67           N  
ATOM     41  CA  ARG A   6     -47.254 -13.470   9.188  1.00  0.66           C  
ATOM     42  C   ARG A   6     -46.533 -12.240   8.646  1.00  0.67           C  
ATOM     43  CB  ARG A   6     -46.303 -14.668   9.209  1.00  0.62           C  
ATOM     44  O   ARG A   6     -45.847 -12.317   7.625  1.00  0.63           O  
ATOM     45  CG  ARG A   6     -46.235 -15.378  10.552  1.00  0.59           C  
ATOM     46  CD  ARG A   6     -45.243 -16.532  10.531  1.00  0.59           C  
ATOM     47  NE  ARG A   6     -45.200 -17.230  11.813  1.00  0.45           N  
ATOM     48  NH1 ARG A   6     -43.513 -18.685  11.199  1.00  0.33           N  
ATOM     49  NH2 ARG A   6     -44.424 -18.799  13.300  1.00  0.27           N  
ATOM     50  CZ  ARG A   6     -44.379 -18.236  12.101  1.00  0.54           C  
ATOM     51  N   MET A   7     -46.954 -11.011   8.862  1.00  0.64           N  
ATOM     52  CA  MET A   7     -45.998  -9.907   8.862  1.00  0.64           C  
ATOM     53  C   MET A   7     -44.673 -10.334   9.485  1.00  0.63           C  
ATOM     54  CB  MET A   7     -46.566  -8.703   9.615  1.00  0.58           C  
ATOM     55  O   MET A   7     -44.560 -10.431  10.708  1.00  0.60           O  
ATOM     56  CG  MET A   7     -47.338  -7.736   8.732  1.00  0.55           C  
ATOM     57  SD  MET A   7     -47.858  -6.224   9.633  1.00  0.52           S  
ATOM     58  CE  MET A   7     -49.462  -6.774  10.280  1.00  0.47           C  
ATOM     59  N   MET A   8     -43.869 -11.185   8.886  1.00  0.62           N  
ATOM     60  CA  MET A   8     -42.461 -11.120   9.268  1.00  0.62           C  
ATOM     61  C   MET A   8     -42.054  -9.689   9.602  1.00  0.62           C  
ATOM     62  CB  MET A   8     -41.574 -11.670   8.149  1.00  0.57           C  
ATOM     63  O   MET A   8     -42.047  -8.821   8.728  1.00  0.59           O  
ATOM     64  CG  MET A   8     -41.651 -13.179   7.991  1.00  0.55           C  
ATOM     65  SD  MET A   8     -40.089 -13.900   7.353  1.00  0.53           S  
ATOM     66  CE  MET A   8     -40.610 -14.359   5.676  1.00  0.48           C  
ATOM     67  N   ASN A   9     -42.407  -9.101  10.801  1.00  0.63           N  
ATOM     68  CA  ASN A   9     -41.500  -8.040  11.223  1.00  0.64           C  
ATOM     69  C   ASN A   9     -40.079  -8.286  10.725  1.00  0.63           C  
ATOM     70  CB  ASN A   9     -41.511  -7.899  12.747  1.00  0.59           C  
ATOM     71  O   ASN A   9     -39.336  -9.072  11.317  1.00  0.60           O  
ATOM     72  CG  ASN A   9     -42.216  -6.639  13.211  1.00  0.55           C  
ATOM     73  ND2 ASN A   9     -42.557  -6.589  14.494  1.00  0.56           N  
ATOM     74  OD1 ASN A   9     -42.453  -5.720  12.424  1.00  0.56           O  
ATOM     75  N   TYR A  10     -39.753  -8.215   9.389  1.00  0.63           N  
ATOM     76  CA  TYR A  10     -38.350  -7.876   9.182  1.00  0.64           C  
ATOM     77  C   TYR A  10     -37.849  -6.936  10.272  1.00  0.63           C  
ATOM     78  CB  TYR A  10     -38.150  -7.233   7.806  1.00  0.59           C  
ATOM     79  O   TYR A  10     -38.120  -5.733  10.236  1.00  0.61           O  
ATOM     80  CG  TYR A  10     -38.310  -8.198   6.656  1.00  0.57           C  
ATOM     81  CD1 TYR A  10     -37.268  -9.040   6.277  1.00  0.53           C  
ATOM     82  CD2 TYR A  10     -39.504  -8.268   5.946  1.00  0.54           C  
ATOM     83  CE1 TYR A  10     -37.410  -9.929   5.217  1.00  0.51           C  
ATOM     84  CE2 TYR A  10     -39.658  -9.153   4.884  1.00  0.53           C  
ATOM     85  OH  TYR A  10     -38.754 -10.857   3.478  1.00  0.52           O  
ATOM     86  CZ  TYR A  10     -38.607  -9.979   4.528  1.00  0.50           C  
ATOM     87  N   GLY A  11     -37.893  -7.290  11.604  1.00  0.65           N  
ATOM     88  CA  GLY A  11     -37.013  -6.589  12.525  1.00  0.65           C  
ATOM     89  C   GLY A  11     -36.129  -5.563  11.842  1.00  0.64           C  
ATOM     90  O   GLY A  11     -35.680  -5.775  10.714  1.00  0.60           O  
ATOM     91  N   ASN A  12     -36.447  -4.278  11.952  1.00  0.71           N  
ATOM     92  CA  ASN A  12     -35.539  -3.203  11.568  1.00  0.72           C  
ATOM     93  C   ASN A  12     -34.145  -3.733  11.245  1.00  0.72           C  
ATOM     94  CB  ASN A  12     -35.463  -2.145  12.671  1.00  0.65           C  
ATOM     95  O   ASN A  12     -33.319  -3.904  12.143  1.00  0.69           O  
ATOM     96  CG  ASN A  12     -36.739  -1.336  12.794  1.00  0.60           C  
ATOM     97  ND2 ASN A  12     -37.024  -0.858  13.999  1.00  0.60           N  
ATOM     98  OD1 ASN A  12     -37.462  -1.142  11.813  1.00  0.61           O  
ATOM     99  N   ILE A  13     -33.955  -4.509  10.327  1.00  0.72           N  
ATOM    100  CA  ILE A  13     -32.571  -4.580   9.873  1.00  0.73           C  
ATOM    101  C   ILE A  13     -31.955  -3.182   9.874  1.00  0.73           C  
ATOM    102  CB  ILE A  13     -32.470  -5.209   8.465  1.00  0.69           C  
ATOM    103  O   ILE A  13     -32.175  -2.399   8.946  1.00  0.71           O  
ATOM    104  CG1 ILE A  13     -33.131  -6.592   8.449  1.00  0.63           C  
ATOM    105  CG2 ILE A  13     -31.008  -5.296   8.016  1.00  0.61           C  
ATOM    106  CD1 ILE A  13     -33.167  -7.245   7.075  1.00  0.60           C  
ATOM    107  N   VAL A  14     -31.447  -2.781  10.976  1.00  0.74           N  
ATOM    108  CA  VAL A  14     -30.609  -1.586  10.991  1.00  0.76           C  
ATOM    109  C   VAL A  14     -29.514  -1.708   9.934  1.00  0.75           C  
ATOM    110  CB  VAL A  14     -29.982  -1.351  12.384  1.00  0.72           C  
ATOM    111  O   VAL A  14     -28.665  -2.599  10.011  1.00  0.74           O  
ATOM    112  CG1 VAL A  14     -29.171  -0.057  12.399  1.00  0.68           C  
ATOM    113  CG2 VAL A  14     -31.067  -1.319  13.459  1.00  0.65           C  
ATOM    114  N   PRO A  15     -29.602  -0.972   8.875  1.00  0.75           N  
ATOM    115  CA  PRO A  15     -28.495  -1.051   7.920  1.00  0.76           C  
ATOM    116  C   PRO A  15     -27.128  -0.934   8.590  1.00  0.77           C  
ATOM    117  CB  PRO A  15     -28.748   0.136   6.987  1.00  0.73           C  
ATOM    118  O   PRO A  15     -26.895  -0.007   9.370  1.00  0.77           O  
ATOM    119  CG  PRO A  15     -29.569   1.089   7.796  1.00  0.73           C  
ATOM    120  CD  PRO A  15     -30.295   0.311   8.856  1.00  0.73           C  
ATOM    121  N   VAL A  16     -26.294  -2.020   8.459  1.00  0.77           N  
ATOM    122  CA  VAL A  16     -24.913  -1.898   8.913  1.00  0.78           C  
ATOM    123  C   VAL A  16     -24.280  -0.647   8.308  1.00  0.80           C  
ATOM    124  CB  VAL A  16     -24.082  -3.147   8.545  1.00  0.76           C  
ATOM    125  O   VAL A  16     -24.303  -0.458   7.090  1.00  0.79           O  
ATOM    126  CG1 VAL A  16     -22.653  -3.019   9.069  1.00  0.74           C  
ATOM    127  CG2 VAL A  16     -24.744  -4.409   9.094  1.00  0.74           C  
ATOM    128  N   PRO A  17     -23.856   0.228   9.192  1.00  0.79           N  
ATOM    129  CA  PRO A  17     -23.222   1.410   8.603  1.00  0.81           C  
ATOM    130  C   PRO A  17     -22.112   1.053   7.617  1.00  0.82           C  
ATOM    131  CB  PRO A  17     -22.657   2.150   9.817  1.00  0.78           C  
ATOM    132  O   PRO A  17     -21.255   0.219   7.922  1.00  0.81           O  
ATOM    133  CG  PRO A  17     -23.450   1.641  10.978  1.00  0.76           C  
ATOM    134  CD  PRO A  17     -23.865   0.227  10.689  1.00  0.76           C  
ATOM    135  N   LEU A  18     -22.174   1.572   6.491  1.00  0.85           N  
ATOM    136  CA  LEU A  18     -21.149   1.438   5.461  1.00  0.86           C  
ATOM    137  C   LEU A  18     -19.789   1.883   5.987  1.00  0.86           C  
ATOM    138  CB  LEU A  18     -21.523   2.256   4.223  1.00  0.82           C  
ATOM    139  O   LEU A  18     -19.644   3.007   6.473  1.00  0.85           O  
ATOM    140  CG  LEU A  18     -20.619   2.087   3.000  1.00  0.76           C  
ATOM    141  CD1 LEU A  18     -20.781   0.690   2.411  1.00  0.71           C  
ATOM    142  CD2 LEU A  18     -20.929   3.153   1.955  1.00  0.72           C  
ATOM    143  N   GLN A  19     -18.807   0.989   5.950  1.00  0.90           N  
ATOM    144  CA  GLN A  19     -17.443   1.244   6.399  1.00  0.91           C  
ATOM    145  C   GLN A  19     -16.448   1.086   5.253  1.00  0.93           C  
ATOM    146  CB  GLN A  19     -17.072   0.307   7.550  1.00  0.89           C  
ATOM    147  O   GLN A  19     -16.672   0.295   4.334  1.00  0.93           O  
ATOM    148  CG  GLN A  19     -17.880   0.542   8.819  1.00  0.84           C  
ATOM    149  CD  GLN A  19     -17.414  -0.318   9.979  1.00  0.82           C  
ATOM    150  NE2 GLN A  19     -17.742   0.101  11.197  1.00  0.81           N  
ATOM    151  OE1 GLN A  19     -16.765  -1.350   9.782  1.00  0.84           O  
ATOM    152  N   ILE A  20     -15.387   1.847   5.271  1.00  0.93           N  
ATOM    153  CA  ILE A  20     -14.226   1.647   4.410  1.00  0.93           C  
ATOM    154  C   ILE A  20     -13.526   0.342   4.782  1.00  0.94           C  
ATOM    155  CB  ILE A  20     -13.239   2.832   4.509  1.00  0.93           C  
ATOM    156  O   ILE A  20     -13.099   0.164   5.925  1.00  0.93           O  
ATOM    157  CG1 ILE A  20     -13.914   4.129   4.047  1.00  0.92           C  
ATOM    158  CG2 ILE A  20     -11.975   2.552   3.691  1.00  0.92           C  
ATOM    159  CD1 ILE A  20     -13.216   5.395   4.526  1.00  0.90           C  
ATOM    160  N   LYS A  21     -13.437  -0.561   3.870  1.00  0.95           N  
ATOM    161  CA  LYS A  21     -12.733  -1.833   4.007  1.00  0.95           C  
ATOM    162  C   LYS A  21     -11.240  -1.667   3.736  1.00  0.94           C  
ATOM    163  CB  LYS A  21     -13.324  -2.878   3.060  1.00  0.95           C  
ATOM    164  O   LYS A  21     -10.408  -2.220   4.458  1.00  0.94           O  
ATOM    165  CG  LYS A  21     -12.696  -4.258   3.191  1.00  0.96           C  
ATOM    166  CD  LYS A  21     -13.362  -5.266   2.264  1.00  0.95           C  
ATOM    167  CE  LYS A  21     -12.703  -6.636   2.359  1.00  0.95           C  
ATOM    168  NZ  LYS A  21     -13.313  -7.611   1.407  1.00  0.93           N  
ATOM    169  N   LYS A  22     -10.888  -0.868   2.654  1.00  0.94           N  
ATOM    170  CA  LYS A  22      -9.511  -0.741   2.186  1.00  0.95           C  
ATOM    171  C   LYS A  22      -9.300   0.579   1.450  1.00  0.95           C  
ATOM    172  CB  LYS A  22      -9.144  -1.914   1.275  1.00  0.94           C  
ATOM    173  O   LYS A  22     -10.175   1.029   0.708  1.00  0.95           O  
ATOM    174  CG  LYS A  22      -7.648  -2.073   1.044  1.00  0.92           C  
ATOM    175  CD  LYS A  22      -7.330  -3.376   0.322  1.00  0.89           C  
ATOM    176  CE  LYS A  22      -5.828  -3.606   0.218  1.00  0.89           C  
ATOM    177  NZ  LYS A  22      -5.512  -4.933  -0.390  1.00  0.88           N  
ATOM    178  N   ILE A  23      -8.122   1.246   1.660  1.00  0.94           N  
ATOM    179  CA  ILE A  23      -7.607   2.363   0.875  1.00  0.94           C  
ATOM    180  C   ILE A  23      -6.237   2.003   0.303  1.00  0.93           C  
ATOM    181  CB  ILE A  23      -7.513   3.652   1.721  1.00  0.94           C  
ATOM    182  O   ILE A  23      -5.343   1.579   1.038  1.00  0.92           O  
ATOM    183  CG1 ILE A  23      -8.856   3.945   2.400  1.00  0.93           C  
ATOM    184  CG2 ILE A  23      -7.067   4.835   0.856  1.00  0.92           C  
ATOM    185  CD1 ILE A  23      -8.815   5.114   3.375  1.00  0.91           C  
ATOM    186  N   ILE A  24      -6.043   2.164  -1.025  1.00  0.94           N  
ATOM    187  CA  ILE A  24      -4.777   1.922  -1.708  1.00  0.94           C  
ATOM    188  C   ILE A  24      -4.396   3.146  -2.537  1.00  0.93           C  
ATOM    189  CB  ILE A  24      -4.851   0.668  -2.608  1.00  0.93           C  
ATOM    190  O   ILE A  24      -4.917   3.346  -3.636  1.00  0.92           O  
ATOM    191  CG1 ILE A  24      -5.553  -0.478  -1.870  1.00  0.93           C  
ATOM    192  CG2 ILE A  24      -3.451   0.248  -3.065  1.00  0.92           C  
ATOM    193  CD1 ILE A  24      -5.747  -1.731  -2.713  1.00  0.91           C  
ATOM    194  N   PRO A  25      -3.585   3.977  -1.953  1.00  0.93           N  
ATOM    195  CA  PRO A  25      -2.962   5.024  -2.767  1.00  0.92           C  
ATOM    196  C   PRO A  25      -1.765   4.515  -3.567  1.00  0.91           C  
ATOM    197  CB  PRO A  25      -2.525   6.063  -1.731  1.00  0.92           C  
ATOM    198  O   PRO A  25      -1.044   3.626  -3.107  1.00  0.90           O  
ATOM    199  CG  PRO A  25      -2.146   5.264  -0.526  1.00  0.91           C  
ATOM    200  CD  PRO A  25      -3.040   4.060  -0.450  1.00  0.90           C  
ATOM    201  N   THR A  26      -1.542   5.135  -4.753  1.00  0.91           N  
ATOM    202  CA  THR A  26      -0.280   5.139  -5.485  1.00  0.90           C  
ATOM    203  C   THR A  26       0.288   6.552  -5.576  1.00  0.90           C  
ATOM    204  CB  THR A  26      -0.455   4.561  -6.902  1.00  0.90           C  
ATOM    205  O   THR A  26      -0.080   7.427  -4.789  1.00  0.88           O  
ATOM    206  CG2 THR A  26      -1.125   3.192  -6.859  1.00  0.88           C  
ATOM    207  OG1 THR A  26      -1.264   5.453  -7.679  1.00  0.90           O  
ATOM    208  N   ASP A  27       1.136   6.768  -6.542  1.00  0.89           N  
ATOM    209  CA  ASP A  27       1.707   8.095  -6.757  1.00  0.88           C  
ATOM    210  C   ASP A  27       0.629   9.097  -7.163  1.00  0.88           C  
ATOM    211  CB  ASP A  27       2.804   8.041  -7.822  1.00  0.87           C  
ATOM    212  O   ASP A  27       0.518  10.172  -6.569  1.00  0.87           O  
ATOM    213  CG  ASP A  27       4.023   7.252  -7.378  1.00  0.84           C  
ATOM    214  OD1 ASP A  27       4.075   6.817  -6.208  1.00  0.81           O  
ATOM    215  OD2 ASP A  27       4.941   7.066  -8.206  1.00  0.82           O  
ATOM    216  N   LEU A  28      -0.265   8.681  -8.022  1.00  0.89           N  
ATOM    217  CA  LEU A  28      -1.147   9.637  -8.684  1.00  0.90           C  
ATOM    218  C   LEU A  28      -2.604   9.203  -8.567  1.00  0.90           C  
ATOM    219  CB  LEU A  28      -0.763   9.787 -10.158  1.00  0.89           C  
ATOM    220  O   LEU A  28      -3.506   9.920  -9.006  1.00  0.90           O  
ATOM    221  CG  LEU A  28       0.636  10.335 -10.443  1.00  0.86           C  
ATOM    222  CD1 LEU A  28       0.902  10.355 -11.944  1.00  0.83           C  
ATOM    223  CD2 LEU A  28       0.796  11.730  -9.847  1.00  0.83           C  
ATOM    224  N   ASP A  29      -2.775   8.046  -7.950  1.00  0.91           N  
ATOM    225  CA  ASP A  29      -4.097   7.429  -7.917  1.00  0.92           C  
ATOM    226  C   ASP A  29      -4.433   6.925  -6.515  1.00  0.92           C  
ATOM    227  CB  ASP A  29      -4.178   6.278  -8.923  1.00  0.91           C  
ATOM    228  O   ASP A  29      -3.536   6.593  -5.737  1.00  0.92           O  
ATOM    229  CG  ASP A  29      -3.847   6.706 -10.341  1.00  0.90           C  
ATOM    230  OD1 ASP A  29      -4.599   7.517 -10.925  1.00  0.89           O  
ATOM    231  OD2 ASP A  29      -2.828   6.226 -10.882  1.00  0.90           O  
ATOM    232  N   VAL A  30      -5.741   6.754  -6.297  1.00  0.93           N  
ATOM    233  CA  VAL A  30      -6.241   6.117  -5.083  1.00  0.94           C  
ATOM    234  C   VAL A  30      -7.523   5.348  -5.393  1.00  0.94           C  
ATOM    235  CB  VAL A  30      -6.497   7.151  -3.963  1.00  0.93           C  
ATOM    236  O   VAL A  30      -8.381   5.833  -6.134  1.00  0.94           O  
ATOM    237  CG1 VAL A  30      -7.453   8.242  -4.444  1.00  0.89           C  
ATOM    238  CG2 VAL A  30      -7.051   6.462  -2.718  1.00  0.88           C  
ATOM    239  N   VAL A  31      -7.641   4.191  -4.820  1.00  0.95           N  
ATOM    240  CA  VAL A  31      -8.897   3.448  -4.814  1.00  0.95           C  
ATOM    241  C   VAL A  31      -9.373   3.249  -3.377  1.00  0.95           C  
ATOM    242  CB  VAL A  31      -8.751   2.083  -5.522  1.00  0.95           C  
ATOM    243  O   VAL A  31      -8.559   3.098  -2.462  1.00  0.95           O  
ATOM    244  CG1 VAL A  31      -8.380   2.273  -6.992  1.00  0.91           C  
ATOM    245  CG2 VAL A  31      -7.709   1.222  -4.811  1.00  0.91           C  
ATOM    246  N   VAL A  32     -10.644   3.218  -3.141  1.00  0.95           N  
ATOM    247  CA  VAL A  32     -11.305   2.981  -1.862  1.00  0.95           C  
ATOM    248  C   VAL A  32     -12.372   1.901  -2.024  1.00  0.95           C  
ATOM    249  CB  VAL A  32     -11.937   4.274  -1.301  1.00  0.94           C  
ATOM    250  O   VAL A  32     -13.340   2.081  -2.767  1.00  0.95           O  
ATOM    251  CG1 VAL A  32     -12.651   3.998   0.021  1.00  0.91           C  
ATOM    252  CG2 VAL A  32     -10.871   5.353  -1.120  1.00  0.91           C  
ATOM    253  N   LEU A  33     -12.188   0.807  -1.334  1.00  0.96           N  
ATOM    254  CA  LEU A  33     -13.145  -0.292  -1.267  1.00  0.96           C  
ATOM    255  C   LEU A  33     -13.981  -0.209   0.006  1.00  0.95           C  
ATOM    256  CB  LEU A  33     -12.420  -1.639  -1.328  1.00  0.96           C  
ATOM    257  O   LEU A  33     -13.435  -0.165   1.110  1.00  0.94           O  
ATOM    258  CG  LEU A  33     -13.300  -2.888  -1.256  1.00  0.96           C  
ATOM    259  CD1 LEU A  33     -14.305  -2.894  -2.403  1.00  0.96           C  
ATOM    260  CD2 LEU A  33     -12.444  -4.149  -1.282  1.00  0.96           C  
ATOM    261  N   TYR A  34     -15.304  -0.277  -0.134  1.00  0.94           N  
ATOM    262  CA  TYR A  34     -16.251  -0.284   0.975  1.00  0.94           C  
ATOM    263  C   TYR A  34     -16.701  -1.703   1.300  1.00  0.94           C  
ATOM    264  CB  TYR A  34     -17.468   0.587   0.647  1.00  0.94           C  
ATOM    265  O   TYR A  34     -16.544  -2.613   0.483  1.00  0.93           O  
ATOM    266  CG  TYR A  34     -17.207   2.068   0.778  1.00  0.93           C  
ATOM    267  CD1 TYR A  34     -17.524   2.750   1.951  1.00  0.90           C  
ATOM    268  CD2 TYR A  34     -16.645   2.788  -0.270  1.00  0.90           C  
ATOM    269  CE1 TYR A  34     -17.288   4.115   2.075  1.00  0.90           C  
ATOM    270  CE2 TYR A  34     -16.404   4.154  -0.157  1.00  0.90           C  
ATOM    271  OH  TYR A  34     -16.491   6.159   1.136  1.00  0.87           O  
ATOM    272  CZ  TYR A  34     -16.728   4.807   1.018  1.00  0.89           C  
ATOM    273  N   THR A  35     -17.334  -1.940   2.449  1.00  0.94           N  
ATOM    274  CA  THR A  35     -17.734  -3.239   2.978  1.00  0.93           C  
ATOM    275  C   THR A  35     -18.927  -3.795   2.205  1.00  0.92           C  
ATOM    276  CB  THR A  35     -18.085  -3.149   4.475  1.00  0.92           C  
ATOM    277  O   THR A  35     -19.188  -4.999   2.238  1.00  0.91           O  
ATOM    278  CG2 THR A  35     -16.833  -2.953   5.323  1.00  0.88           C  
ATOM    279  OG1 THR A  35     -18.970  -2.043   4.686  1.00  0.90           O  
ATOM    280  N   ASP A  36     -19.633  -2.987   1.417  1.00  0.93           N  
ATOM    281  CA  ASP A  36     -20.741  -3.412   0.568  1.00  0.93           C  
ATOM    282  C   ASP A  36     -20.246  -3.820  -0.818  1.00  0.93           C  
ATOM    283  CB  ASP A  36     -21.783  -2.297   0.447  1.00  0.92           C  
ATOM    284  O   ASP A  36     -21.047  -4.122  -1.705  1.00  0.93           O  
ATOM    285  CG  ASP A  36     -21.236  -1.043  -0.212  1.00  0.90           C  
ATOM    286  OD1 ASP A  36     -20.024  -0.992  -0.514  1.00  0.90           O  
ATOM    287  OD2 ASP A  36     -22.023  -0.097  -0.429  1.00  0.90           O  
ATOM    288  N   GLY A  37     -18.915  -3.747  -1.045  1.00  0.94           N  
ATOM    289  CA  GLY A  37     -18.284  -4.200  -2.274  1.00  0.95           C  
ATOM    290  C   GLY A  37     -18.203  -3.120  -3.337  1.00  0.95           C  
ATOM    291  O   GLY A  37     -17.814  -3.390  -4.475  1.00  0.95           O  
ATOM    292  N   GLN A  38     -18.507  -1.872  -3.049  1.00  0.95           N  
ATOM    293  CA  GLN A  38     -18.339  -0.761  -3.979  1.00  0.95           C  
ATOM    294  C   GLN A  38     -16.900  -0.252  -3.976  1.00  0.95           C  
ATOM    295  CB  GLN A  38     -19.299   0.379  -3.633  1.00  0.94           C  
ATOM    296  O   GLN A  38     -16.358   0.085  -2.922  1.00  0.95           O  
ATOM    297  CG  GLN A  38     -20.766   0.035  -3.854  1.00  0.89           C  
ATOM    298  CD  GLN A  38     -21.688   1.216  -3.614  1.00  0.87           C  
ATOM    299  NE2 GLN A  38     -22.959   1.057  -3.966  1.00  0.86           N  
ATOM    300  OE1 GLN A  38     -21.261   2.262  -3.114  1.00  0.87           O  
ATOM    301  N   LEU A  39     -16.343  -0.189  -5.099  1.00  0.96           N  
ATOM    302  CA  LEU A  39     -14.991   0.302  -5.338  1.00  0.96           C  
ATOM    303  C   LEU A  39     -15.020   1.664  -6.024  1.00  0.96           C  
ATOM    304  CB  LEU A  39     -14.201  -0.695  -6.190  1.00  0.96           C  
ATOM    305  O   LEU A  39     -15.484   1.781  -7.161  1.00  0.95           O  
ATOM    306  CG  LEU A  39     -12.721  -0.376  -6.409  1.00  0.96           C  
ATOM    307  CD1 LEU A  39     -11.957  -0.474  -5.092  1.00  0.95           C  
ATOM    308  CD2 LEU A  39     -12.120  -1.313  -7.452  1.00  0.95           C  
ATOM    309  N   TYR A  40     -14.513   2.653  -5.381  1.00  0.95           N  
ATOM    310  CA  TYR A  40     -14.352   4.011  -5.888  1.00  0.95           C  
ATOM    311  C   TYR A  40     -12.898   4.291  -6.245  1.00  0.95           C  
ATOM    312  CB  TYR A  40     -14.842   5.031  -4.855  1.00  0.95           C  
ATOM    313  O   TYR A  40     -11.983   3.751  -5.620  1.00  0.94           O  
ATOM    314  CG  TYR A  40     -16.339   5.029  -4.662  1.00  0.94           C  
ATOM    315  CD1 TYR A  40     -17.142   5.987  -5.276  1.00  0.93           C  
ATOM    316  CD2 TYR A  40     -16.953   4.070  -3.864  1.00  0.93           C  
ATOM    317  CE1 TYR A  40     -18.522   5.990  -5.100  1.00  0.93           C  
ATOM    318  CE2 TYR A  40     -18.332   4.063  -3.680  1.00  0.93           C  
ATOM    319  OH  TYR A  40     -20.472   5.023  -4.123  1.00  0.90           O  
ATOM    320  CZ  TYR A  40     -19.107   5.025  -4.301  1.00  0.92           C  
ATOM    321  N   ALA A  41     -12.748   5.214  -7.216  1.00  0.95           N  
ATOM    322  CA  ALA A  41     -11.400   5.645  -7.577  1.00  0.95           C  
ATOM    323  C   ALA A  41     -11.358   7.147  -7.846  1.00  0.95           C  
ATOM    324  CB  ALA A  41     -10.904   4.875  -8.798  1.00  0.95           C  
ATOM    325  O   ALA A  41     -12.377   7.751  -8.190  1.00  0.94           O  
ATOM    326  N   ARG A  42     -10.212   7.595  -7.700  1.00  0.94           N  
ATOM    327  CA  ARG A  42      -9.828   8.947  -8.095  1.00  0.93           C  
ATOM    328  C   ARG A  42      -8.362   9.000  -8.511  1.00  0.93           C  
ATOM    329  CB  ARG A  42     -10.086   9.934  -6.955  1.00  0.92           C  
ATOM    330  O   ARG A  42      -7.521   8.311  -7.930  1.00  0.91           O  
ATOM    331  CG  ARG A  42      -9.734  11.373  -7.295  1.00  0.87           C  
ATOM    332  CD  ARG A  42     -10.060  12.320  -6.148  1.00  0.85           C  
ATOM    333  NE  ARG A  42      -9.626  13.684  -6.435  1.00  0.83           N  
ATOM    334  NH1 ARG A  42     -10.168  14.516  -4.349  1.00  0.76           N  
ATOM    335  NH2 ARG A  42      -9.264  15.897  -5.940  1.00  0.74           N  
ATOM    336  CZ  ARG A  42      -9.687  14.696  -5.574  1.00  0.80           C  
ATOM    337  N   GLY A  43      -7.989   9.862  -9.543  1.00  0.92           N  
ATOM    338  CA  GLY A  43      -6.596  10.028  -9.924  1.00  0.92           C  
ATOM    339  C   GLY A  43      -6.391  10.088 -11.426  1.00  0.92           C  
ATOM    340  O   GLY A  43      -7.323  10.391 -12.173  1.00  0.91           O  
ATOM    341  N   ASN A  44      -5.177   9.817 -11.935  1.00  0.91           N  
ATOM    342  CA  ASN A  44      -4.668  10.032 -13.285  1.00  0.92           C  
ATOM    343  C   ASN A  44      -5.210   8.990 -14.260  1.00  0.92           C  
ATOM    344  CB  ASN A  44      -3.138  10.020 -13.292  1.00  0.90           C  
ATOM    345  O   ASN A  44      -5.277   9.237 -15.465  1.00  0.92           O  
ATOM    346  CG  ASN A  44      -2.557  10.415 -14.635  1.00  0.80           C  
ATOM    347  ND2 ASN A  44      -1.274  10.136 -14.831  1.00  0.73           N  
ATOM    348  OD1 ASN A  44      -3.255  10.968 -15.489  1.00  0.74           O  
ATOM    349  N   ASN A  45      -5.527   7.796 -13.804  1.00  0.93           N  
ATOM    350  CA  ASN A  45      -6.074   6.694 -14.588  1.00  0.94           C  
ATOM    351  C   ASN A  45      -5.128   6.284 -15.713  1.00  0.93           C  
ATOM    352  CB  ASN A  45      -7.444   7.068 -15.157  1.00  0.94           C  
ATOM    353  O   ASN A  45      -5.563   6.048 -16.841  1.00  0.92           O  
ATOM    354  CG  ASN A  45      -8.174   5.879 -15.751  1.00  0.94           C  
ATOM    355  ND2 ASN A  45      -9.047   6.141 -16.716  1.00  0.94           N  
ATOM    356  OD1 ASN A  45      -7.955   4.734 -15.346  1.00  0.93           O  
ATOM    357  N   SER A  46      -3.842   6.407 -15.436  1.00  0.91           N  
ATOM    358  CA  SER A  46      -2.848   5.951 -16.402  1.00  0.91           C  
ATOM    359  C   SER A  46      -3.134   4.524 -16.858  1.00  0.91           C  
ATOM    360  CB  SER A  46      -1.443   6.032 -15.805  1.00  0.89           C  
ATOM    361  O   SER A  46      -3.517   3.674 -16.051  1.00  0.90           O  
ATOM    362  OG  SER A  46      -1.128   7.364 -15.438  1.00  0.80           O  
ATOM    363  N   PHE A  47      -3.085   4.318 -18.154  1.00  0.94           N  
ATOM    364  CA  PHE A  47      -3.260   3.042 -18.839  1.00  0.95           C  
ATOM    365  C   PHE A  47      -4.707   2.573 -18.748  1.00  0.95           C  
ATOM    366  CB  PHE A  47      -2.326   1.981 -18.249  1.00  0.94           C  
ATOM    367  O   PHE A  47      -5.007   1.411 -19.030  1.00  0.94           O  
ATOM    368  CG  PHE A  47      -0.877   2.390 -18.231  1.00  0.91           C  
ATOM    369  CD1 PHE A  47      -0.134   2.421 -19.404  1.00  0.88           C  
ATOM    370  CD2 PHE A  47      -0.259   2.744 -17.038  1.00  0.88           C  
ATOM    371  CE1 PHE A  47       1.206   2.799 -19.390  1.00  0.88           C  
ATOM    372  CE2 PHE A  47       1.080   3.123 -17.016  1.00  0.88           C  
ATOM    373  CZ  PHE A  47       1.811   3.149 -18.193  1.00  0.87           C  
ATOM    374  N   GLY A  48      -5.645   3.364 -18.301  1.00  0.96           N  
ATOM    375  CA  GLY A  48      -7.054   3.012 -18.223  1.00  0.96           C  
ATOM    376  C   GLY A  48      -7.374   2.085 -17.065  1.00  0.97           C  
ATOM    377  O   GLY A  48      -8.363   1.351 -17.106  1.00  0.96           O  
ATOM    378  N   LYS A  49      -6.620   2.083 -16.007  1.00  0.97           N  
ATOM    379  CA  LYS A  49      -6.620   1.090 -14.937  1.00  0.97           C  
ATOM    380  C   LYS A  49      -7.897   1.176 -14.106  1.00  0.97           C  
ATOM    381  CB  LYS A  49      -5.396   1.269 -14.037  1.00  0.96           C  
ATOM    382  O   LYS A  49      -8.167   0.301 -13.281  1.00  0.97           O  
ATOM    383  CG  LYS A  49      -5.420   2.544 -13.206  1.00  0.94           C  
ATOM    384  CD  LYS A  49      -4.110   2.748 -12.457  1.00  0.91           C  
ATOM    385  CE  LYS A  49      -3.850   4.222 -12.176  1.00  0.88           C  
ATOM    386  NZ  LYS A  49      -2.459   4.455 -11.684  1.00  0.87           N  
ATOM    387  N   PHE A  50      -8.756   2.101 -14.317  1.00  0.97           N  
ATOM    388  CA  PHE A  50     -10.001   2.205 -13.566  1.00  0.97           C  
ATOM    389  C   PHE A  50     -11.144   1.534 -14.318  1.00  0.97           C  
ATOM    390  CB  PHE A  50     -10.344   3.672 -13.290  1.00  0.97           C  
ATOM    391  O   PHE A  50     -12.292   1.566 -13.870  1.00  0.96           O  
ATOM    392  CG  PHE A  50      -9.362   4.365 -12.384  1.00  0.95           C  
ATOM    393  CD1 PHE A  50      -8.646   3.647 -11.434  1.00  0.92           C  
ATOM    394  CD2 PHE A  50      -9.156   5.735 -12.482  1.00  0.92           C  
ATOM    395  CE1 PHE A  50      -7.736   4.285 -10.594  1.00  0.92           C  
ATOM    396  CE2 PHE A  50      -8.249   6.380 -11.646  1.00  0.91           C  
ATOM    397  CZ  PHE A  50      -7.541   5.653 -10.702  1.00  0.91           C  
ATOM    398  N   GLY A  51     -10.923   0.930 -15.614  1.00  0.97           N  
ATOM    399  CA  GLY A  51     -11.833   0.033 -16.307  1.00  0.97           C  
ATOM    400  C   GLY A  51     -13.007   0.752 -16.946  1.00  0.97           C  
ATOM    401  O   GLY A  51     -14.100   0.191 -17.056  1.00  0.95           O  
ATOM    402  N   ARG A  52     -12.858   2.088 -17.439  1.00  0.97           N  
ATOM    403  CA  ARG A  52     -13.941   2.937 -17.926  1.00  0.97           C  
ATOM    404  C   ARG A  52     -13.926   3.024 -19.448  1.00  0.97           C  
ATOM    405  CB  ARG A  52     -13.839   4.338 -17.320  1.00  0.95           C  
ATOM    406  O   ARG A  52     -14.512   3.940 -20.028  1.00  0.95           O  
ATOM    407  CG  ARG A  52     -13.951   4.363 -15.804  1.00  0.85           C  
ATOM    408  CD  ARG A  52     -15.347   3.977 -15.335  1.00  0.79           C  
ATOM    409  NE  ARG A  52     -16.359   4.902 -15.837  1.00  0.77           N  
ATOM    410  NH1 ARG A  52     -18.153   3.736 -14.966  1.00  0.72           N  
ATOM    411  NH2 ARG A  52     -18.501   5.667 -16.151  1.00  0.66           N  
ATOM    412  CZ  ARG A  52     -17.669   4.766 -15.650  1.00  0.72           C  
ATOM    413  N   GLY A  53     -13.119   2.166 -20.051  1.00  0.97           N  
ATOM    414  CA  GLY A  53     -13.015   2.123 -21.501  1.00  0.97           C  
ATOM    415  C   GLY A  53     -12.118   3.208 -22.067  1.00  0.96           C  
ATOM    416  O   GLY A  53     -11.982   3.334 -23.286  1.00  0.96           O  
ATOM    417  N   ASN A  54     -11.512   4.053 -21.216  1.00  0.97           N  
ATOM    418  CA  ASN A  54     -10.616   5.129 -21.626  1.00  0.97           C  
ATOM    419  C   ASN A  54      -9.569   5.425 -20.556  1.00  0.96           C  
ATOM    420  CB  ASN A  54     -11.412   6.394 -21.954  1.00  0.96           C  
ATOM    421  O   ASN A  54      -9.648   4.902 -19.443  1.00  0.95           O  
ATOM    422  CG  ASN A  54     -12.130   6.962 -20.745  1.00  0.94           C  
ATOM    423  ND2 ASN A  54     -13.457   6.955 -20.786  1.00  0.94           N  
ATOM    424  OD1 ASN A  54     -11.497   7.404 -19.782  1.00  0.93           O  
ATOM    425  N   ASN A  55      -8.624   6.404 -20.734  1.00  0.95           N  
ATOM    426  CA  ASN A  55      -7.537   6.793 -19.842  1.00  0.95           C  
ATOM    427  C   ASN A  55      -7.777   8.171 -19.233  1.00  0.94           C  
ATOM    428  CB  ASN A  55      -6.199   6.766 -20.583  1.00  0.93           C  
ATOM    429  O   ASN A  55      -6.839   8.823 -18.771  1.00  0.91           O  
ATOM    430  CG  ASN A  55      -5.801   5.370 -21.021  1.00  0.84           C  
ATOM    431  ND2 ASN A  55      -4.756   5.279 -21.834  1.00  0.80           N  
ATOM    432  OD1 ASN A  55      -6.429   4.382 -20.631  1.00  0.77           O  
ATOM    433  N   THR A  56      -8.945   8.686 -19.284  1.00  0.94           N  
ATOM    434  CA  THR A  56      -9.259  10.009 -18.755  1.00  0.94           C  
ATOM    435  C   THR A  56      -9.115  10.031 -17.236  1.00  0.94           C  
ATOM    436  CB  THR A  56     -10.684  10.443 -19.144  1.00  0.94           C  
ATOM    437  O   THR A  56      -9.700   9.199 -16.539  1.00  0.94           O  
ATOM    438  CG2 THR A  56     -10.976  11.862 -18.668  1.00  0.90           C  
ATOM    439  OG1 THR A  56     -10.820  10.391 -20.570  1.00  0.92           O  
ATOM    440  N   ALA A  57      -8.412  11.026 -16.702  1.00  0.92           N  
ATOM    441  CA  ALA A  57      -8.224  11.226 -15.268  1.00  0.93           C  
ATOM    442  C   ALA A  57      -9.561  11.445 -14.565  1.00  0.92           C  
ATOM    443  CB  ALA A  57      -7.294  12.410 -15.013  1.00  0.91           C  
ATOM    444  O   ALA A  57     -10.442  12.130 -15.091  1.00  0.92           O  
ATOM    445  N   LEU A  58      -9.733  10.923 -13.382  1.00  0.92           N  
ATOM    446  CA  LEU A  58     -10.894  11.121 -12.521  1.00  0.92           C  
ATOM    447  C   LEU A  58     -10.615  12.192 -11.472  1.00  0.91           C  
ATOM    448  CB  LEU A  58     -11.285   9.809 -11.837  1.00  0.92           C  
ATOM    449  O   LEU A  58     -10.035  11.903 -10.423  1.00  0.89           O  
ATOM    450  CG  LEU A  58     -11.656   8.647 -12.760  1.00  0.92           C  
ATOM    451  CD1 LEU A  58     -12.155   7.460 -11.944  1.00  0.91           C  
ATOM    452  CD2 LEU A  58     -12.708   9.085 -13.774  1.00  0.91           C  
ATOM    453  N   LYS A  59     -11.224  13.365 -11.702  1.00  0.90           N  
ATOM    454  CA  LYS A  59     -11.003  14.547 -10.875  1.00  0.89           C  
ATOM    455  C   LYS A  59     -11.826  14.481  -9.591  1.00  0.89           C  
ATOM    456  CB  LYS A  59     -11.346  15.818 -11.652  1.00  0.88           C  
ATOM    457  O   LYS A  59     -11.574  15.233  -8.647  1.00  0.88           O  
ATOM    458  CG  LYS A  59     -10.453  16.065 -12.859  1.00  0.85           C  
ATOM    459  CD  LYS A  59     -10.727  17.425 -13.489  1.00  0.83           C  
ATOM    460  CE  LYS A  59      -9.795  17.698 -14.661  1.00  0.80           C  
ATOM    461  NZ  LYS A  59      -9.975  19.078 -15.202  1.00  0.78           N  
ATOM    462  N   SER A  60     -12.795  13.697  -9.522  1.00  0.88           N  
ATOM    463  CA  SER A  60     -13.645  13.425  -8.368  1.00  0.89           C  
ATOM    464  C   SER A  60     -13.762  11.927  -8.108  1.00  0.90           C  
ATOM    465  CB  SER A  60     -15.037  14.025  -8.573  1.00  0.88           C  
ATOM    466  O   SER A  60     -13.489  11.115  -8.995  1.00  0.91           O  
ATOM    467  OG  SER A  60     -15.634  13.517  -9.754  1.00  0.85           O  
ATOM    468  N   TRP A  61     -14.124  11.531  -6.929  1.00  0.91           N  
ATOM    469  CA  TRP A  61     -14.433  10.144  -6.597  1.00  0.92           C  
ATOM    470  C   TRP A  61     -15.526   9.597  -7.509  1.00  0.91           C  
ATOM    471  CB  TRP A  61     -14.865  10.024  -5.133  1.00  0.92           C  
ATOM    472  O   TRP A  61     -16.627  10.150  -7.570  1.00  0.90           O  
ATOM    473  CG  TRP A  61     -13.754  10.248  -4.151  1.00  0.92           C  
ATOM    474  CD1 TRP A  61     -13.576  11.335  -3.341  1.00  0.89           C  
ATOM    475  CD2 TRP A  61     -12.664   9.362  -3.879  1.00  0.90           C  
ATOM    476  CE2 TRP A  61     -11.863   9.976  -2.891  1.00  0.92           C  
ATOM    477  CE3 TRP A  61     -12.287   8.106  -4.374  1.00  0.90           C  
ATOM    478  NE1 TRP A  61     -12.441  11.178  -2.581  1.00  0.89           N  
ATOM    479  CH2 TRP A  61     -10.359   8.148  -2.891  1.00  0.89           C  
ATOM    480  CZ2 TRP A  61     -10.705   9.377  -2.389  1.00  0.89           C  
ATOM    481  CZ3 TRP A  61     -11.135   7.511  -3.873  1.00  0.89           C  
ATOM    482  N   THR A  62     -15.242   8.503  -8.095  1.00  0.93           N  
ATOM    483  CA  THR A  62     -16.135   7.834  -9.035  1.00  0.93           C  
ATOM    484  C   THR A  62     -16.274   6.354  -8.689  1.00  0.94           C  
ATOM    485  CB  THR A  62     -15.633   7.981 -10.484  1.00  0.93           C  
ATOM    486  O   THR A  62     -15.275   5.668  -8.465  1.00  0.94           O  
ATOM    487  CG2 THR A  62     -16.591   7.317 -11.467  1.00  0.91           C  
ATOM    488  OG1 THR A  62     -15.522   9.373 -10.806  1.00  0.92           O  
ATOM    489  N   LEU A  63     -17.511   5.898  -8.641  1.00  0.94           N  
ATOM    490  CA  LEU A  63     -17.756   4.461  -8.588  1.00  0.95           C  
ATOM    491  C   LEU A  63     -17.258   3.777  -9.857  1.00  0.95           C  
ATOM    492  CB  LEU A  63     -19.248   4.178  -8.393  1.00  0.95           C  
ATOM    493  O   LEU A  63     -17.688   4.119 -10.961  1.00  0.94           O  
ATOM    494  CG  LEU A  63     -19.653   2.705  -8.310  1.00  0.94           C  
ATOM    495  CD1 LEU A  63     -19.054   2.061  -7.064  1.00  0.93           C  
ATOM    496  CD2 LEU A  63     -21.172   2.568  -8.311  1.00  0.93           C  
ATOM    497  N   ILE A  64     -16.330   2.804  -9.742  1.00  0.97           N  
ATOM    498  CA  ILE A  64     -15.694   2.204 -10.910  1.00  0.97           C  
ATOM    499  C   ILE A  64     -16.094   0.734 -11.017  1.00  0.96           C  
ATOM    500  CB  ILE A  64     -14.156   2.337 -10.847  1.00  0.97           C  
ATOM    501  O   ILE A  64     -16.038   0.146 -12.100  1.00  0.95           O  
ATOM    502  CG1 ILE A  64     -13.624   1.766  -9.528  1.00  0.96           C  
ATOM    503  CG2 ILE A  64     -13.733   3.798 -11.021  1.00  0.96           C  
ATOM    504  CD1 ILE A  64     -12.128   1.481  -9.535  1.00  0.95           C  
ATOM    505  N   ARG A  65     -16.544   0.079  -9.917  1.00  0.97           N  
ATOM    506  CA  ARG A  65     -17.010  -1.304  -9.913  1.00  0.97           C  
ATOM    507  C   ARG A  65     -17.842  -1.598  -8.669  1.00  0.97           C  
ATOM    508  CB  ARG A  65     -15.826  -2.271  -9.991  1.00  0.97           C  
ATOM    509  O   ARG A  65     -17.590  -1.037  -7.600  1.00  0.97           O  
ATOM    510  CG  ARG A  65     -16.227  -3.716 -10.239  1.00  0.95           C  
ATOM    511  CD  ARG A  65     -15.014  -4.603 -10.487  1.00  0.92           C  
ATOM    512  NE  ARG A  65     -15.401  -5.990 -10.726  1.00  0.91           N  
ATOM    513  NH1 ARG A  65     -15.786  -5.710 -12.986  1.00  0.86           N  
ATOM    514  NH2 ARG A  65     -16.092  -7.763 -12.013  1.00  0.84           N  
ATOM    515  CZ  ARG A  65     -15.759  -6.485 -11.908  1.00  0.89           C  
ATOM    516  N   GLU A  66     -18.717  -2.519  -8.776  1.00  0.96           N  
ATOM    517  CA  GLU A  66     -19.497  -3.125  -7.702  1.00  0.96           C  
ATOM    518  C   GLU A  66     -19.145  -4.600  -7.529  1.00  0.96           C  
ATOM    519  CB  GLU A  66     -20.995  -2.970  -7.971  1.00  0.95           C  
ATOM    520  O   GLU A  66     -18.371  -5.155  -8.312  1.00  0.95           O  
ATOM    521  CG  GLU A  66     -21.452  -1.523  -8.089  1.00  0.93           C  
ATOM    522  CD  GLU A  66     -22.937  -1.385  -8.390  1.00  0.91           C  
ATOM    523  OE1 GLU A  66     -23.535  -2.336  -8.943  1.00  0.90           O  
ATOM    524  OE2 GLU A  66     -23.506  -0.318  -8.070  1.00  0.90           O  
ATOM    525  N   ASN A  67     -19.663  -5.292  -6.418  1.00  0.97           N  
ATOM    526  CA  ASN A  67     -19.467  -6.701  -6.094  1.00  0.97           C  
ATOM    527  C   ASN A  67     -17.986  -7.042  -5.948  1.00  0.97           C  
ATOM    528  CB  ASN A  67     -20.114  -7.592  -7.156  1.00  0.96           C  
ATOM    529  O   ASN A  67     -17.547  -8.112  -6.371  1.00  0.96           O  
ATOM    530  CG  ASN A  67     -20.138  -9.054  -6.756  1.00  0.94           C  
ATOM    531  ND2 ASN A  67     -19.894  -9.936  -7.719  1.00  0.92           N  
ATOM    532  OD1 ASN A  67     -20.374  -9.389  -5.593  1.00  0.91           O  
ATOM    533  N   VAL A  68     -17.167  -6.103  -5.356  1.00  0.98           N  
ATOM    534  CA  VAL A  68     -15.741  -6.304  -5.120  1.00  0.98           C  
ATOM    535  C   VAL A  68     -15.517  -6.782  -3.687  1.00  0.98           C  
ATOM    536  CB  VAL A  68     -14.935  -5.013  -5.383  1.00  0.98           C  
ATOM    537  O   VAL A  68     -15.922  -6.113  -2.732  1.00  0.97           O  
ATOM    538  CG1 VAL A  68     -13.452  -5.233  -5.091  1.00  0.98           C  
ATOM    539  CG2 VAL A  68     -15.135  -4.545  -6.824  1.00  0.98           C  
ATOM    540  N   ASN A  69     -14.819  -7.888  -3.612  1.00  0.98           N  
ATOM    541  CA  ASN A  69     -14.442  -8.459  -2.323  1.00  0.98           C  
ATOM    542  C   ASN A  69     -13.072  -7.964  -1.870  1.00  0.97           C  
ATOM    543  CB  ASN A  69     -14.459  -9.988  -2.388  1.00  0.97           C  
ATOM    544  O   ASN A  69     -12.873  -7.668  -0.690  1.00  0.96           O  
ATOM    545  CG  ASN A  69     -14.234 -10.633  -1.035  1.00  0.93           C  
ATOM    546  ND2 ASN A  69     -14.514 -11.927  -0.940  1.00  0.91           N  
ATOM    547  OD1 ASN A  69     -13.812  -9.972  -0.082  1.00  0.88           O  
ATOM    548  N   ASP A  70     -12.131  -7.811  -2.779  1.00  0.97           N  
ATOM    549  CA  ASP A  70     -10.790  -7.297  -2.514  1.00  0.98           C  
ATOM    550  C   ASP A  70     -10.189  -6.661  -3.765  1.00  0.98           C  
ATOM    551  CB  ASP A  70      -9.879  -8.414  -2.001  1.00  0.97           C  
ATOM    552  O   ASP A  70     -10.641  -6.925  -4.881  1.00  0.98           O  
ATOM    553  CG  ASP A  70      -8.831  -7.920  -1.019  1.00  0.95           C  
ATOM    554  OD1 ASP A  70      -8.613  -6.693  -0.925  1.00  0.94           O  
ATOM    555  OD2 ASP A  70      -8.215  -8.766  -0.335  1.00  0.94           O  
ATOM    556  N   CYS A  71      -9.171  -5.781  -3.608  1.00  0.98           N  
ATOM    557  CA  CYS A  71      -8.514  -5.143  -4.743  1.00  0.98           C  
ATOM    558  C   CYS A  71      -7.060  -4.817  -4.419  1.00  0.98           C  
ATOM    559  CB  CYS A  71      -9.255  -3.867  -5.143  1.00  0.98           C  
ATOM    560  O   CYS A  71      -6.701  -4.656  -3.252  1.00  0.97           O  
ATOM    561  SG  CYS A  71      -9.297  -2.612  -3.845  1.00  0.98           S  
ATOM    562  N   TRP A  72      -6.213  -4.730  -5.382  1.00  0.97           N  
ATOM    563  CA  TRP A  72      -4.801  -4.364  -5.353  1.00  0.97           C  
ATOM    564  C   TRP A  72      -4.467  -3.392  -6.478  1.00  0.96           C  
ATOM    565  CB  TRP A  72      -3.920  -5.612  -5.461  1.00  0.97           C  
ATOM    566  O   TRP A  72      -5.020  -3.489  -7.576  1.00  0.95           O  
ATOM    567  CG  TRP A  72      -4.230  -6.667  -4.441  1.00  0.96           C  
ATOM    568  CD1 TRP A  72      -3.658  -6.813  -3.208  1.00  0.94           C  
ATOM    569  CD2 TRP A  72      -5.183  -7.726  -4.570  1.00  0.94           C  
ATOM    570  CE2 TRP A  72      -5.137  -8.477  -3.375  1.00  0.94           C  
ATOM    571  CE3 TRP A  72      -6.072  -8.113  -5.581  1.00  0.91           C  
ATOM    572  NE1 TRP A  72      -4.200  -7.900  -2.561  1.00  0.90           N  
ATOM    573  CH2 TRP A  72      -6.810  -9.951  -4.169  1.00  0.91           C  
ATOM    574  CZ2 TRP A  72      -5.948  -9.595  -3.164  1.00  0.91           C  
ATOM    575  CZ3 TRP A  72      -6.879  -9.225  -5.369  1.00  0.90           C  
ATOM    576  N   LEU A  73      -3.617  -2.479  -6.215  1.00  0.95           N  
ATOM    577  CA  LEU A  73      -3.275  -1.400  -7.135  1.00  0.95           C  
ATOM    578  C   LEU A  73      -1.762  -1.270  -7.282  1.00  0.94           C  
ATOM    579  CB  LEU A  73      -3.869  -0.075  -6.652  1.00  0.95           C  
ATOM    580  O   LEU A  73      -1.040  -1.221  -6.284  1.00  0.93           O  
ATOM    581  CG  LEU A  73      -3.693   1.126  -7.582  1.00  0.94           C  
ATOM    582  CD1 LEU A  73      -4.459   0.907  -8.882  1.00  0.92           C  
ATOM    583  CD2 LEU A  73      -4.152   2.408  -6.894  1.00  0.92           C  
ATOM    584  N   THR A  74      -1.282  -1.251  -8.539  1.00  0.94           N  
ATOM    585  CA  THR A  74       0.052  -0.797  -8.914  1.00  0.94           C  
ATOM    586  C   THR A  74      -0.009   0.576  -9.576  1.00  0.93           C  
ATOM    587  CB  THR A  74       0.736  -1.798  -9.864  1.00  0.93           C  
ATOM    588  O   THR A  74      -1.085   1.169  -9.688  1.00  0.92           O  
ATOM    589  CG2 THR A  74       0.604  -3.226  -9.346  1.00  0.92           C  
ATOM    590  OG1 THR A  74       0.126  -1.712 -11.158  1.00  0.93           O  
ATOM    591  N   GLN A  75       1.077   1.128 -10.088  1.00  0.92           N  
ATOM    592  CA  GLN A  75       1.093   2.421 -10.764  1.00  0.92           C  
ATOM    593  C   GLN A  75       0.294   2.372 -12.063  1.00  0.92           C  
ATOM    594  CB  GLN A  75       2.530   2.862 -11.047  1.00  0.91           C  
ATOM    595  O   GLN A  75      -0.201   3.398 -12.533  1.00  0.92           O  
ATOM    596  CG  GLN A  75       3.277   3.352  -9.815  1.00  0.83           C  
ATOM    597  CD  GLN A  75       4.653   3.900 -10.142  1.00  0.78           C  
ATOM    598  NE2 GLN A  75       5.358   4.381  -9.123  1.00  0.73           N  
ATOM    599  OE1 GLN A  75       5.081   3.889 -11.301  1.00  0.78           O  
ATOM    600  N   GLY A  76       0.120   1.141 -12.629  1.00  0.94           N  
ATOM    601  CA  GLY A  76      -0.516   1.070 -13.935  1.00  0.94           C  
ATOM    602  C   GLY A  76      -1.650   0.064 -13.992  1.00  0.95           C  
ATOM    603  O   GLY A  76      -2.405   0.027 -14.966  1.00  0.95           O  
ATOM    604  N   THR A  77      -1.853  -0.724 -12.959  1.00  0.96           N  
ATOM    605  CA  THR A  77      -2.773  -1.853 -13.037  1.00  0.97           C  
ATOM    606  C   THR A  77      -3.634  -1.937 -11.780  1.00  0.97           C  
ATOM    607  CB  THR A  77      -2.014  -3.179 -13.231  1.00  0.96           C  
ATOM    608  O   THR A  77      -3.118  -1.881 -10.662  1.00  0.97           O  
ATOM    609  CG2 THR A  77      -2.980  -4.354 -13.340  1.00  0.95           C  
ATOM    610  OG1 THR A  77      -1.232  -3.104 -14.430  1.00  0.95           O  
ATOM    611  N   LEU A  78      -4.890  -2.096 -11.995  1.00  0.98           N  
ATOM    612  CA  LEU A  78      -5.828  -2.494 -10.951  1.00  0.98           C  
ATOM    613  C   LEU A  78      -6.253  -3.947 -11.127  1.00  0.98           C  
ATOM    614  CB  LEU A  78      -7.059  -1.584 -10.962  1.00  0.98           C  
ATOM    615  O   LEU A  78      -6.794  -4.318 -12.171  1.00  0.98           O  
ATOM    616  CG  LEU A  78      -8.146  -1.902  -9.933  1.00  0.97           C  
ATOM    617  CD1 LEU A  78      -7.589  -1.778  -8.519  1.00  0.96           C  
ATOM    618  CD2 LEU A  78      -9.348  -0.983 -10.123  1.00  0.96           C  
ATOM    619  N   LEU A  79      -6.004  -4.743 -10.146  1.00  0.98           N  
ATOM    620  CA  LEU A  79      -6.542  -6.089  -9.982  1.00  0.98           C  
ATOM    621  C   LEU A  79      -7.642  -6.109  -8.926  1.00  0.98           C  
ATOM    622  CB  LEU A  79      -5.430  -7.068  -9.597  1.00  0.98           C  
ATOM    623  O   LEU A  79      -7.490  -5.520  -7.854  1.00  0.98           O  
ATOM    624  CG  LEU A  79      -5.830  -8.540  -9.491  1.00  0.96           C  
ATOM    625  CD1 LEU A  79      -6.245  -9.076 -10.856  1.00  0.92           C  
ATOM    626  CD2 LEU A  79      -4.685  -9.365  -8.912  1.00  0.93           C  
ATOM    627  N   VAL A  80      -8.738  -6.818  -9.198  1.00  0.98           N  
ATOM    628  CA  VAL A  80      -9.868  -6.934  -8.281  1.00  0.98           C  
ATOM    629  C   VAL A  80     -10.290  -8.397  -8.163  1.00  0.98           C  
ATOM    630  CB  VAL A  80     -11.064  -6.070  -8.742  1.00  0.97           C  
ATOM    631  O   VAL A  80     -10.157  -9.167  -9.117  1.00  0.98           O  
ATOM    632  CG1 VAL A  80     -10.656  -4.603  -8.862  1.00  0.86           C  
ATOM    633  CG2 VAL A  80     -11.613  -6.586 -10.071  1.00  0.87           C  
ATOM    634  N   LYS A  81     -10.759  -8.795  -7.022  1.00  0.98           N  
ATOM    635  CA  LYS A  81     -11.482 -10.029  -6.728  1.00  0.98           C  
ATOM    636  C   LYS A  81     -12.931  -9.741  -6.347  1.00  0.98           C  
ATOM    637  CB  LYS A  81     -10.789 -10.803  -5.606  1.00  0.98           C  
ATOM    638  O   LYS A  81     -13.194  -8.954  -5.435  1.00  0.98           O  
ATOM    639  CG  LYS A  81     -11.359 -12.194  -5.369  1.00  0.97           C  
ATOM    640  CD  LYS A  81     -10.645 -12.904  -4.226  1.00  0.96           C  
ATOM    641  CE  LYS A  81     -11.224 -14.290  -3.979  1.00  0.94           C  
ATOM    642  NZ  LYS A  81     -10.501 -15.006  -2.885  1.00  0.93           N  
ATOM    643  N   ASP A  82     -13.909 -10.343  -7.079  1.00  0.98           N  
ATOM    644  CA  ASP A  82     -15.321 -10.112  -6.788  1.00  0.98           C  
ATOM    645  C   ASP A  82     -15.807 -11.026  -5.666  1.00  0.97           C  
ATOM    646  CB  ASP A  82     -16.169 -10.323  -8.044  1.00  0.97           C  
ATOM    647  O   ASP A  82     -15.023 -11.784  -5.092  1.00  0.97           O  
ATOM    648  CG  ASP A  82     -16.201 -11.771  -8.502  1.00  0.95           C  
ATOM    649  OD1 ASP A  82     -15.889 -12.673  -7.694  1.00  0.95           O  
ATOM    650  OD2 ASP A  82     -16.537 -12.012  -9.681  1.00  0.93           O  
ATOM    651  N   ASN A  83     -17.048 -11.035  -5.266  1.00  0.97           N  
ATOM    652  CA  ASN A  83     -17.631 -11.802  -4.171  1.00  0.97           C  
ATOM    653  C   ASN A  83     -17.802 -13.272  -4.545  1.00  0.96           C  
ATOM    654  CB  ASN A  83     -18.974 -11.202  -3.750  1.00  0.97           C  
ATOM    655  O   ASN A  83     -17.920 -14.130  -3.669  1.00  0.95           O  
ATOM    656  CG  ASN A  83     -18.819  -9.899  -2.990  1.00  0.96           C  
ATOM    657  ND2 ASN A  83     -19.806  -9.020  -3.113  1.00  0.95           N  
ATOM    658  OD1 ASN A  83     -17.820  -9.685  -2.298  1.00  0.94           O  
ATOM    659  N   ASP A  84     -17.738 -13.592  -5.896  1.00  0.97           N  
ATOM    660  CA  ASP A  84     -17.813 -14.961  -6.398  1.00  0.97           C  
ATOM    661  C   ASP A  84     -16.418 -15.559  -6.572  1.00  0.97           C  
ATOM    662  CB  ASP A  84     -18.573 -15.005  -7.725  1.00  0.96           C  
ATOM    663  O   ASP A  84     -16.265 -16.626  -7.169  1.00  0.96           O  
ATOM    664  CG  ASP A  84     -20.004 -14.511  -7.605  1.00  0.94           C  
ATOM    665  OD1 ASP A  84     -20.697 -14.879  -6.633  1.00  0.94           O  
ATOM    666  OD2 ASP A  84     -20.443 -13.749  -8.494  1.00  0.94           O  
ATOM    667  N   SER A  85     -15.410 -14.816  -6.133  1.00  0.97           N  
ATOM    668  CA  SER A  85     -13.996 -15.172  -6.079  1.00  0.97           C  
ATOM    669  C   SER A  85     -13.377 -15.192  -7.473  1.00  0.97           C  
ATOM    670  CB  SER A  85     -13.812 -16.536  -5.411  1.00  0.95           C  
ATOM    671  O   SER A  85     -12.310 -15.775  -7.675  1.00  0.96           O  
ATOM    672  OG  SER A  85     -14.231 -16.494  -4.058  1.00  0.90           O  
ATOM    673  N   ASN A  86     -14.021 -14.544  -8.473  1.00  0.97           N  
ATOM    674  CA  ASN A  86     -13.394 -14.310  -9.770  1.00  0.97           C  
ATOM    675  C   ASN A  86     -12.430 -13.128  -9.722  1.00  0.97           C  
ATOM    676  CB  ASN A  86     -14.457 -14.086 -10.848  1.00  0.97           C  
ATOM    677  O   ASN A  86     -12.694 -12.134  -9.043  1.00  0.97           O  
ATOM    678  CG  ASN A  86     -15.455 -15.224 -10.929  1.00  0.96           C  
ATOM    679  ND2 ASN A  86     -16.711 -14.934 -10.610  1.00  0.96           N  
ATOM    680  OD1 ASN A  86     -15.101 -16.353 -11.275  1.00  0.96           O  
ATOM    681  N   TYR A  87     -11.353 -13.250 -10.462  1.00  0.97           N  
ATOM    682  CA  TYR A  87     -10.344 -12.205 -10.600  1.00  0.97           C  
ATOM    683  C   TYR A  87     -10.487 -11.481 -11.934  1.00  0.97           C  
ATOM    684  CB  TYR A  87      -8.937 -12.797 -10.476  1.00  0.97           C  
ATOM    685  O   TYR A  87     -10.654 -12.117 -12.977  1.00  0.96           O  
ATOM    686  CG  TYR A  87      -8.598 -13.271  -9.083  1.00  0.97           C  
ATOM    687  CD1 TYR A  87      -7.862 -12.469  -8.214  1.00  0.96           C  
ATOM    688  CD2 TYR A  87      -9.013 -14.520  -8.635  1.00  0.97           C  
ATOM    689  CE1 TYR A  87      -7.546 -12.903  -6.930  1.00  0.96           C  
ATOM    690  CE2 TYR A  87      -8.703 -14.964  -7.353  1.00  0.96           C  
ATOM    691  OH  TYR A  87      -7.660 -14.583  -5.240  1.00  0.93           O  
ATOM    692  CZ  TYR A  87      -7.970 -14.149  -6.510  1.00  0.96           C  
ATOM    693  N   PHE A  88     -10.364 -10.158 -11.864  1.00  0.98           N  
ATOM    694  CA  PHE A  88     -10.384  -9.272 -13.022  1.00  0.98           C  
ATOM    695  C   PHE A  88      -9.247  -8.260 -12.949  1.00  0.98           C  
ATOM    696  CB  PHE A  88     -11.729  -8.545 -13.121  1.00  0.98           C  
ATOM    697  O   PHE A  88      -8.898  -7.788 -11.865  1.00  0.97           O  
ATOM    698  CG  PHE A  88     -12.915  -9.468 -13.193  1.00  0.98           C  
ATOM    699  CD1 PHE A  88     -13.448  -9.843 -14.420  1.00  0.98           C  
ATOM    700  CD2 PHE A  88     -13.497  -9.962 -12.032  1.00  0.98           C  
ATOM    701  CE1 PHE A  88     -14.546 -10.698 -14.490  1.00  0.97           C  
ATOM    702  CE2 PHE A  88     -14.594 -10.816 -12.094  1.00  0.97           C  
ATOM    703  CZ  PHE A  88     -15.117 -11.182 -13.324  1.00  0.97           C  
ATOM    704  N   TYR A  89      -8.762  -7.838 -14.100  1.00  0.98           N  
ATOM    705  CA  TYR A  89      -7.750  -6.788 -14.135  1.00  0.98           C  
ATOM    706  C   TYR A  89      -8.109  -5.718 -15.159  1.00  0.97           C  
ATOM    707  CB  TYR A  89      -6.374  -7.378 -14.457  1.00  0.97           C  
ATOM    708  O   TYR A  89      -8.866  -5.978 -16.098  1.00  0.97           O  
ATOM    709  CG  TYR A  89      -6.163  -7.660 -15.925  1.00  0.96           C  
ATOM    710  CD1 TYR A  89      -6.702  -8.798 -16.520  1.00  0.94           C  
ATOM    711  CD2 TYR A  89      -5.423  -6.790 -16.718  1.00  0.94           C  
ATOM    712  CE1 TYR A  89      -6.509  -9.063 -17.872  1.00  0.93           C  
ATOM    713  CE2 TYR A  89      -5.223  -7.045 -18.071  1.00  0.92           C  
ATOM    714  OH  TYR A  89      -5.574  -8.439 -19.977  1.00  0.89           O  
ATOM    715  CZ  TYR A  89      -5.769  -8.182 -18.638  1.00  0.91           C  
ATOM    716  N   CYS A  90      -7.591  -4.581 -14.991  1.00  0.98           N  
ATOM    717  CA  CYS A  90      -7.586  -3.489 -15.959  1.00  0.98           C  
ATOM    718  C   CYS A  90      -6.337  -2.629 -15.805  1.00  0.97           C  
ATOM    719  CB  CYS A  90      -8.835  -2.623 -15.796  1.00  0.96           C  
ATOM    720  O   CYS A  90      -5.739  -2.584 -14.729  1.00  0.96           O  
ATOM    721  SG  CYS A  90      -8.974  -1.843 -14.173  1.00  0.76           S  
ATOM    722  N   GLY A  91      -5.907  -2.004 -16.913  1.00  0.97           N  
ATOM    723  CA  GLY A  91      -4.689  -1.209 -16.935  1.00  0.97           C  
ATOM    724  C   GLY A  91      -3.567  -1.859 -17.721  1.00  0.97           C  
ATOM    725  O   GLY A  91      -3.812  -2.527 -18.728  1.00  0.96           O  
ATOM    726  N   TYR A  92      -2.376  -1.569 -17.260  1.00  0.96           N  
ATOM    727  CA  TYR A  92      -1.136  -1.991 -17.901  1.00  0.96           C  
ATOM    728  C   TYR A  92      -0.858  -3.465 -17.636  1.00  0.96           C  
ATOM    729  CB  TYR A  92       0.040  -1.141 -17.409  1.00  0.95           C  
ATOM    730  O   TYR A  92      -0.543  -3.851 -16.507  1.00  0.94           O  
ATOM    731  CG  TYR A  92       1.260  -1.224 -18.293  1.00  0.91           C  
ATOM    732  CD1 TYR A  92       1.139  -1.457 -19.661  1.00  0.85           C  
ATOM    733  CD2 TYR A  92       2.537  -1.069 -17.763  1.00  0.85           C  
ATOM    734  CE1 TYR A  92       2.261  -1.536 -20.480  1.00  0.85           C  
ATOM    735  CE2 TYR A  92       3.666  -1.146 -18.572  1.00  0.84           C  
ATOM    736  OH  TYR A  92       4.632  -1.455 -20.732  1.00  0.77           O  
ATOM    737  CZ  TYR A  92       3.518  -1.379 -19.927  1.00  0.84           C  
ATOM    738  N   GLY A  93      -0.868  -4.288 -18.686  1.00  0.95           N  
ATOM    739  CA  GLY A  93      -0.745  -5.733 -18.586  1.00  0.95           C  
ATOM    740  C   GLY A  93       0.620  -6.184 -18.101  1.00  0.94           C  
ATOM    741  O   GLY A  93       0.728  -7.152 -17.344  1.00  0.93           O  
ATOM    742  N   ASP A  94       1.657  -5.459 -18.340  1.00  0.94           N  
ATOM    743  CA  ASP A  94       3.038  -5.809 -18.023  1.00  0.94           C  
ATOM    744  C   ASP A  94       3.226  -5.995 -16.519  1.00  0.94           C  
ATOM    745  CB  ASP A  94       3.998  -4.738 -18.545  1.00  0.92           C  
ATOM    746  O   ASP A  94       4.053  -6.801 -16.086  1.00  0.92           O  
ATOM    747  CG  ASP A  94       4.107  -4.726 -20.059  1.00  0.83           C  
ATOM    748  OD1 ASP A  94       3.264  -5.353 -20.736  1.00  0.78           O  
ATOM    749  OD2 ASP A  94       5.047  -4.087 -20.580  1.00  0.83           O  
ATOM    750  N   HIS A  95       2.465  -5.335 -15.698  1.00  0.94           N  
ATOM    751  CA  HIS A  95       2.556  -5.466 -14.248  1.00  0.95           C  
ATOM    752  C   HIS A  95       1.971  -6.793 -13.776  1.00  0.94           C  
ATOM    753  CB  HIS A  95       1.840  -4.302 -13.560  1.00  0.94           C  
ATOM    754  O   HIS A  95       2.156  -7.182 -12.621  1.00  0.94           O  
ATOM    755  CG  HIS A  95       2.498  -2.977 -13.781  1.00  0.93           C  
ATOM    756  CD2 HIS A  95       3.574  -2.633 -14.526  1.00  0.90           C  
ATOM    757  ND1 HIS A  95       2.049  -1.816 -13.191  1.00  0.90           N  
ATOM    758  CE1 HIS A  95       2.822  -0.811 -13.566  1.00  0.90           C  
ATOM    759  NE2 HIS A  95       3.756  -1.280 -14.376  1.00  0.91           N  
ATOM    760  N   LEU A  96       1.284  -7.524 -14.630  1.00  0.95           N  
ATOM    761  CA  LEU A  96       0.722  -8.848 -14.388  1.00  0.96           C  
ATOM    762  C   LEU A  96       1.383  -9.891 -15.282  1.00  0.95           C  
ATOM    763  CB  LEU A  96      -0.790  -8.840 -14.625  1.00  0.95           C  
ATOM    764  O   LEU A  96       0.877 -11.007 -15.421  1.00  0.92           O  
ATOM    765  CG  LEU A  96      -1.638  -8.118 -13.576  1.00  0.95           C  
ATOM    766  CD1 LEU A  96      -3.090  -8.037 -14.033  1.00  0.92           C  
ATOM    767  CD2 LEU A  96      -1.534  -8.822 -12.227  1.00  0.92           C  
ATOM    768  N   GLY A  97       2.500  -9.468 -15.943  1.00  0.94           N  
ATOM    769  CA  GLY A  97       3.175 -10.342 -16.888  1.00  0.94           C  
ATOM    770  C   GLY A  97       2.352 -10.628 -18.130  1.00  0.93           C  
ATOM    771  O   GLY A  97       2.526 -11.666 -18.772  1.00  0.92           O  
ATOM    772  N   LEU A  98       1.422  -9.801 -18.496  1.00  0.95           N  
ATOM    773  CA  LEU A  98       0.557  -9.992 -19.655  1.00  0.95           C  
ATOM    774  C   LEU A  98       1.029  -9.144 -20.831  1.00  0.92           C  
ATOM    775  CB  LEU A  98      -0.892  -9.640 -19.307  1.00  0.95           C  
ATOM    776  O   LEU A  98       1.447  -7.998 -20.648  1.00  0.90           O  
ATOM    777  CG  LEU A  98      -1.551 -10.483 -18.214  1.00  0.95           C  
ATOM    778  CD1 LEU A  98      -2.958  -9.971 -17.925  1.00  0.93           C  
ATOM    779  CD2 LEU A  98      -1.584 -11.953 -18.620  1.00  0.93           C  
ATOM    780  N   PRO A  99       0.854  -9.618 -22.058  1.00  0.91           N  
ATOM    781  CA  PRO A  99       1.305  -8.883 -23.242  1.00  0.91           C  
ATOM    782  C   PRO A  99       0.383  -7.720 -23.601  1.00  0.90           C  
ATOM    783  CB  PRO A  99       1.296  -9.946 -24.343  1.00  0.89           C  
ATOM    784  O   PRO A  99       0.721  -6.901 -24.459  1.00  0.88           O  
ATOM    785  CG  PRO A  99       0.229 -10.910 -23.934  1.00  0.88           C  
ATOM    786  CD  PRO A  99       0.229 -11.015 -22.436  1.00  0.87           C  
ATOM    787  N   THR A 100      -0.822  -7.709 -23.077  1.00  0.92           N  
ATOM    788  CA  THR A 100      -1.825  -6.741 -23.506  1.00  0.92           C  
ATOM    789  C   THR A 100      -2.307  -5.903 -22.325  1.00  0.93           C  
ATOM    790  CB  THR A 100      -3.027  -7.437 -24.170  1.00  0.90           C  
ATOM    791  O   THR A 100      -2.722  -6.447 -21.300  1.00  0.93           O  
ATOM    792  CG2 THR A 100      -2.622  -8.105 -25.480  1.00  0.82           C  
ATOM    793  OG1 THR A 100      -3.546  -8.433 -23.280  1.00  0.85           O  
ATOM    794  N   SER A 101      -2.382  -4.612 -22.505  1.00  0.94           N  
ATOM    795  CA  SER A 101      -3.064  -3.655 -21.641  1.00  0.95           C  
ATOM    796  C   SER A 101      -4.531  -3.506 -22.031  1.00  0.94           C  
ATOM    797  CB  SER A 101      -2.372  -2.293 -21.697  1.00  0.93           C  
ATOM    798  O   SER A 101      -4.902  -3.759 -23.178  1.00  0.94           O  
ATOM    799  OG  SER A 101      -1.022  -2.397 -21.276  1.00  0.88           O  
ATOM    800  N   THR A 102      -5.356  -3.119 -21.131  1.00  0.96           N  
ATOM    801  CA  THR A 102      -6.790  -2.965 -21.352  1.00  0.97           C  
ATOM    802  C   THR A 102      -7.333  -1.772 -20.571  1.00  0.96           C  
ATOM    803  CB  THR A 102      -7.557  -4.238 -20.949  1.00  0.96           C  
ATOM    804  O   THR A 102      -6.851  -1.468 -19.478  1.00  0.96           O  
ATOM    805  CG2 THR A 102      -7.289  -4.603 -19.492  1.00  0.95           C  
ATOM    806  OG1 THR A 102      -8.962  -4.017 -21.123  1.00  0.95           O  
ATOM    807  N   THR A 103      -8.416  -1.144 -21.104  1.00  0.97           N  
ATOM    808  CA  THR A 103      -9.074  -0.042 -20.411  1.00  0.97           C  
ATOM    809  C   THR A 103     -10.424  -0.483 -19.854  1.00  0.97           C  
ATOM    810  CB  THR A 103      -9.272   1.166 -21.345  1.00  0.96           C  
ATOM    811  O   THR A 103     -11.201   0.341 -19.366  1.00  0.96           O  
ATOM    812  CG2 THR A 103      -7.932   1.762 -21.766  1.00  0.94           C  
ATOM    813  OG1 THR A 103      -9.984   0.746 -22.516  1.00  0.93           O  
ATOM    814  N   THR A 104     -10.715  -1.787 -19.980  1.00  0.96           N  
ATOM    815  CA  THR A 104     -11.892  -2.439 -19.417  1.00  0.97           C  
ATOM    816  C   THR A 104     -11.488  -3.627 -18.548  1.00  0.97           C  
ATOM    817  CB  THR A 104     -12.851  -2.913 -20.525  1.00  0.96           C  
ATOM    818  O   THR A 104     -10.390  -4.168 -18.698  1.00  0.97           O  
ATOM    819  CG2 THR A 104     -13.354  -1.737 -21.356  1.00  0.90           C  
ATOM    820  OG1 THR A 104     -12.163  -3.831 -21.384  1.00  0.92           O  
ATOM    821  N   PHE A 105     -12.276  -4.001 -17.645  1.00  0.96           N  
ATOM    822  CA  PHE A 105     -11.987  -5.171 -16.824  1.00  0.97           C  
ATOM    823  C   PHE A 105     -12.067  -6.448 -17.653  1.00  0.96           C  
ATOM    824  CB  PHE A 105     -12.955  -5.252 -15.640  1.00  0.97           C  
ATOM    825  O   PHE A 105     -13.131  -6.790 -18.172  1.00  0.95           O  
ATOM    826  CG  PHE A 105     -12.643  -4.282 -14.533  1.00  0.97           C  
ATOM    827  CD1 PHE A 105     -11.599  -4.526 -13.650  1.00  0.97           C  
ATOM    828  CD2 PHE A 105     -13.395  -3.124 -14.375  1.00  0.97           C  
ATOM    829  CE1 PHE A 105     -11.307  -3.629 -12.624  1.00  0.97           C  
ATOM    830  CE2 PHE A 105     -13.110  -2.224 -13.353  1.00  0.96           C  
ATOM    831  CZ  PHE A 105     -12.066  -2.479 -12.478  1.00  0.96           C  
ATOM    832  N   LEU A 106     -10.994  -7.215 -17.717  1.00  0.97           N  
ATOM    833  CA  LEU A 106     -10.899  -8.548 -18.302  1.00  0.97           C  
ATOM    834  C   LEU A 106     -10.681  -9.601 -17.222  1.00  0.97           C  
ATOM    835  CB  LEU A 106      -9.762  -8.605 -19.325  1.00  0.96           C  
ATOM    836  O   LEU A 106     -10.091  -9.314 -16.178  1.00  0.97           O  
ATOM    837  CG  LEU A 106      -9.901  -7.695 -20.546  1.00  0.93           C  
ATOM    838  CD1 LEU A 106      -8.737  -7.915 -21.507  1.00  0.90           C  
ATOM    839  CD2 LEU A 106     -11.233  -7.939 -21.247  1.00  0.90           C  
ATOM    840  N   SER A 107     -11.149 -10.803 -17.466  1.00  0.96           N  
ATOM    841  CA  SER A 107     -10.945 -11.931 -16.563  1.00  0.96           C  
ATOM    842  C   SER A 107      -9.464 -12.267 -16.424  1.00  0.96           C  
ATOM    843  CB  SER A 107     -11.712 -13.159 -17.056  1.00  0.96           C  
ATOM    844  O   SER A 107      -8.726 -12.259 -17.411  1.00  0.95           O  
ATOM    845  OG  SER A 107     -11.572 -14.237 -16.147  1.00  0.94           O  
ATOM    846  N   TYR A 108      -9.056 -12.657 -15.227  1.00  0.96           N  
ATOM    847  CA  TYR A 108      -7.690 -13.022 -14.867  1.00  0.97           C  
ATOM    848  C   TYR A 108      -7.646 -14.407 -14.232  1.00  0.96           C  
ATOM    849  CB  TYR A 108      -7.092 -11.989 -13.909  1.00  0.96           C  
ATOM    850  O   TYR A 108      -6.610 -14.825 -13.710  1.00  0.95           O  
ATOM    851  CG  TYR A 108      -5.586 -12.046 -13.817  1.00  0.96           C  
ATOM    852  CD1 TYR A 108      -4.791 -11.788 -14.931  1.00  0.94           C  
ATOM    853  CD2 TYR A 108      -4.956 -12.360 -12.618  1.00  0.94           C  
ATOM    854  CE1 TYR A 108      -3.403 -11.842 -14.853  1.00  0.93           C  
ATOM    855  CE2 TYR A 108      -3.569 -12.416 -12.527  1.00  0.92           C  
ATOM    856  OH  TYR A 108      -1.429 -12.210 -13.564  1.00  0.90           O  
ATOM    857  CZ  TYR A 108      -2.802 -12.156 -13.648  1.00  0.92           C  
ATOM    858  N   ASN A 109      -8.738 -15.145 -14.235  1.00  0.96           N  
ATOM    859  CA  ASN A 109      -8.926 -16.407 -13.526  1.00  0.97           C  
ATOM    860  C   ASN A 109      -7.939 -17.469 -14.001  1.00  0.96           C  
ATOM    861  CB  ASN A 109     -10.363 -16.905 -13.690  1.00  0.96           C  
ATOM    862  O   ASN A 109      -7.294 -18.132 -13.187  1.00  0.95           O  
ATOM    863  CG  ASN A 109     -11.362 -16.076 -12.907  1.00  0.96           C  
ATOM    864  ND2 ASN A 109     -12.629 -16.151 -13.297  1.00  0.96           N  
ATOM    865  OD1 ASN A 109     -10.998 -15.374 -11.961  1.00  0.95           O  
ATOM    866  N   GLN A 110      -7.704 -17.524 -15.336  1.00  0.95           N  
ATOM    867  CA  GLN A 110      -6.832 -18.558 -15.883  1.00  0.96           C  
ATOM    868  C   GLN A 110      -5.420 -18.444 -15.317  1.00  0.96           C  
ATOM    869  CB  GLN A 110      -6.794 -18.476 -17.410  1.00  0.93           C  
ATOM    870  O   GLN A 110      -4.762 -19.455 -15.067  1.00  0.96           O  
ATOM    871  CG  GLN A 110      -6.052 -17.257 -17.942  1.00  0.84           C  
ATOM    872  CD  GLN A 110      -6.000 -17.217 -19.457  1.00  0.77           C  
ATOM    873  NE2 GLN A 110      -4.932 -16.641 -19.999  1.00  0.73           N  
ATOM    874  OE1 GLN A 110      -6.911 -17.700 -20.136  1.00  0.82           O  
ATOM    875  N   TYR A 111      -4.931 -17.278 -15.036  1.00  0.95           N  
ATOM    876  CA  TYR A 111      -3.586 -17.055 -14.520  1.00  0.96           C  
ATOM    877  C   TYR A 111      -3.514 -17.369 -13.031  1.00  0.96           C  
ATOM    878  CB  TYR A 111      -3.147 -15.608 -14.770  1.00  0.96           C  
ATOM    879  O   TYR A 111      -2.515 -17.912 -12.552  1.00  0.96           O  
ATOM    880  CG  TYR A 111      -3.132 -15.222 -16.229  1.00  0.96           C  
ATOM    881  CD1 TYR A 111      -2.133 -15.686 -17.082  1.00  0.95           C  
ATOM    882  CD2 TYR A 111      -4.115 -14.393 -16.757  1.00  0.95           C  
ATOM    883  CE1 TYR A 111      -2.113 -15.331 -18.427  1.00  0.94           C  
ATOM    884  CE2 TYR A 111      -4.106 -14.031 -18.101  1.00  0.94           C  
ATOM    885  OH  TYR A 111      -3.088 -14.151 -20.257  1.00  0.92           O  
ATOM    886  CZ  TYR A 111      -3.103 -14.505 -18.926  1.00  0.93           C  
ATOM    887  N   ILE A 112      -4.600 -17.159 -12.261  1.00  0.96           N  
ATOM    888  CA  ILE A 112      -4.721 -17.540 -10.858  1.00  0.97           C  
ATOM    889  C   ILE A 112      -4.822 -19.059 -10.742  1.00  0.96           C  
ATOM    890  CB  ILE A 112      -5.944 -16.869 -10.194  1.00  0.97           C  
ATOM    891  O   ILE A 112      -4.163 -19.668  -9.896  1.00  0.96           O  
ATOM    892  CG1 ILE A 112      -5.759 -15.348 -10.145  1.00  0.97           C  
ATOM    893  CG2 ILE A 112      -6.177 -17.438  -8.791  1.00  0.97           C  
ATOM    894  CD1 ILE A 112      -4.572 -14.896  -9.305  1.00  0.96           C  
ATOM    895  N   GLU A 113      -5.533 -19.737 -11.649  1.00  0.96           N  
ATOM    896  CA  GLU A 113      -5.612 -21.194 -11.712  1.00  0.96           C  
ATOM    897  C   GLU A 113      -4.249 -21.807 -12.023  1.00  0.96           C  
ATOM    898  CB  GLU A 113      -6.637 -21.632 -12.761  1.00  0.96           C  
ATOM    899  O   GLU A 113      -3.827 -22.760 -11.365  1.00  0.95           O  
ATOM    900  CG  GLU A 113      -8.082 -21.401 -12.342  1.00  0.92           C  
ATOM    901  CD  GLU A 113      -9.072 -21.577 -13.482  1.00  0.87           C  
ATOM    902  OE1 GLU A 113      -8.660 -22.006 -14.584  1.00  0.92           O  
ATOM    903  OE2 GLU A 113     -10.270 -21.283 -13.273  1.00  0.91           O  
ATOM    904  N   ASN A 114      -3.467 -21.207 -12.970  1.00  0.95           N  
ATOM    905  CA  ASN A 114      -2.095 -21.610 -13.262  1.00  0.96           C  
ATOM    906  C   ASN A 114      -1.189 -21.435 -12.047  1.00  0.95           C  
ATOM    907  CB  ASN A 114      -1.546 -20.821 -14.452  1.00  0.94           C  
ATOM    908  O   ASN A 114      -0.379 -22.312 -11.740  1.00  0.95           O  
ATOM    909  CG  ASN A 114      -2.181 -21.230 -15.767  1.00  0.87           C  
ATOM    910  ND2 ASN A 114      -1.994 -20.411 -16.796  1.00  0.87           N  
ATOM    911  OD1 ASN A 114      -2.835 -22.272 -15.857  1.00  0.85           O  
ATOM    912  N   LEU A 115      -1.322 -20.342 -11.266  1.00  0.96           N  
ATOM    913  CA  LEU A 115      -0.582 -20.105 -10.031  1.00  0.97           C  
ATOM    914  C   LEU A 115      -0.906 -21.171  -8.990  1.00  0.96           C  
ATOM    915  CB  LEU A 115      -0.902 -18.715  -9.473  1.00  0.97           C  
ATOM    916  O   LEU A 115      -0.002 -21.734  -8.370  1.00  0.95           O  
ATOM    917  CG  LEU A 115      -0.337 -18.394  -8.089  1.00  0.97           C  
ATOM    918  CD1 LEU A 115       1.186 -18.467  -8.108  1.00  0.97           C  
ATOM    919  CD2 LEU A 115      -0.806 -17.019  -7.625  1.00  0.97           C  
ATOM    920  N   TYR A 116      -2.155 -21.582  -8.834  1.00  0.96           N  
ATOM    921  CA  TYR A 116      -2.545 -22.645  -7.915  1.00  0.97           C  
ATOM    922  C   TYR A 116      -1.915 -23.973  -8.318  1.00  0.95           C  
ATOM    923  CB  TYR A 116      -4.069 -22.783  -7.867  1.00  0.97           C  
ATOM    924  O   TYR A 116      -1.342 -24.675  -7.481  1.00  0.94           O  
ATOM    925  CG  TYR A 116      -4.761 -21.638  -7.169  1.00  0.98           C  
ATOM    926  CD1 TYR A 116      -4.152 -20.974  -6.106  1.00  0.97           C  
ATOM    927  CD2 TYR A 116      -6.025 -21.218  -7.568  1.00  0.97           C  
ATOM    928  CE1 TYR A 116      -4.786 -19.920  -5.458  1.00  0.97           C  
ATOM    929  CE2 TYR A 116      -6.669 -20.165  -6.928  1.00  0.97           C  
ATOM    930  OH  TYR A 116      -6.675 -18.479  -5.237  1.00  0.96           O  
ATOM    931  CZ  TYR A 116      -6.042 -19.522  -5.875  1.00  0.97           C  
ATOM    932  N   THR A 117      -1.898 -24.251  -9.562  1.00  0.96           N  
ATOM    933  CA  THR A 117      -1.295 -25.466 -10.099  1.00  0.96           C  
ATOM    934  C   THR A 117       0.215 -25.464  -9.880  1.00  0.95           C  
ATOM    935  CB  THR A 117      -1.598 -25.624 -11.601  1.00  0.96           C  
ATOM    936  O   THR A 117       0.770 -26.419  -9.334  1.00  0.94           O  
ATOM    937  CG2 THR A 117      -0.983 -26.904 -12.155  1.00  0.93           C  
ATOM    938  OG1 THR A 117      -3.018 -25.667 -11.794  1.00  0.96           O  
ATOM    939  N   GLN A 118       0.919 -24.340 -10.194  1.00  0.95           N  
ATOM    940  CA  GLN A 118       2.370 -24.217 -10.100  1.00  0.95           C  
ATOM    941  C   GLN A 118       2.831 -24.249  -8.645  1.00  0.94           C  
ATOM    942  CB  GLN A 118       2.844 -22.927 -10.772  1.00  0.94           C  
ATOM    943  O   GLN A 118       3.864 -24.844  -8.329  1.00  0.92           O  
ATOM    944  CG  GLN A 118       2.761 -22.960 -12.292  1.00  0.87           C  
ATOM    945  CD  GLN A 118       3.114 -21.629 -12.928  1.00  0.81           C  
ATOM    946  NE2 GLN A 118       2.805 -21.484 -14.212  1.00  0.81           N  
ATOM    947  OE1 GLN A 118       3.660 -20.737 -12.271  1.00  0.86           O  
ATOM    948  N   SER A 119       2.032 -23.706  -7.753  1.00  0.95           N  
ATOM    949  CA  SER A 119       2.412 -23.551  -6.353  1.00  0.96           C  
ATOM    950  C   SER A 119       2.019 -24.775  -5.534  1.00  0.93           C  
ATOM    951  CB  SER A 119       1.766 -22.299  -5.757  1.00  0.95           C  
ATOM    952  O   SER A 119       2.460 -24.934  -4.393  1.00  0.89           O  
ATOM    953  OG  SER A 119       0.353 -22.416  -5.755  1.00  0.95           O  
ATOM    954  N   SER A 120       1.212 -25.687  -6.084  1.00  0.95           N  
ATOM    955  CA  SER A 120       0.579 -26.782  -5.357  1.00  0.96           C  
ATOM    956  C   SER A 120      -0.182 -26.271  -4.139  1.00  0.93           C  
ATOM    957  CB  SER A 120       1.623 -27.811  -4.922  1.00  0.93           C  
ATOM    958  O   SER A 120      -0.145 -26.889  -3.073  1.00  0.90           O  
ATOM    959  OG  SER A 120       2.343 -28.301  -6.040  1.00  0.87           O  
ATOM    960  N   SER A 121      -0.829 -25.082  -4.241  1.00  0.95           N  
ATOM    961  CA  SER A 121      -1.638 -24.406  -3.232  1.00  0.96           C  
ATOM    962  C   SER A 121      -3.080 -24.238  -3.700  1.00  0.94           C  
ATOM    963  CB  SER A 121      -1.041 -23.039  -2.894  1.00  0.93           C  
ATOM    964  O   SER A 121      -3.366 -24.344  -4.895  1.00  0.92           O  
ATOM    965  OG  SER A 121      -1.803 -22.392  -1.890  1.00  0.74           O  
ATOM    966  N   THR A 122      -3.969 -23.901  -2.719  1.00  0.95           N  
ATOM    967  CA  THR A 122      -5.387 -23.796  -3.043  1.00  0.96           C  
ATOM    968  C   THR A 122      -5.901 -22.385  -2.769  1.00  0.94           C  
ATOM    969  CB  THR A 122      -6.220 -24.813  -2.241  1.00  0.95           C  
ATOM    970  O   THR A 122      -7.030 -22.048  -3.133  1.00  0.92           O  
ATOM    971  CG2 THR A 122      -5.867 -26.244  -2.634  1.00  0.94           C  
ATOM    972  OG1 THR A 122      -5.963 -24.635  -0.843  1.00  0.96           O  
ATOM    973  N   SER A 123      -5.095 -21.522  -2.142  1.00  0.95           N  
ATOM    974  CA  SER A 123      -5.577 -20.188  -1.798  1.00  0.96           C  
ATOM    975  C   SER A 123      -4.425 -19.193  -1.700  1.00  0.96           C  
ATOM    976  CB  SER A 123      -6.346 -20.220  -0.477  1.00  0.95           C  
ATOM    977  O   SER A 123      -3.303 -19.566  -1.352  1.00  0.96           O  
ATOM    978  OG  SER A 123      -5.479 -20.519   0.604  1.00  0.89           O  
ATOM    979  N   ILE A 124      -4.656 -17.990  -2.037  1.00  0.96           N  
ATOM    980  CA  ILE A 124      -3.817 -16.826  -1.773  1.00  0.97           C  
ATOM    981  C   ILE A 124      -4.106 -16.288  -0.374  1.00  0.96           C  
ATOM    982  CB  ILE A 124      -4.038 -15.719  -2.829  1.00  0.97           C  
ATOM    983  O   ILE A 124      -5.205 -15.796  -0.105  1.00  0.95           O  
ATOM    984  CG1 ILE A 124      -3.640 -16.223  -4.222  1.00  0.97           C  
ATOM    985  CG2 ILE A 124      -3.255 -14.456  -2.459  1.00  0.97           C  
ATOM    986  CD1 ILE A 124      -4.045 -15.291  -5.356  1.00  0.97           C  
ATOM    987  N   LYS A 125      -3.123 -16.403   0.510  1.00  0.96           N  
ATOM    988  CA  LYS A 125      -3.181 -15.906   1.882  1.00  0.96           C  
ATOM    989  C   LYS A 125      -3.112 -14.382   1.919  1.00  0.95           C  
ATOM    990  CB  LYS A 125      -2.048 -16.503   2.717  1.00  0.95           C  
ATOM    991  O   LYS A 125      -3.880 -13.738   2.636  1.00  0.93           O  
ATOM    992  CG  LYS A 125      -2.077 -16.094   4.183  1.00  0.92           C  
ATOM    993  CD  LYS A 125      -0.971 -16.777   4.976  1.00  0.86           C  
ATOM    994  CE  LYS A 125      -0.953 -16.312   6.426  1.00  0.85           C  
ATOM    995  NZ  LYS A 125       0.117 -16.995   7.214  1.00  0.84           N  
ATOM    996  N   GLN A 126      -2.124 -13.741   1.157  1.00  0.94           N  
ATOM    997  CA  GLN A 126      -1.945 -12.300   1.010  1.00  0.94           C  
ATOM    998  C   GLN A 126      -1.514 -11.942  -0.410  1.00  0.95           C  
ATOM    999  CB  GLN A 126      -0.917 -11.781   2.017  1.00  0.93           C  
ATOM   1000  O   GLN A 126      -0.763 -12.687  -1.043  1.00  0.94           O  
ATOM   1001  CG  GLN A 126      -1.270 -12.084   3.467  1.00  0.89           C  
ATOM   1002  CD  GLN A 126      -0.239 -11.552   4.445  1.00  0.85           C  
ATOM   1003  NE2 GLN A 126      -0.551 -11.627   5.734  1.00  0.86           N  
ATOM   1004  OE1 GLN A 126       0.829 -11.079   4.045  1.00  0.87           O  
ATOM   1005  N   MET A 127      -1.924 -10.805  -0.944  1.00  0.95           N  
ATOM   1006  CA  MET A 127      -1.446 -10.216  -2.192  1.00  0.95           C  
ATOM   1007  C   MET A 127      -1.137  -8.734  -2.011  1.00  0.94           C  
ATOM   1008  CB  MET A 127      -2.478 -10.404  -3.305  1.00  0.95           C  
ATOM   1009  O   MET A 127      -1.859  -8.026  -1.307  1.00  0.93           O  
ATOM   1010  CG  MET A 127      -1.999  -9.937  -4.670  1.00  0.94           C  
ATOM   1011  SD  MET A 127      -3.216 -10.283  -5.999  1.00  0.95           S  
ATOM   1012  CE  MET A 127      -3.201 -12.098  -5.982  1.00  0.92           C  
ATOM   1013  N   TYR A 128      -0.122  -8.244  -2.710  1.00  0.93           N  
ATOM   1014  CA  TYR A 128       0.290  -6.845  -2.706  1.00  0.93           C  
ATOM   1015  C   TYR A 128       0.683  -6.389  -4.106  1.00  0.93           C  
ATOM   1016  CB  TYR A 128       1.459  -6.631  -1.740  1.00  0.91           C  
ATOM   1017  O   TYR A 128       1.358  -7.117  -4.837  1.00  0.92           O  
ATOM   1018  CG  TYR A 128       1.057  -6.667  -0.285  1.00  0.82           C  
ATOM   1019  CD1 TYR A 128       0.680  -5.504   0.382  1.00  0.74           C  
ATOM   1020  CD2 TYR A 128       1.056  -7.862   0.425  1.00  0.74           C  
ATOM   1021  CE1 TYR A 128       0.311  -5.531   1.723  1.00  0.72           C  
ATOM   1022  CE2 TYR A 128       0.689  -7.901   1.767  1.00  0.72           C  
ATOM   1023  OH  TYR A 128      -0.045  -6.765   3.733  1.00  0.48           O  
ATOM   1024  CZ  TYR A 128       0.319  -6.733   2.406  1.00  0.72           C  
ATOM   1025  N   GLY A 129       0.297  -5.247  -4.428  1.00  0.93           N  
ATOM   1026  CA  GLY A 129       0.825  -4.498  -5.557  1.00  0.92           C  
ATOM   1027  C   GLY A 129       1.974  -3.582  -5.180  1.00  0.90           C  
ATOM   1028  O   GLY A 129       1.831  -2.726  -4.304  1.00  0.87           O  
ATOM   1029  N   GLY A 130       3.079  -3.799  -5.922  1.00  0.90           N  
ATOM   1030  CA  GLY A 130       4.170  -2.838  -5.905  1.00  0.90           C  
ATOM   1031  C   GLY A 130       4.007  -1.732  -6.930  1.00  0.90           C  
ATOM   1032  O   GLY A 130       2.884  -1.390  -7.309  1.00  0.88           O  
ATOM   1033  N   THR A 131       5.122  -1.196  -7.447  1.00  0.89           N  
ATOM   1034  CA  THR A 131       5.057  -0.178  -8.490  1.00  0.89           C  
ATOM   1035  C   THR A 131       4.722  -0.807  -9.839  1.00  0.90           C  
ATOM   1036  CB  THR A 131       6.383   0.597  -8.597  1.00  0.88           C  
ATOM   1037  O   THR A 131       3.855  -0.313 -10.562  1.00  0.90           O  
ATOM   1038  CG2 THR A 131       6.301   1.682  -9.666  1.00  0.83           C  
ATOM   1039  OG1 THR A 131       6.677   1.208  -7.334  1.00  0.85           O  
ATOM   1040  N   THR A 132       5.361  -1.988 -10.165  1.00  0.91           N  
ATOM   1041  CA  THR A 132       5.308  -2.548 -11.511  1.00  0.92           C  
ATOM   1042  C   THR A 132       5.094  -4.058 -11.460  1.00  0.93           C  
ATOM   1043  CB  THR A 132       6.594  -2.235 -12.297  1.00  0.91           C  
ATOM   1044  O   THR A 132       5.336  -4.758 -12.446  1.00  0.92           O  
ATOM   1045  CG2 THR A 132       6.717  -0.741 -12.580  1.00  0.85           C  
ATOM   1046  OG1 THR A 132       7.730  -2.660 -11.533  1.00  0.87           O  
ATOM   1047  N   TRP A 133       4.735  -4.667 -10.295  1.00  0.90           N  
ATOM   1048  CA  TRP A 133       4.591  -6.107 -10.103  1.00  0.93           C  
ATOM   1049  C   TRP A 133       3.546  -6.412  -9.036  1.00  0.93           C  
ATOM   1050  CB  TRP A 133       5.932  -6.735  -9.717  1.00  0.91           C  
ATOM   1051  O   TRP A 133       3.153  -5.527  -8.271  1.00  0.93           O  
ATOM   1052  CG  TRP A 133       6.427  -6.329  -8.361  1.00  0.77           C  
ATOM   1053  CD1 TRP A 133       6.233  -6.991  -7.180  1.00  0.68           C  
ATOM   1054  CD2 TRP A 133       7.195  -5.163  -8.046  1.00  0.72           C  
ATOM   1055  CE2 TRP A 133       7.432  -5.182  -6.654  1.00  0.71           C  
ATOM   1056  CE3 TRP A 133       7.707  -4.104  -8.807  1.00  0.76           C  
ATOM   1057  NE1 TRP A 133       6.835  -6.306  -6.150  1.00  0.87           N  
ATOM   1058  CH2 TRP A 133       8.650  -3.157  -6.774  1.00  0.78           C  
ATOM   1059  CZ2 TRP A 133       8.160  -4.181  -6.006  1.00  0.84           C  
ATOM   1060  CZ3 TRP A 133       8.431  -3.109  -8.161  1.00  0.77           C  
ATOM   1061  N   PHE A 134       3.160  -7.632  -8.931  1.00  0.94           N  
ATOM   1062  CA  PHE A 134       2.377  -8.196  -7.839  1.00  0.95           C  
ATOM   1063  C   PHE A 134       3.150  -9.306  -7.136  1.00  0.94           C  
ATOM   1064  CB  PHE A 134       1.040  -8.736  -8.356  1.00  0.95           C  
ATOM   1065  O   PHE A 134       3.812 -10.117  -7.786  1.00  0.93           O  
ATOM   1066  CG  PHE A 134       0.083  -7.662  -8.800  1.00  0.95           C  
ATOM   1067  CD1 PHE A 134      -0.839  -7.122  -7.912  1.00  0.95           C  
ATOM   1068  CD2 PHE A 134       0.107  -7.192 -10.107  1.00  0.95           C  
ATOM   1069  CE1 PHE A 134      -1.725  -6.128  -8.320  1.00  0.95           C  
ATOM   1070  CE2 PHE A 134      -0.776  -6.199 -10.522  1.00  0.94           C  
ATOM   1071  CZ  PHE A 134      -1.692  -5.669  -9.628  1.00  0.94           C  
ATOM   1072  N   THR A 135       3.020  -9.361  -5.847  1.00  0.94           N  
ATOM   1073  CA  THR A 135       3.552 -10.433  -5.013  1.00  0.94           C  
ATOM   1074  C   THR A 135       2.436 -11.098  -4.211  1.00  0.95           C  
ATOM   1075  CB  THR A 135       4.636  -9.909  -4.053  1.00  0.93           C  
ATOM   1076  O   THR A 135       1.588 -10.415  -3.634  1.00  0.94           O  
ATOM   1077  CG2 THR A 135       5.212 -11.038  -3.205  1.00  0.85           C  
ATOM   1078  OG1 THR A 135       5.692  -9.311  -4.815  1.00  0.87           O  
ATOM   1079  N   VAL A 136       2.480 -12.424  -4.121  1.00  0.96           N  
ATOM   1080  CA  VAL A 136       1.466 -13.232  -3.453  1.00  0.96           C  
ATOM   1081  C   VAL A 136       2.132 -14.172  -2.450  1.00  0.95           C  
ATOM   1082  CB  VAL A 136       0.626 -14.042  -4.466  1.00  0.94           C  
ATOM   1083  O   VAL A 136       3.153 -14.793  -2.755  1.00  0.95           O  
ATOM   1084  CG1 VAL A 136      -0.178 -13.108  -5.369  1.00  0.82           C  
ATOM   1085  CG2 VAL A 136       1.529 -14.950  -5.300  1.00  0.82           C  
ATOM   1086  N   LEU A 137       1.595 -14.235  -1.246  1.00  0.95           N  
ATOM   1087  CA  LEU A 137       1.825 -15.296  -0.271  1.00  0.95           C  
ATOM   1088  C   LEU A 137       0.742 -16.365  -0.365  1.00  0.95           C  
ATOM   1089  CB  LEU A 137       1.869 -14.720   1.147  1.00  0.95           C  
ATOM   1090  O   LEU A 137      -0.441 -16.074  -0.175  1.00  0.95           O  
ATOM   1091  CG  LEU A 137       2.067 -15.726   2.282  1.00  0.94           C  
ATOM   1092  CD1 LEU A 137       3.406 -16.440   2.130  1.00  0.93           C  
ATOM   1093  CD2 LEU A 137       1.976 -15.031   3.636  1.00  0.92           C  
ATOM   1094  N   MET A 138       1.183 -17.586  -0.638  1.00  0.96           N  
ATOM   1095  CA  MET A 138       0.295 -18.738  -0.762  1.00  0.96           C  
ATOM   1096  C   MET A 138       0.057 -19.389   0.597  1.00  0.96           C  
ATOM   1097  CB  MET A 138       0.875 -19.763  -1.738  1.00  0.96           C  
ATOM   1098  O   MET A 138       0.809 -19.151   1.544  1.00  0.95           O  
ATOM   1099  CG  MET A 138       1.199 -19.188  -3.108  1.00  0.97           C  
ATOM   1100  SD  MET A 138      -0.267 -18.442  -3.922  1.00  0.96           S  
ATOM   1101  CE  MET A 138      -1.229 -19.938  -4.283  1.00  0.95           C  
ATOM   1102  N   ASP A 139      -0.941 -20.223   0.804  1.00  0.97           N  
ATOM   1103  CA  ASP A 139      -1.330 -20.888   2.044  1.00  0.97           C  
ATOM   1104  C   ASP A 139      -0.298 -21.938   2.451  1.00  0.96           C  
ATOM   1105  CB  ASP A 139      -2.709 -21.534   1.896  1.00  0.96           C  
ATOM   1106  O   ASP A 139      -0.133 -22.225   3.638  1.00  0.94           O  
ATOM   1107  CG  ASP A 139      -2.774 -22.540   0.760  1.00  0.93           C  
ATOM   1108  OD1 ASP A 139      -1.780 -22.683   0.015  1.00  0.90           O  
ATOM   1109  OD2 ASP A 139      -3.829 -23.192   0.607  1.00  0.92           O  
ATOM   1110  N   ASN A 140       0.516 -22.399   1.449  1.00  0.96           N  
ATOM   1111  CA  ASN A 140       1.599 -23.339   1.712  1.00  0.96           C  
ATOM   1112  C   ASN A 140       2.904 -22.616   2.033  1.00  0.95           C  
ATOM   1113  CB  ASN A 140       1.794 -24.281   0.522  1.00  0.96           C  
ATOM   1114  O   ASN A 140       3.987 -23.189   1.896  1.00  0.94           O  
ATOM   1115  CG  ASN A 140       2.303 -23.564  -0.713  1.00  0.95           C  
ATOM   1116  ND2 ASN A 140       2.526 -24.315  -1.785  1.00  0.95           N  
ATOM   1117  OD1 ASN A 140       2.496 -22.346  -0.703  1.00  0.94           O  
ATOM   1118  N   ASN A 141       2.860 -21.298   2.328  1.00  0.95           N  
ATOM   1119  CA  ASN A 141       3.922 -20.433   2.833  1.00  0.95           C  
ATOM   1120  C   ASN A 141       5.006 -20.205   1.784  1.00  0.94           C  
ATOM   1121  CB  ASN A 141       4.531 -21.020   4.108  1.00  0.93           C  
ATOM   1122  O   ASN A 141       6.169 -19.982   2.126  1.00  0.92           O  
ATOM   1123  CG  ASN A 141       5.157 -19.964   4.997  1.00  0.89           C  
ATOM   1124  ND2 ASN A 141       6.301 -20.288   5.588  1.00  0.88           N  
ATOM   1125  OD1 ASN A 141       4.617 -18.865   5.151  1.00  0.87           O  
ATOM   1126  N   THR A 142       4.674 -20.249   0.472  1.00  0.94           N  
ATOM   1127  CA  THR A 142       5.564 -19.848  -0.613  1.00  0.95           C  
ATOM   1128  C   THR A 142       5.200 -18.457  -1.124  1.00  0.95           C  
ATOM   1129  CB  THR A 142       5.515 -20.855  -1.776  1.00  0.94           C  
ATOM   1130  O   THR A 142       4.025 -18.087  -1.149  1.00  0.94           O  
ATOM   1131  CG2 THR A 142       5.975 -22.238  -1.327  1.00  0.93           C  
ATOM   1132  OG1 THR A 142       4.171 -20.947  -2.265  1.00  0.94           O  
ATOM   1133  N   ILE A 143       6.177 -17.679  -1.521  1.00  0.93           N  
ATOM   1134  CA  ILE A 143       6.006 -16.368  -2.138  1.00  0.94           C  
ATOM   1135  C   ILE A 143       6.211 -16.476  -3.647  1.00  0.94           C  
ATOM   1136  CB  ILE A 143       6.980 -15.330  -1.538  1.00  0.93           C  
ATOM   1137  O   ILE A 143       7.184 -17.080  -4.106  1.00  0.93           O  
ATOM   1138  CG1 ILE A 143       6.719 -15.157  -0.037  1.00  0.91           C  
ATOM   1139  CG2 ILE A 143       6.862 -13.991  -2.271  1.00  0.91           C  
ATOM   1140  CD1 ILE A 143       7.722 -14.252   0.666  1.00  0.89           C  
ATOM   1141  N   TRP A 144       5.284 -15.912  -4.390  1.00  0.94           N  
ATOM   1142  CA  TRP A 144       5.298 -15.851  -5.848  1.00  0.95           C  
ATOM   1143  C   TRP A 144       5.119 -14.417  -6.335  1.00  0.94           C  
ATOM   1144  CB  TRP A 144       4.201 -16.744  -6.435  1.00  0.95           C  
ATOM   1145  O   TRP A 144       4.427 -13.621  -5.698  1.00  0.92           O  
ATOM   1146  CG  TRP A 144       4.383 -18.203  -6.145  1.00  0.95           C  
ATOM   1147  CD1 TRP A 144       4.106 -18.852  -4.974  1.00  0.94           C  
ATOM   1148  CD2 TRP A 144       4.889 -19.196  -7.043  1.00  0.94           C  
ATOM   1149  CE2 TRP A 144       4.890 -20.426  -6.349  1.00  0.95           C  
ATOM   1150  CE3 TRP A 144       5.341 -19.165  -8.369  1.00  0.93           C  
ATOM   1151  NE1 TRP A 144       4.408 -20.189  -5.090  1.00  0.93           N  
ATOM   1152  CH2 TRP A 144       5.763 -21.557  -8.236  1.00  0.92           C  
ATOM   1153  CZ2 TRP A 144       5.326 -21.615  -6.938  1.00  0.92           C  
ATOM   1154  CZ3 TRP A 144       5.774 -20.349  -8.953  1.00  0.93           C  
ATOM   1155  N   SER A 145       5.746 -14.041  -7.470  1.00  0.94           N  
ATOM   1156  CA  SER A 145       5.663 -12.691  -8.019  1.00  0.95           C  
ATOM   1157  C   SER A 145       5.488 -12.720  -9.534  1.00  0.94           C  
ATOM   1158  CB  SER A 145       6.913 -11.888  -7.658  1.00  0.94           C  
ATOM   1159  O   SER A 145       5.917 -13.668 -10.196  1.00  0.94           O  
ATOM   1160  OG  SER A 145       7.076 -11.816  -6.252  1.00  0.90           O  
ATOM   1161  N   THR A 146       4.839 -11.744 -10.098  1.00  0.95           N  
ATOM   1162  CA  THR A 146       4.679 -11.542 -11.534  1.00  0.95           C  
ATOM   1163  C   THR A 146       4.865 -10.071 -11.897  1.00  0.94           C  
ATOM   1164  CB  THR A 146       3.297 -12.021 -12.015  1.00  0.95           C  
ATOM   1165  O   THR A 146       4.909  -9.210 -11.017  1.00  0.93           O  
ATOM   1166  CG2 THR A 146       2.185 -11.134 -11.464  1.00  0.94           C  
ATOM   1167  OG1 THR A 146       3.256 -11.985 -13.447  1.00  0.94           O  
ATOM   1168  N   GLY A 147       5.044  -9.747 -13.118  1.00  0.95           N  
ATOM   1169  CA  GLY A 147       5.257  -8.401 -13.625  1.00  0.95           C  
ATOM   1170  C   GLY A 147       6.717  -8.092 -13.899  1.00  0.94           C  
ATOM   1171  O   GLY A 147       7.439  -8.922 -14.454  1.00  0.90           O  
ATOM   1172  N   TRP A 148       7.184  -6.953 -13.551  1.00  0.92           N  
ATOM   1173  CA  TRP A 148       8.525  -6.473 -13.872  1.00  0.93           C  
ATOM   1174  C   TRP A 148       9.377  -6.356 -12.612  1.00  0.90           C  
ATOM   1175  CB  TRP A 148       8.456  -5.119 -14.584  1.00  0.88           C  
ATOM   1176  O   TRP A 148       9.038  -5.608 -11.693  1.00  0.85           O  
ATOM   1177  CG  TRP A 148       9.786  -4.607 -15.047  1.00  0.69           C  
ATOM   1178  CD1 TRP A 148      10.859  -5.350 -15.456  1.00  0.61           C  
ATOM   1179  CD2 TRP A 148      10.187  -3.237 -15.145  1.00  0.63           C  
ATOM   1180  CE2 TRP A 148      11.517  -3.223 -15.621  1.00  0.56           C  
ATOM   1181  CE3 TRP A 148       9.549  -2.018 -14.877  1.00  0.56           C  
ATOM   1182  NE1 TRP A 148      11.903  -4.523 -15.802  1.00  0.70           N  
ATOM   1183  CH2 TRP A 148      11.574  -0.857 -15.564  1.00  0.58           C  
ATOM   1184  CZ2 TRP A 148      12.221  -2.035 -15.834  1.00  0.73           C  
ATOM   1185  CZ3 TRP A 148      10.252  -0.837 -15.090  1.00  0.51           C  
ATOM   1186  N   SER A 149      10.512  -6.931 -12.620  1.00  0.89           N  
ATOM   1187  CA  SER A 149      11.476  -7.006 -11.527  1.00  0.88           C  
ATOM   1188  C   SER A 149      12.745  -6.225 -11.855  1.00  0.86           C  
ATOM   1189  CB  SER A 149      11.829  -8.462 -11.221  1.00  0.86           C  
ATOM   1190  O   SER A 149      13.845  -6.781 -11.831  1.00  0.80           O  
ATOM   1191  OG  SER A 149      12.694  -8.546 -10.102  1.00  0.83           O  
ATOM   1192  N   GLY A 150      12.681  -4.946 -12.101  1.00  0.86           N  
ATOM   1193  CA  GLY A 150      13.807  -4.102 -12.468  1.00  0.85           C  
ATOM   1194  C   GLY A 150      14.822  -3.942 -11.352  1.00  0.84           C  
ATOM   1195  O   GLY A 150      16.010  -3.737 -11.611  1.00  0.81           O  
ATOM   1196  N   ALA A 151      14.387  -4.112 -10.148  1.00  0.83           N  
ATOM   1197  CA  ALA A 151      15.240  -3.999  -8.967  1.00  0.83           C  
ATOM   1198  C   ALA A 151      15.411  -5.352  -8.282  1.00  0.84           C  
ATOM   1199  CB  ALA A 151      14.661  -2.980  -7.989  1.00  0.81           C  
ATOM   1200  O   ALA A 151      15.730  -5.416  -7.093  1.00  0.82           O  
ATOM   1201  N   ARG A 152      15.075  -6.449  -9.015  1.00  0.83           N  
ATOM   1202  CA  ARG A 152      15.246  -7.830  -8.577  1.00  0.84           C  
ATOM   1203  C   ARG A 152      14.321  -8.153  -7.409  1.00  0.84           C  
ATOM   1204  CB  ARG A 152      16.701  -8.093  -8.181  1.00  0.81           C  
ATOM   1205  O   ARG A 152      14.653  -8.980  -6.557  1.00  0.83           O  
ATOM   1206  CG  ARG A 152      17.708  -7.741  -9.265  1.00  0.80           C  
ATOM   1207  CD  ARG A 152      19.138  -7.995  -8.810  1.00  0.78           C  
ATOM   1208  NE  ARG A 152      20.107  -7.572  -9.817  1.00  0.71           N  
ATOM   1209  NH1 ARG A 152      21.965  -8.116  -8.557  1.00  0.63           N  
ATOM   1210  NH2 ARG A 152      22.218  -7.226 -10.654  1.00  0.59           N  
ATOM   1211  CZ  ARG A 152      21.428  -7.639  -9.673  1.00  0.74           C  
ATOM   1212  N   GLN A 153      13.192  -7.649  -7.248  1.00  0.84           N  
ATOM   1213  CA  GLN A 153      12.224  -7.724  -6.160  1.00  0.85           C  
ATOM   1214  C   GLN A 153      11.537  -9.086  -6.127  1.00  0.86           C  
ATOM   1215  CB  GLN A 153      11.180  -6.613  -6.291  1.00  0.83           C  
ATOM   1216  O   GLN A 153      10.892  -9.439  -5.137  1.00  0.85           O  
ATOM   1217  CG  GLN A 153      10.397  -6.657  -7.596  1.00  0.78           C  
ATOM   1218  CD  GLN A 153      11.084  -5.903  -8.719  1.00  0.75           C  
ATOM   1219  NE2 GLN A 153      10.294  -5.368  -9.644  1.00  0.69           N  
ATOM   1220  OE1 GLN A 153      12.314  -5.801  -8.754  1.00  0.74           O  
ATOM   1221  N   PHE A 154      11.690  -9.919  -7.124  1.00  0.87           N  
ATOM   1222  CA  PHE A 154      11.111 -11.257  -7.094  1.00  0.88           C  
ATOM   1223  C   PHE A 154      11.878 -12.158  -6.134  1.00  0.87           C  
ATOM   1224  CB  PHE A 154      11.102 -11.872  -8.497  1.00  0.88           C  
ATOM   1225  O   PHE A 154      11.359 -13.183  -5.688  1.00  0.86           O  
ATOM   1226  CG  PHE A 154      10.177 -11.175  -9.459  1.00  0.89           C  
ATOM   1227  CD1 PHE A 154       9.270 -10.225  -9.007  1.00  0.87           C  
ATOM   1228  CD2 PHE A 154      10.215 -11.472 -10.815  1.00  0.87           C  
ATOM   1229  CE1 PHE A 154       8.413  -9.578  -9.895  1.00  0.87           C  
ATOM   1230  CE2 PHE A 154       9.362 -10.830 -11.708  1.00  0.88           C  
ATOM   1231  CZ  PHE A 154       8.461  -9.884 -11.246  1.00  0.86           C  
ATOM   1232  N   ALA A 155      13.160 -11.818  -5.808  1.00  0.84           N  
ATOM   1233  CA  ALA A 155      14.053 -12.533  -4.901  1.00  0.85           C  
ATOM   1234  C   ALA A 155      14.116 -14.018  -5.249  1.00  0.86           C  
ATOM   1235  CB  ALA A 155      13.602 -12.348  -3.454  1.00  0.83           C  
ATOM   1236  O   ALA A 155      14.091 -14.872  -4.360  1.00  0.85           O  
ATOM   1237  N   ASP A 156      14.231 -14.433  -6.541  1.00  0.86           N  
ATOM   1238  CA  ASP A 156      14.098 -15.777  -7.093  1.00  0.87           C  
ATOM   1239  C   ASP A 156      15.455 -16.473  -7.179  1.00  0.85           C  
ATOM   1240  CB  ASP A 156      13.443 -15.728  -8.475  1.00  0.85           C  
ATOM   1241  O   ASP A 156      15.557 -17.583  -7.704  1.00  0.82           O  
ATOM   1242  CG  ASP A 156      14.272 -14.971  -9.497  1.00  0.86           C  
ATOM   1243  OD1 ASP A 156      15.351 -14.450  -9.142  1.00  0.86           O  
ATOM   1244  OD2 ASP A 156      13.841 -14.892 -10.668  1.00  0.87           O  
ATOM   1245  N   GLY A 157      16.585 -15.826  -6.769  1.00  0.85           N  
ATOM   1246  CA  GLY A 157      17.936 -16.358  -6.699  1.00  0.85           C  
ATOM   1247  C   GLY A 157      18.700 -16.220  -8.002  1.00  0.83           C  
ATOM   1248  O   GLY A 157      19.900 -16.498  -8.057  1.00  0.81           O  
ATOM   1249  N   THR A 158      18.062 -15.741  -9.120  1.00  0.85           N  
ATOM   1250  CA  THR A 158      18.716 -15.682 -10.422  1.00  0.84           C  
ATOM   1251  C   THR A 158      19.573 -14.424 -10.540  1.00  0.80           C  
ATOM   1252  CB  THR A 158      17.687 -15.715 -11.567  1.00  0.82           C  
ATOM   1253  O   THR A 158      20.485 -14.364 -11.367  1.00  0.76           O  
ATOM   1254  CG2 THR A 158      16.729 -16.891 -11.412  1.00  0.77           C  
ATOM   1255  OG1 THR A 158      16.934 -14.496 -11.559  1.00  0.80           O  
ATOM   1256  N   GLY A 159      19.278 -13.400  -9.708  1.00  0.76           N  
ATOM   1257  CA  GLY A 159      19.951 -12.112  -9.747  1.00  0.76           C  
ATOM   1258  C   GLY A 159      19.618 -11.301 -10.986  1.00  0.75           C  
ATOM   1259  O   GLY A 159      20.162 -10.214 -11.187  1.00  0.73           O  
ATOM   1260  N   SER A 160      18.839 -11.690 -11.835  1.00  0.76           N  
ATOM   1261  CA  SER A 160      18.502 -10.991 -13.071  1.00  0.77           C  
ATOM   1262  C   SER A 160      17.304 -10.068 -12.875  1.00  0.77           C  
ATOM   1263  CB  SER A 160      18.208 -11.990 -14.190  1.00  0.72           C  
ATOM   1264  O   SER A 160      16.381 -10.391 -12.124  1.00  0.75           O  
ATOM   1265  OG  SER A 160      17.101 -12.809 -13.855  1.00  0.66           O  
ATOM   1266  N   THR A 161      17.381  -8.887 -13.521  1.00  0.83           N  
ATOM   1267  CA  THR A 161      16.148  -8.175 -13.841  1.00  0.84           C  
ATOM   1268  C   THR A 161      15.316  -8.961 -14.850  1.00  0.84           C  
ATOM   1269  CB  THR A 161      16.444  -6.771 -14.399  1.00  0.81           C  
ATOM   1270  O   THR A 161      15.808  -9.325 -15.920  1.00  0.83           O  
ATOM   1271  CG2 THR A 161      17.124  -5.895 -13.352  1.00  0.74           C  
ATOM   1272  OG1 THR A 161      17.303  -6.887 -15.540  1.00  0.76           O  
ATOM   1273  N   GLN A 162      14.149  -9.298 -14.517  1.00  0.85           N  
ATOM   1274  CA  GLN A 162      13.243 -10.101 -15.333  1.00  0.87           C  
ATOM   1275  C   GLN A 162      11.919  -9.377 -15.559  1.00  0.87           C  
ATOM   1276  CB  GLN A 162      12.994 -11.461 -14.680  1.00  0.83           C  
ATOM   1277  O   GLN A 162      11.426  -8.681 -14.668  1.00  0.86           O  
ATOM   1278  CG  GLN A 162      14.258 -12.286 -14.475  1.00  0.73           C  
ATOM   1279  CD  GLN A 162      13.966 -13.701 -14.014  1.00  0.70           C  
ATOM   1280  NE2 GLN A 162      15.015 -14.437 -13.660  1.00  0.65           N  
ATOM   1281  OE1 GLN A 162      12.809 -14.130 -13.975  1.00  0.72           O  
ATOM   1282  N   GLN A 163      11.466  -9.525 -16.691  1.00  0.86           N  
ATOM   1283  CA  GLN A 163      10.082  -9.203 -17.024  1.00  0.90           C  
ATOM   1284  C   GLN A 163       9.312 -10.452 -17.442  1.00  0.89           C  
ATOM   1285  CB  GLN A 163      10.027  -8.155 -18.137  1.00  0.87           C  
ATOM   1286  O   GLN A 163       9.665 -11.104 -18.427  1.00  0.88           O  
ATOM   1287  CG  GLN A 163       8.623  -7.644 -18.431  1.00  0.85           C  
ATOM   1288  CD  GLN A 163       8.614  -6.482 -19.407  1.00  0.82           C  
ATOM   1289  NE2 GLN A 163       7.436  -5.916 -19.644  1.00  0.86           N  
ATOM   1290  OE1 GLN A 163       9.658  -6.095 -19.942  1.00  0.86           O  
ATOM   1291  N   ILE A 164       8.358 -10.771 -16.677  1.00  0.91           N  
ATOM   1292  CA  ILE A 164       7.407 -11.811 -17.054  1.00  0.93           C  
ATOM   1293  C   ILE A 164       6.434 -11.266 -18.098  1.00  0.91           C  
ATOM   1294  CB  ILE A 164       6.634 -12.342 -15.827  1.00  0.91           C  
ATOM   1295  O   ILE A 164       5.952 -10.138 -17.977  1.00  0.89           O  
ATOM   1296  CG1 ILE A 164       7.610 -12.755 -14.719  1.00  0.86           C  
ATOM   1297  CG2 ILE A 164       5.728 -13.511 -16.223  1.00  0.85           C  
ATOM   1298  CD1 ILE A 164       8.612 -13.820 -15.142  1.00  0.83           C  
ATOM   1299  N   THR A 165       6.113 -12.078 -19.172  1.00  0.91           N  
ATOM   1300  CA  THR A 165       5.293 -11.552 -20.258  1.00  0.92           C  
ATOM   1301  C   THR A 165       4.234 -12.568 -20.676  1.00  0.91           C  
ATOM   1302  CB  THR A 165       6.156 -11.175 -21.476  1.00  0.90           C  
ATOM   1303  O   THR A 165       3.550 -12.380 -21.685  1.00  0.88           O  
ATOM   1304  CG2 THR A 165       7.068  -9.994 -21.160  1.00  0.86           C  
ATOM   1305  OG1 THR A 165       6.961 -12.299 -21.851  1.00  0.89           O  
ATOM   1306  N   ASP A 166       4.127 -13.655 -19.921  1.00  0.92           N  
ATOM   1307  CA  ASP A 166       3.251 -14.757 -20.310  1.00  0.93           C  
ATOM   1308  C   ASP A 166       2.169 -14.994 -19.259  1.00  0.93           C  
ATOM   1309  CB  ASP A 166       4.062 -16.036 -20.528  1.00  0.92           C  
ATOM   1310  O   ASP A 166       1.405 -15.957 -19.355  1.00  0.92           O  
ATOM   1311  CG  ASP A 166       4.710 -16.552 -19.256  1.00  0.90           C  
ATOM   1312  OD1 ASP A 166       4.655 -15.857 -18.218  1.00  0.89           O  
ATOM   1313  OD2 ASP A 166       5.282 -17.663 -19.291  1.00  0.91           O  
ATOM   1314  N   GLY A 167       2.068 -14.040 -18.266  1.00  0.90           N  
ATOM   1315  CA  GLY A 167       1.102 -14.103 -17.181  1.00  0.92           C  
ATOM   1316  C   GLY A 167       1.457 -15.133 -16.125  1.00  0.92           C  
ATOM   1317  O   GLY A 167       0.644 -15.438 -15.249  1.00  0.91           O  
ATOM   1318  N   SER A 168       2.632 -15.804 -16.160  1.00  0.94           N  
ATOM   1319  CA  SER A 168       3.109 -16.746 -15.152  1.00  0.95           C  
ATOM   1320  C   SER A 168       3.624 -16.018 -13.915  1.00  0.95           C  
ATOM   1321  CB  SER A 168       4.213 -17.634 -15.727  1.00  0.93           C  
ATOM   1322  O   SER A 168       3.815 -14.801 -13.939  1.00  0.95           O  
ATOM   1323  OG  SER A 168       5.367 -16.870 -16.030  1.00  0.89           O  
ATOM   1324  N   PHE A 169       3.827 -16.763 -12.793  1.00  0.95           N  
ATOM   1325  CA  PHE A 169       4.443 -16.301 -11.554  1.00  0.96           C  
ATOM   1326  C   PHE A 169       5.783 -16.990 -11.326  1.00  0.93           C  
ATOM   1327  CB  PHE A 169       3.513 -16.554 -10.363  1.00  0.96           C  
ATOM   1328  O   PHE A 169       5.915 -18.194 -11.559  1.00  0.91           O  
ATOM   1329  CG  PHE A 169       2.315 -15.643 -10.325  1.00  0.96           C  
ATOM   1330  CD1 PHE A 169       2.241 -14.607  -9.402  1.00  0.96           C  
ATOM   1331  CD2 PHE A 169       1.262 -15.825 -11.212  1.00  0.95           C  
ATOM   1332  CE1 PHE A 169       1.134 -13.763  -9.365  1.00  0.95           C  
ATOM   1333  CE2 PHE A 169       0.152 -14.985 -11.180  1.00  0.95           C  
ATOM   1334  CZ  PHE A 169       0.089 -13.956 -10.255  1.00  0.95           C  
ATOM   1335  N   VAL A 170       6.751 -16.259 -10.787  1.00  0.94           N  
ATOM   1336  CA  VAL A 170       8.053 -16.769 -10.371  1.00  0.94           C  
ATOM   1337  C   VAL A 170       8.071 -16.969  -8.857  1.00  0.94           C  
ATOM   1338  CB  VAL A 170       9.197 -15.820 -10.796  1.00  0.92           C  
ATOM   1339  O   VAL A 170       7.680 -16.075  -8.102  1.00  0.94           O  
ATOM   1340  CG1 VAL A 170      10.547 -16.357 -10.326  1.00  0.82           C  
ATOM   1341  CG2 VAL A 170       9.193 -15.627 -12.312  1.00  0.82           C  
ATOM   1342  N   LYS A 171       8.546 -18.132  -8.462  1.00  0.93           N  
ATOM   1343  CA  LYS A 171       8.698 -18.458  -7.047  1.00  0.93           C  
ATOM   1344  C   LYS A 171       9.939 -17.792  -6.460  1.00  0.91           C  
ATOM   1345  CB  LYS A 171       8.773 -19.973  -6.849  1.00  0.93           C  
ATOM   1346  O   LYS A 171      11.047 -17.971  -6.971  1.00  0.89           O  
ATOM   1347  CG  LYS A 171       8.756 -20.408  -5.392  1.00  0.94           C  
ATOM   1348  CD  LYS A 171       8.780 -21.926  -5.261  1.00  0.93           C  
ATOM   1349  CE  LYS A 171       8.748 -22.363  -3.803  1.00  0.93           C  
ATOM   1350  NZ  LYS A 171       8.675 -23.849  -3.672  1.00  0.92           N  
ATOM   1351  N   ALA A 172       9.738 -17.123  -5.431  1.00  0.90           N  
ATOM   1352  CA  ALA A 172      10.851 -16.576  -4.657  1.00  0.90           C  
ATOM   1353  C   ALA A 172      11.614 -17.684  -3.937  1.00  0.88           C  
ATOM   1354  CB  ALA A 172      10.344 -15.544  -3.653  1.00  0.88           C  
ATOM   1355  O   ALA A 172      11.017 -18.658  -3.474  1.00  0.86           O  
ATOM   1356  N   VAL A 173      12.959 -17.547  -3.798  1.00  0.86           N  
ATOM   1357  CA  VAL A 173      13.789 -18.404  -2.958  1.00  0.87           C  
ATOM   1358  C   VAL A 173      13.766 -17.895  -1.519  1.00  0.85           C  
ATOM   1359  CB  VAL A 173      15.243 -18.470  -3.477  1.00  0.84           C  
ATOM   1360  O   VAL A 173      14.525 -16.990  -1.161  1.00  0.82           O  
ATOM   1361  CG1 VAL A 173      16.084 -19.403  -2.608  1.00  0.81           C  
ATOM   1362  CG2 VAL A 173      15.268 -18.926  -4.935  1.00  0.79           C  
ATOM   1363  N   THR A 174      12.934 -18.462  -0.627  1.00  0.81           N  
ATOM   1364  CA  THR A 174      12.771 -18.054   0.764  1.00  0.82           C  
ATOM   1365  C   THR A 174      13.507 -19.010   1.697  1.00  0.81           C  
ATOM   1366  CB  THR A 174      11.283 -17.993   1.157  1.00  0.79           C  
ATOM   1367  O   THR A 174      13.672 -20.191   1.382  1.00  0.78           O  
ATOM   1368  CG2 THR A 174      10.548 -16.920   0.360  1.00  0.80           C  
ATOM   1369  OG1 THR A 174      10.674 -19.264   0.900  1.00  0.81           O  
ATOM   1370  N   PRO A 175      13.886 -18.518   2.815  1.00  0.81           N  
ATOM   1371  CA  PRO A 175      14.215 -19.455   3.891  1.00  0.82           C  
ATOM   1372  C   PRO A 175      13.031 -20.332   4.292  1.00  0.85           C  
ATOM   1373  CB  PRO A 175      14.631 -18.538   5.043  1.00  0.80           C  
ATOM   1374  O   PRO A 175      11.877 -19.953   4.078  1.00  0.85           O  
ATOM   1375  CG  PRO A 175      13.904 -17.256   4.792  1.00  0.77           C  
ATOM   1376  CD  PRO A 175      13.666 -17.124   3.315  1.00  0.76           C  
ATOM   1377  N   ASN A 176      13.366 -21.518   4.931  1.00  0.87           N  
ATOM   1378  CA  ASN A 176      12.361 -22.422   5.479  1.00  0.89           C  
ATOM   1379  C   ASN A 176      11.832 -21.925   6.822  1.00  0.88           C  
ATOM   1380  CB  ASN A 176      12.930 -23.835   5.623  1.00  0.86           C  
ATOM   1381  O   ASN A 176      12.202 -22.452   7.873  1.00  0.86           O  
ATOM   1382  CG  ASN A 176      11.873 -24.856   5.994  1.00  0.85           C  
ATOM   1383  ND2 ASN A 176      12.266 -25.864   6.763  1.00  0.89           N  
ATOM   1384  OD1 ASN A 176      10.712 -24.740   5.591  1.00  0.87           O  
ATOM   1385  N   VAL A 177      10.979 -20.925   6.711  1.00  0.87           N  
ATOM   1386  CA  VAL A 177      10.352 -20.301   7.872  1.00  0.88           C  
ATOM   1387  C   VAL A 177       8.857 -20.121   7.618  1.00  0.89           C  
ATOM   1388  CB  VAL A 177      11.003 -18.940   8.207  1.00  0.86           C  
ATOM   1389  O   VAL A 177       8.423 -20.031   6.467  1.00  0.88           O  
ATOM   1390  CG1 VAL A 177      12.471 -19.124   8.589  1.00  0.82           C  
ATOM   1391  CG2 VAL A 177      10.871 -17.981   7.025  1.00  0.82           C  
ATOM   1392  N   ASP A 178       8.060 -20.046   8.680  1.00  0.91           N  
ATOM   1393  CA  ASP A 178       6.633 -19.760   8.576  1.00  0.91           C  
ATOM   1394  C   ASP A 178       6.384 -18.265   8.385  1.00  0.91           C  
ATOM   1395  CB  ASP A 178       5.893 -20.261   9.818  1.00  0.89           C  
ATOM   1396  O   ASP A 178       6.535 -17.481   9.324  1.00  0.90           O  
ATOM   1397  CG  ASP A 178       5.839 -21.777   9.904  1.00  0.84           C  
ATOM   1398  OD1 ASP A 178       5.797 -22.446   8.849  1.00  0.83           O  
ATOM   1399  OD2 ASP A 178       5.835 -22.305  11.036  1.00  0.87           O  
ATOM   1400  N   ILE A 179       5.940 -17.860   7.206  1.00  0.90           N  
ATOM   1401  CA  ILE A 179       5.757 -16.460   6.840  1.00  0.90           C  
ATOM   1402  C   ILE A 179       4.413 -15.961   7.365  1.00  0.90           C  
ATOM   1403  CB  ILE A 179       5.844 -16.259   5.311  1.00  0.90           C  
ATOM   1404  O   ILE A 179       3.358 -16.443   6.946  1.00  0.88           O  
ATOM   1405  CG1 ILE A 179       7.164 -16.821   4.772  1.00  0.90           C  
ATOM   1406  CG2 ILE A 179       5.692 -14.778   4.951  1.00  0.90           C  
ATOM   1407  CD1 ILE A 179       7.267 -16.813   3.253  1.00  0.90           C  
ATOM   1408  N   ALA A 180       4.450 -15.016   8.234  1.00  0.88           N  
ATOM   1409  CA  ALA A 180       3.255 -14.438   8.844  1.00  0.88           C  
ATOM   1410  C   ALA A 180       2.643 -13.369   7.944  1.00  0.87           C  
ATOM   1411  CB  ALA A 180       3.589 -13.850  10.213  1.00  0.86           C  
ATOM   1412  O   ALA A 180       1.423 -13.323   7.767  1.00  0.85           O  
ATOM   1413  N   GLN A 181       3.490 -12.532   7.295  1.00  0.87           N  
ATOM   1414  CA  GLN A 181       3.060 -11.386   6.501  1.00  0.87           C  
ATOM   1415  C   GLN A 181       4.091 -11.042   5.429  1.00  0.88           C  
ATOM   1416  CB  GLN A 181       2.812 -10.173   7.398  1.00  0.85           C  
ATOM   1417  O   GLN A 181       5.296 -11.137   5.666  1.00  0.87           O  
ATOM   1418  CG  GLN A 181       2.225  -8.975   6.664  1.00  0.79           C  
ATOM   1419  CD  GLN A 181       1.916  -7.813   7.590  1.00  0.77           C  
ATOM   1420  NE2 GLN A 181       1.485  -6.696   7.016  1.00  0.72           N  
ATOM   1421  OE1 GLN A 181       2.064  -7.920   8.812  1.00  0.76           O  
ATOM   1422  N   ILE A 182       3.621 -10.585   4.226  1.00  0.89           N  
ATOM   1423  CA  ILE A 182       4.463  -9.954   3.216  1.00  0.89           C  
ATOM   1424  C   ILE A 182       4.076  -8.484   3.068  1.00  0.87           C  
ATOM   1425  CB  ILE A 182       4.352 -10.676   1.855  1.00  0.88           C  
ATOM   1426  O   ILE A 182       2.945  -8.099   3.372  1.00  0.85           O  
ATOM   1427  CG1 ILE A 182       2.903 -10.651   1.353  1.00  0.85           C  
ATOM   1428  CG2 ILE A 182       4.868 -12.114   1.963  1.00  0.84           C  
ATOM   1429  CD1 ILE A 182       2.736 -11.135  -0.080  1.00  0.83           C  
ATOM   1430  N   GLN A 183       4.995  -7.674   2.622  1.00  0.86           N  
ATOM   1431  CA  GLN A 183       4.804  -6.291   2.198  1.00  0.86           C  
ATOM   1432  C   GLN A 183       5.677  -5.961   0.990  1.00  0.86           C  
ATOM   1433  CB  GLN A 183       5.111  -5.330   3.347  1.00  0.84           C  
ATOM   1434  O   GLN A 183       6.815  -6.425   0.895  1.00  0.84           O  
ATOM   1435  CG  GLN A 183       4.789  -3.875   3.034  1.00  0.77           C  
ATOM   1436  CD  GLN A 183       4.909  -2.973   4.248  1.00  0.74           C  
ATOM   1437  NE2 GLN A 183       4.697  -1.677   4.047  1.00  0.67           N  
ATOM   1438  OE1 GLN A 183       5.189  -3.437   5.357  1.00  0.71           O  
ATOM   1439  N   SER A 184       5.162  -5.163   0.183  1.00  0.85           N  
ATOM   1440  CA  SER A 184       5.912  -4.681  -0.972  1.00  0.84           C  
ATOM   1441  C   SER A 184       6.053  -3.163  -0.945  1.00  0.83           C  
ATOM   1442  CB  SER A 184       5.233  -5.115  -2.272  1.00  0.82           C  
ATOM   1443  O   SER A 184       5.128  -2.455  -0.541  1.00  0.80           O  
ATOM   1444  OG  SER A 184       6.029  -4.773  -3.394  1.00  0.74           O  
ATOM   1445  N   THR A 185       7.246  -2.769  -1.328  1.00  0.81           N  
ATOM   1446  CA  THR A 185       7.521  -1.367  -1.620  1.00  0.81           C  
ATOM   1447  C   THR A 185       7.794  -1.168  -3.108  1.00  0.81           C  
ATOM   1448  CB  THR A 185       8.719  -0.850  -0.802  1.00  0.79           C  
ATOM   1449  O   THR A 185       7.537  -2.062  -3.917  1.00  0.78           O  
ATOM   1450  CG2 THR A 185       8.586  -1.233   0.669  1.00  0.75           C  
ATOM   1451  OG1 THR A 185       9.927  -1.417  -1.324  1.00  0.75           O  
ATOM   1452  N   ASN A 186       8.414  -0.135  -3.527  1.00  0.81           N  
ATOM   1453  CA  ASN A 186       8.685   0.146  -4.933  1.00  0.81           C  
ATOM   1454  C   ASN A 186       9.799  -0.743  -5.477  1.00  0.81           C  
ATOM   1455  CB  ASN A 186       9.040   1.622  -5.126  1.00  0.79           C  
ATOM   1456  O   ASN A 186       9.831  -1.043  -6.672  1.00  0.78           O  
ATOM   1457  CG  ASN A 186       7.819   2.520  -5.133  1.00  0.73           C  
ATOM   1458  ND2 ASN A 186       8.020   3.791  -5.459  1.00  0.68           N  
ATOM   1459  OD1 ASN A 186       6.704   2.075  -4.848  1.00  0.69           O  
ATOM   1460  N   ASN A 187      10.776  -1.123  -4.654  1.00  0.81           N  
ATOM   1461  CA  ASN A 187      11.949  -1.814  -5.178  1.00  0.81           C  
ATOM   1462  C   ASN A 187      12.301  -3.037  -4.337  1.00  0.81           C  
ATOM   1463  CB  ASN A 187      13.144  -0.861  -5.255  1.00  0.79           C  
ATOM   1464  O   ASN A 187      13.326  -3.680  -4.568  1.00  0.79           O  
ATOM   1465  CG  ASN A 187      12.955   0.229  -6.292  1.00  0.75           C  
ATOM   1466  ND2 ASN A 187      13.682   1.329  -6.135  1.00  0.72           N  
ATOM   1467  OD1 ASN A 187      12.163   0.084  -7.227  1.00  0.73           O  
ATOM   1468  N   CYS A 188      11.539  -3.297  -3.333  1.00  0.80           N  
ATOM   1469  CA  CYS A 188      11.825  -4.486  -2.538  1.00  0.81           C  
ATOM   1470  C   CYS A 188      10.538  -5.145  -2.059  1.00  0.82           C  
ATOM   1471  CB  CYS A 188      12.704  -4.130  -1.339  1.00  0.78           C  
ATOM   1472  O   CYS A 188       9.511  -4.480  -1.915  1.00  0.81           O  
ATOM   1473  SG  CYS A 188      11.870  -3.111  -0.103  1.00  0.76           S  
ATOM   1474  N   VAL A 189      10.608  -6.403  -1.849  1.00  0.84           N  
ATOM   1475  CA  VAL A 189       9.648  -7.183  -1.076  1.00  0.84           C  
ATOM   1476  C   VAL A 189      10.234  -7.513   0.295  1.00  0.84           C  
ATOM   1477  CB  VAL A 189       9.249  -8.482  -1.811  1.00  0.83           C  
ATOM   1478  O   VAL A 189      11.422  -7.823   0.411  1.00  0.83           O  
ATOM   1479  CG1 VAL A 189       8.183  -9.243  -1.025  1.00  0.80           C  
ATOM   1480  CG2 VAL A 189       8.753  -8.165  -3.221  1.00  0.79           C  
ATOM   1481  N   MET A 190       9.372  -7.470   1.206  1.00  0.83           N  
ATOM   1482  CA  MET A 190       9.714  -7.845   2.575  1.00  0.84           C  
ATOM   1483  C   MET A 190       8.719  -8.862   3.125  1.00  0.85           C  
ATOM   1484  CB  MET A 190       9.752  -6.611   3.477  1.00  0.82           C  
ATOM   1485  O   MET A 190       7.537  -8.830   2.780  1.00  0.84           O  
ATOM   1486  CG  MET A 190      10.745  -5.552   3.027  1.00  0.77           C  
ATOM   1487  SD  MET A 190      10.714  -4.059   4.093  1.00  0.76           S  
ATOM   1488  CE  MET A 190       9.085  -3.388   3.656  1.00  0.67           C  
ATOM   1489  N   PHE A 191       9.211  -9.797   4.009  1.00  0.85           N  
ATOM   1490  CA  PHE A 191       8.273 -10.618   4.765  1.00  0.85           C  
ATOM   1491  C   PHE A 191       8.757 -10.817   6.196  1.00  0.84           C  
ATOM   1492  CB  PHE A 191       8.075 -11.976   4.084  1.00  0.84           C  
ATOM   1493  O   PHE A 191       9.943 -10.644   6.485  1.00  0.82           O  
ATOM   1494  CG  PHE A 191       9.291 -12.862   4.132  1.00  0.85           C  
ATOM   1495  CD1 PHE A 191      10.157 -12.935   3.048  1.00  0.84           C  
ATOM   1496  CD2 PHE A 191       9.567 -13.621   5.261  1.00  0.85           C  
ATOM   1497  CE1 PHE A 191      11.283 -13.754   3.090  1.00  0.84           C  
ATOM   1498  CE2 PHE A 191      10.690 -14.442   5.310  1.00  0.84           C  
ATOM   1499  CZ  PHE A 191      11.547 -14.507   4.223  1.00  0.81           C  
ATOM   1500  N   PHE A 192       7.801 -11.240   7.071  1.00  0.83           N  
ATOM   1501  CA  PHE A 192       8.033 -11.694   8.437  1.00  0.83           C  
ATOM   1502  C   PHE A 192       7.661 -13.164   8.590  1.00  0.84           C  
ATOM   1503  CB  PHE A 192       7.236 -10.844   9.431  1.00  0.81           C  
ATOM   1504  O   PHE A 192       6.612 -13.597   8.109  1.00  0.83           O  
ATOM   1505  CG  PHE A 192       7.652  -9.398   9.464  1.00  0.75           C  
ATOM   1506  CD1 PHE A 192       8.649  -8.967  10.329  1.00  0.70           C  
ATOM   1507  CD2 PHE A 192       7.044  -8.470   8.628  1.00  0.71           C  
ATOM   1508  CE1 PHE A 192       9.036  -7.629  10.362  1.00  0.69           C  
ATOM   1509  CE2 PHE A 192       7.426  -7.131   8.655  1.00  0.68           C  
ATOM   1510  CZ  PHE A 192       8.421  -6.713   9.523  1.00  0.66           C  
ATOM   1511  N   ASP A 193       8.546 -13.639   9.364  1.00  0.84           N  
ATOM   1512  CA  ASP A 193       8.171 -14.979   9.807  1.00  0.84           C  
ATOM   1513  C   ASP A 193       7.367 -14.923  11.104  1.00  0.84           C  
ATOM   1514  CB  ASP A 193       9.415 -15.850   9.996  1.00  0.83           C  
ATOM   1515  O   ASP A 193       7.151 -13.845  11.661  1.00  0.83           O  
ATOM   1516  CG  ASP A 193      10.275 -15.409  11.167  1.00  0.82           C  
ATOM   1517  OD1 ASP A 193       9.775 -14.681  12.051  1.00  0.82           O  
ATOM   1518  OD2 ASP A 193      11.465 -15.790  11.204  1.00  0.81           O  
ATOM   1519  N   THR A 194       6.907 -15.922  11.706  1.00  0.85           N  
ATOM   1520  CA  THR A 194       6.089 -16.048  12.907  1.00  0.84           C  
ATOM   1521  C   THR A 194       6.913 -15.756  14.157  1.00  0.83           C  
ATOM   1522  CB  THR A 194       5.468 -17.454  13.015  1.00  0.84           C  
ATOM   1523  O   THR A 194       6.360 -15.564  15.241  1.00  0.80           O  
ATOM   1524  CG2 THR A 194       4.448 -17.691  11.906  1.00  0.83           C  
ATOM   1525  OG1 THR A 194       6.506 -18.437  12.913  1.00  0.86           O  
ATOM   1526  N   GLN A 195       8.200 -15.634  13.962  1.00  0.82           N  
ATOM   1527  CA  GLN A 195       9.102 -15.265  15.048  1.00  0.81           C  
ATOM   1528  C   GLN A 195       9.474 -13.787  14.976  1.00  0.80           C  
ATOM   1529  CB  GLN A 195      10.365 -16.127  15.015  1.00  0.79           C  
ATOM   1530  O   GLN A 195      10.322 -13.317  15.738  1.00  0.78           O  
ATOM   1531  CG  GLN A 195      10.094 -17.621  15.134  1.00  0.76           C  
ATOM   1532  CD  GLN A 195       9.319 -17.979  16.388  1.00  0.74           C  
ATOM   1533  NE2 GLN A 195       8.470 -18.996  16.291  1.00  0.69           N  
ATOM   1534  OE1 GLN A 195       9.483 -17.346  17.436  1.00  0.72           O  
ATOM   1535  N   ASN A 196       8.854 -13.087  14.074  1.00  0.79           N  
ATOM   1536  CA  ASN A 196       8.999 -11.659  13.815  1.00  0.78           C  
ATOM   1537  C   ASN A 196      10.399 -11.319  13.311  1.00  0.78           C  
ATOM   1538  CB  ASN A 196       8.676 -10.849  15.072  1.00  0.77           C  
ATOM   1539  O   ASN A 196      10.886 -10.207  13.522  1.00  0.76           O  
ATOM   1540  CG  ASN A 196       7.241 -11.026  15.528  1.00  0.74           C  
ATOM   1541  ND2 ASN A 196       7.062 -11.565  16.728  1.00  0.71           N  
ATOM   1542  OD1 ASN A 196       6.301 -10.681  14.808  1.00  0.71           O  
ATOM   1543  N   ASN A 197      11.133 -12.276  12.677  1.00  0.80           N  
ATOM   1544  CA  ASN A 197      12.308 -11.946  11.877  1.00  0.80           C  
ATOM   1545  C   ASN A 197      11.920 -11.313  10.544  1.00  0.80           C  
ATOM   1546  CB  ASN A 197      13.165 -13.193  11.644  1.00  0.78           C  
ATOM   1547  O   ASN A 197      11.032 -11.812   9.851  1.00  0.79           O  
ATOM   1548  CG  ASN A 197      13.501 -13.920  12.931  1.00  0.78           C  
ATOM   1549  ND2 ASN A 197      13.113 -15.187  13.015  1.00  0.79           N  
ATOM   1550  OD1 ASN A 197      14.104 -13.347  13.843  1.00  0.79           O  
ATOM   1551  N   LEU A 198      12.633 -10.225  10.223  1.00  0.80           N  
ATOM   1552  CA  LEU A 198      12.432  -9.524   8.960  1.00  0.80           C  
ATOM   1553  C   LEU A 198      13.383 -10.050   7.890  1.00  0.81           C  
ATOM   1554  CB  LEU A 198      12.634  -8.018   9.143  1.00  0.79           C  
ATOM   1555  O   LEU A 198      14.595 -10.111   8.107  1.00  0.79           O  
ATOM   1556  CG  LEU A 198      12.515  -7.159   7.883  1.00  0.77           C  
ATOM   1557  CD1 LEU A 198      11.098  -7.232   7.324  1.00  0.75           C  
ATOM   1558  CD2 LEU A 198      12.905  -5.715   8.181  1.00  0.76           C  
ATOM   1559  N   TYR A 199      12.838 -10.299   6.760  1.00  0.82           N  
ATOM   1560  CA  TYR A 199      13.572 -10.653   5.550  1.00  0.83           C  
ATOM   1561  C   TYR A 199      13.283  -9.663   4.428  1.00  0.82           C  
ATOM   1562  CB  TYR A 199      13.213 -12.072   5.099  1.00  0.82           C  
ATOM   1563  O   TYR A 199      12.146  -9.215   4.264  1.00  0.81           O  
ATOM   1564  CG  TYR A 199      13.531 -13.133   6.125  1.00  0.83           C  
ATOM   1565  CD1 TYR A 199      14.681 -13.912   6.016  1.00  0.83           C  
ATOM   1566  CD2 TYR A 199      12.683 -13.360   7.203  1.00  0.83           C  
ATOM   1567  CE1 TYR A 199      14.978 -14.893   6.957  1.00  0.83           C  
ATOM   1568  CE2 TYR A 199      12.969 -14.338   8.150  1.00  0.83           C  
ATOM   1569  OH  TYR A 199      14.405 -16.067   8.954  1.00  0.81           O  
ATOM   1570  CZ  TYR A 199      14.117 -15.097   8.019  1.00  0.81           C  
ATOM   1571  N   ILE A 200      14.285  -9.340   3.662  1.00  0.81           N  
ATOM   1572  CA  ILE A 200      14.180  -8.395   2.555  1.00  0.81           C  
ATOM   1573  C   ILE A 200      14.764  -9.017   1.289  1.00  0.81           C  
ATOM   1574  CB  ILE A 200      14.897  -7.065   2.878  1.00  0.79           C  
ATOM   1575  O   ILE A 200      15.868  -9.565   1.311  1.00  0.79           O  
ATOM   1576  CG1 ILE A 200      14.382  -6.489   4.202  1.00  0.75           C  
ATOM   1577  CG2 ILE A 200      14.714  -6.061   1.736  1.00  0.75           C  
ATOM   1578  CD1 ILE A 200      15.029  -5.168   4.596  1.00  0.73           C  
ATOM   1579  N   GLY A 201      13.983  -8.921   0.234  1.00  0.81           N  
ATOM   1580  CA  GLY A 201      14.359  -9.258  -1.129  1.00  0.80           C  
ATOM   1581  C   GLY A 201      14.206  -8.098  -2.095  1.00  0.80           C  
ATOM   1582  O   GLY A 201      13.291  -7.283  -1.955  1.00  0.77           O  
ATOM   1583  N   GLY A 202      15.175  -8.055  -3.071  1.00  0.78           N  
ATOM   1584  CA  GLY A 202      15.186  -7.012  -4.085  1.00  0.77           C  
ATOM   1585  C   GLY A 202      16.264  -5.970  -3.858  1.00  0.76           C  
ATOM   1586  O   GLY A 202      17.094  -6.114  -2.958  1.00  0.71           O  
ATOM   1587  N   GLY A 203      16.345  -4.983  -4.780  1.00  0.72           N  
ATOM   1588  CA  GLY A 203      17.340  -3.924  -4.719  1.00  0.71           C  
ATOM   1589  C   GLY A 203      16.907  -2.747  -3.865  1.00  0.71           C  
ATOM   1590  O   GLY A 203      16.098  -1.924  -4.298  1.00  0.66           O  
ATOM   1591  N   THR A 204      17.403  -2.614  -2.690  1.00  0.67           N  
ATOM   1592  CA  THR A 204      17.252  -1.418  -1.869  1.00  0.66           C  
ATOM   1593  C   THR A 204      18.547  -0.611  -1.845  1.00  0.67           C  
ATOM   1594  CB  THR A 204      16.841  -1.777  -0.429  1.00  0.62           C  
ATOM   1595  O   THR A 204      19.575  -1.092  -1.365  1.00  0.63           O  
ATOM   1596  CG2 THR A 204      15.439  -2.376  -0.391  1.00  0.55           C  
ATOM   1597  OG1 THR A 204      17.770  -2.729   0.103  1.00  0.59           O  
ATOM   1598  N   SER A 205      18.573   0.501  -2.487  1.00  0.57           N  
ATOM   1599  CA  SER A 205      19.737   1.354  -2.271  1.00  0.56           C  
ATOM   1600  C   SER A 205      20.029   1.525  -0.784  1.00  0.57           C  
ATOM   1601  CB  SER A 205      19.527   2.723  -2.920  1.00  0.51           C  
ATOM   1602  O   SER A 205      19.210   2.077  -0.046  1.00  0.53           O  
ATOM   1603  OG  SER A 205      18.320   3.313  -2.468  1.00  0.50           O  
ATOM   1604  N   GLY A 206      21.184   0.748  -0.233  1.00  0.61           N  
ATOM   1605  CA  GLY A 206      21.773   0.937   1.083  1.00  0.61           C  
ATOM   1606  C   GLY A 206      21.460  -0.194   2.045  1.00  0.62           C  
ATOM   1607  O   GLY A 206      22.069  -0.295   3.112  1.00  0.59           O  
ATOM   1608  N   ILE A 207      20.451  -1.064   1.808  1.00  0.64           N  
ATOM   1609  CA  ILE A 207      20.184  -2.127   2.771  1.00  0.63           C  
ATOM   1610  C   ILE A 207      20.658  -3.465   2.207  1.00  0.63           C  
ATOM   1611  CB  ILE A 207      18.683  -2.200   3.131  1.00  0.60           C  
ATOM   1612  O   ILE A 207      21.413  -4.189   2.861  1.00  0.60           O  
ATOM   1613  CG1 ILE A 207      18.223  -0.883   3.768  1.00  0.54           C  
ATOM   1614  CG2 ILE A 207      18.408  -3.384   4.062  1.00  0.56           C  
ATOM   1615  CD1 ILE A 207      16.728  -0.821   4.049  1.00  0.56           C  
ATOM   1616  N   SER A 208      20.319  -3.837   1.003  1.00  0.61           N  
ATOM   1617  CA  SER A 208      20.640  -5.107   0.360  1.00  0.61           C  
ATOM   1618  C   SER A 208      20.581  -4.988  -1.160  1.00  0.62           C  
ATOM   1619  CB  SER A 208      19.685  -6.204   0.831  1.00  0.56           C  
ATOM   1620  O   SER A 208      19.665  -4.367  -1.703  1.00  0.59           O  
ATOM   1621  OG  SER A 208      19.986  -7.438   0.202  1.00  0.55           O  
ATOM   1622  N   THR A 209      21.581  -5.529  -1.789  1.00  0.61           N  
ATOM   1623  CA  THR A 209      21.547  -5.843  -3.213  1.00  0.61           C  
ATOM   1624  C   THR A 209      21.373  -7.343  -3.431  1.00  0.63           C  
ATOM   1625  CB  THR A 209      22.828  -5.364  -3.921  1.00  0.56           C  
ATOM   1626  O   THR A 209      21.771  -7.875  -4.469  1.00  0.61           O  
ATOM   1627  CG2 THR A 209      22.927  -3.842  -3.909  1.00  0.49           C  
ATOM   1628  OG1 THR A 209      23.971  -5.911  -3.251  1.00  0.54           O  
ATOM   1629  N   SER A 210      20.964  -7.999  -2.403  1.00  0.66           N  
ATOM   1630  CA  SER A 210      20.919  -9.454  -2.498  1.00  0.68           C  
ATOM   1631  C   SER A 210      19.840  -9.911  -3.474  1.00  0.69           C  
ATOM   1632  CB  SER A 210      20.671 -10.075  -1.123  1.00  0.63           C  
ATOM   1633  O   SER A 210      18.728  -9.380  -3.471  1.00  0.68           O  
ATOM   1634  OG  SER A 210      20.583 -11.486  -1.216  1.00  0.61           O  
ATOM   1635  N   THR A 211      20.143 -10.935  -4.211  1.00  0.69           N  
ATOM   1636  CA  THR A 211      19.273 -11.630  -5.152  1.00  0.71           C  
ATOM   1637  C   THR A 211      18.462 -12.711  -4.443  1.00  0.72           C  
ATOM   1638  CB  THR A 211      20.083 -12.263  -6.299  1.00  0.67           C  
ATOM   1639  O   THR A 211      17.596 -13.343  -5.050  1.00  0.72           O  
ATOM   1640  CG2 THR A 211      20.742 -11.192  -7.163  1.00  0.60           C  
ATOM   1641  OG1 THR A 211      21.100 -13.109  -5.748  1.00  0.69           O  
ATOM   1642  N   THR A 212      18.739 -12.982  -3.252  1.00  0.66           N  
ATOM   1643  CA  THR A 212      18.059 -13.910  -2.355  1.00  0.68           C  
ATOM   1644  C   THR A 212      17.525 -13.180  -1.125  1.00  0.66           C  
ATOM   1645  CB  THR A 212      18.997 -15.048  -1.912  1.00  0.63           C  
ATOM   1646  O   THR A 212      17.934 -12.053  -0.840  1.00  0.65           O  
ATOM   1647  CG2 THR A 212      19.454 -15.880  -3.107  1.00  0.56           C  
ATOM   1648  OG1 THR A 212      20.147 -14.488  -1.266  1.00  0.61           O  
ATOM   1649  N   TRP A 213      16.592 -13.852  -0.485  1.00  0.56           N  
ATOM   1650  CA  TRP A 213      16.153 -13.327   0.803  1.00  0.68           C  
ATOM   1651  C   TRP A 213      17.286 -13.369   1.823  1.00  0.52           C  
ATOM   1652  CB  TRP A 213      14.949 -14.117   1.325  1.00  0.51           C  
ATOM   1653  O   TRP A 213      17.811 -14.441   2.133  1.00  0.46           O  
ATOM   1654  CG  TRP A 213      13.716 -13.973   0.485  1.00  0.42           C  
ATOM   1655  CD1 TRP A 213      13.276 -14.830  -0.486  1.00  0.36           C  
ATOM   1656  CD2 TRP A 213      12.766 -12.905   0.538  1.00  0.44           C  
ATOM   1657  CE2 TRP A 213      11.773 -13.179  -0.428  1.00  0.51           C  
ATOM   1658  CE3 TRP A 213      12.657 -11.741   1.312  1.00  0.72           C  
ATOM   1659  NE1 TRP A 213      12.108 -14.358  -1.039  1.00  0.76           N  
ATOM   1660  CH2 TRP A 213      10.602 -11.199   0.127  1.00  0.66           C  
ATOM   1661  CZ2 TRP A 213      10.685 -12.330  -0.642  1.00  0.75           C  
ATOM   1662  CZ3 TRP A 213      11.573 -10.898   1.097  1.00  0.59           C  
ATOM   1663  N   THR A 214      17.662 -12.252   2.258  1.00  0.74           N  
ATOM   1664  CA  THR A 214      18.618 -12.150   3.355  1.00  0.74           C  
ATOM   1665  C   THR A 214      17.916 -11.747   4.649  1.00  0.75           C  
ATOM   1666  CB  THR A 214      19.731 -11.135   3.034  1.00  0.71           C  
ATOM   1667  O   THR A 214      17.097 -10.825   4.655  1.00  0.73           O  
ATOM   1668  CG2 THR A 214      20.864 -11.221   4.051  1.00  0.64           C  
ATOM   1669  OG1 THR A 214      20.254 -11.405   1.728  1.00  0.65           O  
ATOM   1670  N   PRO A 215      18.107 -12.651   5.662  1.00  0.73           N  
ATOM   1671  CA  PRO A 215      17.731 -12.033   6.936  1.00  0.72           C  
ATOM   1672  C   PRO A 215      18.287 -10.620   7.093  1.00  0.71           C  
ATOM   1673  CB  PRO A 215      18.337 -12.977   7.978  1.00  0.70           C  
ATOM   1674  O   PRO A 215      19.475 -10.389   6.851  1.00  0.68           O  
ATOM   1675  CG  PRO A 215      18.590 -14.251   7.238  1.00  0.69           C  
ATOM   1676  CD  PRO A 215      18.851 -13.922   5.797  1.00  0.68           C  
ATOM   1677  N   PHE A 216      17.405  -9.739   7.180  1.00  0.69           N  
ATOM   1678  CA  PHE A 216      17.857  -8.399   7.532  1.00  0.68           C  
ATOM   1679  C   PHE A 216      18.514  -8.393   8.907  1.00  0.68           C  
ATOM   1680  CB  PHE A 216      16.687  -7.411   7.505  1.00  0.64           C  
ATOM   1681  O   PHE A 216      17.887  -8.015   9.899  1.00  0.64           O  
ATOM   1682  CG  PHE A 216      17.111  -5.967   7.503  1.00  0.61           C  
ATOM   1683  CD1 PHE A 216      17.729  -5.411   6.389  1.00  0.57           C  
ATOM   1684  CD2 PHE A 216      16.892  -5.165   8.616  1.00  0.59           C  
ATOM   1685  CE1 PHE A 216      18.123  -4.075   6.385  1.00  0.58           C  
ATOM   1686  CE2 PHE A 216      17.283  -3.829   8.618  1.00  0.59           C  
ATOM   1687  CZ  PHE A 216      17.899  -3.286   7.502  1.00  0.56           C  
ATOM   1688  N   ASN A 217      19.725  -8.952   8.924  1.00  0.62           N  
ATOM   1689  CA  ASN A 217      20.481  -9.186  10.150  1.00  0.62           C  
ATOM   1690  C   ASN A 217      20.626  -7.908  10.972  1.00  0.61           C  
ATOM   1691  CB  ASN A 217      21.859  -9.768   9.828  1.00  0.57           C  
ATOM   1692  O   ASN A 217      20.688  -7.960  12.201  1.00  0.58           O  
ATOM   1693  CG  ASN A 217      21.787 -11.205   9.349  1.00  0.53           C  
ATOM   1694  ND2 ASN A 217      22.800 -11.633   8.603  1.00  0.52           N  
ATOM   1695  OD1 ASN A 217      20.830 -11.925   9.646  1.00  0.55           O  
ATOM   1696  N   GLU A 218      20.945  -6.720  10.184  1.00  0.54           N  
ATOM   1697  CA  GLU A 218      20.926  -5.490  10.969  1.00  0.54           C  
ATOM   1698  C   GLU A 218      19.662  -5.397  11.819  1.00  0.54           C  
ATOM   1699  CB  GLU A 218      21.035  -4.267  10.054  1.00  0.50           C  
ATOM   1700  O   GLU A 218      19.678  -4.812  12.903  1.00  0.51           O  
ATOM   1701  CG  GLU A 218      22.337  -4.201   9.268  1.00  0.47           C  
ATOM   1702  CD  GLU A 218      22.412  -3.006   8.331  1.00  0.49           C  
ATOM   1703  OE1 GLU A 218      21.450  -2.206   8.289  1.00  0.52           O  
ATOM   1704  OE2 GLU A 218      23.441  -2.870   7.632  1.00  0.46           O  
ATOM   1705  N   TYR A 219      18.652  -5.938  11.352  1.00  0.57           N  
ATOM   1706  CA  TYR A 219      17.508  -6.109  12.240  1.00  0.56           C  
ATOM   1707  C   TYR A 219      17.847  -7.045  13.394  1.00  0.56           C  
ATOM   1708  CB  TYR A 219      16.303  -6.652  11.465  1.00  0.52           C  
ATOM   1709  O   TYR A 219      17.412  -6.826  14.527  1.00  0.54           O  
ATOM   1710  CG  TYR A 219      14.972  -6.232  12.040  1.00  0.49           C  
ATOM   1711  CD1 TYR A 219      14.237  -7.095  12.850  1.00  0.44           C  
ATOM   1712  CD2 TYR A 219      14.446  -4.972  11.773  1.00  0.46           C  
ATOM   1713  CE1 TYR A 219      13.010  -6.713  13.381  1.00  0.43           C  
ATOM   1714  CE2 TYR A 219      13.219  -4.580  12.298  1.00  0.47           C  
ATOM   1715  OH  TYR A 219      11.295  -5.071  13.622  1.00  0.34           O  
ATOM   1716  CZ  TYR A 219      12.510  -5.455  13.100  1.00  0.42           C  
ATOM   1717  N   THR A 220      18.562  -8.109  13.158  1.00  0.53           N  
ATOM   1718  CA  THR A 220      19.082  -8.875  14.286  1.00  0.53           C  
ATOM   1719  C   THR A 220      20.062  -8.038  15.103  1.00  0.53           C  
ATOM   1720  CB  THR A 220      19.775 -10.165  13.812  1.00  0.50           C  
ATOM   1721  O   THR A 220      20.114  -8.155  16.329  1.00  0.52           O  
ATOM   1722  CG2 THR A 220      19.256 -11.380  14.575  1.00  0.44           C  
ATOM   1723  OG1 THR A 220      19.525 -10.350  12.414  1.00  0.46           O  
ATOM   1724  N   LEU A 221      20.819  -7.239  14.315  1.00  0.46           N  
ATOM   1725  CA  LEU A 221      21.690  -6.329  15.051  1.00  0.45           C  
ATOM   1726  C   LEU A 221      20.871  -5.361  15.899  1.00  0.46           C  
ATOM   1727  CB  LEU A 221      22.587  -5.548  14.087  1.00  0.41           C  
ATOM   1728  O   LEU A 221      21.328  -4.914  16.954  1.00  0.43           O  
ATOM   1729  CG  LEU A 221      23.641  -6.360  13.334  1.00  0.37           C  
ATOM   1730  CD1 LEU A 221      24.334  -5.491  12.289  1.00  0.30           C  
ATOM   1731  CD2 LEU A 221      24.658  -6.949  14.306  1.00  0.34           C  
ATOM   1732  N   TYR A 222      19.654  -5.190  15.476  1.00  0.48           N  
ATOM   1733  CA  TYR A 222      18.738  -4.280  16.154  1.00  0.49           C  
ATOM   1734  C   TYR A 222      17.497  -5.017  16.641  1.00  0.48           C  
ATOM   1735  CB  TYR A 222      18.333  -3.133  15.223  1.00  0.44           C  
ATOM   1736  O   TYR A 222      16.373  -4.656  16.283  1.00  0.46           O  
ATOM   1737  CG  TYR A 222      19.363  -2.033  15.132  1.00  0.41           C  
ATOM   1738  CD1 TYR A 222      19.429  -1.032  16.099  1.00  0.37           C  
ATOM   1739  CD2 TYR A 222      20.270  -1.991  14.078  1.00  0.39           C  
ATOM   1740  CE1 TYR A 222      20.375  -0.015  16.018  1.00  0.37           C  
ATOM   1741  CE2 TYR A 222      21.220  -0.979  13.987  1.00  0.41           C  
ATOM   1742  OH  TYR A 222      22.203   1.007  14.875  1.00  0.28           O  
ATOM   1743  CZ  TYR A 222      21.265   0.003  14.960  1.00  0.36           C  
ATOM   1744  N   LYS A 223      17.559  -6.330  16.831  1.00  0.54           N  
ATOM   1745  CA  LYS A 223      16.732  -6.728  17.967  1.00  0.53           C  
ATOM   1746  C   LYS A 223      17.008  -5.847  19.182  1.00  0.54           C  
ATOM   1747  CB  LYS A 223      16.973  -8.197  18.318  1.00  0.51           C  
ATOM   1748  O   LYS A 223      18.015  -6.027  19.870  1.00  0.53           O  
ATOM   1749  CG  LYS A 223      16.219  -9.177  17.432  1.00  0.49           C  
ATOM   1750  CD  LYS A 223      16.379 -10.611  17.921  1.00  0.50           C  
ATOM   1751  CE  LYS A 223      15.655 -11.596  17.014  1.00  0.47           C  
ATOM   1752  NZ  LYS A 223      15.836 -13.006  17.472  1.00  0.42           N  
ATOM   1753  N   PRO A 224      16.664  -4.492  19.151  1.00  0.49           N  
ATOM   1754  CA  PRO A 224      16.848  -3.703  20.372  1.00  0.48           C  
ATOM   1755  C   PRO A 224      16.721  -4.542  21.641  1.00  0.50           C  
ATOM   1756  CB  PRO A 224      15.727  -2.662  20.291  1.00  0.45           C  
ATOM   1757  O   PRO A 224      15.831  -5.390  21.739  1.00  0.48           O  
ATOM   1758  CG  PRO A 224      14.996  -2.986  19.028  1.00  0.43           C  
ATOM   1759  CD  PRO A 224      15.630  -4.198  18.407  1.00  0.46           C  
ATOM   1760  N   SER A 225      17.851  -5.212  22.142  1.00  0.57           N  
ATOM   1761  CA  SER A 225      17.936  -5.960  23.393  1.00  0.56           C  
ATOM   1762  C   SER A 225      16.873  -7.052  23.456  1.00  0.58           C  
ATOM   1763  CB  SER A 225      17.786  -5.021  24.590  1.00  0.51           C  
ATOM   1764  O   SER A 225      15.832  -6.951  22.805  1.00  0.55           O  
ATOM   1765  OG  SER A 225      16.420  -4.731  24.834  1.00  0.51           O  
ATOM   1766  N   THR A 226      17.141  -8.212  23.828  1.00  0.63           N  
ATOM   1767  CA  THR A 226      16.268  -9.340  24.136  1.00  0.64           C  
ATOM   1768  C   THR A 226      14.919  -8.853  24.657  1.00  0.65           C  
ATOM   1769  CB  THR A 226      16.914 -10.279  25.172  1.00  0.57           C  
ATOM   1770  O   THR A 226      14.019  -9.656  24.911  1.00  0.64           O  
ATOM   1771  CG2 THR A 226      18.111 -11.014  24.578  1.00  0.45           C  
ATOM   1772  OG1 THR A 226      17.351  -9.508  26.299  1.00  0.55           O  
ATOM   1773  N   THR A 227      14.676  -7.595  24.640  1.00  0.74           N  
ATOM   1774  CA  THR A 227      13.538  -7.010  25.340  1.00  0.76           C  
ATOM   1775  C   THR A 227      12.451  -6.594  24.354  1.00  0.76           C  
ATOM   1776  CB  THR A 227      13.965  -5.793  26.182  1.00  0.70           C  
ATOM   1777  O   THR A 227      11.260  -6.716  24.646  1.00  0.73           O  
ATOM   1778  CG2 THR A 227      12.857  -5.371  27.141  1.00  0.57           C  
ATOM   1779  OG1 THR A 227      15.134  -6.130  26.939  1.00  0.72           O  
ATOM   1780  N   TYR A 228      12.721  -6.134  23.069  1.00  0.69           N  
ATOM   1781  CA  TYR A 228      11.736  -5.678  22.095  1.00  0.68           C  
ATOM   1782  C   TYR A 228      11.524  -6.721  21.005  1.00  0.69           C  
ATOM   1783  CB  TYR A 228      12.174  -4.350  21.469  1.00  0.63           C  
ATOM   1784  O   TYR A 228      12.023  -6.570  19.887  1.00  0.64           O  
ATOM   1785  CG  TYR A 228      12.212  -3.201  22.447  1.00  0.63           C  
ATOM   1786  CD1 TYR A 228      11.099  -2.386  22.638  1.00  0.56           C  
ATOM   1787  CD2 TYR A 228      13.361  -2.927  23.181  1.00  0.65           C  
ATOM   1788  CE1 TYR A 228      11.129  -1.325  23.537  1.00  0.67           C  
ATOM   1789  CE2 TYR A 228      13.404  -1.869  24.083  1.00  0.73           C  
ATOM   1790  OH  TYR A 228      12.321  -0.026  25.145  1.00  0.55           O  
ATOM   1791  CZ  TYR A 228      12.284  -1.075  24.254  1.00  0.54           C  
ATOM   1792  N   THR A 229      10.737  -7.658  21.284  1.00  0.69           N  
ATOM   1793  CA  THR A 229      10.651  -8.868  20.473  1.00  0.69           C  
ATOM   1794  C   THR A 229       9.373  -8.872  19.640  1.00  0.70           C  
ATOM   1795  CB  THR A 229      10.700 -10.133  21.350  1.00  0.65           C  
ATOM   1796  O   THR A 229       9.227  -9.680  18.721  1.00  0.67           O  
ATOM   1797  CG2 THR A 229      12.055 -10.274  22.036  1.00  0.56           C  
ATOM   1798  OG1 THR A 229       9.676 -10.054  22.349  1.00  0.70           O  
ATOM   1799  N   LYS A 230       8.522  -7.915  19.921  1.00  0.75           N  
ATOM   1800  CA  LYS A 230       7.276  -7.875  19.160  1.00  0.75           C  
ATOM   1801  C   LYS A 230       7.288  -6.733  18.147  1.00  0.76           C  
ATOM   1802  CB  LYS A 230       6.078  -7.730  20.099  1.00  0.72           C  
ATOM   1803  O   LYS A 230       7.189  -5.563  18.522  1.00  0.75           O  
ATOM   1804  CG  LYS A 230       4.729  -7.823  19.400  1.00  0.72           C  
ATOM   1805  CD  LYS A 230       3.577  -7.682  20.386  1.00  0.71           C  
ATOM   1806  CE  LYS A 230       2.228  -7.740  19.683  1.00  0.62           C  
ATOM   1807  NZ  LYS A 230       1.101  -7.464  20.624  1.00  0.64           N  
ATOM   1808  N   THR A 231       7.451  -7.069  16.863  1.00  0.73           N  
ATOM   1809  CA  THR A 231       7.217  -6.099  15.800  1.00  0.74           C  
ATOM   1810  C   THR A 231       5.724  -5.829  15.632  1.00  0.76           C  
ATOM   1811  CB  THR A 231       7.807  -6.583  14.462  1.00  0.70           C  
ATOM   1812  O   THR A 231       4.944  -6.753  15.392  1.00  0.73           O  
ATOM   1813  CG2 THR A 231       7.672  -5.514  13.383  1.00  0.63           C  
ATOM   1814  OG1 THR A 231       9.194  -6.892  14.643  1.00  0.74           O  
ATOM   1815  N   LEU A 232       5.390  -4.589  15.781  1.00  0.71           N  
ATOM   1816  CA  LEU A 232       3.999  -4.162  15.686  1.00  0.72           C  
ATOM   1817  C   LEU A 232       3.658  -3.733  14.262  1.00  0.72           C  
ATOM   1818  CB  LEU A 232       3.723  -3.012  16.658  1.00  0.67           C  
ATOM   1819  O   LEU A 232       2.560  -4.007  13.773  1.00  0.68           O  
ATOM   1820  CG  LEU A 232       3.891  -3.326  18.145  1.00  0.67           C  
ATOM   1821  CD1 LEU A 232       3.588  -2.090  18.986  1.00  0.62           C  
ATOM   1822  CD2 LEU A 232       2.992  -4.489  18.551  1.00  0.70           C  
ATOM   1823  N   GLN A 233       4.592  -3.011  13.675  1.00  0.76           N  
ATOM   1824  CA  GLN A 233       4.408  -2.463  12.335  1.00  0.76           C  
ATOM   1825  C   GLN A 233       5.748  -2.269  11.632  1.00  0.76           C  
ATOM   1826  CB  GLN A 233       3.649  -1.137  12.396  1.00  0.72           C  
ATOM   1827  O   GLN A 233       6.752  -1.952  12.274  1.00  0.73           O  
ATOM   1828  CG  GLN A 233       3.209  -0.617  11.034  1.00  0.72           C  
ATOM   1829  CD  GLN A 233       2.414   0.672  11.127  1.00  0.71           C  
ATOM   1830  NE2 GLN A 233       2.034   1.218   9.977  1.00  0.74           N  
ATOM   1831  OE1 GLN A 233       2.144   1.173  12.223  1.00  0.76           O  
ATOM   1832  N   TYR A 234       5.660  -2.283  10.289  1.00  0.71           N  
ATOM   1833  CA  TYR A 234       6.740  -1.905   9.385  1.00  0.75           C  
ATOM   1834  C   TYR A 234       6.207  -1.103   8.204  1.00  0.70           C  
ATOM   1835  CB  TYR A 234       7.479  -3.149   8.880  1.00  0.66           C  
ATOM   1836  O   TYR A 234       5.101  -1.357   7.721  1.00  0.65           O  
ATOM   1837  CG  TYR A 234       8.292  -3.846   9.944  1.00  0.57           C  
ATOM   1838  CD1 TYR A 234       9.611  -3.475  10.194  1.00  0.49           C  
ATOM   1839  CD2 TYR A 234       7.743  -4.875  10.700  1.00  0.52           C  
ATOM   1840  CE1 TYR A 234      10.365  -4.116  11.172  1.00  0.41           C  
ATOM   1841  CE2 TYR A 234       8.488  -5.523  11.681  1.00  0.47           C  
ATOM   1842  OH  TYR A 234      10.537  -5.774  12.879  1.00  0.27           O  
ATOM   1843  CZ  TYR A 234       9.796  -5.136  11.909  1.00  0.43           C  
ATOM   1844  N   THR A 235       7.097  -0.267   7.900  1.00  0.76           N  
ATOM   1845  CA  THR A 235       6.924   0.445   6.639  1.00  0.76           C  
ATOM   1846  C   THR A 235       8.268   0.654   5.947  1.00  0.74           C  
ATOM   1847  CB  THR A 235       6.239   1.807   6.857  1.00  0.72           C  
ATOM   1848  O   THR A 235       9.287   0.861   6.609  1.00  0.70           O  
ATOM   1849  CG2 THR A 235       4.889   1.640   7.546  1.00  0.62           C  
ATOM   1850  OG1 THR A 235       7.080   2.633   7.673  1.00  0.71           O  
ATOM   1851  N   GLY A 236       8.341   0.348   4.713  1.00  0.74           N  
ATOM   1852  CA  GLY A 236       9.486   0.686   3.881  1.00  0.73           C  
ATOM   1853  C   GLY A 236       9.157   1.692   2.794  1.00  0.74           C  
ATOM   1854  O   GLY A 236       7.994   1.847   2.416  1.00  0.69           O  
ATOM   1855  N   CYS A 237      10.239   2.443   2.408  1.00  0.51           N  
ATOM   1856  CA  CYS A 237      10.156   3.232   1.184  1.00  0.56           C  
ATOM   1857  C   CYS A 237      11.193   2.771   0.167  1.00  0.51           C  
ATOM   1858  CB  CYS A 237      10.351   4.717   1.488  1.00  0.45           C  
ATOM   1859  O   CYS A 237      12.161   2.096   0.523  1.00  0.48           O  
ATOM   1860  SG  CYS A 237      12.025   5.137   2.019  1.00  0.65           S  
ATOM   1861  N   SER A 238      11.059   3.028  -1.113  1.00  0.59           N  
ATOM   1862  CA  SER A 238      11.805   2.600  -2.292  1.00  0.59           C  
ATOM   1863  C   SER A 238      13.251   3.082  -2.236  1.00  0.59           C  
ATOM   1864  CB  SER A 238      11.136   3.117  -3.566  1.00  0.53           C  
ATOM   1865  O   SER A 238      14.116   2.548  -2.934  1.00  0.55           O  
ATOM   1866  OG  SER A 238      11.082   4.533  -3.568  1.00  0.46           O  
ATOM   1867  N   SER A 239      13.450   4.171  -1.507  1.00  0.63           N  
ATOM   1868  CA  SER A 239      14.806   4.708  -1.483  1.00  0.62           C  
ATOM   1869  C   SER A 239      15.676   3.968  -0.472  1.00  0.63           C  
ATOM   1870  CB  SER A 239      14.786   6.201  -1.154  1.00  0.58           C  
ATOM   1871  O   SER A 239      16.808   4.376  -0.204  1.00  0.60           O  
ATOM   1872  OG  SER A 239      14.049   6.446   0.031  1.00  0.56           O  
ATOM   1873  N   GLY A 240      15.147   2.890   0.039  1.00  0.68           N  
ATOM   1874  CA  GLY A 240      15.904   2.135   1.025  1.00  0.67           C  
ATOM   1875  C   GLY A 240      15.638   2.581   2.450  1.00  0.69           C  
ATOM   1876  O   GLY A 240      16.315   2.140   3.381  1.00  0.67           O  
ATOM   1877  N   ALA A 241      14.740   3.513   2.613  1.00  0.76           N  
ATOM   1878  CA  ALA A 241      14.361   3.755   4.003  1.00  0.76           C  
ATOM   1879  C   ALA A 241      13.406   2.677   4.507  1.00  0.77           C  
ATOM   1880  CB  ALA A 241      13.725   5.135   4.149  1.00  0.75           C  
ATOM   1881  O   ALA A 241      12.387   2.396   3.872  1.00  0.75           O  
ATOM   1882  N   VAL A 242      13.744   2.126   5.545  1.00  0.77           N  
ATOM   1883  CA  VAL A 242      12.931   1.162   6.280  1.00  0.77           C  
ATOM   1884  C   VAL A 242      12.665   1.682   7.691  1.00  0.78           C  
ATOM   1885  CB  VAL A 242      13.611  -0.224   6.342  1.00  0.76           C  
ATOM   1886  O   VAL A 242      13.560   2.235   8.335  1.00  0.77           O  
ATOM   1887  CG1 VAL A 242      12.725  -1.228   7.077  1.00  0.70           C  
ATOM   1888  CG2 VAL A 242      13.936  -0.722   4.935  1.00  0.69           C  
ATOM   1889  N   SER A 243      11.446   1.466   8.122  1.00  0.81           N  
ATOM   1890  CA  SER A 243      11.109   1.767   9.510  1.00  0.81           C  
ATOM   1891  C   SER A 243      10.320   0.628  10.146  1.00  0.82           C  
ATOM   1892  CB  SER A 243      10.305   3.065   9.597  1.00  0.79           C  
ATOM   1893  O   SER A 243       9.564  -0.068   9.465  1.00  0.81           O  
ATOM   1894  OG  SER A 243       9.072   2.941   8.909  1.00  0.75           O  
ATOM   1895  N   ALA A 244      10.539   0.463  11.431  1.00  0.80           N  
ATOM   1896  CA  ALA A 244       9.795  -0.534  12.195  1.00  0.80           C  
ATOM   1897  C   ALA A 244       9.361   0.022  13.548  1.00  0.81           C  
ATOM   1898  CB  ALA A 244      10.635  -1.795  12.386  1.00  0.79           C  
ATOM   1899  O   ALA A 244      10.117   0.747  14.199  1.00  0.80           O  
ATOM   1900  N   LEU A 245       8.170  -0.315  13.908  1.00  0.81           N  
ATOM   1901  CA  LEU A 245       7.695  -0.180  15.281  1.00  0.82           C  
ATOM   1902  C   LEU A 245       7.806  -1.506  16.026  1.00  0.82           C  
ATOM   1903  CB  LEU A 245       6.246   0.311  15.301  1.00  0.80           C  
ATOM   1904  O   LEU A 245       7.151  -2.485  15.661  1.00  0.80           O  
ATOM   1905  CG  LEU A 245       5.640   0.581  16.680  1.00  0.80           C  
ATOM   1906  CD1 LEU A 245       6.392   1.710  17.377  1.00  0.78           C  
ATOM   1907  CD2 LEU A 245       4.158   0.915  16.557  1.00  0.78           C  
ATOM   1908  N   VAL A 246       8.613  -1.505  17.076  1.00  0.80           N  
ATOM   1909  CA  VAL A 246       8.840  -2.701  17.880  1.00  0.80           C  
ATOM   1910  C   VAL A 246       8.406  -2.444  19.322  1.00  0.81           C  
ATOM   1911  CB  VAL A 246      10.321  -3.139  17.840  1.00  0.79           C  
ATOM   1912  O   VAL A 246       8.481  -1.313  19.807  1.00  0.80           O  
ATOM   1913  CG1 VAL A 246      10.713  -3.589  16.433  1.00  0.77           C  
ATOM   1914  CG2 VAL A 246      11.227  -2.003  18.313  1.00  0.77           C  
ATOM   1915  N   GLU A 247       7.922  -3.434  20.006  1.00  0.80           N  
ATOM   1916  CA  GLU A 247       7.416  -3.383  21.374  1.00  0.81           C  
ATOM   1917  C   GLU A 247       8.156  -4.370  22.273  1.00  0.81           C  
ATOM   1918  CB  GLU A 247       5.913  -3.670  21.403  1.00  0.79           C  
ATOM   1919  O   GLU A 247       8.476  -5.483  21.851  1.00  0.80           O  
ATOM   1920  CG  GLU A 247       5.274  -3.466  22.768  1.00  0.80           C  
ATOM   1921  CD  GLU A 247       3.763  -3.635  22.755  1.00  0.79           C  
ATOM   1922  OE1 GLU A 247       3.040  -2.623  22.608  1.00  0.79           O  
ATOM   1923  OE2 GLU A 247       3.298  -4.788  22.894  1.00  0.78           O  
ATOM   1924  N   ASN A 248       8.515  -3.878  23.564  1.00  0.80           N  
ATOM   1925  CA  ASN A 248       8.851  -4.753  24.682  1.00  0.80           C  
ATOM   1926  C   ASN A 248       7.611  -5.436  25.252  1.00  0.81           C  
ATOM   1927  CB  ASN A 248       9.576  -3.969  25.778  1.00  0.79           C  
ATOM   1928  O   ASN A 248       6.769  -4.785  25.874  1.00  0.81           O  
ATOM   1929  CG  ASN A 248      10.002  -4.845  26.939  1.00  0.78           C  
ATOM   1930  ND2 ASN A 248      11.135  -4.515  27.547  1.00  0.82           N  
ATOM   1931  OD1 ASN A 248       9.318  -5.812  27.287  1.00  0.80           O  
ATOM   1932  N   PRO A 249       7.467  -6.848  25.131  1.00  0.79           N  
ATOM   1933  CA  PRO A 249       6.229  -7.499  25.565  1.00  0.80           C  
ATOM   1934  C   PRO A 249       6.033  -7.444  27.078  1.00  0.81           C  
ATOM   1935  CB  PRO A 249       6.405  -8.944  25.090  1.00  0.78           C  
ATOM   1936  O   PRO A 249       4.905  -7.572  27.563  1.00  0.81           O  
ATOM   1937  CG  PRO A 249       7.884  -9.134  24.985  1.00  0.77           C  
ATOM   1938  CD  PRO A 249       8.509  -7.819  24.617  1.00  0.77           C  
ATOM   1939  N   SER A 250       7.037  -7.255  27.828  1.00  0.81           N  
ATOM   1940  CA  SER A 250       6.934  -7.251  29.283  1.00  0.83           C  
ATOM   1941  C   SER A 250       6.492  -5.887  29.803  1.00  0.82           C  
ATOM   1942  CB  SER A 250       8.271  -7.638  29.917  1.00  0.80           C  
ATOM   1943  O   SER A 250       5.772  -5.800  30.800  1.00  0.82           O  
ATOM   1944  OG  SER A 250       8.732  -8.875  29.402  1.00  0.75           O  
ATOM   1945  N   SER A 251       6.890  -4.790  29.074  1.00  0.83           N  
ATOM   1946  CA  SER A 251       6.634  -3.448  29.587  1.00  0.83           C  
ATOM   1947  C   SER A 251       5.621  -2.709  28.719  1.00  0.81           C  
ATOM   1948  CB  SER A 251       7.934  -2.646  29.663  1.00  0.81           C  
ATOM   1949  O   SER A 251       5.091  -1.671  29.122  1.00  0.80           O  
ATOM   1950  OG  SER A 251       8.488  -2.462  28.371  1.00  0.79           O  
ATOM   1951  N   GLY A 252       5.395  -3.185  27.491  1.00  0.80           N  
ATOM   1952  CA  GLY A 252       4.609  -2.472  26.497  1.00  0.80           C  
ATOM   1953  C   GLY A 252       5.333  -1.275  25.911  1.00  0.79           C  
ATOM   1954  O   GLY A 252       4.763  -0.528  25.113  1.00  0.77           O  
ATOM   1955  N   ALA A 253       6.525  -1.052  26.320  1.00  0.81           N  
ATOM   1956  CA  ALA A 253       7.322   0.041  25.771  1.00  0.80           C  
ATOM   1957  C   ALA A 253       7.610  -0.181  24.289  1.00  0.81           C  
ATOM   1958  CB  ALA A 253       8.628   0.190  26.547  1.00  0.79           C  
ATOM   1959  O   ALA A 253       7.976  -1.286  23.880  1.00  0.80           O  
ATOM   1960  N   ARG A 254       7.550   0.855  23.499  1.00  0.80           N  
ATOM   1961  CA  ARG A 254       7.701   0.796  22.049  1.00  0.80           C  
ATOM   1962  C   ARG A 254       8.886   1.637  21.587  1.00  0.79           C  
ATOM   1963  CB  ARG A 254       6.422   1.267  21.355  1.00  0.79           C  
ATOM   1964  O   ARG A 254       9.189   2.673  22.184  1.00  0.77           O  
ATOM   1965  CG  ARG A 254       5.231   0.345  21.564  1.00  0.81           C  
ATOM   1966  CD  ARG A 254       3.962   0.914  20.945  1.00  0.82           C  
ATOM   1967  NE  ARG A 254       2.822   0.021  21.137  1.00  0.77           N  
ATOM   1968  NH1 ARG A 254       1.287   1.428  20.137  1.00  0.80           N  
ATOM   1969  NH2 ARG A 254       0.617  -0.599  20.972  1.00  0.78           N  
ATOM   1970  CZ  ARG A 254       1.578   0.285  20.748  1.00  0.79           C  
ATOM   1971  N   GLN A 255       9.538   1.137  20.581  1.00  0.79           N  
ATOM   1972  CA  GLN A 255      10.647   1.830  19.935  1.00  0.79           C  
ATOM   1973  C   GLN A 255      10.408   1.973  18.434  1.00  0.79           C  
ATOM   1974  CB  GLN A 255      11.962   1.091  20.188  1.00  0.78           C  
ATOM   1975  O   GLN A 255       9.845   1.077  17.802  1.00  0.78           O  
ATOM   1976  CG  GLN A 255      12.413   1.118  21.642  1.00  0.74           C  
ATOM   1977  CD  GLN A 255      13.770   0.473  21.848  1.00  0.73           C  
ATOM   1978  NE2 GLN A 255      14.435   0.827  22.943  1.00  0.70           N  
ATOM   1979  OE1 GLN A 255      14.217  -0.339  21.031  1.00  0.71           O  
ATOM   1980  N   PHE A 256      10.851   3.070  17.961  1.00  0.82           N  
ATOM   1981  CA  PHE A 256      10.907   3.375  16.536  1.00  0.82           C  
ATOM   1982  C   PHE A 256      12.301   3.111  15.981  1.00  0.81           C  
ATOM   1983  CB  PHE A 256      10.507   4.831  16.280  1.00  0.80           C  
ATOM   1984  O   PHE A 256      13.276   3.728  16.416  1.00  0.79           O  
ATOM   1985  CG  PHE A 256      10.517   5.216  14.826  1.00  0.78           C  
ATOM   1986  CD1 PHE A 256      10.148   4.301  13.847  1.00  0.76           C  
ATOM   1987  CD2 PHE A 256      10.896   6.495  14.437  1.00  0.76           C  
ATOM   1988  CE1 PHE A 256      10.156   4.655  12.500  1.00  0.75           C  
ATOM   1989  CE2 PHE A 256      10.906   6.856  13.092  1.00  0.76           C  
ATOM   1990  CZ  PHE A 256      10.537   5.935  12.126  1.00  0.72           C  
ATOM   1991  N   LEU A 257      12.375   2.147  15.066  1.00  0.80           N  
ATOM   1992  CA  LEU A 257      13.596   1.833  14.332  1.00  0.79           C  
ATOM   1993  C   LEU A 257      13.543   2.403  12.918  1.00  0.80           C  
ATOM   1994  CB  LEU A 257      13.813   0.318  14.276  1.00  0.78           C  
ATOM   1995  O   LEU A 257      12.529   2.273  12.230  1.00  0.78           O  
ATOM   1996  CG  LEU A 257      13.731  -0.428  15.608  1.00  0.75           C  
ATOM   1997  CD1 LEU A 257      13.974  -1.919  15.397  1.00  0.72           C  
ATOM   1998  CD2 LEU A 257      14.732   0.146  16.606  1.00  0.72           C  
ATOM   1999  N   VAL A 258      14.676   2.953  12.475  1.00  0.80           N  
ATOM   2000  CA  VAL A 258      14.785   3.483  11.120  1.00  0.80           C  
ATOM   2001  C   VAL A 258      16.145   3.115  10.529  1.00  0.79           C  
ATOM   2002  CB  VAL A 258      14.589   5.015  11.092  1.00  0.78           C  
ATOM   2003  O   VAL A 258      17.154   3.106  11.237  1.00  0.77           O  
ATOM   2004  CG1 VAL A 258      13.152   5.383  11.455  1.00  0.73           C  
ATOM   2005  CG2 VAL A 258      15.574   5.696  12.041  1.00  0.73           C  
ATOM   2006  N   GLY A 259      16.142   2.845   9.268  1.00  0.77           N  
ATOM   2007  CA  GLY A 259      17.363   2.567   8.528  1.00  0.76           C  
ATOM   2008  C   GLY A 259      17.278   2.964   7.066  1.00  0.76           C  
ATOM   2009  O   GLY A 259      16.199   3.287   6.567  1.00  0.74           O  
ATOM   2010  N   GLY A 260      18.454   3.040   6.521  1.00  0.76           N  
ATOM   2011  CA  GLY A 260      18.548   3.360   5.106  1.00  0.76           C  
ATOM   2012  C   GLY A 260      18.707   4.845   4.840  1.00  0.76           C  
ATOM   2013  O   GLY A 260      19.469   5.526   5.529  1.00  0.73           O  
ATOM   2014  N   LEU A 261      18.057   5.356   3.876  1.00  0.77           N  
ATOM   2015  CA  LEU A 261      18.219   6.731   3.417  1.00  0.78           C  
ATOM   2016  C   LEU A 261      17.507   7.703   4.351  1.00  0.78           C  
ATOM   2017  CB  LEU A 261      17.680   6.887   1.992  1.00  0.76           C  
ATOM   2018  O   LEU A 261      16.283   7.651   4.494  1.00  0.77           O  
ATOM   2019  CG  LEU A 261      17.976   8.217   1.297  1.00  0.71           C  
ATOM   2020  CD1 LEU A 261      19.472   8.357   1.037  1.00  0.66           C  
ATOM   2021  CD2 LEU A 261      17.189   8.328  -0.004  1.00  0.66           C  
ATOM   2022  N   ALA A 262      18.161   8.706   4.825  1.00  0.80           N  
ATOM   2023  CA  ALA A 262      17.697   9.710   5.780  1.00  0.81           C  
ATOM   2024  C   ALA A 262      17.524  11.068   5.107  1.00  0.81           C  
ATOM   2025  CB  ALA A 262      18.669   9.820   6.951  1.00  0.79           C  
ATOM   2026  O   ALA A 262      17.409  12.093   5.783  1.00  0.80           O  
ATOM   2027  N   SER A 263      17.544  11.095   3.789  1.00  0.81           N  
ATOM   2028  CA  SER A 263      17.420  12.353   3.059  1.00  0.82           C  
ATOM   2029  C   SER A 263      16.173  13.119   3.487  1.00  0.83           C  
ATOM   2030  CB  SER A 263      17.379  12.096   1.552  1.00  0.80           C  
ATOM   2031  O   SER A 263      15.208  12.525   3.972  1.00  0.82           O  
ATOM   2032  OG  SER A 263      16.351  11.177   1.226  1.00  0.75           O  
ATOM   2033  N   ASN A 264      16.321  14.422   3.485  1.00  0.86           N  
ATOM   2034  CA  ASN A 264      15.272  15.395   3.773  1.00  0.87           C  
ATOM   2035  C   ASN A 264      14.813  15.312   5.226  1.00  0.88           C  
ATOM   2036  CB  ASN A 264      14.084  15.200   2.829  1.00  0.86           C  
ATOM   2037  O   ASN A 264      13.735  15.799   5.570  1.00  0.87           O  
ATOM   2038  CG  ASN A 264      14.462  15.375   1.371  1.00  0.84           C  
ATOM   2039  ND2 ASN A 264      14.240  14.338   0.572  1.00  0.85           N  
ATOM   2040  OD1 ASN A 264      14.950  16.434   0.967  1.00  0.83           O  
ATOM   2041  N   GLY A 265      15.557  14.624   6.108  1.00  0.86           N  
ATOM   2042  CA  GLY A 265      15.213  14.513   7.517  1.00  0.87           C  
ATOM   2043  C   GLY A 265      14.116  13.500   7.784  1.00  0.87           C  
ATOM   2044  O   GLY A 265      13.358  13.637   8.746  1.00  0.85           O  
ATOM   2045  N   ALA A 266      13.987  12.454   7.009  1.00  0.87           N  
ATOM   2046  CA  ALA A 266      12.918  11.458   6.996  1.00  0.87           C  
ATOM   2047  C   ALA A 266      12.840  10.719   8.329  1.00  0.87           C  
ATOM   2048  CB  ALA A 266      13.129  10.467   5.854  1.00  0.86           C  
ATOM   2049  O   ALA A 266      11.788  10.184   8.688  1.00  0.86           O  
ATOM   2050  N   TRP A 267      13.889  10.810   9.098  1.00  0.85           N  
ATOM   2051  CA  TRP A 267      13.993  10.092  10.364  1.00  0.86           C  
ATOM   2052  C   TRP A 267      13.548  10.973  11.527  1.00  0.85           C  
ATOM   2053  CB  TRP A 267      15.427   9.608  10.593  1.00  0.83           C  
ATOM   2054  O   TRP A 267      13.429  10.502  12.661  1.00  0.83           O  
ATOM   2055  CG  TRP A 267      15.890   8.585   9.601  1.00  0.75           C  
ATOM   2056  CD1 TRP A 267      15.160   8.032   8.585  1.00  0.67           C  
ATOM   2057  CD2 TRP A 267      17.189   7.987   9.533  1.00  0.69           C  
ATOM   2058  CE2 TRP A 267      17.175   7.081   8.450  1.00  0.70           C  
ATOM   2059  CE3 TRP A 267      18.364   8.131  10.283  1.00  0.73           C  
ATOM   2060  NE1 TRP A 267      15.928   7.127   7.889  1.00  0.77           N  
ATOM   2061  CH2 TRP A 267      19.430   6.481   8.848  1.00  0.71           C  
ATOM   2062  CZ2 TRP A 267      18.294   6.321   8.098  1.00  0.76           C  
ATOM   2063  CZ3 TRP A 267      19.475   7.374   9.931  1.00  0.69           C  
ATOM   2064  N   GLY A 268      13.383  12.324  11.266  1.00  0.88           N  
ATOM   2065  CA  GLY A 268      12.907  13.250  12.281  1.00  0.88           C  
ATOM   2066  C   GLY A 268      13.974  13.631  13.289  1.00  0.87           C  
ATOM   2067  O   GLY A 268      13.666  14.184  14.347  1.00  0.84           O  
ATOM   2068  N   ASN A 269      15.372  13.308  12.998  1.00  0.84           N  
ATOM   2069  CA  ASN A 269      16.480  13.578  13.908  1.00  0.84           C  
ATOM   2070  C   ASN A 269      17.426  14.633  13.343  1.00  0.84           C  
ATOM   2071  CB  ASN A 269      17.246  12.290  14.219  1.00  0.82           C  
ATOM   2072  O   ASN A 269      18.582  14.724  13.761  1.00  0.81           O  
ATOM   2073  CG  ASN A 269      17.985  11.744  13.013  1.00  0.78           C  
ATOM   2074  ND2 ASN A 269      18.763  10.689  13.222  1.00  0.77           N  
ATOM   2075  OD1 ASN A 269      17.858  12.268  11.903  1.00  0.76           O  
ATOM   2076  N   ASN A 270      17.030  15.337  12.377  1.00  0.84           N  
ATOM   2077  CA  ASN A 270      17.733  16.398  11.664  1.00  0.83           C  
ATOM   2078  C   ASN A 270      18.950  15.860  10.917  1.00  0.81           C  
ATOM   2079  CB  ASN A 270      18.151  17.508  12.630  1.00  0.80           C  
ATOM   2080  O   ASN A 270      19.763  16.633  10.407  1.00  0.78           O  
ATOM   2081  CG  ASN A 270      16.985  18.374  13.065  1.00  0.77           C  
ATOM   2082  ND2 ASN A 270      16.994  18.791  14.326  1.00  0.77           N  
ATOM   2083  OD1 ASN A 270      16.083  18.664  12.275  1.00  0.75           O  
ATOM   2084  N   THR A 271      19.119  14.581  10.838  1.00  0.82           N  
ATOM   2085  CA  THR A 271      20.186  14.042  10.002  1.00  0.81           C  
ATOM   2086  C   THR A 271      19.690  13.805   8.578  1.00  0.81           C  
ATOM   2087  CB  THR A 271      20.740  12.727  10.581  1.00  0.78           C  
ATOM   2088  O   THR A 271      18.534  13.428   8.372  1.00  0.79           O  
ATOM   2089  CG2 THR A 271      19.672  11.639  10.593  1.00  0.70           C  
ATOM   2090  OG1 THR A 271      21.845  12.288   9.781  1.00  0.69           O  
ATOM   2091  N   THR A 272      20.588  13.961   7.603  1.00  0.81           N  
ATOM   2092  CA  THR A 272      20.356  13.654   6.196  1.00  0.80           C  
ATOM   2093  C   THR A 272      21.289  12.542   5.724  1.00  0.78           C  
ATOM   2094  CB  THR A 272      20.550  14.900   5.313  1.00  0.78           C  
ATOM   2095  O   THR A 272      21.300  12.194   4.542  1.00  0.74           O  
ATOM   2096  CG2 THR A 272      19.485  15.952   5.604  1.00  0.77           C  
ATOM   2097  OG1 THR A 272      21.843  15.463   5.568  1.00  0.82           O  
ATOM   2098  N   THR A 273      22.113  12.115   6.612  1.00  0.76           N  
ATOM   2099  CA  THR A 273      23.070  11.064   6.286  1.00  0.76           C  
ATOM   2100  C   THR A 273      22.427   9.686   6.421  1.00  0.75           C  
ATOM   2101  CB  THR A 273      24.315  11.143   7.188  1.00  0.72           C  
ATOM   2102  O   THR A 273      21.877   9.352   7.472  1.00  0.72           O  
ATOM   2103  CG2 THR A 273      25.413  10.206   6.694  1.00  0.66           C  
ATOM   2104  OG1 THR A 273      24.814  12.486   7.187  1.00  0.72           O  
ATOM   2105  N   SER A 274      22.555   8.942   5.279  1.00  0.75           N  
ATOM   2106  CA  SER A 274      22.128   7.546   5.262  1.00  0.74           C  
ATOM   2107  C   SER A 274      22.967   6.700   6.214  1.00  0.75           C  
ATOM   2108  CB  SER A 274      22.216   6.976   3.846  1.00  0.69           C  
ATOM   2109  O   SER A 274      24.184   6.878   6.303  1.00  0.70           O  
ATOM   2110  OG  SER A 274      21.482   7.775   2.935  1.00  0.64           O  
ATOM   2111  N   SER A 275      22.497   5.957   7.021  1.00  0.70           N  
ATOM   2112  CA  SER A 275      23.213   5.029   7.890  1.00  0.69           C  
ATOM   2113  C   SER A 275      22.541   3.659   7.909  1.00  0.70           C  
ATOM   2114  CB  SER A 275      23.297   5.583   9.313  1.00  0.65           C  
ATOM   2115  O   SER A 275      21.430   3.500   7.400  1.00  0.66           O  
ATOM   2116  OG  SER A 275      22.009   5.671   9.896  1.00  0.61           O  
ATOM   2117  N   ALA A 276      23.271   2.743   8.499  1.00  0.65           N  
ATOM   2118  CA  ALA A 276      22.680   1.518   9.031  1.00  0.64           C  
ATOM   2119  C   ALA A 276      21.510   1.831   9.959  1.00  0.65           C  
ATOM   2120  CB  ALA A 276      23.735   0.695   9.768  1.00  0.61           C  
ATOM   2121  O   ALA A 276      21.289   2.990  10.320  1.00  0.62           O  
ATOM   2122  N   LEU A 277      20.628   0.872  10.267  1.00  0.65           N  
ATOM   2123  CA  LEU A 277      19.493   1.067  11.163  1.00  0.65           C  
ATOM   2124  C   LEU A 277      19.925   1.783  12.439  1.00  0.66           C  
ATOM   2125  CB  LEU A 277      18.849  -0.277  11.512  1.00  0.61           C  
ATOM   2126  O   LEU A 277      20.883   1.368  13.095  1.00  0.64           O  
ATOM   2127  CG  LEU A 277      17.901  -0.866  10.467  1.00  0.57           C  
ATOM   2128  CD1 LEU A 277      17.684  -2.353  10.725  1.00  0.52           C  
ATOM   2129  CD2 LEU A 277      16.571  -0.119  10.469  1.00  0.54           C  
ATOM   2130  N   ALA A 278      19.255   2.820  12.781  1.00  0.70           N  
ATOM   2131  CA  ALA A 278      19.373   3.558  14.036  1.00  0.70           C  
ATOM   2132  C   ALA A 278      18.103   3.425  14.872  1.00  0.72           C  
ATOM   2133  CB  ALA A 278      19.674   5.030  13.762  1.00  0.67           C  
ATOM   2134  O   ALA A 278      16.993   3.462  14.336  1.00  0.71           O  
ATOM   2135  N   VAL A 279      18.315   3.144  16.150  1.00  0.72           N  
ATOM   2136  CA  VAL A 279      17.234   3.312  17.115  1.00  0.72           C  
ATOM   2137  C   VAL A 279      16.973   4.799  17.345  1.00  0.73           C  
ATOM   2138  CB  VAL A 279      17.555   2.614  18.455  1.00  0.68           C  
ATOM   2139  O   VAL A 279      17.834   5.513  17.865  1.00  0.71           O  
ATOM   2140  CG1 VAL A 279      16.388   2.754  19.431  1.00  0.62           C  
ATOM   2141  CG2 VAL A 279      17.887   1.141  18.222  1.00  0.60           C  
ATOM   2142  N   LEU A 280      15.895   5.221  16.867  1.00  0.70           N  
ATOM   2143  CA  LEU A 280      15.333   6.436  17.447  1.00  0.69           C  
ATOM   2144  C   LEU A 280      14.573   6.124  18.732  1.00  0.68           C  
ATOM   2145  CB  LEU A 280      14.403   7.127  16.446  1.00  0.65           C  
ATOM   2146  O   LEU A 280      13.403   5.736  18.688  1.00  0.64           O  
ATOM   2147  CG  LEU A 280      15.038   7.577  15.129  1.00  0.62           C  
ATOM   2148  CD1 LEU A 280      13.997   8.251  14.241  1.00  0.58           C  
ATOM   2149  CD2 LEU A 280      16.210   8.516  15.394  1.00  0.60           C  
ATOM   2150  N   GLY A 281      15.356   5.788  19.827  1.00  0.64           N  
ATOM   2151  CA  GLY A 281      14.817   5.450  21.135  1.00  0.64           C  
ATOM   2152  C   GLY A 281      13.876   6.506  21.683  1.00  0.65           C  
ATOM   2153  O   GLY A 281      13.943   7.671  21.285  1.00  0.61           O  
ATOM   2154  N   SER A 282      13.076   6.089  22.600  1.00  0.56           N  
ATOM   2155  CA  SER A 282      12.188   6.971  23.351  1.00  0.55           C  
ATOM   2156  C   SER A 282      12.961   8.121  23.988  1.00  0.57           C  
ATOM   2157  CB  SER A 282      11.442   6.188  24.432  1.00  0.51           C  
ATOM   2158  O   SER A 282      12.371   9.130  24.382  1.00  0.55           O  
ATOM   2159  OG  SER A 282      12.352   5.491  25.266  1.00  0.47           O  
ATOM   2160  N   ASN A 283      14.240   7.929  24.095  1.00  0.49           N  
ATOM   2161  CA  ASN A 283      15.052   8.972  24.713  1.00  0.51           C  
ATOM   2162  C   ASN A 283      15.558   9.976  23.681  1.00  0.50           C  
ATOM   2163  CB  ASN A 283      16.227   8.356  25.475  1.00  0.44           C  
ATOM   2164  O   ASN A 283      16.330  10.877  24.011  1.00  0.48           O  
ATOM   2165  CG  ASN A 283      15.780   7.461  26.614  1.00  0.41           C  
ATOM   2166  ND2 ASN A 283      16.663   6.569  27.049  1.00  0.40           N  
ATOM   2167  OD1 ASN A 283      14.651   7.570  27.099  1.00  0.43           O  
ATOM   2168  N   SER A 284      15.203   9.684  22.462  1.00  0.65           N  
ATOM   2169  CA  SER A 284      15.537  10.703  21.472  1.00  0.65           C  
ATOM   2170  C   SER A 284      14.641  11.929  21.618  1.00  0.68           C  
ATOM   2171  CB  SER A 284      15.414  10.137  20.057  1.00  0.61           C  
ATOM   2172  O   SER A 284      13.425  11.841  21.438  1.00  0.66           O  
ATOM   2173  OG  SER A 284      15.551  11.165  19.091  1.00  0.60           O  
ATOM   2174  N   THR A 285      15.208  12.950  22.132  1.00  0.67           N  
ATOM   2175  CA  THR A 285      14.553  14.251  22.220  1.00  0.71           C  
ATOM   2176  C   THR A 285      13.895  14.616  20.892  1.00  0.70           C  
ATOM   2177  CB  THR A 285      15.550  15.353  22.623  1.00  0.61           C  
ATOM   2178  O   THR A 285      13.306  15.691  20.760  1.00  0.67           O  
ATOM   2179  CG2 THR A 285      16.048  15.149  24.050  1.00  0.47           C  
ATOM   2180  OG1 THR A 285      16.669  15.326  21.729  1.00  0.65           O  
ATOM   2181  N   THR A 286      13.919  13.684  20.046  1.00  0.80           N  
ATOM   2182  CA  THR A 286      13.470  13.979  18.689  1.00  0.82           C  
ATOM   2183  C   THR A 286      12.113  13.337  18.418  1.00  0.83           C  
ATOM   2184  CB  THR A 286      14.491  13.491  17.645  1.00  0.77           C  
ATOM   2185  O   THR A 286      11.424  13.710  17.466  1.00  0.81           O  
ATOM   2186  CG2 THR A 286      15.783  14.297  17.719  1.00  0.67           C  
ATOM   2187  OG1 THR A 286      14.788  12.109  17.885  1.00  0.68           O  
ATOM   2188  N   LEU A 287      11.712  12.327  19.310  1.00  0.83           N  
ATOM   2189  CA  LEU A 287      10.402  11.706  19.144  1.00  0.85           C  
ATOM   2190  C   LEU A 287       9.335  12.472  19.920  1.00  0.85           C  
ATOM   2191  CB  LEU A 287      10.437  10.247  19.605  1.00  0.82           C  
ATOM   2192  O   LEU A 287       9.594  12.959  21.023  1.00  0.85           O  
ATOM   2193  CG  LEU A 287      11.248   9.282  18.740  1.00  0.79           C  
ATOM   2194  CD1 LEU A 287      11.246   7.887  19.357  1.00  0.75           C  
ATOM   2195  CD2 LEU A 287      10.698   9.244  17.319  1.00  0.75           C  
ATOM   2196  N   PRO A 288       8.153  12.574  19.365  1.00  0.86           N  
ATOM   2197  CA  PRO A 288       7.025  13.120  20.124  1.00  0.87           C  
ATOM   2198  C   PRO A 288       6.701  12.300  21.371  1.00  0.85           C  
ATOM   2199  CB  PRO A 288       5.869  13.070  19.122  1.00  0.86           C  
ATOM   2200  O   PRO A 288       6.951  11.092  21.402  1.00  0.83           O  
ATOM   2201  CG  PRO A 288       6.527  13.042  17.780  1.00  0.86           C  
ATOM   2202  CD  PRO A 288       7.846  12.337  17.911  1.00  0.85           C  
ATOM   2203  N   THR A 289       6.162  12.938  22.407  1.00  0.84           N  
ATOM   2204  CA  THR A 289       5.743  12.299  23.649  1.00  0.86           C  
ATOM   2205  C   THR A 289       4.519  11.416  23.418  1.00  0.86           C  
ATOM   2206  CB  THR A 289       5.428  13.343  24.736  1.00  0.84           C  
ATOM   2207  O   THR A 289       3.809  11.580  22.423  1.00  0.86           O  
ATOM   2208  CG2 THR A 289       6.671  14.145  25.105  1.00  0.82           C  
ATOM   2209  OG1 THR A 289       4.421  14.240  24.251  1.00  0.85           O  
ATOM   2210  N   GLY A 290       4.247  10.410  24.346  1.00  0.86           N  
ATOM   2211  CA  GLY A 290       3.078   9.546  24.324  1.00  0.87           C  
ATOM   2212  C   GLY A 290       3.366   8.166  23.763  1.00  0.86           C  
ATOM   2213  O   GLY A 290       4.492   7.880  23.352  1.00  0.85           O  
ATOM   2214  N   THR A 291       2.281   7.370  23.838  1.00  0.86           N  
ATOM   2215  CA  THR A 291       2.324   6.016  23.298  1.00  0.87           C  
ATOM   2216  C   THR A 291       2.308   6.041  21.772  1.00  0.87           C  
ATOM   2217  CB  THR A 291       1.144   5.171  23.813  1.00  0.86           C  
ATOM   2218  O   THR A 291       1.387   6.591  21.165  1.00  0.88           O  
ATOM   2219  CG2 THR A 291       1.256   3.725  23.340  1.00  0.86           C  
ATOM   2220  OG1 THR A 291       1.136   5.195  25.245  1.00  0.89           O  
ATOM   2221  N   LEU A 292       3.288   5.489  21.140  1.00  0.86           N  
ATOM   2222  CA  LEU A 292       3.329   5.328  19.691  1.00  0.87           C  
ATOM   2223  C   LEU A 292       2.356   4.245  19.236  1.00  0.87           C  
ATOM   2224  CB  LEU A 292       4.747   4.981  19.230  1.00  0.84           C  
ATOM   2225  O   LEU A 292       2.473   3.088  19.646  1.00  0.85           O  
ATOM   2226  CG  LEU A 292       4.963   4.878  17.720  1.00  0.78           C  
ATOM   2227  CD1 LEU A 292       4.706   6.225  17.054  1.00  0.72           C  
ATOM   2228  CD2 LEU A 292       6.374   4.385  17.413  1.00  0.72           C  
ATOM   2229  N   TYR A 293       1.405   4.543  18.345  1.00  0.86           N  
ATOM   2230  CA  TYR A 293       0.392   3.618  17.849  1.00  0.87           C  
ATOM   2231  C   TYR A 293       0.785   3.057  16.488  1.00  0.84           C  
ATOM   2232  CB  TYR A 293      -0.970   4.313  17.754  1.00  0.87           C  
ATOM   2233  O   TYR A 293       0.685   1.850  16.255  1.00  0.82           O  
ATOM   2234  CG  TYR A 293      -1.526   4.745  19.090  1.00  0.89           C  
ATOM   2235  CD1 TYR A 293      -1.545   3.870  20.174  1.00  0.89           C  
ATOM   2236  CD2 TYR A 293      -2.033   6.027  19.269  1.00  0.89           C  
ATOM   2237  CE1 TYR A 293      -2.057   4.263  21.406  1.00  0.90           C  
ATOM   2238  CE2 TYR A 293      -2.548   6.431  20.497  1.00  0.90           C  
ATOM   2239  OH  TYR A 293      -3.065   5.938  22.775  1.00  0.87           O  
ATOM   2240  CZ  TYR A 293      -2.556   5.544  21.557  1.00  0.89           C  
ATOM   2241  N   SER A 294       1.244   3.893  15.539  1.00  0.86           N  
ATOM   2242  CA  SER A 294       1.627   3.435  14.208  1.00  0.87           C  
ATOM   2243  C   SER A 294       2.693   4.339  13.598  1.00  0.88           C  
ATOM   2244  CB  SER A 294       0.407   3.379  13.288  1.00  0.86           C  
ATOM   2245  O   SER A 294       2.867   5.481  14.028  1.00  0.87           O  
ATOM   2246  OG  SER A 294      -0.180   4.662  13.152  1.00  0.85           O  
ATOM   2247  N   ILE A 295       3.357   3.790  12.552  1.00  0.88           N  
ATOM   2248  CA  ILE A 295       4.350   4.471  11.729  1.00  0.88           C  
ATOM   2249  C   ILE A 295       4.033   4.253  10.251  1.00  0.87           C  
ATOM   2250  CB  ILE A 295       5.781   3.981  12.048  1.00  0.85           C  
ATOM   2251  O   ILE A 295       3.704   3.138   9.838  1.00  0.85           O  
ATOM   2252  CG1 ILE A 295       6.100   4.198  13.532  1.00  0.71           C  
ATOM   2253  CG2 ILE A 295       6.805   4.690  11.158  1.00  0.70           C  
ATOM   2254  CD1 ILE A 295       7.314   3.421  14.023  1.00  0.69           C  
ATOM   2255  N   HIS A 296       4.260   5.342   9.541  1.00  0.88           N  
ATOM   2256  CA  HIS A 296       4.057   5.299   8.098  1.00  0.88           C  
ATOM   2257  C   HIS A 296       5.177   6.027   7.362  1.00  0.87           C  
ATOM   2258  CB  HIS A 296       2.703   5.909   7.729  1.00  0.88           C  
ATOM   2259  O   HIS A 296       5.391   7.223   7.576  1.00  0.84           O  
ATOM   2260  CG  HIS A 296       1.545   5.256   8.413  1.00  0.87           C  
ATOM   2261  CD2 HIS A 296       0.974   5.495   9.617  1.00  0.86           C  
ATOM   2262  ND1 HIS A 296       0.837   4.217   7.850  1.00  0.86           N  
ATOM   2263  CE1 HIS A 296      -0.123   3.844   8.680  1.00  0.86           C  
ATOM   2264  NE2 HIS A 296      -0.062   4.604   9.760  1.00  0.87           N  
ATOM   2265  N   THR A 297       5.858   5.365   6.516  1.00  0.86           N  
ATOM   2266  CA  THR A 297       6.877   5.968   5.664  1.00  0.86           C  
ATOM   2267  C   THR A 297       6.377   6.091   4.227  1.00  0.85           C  
ATOM   2268  CB  THR A 297       8.181   5.150   5.688  1.00  0.84           C  
ATOM   2269  O   THR A 297       5.595   5.258   3.763  1.00  0.82           O  
ATOM   2270  CG2 THR A 297       8.851   5.223   7.056  1.00  0.73           C  
ATOM   2271  OG1 THR A 297       7.885   3.781   5.386  1.00  0.76           O  
ATOM   2272  N   GLY A 298       6.688   7.151   3.566  1.00  0.84           N  
ATOM   2273  CA  GLY A 298       6.215   7.460   2.226  1.00  0.83           C  
ATOM   2274  C   GLY A 298       7.305   7.375   1.175  1.00  0.82           C  
ATOM   2275  O   GLY A 298       8.451   7.749   1.429  1.00  0.78           O  
ATOM   2276  N   TYR A 299       6.873   7.064  -0.029  1.00  0.79           N  
ATOM   2277  CA  TYR A 299       7.570   7.134  -1.309  1.00  0.79           C  
ATOM   2278  C   TYR A 299       6.995   8.243  -2.182  1.00  0.78           C  
ATOM   2279  CB  TYR A 299       7.483   5.793  -2.043  1.00  0.75           C  
ATOM   2280  O   TYR A 299       5.781   8.462  -2.199  1.00  0.73           O  
ATOM   2281  CG  TYR A 299       8.096   5.815  -3.422  1.00  0.70           C  
ATOM   2282  CD1 TYR A 299       7.301   5.962  -4.556  1.00  0.64           C  
ATOM   2283  CD2 TYR A 299       9.470   5.687  -3.593  1.00  0.66           C  
ATOM   2284  CE1 TYR A 299       7.861   5.981  -5.830  1.00  0.62           C  
ATOM   2285  CE2 TYR A 299      10.041   5.704  -4.862  1.00  0.62           C  
ATOM   2286  OH  TYR A 299       9.790   5.870  -7.230  1.00  0.51           O  
ATOM   2287  CZ  TYR A 299       9.230   5.852  -5.972  1.00  0.63           C  
ATOM   2288  N   PRO A 300       8.072   8.574  -3.075  1.00  0.75           N  
ATOM   2289  CA  PRO A 300       9.504   8.876  -3.010  1.00  0.75           C  
ATOM   2290  C   PRO A 300       9.831   9.961  -1.986  1.00  0.77           C  
ATOM   2291  CB  PRO A 300       9.829   9.348  -4.429  1.00  0.72           C  
ATOM   2292  O   PRO A 300      10.953  10.473  -1.962  1.00  0.74           O  
ATOM   2293  CG  PRO A 300       8.595  10.053  -4.890  1.00  0.70           C  
ATOM   2294  CD  PRO A 300       7.401   9.366  -4.291  1.00  0.68           C  
ATOM   2295  N   THR A 301       8.826  10.435  -1.233  1.00  0.70           N  
ATOM   2296  CA  THR A 301       8.927  11.659  -0.445  1.00  0.71           C  
ATOM   2297  C   THR A 301       9.954  11.500   0.672  1.00  0.72           C  
ATOM   2298  CB  THR A 301       7.564  12.048   0.158  1.00  0.66           C  
ATOM   2299  O   THR A 301      10.253  12.458   1.388  1.00  0.68           O  
ATOM   2300  CG2 THR A 301       6.569  12.431  -0.933  1.00  0.64           C  
ATOM   2301  OG1 THR A 301       7.041  10.938   0.898  1.00  0.67           O  
ATOM   2302  N   GLN A 302      10.504  10.260   0.960  1.00  0.83           N  
ATOM   2303  CA  GLN A 302      11.482  10.147   2.037  1.00  0.84           C  
ATOM   2304  C   GLN A 302      10.993  10.849   3.300  1.00  0.85           C  
ATOM   2305  CB  GLN A 302      12.829  10.726   1.602  1.00  0.81           C  
ATOM   2306  O   GLN A 302      11.650  11.764   3.802  1.00  0.84           O  
ATOM   2307  CG  GLN A 302      13.394  10.088   0.340  1.00  0.77           C  
ATOM   2308  CD  GLN A 302      14.661  10.768  -0.145  1.00  0.74           C  
ATOM   2309  NE2 GLN A 302      15.216  10.272  -1.246  1.00  0.70           N  
ATOM   2310  OE1 GLN A 302      15.137  11.731   0.465  1.00  0.75           O  
ATOM   2311  N   SER A 303       9.918  10.500   3.758  1.00  0.87           N  
ATOM   2312  CA  SER A 303       9.246  11.114   4.899  1.00  0.88           C  
ATOM   2313  C   SER A 303       8.616  10.060   5.803  1.00  0.88           C  
ATOM   2314  CB  SER A 303       8.175  12.098   4.426  1.00  0.87           C  
ATOM   2315  O   SER A 303       8.317   8.950   5.356  1.00  0.88           O  
ATOM   2316  OG  SER A 303       7.186  11.433   3.659  1.00  0.85           O  
ATOM   2317  N   SER A 304       8.339  10.374   7.058  1.00  0.89           N  
ATOM   2318  CA  SER A 304       7.701   9.519   8.054  1.00  0.90           C  
ATOM   2319  C   SER A 304       6.549  10.239   8.746  1.00  0.91           C  
ATOM   2320  CB  SER A 304       8.722   9.054   9.094  1.00  0.89           C  
ATOM   2321  O   SER A 304       6.638  11.436   9.027  1.00  0.91           O  
ATOM   2322  OG  SER A 304       9.730   8.263   8.491  1.00  0.86           O  
ATOM   2323  N   ILE A 305       5.496   9.558   9.042  1.00  0.91           N  
ATOM   2324  CA  ILE A 305       4.381  10.006   9.869  1.00  0.92           C  
ATOM   2325  C   ILE A 305       4.198   9.053  11.048  1.00  0.92           C  
ATOM   2326  CB  ILE A 305       3.074  10.104   9.051  1.00  0.92           C  
ATOM   2327  O   ILE A 305       4.136   7.835  10.866  1.00  0.92           O  
ATOM   2328  CG1 ILE A 305       3.262  11.042   7.854  1.00  0.92           C  
ATOM   2329  CG2 ILE A 305       1.916  10.572   9.937  1.00  0.92           C  
ATOM   2330  CD1 ILE A 305       2.013  11.215   7.000  1.00  0.91           C  
ATOM   2331  N   LEU A 306       4.112   9.630  12.201  1.00  0.91           N  
ATOM   2332  CA  LEU A 306       3.857   8.943  13.462  1.00  0.92           C  
ATOM   2333  C   LEU A 306       2.462   9.268  13.986  1.00  0.92           C  
ATOM   2334  CB  LEU A 306       4.909   9.329  14.505  1.00  0.90           C  
ATOM   2335  O   LEU A 306       2.066  10.435  14.026  1.00  0.92           O  
ATOM   2336  CG  LEU A 306       6.368   9.071  14.124  1.00  0.84           C  
ATOM   2337  CD1 LEU A 306       7.295   9.498  15.257  1.00  0.78           C  
ATOM   2338  CD2 LEU A 306       6.578   7.600  13.780  1.00  0.78           C  
ATOM   2339  N   VAL A 307       1.763   8.249  14.465  1.00  0.92           N  
ATOM   2340  CA  VAL A 307       0.561   8.412  15.276  1.00  0.92           C  
ATOM   2341  C   VAL A 307       0.865   8.056  16.730  1.00  0.91           C  
ATOM   2342  CB  VAL A 307      -0.602   7.542  14.747  1.00  0.92           C  
ATOM   2343  O   VAL A 307       1.322   6.948  17.022  1.00  0.90           O  
ATOM   2344  CG1 VAL A 307      -1.898   7.865  15.488  1.00  0.93           C  
ATOM   2345  CG2 VAL A 307      -0.778   7.745  13.243  1.00  0.93           C  
ATOM   2346  N   THR A 308       0.638   9.022  17.638  1.00  0.90           N  
ATOM   2347  CA  THR A 308       0.872   8.871  19.070  1.00  0.91           C  
ATOM   2348  C   THR A 308      -0.396   9.178  19.861  1.00  0.90           C  
ATOM   2349  CB  THR A 308       2.014   9.786  19.550  1.00  0.90           C  
ATOM   2350  O   THR A 308      -1.360   9.718  19.313  1.00  0.89           O  
ATOM   2351  CG2 THR A 308       3.198   9.737  18.590  1.00  0.86           C  
ATOM   2352  OG1 THR A 308       1.536  11.134  19.633  1.00  0.88           O  
ATOM   2353  N   SER A 309      -0.346   8.974  21.132  1.00  0.91           N  
ATOM   2354  CA  SER A 309      -1.454   9.289  22.028  1.00  0.91           C  
ATOM   2355  C   SER A 309      -1.637  10.796  22.172  1.00  0.91           C  
ATOM   2356  CB  SER A 309      -1.226   8.662  23.404  1.00  0.91           C  
ATOM   2357  O   SER A 309      -2.658  11.257  22.688  1.00  0.89           O  
ATOM   2358  OG  SER A 309      -0.027   9.146  23.986  1.00  0.92           O  
ATOM   2359  N   THR A 310      -0.693  11.569  21.715  1.00  0.92           N  
ATOM   2360  CA  THR A 310      -0.730  13.014  21.911  1.00  0.93           C  
ATOM   2361  C   THR A 310      -0.942  13.735  20.583  1.00  0.92           C  
ATOM   2362  CB  THR A 310       0.564  13.522  22.573  1.00  0.92           C  
ATOM   2363  O   THR A 310      -1.137  14.952  20.555  1.00  0.91           O  
ATOM   2364  CG2 THR A 310       0.722  12.954  23.980  1.00  0.88           C  
ATOM   2365  OG1 THR A 310       1.688  13.122  21.780  1.00  0.91           O  
ATOM   2366  N   GLY A 311      -0.914  12.970  19.409  1.00  0.91           N  
ATOM   2367  CA  GLY A 311      -1.140  13.593  18.115  1.00  0.93           C  
ATOM   2368  C   GLY A 311      -0.617  12.767  16.955  1.00  0.93           C  
ATOM   2369  O   GLY A 311      -0.103  11.664  17.154  1.00  0.93           O  
ATOM   2370  N   VAL A 312      -0.767  13.332  15.799  1.00  0.94           N  
ATOM   2371  CA  VAL A 312      -0.105  12.906  14.570  1.00  0.95           C  
ATOM   2372  C   VAL A 312       1.063  13.840  14.263  1.00  0.94           C  
ATOM   2373  CB  VAL A 312      -1.088  12.872  13.379  1.00  0.94           C  
ATOM   2374  O   VAL A 312       0.914  15.064  14.299  1.00  0.94           O  
ATOM   2375  CG1 VAL A 312      -0.393  12.355  12.120  1.00  0.94           C  
ATOM   2376  CG2 VAL A 312      -2.303  12.009  13.714  1.00  0.94           C  
ATOM   2377  N   TYR A 313       2.221  13.275  13.999  1.00  0.94           N  
ATOM   2378  CA  TYR A 313       3.457  14.000  13.726  1.00  0.94           C  
ATOM   2379  C   TYR A 313       4.080  13.541  12.413  1.00  0.93           C  
ATOM   2380  CB  TYR A 313       4.456  13.810  14.871  1.00  0.94           C  
ATOM   2381  O   TYR A 313       4.087  12.346  12.106  1.00  0.92           O  
ATOM   2382  CG  TYR A 313       3.945  14.289  16.208  1.00  0.94           C  
ATOM   2383  CD1 TYR A 313       4.277  15.553  16.690  1.00  0.93           C  
ATOM   2384  CD2 TYR A 313       3.130  13.480  16.992  1.00  0.93           C  
ATOM   2385  CE1 TYR A 313       3.810  15.999  17.922  1.00  0.93           C  
ATOM   2386  CE2 TYR A 313       2.657  13.915  18.226  1.00  0.93           C  
ATOM   2387  OH  TYR A 313       2.536  15.610  19.902  1.00  0.90           O  
ATOM   2388  CZ  TYR A 313       3.001  15.174  18.681  1.00  0.93           C  
ATOM   2389  N   ALA A 314       4.677  14.484  11.674  1.00  0.94           N  
ATOM   2390  CA  ALA A 314       5.307  14.139  10.402  1.00  0.94           C  
ATOM   2391  C   ALA A 314       6.680  14.792  10.274  1.00  0.93           C  
ATOM   2392  CB  ALA A 314       4.413  14.555   9.236  1.00  0.94           C  
ATOM   2393  O   ALA A 314       6.939  15.831  10.886  1.00  0.92           O  
ATOM   2394  N   THR A 315       7.577  14.168   9.490  1.00  0.93           N  
ATOM   2395  CA  THR A 315       8.905  14.674   9.163  1.00  0.93           C  
ATOM   2396  C   THR A 315       9.292  14.294   7.736  1.00  0.92           C  
ATOM   2397  CB  THR A 315       9.964  14.140  10.144  1.00  0.92           C  
ATOM   2398  O   THR A 315       8.701  13.386   7.148  1.00  0.90           O  
ATOM   2399  CG2 THR A 315      10.104  12.625  10.033  1.00  0.85           C  
ATOM   2400  OG1 THR A 315      11.229  14.748   9.851  1.00  0.88           O  
ATOM   2401  N   GLY A 316      10.191  15.053   7.165  1.00  0.91           N  
ATOM   2402  CA  GLY A 316      10.740  14.723   5.859  1.00  0.91           C  
ATOM   2403  C   GLY A 316      10.372  15.730   4.786  1.00  0.92           C  
ATOM   2404  O   GLY A 316      10.121  16.900   5.084  1.00  0.91           O  
ATOM   2405  N   LEU A 317      10.431  15.258   3.493  1.00  0.90           N  
ATOM   2406  CA  LEU A 317      10.178  16.050   2.295  1.00  0.91           C  
ATOM   2407  C   LEU A 317       8.717  16.480   2.226  1.00  0.91           C  
ATOM   2408  CB  LEU A 317      10.548  15.257   1.039  1.00  0.89           C  
ATOM   2409  O   LEU A 317       7.815  15.641   2.277  1.00  0.91           O  
ATOM   2410  CG  LEU A 317      10.390  15.986  -0.296  1.00  0.86           C  
ATOM   2411  CD1 LEU A 317      11.282  17.223  -0.333  1.00  0.82           C  
ATOM   2412  CD2 LEU A 317      10.712  15.053  -1.458  1.00  0.82           C  
ATOM   2413  N   ASN A 318       8.478  17.747   2.035  1.00  0.91           N  
ATOM   2414  CA  ASN A 318       7.154  18.357   1.987  1.00  0.92           C  
ATOM   2415  C   ASN A 318       7.123  19.555   1.042  1.00  0.89           C  
ATOM   2416  CB  ASN A 318       6.704  18.775   3.389  1.00  0.92           C  
ATOM   2417  O   ASN A 318       6.267  20.432   1.173  1.00  0.85           O  
ATOM   2418  CG  ASN A 318       5.208  19.005   3.477  1.00  0.94           C  
ATOM   2419  ND2 ASN A 318       4.809  20.041   4.205  1.00  0.94           N  
ATOM   2420  OD1 ASN A 318       4.417  18.256   2.897  1.00  0.93           O  
ATOM   2421  N   ALA A 319       8.039  19.597   0.053  1.00  0.86           N  
ATOM   2422  CA  ALA A 319       8.233  20.722  -0.858  1.00  0.87           C  
ATOM   2423  C   ALA A 319       8.095  20.280  -2.312  1.00  0.84           C  
ATOM   2424  CB  ALA A 319       9.599  21.363  -0.627  1.00  0.85           C  
ATOM   2425  O   ALA A 319       7.969  19.087  -2.596  1.00  0.81           O  
ATOM   2426  N   SER A 320       8.044  21.290  -3.232  1.00  0.87           N  
ATOM   2427  CA  SER A 320       8.011  21.072  -4.674  1.00  0.86           C  
ATOM   2428  C   SER A 320       6.786  20.262  -5.083  1.00  0.85           C  
ATOM   2429  CB  SER A 320       9.282  20.358  -5.138  1.00  0.83           C  
ATOM   2430  O   SER A 320       5.651  20.676  -4.836  1.00  0.78           O  
ATOM   2431  OG  SER A 320      10.437  21.077  -4.739  1.00  0.73           O  
ATOM   2432  N   SER A 321       6.947  19.105  -5.700  1.00  0.83           N  
ATOM   2433  CA  SER A 321       5.847  18.269  -6.171  1.00  0.84           C  
ATOM   2434  C   SER A 321       5.141  17.578  -5.009  1.00  0.84           C  
ATOM   2435  CB  SER A 321       6.356  17.223  -7.164  1.00  0.82           C  
ATOM   2436  O   SER A 321       4.020  17.088  -5.160  1.00  0.83           O  
ATOM   2437  OG  SER A 321       7.077  17.838  -8.217  1.00  0.79           O  
ATOM   2438  N   TYR A 322       5.598  17.621  -3.887  1.00  0.84           N  
ATOM   2439  CA  TYR A 322       5.106  16.934  -2.698  1.00  0.87           C  
ATOM   2440  C   TYR A 322       4.533  17.926  -1.693  1.00  0.89           C  
ATOM   2441  CB  TYR A 322       6.226  16.118  -2.045  1.00  0.85           C  
ATOM   2442  O   TYR A 322       4.370  17.602  -0.514  1.00  0.88           O  
ATOM   2443  CG  TYR A 322       6.927  15.180  -2.997  1.00  0.83           C  
ATOM   2444  CD1 TYR A 322       6.311  14.009  -3.432  1.00  0.80           C  
ATOM   2445  CD2 TYR A 322       8.207  15.462  -3.462  1.00  0.81           C  
ATOM   2446  CE1 TYR A 322       6.954  13.140  -4.307  1.00  0.82           C  
ATOM   2447  CE2 TYR A 322       8.860  14.601  -4.338  1.00  0.82           C  
ATOM   2448  OH  TYR A 322       8.868  12.588  -5.621  1.00  0.72           O  
ATOM   2449  CZ  TYR A 322       8.226  13.444  -4.755  1.00  0.80           C  
ATOM   2450  N   ALA A 323       4.317  19.127  -2.105  1.00  0.84           N  
ATOM   2451  CA  ALA A 323       3.909  20.228  -1.236  1.00  0.88           C  
ATOM   2452  C   ALA A 323       2.626  19.886  -0.484  1.00  0.88           C  
ATOM   2453  CB  ALA A 323       3.720  21.506  -2.050  1.00  0.84           C  
ATOM   2454  O   ALA A 323       1.589  19.625  -1.098  1.00  0.87           O  
ATOM   2455  N   GLY A 324       2.723  19.824   0.860  1.00  0.89           N  
ATOM   2456  CA  GLY A 324       1.588  19.613   1.744  1.00  0.91           C  
ATOM   2457  C   GLY A 324       1.343  18.150   2.062  1.00  0.91           C  
ATOM   2458  O   GLY A 324       0.467  17.822   2.865  1.00  0.90           O  
ATOM   2459  N   SER A 325       2.072  17.213   1.549  1.00  0.91           N  
ATOM   2460  CA  SER A 325       1.814  15.781   1.665  1.00  0.92           C  
ATOM   2461  C   SER A 325       2.009  15.298   3.098  1.00  0.92           C  
ATOM   2462  CB  SER A 325       2.727  14.994   0.724  1.00  0.91           C  
ATOM   2463  O   SER A 325       1.504  14.239   3.476  1.00  0.92           O  
ATOM   2464  OG  SER A 325       4.081  15.101   1.131  1.00  0.84           O  
ATOM   2465  N   LEU A 326       2.628  16.077   3.974  1.00  0.92           N  
ATOM   2466  CA  LEU A 326       2.846  15.736   5.375  1.00  0.93           C  
ATOM   2467  C   LEU A 326       1.667  16.181   6.233  1.00  0.93           C  
ATOM   2468  CB  LEU A 326       4.137  16.379   5.889  1.00  0.92           C  
ATOM   2469  O   LEU A 326       1.513  15.726   7.368  1.00  0.93           O  
ATOM   2470  CG  LEU A 326       5.441  15.863   5.279  1.00  0.91           C  
ATOM   2471  CD1 LEU A 326       6.640  16.475   5.996  1.00  0.88           C  
ATOM   2472  CD2 LEU A 326       5.495  14.340   5.342  1.00  0.88           C  
ATOM   2473  N   GLY A 327       0.834  17.209   5.773  1.00  0.93           N  
ATOM   2474  CA  GLY A 327      -0.336  17.654   6.513  1.00  0.94           C  
ATOM   2475  C   GLY A 327       0.009  18.528   7.705  1.00  0.94           C  
ATOM   2476  O   GLY A 327      -0.770  18.625   8.656  1.00  0.92           O  
ATOM   2477  N   ILE A 328       1.181  19.252   7.751  1.00  0.95           N  
ATOM   2478  CA  ILE A 328       1.701  19.968   8.910  1.00  0.95           C  
ATOM   2479  C   ILE A 328       1.316  21.443   8.821  1.00  0.93           C  
ATOM   2480  CB  ILE A 328       3.235  19.820   9.024  1.00  0.93           C  
ATOM   2481  O   ILE A 328       1.859  22.278   9.549  1.00  0.90           O  
ATOM   2482  CG1 ILE A 328       3.914  20.286   7.731  1.00  0.89           C  
ATOM   2483  CG2 ILE A 328       3.615  18.373   9.352  1.00  0.88           C  
ATOM   2484  CD1 ILE A 328       5.432  20.351   7.818  1.00  0.87           C  
ATOM   2485  N   GLY A 329       0.477  21.870   7.855  1.00  0.94           N  
ATOM   2486  CA  GLY A 329      -0.028  23.224   7.692  1.00  0.94           C  
ATOM   2487  C   GLY A 329       0.894  24.110   6.875  1.00  0.92           C  
ATOM   2488  O   GLY A 329       0.618  25.297   6.688  1.00  0.89           O  
ATOM   2489  N   THR A 330       1.978  23.581   6.352  1.00  0.91           N  
ATOM   2490  CA  THR A 330       2.913  24.286   5.483  1.00  0.92           C  
ATOM   2491  C   THR A 330       3.442  23.359   4.392  1.00  0.89           C  
ATOM   2492  CB  THR A 330       4.094  24.864   6.285  1.00  0.90           C  
ATOM   2493  O   THR A 330       3.324  22.137   4.498  1.00  0.88           O  
ATOM   2494  CG2 THR A 330       4.869  23.759   6.997  1.00  0.81           C  
ATOM   2495  OG1 THR A 330       4.978  25.554   5.393  1.00  0.84           O  
ATOM   2496  N   SER A 331       4.119  23.876   3.369  1.00  0.90           N  
ATOM   2497  CA  SER A 331       4.774  23.133   2.297  1.00  0.91           C  
ATOM   2498  C   SER A 331       6.267  22.979   2.563  1.00  0.89           C  
ATOM   2499  CB  SER A 331       4.555  23.827   0.952  1.00  0.87           C  
ATOM   2500  O   SER A 331       7.011  22.504   1.702  1.00  0.86           O  
ATOM   2501  OG  SER A 331       4.947  25.187   1.019  1.00  0.74           O  
ATOM   2502  N   ALA A 332       6.738  23.388   3.704  1.00  0.91           N  
ATOM   2503  CA  ALA A 332       8.161  23.329   4.028  1.00  0.92           C  
ATOM   2504  C   ALA A 332       8.580  21.911   4.405  1.00  0.92           C  
ATOM   2505  CB  ALA A 332       8.489  24.297   5.163  1.00  0.91           C  
ATOM   2506  O   ALA A 332       7.897  21.242   5.184  1.00  0.92           O  
ATOM   2507  N   THR A 333       9.720  21.462   3.911  1.00  0.90           N  
ATOM   2508  CA  THR A 333      10.369  20.250   4.398  1.00  0.92           C  
ATOM   2509  C   THR A 333      10.789  20.410   5.856  1.00  0.90           C  
ATOM   2510  CB  THR A 333      11.598  19.892   3.543  1.00  0.90           C  
ATOM   2511  O   THR A 333      11.314  21.455   6.245  1.00  0.89           O  
ATOM   2512  CG2 THR A 333      12.302  18.652   4.083  1.00  0.85           C  
ATOM   2513  OG1 THR A 333      11.180  19.642   2.195  1.00  0.88           O  
ATOM   2514  N   VAL A 334      10.582  19.389   6.687  1.00  0.91           N  
ATOM   2515  CA  VAL A 334      10.907  19.452   8.108  1.00  0.92           C  
ATOM   2516  C   VAL A 334      11.794  18.269   8.489  1.00  0.91           C  
ATOM   2517  CB  VAL A 334       9.632  19.466   8.982  1.00  0.91           C  
ATOM   2518  O   VAL A 334      11.431  17.113   8.257  1.00  0.88           O  
ATOM   2519  CG1 VAL A 334       8.887  20.791   8.829  1.00  0.89           C  
ATOM   2520  CG2 VAL A 334       8.724  18.293   8.618  1.00  0.87           C  
ATOM   2521  N   GLY A 335      12.889  18.573   9.112  1.00  0.90           N  
ATOM   2522  CA  GLY A 335      13.862  17.578   9.535  1.00  0.90           C  
ATOM   2523  C   GLY A 335      13.557  16.987  10.899  1.00  0.89           C  
ATOM   2524  O   GLY A 335      14.303  16.140  11.395  1.00  0.87           O  
ATOM   2525  N   LYS A 336      12.546  17.481  11.606  1.00  0.90           N  
ATOM   2526  CA  LYS A 336      12.052  17.014  12.898  1.00  0.91           C  
ATOM   2527  C   LYS A 336      10.562  16.692  12.833  1.00  0.92           C  
ATOM   2528  CB  LYS A 336      12.315  18.059  13.983  1.00  0.89           C  
ATOM   2529  O   LYS A 336       9.824  17.297  12.053  1.00  0.92           O  
ATOM   2530  CG  LYS A 336      13.791  18.322  14.244  1.00  0.84           C  
ATOM   2531  CD  LYS A 336      13.989  19.357  15.344  1.00  0.81           C  
ATOM   2532  CE  LYS A 336      15.465  19.632  15.596  1.00  0.78           C  
ATOM   2533  NZ  LYS A 336      15.664  20.625  16.694  1.00  0.77           N  
ATOM   2534  N   PHE A 337      10.150  15.790  13.657  1.00  0.91           N  
ATOM   2535  CA  PHE A 337       8.723  15.520  13.787  1.00  0.92           C  
ATOM   2536  C   PHE A 337       7.971  16.776  14.214  1.00  0.92           C  
ATOM   2537  CB  PHE A 337       8.477  14.393  14.795  1.00  0.92           C  
ATOM   2538  O   PHE A 337       8.175  17.281  15.320  1.00  0.91           O  
ATOM   2539  CG  PHE A 337       8.784  13.021  14.259  1.00  0.92           C  
ATOM   2540  CD1 PHE A 337       7.948  12.421  13.325  1.00  0.90           C  
ATOM   2541  CD2 PHE A 337       9.910  12.331  14.688  1.00  0.90           C  
ATOM   2542  CE1 PHE A 337       8.230  11.152  12.826  1.00  0.90           C  
ATOM   2543  CE2 PHE A 337      10.198  11.062  14.195  1.00  0.91           C  
ATOM   2544  CZ  PHE A 337       9.357  10.474  13.265  1.00  0.90           C  
ATOM   2545  N   THR A 338       7.101  17.202  13.412  1.00  0.94           N  
ATOM   2546  CA  THR A 338       6.235  18.366  13.557  1.00  0.95           C  
ATOM   2547  C   THR A 338       4.772  17.943  13.654  1.00  0.95           C  
ATOM   2548  CB  THR A 338       6.412  19.344  12.380  1.00  0.94           C  
ATOM   2549  O   THR A 338       4.321  17.073  12.906  1.00  0.95           O  
ATOM   2550  CG2 THR A 338       5.548  20.587  12.564  1.00  0.92           C  
ATOM   2551  OG1 THR A 338       7.787  19.738  12.297  1.00  0.93           O  
ATOM   2552  N   ALA A 339       4.061  18.484  14.551  1.00  0.94           N  
ATOM   2553  CA  ALA A 339       2.659  18.142  14.774  1.00  0.95           C  
ATOM   2554  C   ALA A 339       1.810  18.484  13.553  1.00  0.95           C  
ATOM   2555  CB  ALA A 339       2.125  18.865  16.009  1.00  0.94           C  
ATOM   2556  O   ALA A 339       1.890  19.596  13.025  1.00  0.95           O  
ATOM   2557  N   CYS A 340       0.943  17.607  13.101  1.00  0.94           N  
ATOM   2558  CA  CYS A 340      -0.079  17.815  12.082  1.00  0.95           C  
ATOM   2559  C   CYS A 340      -1.347  18.400  12.692  1.00  0.92           C  
ATOM   2560  CB  CYS A 340      -0.403  16.501  11.372  1.00  0.93           C  
ATOM   2561  O   CYS A 340      -1.953  17.792  13.576  1.00  0.89           O  
ATOM   2562  SG  CYS A 340       1.030  15.717  10.601  1.00  0.94           S  
ATOM   2563  N   PRO A 341      -1.800  19.615  12.304  1.00  0.95           N  
ATOM   2564  CA  PRO A 341      -3.133  20.079  12.698  1.00  0.95           C  
ATOM   2565  C   PRO A 341      -4.247  19.159  12.206  1.00  0.95           C  
ATOM   2566  CB  PRO A 341      -3.234  21.458  12.042  1.00  0.94           C  
ATOM   2567  O   PRO A 341      -4.540  19.124  11.008  1.00  0.94           O  
ATOM   2568  CG  PRO A 341      -2.333  21.383  10.852  1.00  0.93           C  
ATOM   2569  CD  PRO A 341      -1.247  20.386  11.138  1.00  0.92           C  
ATOM   2570  N   MET A 342      -4.888  18.450  13.162  1.00  0.94           N  
ATOM   2571  CA  MET A 342      -5.921  17.463  12.860  1.00  0.94           C  
ATOM   2572  C   MET A 342      -7.278  18.133  12.679  1.00  0.91           C  
ATOM   2573  CB  MET A 342      -6.001  16.411  13.969  1.00  0.94           C  
ATOM   2574  O   MET A 342      -7.562  19.152  13.311  1.00  0.90           O  
ATOM   2575  CG  MET A 342      -4.756  15.547  14.085  1.00  0.95           C  
ATOM   2576  SD  MET A 342      -4.346  14.690  12.515  1.00  0.96           S  
ATOM   2577  CE  MET A 342      -5.760  13.560  12.389  1.00  0.91           C  
ATOM   2578  N   PRO A 343      -8.175  17.612  11.790  1.00  0.91           N  
ATOM   2579  CA  PRO A 343      -9.575  18.040  11.735  1.00  0.92           C  
ATOM   2580  C   PRO A 343     -10.286  17.906  13.080  1.00  0.91           C  
ATOM   2581  CB  PRO A 343     -10.191  17.099  10.696  1.00  0.92           C  
ATOM   2582  O   PRO A 343     -10.059  16.937  13.809  1.00  0.91           O  
ATOM   2583  CG  PRO A 343      -9.039  16.649   9.858  1.00  0.91           C  
ATOM   2584  CD  PRO A 343      -7.830  16.516  10.739  1.00  0.91           C  
ATOM   2585  N   THR A 344     -11.272  18.776  13.368  1.00  0.92           N  
ATOM   2586  CA  THR A 344     -11.943  18.883  14.659  1.00  0.93           C  
ATOM   2587  C   THR A 344     -12.782  17.639  14.937  1.00  0.90           C  
ATOM   2588  CB  THR A 344     -12.839  20.134  14.721  1.00  0.91           C  
ATOM   2589  O   THR A 344     -13.086  17.335  16.093  1.00  0.89           O  
ATOM   2590  CG2 THR A 344     -12.002  21.407  14.803  1.00  0.85           C  
ATOM   2591  OG1 THR A 344     -13.656  20.188  13.545  1.00  0.91           O  
ATOM   2592  N   GLN A 345     -13.070  16.887  13.927  1.00  0.90           N  
ATOM   2593  CA  GLN A 345     -13.838  15.648  13.993  1.00  0.92           C  
ATOM   2594  C   GLN A 345     -12.975  14.490  14.484  1.00  0.91           C  
ATOM   2595  CB  GLN A 345     -14.437  15.314  12.626  1.00  0.89           C  
ATOM   2596  O   GLN A 345     -13.496  13.465  14.928  1.00  0.89           O  
ATOM   2597  CG  GLN A 345     -15.388  16.377  12.094  1.00  0.83           C  
ATOM   2598  CD  GLN A 345     -14.663  17.546  11.453  1.00  0.77           C  
ATOM   2599  NE2 GLN A 345     -15.424  18.501  10.929  1.00  0.78           N  
ATOM   2600  OE1 GLN A 345     -13.429  17.591  11.430  1.00  0.81           O  
ATOM   2601  N   ILE A 346     -11.643  14.587  14.401  1.00  0.89           N  
ATOM   2602  CA  ILE A 346     -10.720  13.599  14.949  1.00  0.91           C  
ATOM   2603  C   ILE A 346     -10.283  14.022  16.350  1.00  0.89           C  
ATOM   2604  CB  ILE A 346      -9.487  13.412  14.037  1.00  0.89           C  
ATOM   2605  O   ILE A 346      -9.456  14.924  16.503  1.00  0.87           O  
ATOM   2606  CG1 ILE A 346      -9.923  12.983  12.631  1.00  0.90           C  
ATOM   2607  CG2 ILE A 346      -8.516  12.395  14.643  1.00  0.90           C  
ATOM   2608  CD1 ILE A 346      -8.765  12.713  11.679  1.00  0.88           C  
ATOM   2609  N   THR A 347     -10.836  13.348  17.374  1.00  0.89           N  
ATOM   2610  CA  THR A 347     -10.562  13.619  18.781  1.00  0.90           C  
ATOM   2611  C   THR A 347      -9.422  12.741  19.289  1.00  0.88           C  
ATOM   2612  CB  THR A 347     -11.814  13.390  19.648  1.00  0.89           C  
ATOM   2613  O   THR A 347      -9.153  11.677  18.727  1.00  0.88           O  
ATOM   2614  CG2 THR A 347     -12.985  14.235  19.156  1.00  0.89           C  
ATOM   2615  OG1 THR A 347     -12.181  12.006  19.593  1.00  0.92           O  
ATOM   2616  N   TYR A 348      -8.809  13.003  20.419  1.00  0.87           N  
ATOM   2617  CA  TYR A 348      -7.682  12.306  21.030  1.00  0.91           C  
ATOM   2618  C   TYR A 348      -8.033  10.852  21.321  1.00  0.88           C  
ATOM   2619  CB  TYR A 348      -7.253  13.008  22.322  1.00  0.87           C  
ATOM   2620  O   TYR A 348      -7.194   9.961  21.162  1.00  0.86           O  
ATOM   2621  CG  TYR A 348      -6.566  14.332  22.094  1.00  0.81           C  
ATOM   2622  CD1 TYR A 348      -5.291  14.391  21.535  1.00  0.76           C  
ATOM   2623  CD2 TYR A 348      -7.189  15.527  22.438  1.00  0.79           C  
ATOM   2624  CE1 TYR A 348      -4.654  15.609  21.325  1.00  0.77           C  
ATOM   2625  CE2 TYR A 348      -6.561  16.751  22.233  1.00  0.78           C  
ATOM   2626  OH  TYR A 348      -4.669  17.991  21.470  1.00  0.61           O  
ATOM   2627  CZ  TYR A 348      -5.295  16.782  21.676  1.00  0.77           C  
ATOM   2628  N   SER A 349      -9.236  10.537  21.602  1.00  0.89           N  
ATOM   2629  CA  SER A 349      -9.723   9.200  21.927  1.00  0.91           C  
ATOM   2630  C   SER A 349      -9.777   8.315  20.685  1.00  0.87           C  
ATOM   2631  CB  SER A 349     -11.107   9.274  22.571  1.00  0.89           C  
ATOM   2632  O   SER A 349     -10.099   7.129  20.776  1.00  0.85           O  
ATOM   2633  OG  SER A 349     -12.035   9.898  21.699  1.00  0.86           O  
ATOM   2634  N   MET A 350      -9.474   8.934  19.542  1.00  0.85           N  
ATOM   2635  CA  MET A 350      -9.516   8.185  18.289  1.00  0.90           C  
ATOM   2636  C   MET A 350      -8.108   7.934  17.759  1.00  0.86           C  
ATOM   2637  CB  MET A 350     -10.343   8.933  17.242  1.00  0.86           C  
ATOM   2638  O   MET A 350      -7.935   7.267  16.737  1.00  0.84           O  
ATOM   2639  CG  MET A 350     -11.818   9.046  17.593  1.00  0.87           C  
ATOM   2640  SD  MET A 350     -12.763  10.014  16.352  1.00  0.95           S  
ATOM   2641  CE  MET A 350     -14.453   9.741  16.954  1.00  0.82           C  
ATOM   2642  N   TYR A 351      -7.014   8.398  18.377  1.00  0.85           N  
ATOM   2643  CA  TYR A 351      -5.678   8.358  17.793  1.00  0.89           C  
ATOM   2644  C   TYR A 351      -5.175   6.924  17.679  1.00  0.83           C  
ATOM   2645  CB  TYR A 351      -4.700   9.189  18.630  1.00  0.88           C  
ATOM   2646  O   TYR A 351      -4.505   6.570  16.706  1.00  0.80           O  
ATOM   2647  CG  TYR A 351      -4.832  10.677  18.418  1.00  0.91           C  
ATOM   2648  CD1 TYR A 351      -5.693  11.189  17.449  1.00  0.89           C  
ATOM   2649  CD2 TYR A 351      -4.097  11.575  19.185  1.00  0.90           C  
ATOM   2650  CE1 TYR A 351      -5.816  12.560  17.248  1.00  0.90           C  
ATOM   2651  CE2 TYR A 351      -4.213  12.947  18.993  1.00  0.90           C  
ATOM   2652  OH  TYR A 351      -5.192  14.788  17.830  1.00  0.85           O  
ATOM   2653  CZ  TYR A 351      -5.074  13.430  18.024  1.00  0.89           C  
ATOM   2654  N   ASP A 352      -5.620   5.954  18.483  1.00  0.88           N  
ATOM   2655  CA  ASP A 352      -5.285   4.534  18.448  1.00  0.89           C  
ATOM   2656  C   ASP A 352      -5.977   3.836  17.279  1.00  0.86           C  
ATOM   2657  CB  ASP A 352      -5.669   3.859  19.766  1.00  0.87           C  
ATOM   2658  O   ASP A 352      -5.563   2.751  16.865  1.00  0.85           O  
ATOM   2659  CG  ASP A 352      -7.167   3.851  20.013  1.00  0.84           C  
ATOM   2660  OD1 ASP A 352      -7.839   4.864  19.724  1.00  0.84           O  
ATOM   2661  OD2 ASP A 352      -7.680   2.822  20.505  1.00  0.87           O  
ATOM   2662  N   LYS A 353      -6.986   4.506  16.696  1.00  0.88           N  
ATOM   2663  CA  LYS A 353      -7.781   3.958  15.600  1.00  0.91           C  
ATOM   2664  C   LYS A 353      -7.365   4.564  14.263  1.00  0.90           C  
ATOM   2665  CB  LYS A 353      -9.271   4.201  15.845  1.00  0.89           C  
ATOM   2666  O   LYS A 353      -7.824   4.124  13.207  1.00  0.89           O  
ATOM   2667  CG  LYS A 353      -9.795   3.587  17.135  1.00  0.88           C  
ATOM   2668  CD  LYS A 353     -11.267   3.911  17.350  1.00  0.84           C  
ATOM   2669  CE  LYS A 353     -11.763   3.395  18.695  1.00  0.85           C  
ATOM   2670  NZ  LYS A 353     -13.160   3.840  18.977  1.00  0.87           N  
ATOM   2671  N   ILE A 354      -6.525   5.648  14.242  1.00  0.90           N  
ATOM   2672  CA  ILE A 354      -6.088   6.310  13.018  1.00  0.92           C  
ATOM   2673  C   ILE A 354      -5.297   5.329  12.155  1.00  0.89           C  
ATOM   2674  CB  ILE A 354      -5.235   7.561  13.326  1.00  0.91           C  
ATOM   2675  O   ILE A 354      -4.308   4.749  12.611  1.00  0.87           O  
ATOM   2676  CG1 ILE A 354      -6.103   8.657  13.954  1.00  0.92           C  
ATOM   2677  CG2 ILE A 354      -4.545   8.070  12.057  1.00  0.92           C  
ATOM   2678  CD1 ILE A 354      -5.328   9.901  14.366  1.00  0.91           C  
ATOM   2679  N   LYS A 355      -5.735   5.170  10.939  1.00  0.91           N  
ATOM   2680  CA  LYS A 355      -4.997   4.519   9.859  1.00  0.92           C  
ATOM   2681  C   LYS A 355      -4.534   5.536   8.820  1.00  0.93           C  
ATOM   2682  CB  LYS A 355      -5.857   3.444   9.193  1.00  0.90           C  
ATOM   2683  O   LYS A 355      -5.313   6.387   8.386  1.00  0.92           O  
ATOM   2684  CG  LYS A 355      -6.355   2.370  10.149  1.00  0.84           C  
ATOM   2685  CD  LYS A 355      -7.091   1.261   9.409  1.00  0.82           C  
ATOM   2686  CE  LYS A 355      -7.565   0.171  10.361  1.00  0.80           C  
ATOM   2687  NZ  LYS A 355      -8.277  -0.925   9.638  1.00  0.79           N  
ATOM   2688  N   ILE A 356      -3.313   5.472   8.485  1.00  0.92           N  
ATOM   2689  CA  ILE A 356      -2.702   6.339   7.482  1.00  0.93           C  
ATOM   2690  C   ILE A 356      -2.316   5.516   6.255  1.00  0.91           C  
ATOM   2691  CB  ILE A 356      -1.465   7.072   8.047  1.00  0.92           C  
ATOM   2692  O   ILE A 356      -1.747   4.430   6.382  1.00  0.88           O  
ATOM   2693  CG1 ILE A 356      -1.864   7.958   9.232  1.00  0.90           C  
ATOM   2694  CG2 ILE A 356      -0.780   7.896   6.953  1.00  0.89           C  
ATOM   2695  CD1 ILE A 356      -0.718   8.783   9.802  1.00  0.88           C  
ATOM   2696  N   TYR A 357      -2.623   6.010   5.114  1.00  0.91           N  
ATOM   2697  CA  TYR A 357      -2.284   5.464   3.804  1.00  0.92           C  
ATOM   2698  C   TYR A 357      -1.510   6.480   2.973  1.00  0.91           C  
ATOM   2699  CB  TYR A 357      -3.550   5.034   3.057  1.00  0.91           C  
ATOM   2700  O   TYR A 357      -1.978   7.600   2.758  1.00  0.89           O  
ATOM   2701  CG  TYR A 357      -4.455   4.134   3.863  1.00  0.92           C  
ATOM   2702  CD1 TYR A 357      -4.344   2.748   3.780  1.00  0.90           C  
ATOM   2703  CD2 TYR A 357      -5.423   4.668   4.707  1.00  0.90           C  
ATOM   2704  CE1 TYR A 357      -5.177   1.915   4.520  1.00  0.90           C  
ATOM   2705  CE2 TYR A 357      -6.261   3.844   5.451  1.00  0.90           C  
ATOM   2706  OH  TYR A 357      -6.958   1.650   6.085  1.00  0.86           O  
ATOM   2707  CZ  TYR A 357      -6.130   2.471   5.351  1.00  0.90           C  
ATOM   2708  N   ARG A 358      -0.390   6.047   2.577  1.00  0.91           N  
ATOM   2709  CA  ARG A 358       0.531   6.974   1.926  1.00  0.90           C  
ATOM   2710  C   ARG A 358       0.703   6.628   0.451  1.00  0.88           C  
ATOM   2711  CB  ARG A 358       1.891   6.964   2.629  1.00  0.88           C  
ATOM   2712  O   ARG A 358       1.114   5.516   0.112  1.00  0.86           O  
ATOM   2713  CG  ARG A 358       1.844   7.452   4.068  1.00  0.84           C  
ATOM   2714  CD  ARG A 358       3.226   7.837   4.578  1.00  0.82           C  
ATOM   2715  NE  ARG A 358       3.722   9.047   3.930  1.00  0.79           N  
ATOM   2716  NH1 ARG A 358       5.761   9.041   5.017  1.00  0.71           N  
ATOM   2717  NH2 ARG A 358       5.266  10.695   3.508  1.00  0.69           N  
ATOM   2718  CZ  ARG A 358       4.915   9.591   4.153  1.00  0.77           C  
ATOM   2719  N   GLY A 359       0.444   7.650  -0.418  1.00  0.88           N  
ATOM   2720  CA  GLY A 359       0.978   7.756  -1.766  1.00  0.88           C  
ATOM   2721  C   GLY A 359       2.178   8.679  -1.863  1.00  0.87           C  
ATOM   2722  O   GLY A 359       2.632   9.222  -0.854  1.00  0.84           O  
ATOM   2723  N   SER A 360       2.707   8.913  -3.041  1.00  0.86           N  
ATOM   2724  CA  SER A 360       3.852   9.795  -3.245  1.00  0.86           C  
ATOM   2725  C   SER A 360       3.497  11.243  -2.926  1.00  0.86           C  
ATOM   2726  CB  SER A 360       4.359   9.690  -4.684  1.00  0.85           C  
ATOM   2727  O   SER A 360       4.186  11.898  -2.141  1.00  0.85           O  
ATOM   2728  OG  SER A 360       4.843   8.386  -4.953  1.00  0.80           O  
ATOM   2729  N   TYR A 361       2.398  11.717  -3.375  1.00  0.87           N  
ATOM   2730  CA  TYR A 361       2.043  13.131  -3.377  1.00  0.88           C  
ATOM   2731  C   TYR A 361       0.967  13.425  -2.338  1.00  0.89           C  
ATOM   2732  CB  TYR A 361       1.559  13.562  -4.765  1.00  0.87           C  
ATOM   2733  O   TYR A 361       0.654  14.588  -2.071  1.00  0.88           O  
ATOM   2734  CG  TYR A 361       2.589  13.375  -5.852  1.00  0.83           C  
ATOM   2735  CD1 TYR A 361       3.662  14.254  -5.981  1.00  0.79           C  
ATOM   2736  CD2 TYR A 361       2.492  12.319  -6.752  1.00  0.80           C  
ATOM   2737  CE1 TYR A 361       4.613  14.086  -6.983  1.00  0.81           C  
ATOM   2738  CE2 TYR A 361       3.437  12.141  -7.757  1.00  0.81           C  
ATOM   2739  OH  TYR A 361       5.430  12.857  -8.857  1.00  0.73           O  
ATOM   2740  CZ  TYR A 361       4.492  13.028  -7.864  1.00  0.79           C  
ATOM   2741  N   ARG A 362       0.480  12.216  -1.677  1.00  0.90           N  
ATOM   2742  CA  ARG A 362      -0.664  12.382  -0.786  1.00  0.91           C  
ATOM   2743  C   ARG A 362      -0.570  11.437   0.407  1.00  0.91           C  
ATOM   2744  CB  ARG A 362      -1.973  12.145  -1.541  1.00  0.88           C  
ATOM   2745  O   ARG A 362      -0.029  10.335   0.292  1.00  0.91           O  
ATOM   2746  CG  ARG A 362      -2.301  13.224  -2.561  1.00  0.78           C  
ATOM   2747  CD  ARG A 362      -3.698  13.049  -3.138  1.00  0.75           C  
ATOM   2748  NE  ARG A 362      -4.038  14.127  -4.063  1.00  0.72           N  
ATOM   2749  NH1 ARG A 362      -6.311  13.712  -4.035  1.00  0.61           N  
ATOM   2750  NH2 ARG A 362      -5.468  15.420  -5.310  1.00  0.56           N  
ATOM   2751  CZ  ARG A 362      -5.272  14.417  -4.467  1.00  0.69           C  
ATOM   2752  N   THR A 363      -1.221  11.976   1.362  1.00  0.92           N  
ATOM   2753  CA  THR A 363      -1.508  11.182   2.551  1.00  0.93           C  
ATOM   2754  C   THR A 363      -3.007  11.160   2.838  1.00  0.93           C  
ATOM   2755  CB  THR A 363      -0.756  11.724   3.780  1.00  0.92           C  
ATOM   2756  O   THR A 363      -3.653  12.209   2.871  1.00  0.93           O  
ATOM   2757  CG2 THR A 363      -0.991  10.843   5.003  1.00  0.90           C  
ATOM   2758  OG1 THR A 363       0.648  11.761   3.496  1.00  0.91           O  
ATOM   2759  N   PHE A 364      -3.505   9.981   2.978  1.00  0.91           N  
ATOM   2760  CA  PHE A 364      -4.872   9.743   3.425  1.00  0.93           C  
ATOM   2761  C   PHE A 364      -4.891   9.232   4.861  1.00  0.92           C  
ATOM   2762  CB  PHE A 364      -5.575   8.743   2.502  1.00  0.92           C  
ATOM   2763  O   PHE A 364      -4.019   8.457   5.261  1.00  0.91           O  
ATOM   2764  CG  PHE A 364      -5.591   9.159   1.056  1.00  0.92           C  
ATOM   2765  CD1 PHE A 364      -6.672   9.859   0.532  1.00  0.91           C  
ATOM   2766  CD2 PHE A 364      -4.526   8.850   0.220  1.00  0.91           C  
ATOM   2767  CE1 PHE A 364      -6.690  10.246  -0.806  1.00  0.91           C  
ATOM   2768  CE2 PHE A 364      -4.538   9.233  -1.118  1.00  0.91           C  
ATOM   2769  CZ  PHE A 364      -5.621   9.930  -1.629  1.00  0.91           C  
ATOM   2770  N   LEU A 365      -5.843   9.675   5.668  1.00  0.94           N  
ATOM   2771  CA  LEU A 365      -6.055   9.153   7.013  1.00  0.94           C  
ATOM   2772  C   LEU A 365      -7.538   8.920   7.278  1.00  0.94           C  
ATOM   2773  CB  LEU A 365      -5.483  10.114   8.058  1.00  0.92           C  
ATOM   2774  O   LEU A 365      -8.388   9.649   6.761  1.00  0.92           O  
ATOM   2775  CG  LEU A 365      -6.226  11.438   8.240  1.00  0.83           C  
ATOM   2776  CD1 LEU A 365      -7.373  11.270   9.231  1.00  0.76           C  
ATOM   2777  CD2 LEU A 365      -5.268  12.530   8.704  1.00  0.75           C  
ATOM   2778  N   THR A 366      -7.851   7.885   8.011  1.00  0.93           N  
ATOM   2779  CA  THR A 366      -9.164   7.624   8.588  1.00  0.93           C  
ATOM   2780  C   THR A 366      -9.042   7.242  10.060  1.00  0.91           C  
ATOM   2781  CB  THR A 366      -9.899   6.507   7.824  1.00  0.91           C  
ATOM   2782  O   THR A 366      -8.064   6.607  10.463  1.00  0.89           O  
ATOM   2783  CG2 THR A 366      -9.091   5.213   7.830  1.00  0.83           C  
ATOM   2784  OG1 THR A 366     -11.168   6.267   8.445  1.00  0.85           O  
ATOM   2785  N   ALA A 367     -10.092   7.696  10.880  1.00  0.92           N  
ATOM   2786  CA  ALA A 367     -10.104   7.387  12.307  1.00  0.92           C  
ATOM   2787  C   ALA A 367     -11.343   6.581  12.684  1.00  0.88           C  
ATOM   2788  CB  ALA A 367     -10.040   8.672  13.130  1.00  0.90           C  
ATOM   2789  O   ALA A 367     -11.386   5.955  13.746  1.00  0.85           O  
ATOM   2790  N   ASP A 368     -12.385   6.495  11.847  1.00  0.88           N  
ATOM   2791  CA  ASP A 368     -13.685   5.899  12.138  1.00  0.88           C  
ATOM   2792  C   ASP A 368     -14.090   4.905  11.052  1.00  0.87           C  
ATOM   2793  CB  ASP A 368     -14.753   6.986  12.280  1.00  0.86           C  
ATOM   2794  O   ASP A 368     -15.192   4.353  11.087  1.00  0.84           O  
ATOM   2795  CG  ASP A 368     -14.970   7.775  11.000  1.00  0.83           C  
ATOM   2796  OD1 ASP A 368     -14.279   7.507   9.994  1.00  0.82           O  
ATOM   2797  OD2 ASP A 368     -15.838   8.675  11.000  1.00  0.81           O  
ATOM   2798  N   MET A 369     -13.266   4.765  10.013  1.00  0.89           N  
ATOM   2799  CA  MET A 369     -13.455   3.946   8.819  1.00  0.90           C  
ATOM   2800  C   MET A 369     -14.712   4.366   8.064  1.00  0.88           C  
ATOM   2801  CB  MET A 369     -13.539   2.464   9.190  1.00  0.86           C  
ATOM   2802  O   MET A 369     -15.218   3.616   7.227  1.00  0.85           O  
ATOM   2803  CG  MET A 369     -12.278   1.925   9.847  1.00  0.83           C  
ATOM   2804  SD  MET A 369     -10.803   2.072   8.765  1.00  0.86           S  
ATOM   2805  CE  MET A 369     -11.242   0.887   7.463  1.00  0.75           C  
ATOM   2806  N   LYS A 370     -15.223   5.600   8.278  1.00  0.89           N  
ATOM   2807  CA  LYS A 370     -16.335   6.218   7.563  1.00  0.89           C  
ATOM   2808  C   LYS A 370     -15.859   7.397   6.719  1.00  0.88           C  
ATOM   2809  CB  LYS A 370     -17.416   6.678   8.543  1.00  0.87           C  
ATOM   2810  O   LYS A 370     -16.211   7.508   5.543  1.00  0.87           O  
ATOM   2811  CG  LYS A 370     -18.044   5.548   9.346  1.00  0.83           C  
ATOM   2812  CD  LYS A 370     -19.123   6.065  10.288  1.00  0.81           C  
ATOM   2813  CE  LYS A 370     -19.728   4.941  11.118  1.00  0.79           C  
ATOM   2814  NZ  LYS A 370     -20.742   5.452  12.088  1.00  0.79           N  
ATOM   2815  N   ASN A 371     -15.069   8.251   7.322  1.00  0.89           N  
ATOM   2816  CA  ASN A 371     -14.525   9.455   6.704  1.00  0.91           C  
ATOM   2817  C   ASN A 371     -13.057   9.277   6.326  1.00  0.91           C  
ATOM   2818  CB  ASN A 371     -14.692  10.658   7.634  1.00  0.89           C  
ATOM   2819  O   ASN A 371     -12.281   8.700   7.089  1.00  0.91           O  
ATOM   2820  CG  ASN A 371     -16.145  10.957   7.947  1.00  0.86           C  
ATOM   2821  ND2 ASN A 371     -16.502  10.890   9.224  1.00  0.88           N  
ATOM   2822  OD1 ASN A 371     -16.940  11.245   7.049  1.00  0.87           O  
ATOM   2823  N   ILE A 372     -12.774   9.807   5.158  1.00  0.92           N  
ATOM   2824  CA  ILE A 372     -11.395   9.972   4.711  1.00  0.92           C  
ATOM   2825  C   ILE A 372     -11.001  11.445   4.789  1.00  0.92           C  
ATOM   2826  CB  ILE A 372     -11.200   9.441   3.273  1.00  0.91           C  
ATOM   2827  O   ILE A 372     -11.749  12.319   4.345  1.00  0.91           O  
ATOM   2828  CG1 ILE A 372     -11.659   7.981   3.176  1.00  0.89           C  
ATOM   2829  CG2 ILE A 372      -9.739   9.585   2.838  1.00  0.89           C  
ATOM   2830  CD1 ILE A 372     -11.665   7.427   1.758  1.00  0.87           C  
ATOM   2831  N   TYR A 373      -9.883  11.690   5.344  1.00  0.92           N  
ATOM   2832  CA  TYR A 373      -9.188  12.970   5.263  1.00  0.93           C  
ATOM   2833  C   TYR A 373      -7.919  12.850   4.427  1.00  0.91           C  
ATOM   2834  CB  TYR A 373      -8.844  13.485   6.663  1.00  0.92           C  
ATOM   2835  O   TYR A 373      -7.191  11.860   4.531  1.00  0.90           O  
ATOM   2836  CG  TYR A 373     -10.041  13.614   7.574  1.00  0.93           C  
ATOM   2837  CD1 TYR A 373     -10.709  14.829   7.710  1.00  0.92           C  
ATOM   2838  CD2 TYR A 373     -10.505  12.523   8.300  1.00  0.92           C  
ATOM   2839  CE1 TYR A 373     -11.812  14.953   8.549  1.00  0.92           C  
ATOM   2840  CE2 TYR A 373     -11.606  12.635   9.143  1.00  0.92           C  
ATOM   2841  OH  TYR A 373     -13.343  13.969  10.092  1.00  0.89           O  
ATOM   2842  CZ  TYR A 373     -12.252  13.852   9.260  1.00  0.91           C  
ATOM   2843  N   SER A 374      -7.668  13.866   3.621  1.00  0.93           N  
ATOM   2844  CA  SER A 374      -6.473  13.824   2.785  1.00  0.93           C  
ATOM   2845  C   SER A 374      -5.715  15.147   2.838  1.00  0.92           C  
ATOM   2846  CB  SER A 374      -6.841  13.495   1.338  1.00  0.92           C  
ATOM   2847  O   SER A 374      -6.294  16.187   3.157  1.00  0.91           O  
ATOM   2848  OG  SER A 374      -7.504  14.589   0.727  1.00  0.87           O  
ATOM   2849  N   THR A 375      -4.415  15.096   2.563  1.00  0.92           N  
ATOM   2850  CA  THR A 375      -3.536  16.247   2.385  1.00  0.93           C  
ATOM   2851  C   THR A 375      -2.542  15.998   1.254  1.00  0.90           C  
ATOM   2852  CB  THR A 375      -2.772  16.572   3.682  1.00  0.92           C  
ATOM   2853  O   THR A 375      -2.308  14.852   0.867  1.00  0.88           O  
ATOM   2854  CG2 THR A 375      -1.825  15.438   4.061  1.00  0.87           C  
ATOM   2855  OG1 THR A 375      -2.011  17.772   3.493  1.00  0.90           O  
ATOM   2856  N   GLY A 376      -2.004  17.108   0.672  1.00  0.92           N  
ATOM   2857  CA  GLY A 376      -1.044  17.027  -0.418  1.00  0.92           C  
ATOM   2858  C   GLY A 376      -1.571  17.601  -1.720  1.00  0.90           C  
ATOM   2859  O   GLY A 376      -2.573  18.319  -1.728  1.00  0.86           O  
ATOM   2860  N   THR A 377      -0.847  17.381  -2.799  1.00  0.89           N  
ATOM   2861  CA  THR A 377      -1.130  17.927  -4.122  1.00  0.87           C  
ATOM   2862  C   THR A 377      -1.867  16.904  -4.982  1.00  0.85           C  
ATOM   2863  CB  THR A 377       0.163  18.364  -4.835  1.00  0.84           C  
ATOM   2864  O   THR A 377      -1.575  15.708  -4.920  1.00  0.80           O  
ATOM   2865  CG2 THR A 377       0.763  19.601  -4.176  1.00  0.72           C  
ATOM   2866  OG1 THR A 377       1.117  17.296  -4.778  1.00  0.72           O  
ATOM   2867  N   TYR A 378      -2.778  17.402  -5.979  1.00  0.76           N  
ATOM   2868  CA  TYR A 378      -3.401  16.657  -7.067  1.00  0.76           C  
ATOM   2869  C   TYR A 378      -2.747  16.993  -8.402  1.00  0.74           C  
ATOM   2870  CB  TYR A 378      -4.902  16.953  -7.132  1.00  0.71           C  
ATOM   2871  O   TYR A 378      -2.819  18.134  -8.866  1.00  0.69           O  
ATOM   2872  CG  TYR A 378      -5.695  16.315  -6.017  1.00  0.67           C  
ATOM   2873  CD1 TYR A 378      -6.134  14.997  -6.114  1.00  0.64           C  
ATOM   2874  CD2 TYR A 378      -6.007  17.029  -4.865  1.00  0.65           C  
ATOM   2875  CE1 TYR A 378      -6.867  14.405  -5.090  1.00  0.64           C  
ATOM   2876  CE2 TYR A 378      -6.739  16.448  -3.835  1.00  0.60           C  
ATOM   2877  OH  TYR A 378      -7.888  14.557  -2.939  1.00  0.56           O  
ATOM   2878  CZ  TYR A 378      -7.163  15.138  -3.956  1.00  0.64           C  
ATOM   2879  N   ASP A 379      -2.254  16.084  -8.920  1.00  0.74           N  
ATOM   2880  CA  ASP A 379      -1.863  16.311 -10.308  1.00  0.75           C  
ATOM   2881  C   ASP A 379      -3.088  16.427 -11.211  1.00  0.73           C  
ATOM   2882  CB  ASP A 379      -0.952  15.184 -10.800  1.00  0.70           C  
ATOM   2883  O   ASP A 379      -2.984  16.881 -12.353  1.00  0.69           O  
ATOM   2884  CG  ASP A 379       0.523  15.481 -10.593  1.00  0.66           C  
ATOM   2885  OD1 ASP A 379       0.862  16.592 -10.132  1.00  0.63           O  
ATOM   2886  OD2 ASP A 379       1.353  14.598 -10.898  1.00  0.70           O  
ATOM   2887  N   ASP A 380      -4.240  16.116 -10.673  1.00  0.68           N  
ATOM   2888  CA  ASP A 380      -5.499  16.125 -11.410  1.00  0.69           C  
ATOM   2889  C   ASP A 380      -6.158  17.501 -11.356  1.00  0.69           C  
ATOM   2890  CB  ASP A 380      -6.452  15.063 -10.857  1.00  0.64           C  
ATOM   2891  O   ASP A 380      -7.291  17.672 -11.812  1.00  0.66           O  
ATOM   2892  CG  ASP A 380      -6.928  15.371  -9.448  1.00  0.62           C  
ATOM   2893  OD1 ASP A 380      -6.410  16.320  -8.822  1.00  0.62           O  
ATOM   2894  OD2 ASP A 380      -7.828  14.655  -8.958  1.00  0.69           O  
ATOM   2895  N   GLY A 381      -5.453  18.553 -10.767  1.00  0.69           N  
ATOM   2896  CA  GLY A 381      -5.909  19.926 -10.625  1.00  0.70           C  
ATOM   2897  C   GLY A 381      -6.805  20.135  -9.418  1.00  0.70           C  
ATOM   2898  O   GLY A 381      -7.447  21.180  -9.289  1.00  0.69           O  
ATOM   2899  N   GLY A 382      -6.978  19.187  -8.638  1.00  0.69           N  
ATOM   2900  CA  GLY A 382      -7.623  19.423  -7.356  1.00  0.70           C  
ATOM   2901  C   GLY A 382      -6.842  20.368  -6.462  1.00  0.70           C  
ATOM   2902  O   GLY A 382      -5.644  20.573  -6.662  1.00  0.69           O  
ATOM   2903  N   PRO A 383      -7.486  21.078  -5.507  1.00  0.66           N  
ATOM   2904  CA  PRO A 383      -6.740  21.974  -4.620  1.00  0.67           C  
ATOM   2905  C   PRO A 383      -5.685  21.242  -3.794  1.00  0.68           C  
ATOM   2906  CB  PRO A 383      -7.828  22.563  -3.717  1.00  0.63           C  
ATOM   2907  O   PRO A 383      -6.014  20.328  -3.034  1.00  0.66           O  
ATOM   2908  CG  PRO A 383      -8.902  21.524  -3.686  1.00  0.61           C  
ATOM   2909  CD  PRO A 383      -8.885  20.781  -4.991  1.00  0.63           C  
ATOM   2910  N   SER A 384      -4.485  21.664  -3.908  1.00  0.77           N  
ATOM   2911  CA  SER A 384      -3.440  21.280  -2.964  1.00  0.81           C  
ATOM   2912  C   SER A 384      -3.749  21.789  -1.560  1.00  0.80           C  
ATOM   2913  CB  SER A 384      -2.082  21.814  -3.421  1.00  0.75           C  
ATOM   2914  O   SER A 384      -4.149  22.942  -1.386  1.00  0.79           O  
ATOM   2915  OG  SER A 384      -1.751  21.314  -4.706  1.00  0.65           O  
ATOM   2916  N   THR A 385      -3.694  20.985  -0.598  1.00  0.82           N  
ATOM   2917  CA  THR A 385      -3.885  21.363   0.798  1.00  0.87           C  
ATOM   2918  C   THR A 385      -2.656  21.006   1.628  1.00  0.87           C  
ATOM   2919  CB  THR A 385      -5.129  20.681   1.397  1.00  0.83           C  
ATOM   2920  O   THR A 385      -2.033  19.965   1.409  1.00  0.88           O  
ATOM   2921  CG2 THR A 385      -6.369  20.958   0.553  1.00  0.72           C  
ATOM   2922  OG1 THR A 385      -4.909  19.266   1.453  1.00  0.70           O  
ATOM   2923  N   THR A 386      -2.370  21.856   2.555  1.00  0.78           N  
ATOM   2924  CA  THR A 386      -1.252  21.625   3.463  1.00  0.87           C  
ATOM   2925  C   THR A 386      -1.743  21.062   4.793  1.00  0.84           C  
ATOM   2926  CB  THR A 386      -0.458  22.921   3.712  1.00  0.83           C  
ATOM   2927  O   THR A 386      -0.942  20.770   5.684  1.00  0.85           O  
ATOM   2928  CG2 THR A 386       0.231  23.397   2.438  1.00  0.74           C  
ATOM   2929  OG1 THR A 386      -1.353  23.942   4.169  1.00  0.75           O  
ATOM   2930  N   ARG A 387      -3.042  20.877   4.929  1.00  0.82           N  
ATOM   2931  CA  ARG A 387      -3.735  20.313   6.082  1.00  0.89           C  
ATOM   2932  C   ARG A 387      -4.674  19.188   5.660  1.00  0.86           C  
ATOM   2933  CB  ARG A 387      -4.518  21.398   6.824  1.00  0.85           C  
ATOM   2934  O   ARG A 387      -5.126  19.146   4.514  1.00  0.87           O  
ATOM   2935  CG  ARG A 387      -3.648  22.513   7.382  1.00  0.78           C  
ATOM   2936  CD  ARG A 387      -4.474  23.563   8.112  1.00  0.73           C  
ATOM   2937  NE  ARG A 387      -3.636  24.627   8.656  1.00  0.81           N  
ATOM   2938  NH1 ARG A 387      -5.370  25.743   9.697  1.00  0.69           N  
ATOM   2939  NH2 ARG A 387      -3.229  26.552   9.840  1.00  0.61           N  
ATOM   2940  CZ  ARG A 387      -4.080  25.638   9.397  1.00  0.75           C  
ATOM   2941  N   TYR A 388      -4.963  18.303   6.554  1.00  0.83           N  
ATOM   2942  CA  TYR A 388      -5.977  17.284   6.309  1.00  0.88           C  
ATOM   2943  C   TYR A 388      -7.355  17.914   6.147  1.00  0.80           C  
ATOM   2944  CB  TYR A 388      -6.002  16.264   7.452  1.00  0.86           C  
ATOM   2945  O   TYR A 388      -7.841  18.601   7.048  1.00  0.76           O  
ATOM   2946  CG  TYR A 388      -4.768  15.397   7.518  1.00  0.92           C  
ATOM   2947  CD1 TYR A 388      -4.598  14.326   6.644  1.00  0.91           C  
ATOM   2948  CD2 TYR A 388      -3.771  15.646   8.455  1.00  0.92           C  
ATOM   2949  CE1 TYR A 388      -3.464  13.523   6.702  1.00  0.93           C  
ATOM   2950  CE2 TYR A 388      -2.632  14.850   8.522  1.00  0.93           C  
ATOM   2951  OH  TYR A 388      -1.363  13.001   7.705  1.00  0.90           O  
ATOM   2952  CZ  TYR A 388      -2.488  13.792   7.643  1.00  0.92           C  
ATOM   2953  N   VAL A 389      -8.036  17.638   5.024  1.00  0.88           N  
ATOM   2954  CA  VAL A 389      -9.399  18.054   4.713  1.00  0.89           C  
ATOM   2955  C   VAL A 389     -10.260  16.828   4.418  1.00  0.88           C  
ATOM   2956  CB  VAL A 389      -9.435  19.031   3.516  1.00  0.86           C  
ATOM   2957  O   VAL A 389      -9.749  15.795   3.979  1.00  0.87           O  
ATOM   2958  CG1 VAL A 389      -8.703  20.328   3.855  1.00  0.74           C  
ATOM   2959  CG2 VAL A 389      -8.825  18.378   2.277  1.00  0.72           C  
ATOM   2960  N   LEU A 390     -11.468  16.883   4.736  1.00  0.86           N  
ATOM   2961  CA  LEU A 390     -12.425  15.830   4.413  1.00  0.88           C  
ATOM   2962  C   LEU A 390     -12.436  15.547   2.915  1.00  0.85           C  
ATOM   2963  CB  LEU A 390     -13.829  16.219   4.882  1.00  0.86           C  
ATOM   2964  O   LEU A 390     -12.650  16.455   2.109  1.00  0.82           O  
ATOM   2965  CG  LEU A 390     -14.917  15.156   4.718  1.00  0.85           C  
ATOM   2966  CD1 LEU A 390     -14.639  13.968   5.633  1.00  0.82           C  
ATOM   2967  CD2 LEU A 390     -16.292  15.749   5.006  1.00  0.84           C  
ATOM   2968  N   ASP A 391     -12.226  14.293   2.615  1.00  0.86           N  
ATOM   2969  CA  ASP A 391     -12.070  13.816   1.244  1.00  0.87           C  
ATOM   2970  C   ASP A 391     -12.706  12.439   1.066  1.00  0.83           C  
ATOM   2971  CB  ASP A 391     -10.591  13.767   0.857  1.00  0.84           C  
ATOM   2972  O   ASP A 391     -12.045  11.497   0.624  1.00  0.76           O  
ATOM   2973  CG  ASP A 391     -10.374  13.548  -0.630  1.00  0.84           C  
ATOM   2974  OD1 ASP A 391     -11.329  13.720  -1.417  1.00  0.81           O  
ATOM   2975  OD2 ASP A 391      -9.238  13.198  -1.017  1.00  0.86           O  
ATOM   2976  N   THR A 392     -14.012  12.321   1.285  1.00  0.85           N  
ATOM   2977  CA  THR A 392     -14.743  11.059   1.292  1.00  0.87           C  
ATOM   2978  C   THR A 392     -15.473  10.849  -0.032  1.00  0.84           C  
ATOM   2979  CB  THR A 392     -15.753  11.005   2.453  1.00  0.83           C  
ATOM   2980  O   THR A 392     -16.203  11.730  -0.490  1.00  0.81           O  
ATOM   2981  CG2 THR A 392     -16.503   9.677   2.468  1.00  0.66           C  
ATOM   2982  OG1 THR A 392     -15.054  11.160   3.694  1.00  0.68           O  
ATOM   2983  N   PRO A 393     -15.316   9.643  -0.776  1.00  0.81           N  
ATOM   2984  CA  PRO A 393     -16.063   9.353  -2.002  1.00  0.81           C  
ATOM   2985  C   PRO A 393     -17.574   9.482  -1.817  1.00  0.70           C  
ATOM   2986  CB  PRO A 393     -15.673   7.907  -2.319  1.00  0.79           C  
ATOM   2987  O   PRO A 393     -18.288   9.828  -2.761  1.00  0.62           O  
ATOM   2988  CG  PRO A 393     -14.380   7.694  -1.600  1.00  0.83           C  
ATOM   2989  CD  PRO A 393     -14.382   8.537  -0.357  1.00  0.80           C  
ATOM   2990  N   ARG A 394     -17.992   9.209  -0.720  1.00  0.83           N  
ATOM   2991  CA  ARG A 394     -19.405   9.193  -0.356  1.00  0.81           C  
ATOM   2992  C   ARG A 394     -19.644   9.950   0.946  1.00  0.76           C  
ATOM   2993  CB  ARG A 394     -19.910   7.754  -0.225  1.00  0.77           C  
ATOM   2994  O   ARG A 394     -19.024   9.649   1.968  1.00  0.70           O  
ATOM   2995  CG  ARG A 394     -21.420   7.641  -0.085  1.00  0.73           C  
ATOM   2996  CD  ARG A 394     -21.877   6.189  -0.065  1.00  0.70           C  
ATOM   2997  NE  ARG A 394     -23.318   6.081   0.146  1.00  0.70           N  
ATOM   2998  NH1 ARG A 394     -23.340   3.773   0.238  1.00  0.61           N  
ATOM   2999  NH2 ARG A 394     -25.291   4.953   0.473  1.00  0.56           N  
ATOM   3000  CZ  ARG A 394     -23.980   4.936   0.285  1.00  0.71           C  
ATOM   3001  N   GLN A 395     -20.514  10.939   0.767  1.00  0.69           N  
ATOM   3002  CA  GLN A 395     -21.132  11.464   1.981  1.00  0.69           C  
ATOM   3003  C   GLN A 395     -22.181  10.499   2.525  1.00  0.65           C  
ATOM   3004  CB  GLN A 395     -21.764  12.830   1.713  1.00  0.62           C  
ATOM   3005  O   GLN A 395     -23.176  10.212   1.856  1.00  0.62           O  
ATOM   3006  CG  GLN A 395     -20.757  13.913   1.349  1.00  0.56           C  
ATOM   3007  CD  GLN A 395     -21.395  15.282   1.201  1.00  0.57           C  
ATOM   3008  NE2 GLN A 395     -20.567  16.319   1.147  1.00  0.55           N  
ATOM   3009  OE1 GLN A 395     -22.622  15.406   1.134  1.00  0.66           O  
ATOM   3010  N   LEU A 396     -21.822   9.834   3.525  1.00  0.61           N  
ATOM   3011  CA  LEU A 396     -22.754   8.963   4.233  1.00  0.66           C  
ATOM   3012  C   LEU A 396     -23.702   9.777   5.107  1.00  0.54           C  
ATOM   3013  CB  LEU A 396     -21.993   7.950   5.092  1.00  0.57           C  
ATOM   3014  O   LEU A 396     -23.324  10.829   5.627  1.00  0.51           O  
ATOM   3015  CG  LEU A 396     -21.118   6.945   4.341  1.00  0.55           C  
ATOM   3016  CD1 LEU A 396     -20.374   6.049   5.325  1.00  0.53           C  
ATOM   3017  CD2 LEU A 396     -21.962   6.111   3.384  1.00  0.59           C  
TER    3018      LEU A 396
END
