# Supplementary material for: DepoScope: Accurate phage depolymerase annotation and domain delineation using large language models
Source: PLoS Comput Biol. 2024 Aug 5;20(8):e1011831. doi: 10.1371/journal.pcbi.1011831 (PMC11326577; doi:10.1371/journal.pcbi.1011831)
Supplement: S1 Data — (ZIP) [file pcbi.1011831.s003.zip › FN_FP_deposcope_032024/False_positives/NC_027364.1__YP_009150605.pdb]

PARENT N/A
ATOM      1  N   MET A   1     -15.691 -17.306  -9.840  1.00  0.38           N  
ATOM      2  CA  MET A   1     -15.346 -16.051  -9.178  1.00  0.42           C  
ATOM      3  C   MET A   1     -16.435 -15.005  -9.392  1.00  0.39           C  
ATOM      4  CB  MET A   1     -14.006 -15.522  -9.691  1.00  0.37           C  
ATOM      5  O   MET A   1     -16.748 -14.652 -10.530  1.00  0.39           O  
ATOM      6  CG  MET A   1     -12.805 -16.043  -8.918  1.00  0.38           C  
ATOM      7  SD  MET A   1     -11.216 -15.391  -9.565  1.00  0.48           S  
ATOM      8  CE  MET A   1     -10.366 -16.947  -9.952  1.00  0.40           C  
ATOM      9  N   ASP A   2     -17.261 -14.695  -8.360  1.00  0.47           N  
ATOM     10  CA  ASP A   2     -18.172 -13.582  -8.605  1.00  0.49           C  
ATOM     11  C   ASP A   2     -17.406 -12.325  -9.013  1.00  0.47           C  
ATOM     12  CB  ASP A   2     -19.022 -13.300  -7.365  1.00  0.46           C  
ATOM     13  O   ASP A   2     -16.213 -12.199  -8.729  1.00  0.47           O  
ATOM     14  CG  ASP A   2     -18.207 -12.777  -6.194  1.00  0.45           C  
ATOM     15  OD1 ASP A   2     -16.996 -12.516  -6.362  1.00  0.46           O  
ATOM     16  OD2 ASP A   2     -18.781 -12.627  -5.094  1.00  0.53           O  
ATOM     17  N   GLY A   3     -17.763 -11.636 -10.175  1.00  0.47           N  
ATOM     18  CA  GLY A   3     -17.121 -10.406 -10.610  1.00  0.47           C  
ATOM     19  C   GLY A   3     -16.535  -9.602  -9.464  1.00  0.47           C  
ATOM     20  O   GLY A   3     -15.523  -8.919  -9.632  1.00  0.46           O  
ATOM     21  N   ASN A   4     -17.234  -9.574  -8.262  1.00  0.49           N  
ATOM     22  CA  ASN A   4     -16.725  -8.846  -7.105  1.00  0.51           C  
ATOM     23  C   ASN A   4     -15.314  -9.295  -6.737  1.00  0.49           C  
ATOM     24  CB  ASN A   4     -17.665  -9.013  -5.909  1.00  0.45           C  
ATOM     25  O   ASN A   4     -14.536  -8.518  -6.180  1.00  0.47           O  
ATOM     26  CG  ASN A   4     -18.911  -8.157  -6.022  1.00  0.43           C  
ATOM     27  ND2 ASN A   4     -19.979  -8.573  -5.352  1.00  0.44           N  
ATOM     28  OD1 ASN A   4     -18.914  -7.131  -6.707  1.00  0.44           O  
ATOM     29  N   GLN A   5     -14.917 -10.560  -7.098  1.00  0.51           N  
ATOM     30  CA  GLN A   5     -13.672 -11.175  -6.650  1.00  0.51           C  
ATOM     31  C   GLN A   5     -12.523 -10.842  -7.597  1.00  0.50           C  
ATOM     32  CB  GLN A   5     -13.833 -12.692  -6.533  1.00  0.47           C  
ATOM     33  O   GLN A   5     -11.387 -10.646  -7.159  1.00  0.49           O  
ATOM     34  CG  GLN A   5     -14.727 -13.128  -5.380  1.00  0.45           C  
ATOM     35  CD  GLN A   5     -14.606 -14.608  -5.070  1.00  0.46           C  
ATOM     36  NE2 GLN A   5     -15.251 -15.044  -3.994  1.00  0.41           N  
ATOM     37  OE1 GLN A   5     -13.938 -15.354  -5.794  1.00  0.54           O  
ATOM     38  N   LEU A   6     -12.856 -10.847  -8.914  1.00  0.48           N  
ATOM     39  CA  LEU A   6     -11.870 -10.407  -9.895  1.00  0.50           C  
ATOM     40  C   LEU A   6     -11.425  -8.975  -9.615  1.00  0.48           C  
ATOM     41  CB  LEU A   6     -12.442 -10.507 -11.312  1.00  0.45           C  
ATOM     42  O   LEU A   6     -10.273  -8.617  -9.870  1.00  0.47           O  
ATOM     43  CG  LEU A   6     -12.467 -11.903 -11.936  1.00  0.43           C  
ATOM     44  CD1 LEU A   6     -13.381 -11.922 -13.157  1.00  0.40           C  
ATOM     45  CD2 LEU A   6     -11.057 -12.348 -12.309  1.00  0.42           C  
ATOM     46  N   SER A   7     -12.437  -8.191  -9.038  1.00  0.41           N  
ATOM     47  CA  SER A   7     -12.394  -6.750  -8.809  1.00  0.42           C  
ATOM     48  C   SER A   7     -11.193  -6.362  -7.953  1.00  0.41           C  
ATOM     49  CB  SER A   7     -13.684  -6.275  -8.137  1.00  0.37           C  
ATOM     50  O   SER A   7     -10.619  -5.286  -8.132  1.00  0.39           O  
ATOM     51  OG  SER A   7     -13.892  -6.956  -6.912  1.00  0.32           O  
ATOM     52  N   LYS A   8     -10.490  -7.191  -7.343  1.00  0.45           N  
ATOM     53  CA  LYS A   8      -9.422  -6.846  -6.409  1.00  0.46           C  
ATOM     54  C   LYS A   8      -8.073  -7.362  -6.903  1.00  0.45           C  
ATOM     55  CB  LYS A   8      -9.722  -7.409  -5.019  1.00  0.42           C  
ATOM     56  O   LYS A   8      -7.042  -7.120  -6.272  1.00  0.44           O  
ATOM     57  CG  LYS A   8     -10.872  -6.715  -4.305  1.00  0.39           C  
ATOM     58  CD  LYS A   8     -11.048  -7.241  -2.886  1.00  0.41           C  
ATOM     59  CE  LYS A   8     -12.202  -6.550  -2.172  1.00  0.39           C  
ATOM     60  NZ  LYS A   8     -12.364  -7.046  -0.773  1.00  0.38           N  
ATOM     61  N   MET A   9      -7.997  -7.935  -8.106  1.00  0.43           N  
ATOM     62  CA  MET A   9      -6.758  -8.536  -8.592  1.00  0.47           C  
ATOM     63  C   MET A   9      -5.808  -7.469  -9.126  1.00  0.43           C  
ATOM     64  CB  MET A   9      -7.051  -9.568  -9.682  1.00  0.41           C  
ATOM     65  O   MET A   9      -6.121  -6.785 -10.102  1.00  0.42           O  
ATOM     66  CG  MET A   9      -7.759 -10.813  -9.173  1.00  0.40           C  
ATOM     67  SD  MET A   9      -7.862 -12.132 -10.445  1.00  0.48           S  
ATOM     68  CE  MET A   9      -6.802 -11.418 -11.733  1.00  0.37           C  
ATOM     69  N   GLY A  10      -4.853  -6.871  -8.330  1.00  0.43           N  
ATOM     70  CA  GLY A  10      -3.663  -6.085  -8.613  1.00  0.43           C  
ATOM     71  C   GLY A  10      -2.522  -6.911  -9.176  1.00  0.43           C  
ATOM     72  O   GLY A  10      -1.507  -7.117  -8.507  1.00  0.42           O  
ATOM     73  N   VAL A  11      -2.760  -7.685 -10.199  1.00  0.43           N  
ATOM     74  CA  VAL A  11      -1.720  -8.511 -10.803  1.00  0.45           C  
ATOM     75  C   VAL A  11      -0.906  -7.677 -11.790  1.00  0.43           C  
ATOM     76  CB  VAL A  11      -2.317  -9.746 -11.513  1.00  0.41           C  
ATOM     77  O   VAL A  11      -1.449  -7.154 -12.766  1.00  0.42           O  
ATOM     78  CG1 VAL A  11      -1.209 -10.695 -11.969  1.00  0.36           C  
ATOM     79  CG2 VAL A  11      -3.298 -10.469 -10.592  1.00  0.37           C  
ATOM     80  N   THR A  12       0.389  -7.286 -11.471  1.00  0.38           N  
ATOM     81  CA  THR A  12       1.422  -6.644 -12.276  1.00  0.38           C  
ATOM     82  C   THR A  12       2.505  -7.647 -12.666  1.00  0.38           C  
ATOM     83  CB  THR A  12       2.061  -5.461 -11.526  1.00  0.35           C  
ATOM     84  O   THR A  12       3.136  -8.255 -11.799  1.00  0.37           O  
ATOM     85  CG2 THR A  12       1.058  -4.329 -11.329  1.00  0.33           C  
ATOM     86  OG1 THR A  12       2.519  -5.907 -10.243  1.00  0.33           O  
ATOM     87  N   GLY A  13       2.618  -8.111 -13.903  1.00  0.35           N  
ATOM     88  CA  GLY A  13       3.740  -8.690 -14.624  1.00  0.35           C  
ATOM     89  C   GLY A  13       3.352  -9.255 -15.978  1.00  0.35           C  
ATOM     90  O   GLY A  13       2.241  -9.762 -16.149  1.00  0.34           O  
ATOM     91  N   SER A  14       3.971  -8.974 -17.080  1.00  0.38           N  
ATOM     92  CA  SER A  14       3.745  -9.208 -18.502  1.00  0.39           C  
ATOM     93  C   SER A  14       3.711 -10.700 -18.818  1.00  0.38           C  
ATOM     94  CB  SER A  14       4.831  -8.527 -19.337  1.00  0.35           C  
ATOM     95  O   SER A  14       3.118 -11.115 -19.817  1.00  0.36           O  
ATOM     96  OG  SER A  14       6.119  -8.960 -18.937  1.00  0.32           O  
ATOM     97  N   SER A  15       4.400 -11.563 -18.008  1.00  0.42           N  
ATOM     98  CA  SER A  15       4.392 -12.991 -18.312  1.00  0.42           C  
ATOM     99  C   SER A  15       3.259 -13.705 -17.583  1.00  0.42           C  
ATOM    100  CB  SER A  15       5.732 -13.626 -17.938  1.00  0.38           C  
ATOM    101  O   SER A  15       3.163 -14.933 -17.627  1.00  0.40           O  
ATOM    102  OG  SER A  15       6.000 -13.457 -16.557  1.00  0.36           O  
ATOM    103  N   PHE A  16       2.310 -13.042 -16.980  1.00  0.39           N  
ATOM    104  CA  PHE A  16       1.352 -13.688 -16.091  1.00  0.41           C  
ATOM    105  C   PHE A  16       0.022 -13.913 -16.800  1.00  0.40           C  
ATOM    106  CB  PHE A  16       1.138 -12.848 -14.828  1.00  0.37           C  
ATOM    107  O   PHE A  16      -0.827 -14.664 -16.314  1.00  0.38           O  
ATOM    108  CG  PHE A  16       2.144 -13.118 -13.742  1.00  0.36           C  
ATOM    109  CD1 PHE A  16       1.973 -14.183 -12.866  1.00  0.33           C  
ATOM    110  CD2 PHE A  16       3.262 -12.306 -13.597  1.00  0.35           C  
ATOM    111  CE1 PHE A  16       2.903 -14.435 -11.860  1.00  0.33           C  
ATOM    112  CE2 PHE A  16       4.195 -12.552 -12.594  1.00  0.37           C  
ATOM    113  CZ  PHE A  16       4.013 -13.616 -11.726  1.00  0.32           C  
ATOM    114  N   LEU A  17      -0.067 -13.517 -17.947  1.00  0.44           N  
ATOM    115  CA  LEU A  17      -1.375 -13.867 -18.490  1.00  0.44           C  
ATOM    116  C   LEU A  17      -1.381 -15.300 -19.013  1.00  0.44           C  
ATOM    117  CB  LEU A  17      -1.767 -12.900 -19.610  1.00  0.41           C  
ATOM    118  O   LEU A  17      -2.427 -15.952 -19.039  1.00  0.43           O  
ATOM    119  CG  LEU A  17      -2.096 -11.468 -19.186  1.00  0.40           C  
ATOM    120  CD1 LEU A  17      -2.332 -10.593 -20.412  1.00  0.36           C  
ATOM    121  CD2 LEU A  17      -3.313 -11.450 -18.267  1.00  0.38           C  
ATOM    122  N   ASP A  18      -0.117 -15.714 -19.335  1.00  0.44           N  
ATOM    123  CA  ASP A  18      -0.086 -17.094 -19.807  1.00  0.44           C  
ATOM    124  C   ASP A  18      -0.420 -18.069 -18.680  1.00  0.45           C  
ATOM    125  CB  ASP A  18       1.283 -17.428 -20.403  1.00  0.40           C  
ATOM    126  O   ASP A  18      -0.652 -19.254 -18.925  1.00  0.42           O  
ATOM    127  CG  ASP A  18       1.592 -16.635 -21.660  1.00  0.38           C  
ATOM    128  OD1 ASP A  18       0.650 -16.251 -22.387  1.00  0.40           O  
ATOM    129  OD2 ASP A  18       2.789 -16.393 -21.929  1.00  0.41           O  
ATOM    130  N   ARG A  19      -0.742 -17.520 -17.466  1.00  0.51           N  
ATOM    131  CA  ARG A  19      -1.058 -18.480 -16.413  1.00  0.49           C  
ATOM    132  C   ARG A  19      -1.977 -17.860 -15.366  1.00  0.51           C  
ATOM    133  CB  ARG A  19       0.222 -18.993 -15.750  1.00  0.46           C  
ATOM    134  O   ARG A  19      -1.585 -17.695 -14.208  1.00  0.48           O  
ATOM    135  CG  ARG A  19       1.102 -19.823 -16.670  1.00  0.42           C  
ATOM    136  CD  ARG A  19       2.296 -20.410 -15.930  1.00  0.45           C  
ATOM    137  NE  ARG A  19       3.234 -21.054 -16.845  1.00  0.37           N  
ATOM    138  NH1 ARG A  19       4.556 -21.960 -15.182  1.00  0.29           N  
ATOM    139  NH2 ARG A  19       5.075 -22.316 -17.386  1.00  0.25           N  
ATOM    140  CZ  ARG A  19       4.286 -21.775 -16.469  1.00  0.36           C  
ATOM    141  N   TRP A  20      -3.026 -17.286 -15.748  1.00  0.49           N  
ATOM    142  CA  TRP A  20      -4.053 -17.305 -14.711  1.00  0.56           C  
ATOM    143  C   TRP A  20      -4.193 -18.698 -14.108  1.00  0.51           C  
ATOM    144  CB  TRP A  20      -5.398 -16.842 -15.277  1.00  0.49           C  
ATOM    145  O   TRP A  20      -4.707 -19.613 -14.756  1.00  0.49           O  
ATOM    146  CG  TRP A  20      -5.407 -15.414 -15.736  1.00  0.48           C  
ATOM    147  CD1 TRP A  20      -5.100 -14.948 -16.983  1.00  0.43           C  
ATOM    148  CD2 TRP A  20      -5.736 -14.266 -14.948  1.00  0.44           C  
ATOM    149  CE2 TRP A  20      -5.608 -13.135 -15.783  1.00  0.44           C  
ATOM    150  CE3 TRP A  20      -6.128 -14.084 -13.615  1.00  0.48           C  
ATOM    151  NE1 TRP A  20      -5.219 -13.578 -17.019  1.00  0.44           N  
ATOM    152  CH2 TRP A  20      -6.240 -11.688 -14.020  1.00  0.35           C  
ATOM    153  CZ2 TRP A  20      -5.858 -11.838 -15.328  1.00  0.38           C  
ATOM    154  CZ3 TRP A  20      -6.377 -12.793 -13.164  1.00  0.37           C  
ATOM    155  N   VAL A  21      -3.399 -19.023 -13.156  1.00  0.60           N  
ATOM    156  CA  VAL A  21      -3.708 -20.189 -12.334  1.00  0.60           C  
ATOM    157  C   VAL A  21      -4.997 -19.944 -11.554  1.00  0.61           C  
ATOM    158  CB  VAL A  21      -2.552 -20.522 -11.364  1.00  0.57           C  
ATOM    159  O   VAL A  21      -5.074 -19.017 -10.745  1.00  0.59           O  
ATOM    160  CG1 VAL A  21      -2.859 -21.793 -10.575  1.00  0.51           C  
ATOM    161  CG2 VAL A  21      -1.239 -20.669 -12.130  1.00  0.53           C  
ATOM    162  N   LEU A  22      -6.035 -20.521 -12.026  1.00  0.65           N  
ATOM    163  CA  LEU A  22      -7.253 -20.542 -11.224  1.00  0.66           C  
ATOM    164  C   LEU A  22      -6.938 -20.850  -9.764  1.00  0.67           C  
ATOM    165  CB  LEU A  22      -8.239 -21.577 -11.775  1.00  0.63           C  
ATOM    166  O   LEU A  22      -6.331 -21.879  -9.459  1.00  0.67           O  
ATOM    167  CG  LEU A  22      -8.895 -21.242 -13.115  1.00  0.60           C  
ATOM    168  CD1 LEU A  22      -9.670 -22.445 -13.641  1.00  0.57           C  
ATOM    169  CD2 LEU A  22      -9.810 -20.030 -12.975  1.00  0.58           C  
ATOM    170  N   CYS A  23      -7.235 -19.879  -8.901  1.00  0.69           N  
ATOM    171  CA  CYS A  23      -7.240 -20.204  -7.479  1.00  0.72           C  
ATOM    172  C   CYS A  23      -8.259 -21.295  -7.173  1.00  0.74           C  
ATOM    173  CB  CYS A  23      -7.546 -18.959  -6.647  1.00  0.68           C  
ATOM    174  O   CYS A  23      -9.449 -21.134  -7.447  1.00  0.74           O  
ATOM    175  SG  CYS A  23      -7.400 -19.221  -4.866  1.00  0.77           S  
ATOM    176  N   PRO A  24      -7.770 -22.457  -6.678  1.00  0.75           N  
ATOM    177  CA  PRO A  24      -8.695 -23.569  -6.450  1.00  0.77           C  
ATOM    178  C   PRO A  24      -9.600 -23.345  -5.240  1.00  0.78           C  
ATOM    179  CB  PRO A  24      -7.764 -24.762  -6.223  1.00  0.74           C  
ATOM    180  O   PRO A  24     -10.368 -24.235  -4.867  1.00  0.78           O  
ATOM    181  CG  PRO A  24      -6.551 -24.181  -5.571  1.00  0.74           C  
ATOM    182  CD  PRO A  24      -6.300 -22.821  -6.156  1.00  0.74           C  
ATOM    183  N   TYR A  25      -9.474 -22.151  -4.585  1.00  0.78           N  
ATOM    184  CA  TYR A  25     -10.173 -21.848  -3.341  1.00  0.80           C  
ATOM    185  C   TYR A  25     -11.212 -20.753  -3.553  1.00  0.79           C  
ATOM    186  CB  TYR A  25      -9.179 -21.422  -2.256  1.00  0.79           C  
ATOM    187  O   TYR A  25     -11.011 -19.846  -4.364  1.00  0.77           O  
ATOM    188  CG  TYR A  25      -8.059 -22.410  -2.037  1.00  0.85           C  
ATOM    189  CD1 TYR A  25      -8.301 -23.645  -1.438  1.00  0.85           C  
ATOM    190  CD2 TYR A  25      -6.758 -22.112  -2.427  1.00  0.86           C  
ATOM    191  CE1 TYR A  25      -7.272 -24.558  -1.232  1.00  0.89           C  
ATOM    192  CE2 TYR A  25      -5.722 -23.017  -2.226  1.00  0.89           C  
ATOM    193  OH  TYR A  25      -4.966 -25.136  -1.428  1.00  0.85           O  
ATOM    194  CZ  TYR A  25      -5.988 -24.236  -1.629  1.00  0.87           C  
ATOM    195  N   SER A  26     -12.320 -20.763  -2.782  1.00  0.82           N  
ATOM    196  CA  SER A  26     -13.216 -19.622  -2.625  1.00  0.83           C  
ATOM    197  C   SER A  26     -12.563 -18.514  -1.807  1.00  0.84           C  
ATOM    198  CB  SER A  26     -14.524 -20.054  -1.960  1.00  0.81           C  
ATOM    199  O   SER A  26     -12.386 -18.651  -0.595  1.00  0.83           O  
ATOM    200  OG  SER A  26     -15.226 -20.972  -2.781  1.00  0.74           O  
ATOM    201  N   VAL A  27     -12.193 -17.398  -2.427  1.00  0.82           N  
ATOM    202  CA  VAL A  27     -11.438 -16.293  -1.848  1.00  0.83           C  
ATOM    203  C   VAL A  27     -12.396 -15.290  -1.210  1.00  0.83           C  
ATOM    204  CB  VAL A  27     -10.557 -15.591  -2.906  1.00  0.81           C  
ATOM    205  O   VAL A  27     -13.413 -14.928  -1.807  1.00  0.82           O  
ATOM    206  CG1 VAL A  27      -9.776 -14.438  -2.279  1.00  0.82           C  
ATOM    207  CG2 VAL A  27      -9.606 -16.593  -3.557  1.00  0.82           C  
ATOM    208  N   ASP A  28     -12.061 -14.854   0.043  1.00  0.86           N  
ATOM    209  CA  ASP A  28     -12.724 -13.797   0.800  1.00  0.86           C  
ATOM    210  C   ASP A  28     -12.015 -12.458   0.609  1.00  0.84           C  
ATOM    211  CB  ASP A  28     -12.780 -14.155   2.286  1.00  0.85           C  
ATOM    212  O   ASP A  28     -12.657 -11.445   0.320  1.00  0.81           O  
ATOM    213  CG  ASP A  28     -13.530 -13.127   3.116  1.00  0.82           C  
ATOM    214  OD1 ASP A  28     -14.715 -12.857   2.827  1.00  0.81           O  
ATOM    215  OD2 ASP A  28     -12.928 -12.580   4.065  1.00  0.84           O  
ATOM    216  N   ASP A  29     -10.665 -12.510   0.715  1.00  0.84           N  
ATOM    217  CA  ASP A  29      -9.811 -11.337   0.555  1.00  0.85           C  
ATOM    218  C   ASP A  29      -8.449 -11.723  -0.016  1.00  0.86           C  
ATOM    219  CB  ASP A  29      -9.635 -10.615   1.893  1.00  0.84           C  
ATOM    220  O   ASP A  29      -8.050 -12.888   0.050  1.00  0.86           O  
ATOM    221  CG  ASP A  29      -9.403  -9.123   1.735  1.00  0.82           C  
ATOM    222  OD1 ASP A  29      -9.155  -8.660   0.601  1.00  0.83           O  
ATOM    223  OD2 ASP A  29      -9.466  -8.403   2.755  1.00  0.83           O  
ATOM    224  N   PHE A  30      -7.692 -10.788  -0.597  1.00  0.83           N  
ATOM    225  CA  PHE A  30      -6.341 -11.057  -1.075  1.00  0.84           C  
ATOM    226  C   PHE A  30      -5.479  -9.803  -0.996  1.00  0.83           C  
ATOM    227  CB  PHE A  30      -6.374 -11.582  -2.514  1.00  0.81           C  
ATOM    228  O   PHE A  30      -5.993  -8.685  -1.058  1.00  0.81           O  
ATOM    229  CG  PHE A  30      -6.768 -10.544  -3.530  1.00  0.77           C  
ATOM    230  CD1 PHE A  30      -8.107 -10.263  -3.773  1.00  0.73           C  
ATOM    231  CD2 PHE A  30      -5.799  -9.848  -4.242  1.00  0.74           C  
ATOM    232  CE1 PHE A  30      -8.475  -9.302  -4.712  1.00  0.71           C  
ATOM    233  CE2 PHE A  30      -6.160  -8.887  -5.182  1.00  0.71           C  
ATOM    234  CZ  PHE A  30      -7.498  -8.616  -5.417  1.00  0.69           C  
ATOM    235  N   TRP A  31      -4.258  -9.958  -0.920  1.00  0.87           N  
ATOM    236  CA  TRP A  31      -3.210  -8.942  -0.914  1.00  0.87           C  
ATOM    237  C   TRP A  31      -2.065  -9.336  -1.840  1.00  0.86           C  
ATOM    238  CB  TRP A  31      -2.682  -8.722   0.506  1.00  0.87           C  
ATOM    239  O   TRP A  31      -1.621 -10.487  -1.835  1.00  0.83           O  
ATOM    240  CG  TRP A  31      -3.754  -8.450   1.519  1.00  0.88           C  
ATOM    241  CD1 TRP A  31      -4.306  -7.238   1.829  1.00  0.88           C  
ATOM    242  CD2 TRP A  31      -4.399  -9.412   2.359  1.00  0.88           C  
ATOM    243  CE2 TRP A  31      -5.334  -8.712   3.154  1.00  0.90           C  
ATOM    244  CE3 TRP A  31      -4.278 -10.799   2.516  1.00  0.84           C  
ATOM    245  NE1 TRP A  31      -5.257  -7.389   2.812  1.00  0.83           N  
ATOM    246  CH2 TRP A  31      -6.006 -10.712   4.227  1.00  0.84           C  
ATOM    247  CZ2 TRP A  31      -6.144  -9.355   4.093  1.00  0.84           C  
ATOM    248  CZ3 TRP A  31      -5.086 -11.436   3.451  1.00  0.84           C  
ATOM    249  N   SER A  32      -1.625  -8.427  -2.648  1.00  0.82           N  
ATOM    250  CA  SER A  32      -0.602  -8.753  -3.637  1.00  0.82           C  
ATOM    251  C   SER A  32       0.460  -7.661  -3.713  1.00  0.81           C  
ATOM    252  CB  SER A  32      -1.234  -8.957  -5.015  1.00  0.80           C  
ATOM    253  O   SER A  32       0.175  -6.490  -3.455  1.00  0.79           O  
ATOM    254  OG  SER A  32      -0.290  -9.492  -5.926  1.00  0.74           O  
ATOM    255  N   SER A  33       1.662  -8.123  -4.051  1.00  0.83           N  
ATOM    256  CA  SER A  33       2.782  -7.319  -4.529  1.00  0.82           C  
ATOM    257  C   SER A  33       3.311  -7.843  -5.860  1.00  0.82           C  
ATOM    258  CB  SER A  33       3.909  -7.301  -3.495  1.00  0.82           C  
ATOM    259  O   SER A  33       2.733  -8.761  -6.445  1.00  0.79           O  
ATOM    260  OG  SER A  33       4.568  -8.554  -3.447  1.00  0.81           O  
ATOM    261  N   LEU A  34       4.462  -7.276  -6.330  1.00  0.78           N  
ATOM    262  CA  LEU A  34       5.104  -7.681  -7.576  1.00  0.77           C  
ATOM    263  C   LEU A  34       5.480  -9.158  -7.538  1.00  0.78           C  
ATOM    264  CB  LEU A  34       6.350  -6.831  -7.838  1.00  0.76           C  
ATOM    265  O   LEU A  34       5.488  -9.828  -8.574  1.00  0.77           O  
ATOM    266  CG  LEU A  34       7.101  -7.112  -9.141  1.00  0.72           C  
ATOM    267  CD1 LEU A  34       6.186  -6.886 -10.339  1.00  0.68           C  
ATOM    268  CD2 LEU A  34       8.346  -6.238  -9.240  1.00  0.68           C  
ATOM    269  N   TYR A  35       5.795  -9.738  -6.323  1.00  0.81           N  
ATOM    270  CA  TYR A  35       6.450 -11.040  -6.276  1.00  0.81           C  
ATOM    271  C   TYR A  35       5.690 -12.000  -5.369  1.00  0.82           C  
ATOM    272  CB  TYR A  35       7.896 -10.898  -5.791  1.00  0.80           C  
ATOM    273  O   TYR A  35       6.052 -13.174  -5.254  1.00  0.81           O  
ATOM    274  CG  TYR A  35       8.764 -10.068  -6.705  1.00  0.79           C  
ATOM    275  CD1 TYR A  35       9.091 -10.515  -7.983  1.00  0.78           C  
ATOM    276  CD2 TYR A  35       9.260  -8.836  -6.292  1.00  0.78           C  
ATOM    277  CE1 TYR A  35       9.892  -9.754  -8.828  1.00  0.78           C  
ATOM    278  CE2 TYR A  35      10.062  -8.067  -7.129  1.00  0.78           C  
ATOM    279  OH  TYR A  35      11.165  -7.775  -9.225  1.00  0.74           O  
ATOM    280  CZ  TYR A  35      10.371  -8.533  -8.393  1.00  0.75           C  
ATOM    281  N   CYS A  36       4.663 -11.564  -4.726  1.00  0.85           N  
ATOM    282  CA  CYS A  36       3.921 -12.395  -3.783  1.00  0.86           C  
ATOM    283  C   CYS A  36       2.440 -12.038  -3.790  1.00  0.86           C  
ATOM    284  CB  CYS A  36       4.486 -12.239  -2.372  1.00  0.84           C  
ATOM    285  O   CYS A  36       2.081 -10.861  -3.866  1.00  0.85           O  
ATOM    286  SG  CYS A  36       3.579 -13.169  -1.118  1.00  0.80           S  
ATOM    287  N   THR A  37       1.583 -13.020  -3.670  1.00  0.85           N  
ATOM    288  CA  THR A  37       0.151 -12.916  -3.412  1.00  0.86           C  
ATOM    289  C   THR A  37      -0.242 -13.750  -2.196  1.00  0.87           C  
ATOM    290  CB  THR A  37      -0.671 -13.367  -4.634  1.00  0.84           C  
ATOM    291  O   THR A  37       0.168 -14.906  -2.070  1.00  0.87           O  
ATOM    292  CG2 THR A  37      -2.166 -13.191  -4.386  1.00  0.83           C  
ATOM    293  OG1 THR A  37      -0.292 -12.584  -5.773  1.00  0.85           O  
ATOM    294  N   ILE A  38      -0.974 -13.175  -1.336  1.00  0.89           N  
ATOM    295  CA  ILE A  38      -1.636 -13.813  -0.202  1.00  0.90           C  
ATOM    296  C   ILE A  38      -3.150 -13.761  -0.393  1.00  0.90           C  
ATOM    297  CB  ILE A  38      -1.240 -13.144   1.133  1.00  0.90           C  
ATOM    298  O   ILE A  38      -3.698 -12.727  -0.780  1.00  0.89           O  
ATOM    299  CG1 ILE A  38       0.279 -13.206   1.331  1.00  0.92           C  
ATOM    300  CG2 ILE A  38      -1.973 -13.804   2.305  1.00  0.91           C  
ATOM    301  CD1 ILE A  38       0.779 -12.411   2.530  1.00  0.91           C  
ATOM    302  N   ILE A  39      -3.795 -14.859  -0.122  1.00  0.89           N  
ATOM    303  CA  ILE A  39      -5.253 -14.910  -0.138  1.00  0.89           C  
ATOM    304  C   ILE A  39      -5.767 -15.392   1.216  1.00  0.90           C  
ATOM    305  CB  ILE A  39      -5.774 -15.827  -1.267  1.00  0.88           C  
ATOM    306  O   ILE A  39      -5.113 -16.195   1.886  1.00  0.90           O  
ATOM    307  CG1 ILE A  39      -5.295 -17.267  -1.049  1.00  0.86           C  
ATOM    308  CG2 ILE A  39      -5.330 -15.304  -2.636  1.00  0.85           C  
ATOM    309  CD1 ILE A  39      -5.902 -18.274  -2.015  1.00  0.83           C  
ATOM    310  N   ARG A  40      -6.910 -14.923   1.624  1.00  0.91           N  
ATOM    311  CA  ARG A  40      -7.772 -15.504   2.648  1.00  0.92           C  
ATOM    312  C   ARG A  40      -8.975 -16.200   2.021  1.00  0.91           C  
ATOM    313  CB  ARG A  40      -8.243 -14.428   3.629  1.00  0.92           C  
ATOM    314  O   ARG A  40      -9.682 -15.611   1.201  1.00  0.90           O  
ATOM    315  CG  ARG A  40      -9.080 -14.966   4.778  1.00  0.93           C  
ATOM    316  CD  ARG A  40      -9.309 -13.911   5.851  1.00  0.93           C  
ATOM    317  NE  ARG A  40     -10.106 -12.795   5.349  1.00  0.91           N  
ATOM    318  NH1 ARG A  40      -9.178 -11.225   6.768  1.00  0.89           N  
ATOM    319  NH2 ARG A  40     -10.797 -10.606   5.268  1.00  0.89           N  
ATOM    320  CZ  ARG A  40     -10.025 -11.544   5.796  1.00  0.91           C  
ATOM    321  N   THR A  41      -9.222 -17.412   2.379  1.00  0.91           N  
ATOM    322  CA  THR A  41     -10.375 -18.173   1.913  1.00  0.91           C  
ATOM    323  C   THR A  41     -11.622 -17.811   2.716  1.00  0.90           C  
ATOM    324  CB  THR A  41     -10.121 -19.688   2.010  1.00  0.90           C  
ATOM    325  O   THR A  41     -11.521 -17.329   3.846  1.00  0.90           O  
ATOM    326  CG2 THR A  41      -8.785 -20.063   1.379  1.00  0.90           C  
ATOM    327  OG1 THR A  41     -10.111 -20.078   3.389  1.00  0.91           O  
ATOM    328  N   LYS A  42     -12.801 -18.190   2.268  1.00  0.90           N  
ATOM    329  CA  LYS A  42     -14.064 -18.029   2.981  1.00  0.89           C  
ATOM    330  C   LYS A  42     -14.092 -18.875   4.251  1.00  0.89           C  
ATOM    331  CB  LYS A  42     -15.242 -18.400   2.078  1.00  0.88           C  
ATOM    332  O   LYS A  42     -14.917 -18.647   5.137  1.00  0.88           O  
ATOM    333  CG  LYS A  42     -15.525 -17.385   0.981  1.00  0.85           C  
ATOM    334  CD  LYS A  42     -16.839 -17.683   0.270  1.00  0.83           C  
ATOM    335  CE  LYS A  42     -17.158 -16.629  -0.782  1.00  0.81           C  
ATOM    336  NZ  LYS A  42     -18.443 -16.919  -1.485  1.00  0.83           N  
ATOM    337  N   GLN A  43     -13.222 -19.855   4.362  1.00  0.94           N  
ATOM    338  CA  GLN A  43     -13.072 -20.681   5.555  1.00  0.94           C  
ATOM    339  C   GLN A  43     -12.092 -20.052   6.540  1.00  0.94           C  
ATOM    340  CB  GLN A  43     -12.608 -22.089   5.179  1.00  0.93           C  
ATOM    341  O   GLN A  43     -11.846 -20.601   7.616  1.00  0.94           O  
ATOM    342  CG  GLN A  43     -13.652 -22.900   4.425  1.00  0.88           C  
ATOM    343  CD  GLN A  43     -13.856 -22.416   3.001  1.00  0.84           C  
ATOM    344  NE2 GLN A  43     -15.074 -22.568   2.492  1.00  0.83           N  
ATOM    345  OE1 GLN A  43     -12.927 -21.909   2.365  1.00  0.86           O  
ATOM    346  N   GLY A  44     -11.451 -18.850   6.183  1.00  0.95           N  
ATOM    347  CA  GLY A  44     -10.546 -18.119   7.055  1.00  0.95           C  
ATOM    348  C   GLY A  44      -9.118 -18.628   6.995  1.00  0.95           C  
ATOM    349  O   GLY A  44      -8.294 -18.281   7.843  1.00  0.94           O  
ATOM    350  N   GLU A  45      -8.764 -19.498   6.031  1.00  0.96           N  
ATOM    351  CA  GLU A  45      -7.409 -20.004   5.833  1.00  0.96           C  
ATOM    352  C   GLU A  45      -6.577 -19.040   4.991  1.00  0.96           C  
ATOM    353  CB  GLU A  45      -7.442 -21.385   5.173  1.00  0.95           C  
ATOM    354  O   GLU A  45      -7.085 -18.437   4.044  1.00  0.96           O  
ATOM    355  CG  GLU A  45      -8.312 -22.396   5.905  1.00  0.92           C  
ATOM    356  CD  GLU A  45      -8.363 -23.752   5.219  1.00  0.89           C  
ATOM    357  OE1 GLU A  45      -8.726 -23.813   4.022  1.00  0.90           O  
ATOM    358  OE2 GLU A  45      -8.038 -24.761   5.884  1.00  0.89           O  
ATOM    359  N   LEU A  46      -5.277 -18.983   5.316  1.00  0.95           N  
ATOM    360  CA  LEU A  46      -4.360 -18.155   4.540  1.00  0.96           C  
ATOM    361  C   LEU A  46      -3.489 -19.015   3.630  1.00  0.95           C  
ATOM    362  CB  LEU A  46      -3.477 -17.318   5.469  1.00  0.96           C  
ATOM    363  O   LEU A  46      -2.877 -19.985   4.085  1.00  0.94           O  
ATOM    364  CG  LEU A  46      -4.197 -16.296   6.350  1.00  0.95           C  
ATOM    365  CD1 LEU A  46      -3.194 -15.546   7.220  1.00  0.94           C  
ATOM    366  CD2 LEU A  46      -5.001 -15.324   5.493  1.00  0.93           C  
ATOM    367  N   TYR A  47      -3.404 -18.618   2.382  1.00  0.93           N  
ATOM    368  CA  TYR A  47      -2.490 -19.189   1.399  1.00  0.93           C  
ATOM    369  C   TYR A  47      -1.647 -18.103   0.743  1.00  0.91           C  
ATOM    370  CB  TYR A  47      -3.266 -19.964   0.330  1.00  0.93           C  
ATOM    371  O   TYR A  47      -2.090 -16.959   0.610  1.00  0.90           O  
ATOM    372  CG  TYR A  47      -3.945 -21.207   0.854  1.00  0.93           C  
ATOM    373  CD1 TYR A  47      -3.363 -22.462   0.694  1.00  0.91           C  
ATOM    374  CD2 TYR A  47      -5.170 -21.128   1.508  1.00  0.91           C  
ATOM    375  CE1 TYR A  47      -3.986 -23.610   1.173  1.00  0.91           C  
ATOM    376  CE2 TYR A  47      -5.801 -22.269   1.992  1.00  0.91           C  
ATOM    377  OH  TYR A  47      -5.823 -24.636   2.296  1.00  0.88           O  
ATOM    378  CZ  TYR A  47      -5.202 -23.503   1.820  1.00  0.91           C  
ATOM    379  N   TYR A  48      -0.475 -18.543   0.245  1.00  0.92           N  
ATOM    380  CA  TYR A  48       0.329 -17.624  -0.552  1.00  0.91           C  
ATOM    381  C   TYR A  48       0.917 -18.329  -1.769  1.00  0.90           C  
ATOM    382  CB  TYR A  48       1.454 -17.020   0.294  1.00  0.90           C  
ATOM    383  O   TYR A  48       1.036 -19.557  -1.786  1.00  0.88           O  
ATOM    384  CG  TYR A  48       2.666 -17.911   0.417  1.00  0.87           C  
ATOM    385  CD1 TYR A  48       2.669 -19.002   1.284  1.00  0.83           C  
ATOM    386  CD2 TYR A  48       3.812 -17.663  -0.332  1.00  0.83           C  
ATOM    387  CE1 TYR A  48       3.785 -19.824   1.402  1.00  0.82           C  
ATOM    388  CE2 TYR A  48       4.933 -18.479  -0.222  1.00  0.82           C  
ATOM    389  OH  TYR A  48       6.017 -20.365   0.759  1.00  0.72           O  
ATOM    390  CZ  TYR A  48       4.910 -19.555   0.646  1.00  0.80           C  
ATOM    391  N   SER A  49       1.227 -17.527  -2.746  1.00  0.86           N  
ATOM    392  CA  SER A  49       2.023 -17.904  -3.909  1.00  0.86           C  
ATOM    393  C   SER A  49       3.016 -16.808  -4.279  1.00  0.85           C  
ATOM    394  CB  SER A  49       1.118 -18.207  -5.103  1.00  0.84           C  
ATOM    395  O   SER A  49       2.740 -15.622  -4.084  1.00  0.82           O  
ATOM    396  OG  SER A  49       1.875 -18.697  -6.197  1.00  0.82           O  
ATOM    397  N   GLY A  50       4.249 -17.255  -4.757  1.00  0.85           N  
ATOM    398  CA  GLY A  50       5.308 -16.322  -5.105  1.00  0.84           C  
ATOM    399  C   GLY A  50       6.531 -16.449  -4.217  1.00  0.85           C  
ATOM    400  O   GLY A  50       6.880 -17.550  -3.786  1.00  0.82           O  
ATOM    401  N   THR A  51       7.301 -15.309  -4.010  1.00  0.84           N  
ATOM    402  CA  THR A  51       8.522 -15.294  -3.211  1.00  0.84           C  
ATOM    403  C   THR A  51       8.194 -15.309  -1.721  1.00  0.86           C  
ATOM    404  CB  THR A  51       9.388 -14.063  -3.537  1.00  0.81           C  
ATOM    405  O   THR A  51       7.318 -14.571  -1.266  1.00  0.86           O  
ATOM    406  CG2 THR A  51       8.633 -12.769  -3.250  1.00  0.71           C  
ATOM    407  OG1 THR A  51      10.576 -14.097  -2.738  1.00  0.69           O  
ATOM    408  N   ASN A  52       8.992 -16.045  -0.858  1.00  0.81           N  
ATOM    409  CA  ASN A  52       8.827 -16.142   0.589  1.00  0.84           C  
ATOM    410  C   ASN A  52       9.580 -15.030   1.315  1.00  0.84           C  
ATOM    411  CB  ASN A  52       9.288 -17.511   1.092  1.00  0.78           C  
ATOM    412  O   ASN A  52       9.582 -14.978   2.546  1.00  0.82           O  
ATOM    413  CG  ASN A  52       8.345 -18.628   0.690  1.00  0.70           C  
ATOM    414  ND2 ASN A  52       8.746 -19.867   0.953  1.00  0.66           N  
ATOM    415  OD1 ASN A  52       7.265 -18.381   0.148  1.00  0.65           O  
ATOM    416  N   SER A  53      10.202 -14.214   0.705  1.00  0.85           N  
ATOM    417  CA  SER A  53      10.983 -13.160   1.344  1.00  0.87           C  
ATOM    418  C   SER A  53      10.098 -12.253   2.192  1.00  0.87           C  
ATOM    419  CB  SER A  53      11.723 -12.329   0.295  1.00  0.83           C  
ATOM    420  O   SER A  53      10.559 -11.669   3.175  1.00  0.85           O  
ATOM    421  OG  SER A  53      10.812 -11.763  -0.631  1.00  0.69           O  
ATOM    422  N   VAL A  54       8.799 -12.277   1.973  1.00  0.82           N  
ATOM    423  CA  VAL A  54       7.811 -11.515   2.730  1.00  0.86           C  
ATOM    424  C   VAL A  54       7.663 -12.107   4.130  1.00  0.87           C  
ATOM    425  CB  VAL A  54       6.442 -11.493   2.014  1.00  0.80           C  
ATOM    426  O   VAL A  54       7.226 -11.421   5.057  1.00  0.87           O  
ATOM    427  CG1 VAL A  54       6.547 -10.773   0.670  1.00  0.65           C  
ATOM    428  CG2 VAL A  54       5.916 -12.914   1.823  1.00  0.65           C  
ATOM    429  N   PHE A  55       8.129 -13.342   4.319  1.00  0.84           N  
ATOM    430  CA  PHE A  55       8.146 -14.022   5.608  1.00  0.86           C  
ATOM    431  C   PHE A  55       9.567 -14.124   6.149  1.00  0.81           C  
ATOM    432  CB  PHE A  55       7.529 -15.419   5.488  1.00  0.83           C  
ATOM    433  O   PHE A  55       9.847 -14.947   7.022  1.00  0.75           O  
ATOM    434  CG  PHE A  55       6.126 -15.419   4.942  1.00  0.86           C  
ATOM    435  CD1 PHE A  55       5.105 -14.757   5.612  1.00  0.84           C  
ATOM    436  CD2 PHE A  55       5.830 -16.081   3.758  1.00  0.85           C  
ATOM    437  CE1 PHE A  55       3.806 -14.754   5.108  1.00  0.86           C  
ATOM    438  CE2 PHE A  55       4.535 -16.083   3.248  1.00  0.85           C  
ATOM    439  CZ  PHE A  55       3.524 -15.420   3.925  1.00  0.85           C  
ATOM    440  N   GLY A  56      10.513 -13.402   5.600  1.00  0.84           N  
ATOM    441  CA  GLY A  56      11.911 -13.462   5.993  1.00  0.83           C  
ATOM    442  C   GLY A  56      12.608 -14.727   5.528  1.00  0.80           C  
ATOM    443  O   GLY A  56      13.658 -15.094   6.059  1.00  0.75           O  
ATOM    444  N   ILE A  57      12.079 -15.482   4.563  1.00  0.87           N  
ATOM    445  CA  ILE A  57      12.617 -16.748   4.079  1.00  0.86           C  
ATOM    446  C   ILE A  57      13.039 -16.605   2.618  1.00  0.83           C  
ATOM    447  CB  ILE A  57      11.590 -17.893   4.230  1.00  0.83           C  
ATOM    448  O   ILE A  57      12.271 -16.111   1.789  1.00  0.79           O  
ATOM    449  CG1 ILE A  57      11.117 -17.997   5.684  1.00  0.73           C  
ATOM    450  CG2 ILE A  57      12.186 -19.220   3.751  1.00  0.71           C  
ATOM    451  CD1 ILE A  57       9.906 -18.900   5.878  1.00  0.71           C  
ATOM    452  N   SER A  58      14.249 -17.162   2.243  1.00  0.81           N  
ATOM    453  CA  SER A  58      14.847 -17.016   0.920  1.00  0.81           C  
ATOM    454  C   SER A  58      14.369 -18.112  -0.027  1.00  0.78           C  
ATOM    455  CB  SER A  58      16.373 -17.045   1.015  1.00  0.75           C  
ATOM    456  O   SER A  58      15.174 -18.887  -0.546  1.00  0.72           O  
ATOM    457  OG  SER A  58      16.818 -18.254   1.606  1.00  0.66           O  
ATOM    458  N   SER A  59      13.179 -18.454  -0.184  1.00  0.81           N  
ATOM    459  CA  SER A  59      12.621 -19.416  -1.129  1.00  0.81           C  
ATOM    460  C   SER A  59      11.445 -18.819  -1.895  1.00  0.80           C  
ATOM    461  CB  SER A  59      12.175 -20.685  -0.402  1.00  0.79           C  
ATOM    462  O   SER A  59      11.004 -17.707  -1.599  1.00  0.78           O  
ATOM    463  OG  SER A  59      11.131 -20.400   0.514  1.00  0.78           O  
ATOM    464  N   SER A  60      10.980 -19.496  -2.984  1.00  0.83           N  
ATOM    465  CA  SER A  60       9.761 -19.189  -3.725  1.00  0.84           C  
ATOM    466  C   SER A  60       8.887 -20.428  -3.890  1.00  0.84           C  
ATOM    467  CB  SER A  60      10.100 -18.608  -5.098  1.00  0.80           C  
ATOM    468  O   SER A  60       9.396 -21.549  -3.949  1.00  0.82           O  
ATOM    469  OG  SER A  60      10.966 -17.493  -4.972  1.00  0.71           O  
ATOM    470  N   VAL A  61       7.574 -20.247  -3.967  1.00  0.83           N  
ATOM    471  CA  VAL A  61       6.608 -21.306  -4.241  1.00  0.85           C  
ATOM    472  C   VAL A  61       5.740 -20.918  -5.436  1.00  0.84           C  
ATOM    473  CB  VAL A  61       5.721 -21.598  -3.010  1.00  0.81           C  
ATOM    474  O   VAL A  61       5.200 -19.810  -5.485  1.00  0.82           O  
ATOM    475  CG1 VAL A  61       6.550 -22.205  -1.879  1.00  0.72           C  
ATOM    476  CG2 VAL A  61       5.024 -20.322  -2.541  1.00  0.71           C  
ATOM    477  N   SER A  62       5.573 -21.863  -6.364  1.00  0.80           N  
ATOM    478  CA  SER A  62       4.786 -21.651  -7.575  1.00  0.80           C  
ATOM    479  C   SER A  62       3.365 -22.178  -7.410  1.00  0.80           C  
ATOM    480  CB  SER A  62       5.454 -22.328  -8.773  1.00  0.78           C  
ATOM    481  O   SER A  62       2.533 -22.028  -8.308  1.00  0.78           O  
ATOM    482  OG  SER A  62       5.645 -23.711  -8.527  1.00  0.76           O  
ATOM    483  N   THR A  63       3.068 -22.778  -6.343  1.00  0.81           N  
ATOM    484  CA  THR A  63       1.764 -23.321  -5.980  1.00  0.81           C  
ATOM    485  C   THR A  63       1.199 -22.601  -4.759  1.00  0.83           C  
ATOM    486  CB  THR A  63       1.847 -24.832  -5.695  1.00  0.80           C  
ATOM    487  O   THR A  63       1.953 -22.054  -3.951  1.00  0.83           O  
ATOM    488  CG2 THR A  63       2.254 -25.606  -6.945  1.00  0.79           C  
ATOM    489  OG1 THR A  63       2.816 -25.065  -4.666  1.00  0.82           O  
ATOM    490  N   TRP A  64      -0.095 -22.581  -4.508  1.00  0.84           N  
ATOM    491  CA  TRP A  64      -0.733 -22.090  -3.291  1.00  0.88           C  
ATOM    492  C   TRP A  64      -0.327 -22.932  -2.086  1.00  0.85           C  
ATOM    493  CB  TRP A  64      -2.257 -22.095  -3.443  1.00  0.84           C  
ATOM    494  O   TRP A  64      -0.647 -24.121  -2.015  1.00  0.83           O  
ATOM    495  CG  TRP A  64      -2.773 -21.101  -4.440  1.00  0.77           C  
ATOM    496  CD1 TRP A  64      -3.272 -21.366  -5.684  1.00  0.72           C  
ATOM    497  CD2 TRP A  64      -2.835 -19.681  -4.276  1.00  0.76           C  
ATOM    498  CE2 TRP A  64      -3.385 -19.147  -5.463  1.00  0.81           C  
ATOM    499  CE3 TRP A  64      -2.480 -18.807  -3.240  1.00  0.80           C  
ATOM    500  NE1 TRP A  64      -3.642 -20.195  -6.305  1.00  0.80           N  
ATOM    501  CH2 TRP A  64      -3.232 -16.944  -4.612  1.00  0.79           C  
ATOM    502  CZ2 TRP A  64      -3.588 -17.777  -5.641  1.00  0.79           C  
ATOM    503  CZ3 TRP A  64      -2.683 -17.443  -3.420  1.00  0.79           C  
ATOM    504  N   THR A  65       0.335 -22.339  -1.167  1.00  0.89           N  
ATOM    505  CA  THR A  65       0.836 -22.947   0.061  1.00  0.90           C  
ATOM    506  C   THR A  65       0.203 -22.292   1.285  1.00  0.91           C  
ATOM    507  CB  THR A  65       2.369 -22.839   0.153  1.00  0.89           C  
ATOM    508  O   THR A  65       0.122 -21.064   1.367  1.00  0.92           O  
ATOM    509  CG2 THR A  65       2.889 -23.475   1.438  1.00  0.87           C  
ATOM    510  OG1 THR A  65       2.957 -23.508  -0.970  1.00  0.89           O  
ATOM    511  N   ARG A  66      -0.248 -23.085   2.121  1.00  0.95           N  
ATOM    512  CA  ARG A  66      -0.792 -22.609   3.388  1.00  0.95           C  
ATOM    513  C   ARG A  66       0.261 -21.845   4.184  1.00  0.95           C  
ATOM    514  CB  ARG A  66      -1.329 -23.778   4.217  1.00  0.94           C  
ATOM    515  O   ARG A  66       1.402 -22.294   4.304  1.00  0.95           O  
ATOM    516  CG  ARG A  66      -2.180 -23.353   5.403  1.00  0.89           C  
ATOM    517  CD  ARG A  66      -2.864 -24.543   6.061  1.00  0.87           C  
ATOM    518  NE  ARG A  66      -3.690 -24.132   7.193  1.00  0.86           N  
ATOM    519  NH1 ARG A  66      -4.387 -26.269   7.726  1.00  0.82           N  
ATOM    520  NH2 ARG A  66      -5.113 -24.479   8.962  1.00  0.80           N  
ATOM    521  CZ  ARG A  66      -4.395 -24.961   7.958  1.00  0.83           C  
ATOM    522  N   CYS A  67      -0.162 -20.631   4.902  1.00  0.94           N  
ATOM    523  CA  CYS A  67       0.880 -19.737   5.396  1.00  0.95           C  
ATOM    524  C   CYS A  67       0.514 -19.179   6.767  1.00  0.96           C  
ATOM    525  CB  CYS A  67       1.112 -18.589   4.414  1.00  0.93           C  
ATOM    526  O   CYS A  67       1.206 -18.304   7.290  1.00  0.94           O  
ATOM    527  SG  CYS A  67      -0.363 -17.597   4.092  1.00  0.95           S  
ATOM    528  N   GLU A  68      -0.464 -19.713   7.596  1.00  0.96           N  
ATOM    529  CA  GLU A  68      -0.909 -19.260   8.911  1.00  0.96           C  
ATOM    530  C   GLU A  68       0.235 -19.284   9.920  1.00  0.96           C  
ATOM    531  CB  GLU A  68      -2.071 -20.122   9.411  1.00  0.95           C  
ATOM    532  O   GLU A  68       0.340 -18.397  10.769  1.00  0.96           O  
ATOM    533  CG  GLU A  68      -3.351 -19.958   8.605  1.00  0.91           C  
ATOM    534  CD  GLU A  68      -3.485 -20.973   7.480  1.00  0.89           C  
ATOM    535  OE1 GLU A  68      -2.448 -21.453   6.969  1.00  0.88           O  
ATOM    536  OE2 GLU A  68      -4.637 -21.289   7.107  1.00  0.88           O  
ATOM    537  N   SER A  69       1.111 -20.222   9.815  1.00  0.95           N  
ATOM    538  CA  SER A  69       2.219 -20.401  10.747  1.00  0.95           C  
ATOM    539  C   SER A  69       3.159 -19.200  10.726  1.00  0.95           C  
ATOM    540  CB  SER A  69       2.999 -21.674  10.415  1.00  0.94           C  
ATOM    541  O   SER A  69       3.831 -18.914  11.719  1.00  0.94           O  
ATOM    542  OG  SER A  69       3.438 -21.658   9.068  1.00  0.94           O  
ATOM    543  N   TYR A  70       3.168 -18.419   9.602  1.00  0.95           N  
ATOM    544  CA  TYR A  70       4.025 -17.245   9.483  1.00  0.95           C  
ATOM    545  C   TYR A  70       3.393 -16.037  10.164  1.00  0.95           C  
ATOM    546  CB  TYR A  70       4.303 -16.928   8.011  1.00  0.95           C  
ATOM    547  O   TYR A  70       4.082 -15.066  10.485  1.00  0.95           O  
ATOM    548  CG  TYR A  70       5.075 -18.009   7.293  1.00  0.94           C  
ATOM    549  CD1 TYR A  70       6.385 -18.315   7.656  1.00  0.91           C  
ATOM    550  CD2 TYR A  70       4.497 -18.724   6.250  1.00  0.91           C  
ATOM    551  CE1 TYR A  70       7.100 -19.308   6.995  1.00  0.91           C  
ATOM    552  CE2 TYR A  70       5.203 -19.720   5.583  1.00  0.91           C  
ATOM    553  OH  TYR A  70       7.206 -20.989   5.305  1.00  0.88           O  
ATOM    554  CZ  TYR A  70       6.502 -20.004   5.962  1.00  0.90           C  
ATOM    555  N   PHE A  71       2.166 -16.041  10.514  1.00  0.97           N  
ATOM    556  CA  PHE A  71       1.421 -14.955  11.140  1.00  0.97           C  
ATOM    557  C   PHE A  71       1.432 -15.096  12.658  1.00  0.97           C  
ATOM    558  CB  PHE A  71      -0.021 -14.925  10.626  1.00  0.97           C  
ATOM    559  O   PHE A  71       0.853 -14.271  13.367  1.00  0.96           O  
ATOM    560  CG  PHE A  71      -0.156 -14.383   9.229  1.00  0.97           C  
ATOM    561  CD1 PHE A  71      -0.526 -13.061   9.014  1.00  0.95           C  
ATOM    562  CD2 PHE A  71       0.087 -15.196   8.130  1.00  0.95           C  
ATOM    563  CE1 PHE A  71      -0.651 -12.556   7.721  1.00  0.94           C  
ATOM    564  CE2 PHE A  71      -0.036 -14.699   6.835  1.00  0.94           C  
ATOM    565  CZ  PHE A  71      -0.407 -13.379   6.633  1.00  0.94           C  
ATOM    566  N   GLY A  72       2.124 -16.122  13.218  1.00  0.97           N  
ATOM    567  CA  GLY A  72       2.280 -16.315  14.651  1.00  0.97           C  
ATOM    568  C   GLY A  72       0.958 -16.402  15.389  1.00  0.97           C  
ATOM    569  O   GLY A  72       0.172 -17.323  15.158  1.00  0.96           O  
ATOM    570  N   SER A  73       0.653 -15.461  16.312  1.00  0.97           N  
ATOM    571  CA  SER A  73      -0.555 -15.452  17.132  1.00  0.97           C  
ATOM    572  C   SER A  73      -1.660 -14.629  16.479  1.00  0.97           C  
ATOM    573  CB  SER A  73      -0.252 -14.901  18.526  1.00  0.97           C  
ATOM    574  O   SER A  73      -2.745 -14.477  17.045  1.00  0.97           O  
ATOM    575  OG  SER A  73       0.341 -13.616  18.441  1.00  0.96           O  
ATOM    576  N   ILE A  74      -1.422 -14.037  15.284  1.00  0.98           N  
ATOM    577  CA  ILE A  74      -2.436 -13.243  14.598  1.00  0.98           C  
ATOM    578  C   ILE A  74      -3.470 -14.168  13.959  1.00  0.98           C  
ATOM    579  CB  ILE A  74      -1.806 -12.323  13.528  1.00  0.98           C  
ATOM    580  O   ILE A  74      -3.151 -14.923  13.038  1.00  0.97           O  
ATOM    581  CG1 ILE A  74      -0.713 -11.449  14.153  1.00  0.98           C  
ATOM    582  CG2 ILE A  74      -2.879 -11.462  12.856  1.00  0.98           C  
ATOM    583  CD1 ILE A  74       0.109 -10.666  13.138  1.00  0.97           C  
ATOM    584  N   SER A  75      -4.758 -14.049  14.416  1.00  0.98           N  
ATOM    585  CA  SER A  75      -5.852 -14.789  13.796  1.00  0.98           C  
ATOM    586  C   SER A  75      -6.115 -14.301  12.375  1.00  0.98           C  
ATOM    587  CB  SER A  75      -7.126 -14.662  14.631  1.00  0.97           C  
ATOM    588  O   SER A  75      -6.304 -13.104  12.149  1.00  0.98           O  
ATOM    589  OG  SER A  75      -8.209 -15.324  14.001  1.00  0.94           O  
ATOM    590  N   PRO A  76      -6.272 -15.202  11.340  1.00  0.97           N  
ATOM    591  CA  PRO A  76      -6.603 -14.804   9.970  1.00  0.98           C  
ATOM    592  C   PRO A  76      -7.868 -13.953   9.891  1.00  0.98           C  
ATOM    593  CB  PRO A  76      -6.800 -16.142   9.252  1.00  0.97           C  
ATOM    594  O   PRO A  76      -7.938 -13.018   9.089  1.00  0.97           O  
ATOM    595  CG  PRO A  76      -5.855 -17.081   9.930  1.00  0.96           C  
ATOM    596  CD  PRO A  76      -5.838 -16.765  11.398  1.00  0.95           C  
ATOM    597  N   SER A  77      -8.885 -14.179  10.787  1.00  0.97           N  
ATOM    598  CA  SER A  77     -10.166 -13.482  10.815  1.00  0.97           C  
ATOM    599  C   SER A  77     -10.020 -12.081  11.401  1.00  0.97           C  
ATOM    600  CB  SER A  77     -11.193 -14.277  11.623  1.00  0.96           C  
ATOM    601  O   SER A  77     -10.887 -11.227  11.204  1.00  0.97           O  
ATOM    602  OG  SER A  77     -10.706 -14.547  12.926  1.00  0.94           O  
ATOM    603  N   SER A  78      -8.907 -11.772  12.076  1.00  0.98           N  
ATOM    604  CA  SER A  78      -8.663 -10.452  12.649  1.00  0.98           C  
ATOM    605  C   SER A  78      -7.930  -9.549  11.663  1.00  0.98           C  
ATOM    606  CB  SER A  78      -7.855 -10.570  13.942  1.00  0.98           C  
ATOM    607  O   SER A  78      -7.826  -8.340  11.880  1.00  0.97           O  
ATOM    608  OG  SER A  78      -6.516 -10.947  13.666  1.00  0.96           O  
ATOM    609  N   ILE A  79      -7.329 -10.094  10.570  1.00  0.97           N  
ATOM    610  CA  ILE A  79      -6.599  -9.297   9.590  1.00  0.97           C  
ATOM    611  C   ILE A  79      -7.570  -8.396   8.831  1.00  0.96           C  
ATOM    612  CB  ILE A  79      -5.816 -10.193   8.604  1.00  0.97           C  
ATOM    613  O   ILE A  79      -8.425  -8.882   8.087  1.00  0.95           O  
ATOM    614  CG1 ILE A  79      -4.804 -11.062   9.360  1.00  0.97           C  
ATOM    615  CG2 ILE A  79      -5.119  -9.343   7.538  1.00  0.97           C  
ATOM    616  CD1 ILE A  79      -4.125 -12.115   8.495  1.00  0.96           C  
ATOM    617  N   LYS A  80      -7.391  -7.103   8.958  1.00  0.93           N  
ATOM    618  CA  LYS A  80      -8.150  -6.037   8.311  1.00  0.92           C  
ATOM    619  C   LYS A  80      -7.519  -5.643   6.979  1.00  0.91           C  
ATOM    620  CB  LYS A  80      -8.247  -4.815   9.226  1.00  0.93           C  
ATOM    621  O   LYS A  80      -8.226  -5.413   5.995  1.00  0.89           O  
ATOM    622  CG  LYS A  80      -9.013  -3.648   8.622  1.00  0.92           C  
ATOM    623  CD  LYS A  80      -9.041  -2.450   9.563  1.00  0.90           C  
ATOM    624  CE  LYS A  80      -9.694  -1.240   8.910  1.00  0.90           C  
ATOM    625  NZ  LYS A  80      -9.655  -0.041   9.800  1.00  0.90           N  
ATOM    626  N   ASP A  81      -6.183  -5.510   6.937  1.00  0.90           N  
ATOM    627  CA  ASP A  81      -5.435  -5.112   5.749  1.00  0.91           C  
ATOM    628  C   ASP A  81      -3.991  -5.605   5.818  1.00  0.92           C  
ATOM    629  CB  ASP A  81      -5.464  -3.591   5.580  1.00  0.90           C  
ATOM    630  O   ASP A  81      -3.438  -5.770   6.907  1.00  0.92           O  
ATOM    631  CG  ASP A  81      -5.045  -3.141   4.191  1.00  0.88           C  
ATOM    632  OD1 ASP A  81      -4.953  -3.988   3.277  1.00  0.88           O  
ATOM    633  OD2 ASP A  81      -4.801  -1.928   4.011  1.00  0.89           O  
ATOM    634  N   ILE A  82      -3.406  -5.976   4.668  1.00  0.92           N  
ATOM    635  CA  ILE A  82      -1.988  -6.270   4.487  1.00  0.92           C  
ATOM    636  C   ILE A  82      -1.408  -5.367   3.401  1.00  0.91           C  
ATOM    637  CB  ILE A  82      -1.761  -7.756   4.127  1.00  0.92           C  
ATOM    638  O   ILE A  82      -1.989  -5.233   2.321  1.00  0.90           O  
ATOM    639  CG1 ILE A  82      -2.279  -8.662   5.250  1.00  0.93           C  
ATOM    640  CG2 ILE A  82      -0.280  -8.023   3.846  1.00  0.93           C  
ATOM    641  CD1 ILE A  82      -2.132 -10.150   4.961  1.00  0.93           C  
ATOM    642  N   LYS A  83      -0.289  -4.781   3.636  1.00  0.91           N  
ATOM    643  CA  LYS A  83       0.519  -4.080   2.642  1.00  0.91           C  
ATOM    644  C   LYS A  83       1.901  -4.715   2.511  1.00  0.91           C  
ATOM    645  CB  LYS A  83       0.655  -2.601   3.007  1.00  0.91           C  
ATOM    646  O   LYS A  83       2.593  -4.919   3.511  1.00  0.90           O  
ATOM    647  CG  LYS A  83      -0.672  -1.861   3.093  1.00  0.91           C  
ATOM    648  CD  LYS A  83      -1.418  -1.894   1.765  1.00  0.91           C  
ATOM    649  CE  LYS A  83      -2.803  -1.274   1.885  1.00  0.90           C  
ATOM    650  NZ  LYS A  83      -3.750  -1.835   0.875  1.00  0.89           N  
ATOM    651  N   ILE A  84       2.299  -5.025   1.323  1.00  0.91           N  
ATOM    652  CA  ILE A  84       3.564  -5.671   0.989  1.00  0.90           C  
ATOM    653  C   ILE A  84       4.418  -4.727   0.146  1.00  0.89           C  
ATOM    654  CB  ILE A  84       3.338  -7.003   0.241  1.00  0.90           C  
ATOM    655  O   ILE A  84       3.966  -4.225  -0.886  1.00  0.87           O  
ATOM    656  CG1 ILE A  84       2.383  -7.905   1.031  1.00  0.89           C  
ATOM    657  CG2 ILE A  84       4.672  -7.711  -0.017  1.00  0.89           C  
ATOM    658  CD1 ILE A  84       1.945  -9.154   0.278  1.00  0.88           C  
ATOM    659  N   THR A  85       5.620  -4.451   0.619  1.00  0.90           N  
ATOM    660  CA  THR A  85       6.630  -3.782  -0.193  1.00  0.89           C  
ATOM    661  C   THR A  85       7.505  -4.801  -0.916  1.00  0.87           C  
ATOM    662  CB  THR A  85       7.515  -2.859   0.666  1.00  0.87           C  
ATOM    663  O   THR A  85       7.841  -5.847  -0.357  1.00  0.84           O  
ATOM    664  CG2 THR A  85       6.671  -1.859   1.449  1.00  0.79           C  
ATOM    665  OG1 THR A  85       8.271  -3.655   1.588  1.00  0.81           O  
ATOM    666  N   SER A  86       7.846  -4.497  -2.195  1.00  0.85           N  
ATOM    667  CA  SER A  86       8.719  -5.358  -2.986  1.00  0.84           C  
ATOM    668  C   SER A  86       9.673  -4.537  -3.848  1.00  0.83           C  
ATOM    669  CB  SER A  86       7.892  -6.290  -3.873  1.00  0.81           C  
ATOM    670  O   SER A  86       9.269  -3.978  -4.870  1.00  0.79           O  
ATOM    671  OG  SER A  86       8.710  -7.295  -4.447  1.00  0.71           O  
ATOM    672  N   SER A  87      10.935  -4.454  -3.430  1.00  0.84           N  
ATOM    673  CA  SER A  87      11.897  -3.785  -4.298  1.00  0.83           C  
ATOM    674  C   SER A  87      12.580  -4.776  -5.235  1.00  0.82           C  
ATOM    675  CB  SER A  87      12.950  -3.049  -3.467  1.00  0.82           C  
ATOM    676  O   SER A  87      12.915  -4.435  -6.371  1.00  0.79           O  
ATOM    677  OG  SER A  87      13.679  -3.958  -2.661  1.00  0.78           O  
ATOM    678  N   THR A  88      12.851  -5.985  -4.761  1.00  0.82           N  
ATOM    679  CA  THR A  88      13.393  -7.133  -5.480  1.00  0.82           C  
ATOM    680  C   THR A  88      12.692  -8.419  -5.051  1.00  0.83           C  
ATOM    681  CB  THR A  88      14.909  -7.270  -5.252  1.00  0.81           C  
ATOM    682  O   THR A  88      11.958  -8.432  -4.061  1.00  0.82           O  
ATOM    683  CG2 THR A  88      15.634  -5.967  -5.573  1.00  0.78           C  
ATOM    684  OG1 THR A  88      15.151  -7.614  -3.882  1.00  0.80           O  
ATOM    685  N   SER A  89      12.991  -9.524  -5.690  1.00  0.79           N  
ATOM    686  CA  SER A  89      12.455 -10.835  -5.338  1.00  0.81           C  
ATOM    687  C   SER A  89      12.968 -11.294  -3.977  1.00  0.82           C  
ATOM    688  CB  SER A  89      12.820 -11.868  -6.404  1.00  0.78           C  
ATOM    689  O   SER A  89      12.396 -12.200  -3.366  1.00  0.81           O  
ATOM    690  OG  SER A  89      14.225 -11.938  -6.577  1.00  0.74           O  
ATOM    691  N   THR A  90      13.918 -10.618  -3.431  1.00  0.84           N  
ATOM    692  CA  THR A  90      14.571 -11.086  -2.213  1.00  0.85           C  
ATOM    693  C   THR A  90      14.390 -10.079  -1.081  1.00  0.85           C  
ATOM    694  CB  THR A  90      16.073 -11.337  -2.445  1.00  0.83           C  
ATOM    695  O   THR A  90      14.817 -10.324   0.049  1.00  0.83           O  
ATOM    696  CG2 THR A  90      16.294 -12.506  -3.398  1.00  0.78           C  
ATOM    697  OG1 THR A  90      16.667 -10.159  -3.005  1.00  0.82           O  
ATOM    698  N   ASN A  91      13.857  -9.026  -1.321  1.00  0.87           N  
ATOM    699  CA  ASN A  91      13.708  -7.953  -0.343  1.00  0.87           C  
ATOM    700  C   ASN A  91      12.266  -7.457  -0.272  1.00  0.87           C  
ATOM    701  CB  ASN A  91      14.653  -6.794  -0.669  1.00  0.84           C  
ATOM    702  O   ASN A  91      11.947  -6.388  -0.796  1.00  0.84           O  
ATOM    703  CG  ASN A  91      14.933  -5.914   0.533  1.00  0.77           C  
ATOM    704  ND2 ASN A  91      15.716  -4.862   0.328  1.00  0.74           N  
ATOM    705  OD1 ASN A  91      14.449  -6.177   1.637  1.00  0.72           O  
ATOM    706  N   ASN A  92      11.421  -8.271   0.341  1.00  0.90           N  
ATOM    707  CA  ASN A  92      10.017  -7.958   0.586  1.00  0.91           C  
ATOM    708  C   ASN A  92       9.715  -7.870   2.079  1.00  0.92           C  
ATOM    709  CB  ASN A  92       9.112  -8.998  -0.079  1.00  0.89           C  
ATOM    710  O   ASN A  92      10.153  -8.719   2.857  1.00  0.91           O  
ATOM    711  CG  ASN A  92       9.422  -9.186  -1.551  1.00  0.83           C  
ATOM    712  ND2 ASN A  92       9.689 -10.424  -1.948  1.00  0.81           N  
ATOM    713  OD1 ASN A  92       9.422  -8.225  -2.325  1.00  0.80           O  
ATOM    714  N   SER A  93       8.977  -6.885   2.465  1.00  0.92           N  
ATOM    715  CA  SER A  93       8.437  -6.703   3.808  1.00  0.93           C  
ATOM    716  C   SER A  93       6.922  -6.538   3.777  1.00  0.94           C  
ATOM    717  CB  SER A  93       9.077  -5.490   4.484  1.00  0.92           C  
ATOM    718  O   SER A  93       6.351  -6.190   2.741  1.00  0.94           O  
ATOM    719  OG  SER A  93      10.490  -5.597   4.477  1.00  0.83           O  
ATOM    720  N   MET A  94       6.310  -6.759   4.905  1.00  0.95           N  
ATOM    721  CA  MET A  94       4.856  -6.721   5.031  1.00  0.95           C  
ATOM    722  C   MET A  94       4.439  -6.023   6.321  1.00  0.96           C  
ATOM    723  CB  MET A  94       4.274  -8.135   4.990  1.00  0.94           C  
ATOM    724  O   MET A  94       4.999  -6.292   7.386  1.00  0.95           O  
ATOM    725  CG  MET A  94       2.763  -8.182   5.147  1.00  0.90           C  
ATOM    726  SD  MET A  94       2.075  -9.853   4.831  1.00  0.89           S  
ATOM    727  CE  MET A  94       2.853 -10.781   6.181  1.00  0.84           C  
ATOM    728  N   LEU A  95       3.485  -5.137   6.228  1.00  0.96           N  
ATOM    729  CA  LEU A  95       2.681  -4.679   7.356  1.00  0.96           C  
ATOM    730  C   LEU A  95       1.349  -5.420   7.411  1.00  0.96           C  
ATOM    731  CB  LEU A  95       2.436  -3.171   7.263  1.00  0.96           C  
ATOM    732  O   LEU A  95       0.707  -5.629   6.379  1.00  0.96           O  
ATOM    733  CG  LEU A  95       3.654  -2.271   7.476  1.00  0.93           C  
ATOM    734  CD1 LEU A  95       3.240  -0.804   7.453  1.00  0.91           C  
ATOM    735  CD2 LEU A  95       4.350  -2.615   8.788  1.00  0.91           C  
ATOM    736  N   ILE A  96       0.898  -5.775   8.597  1.00  0.97           N  
ATOM    737  CA  ILE A  96      -0.373  -6.417   8.915  1.00  0.97           C  
ATOM    738  C   ILE A  96      -1.147  -5.562   9.916  1.00  0.97           C  
ATOM    739  CB  ILE A  96      -0.162  -7.841   9.477  1.00  0.97           C  
ATOM    740  O   ILE A  96      -0.715  -5.387  11.058  1.00  0.97           O  
ATOM    741  CG1 ILE A  96       0.731  -8.658   8.537  1.00  0.96           C  
ATOM    742  CG2 ILE A  96      -1.507  -8.538   9.699  1.00  0.96           C  
ATOM    743  CD1 ILE A  96       1.424  -9.835   9.211  1.00  0.96           C  
ATOM    744  N   LEU A  97      -2.264  -5.051   9.478  1.00  0.96           N  
ATOM    745  CA  LEU A  97      -3.215  -4.349  10.333  1.00  0.97           C  
ATOM    746  C   LEU A  97      -4.358  -5.271  10.745  1.00  0.96           C  
ATOM    747  CB  LEU A  97      -3.771  -3.116   9.617  1.00  0.96           C  
ATOM    748  O   LEU A  97      -5.056  -5.822   9.891  1.00  0.96           O  
ATOM    749  CG  LEU A  97      -4.778  -2.273  10.401  1.00  0.96           C  
ATOM    750  CD1 LEU A  97      -4.140  -1.736  11.678  1.00  0.95           C  
ATOM    751  CD2 LEU A  97      -5.305  -1.130   9.540  1.00  0.94           C  
ATOM    752  N   THR A  98      -4.652  -5.394  12.068  1.00  0.98           N  
ATOM    753  CA  THR A  98      -5.739  -6.204  12.607  1.00  0.98           C  
ATOM    754  C   THR A  98      -6.963  -5.341  12.899  1.00  0.98           C  
ATOM    755  CB  THR A  98      -5.306  -6.937  13.890  1.00  0.98           C  
ATOM    756  O   THR A  98      -6.867  -4.113  12.944  1.00  0.97           O  
ATOM    757  CG2 THR A  98      -4.187  -7.932  13.604  1.00  0.97           C  
ATOM    758  OG1 THR A  98      -4.844  -5.977  14.849  1.00  0.97           O  
ATOM    759  N   SER A  99      -8.108  -5.928  13.125  1.00  0.97           N  
ATOM    760  CA  SER A  99      -9.410  -5.288  13.279  1.00  0.97           C  
ATOM    761  C   SER A  99      -9.480  -4.481  14.572  1.00  0.97           C  
ATOM    762  CB  SER A  99     -10.527  -6.333  13.260  1.00  0.96           C  
ATOM    763  O   SER A  99     -10.280  -3.550  14.686  1.00  0.96           O  
ATOM    764  OG  SER A  99     -10.518  -7.056  12.041  1.00  0.87           O  
ATOM    765  N   ASP A 100      -8.594  -4.776  15.531  1.00  0.98           N  
ATOM    766  CA  ASP A 100      -8.491  -4.071  16.805  1.00  0.98           C  
ATOM    767  C   ASP A 100      -7.420  -2.984  16.746  1.00  0.98           C  
ATOM    768  CB  ASP A 100      -8.184  -5.051  17.939  1.00  0.98           C  
ATOM    769  O   ASP A 100      -7.086  -2.378  17.766  1.00  0.98           O  
ATOM    770  CG  ASP A 100      -6.858  -5.769  17.759  1.00  0.97           C  
ATOM    771  OD1 ASP A 100      -6.283  -5.720  16.650  1.00  0.97           O  
ATOM    772  OD2 ASP A 100      -6.384  -6.391  18.734  1.00  0.97           O  
ATOM    773  N   GLY A 101      -6.840  -2.706  15.595  1.00  0.97           N  
ATOM    774  CA  GLY A 101      -5.936  -1.596  15.342  1.00  0.98           C  
ATOM    775  C   GLY A 101      -4.494  -1.908  15.698  1.00  0.98           C  
ATOM    776  O   GLY A 101      -3.660  -1.004  15.780  1.00  0.97           O  
ATOM    777  N   GLN A 102      -4.088  -3.188  15.915  1.00  0.98           N  
ATOM    778  CA  GLN A 102      -2.691  -3.576  16.080  1.00  0.98           C  
ATOM    779  C   GLN A 102      -1.974  -3.636  14.734  1.00  0.98           C  
ATOM    780  CB  GLN A 102      -2.588  -4.926  16.791  1.00  0.98           C  
ATOM    781  O   GLN A 102      -2.478  -4.238  13.783  1.00  0.98           O  
ATOM    782  CG  GLN A 102      -3.284  -4.963  18.145  1.00  0.93           C  
ATOM    783  CD  GLN A 102      -2.956  -6.214  18.939  1.00  0.87           C  
ATOM    784  NE2 GLN A 102      -3.176  -6.159  20.248  1.00  0.86           N  
ATOM    785  OE1 GLN A 102      -2.510  -7.221  18.380  1.00  0.90           O  
ATOM    786  N   LEU A 103      -0.832  -3.046  14.657  1.00  0.98           N  
ATOM    787  CA  LEU A 103       0.028  -3.046  13.479  1.00  0.98           C  
ATOM    788  C   LEU A 103       1.252  -3.928  13.699  1.00  0.98           C  
ATOM    789  CB  LEU A 103       0.468  -1.620  13.136  1.00  0.98           C  
ATOM    790  O   LEU A 103       2.078  -3.646  14.571  1.00  0.98           O  
ATOM    791  CG  LEU A 103       1.274  -1.450  11.848  1.00  0.98           C  
ATOM    792  CD1 LEU A 103       0.401  -1.748  10.633  1.00  0.97           C  
ATOM    793  CD2 LEU A 103       1.855  -0.042  11.762  1.00  0.97           C  
ATOM    794  N   TYR A 104       1.435  -4.891  12.867  1.00  0.98           N  
ATOM    795  CA  TYR A 104       2.588  -5.784  12.888  1.00  0.98           C  
ATOM    796  C   TYR A 104       3.436  -5.608  11.633  1.00  0.98           C  
ATOM    797  CB  TYR A 104       2.137  -7.242  13.013  1.00  0.98           C  
ATOM    798  O   TYR A 104       2.913  -5.290  10.562  1.00  0.97           O  
ATOM    799  CG  TYR A 104       1.354  -7.529  14.271  1.00  0.98           C  
ATOM    800  CD1 TYR A 104       1.988  -8.006  15.416  1.00  0.98           C  
ATOM    801  CD2 TYR A 104      -0.021  -7.325  14.317  1.00  0.98           C  
ATOM    802  CE1 TYR A 104       1.270  -8.274  16.577  1.00  0.98           C  
ATOM    803  CE2 TYR A 104      -0.749  -7.589  15.472  1.00  0.98           C  
ATOM    804  OH  TYR A 104      -0.812  -8.326  17.742  1.00  0.97           O  
ATOM    805  CZ  TYR A 104      -0.096  -8.062  16.595  1.00  0.98           C  
ATOM    806  N   GLY A 105       4.766  -5.892  11.743  1.00  0.97           N  
ATOM    807  CA  GLY A 105       5.709  -5.990  10.641  1.00  0.97           C  
ATOM    808  C   GLY A 105       6.410  -7.333  10.573  1.00  0.97           C  
ATOM    809  O   GLY A 105       6.752  -7.914  11.605  1.00  0.96           O  
ATOM    810  N   ILE A 106       6.651  -7.800   9.353  1.00  0.96           N  
ATOM    811  CA  ILE A 106       7.410  -9.023   9.116  1.00  0.96           C  
ATOM    812  C   ILE A 106       8.125  -8.933   7.770  1.00  0.95           C  
ATOM    813  CB  ILE A 106       6.499 -10.270   9.157  1.00  0.95           C  
ATOM    814  O   ILE A 106       7.705  -8.184   6.885  1.00  0.94           O  
ATOM    815  CG1 ILE A 106       7.339 -11.548   9.049  1.00  0.85           C  
ATOM    816  CG2 ILE A 106       5.449 -10.209   8.044  1.00  0.83           C  
ATOM    817  CD1 ILE A 106       6.557 -12.827   9.316  1.00  0.82           C  
ATOM    818  N   GLY A 107       9.225  -9.604   7.542  1.00  0.94           N  
ATOM    819  CA  GLY A 107       9.867  -9.756   6.246  1.00  0.94           C  
ATOM    820  C   GLY A 107      11.316  -9.309   6.242  1.00  0.93           C  
ATOM    821  O   GLY A 107      11.975  -9.310   7.284  1.00  0.91           O  
ATOM    822  N   MET A 108      11.745  -8.938   4.992  1.00  0.90           N  
ATOM    823  CA  MET A 108      13.093  -8.425   4.761  1.00  0.89           C  
ATOM    824  C   MET A 108      13.158  -6.925   5.030  1.00  0.86           C  
ATOM    825  CB  MET A 108      13.543  -8.719   3.329  1.00  0.87           C  
ATOM    826  O   MET A 108      12.491  -6.139   4.355  1.00  0.79           O  
ATOM    827  CG  MET A 108      13.697 -10.201   3.027  1.00  0.83           C  
ATOM    828  SD  MET A 108      15.044 -10.979   4.000  1.00  0.82           S  
ATOM    829  CE  MET A 108      14.903 -12.695   3.426  1.00  0.75           C  
ATOM    830  N   ASN A 109      13.679  -6.242   5.959  1.00  0.89           N  
ATOM    831  CA  ASN A 109      13.733  -4.902   6.534  1.00  0.89           C  
ATOM    832  C   ASN A 109      15.012  -4.171   6.134  1.00  0.87           C  
ATOM    833  CB  ASN A 109      13.614  -4.966   8.058  1.00  0.88           C  
ATOM    834  O   ASN A 109      15.676  -3.566   6.977  1.00  0.82           O  
ATOM    835  CG  ASN A 109      13.401  -3.603   8.686  1.00  0.91           C  
ATOM    836  ND2 ASN A 109      13.841  -3.447   9.929  1.00  0.92           N  
ATOM    837  OD1 ASN A 109      12.846  -2.697   8.058  1.00  0.90           O  
ATOM    838  N   GLY A 110      15.373  -4.327   4.864  1.00  0.88           N  
ATOM    839  CA  GLY A 110      16.682  -3.905   4.390  1.00  0.88           C  
ATOM    840  C   GLY A 110      16.833  -2.398   4.319  1.00  0.87           C  
ATOM    841  O   GLY A 110      17.952  -1.881   4.288  1.00  0.85           O  
ATOM    842  N   ALA A 111      15.795  -1.655   4.335  1.00  0.88           N  
ATOM    843  CA  ALA A 111      15.815  -0.196   4.397  1.00  0.89           C  
ATOM    844  C   ALA A 111      15.267   0.304   5.731  1.00  0.91           C  
ATOM    845  CB  ALA A 111      15.014   0.398   3.241  1.00  0.87           C  
ATOM    846  O   ALA A 111      14.881   1.469   5.854  1.00  0.90           O  
ATOM    847  N   SER A 112      15.182  -0.590   6.716  1.00  0.90           N  
ATOM    848  CA  SER A 112      14.571  -0.320   8.013  1.00  0.92           C  
ATOM    849  C   SER A 112      13.138   0.177   7.856  1.00  0.93           C  
ATOM    850  CB  SER A 112      15.394   0.709   8.789  1.00  0.89           C  
ATOM    851  O   SER A 112      12.667   0.992   8.652  1.00  0.93           O  
ATOM    852  OG  SER A 112      16.731   0.267   8.949  1.00  0.84           O  
ATOM    853  N   GLU A 113      12.437  -0.237   6.855  1.00  0.93           N  
ATOM    854  CA  GLU A 113      11.099   0.221   6.495  1.00  0.94           C  
ATOM    855  C   GLU A 113      10.061  -0.255   7.507  1.00  0.95           C  
ATOM    856  CB  GLU A 113      10.724  -0.263   5.091  1.00  0.92           C  
ATOM    857  O   GLU A 113       8.955   0.285   7.572  1.00  0.94           O  
ATOM    858  CG  GLU A 113      10.725  -1.778   4.942  1.00  0.88           C  
ATOM    859  CD  GLU A 113      12.041  -2.328   4.416  1.00  0.84           C  
ATOM    860  OE1 GLU A 113      13.115  -1.861   4.859  1.00  0.84           O  
ATOM    861  OE2 GLU A 113      11.998  -3.234   3.554  1.00  0.84           O  
ATOM    862  N   LEU A 114      10.426  -1.188   8.418  1.00  0.95           N  
ATOM    863  CA  LEU A 114       9.596  -1.640   9.529  1.00  0.96           C  
ATOM    864  C   LEU A 114       9.976  -0.922  10.820  1.00  0.95           C  
ATOM    865  CB  LEU A 114       9.729  -3.154   9.716  1.00  0.95           C  
ATOM    866  O   LEU A 114       9.564  -1.332  11.908  1.00  0.94           O  
ATOM    867  CG  LEU A 114       9.263  -4.025   8.547  1.00  0.93           C  
ATOM    868  CD1 LEU A 114       9.487  -5.500   8.863  1.00  0.89           C  
ATOM    869  CD2 LEU A 114       7.795  -3.757   8.232  1.00  0.89           C  
ATOM    870  N   GLY A 115      10.841   0.167  10.798  1.00  0.96           N  
ATOM    871  CA  GLY A 115      11.166   1.065  11.895  1.00  0.96           C  
ATOM    872  C   GLY A 115      12.108   0.449  12.911  1.00  0.94           C  
ATOM    873  O   GLY A 115      12.191   0.912  14.051  1.00  0.91           O  
ATOM    874  N   THR A 116      12.817  -0.668  12.582  1.00  0.93           N  
ATOM    875  CA  THR A 116      13.801  -1.341  13.422  1.00  0.92           C  
ATOM    876  C   THR A 116      15.022  -1.750  12.603  1.00  0.90           C  
ATOM    877  CB  THR A 116      13.198  -2.583  14.103  1.00  0.90           C  
ATOM    878  O   THR A 116      14.931  -1.921  11.386  1.00  0.87           O  
ATOM    879  CG2 THR A 116      12.689  -3.584  13.071  1.00  0.81           C  
ATOM    880  OG1 THR A 116      14.201  -3.214  14.910  1.00  0.80           O  
ATOM    881  N   ALA A 117      16.130  -1.918  13.226  1.00  0.86           N  
ATOM    882  CA  ALA A 117      17.377  -2.318  12.579  1.00  0.88           C  
ATOM    883  C   ALA A 117      17.445  -3.832  12.406  1.00  0.85           C  
ATOM    884  CB  ALA A 117      18.577  -1.822  13.384  1.00  0.82           C  
ATOM    885  O   ALA A 117      18.394  -4.354  11.817  1.00  0.82           O  
ATOM    886  N   THR A 118      16.579  -4.578  12.865  1.00  0.82           N  
ATOM    887  CA  THR A 118      16.548  -6.035  12.802  1.00  0.86           C  
ATOM    888  C   THR A 118      16.159  -6.508  11.404  1.00  0.84           C  
ATOM    889  CB  THR A 118      15.568  -6.619  13.836  1.00  0.80           C  
ATOM    890  O   THR A 118      15.108  -6.126  10.885  1.00  0.83           O  
ATOM    891  CG2 THR A 118      15.640  -8.142  13.864  1.00  0.70           C  
ATOM    892  OG1 THR A 118      15.896  -6.113  15.136  1.00  0.64           O  
ATOM    893  N   THR A 119      16.901  -7.539  10.906  1.00  0.88           N  
ATOM    894  CA  THR A 119      16.632  -8.127   9.598  1.00  0.88           C  
ATOM    895  C   THR A 119      17.176  -9.551   9.524  1.00  0.86           C  
ATOM    896  CB  THR A 119      17.247  -7.281   8.468  1.00  0.81           C  
ATOM    897  O   THR A 119      18.300  -9.816   9.955  1.00  0.78           O  
ATOM    898  CG2 THR A 119      18.769  -7.266   8.558  1.00  0.63           C  
ATOM    899  OG1 THR A 119      16.859  -7.830   7.203  1.00  0.64           O  
ATOM    900  N   PRO A 120      16.535 -10.593   9.029  1.00  0.89           N  
ATOM    901  CA  PRO A 120      15.100 -10.605   8.737  1.00  0.92           C  
ATOM    902  C   PRO A 120      14.240 -10.601   9.999  1.00  0.92           C  
ATOM    903  CB  PRO A 120      14.910 -11.905   7.951  1.00  0.89           C  
ATOM    904  O   PRO A 120      14.691 -11.045  11.058  1.00  0.91           O  
ATOM    905  CG  PRO A 120      15.930 -12.842   8.512  1.00  0.86           C  
ATOM    906  CD  PRO A 120      17.150 -12.051   8.888  1.00  0.84           C  
ATOM    907  N   ILE A 121      13.087 -10.159   9.947  1.00  0.92           N  
ATOM    908  CA  ILE A 121      12.027 -10.357  10.928  1.00  0.93           C  
ATOM    909  C   ILE A 121      11.170 -11.556  10.528  1.00  0.93           C  
ATOM    910  CB  ILE A 121      11.147  -9.094  11.073  1.00  0.93           C  
ATOM    911  O   ILE A 121      10.346 -11.461   9.615  1.00  0.93           O  
ATOM    912  CG1 ILE A 121      12.009  -7.884  11.450  1.00  0.92           C  
ATOM    913  CG2 ILE A 121      10.040  -9.323  12.107  1.00  0.91           C  
ATOM    914  CD1 ILE A 121      11.266  -6.556  11.401  1.00  0.90           C  
ATOM    915  N   THR A 122      11.366 -12.714  11.200  1.00  0.92           N  
ATOM    916  CA  THR A 122      10.837 -14.002  10.768  1.00  0.93           C  
ATOM    917  C   THR A 122       9.541 -14.330  11.505  1.00  0.93           C  
ATOM    918  CB  THR A 122      11.860 -15.131  10.995  1.00  0.91           C  
ATOM    919  O   THR A 122       8.922 -15.366  11.253  1.00  0.91           O  
ATOM    920  CG2 THR A 122      13.083 -14.952  10.102  1.00  0.88           C  
ATOM    921  OG1 THR A 122      12.277 -15.121  12.366  1.00  0.90           O  
ATOM    922  N   SER A 123       9.129 -13.521  12.438  1.00  0.94           N  
ATOM    923  CA  SER A 123       7.852 -13.573  13.143  1.00  0.95           C  
ATOM    924  C   SER A 123       7.225 -12.188  13.254  1.00  0.96           C  
ATOM    925  CB  SER A 123       8.034 -14.173  14.538  1.00  0.94           C  
ATOM    926  O   SER A 123       7.936 -11.185  13.351  1.00  0.96           O  
ATOM    927  OG  SER A 123       8.523 -15.501  14.455  1.00  0.86           O  
ATOM    928  N   PRO A 124       5.935 -12.038  13.233  1.00  0.96           N  
ATOM    929  CA  PRO A 124       5.297 -10.725  13.351  1.00  0.97           C  
ATOM    930  C   PRO A 124       5.768  -9.949  14.579  1.00  0.97           C  
ATOM    931  CB  PRO A 124       3.808 -11.065  13.459  1.00  0.96           C  
ATOM    932  O   PRO A 124       5.586 -10.406  15.710  1.00  0.96           O  
ATOM    933  CG  PRO A 124       3.656 -12.353  12.717  1.00  0.96           C  
ATOM    934  CD  PRO A 124       4.855 -13.212  13.002  1.00  0.95           C  
ATOM    935  N   LEU A 125       6.362  -8.786  14.365  1.00  0.97           N  
ATOM    936  CA  LEU A 125       6.753  -7.788  15.355  1.00  0.97           C  
ATOM    937  C   LEU A 125       5.657  -6.742  15.533  1.00  0.98           C  
ATOM    938  CB  LEU A 125       8.061  -7.109  14.944  1.00  0.97           C  
ATOM    939  O   LEU A 125       5.273  -6.069  14.574  1.00  0.98           O  
ATOM    940  CG  LEU A 125       8.564  -5.994  15.862  1.00  0.94           C  
ATOM    941  CD1 LEU A 125       8.970  -6.565  17.217  1.00  0.90           C  
ATOM    942  CD2 LEU A 125       9.731  -5.254  15.217  1.00  0.91           C  
ATOM    943  N   LEU A 126       5.149  -6.569  16.748  1.00  0.98           N  
ATOM    944  CA  LEU A 126       4.249  -5.461  17.045  1.00  0.98           C  
ATOM    945  C   LEU A 126       4.967  -4.123  16.900  1.00  0.98           C  
ATOM    946  CB  LEU A 126       3.681  -5.596  18.460  1.00  0.98           C  
ATOM    947  O   LEU A 126       5.946  -3.860  17.602  1.00  0.97           O  
ATOM    948  CG  LEU A 126       2.670  -4.531  18.890  1.00  0.98           C  
ATOM    949  CD1 LEU A 126       1.393  -4.650  18.065  1.00  0.98           C  
ATOM    950  CD2 LEU A 126       2.364  -4.653  20.379  1.00  0.98           C  
ATOM    951  N   ILE A 127       4.479  -3.281  15.949  1.00  0.98           N  
ATOM    952  CA  ILE A 127       5.059  -1.986  15.606  1.00  0.98           C  
ATOM    953  C   ILE A 127       4.340  -0.880  16.374  1.00  0.98           C  
ATOM    954  CB  ILE A 127       4.984  -1.719  14.086  1.00  0.98           C  
ATOM    955  O   ILE A 127       4.982  -0.009  16.966  1.00  0.97           O  
ATOM    956  CG1 ILE A 127       5.910  -2.678  13.329  1.00  0.96           C  
ATOM    957  CG2 ILE A 127       5.335  -0.260  13.777  1.00  0.96           C  
ATOM    958  CD1 ILE A 127       5.777  -2.599  11.814  1.00  0.95           C  
ATOM    959  N   ASP A 128       2.988  -0.891  16.401  1.00  0.98           N  
ATOM    960  CA  ASP A 128       2.167   0.142  17.025  1.00  0.98           C  
ATOM    961  C   ASP A 128       0.770  -0.386  17.346  1.00  0.98           C  
ATOM    962  CB  ASP A 128       2.069   1.370  16.118  1.00  0.98           C  
ATOM    963  O   ASP A 128       0.416  -1.500  16.953  1.00  0.98           O  
ATOM    964  CG  ASP A 128       1.886   2.664  16.891  1.00  0.98           C  
ATOM    965  OD1 ASP A 128       1.408   2.623  18.045  1.00  0.97           O  
ATOM    966  OD2 ASP A 128       2.219   3.736  16.339  1.00  0.96           O  
ATOM    967  N   THR A 129      -0.052   0.403  18.074  1.00  0.98           N  
ATOM    968  CA  THR A 129      -1.434   0.107  18.433  1.00  0.98           C  
ATOM    969  C   THR A 129      -2.350   1.272  18.069  1.00  0.97           C  
ATOM    970  CB  THR A 129      -1.567  -0.204  19.935  1.00  0.97           C  
ATOM    971  O   THR A 129      -1.879   2.385  17.822  1.00  0.96           O  
ATOM    972  CG2 THR A 129      -0.721  -1.412  20.323  1.00  0.95           C  
ATOM    973  OG1 THR A 129      -1.134   0.932  20.692  1.00  0.96           O  
ATOM    974  N   SER A 130      -3.701   1.067  17.952  1.00  0.97           N  
ATOM    975  CA  SER A 130      -4.744   2.034  17.626  1.00  0.97           C  
ATOM    976  C   SER A 130      -4.540   2.618  16.232  1.00  0.97           C  
ATOM    977  CB  SER A 130      -4.774   3.160  18.660  1.00  0.97           C  
ATOM    978  O   SER A 130      -4.870   3.780  15.985  1.00  0.96           O  
ATOM    979  OG  SER A 130      -4.968   2.641  19.964  1.00  0.94           O  
ATOM    980  N   VAL A 131      -3.965   1.800  15.275  1.00  0.97           N  
ATOM    981  CA  VAL A 131      -3.760   2.174  13.880  1.00  0.97           C  
ATOM    982  C   VAL A 131      -5.070   2.032  13.108  1.00  0.96           C  
ATOM    983  CB  VAL A 131      -2.656   1.318  13.219  1.00  0.97           C  
ATOM    984  O   VAL A 131      -5.749   1.008  13.211  1.00  0.95           O  
ATOM    985  CG1 VAL A 131      -2.563   1.617  11.724  1.00  0.96           C  
ATOM    986  CG2 VAL A 131      -1.311   1.563  13.901  1.00  0.96           C  
ATOM    987  N   SER A 132      -5.373   3.033  12.274  1.00  0.93           N  
ATOM    988  CA  SER A 132      -6.659   3.084  11.586  1.00  0.92           C  
ATOM    989  C   SER A 132      -6.510   2.726  10.111  1.00  0.90           C  
ATOM    990  CB  SER A 132      -7.285   4.473  11.721  1.00  0.92           C  
ATOM    991  O   SER A 132      -7.416   2.138   9.515  1.00  0.88           O  
ATOM    992  OG  SER A 132      -6.410   5.470  11.223  1.00  0.90           O  
ATOM    993  N   ALA A 133      -5.306   3.041   9.513  1.00  0.89           N  
ATOM    994  CA  ALA A 133      -5.044   2.756   8.105  1.00  0.90           C  
ATOM    995  C   ALA A 133      -3.555   2.532   7.859  1.00  0.91           C  
ATOM    996  CB  ALA A 133      -5.560   3.894   7.227  1.00  0.88           C  
ATOM    997  O   ALA A 133      -2.712   3.084   8.569  1.00  0.91           O  
ATOM    998  N   ILE A 134      -3.209   1.766   6.790  1.00  0.91           N  
ATOM    999  CA  ILE A 134      -1.837   1.531   6.355  1.00  0.91           C  
ATOM   1000  C   ILE A 134      -1.729   1.750   4.848  1.00  0.89           C  
ATOM   1001  CB  ILE A 134      -1.362   0.108   6.725  1.00  0.91           C  
ATOM   1002  O   ILE A 134      -2.711   1.591   4.119  1.00  0.86           O  
ATOM   1003  CG1 ILE A 134      -2.315  -0.941   6.143  1.00  0.91           C  
ATOM   1004  CG2 ILE A 134      -1.242  -0.043   8.244  1.00  0.90           C  
ATOM   1005  CD1 ILE A 134      -1.861  -2.378   6.360  1.00  0.91           C  
ATOM   1006  N   ALA A 135      -0.576   2.093   4.388  1.00  0.89           N  
ATOM   1007  CA  ALA A 135      -0.230   2.168   2.971  1.00  0.89           C  
ATOM   1008  C   ALA A 135       1.218   1.748   2.737  1.00  0.89           C  
ATOM   1009  CB  ALA A 135      -0.464   3.580   2.440  1.00  0.88           C  
ATOM   1010  O   ALA A 135       2.056   1.860   3.635  1.00  0.88           O  
ATOM   1011  N   SER A 136       1.449   1.222   1.625  1.00  0.89           N  
ATOM   1012  CA  SER A 136       2.804   0.946   1.160  1.00  0.88           C  
ATOM   1013  C   SER A 136       2.984   1.358  -0.297  1.00  0.86           C  
ATOM   1014  CB  SER A 136       3.135  -0.539   1.323  1.00  0.87           C  
ATOM   1015  O   SER A 136       2.007   1.471  -1.041  1.00  0.82           O  
ATOM   1016  OG  SER A 136       2.303  -1.333   0.495  1.00  0.82           O  
ATOM   1017  N   SER A 137       4.171   1.657  -0.701  1.00  0.83           N  
ATOM   1018  CA  SER A 137       4.534   1.778  -2.109  1.00  0.83           C  
ATOM   1019  C   SER A 137       5.045   0.452  -2.664  1.00  0.82           C  
ATOM   1020  CB  SER A 137       5.595   2.862  -2.298  1.00  0.81           C  
ATOM   1021  O   SER A 137       6.028  -0.098  -2.164  1.00  0.78           O  
ATOM   1022  OG  SER A 137       6.111   2.836  -3.618  1.00  0.71           O  
ATOM   1023  N   GLU A 138       4.327   0.087  -3.717  1.00  0.74           N  
ATOM   1024  CA  GLU A 138       4.908  -0.994  -4.508  1.00  0.74           C  
ATOM   1025  C   GLU A 138       6.256  -0.585  -5.094  1.00  0.73           C  
ATOM   1026  CB  GLU A 138       3.953  -1.415  -5.628  1.00  0.71           C  
ATOM   1027  O   GLU A 138       6.410   0.533  -5.591  1.00  0.68           O  
ATOM   1028  CG  GLU A 138       2.744  -2.200  -5.142  1.00  0.66           C  
ATOM   1029  CD  GLU A 138       1.875  -2.725  -6.274  1.00  0.65           C  
ATOM   1030  OE1 GLU A 138       2.173  -2.431  -7.454  1.00  0.62           O  
ATOM   1031  OE2 GLU A 138       0.888  -3.435  -5.979  1.00  0.59           O  
ATOM   1032  N   MET A 139       7.230  -1.252  -4.866  1.00  0.79           N  
ATOM   1033  CA  MET A 139       8.574  -1.147  -5.427  1.00  0.79           C  
ATOM   1034  C   MET A 139       9.405  -0.123  -4.662  1.00  0.79           C  
ATOM   1035  CB  MET A 139       8.510  -0.769  -6.908  1.00  0.77           C  
ATOM   1036  O   MET A 139      10.507   0.231  -5.087  1.00  0.76           O  
ATOM   1037  CG  MET A 139       7.793  -1.793  -7.772  1.00  0.72           C  
ATOM   1038  SD  MET A 139       7.934  -1.423  -9.564  1.00  0.70           S  
ATOM   1039  CE  MET A 139       9.619  -2.017  -9.881  1.00  0.63           C  
ATOM   1040  N   SER A 140       8.757   0.600  -3.700  1.00  0.82           N  
ATOM   1041  CA  SER A 140       9.560   1.318  -2.715  1.00  0.81           C  
ATOM   1042  C   SER A 140       9.543   0.609  -1.365  1.00  0.81           C  
ATOM   1043  CB  SER A 140       9.055   2.752  -2.553  1.00  0.79           C  
ATOM   1044  O   SER A 140       8.584  -0.093  -1.039  1.00  0.77           O  
ATOM   1045  OG  SER A 140       7.785   2.770  -1.925  1.00  0.73           O  
ATOM   1046  N   ARG A 141      10.606   0.639  -0.634  1.00  0.89           N  
ATOM   1047  CA  ARG A 141      10.783   0.105   0.712  1.00  0.90           C  
ATOM   1048  C   ARG A 141      10.349   1.120   1.765  1.00  0.91           C  
ATOM   1049  CB  ARG A 141      12.241  -0.299   0.944  1.00  0.88           C  
ATOM   1050  O   ARG A 141      11.132   1.484   2.644  1.00  0.90           O  
ATOM   1051  CG  ARG A 141      12.716  -1.431   0.048  1.00  0.84           C  
ATOM   1052  CD  ARG A 141      14.139  -1.855   0.382  1.00  0.81           C  
ATOM   1053  NE  ARG A 141      15.112  -0.846  -0.028  1.00  0.78           N  
ATOM   1054  NH1 ARG A 141      16.941  -1.958   0.841  1.00  0.68           N  
ATOM   1055  NH2 ARG A 141      17.215   0.057  -0.216  1.00  0.65           N  
ATOM   1056  CZ  ARG A 141      16.421  -0.918   0.200  1.00  0.78           C  
ATOM   1057  N   ASN A 142       9.186   1.623   1.635  1.00  0.92           N  
ATOM   1058  CA  ASN A 142       8.662   2.490   2.685  1.00  0.93           C  
ATOM   1059  C   ASN A 142       7.233   2.111   3.063  1.00  0.93           C  
ATOM   1060  CB  ASN A 142       8.725   3.957   2.252  1.00  0.91           C  
ATOM   1061  O   ASN A 142       6.476   1.614   2.228  1.00  0.93           O  
ATOM   1062  CG  ASN A 142       7.923   4.229   0.995  1.00  0.86           C  
ATOM   1063  ND2 ASN A 142       8.614   4.548  -0.093  1.00  0.83           N  
ATOM   1064  OD1 ASN A 142       6.691   4.155   1.001  1.00  0.82           O  
ATOM   1065  N   PHE A 143       6.865   2.312   4.255  1.00  0.94           N  
ATOM   1066  CA  PHE A 143       5.563   2.054   4.857  1.00  0.95           C  
ATOM   1067  C   PHE A 143       5.016   3.310   5.524  1.00  0.95           C  
ATOM   1068  CB  PHE A 143       5.658   0.916   5.879  1.00  0.95           C  
ATOM   1069  O   PHE A 143       5.782   4.159   5.985  1.00  0.95           O  
ATOM   1070  CG  PHE A 143       5.760  -0.450   5.258  1.00  0.94           C  
ATOM   1071  CD1 PHE A 143       4.755  -0.929   4.427  1.00  0.93           C  
ATOM   1072  CD2 PHE A 143       6.864  -1.257   5.505  1.00  0.93           C  
ATOM   1073  CE1 PHE A 143       4.847  -2.194   3.851  1.00  0.92           C  
ATOM   1074  CE2 PHE A 143       6.963  -2.522   4.932  1.00  0.92           C  
ATOM   1075  CZ  PHE A 143       5.953  -2.989   4.107  1.00  0.92           C  
ATOM   1076  N   HIS A 144       3.723   3.345   5.522  1.00  0.94           N  
ATOM   1077  CA  HIS A 144       2.913   4.439   6.046  1.00  0.95           C  
ATOM   1078  C   HIS A 144       1.755   3.913   6.888  1.00  0.95           C  
ATOM   1079  CB  HIS A 144       2.380   5.306   4.904  1.00  0.94           C  
ATOM   1080  O   HIS A 144       1.131   2.910   6.535  1.00  0.95           O  
ATOM   1081  CG  HIS A 144       3.418   5.663   3.888  1.00  0.92           C  
ATOM   1082  CD2 HIS A 144       3.888   4.979   2.818  1.00  0.90           C  
ATOM   1083  ND1 HIS A 144       4.103   6.859   3.913  1.00  0.90           N  
ATOM   1084  CE1 HIS A 144       4.951   6.894   2.899  1.00  0.90           C  
ATOM   1085  NE2 HIS A 144       4.841   5.766   2.220  1.00  0.90           N  
ATOM   1086  N   TYR A 145       1.469   4.655   7.981  1.00  0.95           N  
ATOM   1087  CA  TYR A 145       0.212   4.357   8.659  1.00  0.96           C  
ATOM   1088  C   TYR A 145      -0.384   5.615   9.280  1.00  0.95           C  
ATOM   1089  CB  TYR A 145       0.422   3.291   9.738  1.00  0.96           C  
ATOM   1090  O   TYR A 145       0.280   6.652   9.354  1.00  0.95           O  
ATOM   1091  CG  TYR A 145       1.353   3.723  10.845  1.00  0.96           C  
ATOM   1092  CD1 TYR A 145       2.693   3.342  10.842  1.00  0.95           C  
ATOM   1093  CD2 TYR A 145       0.895   4.511  11.895  1.00  0.95           C  
ATOM   1094  CE1 TYR A 145       3.554   3.736  11.861  1.00  0.94           C  
ATOM   1095  CE2 TYR A 145       1.747   4.911  12.919  1.00  0.94           C  
ATOM   1096  OH  TYR A 145       3.921   4.912  13.904  1.00  0.93           O  
ATOM   1097  CZ  TYR A 145       3.073   4.519  12.893  1.00  0.94           C  
ATOM   1098  N   ILE A 146      -1.672   5.563   9.648  1.00  0.94           N  
ATOM   1099  CA  ILE A 146      -2.408   6.608  10.352  1.00  0.94           C  
ATOM   1100  C   ILE A 146      -2.822   6.106  11.733  1.00  0.94           C  
ATOM   1101  CB  ILE A 146      -3.650   7.061   9.552  1.00  0.93           C  
ATOM   1102  O   ILE A 146      -3.419   5.034  11.858  1.00  0.93           O  
ATOM   1103  CG1 ILE A 146      -3.237   7.558   8.161  1.00  0.91           C  
ATOM   1104  CG2 ILE A 146      -4.418   8.144  10.315  1.00  0.90           C  
ATOM   1105  CD1 ILE A 146      -4.408   7.812   7.222  1.00  0.89           C  
ATOM   1106  N   LYS A 147      -2.522   6.890  12.697  1.00  0.97           N  
ATOM   1107  CA  LYS A 147      -2.943   6.735  14.086  1.00  0.97           C  
ATOM   1108  C   LYS A 147      -3.413   8.065  14.669  1.00  0.96           C  
ATOM   1109  CB  LYS A 147      -1.803   6.166  14.932  1.00  0.97           C  
ATOM   1110  O   LYS A 147      -2.702   9.069  14.592  1.00  0.95           O  
ATOM   1111  CG  LYS A 147      -2.109   6.103  16.421  1.00  0.95           C  
ATOM   1112  CD  LYS A 147      -0.935   5.537  17.210  1.00  0.93           C  
ATOM   1113  CE  LYS A 147      -1.187   5.599  18.710  1.00  0.93           C  
ATOM   1114  NZ  LYS A 147      -0.031   5.060  19.488  1.00  0.91           N  
ATOM   1115  N   ASP A 148      -4.734   8.071  15.217  1.00  0.96           N  
ATOM   1116  CA  ASP A 148      -5.372   9.220  15.852  1.00  0.96           C  
ATOM   1117  C   ASP A 148      -5.307  10.451  14.952  1.00  0.96           C  
ATOM   1118  CB  ASP A 148      -4.715   9.520  17.201  1.00  0.96           C  
ATOM   1119  O   ASP A 148      -5.072  11.564  15.428  1.00  0.94           O  
ATOM   1120  CG  ASP A 148      -4.766   8.343  18.160  1.00  0.94           C  
ATOM   1121  OD1 ASP A 148      -5.798   7.640  18.209  1.00  0.92           O  
ATOM   1122  OD2 ASP A 148      -3.766   8.120  18.876  1.00  0.93           O  
ATOM   1123  N   GLY A 149      -5.392  10.257  13.596  1.00  0.93           N  
ATOM   1124  CA  GLY A 149      -5.384  11.285  12.568  1.00  0.94           C  
ATOM   1125  C   GLY A 149      -3.995  11.813  12.262  1.00  0.94           C  
ATOM   1126  O   GLY A 149      -3.836  12.713  11.436  1.00  0.94           O  
ATOM   1127  N   ILE A 150      -2.961  11.269  12.907  1.00  0.97           N  
ATOM   1128  CA  ILE A 150      -1.564  11.609  12.660  1.00  0.97           C  
ATOM   1129  C   ILE A 150      -0.961  10.622  11.664  1.00  0.97           C  
ATOM   1130  CB  ILE A 150      -0.744  11.618  13.970  1.00  0.97           C  
ATOM   1131  O   ILE A 150      -1.142   9.409  11.795  1.00  0.97           O  
ATOM   1132  CG1 ILE A 150      -1.331  12.631  14.960  1.00  0.97           C  
ATOM   1133  CG2 ILE A 150       0.729  11.923  13.682  1.00  0.97           C  
ATOM   1134  CD1 ILE A 150      -0.683  12.596  16.337  1.00  0.96           C  
ATOM   1135  N   TYR A 151      -0.246  11.130  10.656  1.00  0.96           N  
ATOM   1136  CA  TYR A 151       0.454  10.348   9.643  1.00  0.97           C  
ATOM   1137  C   TYR A 151       1.860   9.985  10.108  1.00  0.97           C  
ATOM   1138  CB  TYR A 151       0.524  11.120   8.322  1.00  0.96           C  
ATOM   1139  O   TYR A 151       2.644  10.863  10.477  1.00  0.97           O  
ATOM   1140  CG  TYR A 151       1.418  10.477   7.289  1.00  0.95           C  
ATOM   1141  CD1 TYR A 151       2.607  11.084   6.893  1.00  0.92           C  
ATOM   1142  CD2 TYR A 151       1.074   9.261   6.707  1.00  0.92           C  
ATOM   1143  CE1 TYR A 151       3.432  10.496   5.940  1.00  0.92           C  
ATOM   1144  CE2 TYR A 151       1.891   8.664   5.753  1.00  0.92           C  
ATOM   1145  OH  TYR A 151       3.880   8.700   4.434  1.00  0.87           O  
ATOM   1146  CZ  TYR A 151       3.067   9.287   5.377  1.00  0.91           C  
ATOM   1147  N   TYR A 152       2.215   8.694  10.051  1.00  0.98           N  
ATOM   1148  CA  TYR A 152       3.531   8.128  10.326  1.00  0.98           C  
ATOM   1149  C   TYR A 152       4.136   7.518   9.068  1.00  0.98           C  
ATOM   1150  CB  TYR A 152       3.441   7.069  11.429  1.00  0.98           C  
ATOM   1151  O   TYR A 152       3.425   6.923   8.254  1.00  0.98           O  
ATOM   1152  CG  TYR A 152       3.076   7.630  12.782  1.00  0.98           C  
ATOM   1153  CD1 TYR A 152       4.054   7.875  13.743  1.00  0.98           C  
ATOM   1154  CD2 TYR A 152       1.753   7.916  13.102  1.00  0.98           C  
ATOM   1155  CE1 TYR A 152       3.723   8.391  14.991  1.00  0.97           C  
ATOM   1156  CE2 TYR A 152       1.410   8.431  14.348  1.00  0.97           C  
ATOM   1157  OH  TYR A 152       2.066   9.176  16.518  1.00  0.96           O  
ATOM   1158  CZ  TYR A 152       2.400   8.666  15.284  1.00  0.97           C  
ATOM   1159  N   ARG A 153       5.463   7.573   8.973  1.00  0.98           N  
ATOM   1160  CA  ARG A 153       6.177   7.121   7.784  1.00  0.98           C  
ATOM   1161  C   ARG A 153       7.556   6.580   8.146  1.00  0.98           C  
ATOM   1162  CB  ARG A 153       6.310   8.261   6.771  1.00  0.97           C  
ATOM   1163  O   ARG A 153       8.185   7.053   9.094  1.00  0.97           O  
ATOM   1164  CG  ARG A 153       7.095   9.456   7.288  1.00  0.96           C  
ATOM   1165  CD  ARG A 153       7.030  10.633   6.325  1.00  0.94           C  
ATOM   1166  NE  ARG A 153       7.847  11.752   6.786  1.00  0.93           N  
ATOM   1167  NH1 ARG A 153       6.098  13.259   6.875  1.00  0.87           N  
ATOM   1168  NH2 ARG A 153       8.216  13.919   7.452  1.00  0.86           N  
ATOM   1169  CZ  ARG A 153       7.385  12.974   7.036  1.00  0.91           C  
ATOM   1170  N   CYS A 154       8.016   5.652   7.367  1.00  0.97           N  
ATOM   1171  CA  CYS A 154       9.314   5.015   7.562  1.00  0.97           C  
ATOM   1172  C   CYS A 154       9.818   4.397   6.263  1.00  0.97           C  
ATOM   1173  CB  CYS A 154       9.228   3.943   8.647  1.00  0.96           C  
ATOM   1174  O   CYS A 154       9.025   4.054   5.385  1.00  0.95           O  
ATOM   1175  SG  CYS A 154      10.830   3.260   9.125  1.00  0.92           S  
ATOM   1176  N   GLY A 155      11.158   4.271   6.065  1.00  0.96           N  
ATOM   1177  CA  GLY A 155      11.791   3.541   4.978  1.00  0.95           C  
ATOM   1178  C   GLY A 155      12.508   4.443   3.992  1.00  0.95           C  
ATOM   1179  O   GLY A 155      13.056   5.479   4.375  1.00  0.94           O  
ATOM   1180  N   GLU A 156      12.574   4.056   2.746  1.00  0.93           N  
ATOM   1181  CA  GLU A 156      13.260   4.688   1.624  1.00  0.93           C  
ATOM   1182  C   GLU A 156      12.637   6.039   1.286  1.00  0.94           C  
ATOM   1183  CB  GLU A 156      13.234   3.775   0.395  1.00  0.92           C  
ATOM   1184  O   GLU A 156      11.413   6.164   1.215  1.00  0.93           O  
ATOM   1185  CG  GLU A 156      14.102   4.266  -0.755  1.00  0.83           C  
ATOM   1186  CD  GLU A 156      14.025   3.378  -1.986  1.00  0.79           C  
ATOM   1187  OE1 GLU A 156      13.618   2.201  -1.862  1.00  0.78           O  
ATOM   1188  OE2 GLU A 156      14.376   3.863  -3.085  1.00  0.75           O  
ATOM   1189  N   ASN A 157      13.461   7.022   0.835  1.00  0.94           N  
ATOM   1190  CA  ASN A 157      13.026   8.389   0.567  1.00  0.94           C  
ATOM   1191  C   ASN A 157      13.740   8.977  -0.646  1.00  0.93           C  
ATOM   1192  CB  ASN A 157      13.249   9.274   1.796  1.00  0.95           C  
ATOM   1193  O   ASN A 157      13.811  10.198  -0.798  1.00  0.92           O  
ATOM   1194  CG  ASN A 157      12.499  10.589   1.712  1.00  0.95           C  
ATOM   1195  ND2 ASN A 157      13.029  11.616   2.365  1.00  0.95           N  
ATOM   1196  OD1 ASN A 157      11.451  10.680   1.067  1.00  0.94           O  
ATOM   1197  N   THR A 158      14.319   8.076  -1.494  1.00  0.92           N  
ATOM   1198  CA  THR A 158      15.201   8.399  -2.610  1.00  0.91           C  
ATOM   1199  C   THR A 158      14.533   9.392  -3.556  1.00  0.91           C  
ATOM   1200  CB  THR A 158      15.603   7.133  -3.389  1.00  0.90           C  
ATOM   1201  O   THR A 158      15.209  10.208  -4.187  1.00  0.89           O  
ATOM   1202  CG2 THR A 158      16.572   7.467  -4.518  1.00  0.84           C  
ATOM   1203  OG1 THR A 158      16.230   6.207  -2.494  1.00  0.86           O  
ATOM   1204  N   PHE A 159      13.212   9.406  -3.527  1.00  0.88           N  
ATOM   1205  CA  PHE A 159      12.450  10.227  -4.461  1.00  0.89           C  
ATOM   1206  C   PHE A 159      11.642  11.284  -3.717  1.00  0.90           C  
ATOM   1207  CB  PHE A 159      11.520   9.356  -5.310  1.00  0.87           C  
ATOM   1208  O   PHE A 159      10.631  11.771  -4.226  1.00  0.89           O  
ATOM   1209  CG  PHE A 159      12.242   8.350  -6.165  1.00  0.84           C  
ATOM   1210  CD1 PHE A 159      13.004   8.760  -7.252  1.00  0.80           C  
ATOM   1211  CD2 PHE A 159      12.160   6.993  -5.880  1.00  0.81           C  
ATOM   1212  CE1 PHE A 159      13.674   7.830  -8.045  1.00  0.80           C  
ATOM   1213  CE2 PHE A 159      12.827   6.058  -6.667  1.00  0.81           C  
ATOM   1214  CZ  PHE A 159      13.582   6.479  -7.749  1.00  0.78           C  
ATOM   1215  N   TYR A 160      12.035  11.519  -2.445  1.00  0.92           N  
ATOM   1216  CA  TYR A 160      11.441  12.510  -1.555  1.00  0.93           C  
ATOM   1217  C   TYR A 160      10.002  12.142  -1.211  1.00  0.93           C  
ATOM   1218  CB  TYR A 160      11.485  13.901  -2.193  1.00  0.92           C  
ATOM   1219  O   TYR A 160       9.235  12.984  -0.740  1.00  0.93           O  
ATOM   1220  CG  TYR A 160      12.883  14.389  -2.489  1.00  0.92           C  
ATOM   1221  CD1 TYR A 160      13.566  15.196  -1.582  1.00  0.91           C  
ATOM   1222  CD2 TYR A 160      13.522  14.045  -3.675  1.00  0.91           C  
ATOM   1223  CE1 TYR A 160      14.853  15.650  -1.851  1.00  0.91           C  
ATOM   1224  CE2 TYR A 160      14.809  14.492  -3.954  1.00  0.91           C  
ATOM   1225  OH  TYR A 160      16.740  15.739  -3.309  1.00  0.87           O  
ATOM   1226  CZ  TYR A 160      15.466  15.293  -3.038  1.00  0.90           C  
ATOM   1227  N   GLN A 161       9.598  10.952  -1.431  1.00  0.91           N  
ATOM   1228  CA  GLN A 161       8.223  10.482  -1.302  1.00  0.91           C  
ATOM   1229  C   GLN A 161       7.789  10.446   0.161  1.00  0.92           C  
ATOM   1230  CB  GLN A 161       8.067   9.097  -1.930  1.00  0.90           C  
ATOM   1231  O   GLN A 161       6.594  10.388   0.458  1.00  0.92           O  
ATOM   1232  CG  GLN A 161       8.831   8.001  -1.199  1.00  0.88           C  
ATOM   1233  CD  GLN A 161      10.268   7.873  -1.670  1.00  0.86           C  
ATOM   1234  NE2 GLN A 161      10.784   6.649  -1.673  1.00  0.85           N  
ATOM   1235  OE1 GLN A 161      10.908   8.867  -2.028  1.00  0.86           O  
ATOM   1236  N   LEU A 162       8.680  10.565   1.125  1.00  0.95           N  
ATOM   1237  CA  LEU A 162       8.340  10.675   2.539  1.00  0.96           C  
ATOM   1238  C   LEU A 162       8.129  12.133   2.935  1.00  0.95           C  
ATOM   1239  CB  LEU A 162       9.438  10.053   3.405  1.00  0.95           C  
ATOM   1240  O   LEU A 162       7.693  12.420   4.052  1.00  0.95           O  
ATOM   1241  CG  LEU A 162       9.721   8.567   3.177  1.00  0.95           C  
ATOM   1242  CD1 LEU A 162      10.723   8.054   4.206  1.00  0.93           C  
ATOM   1243  CD2 LEU A 162       8.428   7.761   3.235  1.00  0.93           C  
ATOM   1244  N   GLY A 163       8.468  13.130   2.008  1.00  0.95           N  
ATOM   1245  CA  GLY A 163       8.193  14.547   2.189  1.00  0.95           C  
ATOM   1246  C   GLY A 163       8.932  15.153   3.367  1.00  0.95           C  
ATOM   1247  O   GLY A 163       8.360  15.936   4.128  1.00  0.94           O  
ATOM   1248  N   THR A 164      10.257  14.850   3.624  1.00  0.96           N  
ATOM   1249  CA  THR A 164      11.051  15.226   4.788  1.00  0.96           C  
ATOM   1250  C   THR A 164      11.848  16.498   4.512  1.00  0.95           C  
ATOM   1251  CB  THR A 164      12.012  14.094   5.197  1.00  0.95           C  
ATOM   1252  O   THR A 164      12.541  17.007   5.395  1.00  0.94           O  
ATOM   1253  CG2 THR A 164      11.254  12.925   5.817  1.00  0.90           C  
ATOM   1254  OG1 THR A 164      12.717  13.631   4.039  1.00  0.91           O  
ATOM   1255  N   GLY A 165      11.794  17.006   3.241  1.00  0.95           N  
ATOM   1256  CA  GLY A 165      12.626  18.112   2.793  1.00  0.95           C  
ATOM   1257  C   GLY A 165      13.958  17.664   2.223  1.00  0.95           C  
ATOM   1258  O   GLY A 165      14.646  18.440   1.556  1.00  0.94           O  
ATOM   1259  N   ASP A 166      14.304  16.404   2.434  1.00  0.95           N  
ATOM   1260  CA  ASP A 166      15.518  15.770   1.928  1.00  0.96           C  
ATOM   1261  C   ASP A 166      15.219  14.382   1.366  1.00  0.95           C  
ATOM   1262  CB  ASP A 166      16.574  15.675   3.031  1.00  0.95           C  
ATOM   1263  O   ASP A 166      14.067  13.944   1.360  1.00  0.94           O  
ATOM   1264  CG  ASP A 166      16.157  14.765   4.174  1.00  0.93           C  
ATOM   1265  OD1 ASP A 166      15.501  13.731   3.922  1.00  0.90           O  
ATOM   1266  OD2 ASP A 166      16.486  15.086   5.336  1.00  0.92           O  
ATOM   1267  N   ASN A 167      16.254  13.591   0.903  1.00  0.94           N  
ATOM   1268  CA  ASN A 167      16.076  12.272   0.304  1.00  0.95           C  
ATOM   1269  C   ASN A 167      16.686  11.175   1.172  1.00  0.94           C  
ATOM   1270  CB  ASN A 167      16.679  12.234  -1.101  1.00  0.93           C  
ATOM   1271  O   ASN A 167      16.942  10.069   0.694  1.00  0.93           O  
ATOM   1272  CG  ASN A 167      18.191  12.349  -1.091  1.00  0.85           C  
ATOM   1273  ND2 ASN A 167      18.830  11.865  -2.149  1.00  0.80           N  
ATOM   1274  OD1 ASN A 167      18.780  12.868  -0.139  1.00  0.78           O  
ATOM   1275  N   ASN A 168      17.014  11.454   2.425  1.00  0.95           N  
ATOM   1276  CA  ASN A 168      17.518  10.455   3.361  1.00  0.95           C  
ATOM   1277  C   ASN A 168      16.421   9.484   3.789  1.00  0.95           C  
ATOM   1278  CB  ASN A 168      18.137  11.130   4.587  1.00  0.95           C  
ATOM   1279  O   ASN A 168      15.296   9.898   4.075  1.00  0.95           O  
ATOM   1280  CG  ASN A 168      19.375  11.936   4.246  1.00  0.93           C  
ATOM   1281  ND2 ASN A 168      19.385  13.204   4.640  1.00  0.93           N  
ATOM   1282  OD1 ASN A 168      20.315  11.423   3.634  1.00  0.92           O  
ATOM   1283  N   PRO A 169      16.707   8.195   3.878  1.00  0.94           N  
ATOM   1284  CA  PRO A 169      15.728   7.262   4.442  1.00  0.95           C  
ATOM   1285  C   PRO A 169      15.409   7.556   5.906  1.00  0.95           C  
ATOM   1286  CB  PRO A 169      16.413   5.901   4.295  1.00  0.94           C  
ATOM   1287  O   PRO A 169      16.269   8.044   6.644  1.00  0.94           O  
ATOM   1288  CG  PRO A 169      17.874   6.195   4.397  1.00  0.90           C  
ATOM   1289  CD  PRO A 169      18.133   7.544   3.790  1.00  0.89           C  
ATOM   1290  N   ILE A 170      14.244   7.239   6.418  1.00  0.96           N  
ATOM   1291  CA  ILE A 170      13.829   7.248   7.816  1.00  0.96           C  
ATOM   1292  C   ILE A 170      13.838   5.824   8.367  1.00  0.96           C  
ATOM   1293  CB  ILE A 170      12.428   7.879   7.985  1.00  0.96           C  
ATOM   1294  O   ILE A 170      13.135   4.949   7.855  1.00  0.96           O  
ATOM   1295  CG1 ILE A 170      12.424   9.319   7.459  1.00  0.90           C  
ATOM   1296  CG2 ILE A 170      11.987   7.831   9.451  1.00  0.90           C  
ATOM   1297  CD1 ILE A 170      11.071  10.010   7.555  1.00  0.85           C  
ATOM   1298  N   THR A 171      14.613   5.626   9.457  1.00  0.96           N  
ATOM   1299  CA  THR A 171      14.865   4.277   9.952  1.00  0.96           C  
ATOM   1300  C   THR A 171      13.970   3.963  11.147  1.00  0.96           C  
ATOM   1301  CB  THR A 171      16.341   4.095  10.350  1.00  0.95           C  
ATOM   1302  O   THR A 171      14.073   2.888  11.741  1.00  0.95           O  
ATOM   1303  CG2 THR A 171      17.256   4.200   9.135  1.00  0.91           C  
ATOM   1304  OG1 THR A 171      16.703   5.109  11.296  1.00  0.92           O  
ATOM   1305  N   THR A 172      13.132   4.893  11.549  1.00  0.97           N  
ATOM   1306  CA  THR A 172      12.108   4.764  12.580  1.00  0.97           C  
ATOM   1307  C   THR A 172      10.818   5.457  12.151  1.00  0.97           C  
ATOM   1308  CB  THR A 172      12.587   5.351  13.921  1.00  0.96           C  
ATOM   1309  O   THR A 172      10.856   6.504  11.501  1.00  0.97           O  
ATOM   1310  CG2 THR A 172      13.794   4.587  14.456  1.00  0.89           C  
ATOM   1311  OG1 THR A 172      12.951   6.724  13.731  1.00  0.92           O  
ATOM   1312  N   PHE A 173       9.703   4.891  12.444  1.00  0.98           N  
ATOM   1313  CA  PHE A 173       8.443   5.567  12.158  1.00  0.98           C  
ATOM   1314  C   PHE A 173       8.405   6.942  12.815  1.00  0.97           C  
ATOM   1315  CB  PHE A 173       7.258   4.723  12.638  1.00  0.98           C  
ATOM   1316  O   PHE A 173       8.451   7.051  14.042  1.00  0.97           O  
ATOM   1317  CG  PHE A 173       6.913   3.583  11.718  1.00  0.98           C  
ATOM   1318  CD1 PHE A 173       6.211   3.809  10.541  1.00  0.97           C  
ATOM   1319  CD2 PHE A 173       7.292   2.284  12.032  1.00  0.97           C  
ATOM   1320  CE1 PHE A 173       5.891   2.755   9.688  1.00  0.97           C  
ATOM   1321  CE2 PHE A 173       6.976   1.226  11.185  1.00  0.97           C  
ATOM   1322  CZ  PHE A 173       6.274   1.464  10.014  1.00  0.97           C  
ATOM   1323  N   THR A 174       8.250   7.987  12.014  1.00  0.98           N  
ATOM   1324  CA  THR A 174       8.235   9.385  12.429  1.00  0.98           C  
ATOM   1325  C   THR A 174       6.915  10.049  12.047  1.00  0.98           C  
ATOM   1326  CB  THR A 174       9.406  10.166  11.804  1.00  0.97           C  
ATOM   1327  O   THR A 174       6.450   9.911  10.913  1.00  0.98           O  
ATOM   1328  CG2 THR A 174       9.459  11.595  12.333  1.00  0.84           C  
ATOM   1329  OG1 THR A 174      10.637   9.505  12.120  1.00  0.87           O  
ATOM   1330  N   ALA A 175       6.352  10.762  12.896  1.00  0.98           N  
ATOM   1331  CA  ALA A 175       5.110  11.506  12.709  1.00  0.98           C  
ATOM   1332  C   ALA A 175       5.327  12.721  11.811  1.00  0.98           C  
ATOM   1333  CB  ALA A 175       4.541  11.941  14.058  1.00  0.98           C  
ATOM   1334  O   ALA A 175       6.363  13.384  11.893  1.00  0.98           O  
ATOM   1335  N   LEU A 176       4.351  13.030  10.916  1.00  0.98           N  
ATOM   1336  CA  LEU A 176       4.229  14.323  10.253  1.00  0.97           C  
ATOM   1337  C   LEU A 176       3.279  15.239  11.016  1.00  0.96           C  
ATOM   1338  CB  LEU A 176       3.738  14.144   8.814  1.00  0.97           C  
ATOM   1339  O   LEU A 176       2.068  15.005  11.039  1.00  0.95           O  
ATOM   1340  CG  LEU A 176       3.537  15.424   8.002  1.00  0.95           C  
ATOM   1341  CD1 LEU A 176       4.870  16.136   7.795  1.00  0.91           C  
ATOM   1342  CD2 LEU A 176       2.880  15.110   6.662  1.00  0.91           C  
ATOM   1343  N   ASN A 177       3.725  16.302  11.564  1.00  0.95           N  
ATOM   1344  CA  ASN A 177       2.919  17.339  12.199  1.00  0.94           C  
ATOM   1345  C   ASN A 177       2.323  18.295  11.170  1.00  0.94           C  
ATOM   1346  CB  ASN A 177       3.751  18.113  13.224  1.00  0.92           C  
ATOM   1347  O   ASN A 177       3.050  19.062  10.535  1.00  0.93           O  
ATOM   1348  CG  ASN A 177       2.918  19.086  14.036  1.00  0.85           C  
ATOM   1349  ND2 ASN A 177       3.496  19.607  15.112  1.00  0.84           N  
ATOM   1350  OD1 ASN A 177       1.765  19.368  13.699  1.00  0.83           O  
ATOM   1351  N   LEU A 178       0.991  18.260  11.028  1.00  0.96           N  
ATOM   1352  CA  LEU A 178       0.230  19.109  10.117  1.00  0.96           C  
ATOM   1353  C   LEU A 178      -0.576  20.148  10.888  1.00  0.94           C  
ATOM   1354  CB  LEU A 178      -0.704  18.261   9.250  1.00  0.95           C  
ATOM   1355  O   LEU A 178      -1.610  20.620  10.407  1.00  0.91           O  
ATOM   1356  CG  LEU A 178      -0.032  17.309   8.259  1.00  0.93           C  
ATOM   1357  CD1 LEU A 178      -1.083  16.513   7.492  1.00  0.89           C  
ATOM   1358  CD2 LEU A 178       0.867  18.081   7.300  1.00  0.89           C  
ATOM   1359  N   GLY A 179      -0.082  20.553  12.132  1.00  0.95           N  
ATOM   1360  CA  GLY A 179      -0.778  21.482  13.007  1.00  0.95           C  
ATOM   1361  C   GLY A 179      -2.115  20.956  13.494  1.00  0.95           C  
ATOM   1362  O   GLY A 179      -2.178  19.903  14.132  1.00  0.93           O  
ATOM   1363  N   SER A 180      -3.258  21.651  13.267  1.00  0.95           N  
ATOM   1364  CA  SER A 180      -4.601  21.276  13.697  1.00  0.95           C  
ATOM   1365  C   SER A 180      -5.309  20.441  12.635  1.00  0.94           C  
ATOM   1366  CB  SER A 180      -5.430  22.521  14.015  1.00  0.94           C  
ATOM   1367  O   SER A 180      -6.523  20.239  12.704  1.00  0.93           O  
ATOM   1368  OG  SER A 180      -5.496  23.381  12.890  1.00  0.91           O  
ATOM   1369  N   SER A 181      -4.652  19.983  11.605  1.00  0.93           N  
ATOM   1370  CA  SER A 181      -5.199  19.140  10.547  1.00  0.94           C  
ATOM   1371  C   SER A 181      -4.965  17.662  10.842  1.00  0.94           C  
ATOM   1372  CB  SER A 181      -4.580  19.504   9.197  1.00  0.92           C  
ATOM   1373  O   SER A 181      -3.959  17.298  11.455  1.00  0.93           O  
ATOM   1374  OG  SER A 181      -4.795  20.872   8.898  1.00  0.88           O  
ATOM   1375  N   HIS A 182      -5.896  16.821  10.339  1.00  0.92           N  
ATOM   1376  CA  HIS A 182      -5.861  15.372  10.501  1.00  0.92           C  
ATOM   1377  C   HIS A 182      -5.716  14.670   9.155  1.00  0.92           C  
ATOM   1378  CB  HIS A 182      -7.122  14.882  11.215  1.00  0.90           C  
ATOM   1379  O   HIS A 182      -6.357  15.058   8.175  1.00  0.91           O  
ATOM   1380  CG  HIS A 182      -7.291  15.446  12.589  1.00  0.81           C  
ATOM   1381  CD2 HIS A 182      -8.016  16.499  13.035  1.00  0.75           C  
ATOM   1382  ND1 HIS A 182      -6.662  14.914  13.695  1.00  0.76           N  
ATOM   1383  CE1 HIS A 182      -6.996  15.617  14.764  1.00  0.74           C  
ATOM   1384  NE2 HIS A 182      -7.816  16.584  14.391  1.00  0.73           N  
ATOM   1385  N   VAL A 183      -4.887  13.600   9.143  1.00  0.90           N  
ATOM   1386  CA  VAL A 183      -4.821  12.750   7.959  1.00  0.90           C  
ATOM   1387  C   VAL A 183      -5.898  11.671   8.036  1.00  0.89           C  
ATOM   1388  CB  VAL A 183      -3.427  12.102   7.803  1.00  0.90           C  
ATOM   1389  O   VAL A 183      -5.932  10.885   8.987  1.00  0.88           O  
ATOM   1390  CG1 VAL A 183      -3.361  11.263   6.527  1.00  0.90           C  
ATOM   1391  CG2 VAL A 183      -2.338  13.173   7.798  1.00  0.90           C  
ATOM   1392  N   ILE A 184      -6.755  11.645   6.951  1.00  0.85           N  
ATOM   1393  CA  ILE A 184      -7.875  10.710   6.949  1.00  0.84           C  
ATOM   1394  C   ILE A 184      -7.567   9.537   6.021  1.00  0.84           C  
ATOM   1395  CB  ILE A 184      -9.189  11.402   6.520  1.00  0.82           C  
ATOM   1396  O   ILE A 184      -8.115   8.445   6.187  1.00  0.82           O  
ATOM   1397  CG1 ILE A 184      -9.015  12.078   5.156  1.00  0.71           C  
ATOM   1398  CG2 ILE A 184      -9.637  12.413   7.580  1.00  0.71           C  
ATOM   1399  CD1 ILE A 184     -10.320  12.545   4.526  1.00  0.69           C  
ATOM   1400  N   ALA A 185      -6.581   9.690   5.008  1.00  0.83           N  
ATOM   1401  CA  ALA A 185      -6.148   8.621   4.112  1.00  0.83           C  
ATOM   1402  C   ALA A 185      -4.726   8.864   3.615  1.00  0.84           C  
ATOM   1403  CB  ALA A 185      -7.107   8.495   2.931  1.00  0.82           C  
ATOM   1404  O   ALA A 185      -4.294  10.012   3.488  1.00  0.83           O  
ATOM   1405  N   VAL A 186      -4.063   7.780   3.358  1.00  0.86           N  
ATOM   1406  CA  VAL A 186      -2.730   7.782   2.763  1.00  0.86           C  
ATOM   1407  C   VAL A 186      -2.683   6.796   1.598  1.00  0.85           C  
ATOM   1408  CB  VAL A 186      -1.643   7.431   3.803  1.00  0.85           C  
ATOM   1409  O   VAL A 186      -3.218   5.689   1.692  1.00  0.83           O  
ATOM   1410  CG1 VAL A 186      -1.926   6.072   4.441  1.00  0.84           C  
ATOM   1411  CG2 VAL A 186      -0.261   7.443   3.154  1.00  0.82           C  
ATOM   1412  N   GLN A 187      -2.028   7.221   0.562  1.00  0.82           N  
ATOM   1413  CA  GLN A 187      -1.643   6.389  -0.573  1.00  0.82           C  
ATOM   1414  C   GLN A 187      -0.172   6.589  -0.928  1.00  0.82           C  
ATOM   1415  CB  GLN A 187      -2.522   6.695  -1.786  1.00  0.80           C  
ATOM   1416  O   GLN A 187       0.295   7.724  -1.042  1.00  0.81           O  
ATOM   1417  CG  GLN A 187      -2.333   5.724  -2.944  1.00  0.74           C  
ATOM   1418  CD  GLN A 187      -3.051   6.166  -4.205  1.00  0.71           C  
ATOM   1419  NE2 GLN A 187      -3.591   5.206  -4.947  1.00  0.64           N  
ATOM   1420  OE1 GLN A 187      -3.121   7.362  -4.508  1.00  0.67           O  
ATOM   1421  N   ALA A 188       0.430   5.537  -1.206  1.00  0.84           N  
ATOM   1422  CA  ALA A 188       1.835   5.569  -1.605  1.00  0.84           C  
ATOM   1423  C   ALA A 188       2.055   4.790  -2.899  1.00  0.83           C  
ATOM   1424  CB  ALA A 188       2.716   5.008  -0.492  1.00  0.83           C  
ATOM   1425  O   ALA A 188       1.437   3.745  -3.114  1.00  0.80           O  
ATOM   1426  N   THR A 189       2.854   5.377  -3.783  1.00  0.80           N  
ATOM   1427  CA  THR A 189       3.442   4.707  -4.938  1.00  0.79           C  
ATOM   1428  C   THR A 189       4.964   4.682  -4.831  1.00  0.80           C  
ATOM   1429  CB  THR A 189       3.028   5.394  -6.252  1.00  0.78           C  
ATOM   1430  O   THR A 189       5.538   5.276  -3.916  1.00  0.78           O  
ATOM   1431  CG2 THR A 189       1.521   5.621  -6.303  1.00  0.73           C  
ATOM   1432  OG1 THR A 189       3.694   6.659  -6.354  1.00  0.73           O  
ATOM   1433  N   ARG A 190       5.574   4.086  -5.901  1.00  0.79           N  
ATOM   1434  CA  ARG A 190       7.031   3.997  -5.910  1.00  0.79           C  
ATOM   1435  C   ARG A 190       7.664   5.362  -5.663  1.00  0.80           C  
ATOM   1436  CB  ARG A 190       7.526   3.422  -7.239  1.00  0.78           C  
ATOM   1437  O   ARG A 190       8.734   5.455  -5.058  1.00  0.79           O  
ATOM   1438  CG  ARG A 190       9.036   3.257  -7.315  1.00  0.76           C  
ATOM   1439  CD  ARG A 190       9.462   2.551  -8.594  1.00  0.76           C  
ATOM   1440  NE  ARG A 190      10.909   2.363  -8.649  1.00  0.69           N  
ATOM   1441  NH1 ARG A 190      10.883   1.124 -10.598  1.00  0.71           N  
ATOM   1442  NH2 ARG A 190      12.871   1.581  -9.552  1.00  0.69           N  
ATOM   1443  CZ  ARG A 190      11.551   1.690  -9.599  1.00  0.70           C  
ATOM   1444  N   TRP A 191       7.040   6.480  -6.132  1.00  0.82           N  
ATOM   1445  CA  TRP A 191       7.788   7.730  -6.214  1.00  0.83           C  
ATOM   1446  C   TRP A 191       7.019   8.869  -5.552  1.00  0.84           C  
ATOM   1447  CB  TRP A 191       8.090   8.082  -7.673  1.00  0.81           C  
ATOM   1448  O   TRP A 191       7.545   9.974  -5.398  1.00  0.82           O  
ATOM   1449  CG  TRP A 191       8.936   7.067  -8.382  1.00  0.72           C  
ATOM   1450  CD1 TRP A 191       9.930   6.300  -7.840  1.00  0.64           C  
ATOM   1451  CD2 TRP A 191       8.864   6.713  -9.766  1.00  0.67           C  
ATOM   1452  CE2 TRP A 191       9.845   5.722  -9.995  1.00  0.66           C  
ATOM   1453  CE3 TRP A 191       8.064   7.136 -10.836  1.00  0.75           C  
ATOM   1454  NE1 TRP A 191      10.480   5.489  -8.805  1.00  0.75           N  
ATOM   1455  CH2 TRP A 191       9.251   5.580 -12.282  1.00  0.69           C  
ATOM   1456  CZ2 TRP A 191      10.047   5.148 -11.253  1.00  0.73           C  
ATOM   1457  CZ3 TRP A 191       8.267   6.563 -12.086  1.00  0.67           C  
ATOM   1458  N   VAL A 192       5.757   8.569  -5.153  1.00  0.83           N  
ATOM   1459  CA  VAL A 192       4.875   9.636  -4.692  1.00  0.84           C  
ATOM   1460  C   VAL A 192       4.030   9.138  -3.521  1.00  0.84           C  
ATOM   1461  CB  VAL A 192       3.961  10.148  -5.827  1.00  0.82           C  
ATOM   1462  O   VAL A 192       3.453   8.050  -3.582  1.00  0.84           O  
ATOM   1463  CG1 VAL A 192       3.052  11.269  -5.325  1.00  0.79           C  
ATOM   1464  CG2 VAL A 192       4.799  10.626  -7.012  1.00  0.78           C  
ATOM   1465  N   THR A 193       3.931   9.951  -2.520  1.00  0.87           N  
ATOM   1466  CA  THR A 193       2.945   9.795  -1.456  1.00  0.88           C  
ATOM   1467  C   THR A 193       1.904  10.908  -1.515  1.00  0.87           C  
ATOM   1468  CB  THR A 193       3.616   9.788  -0.070  1.00  0.87           C  
ATOM   1469  O   THR A 193       2.244  12.072  -1.738  1.00  0.87           O  
ATOM   1470  CG2 THR A 193       2.585   9.604   1.039  1.00  0.88           C  
ATOM   1471  OG1 THR A 193       4.564   8.715  -0.009  1.00  0.89           O  
ATOM   1472  N   ARG A 194       0.735  10.547  -1.224  1.00  0.83           N  
ATOM   1473  CA  ARG A 194      -0.433  11.420  -1.161  1.00  0.83           C  
ATOM   1474  C   ARG A 194      -1.159  11.267   0.171  1.00  0.84           C  
ATOM   1475  CB  ARG A 194      -1.390  11.124  -2.317  1.00  0.82           C  
ATOM   1476  O   ARG A 194      -1.406  10.147   0.624  1.00  0.84           O  
ATOM   1477  CG  ARG A 194      -0.769  11.308  -3.693  1.00  0.78           C  
ATOM   1478  CD  ARG A 194      -1.751  10.964  -4.805  1.00  0.76           C  
ATOM   1479  NE  ARG A 194      -1.133  11.076  -6.123  1.00  0.69           N  
ATOM   1480  NH1 ARG A 194      -0.265   8.935  -6.126  1.00  0.63           N  
ATOM   1481  NH2 ARG A 194       0.079  10.319  -7.921  1.00  0.61           N  
ATOM   1482  CZ  ARG A 194      -0.441  10.110  -6.720  1.00  0.69           C  
ATOM   1483  N   LEU A 195      -1.534  12.373   0.635  1.00  0.87           N  
ATOM   1484  CA  LEU A 195      -2.324  12.464   1.858  1.00  0.87           C  
ATOM   1485  C   LEU A 195      -3.642  13.186   1.602  1.00  0.86           C  
ATOM   1486  CB  LEU A 195      -1.537  13.188   2.953  1.00  0.87           C  
ATOM   1487  O   LEU A 195      -3.656  14.275   1.024  1.00  0.85           O  
ATOM   1488  CG  LEU A 195      -0.123  12.671   3.227  1.00  0.89           C  
ATOM   1489  CD1 LEU A 195       0.535  13.488   4.333  1.00  0.89           C  
ATOM   1490  CD2 LEU A 195      -0.157  11.192   3.596  1.00  0.89           C  
ATOM   1491  N   ILE A 196      -4.691  12.609   2.012  1.00  0.82           N  
ATOM   1492  CA  ILE A 196      -5.913  13.380   2.216  1.00  0.82           C  
ATOM   1493  C   ILE A 196      -5.951  13.918   3.645  1.00  0.83           C  
ATOM   1494  CB  ILE A 196      -7.172  12.531   1.929  1.00  0.81           C  
ATOM   1495  O   ILE A 196      -5.930  13.145   4.606  1.00  0.83           O  
ATOM   1496  CG1 ILE A 196      -7.119  11.963   0.507  1.00  0.77           C  
ATOM   1497  CG2 ILE A 196      -8.442  13.361   2.141  1.00  0.76           C  
ATOM   1498  CD1 ILE A 196      -8.304  11.075   0.151  1.00  0.74           C  
ATOM   1499  N   VAL A 197      -6.009  15.233   3.678  1.00  0.87           N  
ATOM   1500  CA  VAL A 197      -5.912  15.972   4.932  1.00  0.87           C  
ATOM   1501  C   VAL A 197      -7.193  16.770   5.162  1.00  0.86           C  
ATOM   1502  CB  VAL A 197      -4.688  16.915   4.943  1.00  0.86           C  
ATOM   1503  O   VAL A 197      -7.646  17.498   4.276  1.00  0.85           O  
ATOM   1504  CG1 VAL A 197      -4.574  17.638   6.284  1.00  0.87           C  
ATOM   1505  CG2 VAL A 197      -3.410  16.133   4.644  1.00  0.86           C  
ATOM   1506  N   GLN A 198      -7.790  16.607   6.367  1.00  0.85           N  
ATOM   1507  CA  GLN A 198      -8.918  17.401   6.842  1.00  0.86           C  
ATOM   1508  C   GLN A 198      -8.461  18.474   7.826  1.00  0.86           C  
ATOM   1509  CB  GLN A 198      -9.970  16.504   7.495  1.00  0.85           C  
ATOM   1510  O   GLN A 198      -7.805  18.169   8.824  1.00  0.85           O  
ATOM   1511  CG  GLN A 198     -11.261  17.228   7.853  1.00  0.84           C  
ATOM   1512  CD  GLN A 198     -12.353  16.286   8.322  1.00  0.83           C  
ATOM   1513  NE2 GLN A 198     -13.599  16.611   7.993  1.00  0.82           N  
ATOM   1514  OE1 GLN A 198     -12.079  15.272   8.974  1.00  0.82           O  
ATOM   1515  N   SER A 199      -8.820  19.739   7.534  1.00  0.87           N  
ATOM   1516  CA  SER A 199      -8.540  20.869   8.415  1.00  0.87           C  
ATOM   1517  C   SER A 199      -9.535  20.929   9.569  1.00  0.88           C  
ATOM   1518  CB  SER A 199      -8.576  22.182   7.631  1.00  0.86           C  
ATOM   1519  O   SER A 199     -10.584  20.284   9.526  1.00  0.87           O  
ATOM   1520  OG  SER A 199      -9.895  22.477   7.205  1.00  0.85           O  
ATOM   1521  N   SER A 200      -9.302  21.783  10.525  1.00  0.88           N  
ATOM   1522  CA  SER A 200     -10.153  22.034  11.683  1.00  0.89           C  
ATOM   1523  C   SER A 200     -11.486  22.647  11.267  1.00  0.87           C  
ATOM   1524  CB  SER A 200      -9.447  22.956  12.678  1.00  0.87           C  
ATOM   1525  O   SER A 200     -12.463  22.588  12.017  1.00  0.86           O  
ATOM   1526  OG  SER A 200      -9.021  24.149  12.043  1.00  0.87           O  
ATOM   1527  N   THR A 201     -11.637  23.145  10.025  1.00  0.84           N  
ATOM   1528  CA  THR A 201     -12.856  23.723   9.471  1.00  0.83           C  
ATOM   1529  C   THR A 201     -13.579  22.714   8.583  1.00  0.81           C  
ATOM   1530  CB  THR A 201     -12.553  24.998   8.662  1.00  0.81           C  
ATOM   1531  O   THR A 201     -14.467  23.083   7.811  1.00  0.78           O  
ATOM   1532  CG2 THR A 201     -11.997  26.099   9.560  1.00  0.80           C  
ATOM   1533  OG1 THR A 201     -11.590  24.694   7.646  1.00  0.85           O  
ATOM   1534  N   SER A 202     -13.123  21.436   8.556  1.00  0.79           N  
ATOM   1535  CA  SER A 202     -13.650  20.272   7.850  1.00  0.79           C  
ATOM   1536  C   SER A 202     -13.397  20.375   6.349  1.00  0.79           C  
ATOM   1537  CB  SER A 202     -15.148  20.117   8.113  1.00  0.76           C  
ATOM   1538  O   SER A 202     -13.905  19.564   5.572  1.00  0.76           O  
ATOM   1539  OG  SER A 202     -15.405  20.002   9.502  1.00  0.76           O  
ATOM   1540  N   ALA A 203     -12.592  21.298   5.955  1.00  0.80           N  
ATOM   1541  CA  ALA A 203     -12.149  21.348   4.564  1.00  0.79           C  
ATOM   1542  C   ALA A 203     -11.141  20.240   4.270  1.00  0.80           C  
ATOM   1543  CB  ALA A 203     -11.543  22.713   4.247  1.00  0.78           C  
ATOM   1544  O   ALA A 203     -10.193  20.037   5.031  1.00  0.79           O  
ATOM   1545  N   LEU A 204     -11.314  19.517   3.146  1.00  0.78           N  
ATOM   1546  CA  LEU A 204     -10.380  18.492   2.692  1.00  0.78           C  
ATOM   1547  C   LEU A 204      -9.348  19.081   1.737  1.00  0.78           C  
ATOM   1548  CB  LEU A 204     -11.131  17.347   2.008  1.00  0.76           C  
ATOM   1549  O   LEU A 204      -9.677  19.933   0.909  1.00  0.77           O  
ATOM   1550  CG  LEU A 204     -12.128  16.576   2.875  1.00  0.75           C  
ATOM   1551  CD1 LEU A 204     -12.817  15.491   2.054  1.00  0.73           C  
ATOM   1552  CD2 LEU A 204     -11.428  15.972   4.087  1.00  0.74           C  
ATOM   1553  N   SER A 205      -8.187  18.612   1.826  1.00  0.80           N  
ATOM   1554  CA  SER A 205      -7.117  18.946   0.890  1.00  0.81           C  
ATOM   1555  C   SER A 205      -6.297  17.713   0.526  1.00  0.81           C  
ATOM   1556  CB  SER A 205      -6.204  20.020   1.482  1.00  0.79           C  
ATOM   1557  O   SER A 205      -6.100  16.824   1.357  1.00  0.80           O  
ATOM   1558  OG  SER A 205      -5.636  19.581   2.703  1.00  0.79           O  
ATOM   1559  N   LEU A 206      -5.833  17.637  -0.703  1.00  0.80           N  
ATOM   1560  CA  LEU A 206      -4.854  16.657  -1.160  1.00  0.80           C  
ATOM   1561  C   LEU A 206      -3.438  17.213  -1.053  1.00  0.81           C  
ATOM   1562  CB  LEU A 206      -5.145  16.244  -2.606  1.00  0.79           C  
ATOM   1563  O   LEU A 206      -3.090  18.174  -1.743  1.00  0.80           O  
ATOM   1564  CG  LEU A 206      -4.221  15.183  -3.206  1.00  0.77           C  
ATOM   1565  CD1 LEU A 206      -4.394  13.855  -2.477  1.00  0.75           C  
ATOM   1566  CD2 LEU A 206      -4.492  15.020  -4.698  1.00  0.75           C  
ATOM   1567  N   MET A 207      -2.647  16.637  -0.189  1.00  0.86           N  
ATOM   1568  CA  MET A 207      -1.224  16.949  -0.086  1.00  0.86           C  
ATOM   1569  C   MET A 207      -0.381  15.880  -0.772  1.00  0.86           C  
ATOM   1570  CB  MET A 207      -0.808  17.083   1.380  1.00  0.86           C  
ATOM   1571  O   MET A 207      -0.706  14.693  -0.710  1.00  0.86           O  
ATOM   1572  CG  MET A 207      -1.550  18.177   2.131  1.00  0.86           C  
ATOM   1573  SD  MET A 207      -0.943  18.386   3.850  1.00  0.89           S  
ATOM   1574  CE  MET A 207       0.611  19.268   3.536  1.00  0.84           C  
ATOM   1575  N   VAL A 208       0.708  16.260  -1.405  1.00  0.85           N  
ATOM   1576  CA  VAL A 208       1.530  15.340  -2.184  1.00  0.85           C  
ATOM   1577  C   VAL A 208       3.009  15.632  -1.937  1.00  0.86           C  
ATOM   1578  CB  VAL A 208       1.213  15.434  -3.694  1.00  0.83           C  
ATOM   1579  O   VAL A 208       3.410  16.793  -1.833  1.00  0.85           O  
ATOM   1580  CG1 VAL A 208      -0.207  14.948  -3.978  1.00  0.74           C  
ATOM   1581  CG2 VAL A 208       1.401  16.867  -4.189  1.00  0.74           C  
ATOM   1582  N   ALA A 209       3.829  14.616  -1.860  1.00  0.89           N  
ATOM   1583  CA  ALA A 209       5.290  14.642  -1.868  1.00  0.89           C  
ATOM   1584  C   ALA A 209       5.851  13.588  -2.817  1.00  0.89           C  
ATOM   1585  CB  ALA A 209       5.833  14.427  -0.457  1.00  0.89           C  
ATOM   1586  O   ALA A 209       5.181  12.599  -3.124  1.00  0.88           O  
ATOM   1587  N   GLY A 210       7.091  13.855  -3.331  1.00  0.88           N  
ATOM   1588  CA  GLY A 210       7.755  12.879  -4.180  1.00  0.88           C  
ATOM   1589  C   GLY A 210       8.178  13.447  -5.522  1.00  0.87           C  
ATOM   1590  O   GLY A 210       8.283  14.664  -5.682  1.00  0.85           O  
ATOM   1591  N   TRP A 211       8.445  12.551  -6.439  1.00  0.84           N  
ATOM   1592  CA  TRP A 211       9.003  12.808  -7.762  1.00  0.84           C  
ATOM   1593  C   TRP A 211       7.901  12.880  -8.813  1.00  0.83           C  
ATOM   1594  CB  TRP A 211      10.015  11.722  -8.139  1.00  0.82           C  
ATOM   1595  O   TRP A 211       7.136  11.928  -8.986  1.00  0.80           O  
ATOM   1596  CG  TRP A 211      10.834  12.048  -9.352  1.00  0.75           C  
ATOM   1597  CD1 TRP A 211      10.912  13.252  -9.995  1.00  0.68           C  
ATOM   1598  CD2 TRP A 211      11.688  11.153 -10.071  1.00  0.70           C  
ATOM   1599  CE2 TRP A 211      12.254  11.883 -11.140  1.00  0.70           C  
ATOM   1600  CE3 TRP A 211      12.031   9.803  -9.915  1.00  0.77           C  
ATOM   1601  NE1 TRP A 211      11.764  13.160 -11.071  1.00  0.77           N  
ATOM   1602  CH2 TRP A 211      13.464   9.986 -11.873  1.00  0.72           C  
ATOM   1603  CZ2 TRP A 211      13.145  11.308 -12.049  1.00  0.75           C  
ATOM   1604  CZ3 TRP A 211      12.918   9.232 -10.821  1.00  0.72           C  
ATOM   1605  N   ASN A 212       7.765  13.967  -9.658  1.00  0.77           N  
ATOM   1606  CA  ASN A 212       6.675  14.280 -10.577  1.00  0.76           C  
ATOM   1607  C   ASN A 212       7.043  13.938 -12.018  1.00  0.76           C  
ATOM   1608  CB  ASN A 212       6.284  15.755 -10.464  1.00  0.74           C  
ATOM   1609  O   ASN A 212       6.449  14.470 -12.958  1.00  0.72           O  
ATOM   1610  CG  ASN A 212       4.943  16.054 -11.105  1.00  0.74           C  
ATOM   1611  ND2 ASN A 212       4.770  17.284 -11.571  1.00  0.72           N  
ATOM   1612  OD1 ASN A 212       4.069  15.186 -11.179  1.00  0.73           O  
ATOM   1613  N   THR A 213       8.010  13.080 -12.398  1.00  0.66           N  
ATOM   1614  CA  THR A 213       8.497  12.821 -13.749  1.00  0.65           C  
ATOM   1615  C   THR A 213       7.376  12.283 -14.633  1.00  0.65           C  
ATOM   1616  CB  THR A 213       9.670  11.822 -13.738  1.00  0.63           C  
ATOM   1617  O   THR A 213       7.439  12.392 -15.860  1.00  0.62           O  
ATOM   1618  CG2 THR A 213      10.919  12.448 -13.127  1.00  0.59           C  
ATOM   1619  OG1 THR A 213       9.301  10.670 -12.970  1.00  0.61           O  
ATOM   1620  N   GLN A 214       6.332  11.851 -14.076  1.00  0.62           N  
ATOM   1621  CA  GLN A 214       5.234  11.305 -14.866  1.00  0.62           C  
ATOM   1622  C   GLN A 214       3.928  12.038 -14.573  1.00  0.62           C  
ATOM   1623  CB  GLN A 214       5.069   9.809 -14.594  1.00  0.60           C  
ATOM   1624  O   GLN A 214       2.845  11.464 -14.707  1.00  0.60           O  
ATOM   1625  CG  GLN A 214       6.285   8.976 -14.978  1.00  0.59           C  
ATOM   1626  CD  GLN A 214       6.029   7.484 -14.880  1.00  0.58           C  
ATOM   1627  NE2 GLN A 214       6.894   6.692 -15.503  1.00  0.48           N  
ATOM   1628  OE1 GLN A 214       5.062   7.047 -14.248  1.00  0.56           O  
ATOM   1629  N   LEU A 215       4.141  13.332 -14.026  1.00  0.64           N  
ATOM   1630  CA  LEU A 215       3.027  14.213 -13.692  1.00  0.63           C  
ATOM   1631  C   LEU A 215       2.086  13.545 -12.695  1.00  0.64           C  
ATOM   1632  CB  LEU A 215       2.257  14.606 -14.955  1.00  0.61           C  
ATOM   1633  O   LEU A 215       0.879  13.800 -12.708  1.00  0.61           O  
ATOM   1634  CG  LEU A 215       3.062  15.310 -16.049  1.00  0.58           C  
ATOM   1635  CD1 LEU A 215       2.180  15.584 -17.263  1.00  0.56           C  
ATOM   1636  CD2 LEU A 215       3.667  16.605 -15.518  1.00  0.57           C  
ATOM   1637  N   THR A 216       2.600  12.690 -11.915  1.00  0.67           N  
ATOM   1638  CA  THR A 216       1.906  11.865 -10.933  1.00  0.67           C  
ATOM   1639  C   THR A 216       1.383  12.720  -9.782  1.00  0.68           C  
ATOM   1640  CB  THR A 216       2.826  10.762 -10.379  1.00  0.66           C  
ATOM   1641  O   THR A 216       0.450  12.323  -9.080  1.00  0.66           O  
ATOM   1642  CG2 THR A 216       3.140   9.720 -11.448  1.00  0.61           C  
ATOM   1643  OG1 THR A 216       4.051  11.351  -9.927  1.00  0.64           O  
ATOM   1644  N   ILE A 217       1.954  13.920  -9.593  1.00  0.71           N  
ATOM   1645  CA  ILE A 217       1.564  14.841  -8.531  1.00  0.71           C  
ATOM   1646  C   ILE A 217       0.572  15.866  -9.076  1.00  0.71           C  
ATOM   1647  CB  ILE A 217       2.792  15.554  -7.922  1.00  0.69           C  
ATOM   1648  O   ILE A 217      -0.078  16.580  -8.308  1.00  0.68           O  
ATOM   1649  CG1 ILE A 217       3.734  14.533  -7.273  1.00  0.65           C  
ATOM   1650  CG2 ILE A 217       2.352  16.615  -6.909  1.00  0.65           C  
ATOM   1651  CD1 ILE A 217       5.032  15.134  -6.752  1.00  0.63           C  
ATOM   1652  N   GLY A 218       0.287  15.829 -10.432  1.00  0.64           N  
ATOM   1653  CA  GLY A 218      -0.524  16.855 -11.070  1.00  0.63           C  
ATOM   1654  C   GLY A 218       0.153  18.212 -11.110  1.00  0.64           C  
ATOM   1655  O   GLY A 218       1.264  18.372 -10.599  1.00  0.61           O  
ATOM   1656  N   GLY A 219      -0.417  19.085 -11.934  1.00  0.62           N  
ATOM   1657  CA  GLY A 219       0.061  20.436 -12.180  1.00  0.61           C  
ATOM   1658  C   GLY A 219       0.636  20.621 -13.572  1.00  0.62           C  
ATOM   1659  O   GLY A 219       1.086  19.658 -14.197  1.00  0.59           O  
ATOM   1660  N   SER A 220       0.463  21.787 -14.149  1.00  0.59           N  
ATOM   1661  CA  SER A 220       0.844  22.117 -15.519  1.00  0.58           C  
ATOM   1662  C   SER A 220       2.360  22.180 -15.671  1.00  0.59           C  
ATOM   1663  CB  SER A 220       0.225  23.450 -15.942  1.00  0.56           C  
ATOM   1664  O   SER A 220       2.871  22.351 -16.780  1.00  0.57           O  
ATOM   1665  OG  SER A 220       0.589  24.482 -15.041  1.00  0.55           O  
ATOM   1666  N   GLU A 221       2.987  22.153 -14.548  1.00  0.57           N  
ATOM   1667  CA  GLU A 221       4.435  22.334 -14.604  1.00  0.56           C  
ATOM   1668  C   GLU A 221       5.137  21.044 -15.018  1.00  0.58           C  
ATOM   1669  CB  GLU A 221       4.969  22.813 -13.251  1.00  0.53           C  
ATOM   1670  O   GLU A 221       5.215  20.095 -14.236  1.00  0.54           O  
ATOM   1671  CG  GLU A 221       4.435  24.173 -12.825  1.00  0.49           C  
ATOM   1672  CD  GLU A 221       5.035  24.671 -11.520  1.00  0.49           C  
ATOM   1673  OE1 GLU A 221       5.767  23.903 -10.856  1.00  0.52           O  
ATOM   1674  OE2 GLU A 221       4.770  25.839 -11.158  1.00  0.46           O  
ATOM   1675  N   ASN A 222       5.342  20.876 -16.322  1.00  0.56           N  
ATOM   1676  CA  ASN A 222       6.125  19.836 -16.981  1.00  0.55           C  
ATOM   1677  C   ASN A 222       7.523  19.721 -16.380  1.00  0.56           C  
ATOM   1678  CB  ASN A 222       6.214  20.103 -18.485  1.00  0.52           C  
ATOM   1679  O   ASN A 222       8.401  19.076 -16.957  1.00  0.54           O  
ATOM   1680  CG  ASN A 222       5.141  19.376 -19.271  1.00  0.49           C  
ATOM   1681  ND2 ASN A 222       4.912  19.812 -20.505  1.00  0.42           N  
ATOM   1682  OD1 ASN A 222       4.522  18.432 -18.774  1.00  0.49           O  
ATOM   1683  N   THR A 223       7.776  20.416 -15.394  1.00  0.57           N  
ATOM   1684  CA  THR A 223       9.092  20.355 -14.768  1.00  0.56           C  
ATOM   1685  C   THR A 223       9.153  19.221 -13.748  1.00  0.57           C  
ATOM   1686  CB  THR A 223       9.447  21.686 -14.081  1.00  0.51           C  
ATOM   1687  O   THR A 223       8.187  18.980 -13.022  1.00  0.54           O  
ATOM   1688  CG2 THR A 223       9.665  22.793 -15.107  1.00  0.44           C  
ATOM   1689  OG1 THR A 223       8.378  22.065 -13.205  1.00  0.46           O  
ATOM   1690  N   ALA A 224      10.203  18.315 -13.932  1.00  0.64           N  
ATOM   1691  CA  ALA A 224      10.744  17.383 -12.946  1.00  0.63           C  
ATOM   1692  C   ALA A 224      10.613  17.942 -11.532  1.00  0.65           C  
ATOM   1693  CB  ALA A 224      12.206  17.069 -13.257  1.00  0.58           C  
ATOM   1694  O   ALA A 224      11.614  18.131 -10.837  1.00  0.62           O  
ATOM   1695  N   ILE A 225       9.567  18.583 -11.236  1.00  0.73           N  
ATOM   1696  CA  ILE A 225       9.387  19.099  -9.884  1.00  0.73           C  
ATOM   1697  C   ILE A 225       9.339  17.940  -8.891  1.00  0.75           C  
ATOM   1698  CB  ILE A 225       8.105  19.954  -9.771  1.00  0.69           C  
ATOM   1699  O   ILE A 225       8.432  17.106  -8.944  1.00  0.72           O  
ATOM   1700  CG1 ILE A 225       8.178  21.155 -10.722  1.00  0.64           C  
ATOM   1701  CG2 ILE A 225       7.886  20.412  -8.326  1.00  0.63           C  
ATOM   1702  CD1 ILE A 225       6.900  21.980 -10.777  1.00  0.61           C  
ATOM   1703  N   ILE A 226      10.376  17.745  -8.254  1.00  0.84           N  
ATOM   1704  CA  ILE A 226      10.438  17.075  -6.960  1.00  0.85           C  
ATOM   1705  C   ILE A 226       9.756  17.936  -5.899  1.00  0.85           C  
ATOM   1706  CB  ILE A 226      11.896  16.772  -6.549  1.00  0.83           C  
ATOM   1707  O   ILE A 226      10.078  19.117  -5.749  1.00  0.84           O  
ATOM   1708  CG1 ILE A 226      12.556  15.838  -7.570  1.00  0.81           C  
ATOM   1709  CG2 ILE A 226      11.947  16.169  -5.142  1.00  0.79           C  
ATOM   1710  CD1 ILE A 226      14.054  15.658  -7.366  1.00  0.78           C  
ATOM   1711  N   ARG A 227       8.847  17.395  -5.288  1.00  0.86           N  
ATOM   1712  CA  ARG A 227       8.319  17.959  -4.050  1.00  0.87           C  
ATOM   1713  C   ARG A 227       8.927  17.272  -2.832  1.00  0.89           C  
ATOM   1714  CB  ARG A 227       6.794  17.839  -4.012  1.00  0.85           C  
ATOM   1715  O   ARG A 227       8.433  16.234  -2.386  1.00  0.88           O  
ATOM   1716  CG  ARG A 227       6.086  18.640  -5.093  1.00  0.80           C  
ATOM   1717  CD  ARG A 227       4.582  18.695  -4.860  1.00  0.76           C  
ATOM   1718  NE  ARG A 227       3.907  19.488  -5.883  1.00  0.70           N  
ATOM   1719  NH1 ARG A 227       1.858  19.501  -4.816  1.00  0.54           N  
ATOM   1720  NH2 ARG A 227       2.116  20.576  -6.824  1.00  0.50           N  
ATOM   1721  CZ  ARG A 227       2.629  19.853  -5.839  1.00  0.70           C  
ATOM   1722  N   SER A 228       9.941  17.941  -2.345  1.00  0.89           N  
ATOM   1723  CA  SER A 228      10.707  17.375  -1.239  1.00  0.92           C  
ATOM   1724  C   SER A 228       9.890  17.362   0.049  1.00  0.92           C  
ATOM   1725  CB  SER A 228      12.000  18.163  -1.024  1.00  0.90           C  
ATOM   1726  O   SER A 228      10.180  16.590   0.966  1.00  0.92           O  
ATOM   1727  OG  SER A 228      11.722  19.531  -0.784  1.00  0.87           O  
ATOM   1728  N   SER A 229       8.866  18.189   0.168  1.00  0.91           N  
ATOM   1729  CA  SER A 229       7.932  18.275   1.286  1.00  0.93           C  
ATOM   1730  C   SER A 229       6.488  18.155   0.811  1.00  0.92           C  
ATOM   1731  CB  SER A 229       8.121  19.591   2.042  1.00  0.91           C  
ATOM   1732  O   SER A 229       6.191  18.407  -0.358  1.00  0.91           O  
ATOM   1733  OG  SER A 229       7.983  20.698   1.167  1.00  0.82           O  
ATOM   1734  N   PHE A 230       5.582  17.715   1.707  1.00  0.91           N  
ATOM   1735  CA  PHE A 230       4.158  17.701   1.395  1.00  0.92           C  
ATOM   1736  C   PHE A 230       3.651  19.111   1.117  1.00  0.88           C  
ATOM   1737  CB  PHE A 230       3.360  17.073   2.542  1.00  0.92           C  
ATOM   1738  O   PHE A 230       3.741  19.990   1.976  1.00  0.84           O  
ATOM   1739  CG  PHE A 230       3.440  15.571   2.586  1.00  0.93           C  
ATOM   1740  CD1 PHE A 230       2.644  14.794   1.753  1.00  0.93           C  
ATOM   1741  CD2 PHE A 230       4.311  14.935   3.461  1.00  0.92           C  
ATOM   1742  CE1 PHE A 230       2.715  13.404   1.791  1.00  0.93           C  
ATOM   1743  CE2 PHE A 230       4.388  13.546   3.505  1.00  0.93           C  
ATOM   1744  CZ  PHE A 230       3.588  12.782   2.670  1.00  0.93           C  
ATOM   1745  N   THR A 231       3.100  19.342  -0.021  1.00  0.88           N  
ATOM   1746  CA  THR A 231       2.455  20.581  -0.439  1.00  0.88           C  
ATOM   1747  C   THR A 231       1.022  20.319  -0.893  1.00  0.87           C  
ATOM   1748  CB  THR A 231       3.239  21.264  -1.575  1.00  0.86           C  
ATOM   1749  O   THR A 231       0.727  19.263  -1.457  1.00  0.85           O  
ATOM   1750  CG2 THR A 231       4.645  21.643  -1.123  1.00  0.79           C  
ATOM   1751  OG1 THR A 231       3.333  20.367  -2.689  1.00  0.82           O  
ATOM   1752  N   THR A 232       0.146  21.190  -0.527  1.00  0.85           N  
ATOM   1753  CA  THR A 232      -1.208  21.103  -1.062  1.00  0.84           C  
ATOM   1754  C   THR A 232      -1.185  21.068  -2.588  1.00  0.83           C  
ATOM   1755  CB  THR A 232      -2.074  22.283  -0.586  1.00  0.82           C  
ATOM   1756  O   THR A 232      -0.533  21.900  -3.223  1.00  0.80           O  
ATOM   1757  CG2 THR A 232      -3.527  22.108  -1.017  1.00  0.77           C  
ATOM   1758  OG1 THR A 232      -2.018  22.363   0.844  1.00  0.79           O  
ATOM   1759  N   ASN A 233      -1.809  20.012  -3.153  1.00  0.76           N  
ATOM   1760  CA  ASN A 233      -1.993  19.943  -4.599  1.00  0.75           C  
ATOM   1761  C   ASN A 233      -3.018  20.966  -5.082  1.00  0.75           C  
ATOM   1762  CB  ASN A 233      -2.411  18.533  -5.020  1.00  0.73           C  
ATOM   1763  O   ASN A 233      -4.106  21.077  -4.515  1.00  0.71           O  
ATOM   1764  CG  ASN A 233      -2.254  18.298  -6.509  1.00  0.69           C  
ATOM   1765  ND2 ASN A 233      -1.902  17.073  -6.882  1.00  0.63           N  
ATOM   1766  OD1 ASN A 233      -2.446  19.209  -7.318  1.00  0.66           O  
ATOM   1767  N   PRO A 234      -2.744  21.747  -6.098  1.00  0.64           N  
ATOM   1768  CA  PRO A 234      -3.621  22.843  -6.516  1.00  0.63           C  
ATOM   1769  C   PRO A 234      -4.909  22.351  -7.171  1.00  0.63           C  
ATOM   1770  CB  PRO A 234      -2.762  23.619  -7.517  1.00  0.59           C  
ATOM   1771  O   PRO A 234      -5.687  23.154  -7.694  1.00  0.60           O  
ATOM   1772  CG  PRO A 234      -1.875  22.589  -8.140  1.00  0.56           C  
ATOM   1773  CD  PRO A 234      -1.547  21.553  -7.103  1.00  0.56           C  
ATOM   1774  N   TYR A 235      -5.166  21.107  -7.153  1.00  0.62           N  
ATOM   1775  CA  TYR A 235      -6.457  20.741  -7.725  1.00  0.62           C  
ATOM   1776  C   TYR A 235      -7.601  21.320  -6.903  1.00  0.62           C  
ATOM   1777  CB  TYR A 235      -6.594  19.218  -7.812  1.00  0.59           C  
ATOM   1778  O   TYR A 235      -7.925  20.807  -5.829  1.00  0.59           O  
ATOM   1779  CG  TYR A 235      -5.560  18.564  -8.695  1.00  0.57           C  
ATOM   1780  CD1 TYR A 235      -5.575  18.751 -10.075  1.00  0.54           C  
ATOM   1781  CD2 TYR A 235      -4.566  17.758  -8.151  1.00  0.54           C  
ATOM   1782  CE1 TYR A 235      -4.624  18.149 -10.893  1.00  0.51           C  
ATOM   1783  CE2 TYR A 235      -3.610  17.150  -8.960  1.00  0.51           C  
ATOM   1784  OH  TYR A 235      -2.704  16.754 -11.132  1.00  0.43           O  
ATOM   1785  CZ  TYR A 235      -3.647  17.352 -10.327  1.00  0.54           C  
ATOM   1786  N   THR A 236      -8.203  22.379  -7.389  1.00  0.53           N  
ATOM   1787  CA  THR A 236      -9.302  23.114  -6.774  1.00  0.52           C  
ATOM   1788  C   THR A 236     -10.603  22.322  -6.872  1.00  0.53           C  
ATOM   1789  CB  THR A 236      -9.487  24.494  -7.431  1.00  0.48           C  
ATOM   1790  O   THR A 236     -11.548  22.576  -6.123  1.00  0.50           O  
ATOM   1791  CG2 THR A 236      -8.347  25.437  -7.062  1.00  0.41           C  
ATOM   1792  OG1 THR A 236      -9.522  24.339  -8.855  1.00  0.42           O  
ATOM   1793  N   ASP A 237     -10.623  21.370  -7.946  1.00  0.51           N  
ATOM   1794  CA  ASP A 237     -11.920  20.745  -8.186  1.00  0.52           C  
ATOM   1795  C   ASP A 237     -12.154  19.581  -7.226  1.00  0.51           C  
ATOM   1796  CB  ASP A 237     -12.023  20.261  -9.634  1.00  0.49           C  
ATOM   1797  O   ASP A 237     -13.264  19.049  -7.146  1.00  0.49           O  
ATOM   1798  CG  ASP A 237     -12.116  21.400 -10.635  1.00  0.47           C  
ATOM   1799  OD1 ASP A 237     -12.476  22.530 -10.240  1.00  0.46           O  
ATOM   1800  OD2 ASP A 237     -11.830  21.164 -11.828  1.00  0.48           O  
ATOM   1801  N   ILE A 238     -11.234  19.123  -6.540  1.00  0.53           N  
ATOM   1802  CA  ILE A 238     -11.457  18.319  -5.344  1.00  0.52           C  
ATOM   1803  C   ILE A 238     -12.046  19.191  -4.238  1.00  0.53           C  
ATOM   1804  CB  ILE A 238     -10.150  17.650  -4.861  1.00  0.51           C  
ATOM   1805  O   ILE A 238     -11.311  19.744  -3.417  1.00  0.51           O  
ATOM   1806  CG1 ILE A 238      -9.519  16.832  -5.993  1.00  0.46           C  
ATOM   1807  CG2 ILE A 238     -10.414  16.774  -3.633  1.00  0.48           C  
ATOM   1808  CD1 ILE A 238      -8.194  16.179  -5.620  1.00  0.47           C  
ATOM   1809  N   THR A 239     -13.185  19.755  -4.402  1.00  0.46           N  
ATOM   1810  CA  THR A 239     -13.914  20.459  -3.353  1.00  0.47           C  
ATOM   1811  C   THR A 239     -14.214  19.527  -2.183  1.00  0.46           C  
ATOM   1812  CB  THR A 239     -15.230  21.053  -3.890  1.00  0.43           C  
ATOM   1813  O   THR A 239     -14.438  18.330  -2.378  1.00  0.45           O  
ATOM   1814  CG2 THR A 239     -14.961  22.140  -4.926  1.00  0.39           C  
ATOM   1815  OG1 THR A 239     -16.005  20.012  -4.497  1.00  0.37           O  
ATOM   1816  N   ALA A 240     -13.983  20.015  -0.922  1.00  0.41           N  
ATOM   1817  CA  ALA A 240     -14.237  19.447   0.399  1.00  0.40           C  
ATOM   1818  C   ALA A 240     -15.485  18.570   0.388  1.00  0.41           C  
ATOM   1819  CB  ALA A 240     -14.380  20.558   1.437  1.00  0.36           C  
ATOM   1820  O   ALA A 240     -15.552  17.566   1.101  1.00  0.38           O  
ATOM   1821  N   ASN A 241     -16.475  18.892  -0.436  1.00  0.36           N  
ATOM   1822  CA  ASN A 241     -17.749  18.186  -0.525  1.00  0.37           C  
ATOM   1823  C   ASN A 241     -17.644  16.952  -1.417  1.00  0.36           C  
ATOM   1824  CB  ASN A 241     -18.846  19.120  -1.038  1.00  0.32           C  
ATOM   1825  O   ASN A 241     -18.632  16.246  -1.625  1.00  0.34           O  
ATOM   1826  CG  ASN A 241     -19.147  20.252  -0.075  1.00  0.31           C  
ATOM   1827  ND2 ASN A 241     -19.679  21.350  -0.599  1.00  0.27           N  
ATOM   1828  OD1 ASN A 241     -18.903  20.140   1.129  1.00  0.33           O  
ATOM   1829  N   SER A 242     -16.477  16.749  -1.986  1.00  0.40           N  
ATOM   1830  CA  SER A 242     -16.302  15.624  -2.899  1.00  0.40           C  
ATOM   1831  C   SER A 242     -15.761  14.400  -2.169  1.00  0.40           C  
ATOM   1832  CB  SER A 242     -15.362  16.003  -4.044  1.00  0.37           C  
ATOM   1833  O   SER A 242     -15.618  13.329  -2.764  1.00  0.38           O  
ATOM   1834  OG  SER A 242     -14.387  16.934  -3.607  1.00  0.32           O  
ATOM   1835  N   PHE A 243     -15.665  14.547  -0.923  1.00  0.36           N  
ATOM   1836  CA  PHE A 243     -15.113  13.400  -0.212  1.00  0.38           C  
ATOM   1837  C   PHE A 243     -16.154  12.787   0.717  1.00  0.37           C  
ATOM   1838  CB  PHE A 243     -13.871  13.808   0.586  1.00  0.34           C  
ATOM   1839  O   PHE A 243     -15.854  11.852   1.462  1.00  0.35           O  
ATOM   1840  CG  PHE A 243     -12.637  13.981  -0.257  1.00  0.33           C  
ATOM   1841  CD1 PHE A 243     -11.870  12.883  -0.625  1.00  0.28           C  
ATOM   1842  CD2 PHE A 243     -12.244  15.244  -0.682  1.00  0.31           C  
ATOM   1843  CE1 PHE A 243     -10.727  13.040  -1.405  1.00  0.30           C  
ATOM   1844  CE2 PHE A 243     -11.103  15.409  -1.462  1.00  0.34           C  
ATOM   1845  CZ  PHE A 243     -10.345  14.306  -1.822  1.00  0.28           C  
ATOM   1846  N   ASP A 244     -17.462  13.341   0.806  1.00  0.34           N  
ATOM   1847  CA  ASP A 244     -18.387  12.938   1.860  1.00  0.35           C  
ATOM   1848  C   ASP A 244     -18.626  11.430   1.835  1.00  0.34           C  
ATOM   1849  CB  ASP A 244     -19.716  13.684   1.721  1.00  0.30           C  
ATOM   1850  O   ASP A 244     -18.982  10.835   2.854  1.00  0.31           O  
ATOM   1851  CG  ASP A 244     -19.655  15.108   2.245  1.00  0.30           C  
ATOM   1852  OD1 ASP A 244     -18.778  15.413   3.082  1.00  0.31           O  
ATOM   1853  OD2 ASP A 244     -20.492  15.932   1.819  1.00  0.27           O  
ATOM   1854  N   LYS A 245     -18.384  10.827   0.773  1.00  0.31           N  
ATOM   1855  CA  LYS A 245     -18.404   9.369   0.704  1.00  0.32           C  
ATOM   1856  C   LYS A 245     -16.992   8.806   0.565  1.00  0.31           C  
ATOM   1857  CB  LYS A 245     -19.272   8.899  -0.464  1.00  0.28           C  
ATOM   1858  O   LYS A 245     -16.507   8.598  -0.549  1.00  0.29           O  
ATOM   1859  CG  LYS A 245     -20.760   9.154  -0.271  1.00  0.27           C  
ATOM   1860  CD  LYS A 245     -21.584   8.530  -1.390  1.00  0.31           C  
ATOM   1861  CE  LYS A 245     -23.069   8.818  -1.219  1.00  0.23           C  
ATOM   1862  NZ  LYS A 245     -23.882   8.198  -2.308  1.00  0.22           N  
ATOM   1863  N   LEU A 246     -16.041   9.482   1.159  1.00  0.32           N  
ATOM   1864  CA  LEU A 246     -14.950   8.554   1.436  1.00  0.33           C  
ATOM   1865  C   LEU A 246     -15.488   7.193   1.863  1.00  0.32           C  
ATOM   1866  CB  LEU A 246     -14.031   9.117   2.524  1.00  0.30           C  
ATOM   1867  O   LEU A 246     -15.949   7.030   2.995  1.00  0.31           O  
ATOM   1868  CG  LEU A 246     -13.193  10.338   2.140  1.00  0.28           C  
ATOM   1869  CD1 LEU A 246     -12.489  10.905   3.368  1.00  0.25           C  
ATOM   1870  CD2 LEU A 246     -12.182   9.974   1.058  1.00  0.27           C  
ATOM   1871  N   SER A 247     -16.184   6.520   1.139  1.00  0.30           N  
ATOM   1872  CA  SER A 247     -15.700   5.150   1.277  1.00  0.30           C  
ATOM   1873  C   SER A 247     -14.180   5.110   1.389  1.00  0.30           C  
ATOM   1874  CB  SER A 247     -16.155   4.299   0.091  1.00  0.28           C  
ATOM   1875  O   SER A 247     -13.481   5.849   0.692  1.00  0.29           O  
ATOM   1876  OG  SER A 247     -16.086   2.919   0.407  1.00  0.13           O  
ATOM   1877  N   PRO A 248     -13.448   5.179   2.625  1.00  0.30           N  
ATOM   1878  CA  PRO A 248     -11.991   5.114   2.495  1.00  0.29           C  
ATOM   1879  C   PRO A 248     -11.518   5.289   1.054  1.00  0.30           C  
ATOM   1880  CB  PRO A 248     -11.652   3.715   3.015  1.00  0.28           C  
ATOM   1881  O   PRO A 248     -12.132   4.749   0.130  1.00  0.29           O  
ATOM   1882  CG  PRO A 248     -12.954   2.980   3.011  1.00  0.27           C  
ATOM   1883  CD  PRO A 248     -14.066   3.982   2.890  1.00  0.30           C  
ATOM   1884  N   VAL A 249     -11.628   6.457   0.378  1.00  0.30           N  
ATOM   1885  CA  VAL A 249     -11.083   6.866  -0.912  1.00  0.31           C  
ATOM   1886  C   VAL A 249     -11.170   5.706  -1.901  1.00  0.31           C  
ATOM   1887  CB  VAL A 249      -9.620   7.348  -0.784  1.00  0.28           C  
ATOM   1888  O   VAL A 249     -10.425   4.729  -1.790  1.00  0.29           O  
ATOM   1889  CG1 VAL A 249      -9.132   7.950  -2.100  1.00  0.28           C  
ATOM   1890  CG2 VAL A 249      -9.492   8.362   0.352  1.00  0.27           C  
ATOM   1891  N   SER A 250     -12.312   5.163  -2.149  1.00  0.27           N  
ATOM   1892  CA  SER A 250     -12.542   4.130  -3.154  1.00  0.29           C  
ATOM   1893  C   SER A 250     -11.654   4.340  -4.376  1.00  0.27           C  
ATOM   1894  CB  SER A 250     -14.011   4.111  -3.578  1.00  0.25           C  
ATOM   1895  O   SER A 250     -11.238   3.375  -5.020  1.00  0.26           O  
ATOM   1896  OG  SER A 250     -14.755   5.080  -2.859  1.00  0.14           O  
ATOM   1897  N   TYR A 251     -10.442   5.129  -4.293  1.00  0.31           N  
ATOM   1898  CA  TYR A 251      -9.300   4.629  -5.051  1.00  0.34           C  
ATOM   1899  C   TYR A 251      -8.476   5.779  -5.618  1.00  0.32           C  
ATOM   1900  CB  TYR A 251      -9.768   3.713  -6.187  1.00  0.29           C  
ATOM   1901  O   TYR A 251      -8.968   6.560  -6.436  1.00  0.31           O  
ATOM   1902  CG  TYR A 251     -10.490   2.477  -5.710  1.00  0.28           C  
ATOM   1903  CD1 TYR A 251      -9.789   1.316  -5.390  1.00  0.24           C  
ATOM   1904  CD2 TYR A 251     -11.875   2.465  -5.581  1.00  0.26           C  
ATOM   1905  CE1 TYR A 251     -10.451   0.174  -4.952  1.00  0.24           C  
ATOM   1906  CE2 TYR A 251     -12.547   1.328  -5.144  1.00  0.27           C  
ATOM   1907  OH  TYR A 251     -12.488  -0.939  -4.400  1.00  0.17           O  
ATOM   1908  CZ  TYR A 251     -11.828   0.189  -4.833  1.00  0.24           C  
ATOM   1909  N   VAL A 252      -7.694   6.445  -5.019  1.00  0.37           N  
ATOM   1910  CA  VAL A 252      -6.407   6.821  -5.595  1.00  0.37           C  
ATOM   1911  C   VAL A 252      -5.552   5.574  -5.810  1.00  0.37           C  
ATOM   1912  CB  VAL A 252      -5.657   7.831  -4.697  1.00  0.34           C  
ATOM   1913  O   VAL A 252      -5.188   4.890  -4.851  1.00  0.35           O  
ATOM   1914  CG1 VAL A 252      -4.384   8.322  -5.383  1.00  0.29           C  
ATOM   1915  CG2 VAL A 252      -6.566   9.008  -4.346  1.00  0.30           C  
ATOM   1916  N   ASN A 253      -5.697   4.882  -6.903  1.00  0.37           N  
ATOM   1917  CA  ASN A 253      -4.683   3.921  -7.322  1.00  0.39           C  
ATOM   1918  C   ASN A 253      -3.594   4.585  -8.160  1.00  0.37           C  
ATOM   1919  CB  ASN A 253      -5.323   2.770  -8.101  1.00  0.36           C  
ATOM   1920  O   ASN A 253      -3.890   5.274  -9.138  1.00  0.37           O  
ATOM   1921  CG  ASN A 253      -5.414   1.494  -7.287  1.00  0.35           C  
ATOM   1922  ND2 ASN A 253      -6.427   0.683  -7.567  1.00  0.27           N  
ATOM   1923  OD1 ASN A 253      -4.581   1.240  -6.413  1.00  0.34           O  
ATOM   1924  N   ALA A 254      -2.566   4.786  -7.546  1.00  0.38           N  
ATOM   1925  CA  ALA A 254      -1.327   5.096  -8.256  1.00  0.37           C  
ATOM   1926  C   ALA A 254      -0.468   3.847  -8.432  1.00  0.38           C  
ATOM   1927  CB  ALA A 254      -0.545   6.176  -7.512  1.00  0.35           C  
ATOM   1928  O   ALA A 254      -0.088   3.204  -7.451  1.00  0.37           O  
ATOM   1929  N   ILE A 255      -0.605   3.188  -9.511  1.00  0.38           N  
ATOM   1930  CA  ILE A 255       0.410   2.268 -10.015  1.00  0.39           C  
ATOM   1931  C   ILE A 255       1.292   2.982 -11.037  1.00  0.38           C  
ATOM   1932  CB  ILE A 255      -0.229   1.010 -10.644  1.00  0.36           C  
ATOM   1933  O   ILE A 255       0.789   3.556 -12.006  1.00  0.37           O  
ATOM   1934  CG1 ILE A 255      -1.103   0.284  -9.615  1.00  0.31           C  
ATOM   1935  CG2 ILE A 255       0.850   0.077 -11.201  1.00  0.33           C  
ATOM   1936  CD1 ILE A 255      -1.799  -0.956 -10.159  1.00  0.30           C  
ATOM   1937  N   LYS A 256       2.601   3.213 -10.635  1.00  0.43           N  
ATOM   1938  CA  LYS A 256       3.843   3.850 -11.064  1.00  0.44           C  
ATOM   1939  C   LYS A 256       3.596   5.287 -11.516  1.00  0.43           C  
ATOM   1940  CB  LYS A 256       4.494   3.050 -12.193  1.00  0.39           C  
ATOM   1941  O   LYS A 256       4.285   6.209 -11.076  1.00  0.40           O  
ATOM   1942  CG  LYS A 256       5.316   1.862 -11.715  1.00  0.37           C  
ATOM   1943  CD  LYS A 256       6.084   1.216 -12.861  1.00  0.41           C  
ATOM   1944  CE  LYS A 256       6.930   0.046 -12.379  1.00  0.32           C  
ATOM   1945  NZ  LYS A 256       7.706  -0.574 -13.495  1.00  0.33           N  
ATOM   1946  N   SER A 257       2.484   5.458 -12.447  1.00  0.43           N  
ATOM   1947  CA  SER A 257       2.501   6.691 -13.226  1.00  0.43           C  
ATOM   1948  C   SER A 257       1.095   7.257 -13.396  1.00  0.43           C  
ATOM   1949  CB  SER A 257       3.131   6.450 -14.598  1.00  0.39           C  
ATOM   1950  O   SER A 257       0.896   8.232 -14.124  1.00  0.41           O  
ATOM   1951  OG  SER A 257       2.566   5.307 -15.218  1.00  0.34           O  
ATOM   1952  N   SER A 258       0.077   6.603 -12.713  1.00  0.54           N  
ATOM   1953  CA  SER A 258      -1.245   7.198 -12.879  1.00  0.54           C  
ATOM   1954  C   SER A 258      -1.874   7.531 -11.530  1.00  0.55           C  
ATOM   1955  CB  SER A 258      -2.162   6.258 -13.661  1.00  0.51           C  
ATOM   1956  O   SER A 258      -1.577   6.883 -10.524  1.00  0.54           O  
ATOM   1957  OG  SER A 258      -2.318   5.025 -12.979  1.00  0.49           O  
ATOM   1958  N   THR A 259      -2.506   8.716 -11.466  1.00  0.59           N  
ATOM   1959  CA  THR A 259      -3.460   9.117 -10.439  1.00  0.58           C  
ATOM   1960  C   THR A 259      -4.890   9.022 -10.962  1.00  0.60           C  
ATOM   1961  CB  THR A 259      -3.184  10.551  -9.950  1.00  0.55           C  
ATOM   1962  O   THR A 259      -5.249   9.696 -11.930  1.00  0.58           O  
ATOM   1963  CG2 THR A 259      -4.112  10.928  -8.800  1.00  0.48           C  
ATOM   1964  OG1 THR A 259      -1.826  10.644  -9.503  1.00  0.53           O  
ATOM   1965  N   ASN A 260      -5.562   8.097 -10.385  1.00  0.58           N  
ATOM   1966  CA  ASN A 260      -7.008   8.056 -10.570  1.00  0.58           C  
ATOM   1967  C   ASN A 260      -7.746   8.594  -9.347  1.00  0.59           C  
ATOM   1968  CB  ASN A 260      -7.470   6.632 -10.885  1.00  0.55           C  
ATOM   1969  O   ASN A 260      -7.445   8.207  -8.216  1.00  0.57           O  
ATOM   1970  CG  ASN A 260      -6.756   6.038 -12.083  1.00  0.51           C  
ATOM   1971  ND2 ASN A 260      -6.140   4.877 -11.892  1.00  0.46           N  
ATOM   1972  OD1 ASN A 260      -6.757   6.618 -13.172  1.00  0.53           O  
ATOM   1973  N   ILE A 261      -8.588   9.612  -9.536  1.00  0.59           N  
ATOM   1974  CA  ILE A 261      -9.432  10.227  -8.517  1.00  0.59           C  
ATOM   1975  C   ILE A 261     -10.899  10.119  -8.927  1.00  0.60           C  
ATOM   1976  CB  ILE A 261      -9.048  11.705  -8.282  1.00  0.56           C  
ATOM   1977  O   ILE A 261     -11.267  10.495 -10.042  1.00  0.58           O  
ATOM   1978  CG1 ILE A 261      -7.559  11.822  -7.937  1.00  0.48           C  
ATOM   1979  CG2 ILE A 261      -9.916  12.320  -7.180  1.00  0.49           C  
ATOM   1980  CD1 ILE A 261      -7.050  13.255  -7.870  1.00  0.47           C  
ATOM   1981  N   ILE A 262     -11.706   9.565  -8.188  1.00  0.55           N  
ATOM   1982  CA  ILE A 262     -13.157   9.657  -8.309  1.00  0.55           C  
ATOM   1983  C   ILE A 262     -13.721  10.471  -7.147  1.00  0.56           C  
ATOM   1984  CB  ILE A 262     -13.810   8.257  -8.350  1.00  0.51           C  
ATOM   1985  O   ILE A 262     -13.394  10.216  -5.986  1.00  0.54           O  
ATOM   1986  CG1 ILE A 262     -13.225   7.428  -9.500  1.00  0.42           C  
ATOM   1987  CG2 ILE A 262     -15.331   8.375  -8.479  1.00  0.44           C  
ATOM   1988  CD1 ILE A 262     -13.718   5.988  -9.538  1.00  0.42           C  
ATOM   1989  N   ASN A 263     -14.502  11.504  -7.539  1.00  0.50           N  
ATOM   1990  CA  ASN A 263     -15.183  12.302  -6.525  1.00  0.52           C  
ATOM   1991  C   ASN A 263     -16.573  11.752  -6.219  1.00  0.51           C  
ATOM   1992  CB  ASN A 263     -15.276  13.765  -6.966  1.00  0.48           C  
ATOM   1993  O   ASN A 263     -17.061  10.864  -6.919  1.00  0.49           O  
ATOM   1994  CG  ASN A 263     -16.284  13.976  -8.079  1.00  0.46           C  
ATOM   1995  ND2 ASN A 263     -16.317  15.185  -8.627  1.00  0.39           N  
ATOM   1996  OD1 ASN A 263     -17.027  13.061  -8.442  1.00  0.45           O  
ATOM   1997  N   THR A 264     -17.263  12.162  -5.168  1.00  0.49           N  
ATOM   1998  CA  THR A 264     -18.544  11.697  -4.648  1.00  0.50           C  
ATOM   1999  C   THR A 264     -19.662  11.953  -5.656  1.00  0.49           C  
ATOM   2000  CB  THR A 264     -18.887  12.383  -3.313  1.00  0.45           C  
ATOM   2001  O   THR A 264     -20.741  11.366  -5.556  1.00  0.47           O  
ATOM   2002  CG2 THR A 264     -17.957  11.913  -2.199  1.00  0.37           C  
ATOM   2003  OG1 THR A 264     -18.755  13.802  -3.463  1.00  0.34           O  
ATOM   2004  N   ASN A 265     -19.494  12.921  -6.532  1.00  0.51           N  
ATOM   2005  CA  ASN A 265     -20.503  13.184  -7.554  1.00  0.53           C  
ATOM   2006  C   ASN A 265     -20.378  12.216  -8.727  1.00  0.51           C  
ATOM   2007  CB  ASN A 265     -20.405  14.630  -8.045  1.00  0.49           C  
ATOM   2008  O   ASN A 265     -20.870  12.494  -9.822  1.00  0.50           O  
ATOM   2009  CG  ASN A 265     -20.615  15.640  -6.934  1.00  0.47           C  
ATOM   2010  ND2 ASN A 265     -20.007  16.812  -7.076  1.00  0.42           N  
ATOM   2011  OD1 ASN A 265     -21.316  15.368  -5.956  1.00  0.46           O  
ATOM   2012  N   GLY A 266     -19.586  11.187  -8.494  1.00  0.56           N  
ATOM   2013  CA  GLY A 266     -19.390  10.231  -9.573  1.00  0.55           C  
ATOM   2014  C   GLY A 266     -18.522  10.768 -10.695  1.00  0.55           C  
ATOM   2015  O   GLY A 266     -18.424  10.153 -11.759  1.00  0.53           O  
ATOM   2016  N   LYS A 267     -17.908  11.914 -10.518  1.00  0.58           N  
ATOM   2017  CA  LYS A 267     -16.932  12.383 -11.498  1.00  0.58           C  
ATOM   2018  C   LYS A 267     -15.553  11.789 -11.227  1.00  0.58           C  
ATOM   2019  CB  LYS A 267     -16.855  13.910 -11.491  1.00  0.54           C  
ATOM   2020  O   LYS A 267     -15.007  11.946 -10.133  1.00  0.56           O  
ATOM   2021  CG  LYS A 267     -18.152  14.597 -11.892  1.00  0.50           C  
ATOM   2022  CD  LYS A 267     -17.977  16.107 -11.993  1.00  0.52           C  
ATOM   2023  CE  LYS A 267     -19.268  16.794 -12.418  1.00  0.43           C  
ATOM   2024  NZ  LYS A 267     -19.079  18.264 -12.602  1.00  0.41           N  
ATOM   2025  N   GLY A 268     -15.042  11.037 -12.135  1.00  0.60           N  
ATOM   2026  CA  GLY A 268     -13.699  10.478 -12.120  1.00  0.60           C  
ATOM   2027  C   GLY A 268     -12.684  11.345 -12.840  1.00  0.60           C  
ATOM   2028  O   GLY A 268     -13.005  11.981 -13.846  1.00  0.58           O  
ATOM   2029  N   TYR A 269     -11.482  11.382 -12.229  1.00  0.59           N  
ATOM   2030  CA  TYR A 269     -10.342  12.063 -12.833  1.00  0.59           C  
ATOM   2031  C   TYR A 269      -9.111  11.164 -12.841  1.00  0.59           C  
ATOM   2032  CB  TYR A 269     -10.035  13.363 -12.085  1.00  0.54           C  
ATOM   2033  O   TYR A 269      -8.873  10.419 -11.888  1.00  0.56           O  
ATOM   2034  CG  TYR A 269     -11.192  14.332 -12.050  1.00  0.50           C  
ATOM   2035  CD1 TYR A 269     -11.333  15.314 -13.028  1.00  0.45           C  
ATOM   2036  CD2 TYR A 269     -12.145  14.268 -11.039  1.00  0.48           C  
ATOM   2037  CE1 TYR A 269     -12.397  16.210 -12.998  1.00  0.46           C  
ATOM   2038  CE2 TYR A 269     -13.212  15.158 -11.000  1.00  0.49           C  
ATOM   2039  OH  TYR A 269     -14.385  17.008 -11.949  1.00  0.41           O  
ATOM   2040  CZ  TYR A 269     -13.330  16.124 -11.982  1.00  0.43           C  
ATOM   2041  N   ASN A 270      -8.306  11.161 -13.835  1.00  0.58           N  
ATOM   2042  CA  ASN A 270      -7.051  10.424 -13.935  1.00  0.59           C  
ATOM   2043  C   ASN A 270      -5.896  11.337 -14.335  1.00  0.58           C  
ATOM   2044  CB  ASN A 270      -7.184   9.269 -14.930  1.00  0.55           C  
ATOM   2045  O   ASN A 270      -6.056  12.211 -15.189  1.00  0.56           O  
ATOM   2046  CG  ASN A 270      -5.981   8.347 -14.919  1.00  0.52           C  
ATOM   2047  ND2 ASN A 270      -6.211   7.075 -14.616  1.00  0.45           N  
ATOM   2048  OD1 ASN A 270      -4.854   8.775 -15.180  1.00  0.51           O  
ATOM   2049  N   SER A 271      -4.831  11.241 -13.557  1.00  0.53           N  
ATOM   2050  CA  SER A 271      -3.584  11.845 -14.014  1.00  0.52           C  
ATOM   2051  C   SER A 271      -2.965  11.040 -15.153  1.00  0.52           C  
ATOM   2052  CB  SER A 271      -2.588  11.958 -12.859  1.00  0.48           C  
ATOM   2053  O   SER A 271      -3.093   9.815 -15.195  1.00  0.50           O  
ATOM   2054  OG  SER A 271      -2.103  10.680 -12.486  1.00  0.47           O  
ATOM   2055  N   ASN A 272      -2.560  11.787 -16.299  1.00  0.44           N  
ATOM   2056  CA  ASN A 272      -1.921  11.622 -17.600  1.00  0.45           C  
ATOM   2057  C   ASN A 272      -0.729  10.672 -17.522  1.00  0.44           C  
ATOM   2058  CB  ASN A 272      -1.484  12.978 -18.159  1.00  0.39           C  
ATOM   2059  O   ASN A 272       0.292  10.998 -16.914  1.00  0.42           O  
ATOM   2060  CG  ASN A 272      -2.449  13.521 -19.195  1.00  0.35           C  
ATOM   2061  ND2 ASN A 272      -2.267  14.781 -19.572  1.00  0.28           N  
ATOM   2062  OD1 ASN A 272      -3.351  12.814 -19.651  1.00  0.36           O  
ATOM   2063  N   GLY A 273      -0.995   9.393 -17.135  1.00  0.43           N  
ATOM   2064  CA  GLY A 273      -0.104   8.322 -17.550  1.00  0.42           C  
ATOM   2065  C   GLY A 273      -0.761   7.329 -18.490  1.00  0.44           C  
ATOM   2066  O   GLY A 273      -1.915   7.510 -18.884  1.00  0.42           O  
ATOM   2067  N   ALA A 274       0.014   6.539 -19.152  1.00  0.42           N  
ATOM   2068  CA  ALA A 274      -0.323   5.415 -20.022  1.00  0.41           C  
ATOM   2069  C   ALA A 274      -1.694   4.844 -19.673  1.00  0.42           C  
ATOM   2070  CB  ALA A 274       0.744   4.328 -19.923  1.00  0.38           C  
ATOM   2071  O   ALA A 274      -2.365   4.260 -20.528  1.00  0.41           O  
ATOM   2072  N   GLY A 275      -2.199   5.049 -18.458  1.00  0.42           N  
ATOM   2073  CA  GLY A 275      -3.385   4.338 -18.010  1.00  0.40           C  
ATOM   2074  C   GLY A 275      -4.656   4.806 -18.693  1.00  0.43           C  
ATOM   2075  O   GLY A 275      -5.668   4.102 -18.684  1.00  0.41           O  
ATOM   2076  N   LEU A 276      -4.707   5.868 -19.347  1.00  0.41           N  
ATOM   2077  CA  LEU A 276      -5.886   6.198 -20.140  1.00  0.41           C  
ATOM   2078  C   LEU A 276      -5.622   5.975 -21.626  1.00  0.42           C  
ATOM   2079  CB  LEU A 276      -6.308   7.649 -19.897  1.00  0.38           C  
ATOM   2080  O   LEU A 276      -6.417   6.390 -22.471  1.00  0.41           O  
ATOM   2081  CG  LEU A 276      -6.863   7.971 -18.509  1.00  0.36           C  
ATOM   2082  CD1 LEU A 276      -7.143   9.464 -18.383  1.00  0.30           C  
ATOM   2083  CD2 LEU A 276      -8.125   7.160 -18.237  1.00  0.34           C  
ATOM   2084  N   GLY A 277      -4.630   5.160 -21.950  1.00  0.35           N  
ATOM   2085  CA  GLY A 277      -4.377   4.916 -23.361  1.00  0.33           C  
ATOM   2086  C   GLY A 277      -3.623   6.046 -24.036  1.00  0.35           C  
ATOM   2087  O   GLY A 277      -3.354   5.990 -25.238  1.00  0.33           O  
ATOM   2088  N   ARG A 278      -3.398   7.132 -23.300  1.00  0.43           N  
ATOM   2089  CA  ARG A 278      -2.609   8.200 -23.903  1.00  0.42           C  
ATOM   2090  C   ARG A 278      -1.122   7.860 -23.885  1.00  0.43           C  
ATOM   2091  CB  ARG A 278      -2.852   9.525 -23.177  1.00  0.39           C  
ATOM   2092  O   ARG A 278      -0.599   7.395 -22.870  1.00  0.41           O  
ATOM   2093  CG  ARG A 278      -4.245  10.097 -23.389  1.00  0.37           C  
ATOM   2094  CD  ARG A 278      -4.382  11.487 -22.784  1.00  0.41           C  
ATOM   2095  NE  ARG A 278      -5.722  12.031 -22.983  1.00  0.35           N  
ATOM   2096  NH1 ARG A 278      -5.110  14.227 -22.608  1.00  0.28           N  
ATOM   2097  NH2 ARG A 278      -7.289  13.707 -23.096  1.00  0.24           N  
ATOM   2098  CZ  ARG A 278      -6.037  13.321 -22.895  1.00  0.32           C  
ATOM   2099  N   ASN A 279      -0.646   7.353 -25.064  1.00  0.36           N  
ATOM   2100  CA  ASN A 279       0.765   7.060 -25.294  1.00  0.38           C  
ATOM   2101  C   ASN A 279       1.655   7.750 -24.264  1.00  0.37           C  
ATOM   2102  CB  ASN A 279       1.174   7.471 -26.710  1.00  0.33           C  
ATOM   2103  O   ASN A 279       1.710   8.980 -24.209  1.00  0.35           O  
ATOM   2104  CG  ASN A 279       1.117   6.317 -27.692  1.00  0.32           C  
ATOM   2105  ND2 ASN A 279       1.056   6.637 -28.979  1.00  0.23           N  
ATOM   2106  OD1 ASN A 279       1.126   5.149 -27.297  1.00  0.31           O  
ATOM   2107  N   ALA A 280       1.908   7.012 -23.259  1.00  0.38           N  
ATOM   2108  CA  ALA A 280       2.900   7.304 -22.227  1.00  0.38           C  
ATOM   2109  C   ALA A 280       4.005   8.206 -22.769  1.00  0.38           C  
ATOM   2110  CB  ALA A 280       3.494   6.010 -21.678  1.00  0.35           C  
ATOM   2111  O   ALA A 280       4.705   8.870 -22.001  1.00  0.36           O  
ATOM   2112  N   PHE A 281       3.944   8.580 -24.098  1.00  0.31           N  
ATOM   2113  CA  PHE A 281       5.227   9.133 -24.513  1.00  0.37           C  
ATOM   2114  C   PHE A 281       5.029  10.378 -25.369  1.00  0.32           C  
ATOM   2115  CB  PHE A 281       6.040   8.089 -25.285  1.00  0.29           C  
ATOM   2116  O   PHE A 281       5.983  11.109 -25.642  1.00  0.29           O  
ATOM   2117  CG  PHE A 281       6.635   7.016 -24.413  1.00  0.30           C  
ATOM   2118  CD1 PHE A 281       7.774   7.266 -23.659  1.00  0.26           C  
ATOM   2119  CD2 PHE A 281       6.053   5.757 -24.348  1.00  0.27           C  
ATOM   2120  CE1 PHE A 281       8.327   6.275 -22.851  1.00  0.25           C  
ATOM   2121  CE2 PHE A 281       6.599   4.761 -23.543  1.00  0.28           C  
ATOM   2122  CZ  PHE A 281       7.737   5.022 -22.796  1.00  0.27           C  
ATOM   2123  N   SER A 282       3.763  10.813 -25.794  1.00  0.37           N  
ATOM   2124  CA  SER A 282       3.884  11.895 -26.766  1.00  0.37           C  
ATOM   2125  C   SER A 282       2.691  12.842 -26.690  1.00  0.37           C  
ATOM   2126  CB  SER A 282       4.008  11.332 -28.182  1.00  0.33           C  
ATOM   2127  O   SER A 282       2.517  13.701 -27.557  1.00  0.35           O  
ATOM   2128  OG  SER A 282       2.858  10.578 -28.527  1.00  0.31           O  
ATOM   2129  N   GLY A 283       2.130  13.288 -25.485  1.00  0.41           N  
ATOM   2130  CA  GLY A 283       1.187  14.394 -25.424  1.00  0.42           C  
ATOM   2131  C   GLY A 283       1.200  15.116 -24.090  1.00  0.41           C  
ATOM   2132  O   GLY A 283       1.679  14.576 -23.090  1.00  0.39           O  
ATOM   2133  N   ASN A 284       1.077  16.578 -24.091  1.00  0.38           N  
ATOM   2134  CA  ASN A 284       0.936  17.639 -23.100  1.00  0.41           C  
ATOM   2135  C   ASN A 284       0.175  17.158 -21.868  1.00  0.38           C  
ATOM   2136  CB  ASN A 284       0.240  18.856 -23.713  1.00  0.35           C  
ATOM   2137  O   ASN A 284      -1.037  16.946 -21.926  1.00  0.37           O  
ATOM   2138  CG  ASN A 284       1.217  19.841 -24.324  1.00  0.33           C  
ATOM   2139  ND2 ASN A 284       0.724  20.686 -25.222  1.00  0.24           N  
ATOM   2140  OD1 ASN A 284       2.406  19.842 -23.994  1.00  0.32           O  
ATOM   2141  N   TYR A 285       0.838  16.538 -20.843  1.00  0.46           N  
ATOM   2142  CA  TYR A 285       0.713  15.725 -19.639  1.00  0.48           C  
ATOM   2143  C   TYR A 285       0.066  16.518 -18.510  1.00  0.47           C  
ATOM   2144  CB  TYR A 285       2.085  15.208 -19.195  1.00  0.42           C  
ATOM   2145  O   TYR A 285      -0.278  15.956 -17.467  1.00  0.45           O  
ATOM   2146  CG  TYR A 285       2.749  14.305 -20.205  1.00  0.40           C  
ATOM   2147  CD1 TYR A 285       2.305  12.999 -20.399  1.00  0.36           C  
ATOM   2148  CD2 TYR A 285       3.823  14.754 -20.966  1.00  0.38           C  
ATOM   2149  CE1 TYR A 285       2.915  12.162 -21.328  1.00  0.35           C  
ATOM   2150  CE2 TYR A 285       4.441  13.926 -21.897  1.00  0.38           C  
ATOM   2151  OH  TYR A 285       4.588  11.809 -22.992  1.00  0.26           O  
ATOM   2152  CZ  TYR A 285       3.980  12.634 -22.071  1.00  0.35           C  
ATOM   2153  N   GLY A 286      -0.330  17.786 -18.583  1.00  0.45           N  
ATOM   2154  CA  GLY A 286      -0.393  18.615 -17.390  1.00  0.45           C  
ATOM   2155  C   GLY A 286      -1.751  18.586 -16.715  1.00  0.45           C  
ATOM   2156  O   GLY A 286      -1.921  19.140 -15.626  1.00  0.42           O  
ATOM   2157  N   SER A 287      -2.785  17.873 -17.344  1.00  0.52           N  
ATOM   2158  CA  SER A 287      -4.110  18.000 -16.744  1.00  0.51           C  
ATOM   2159  C   SER A 287      -4.668  16.639 -16.345  1.00  0.52           C  
ATOM   2160  CB  SER A 287      -5.072  18.692 -17.711  1.00  0.48           C  
ATOM   2161  O   SER A 287      -4.528  15.663 -17.086  1.00  0.49           O  
ATOM   2162  OG  SER A 287      -4.986  18.117 -19.004  1.00  0.45           O  
ATOM   2163  N   ILE A 288      -5.135  16.491 -15.089  1.00  0.56           N  
ATOM   2164  CA  ILE A 288      -6.106  15.452 -14.768  1.00  0.56           C  
ATOM   2165  C   ILE A 288      -7.374  15.657 -15.593  1.00  0.56           C  
ATOM   2166  CB  ILE A 288      -6.444  15.440 -13.260  1.00  0.54           C  
ATOM   2167  O   ILE A 288      -7.945  16.750 -15.603  1.00  0.55           O  
ATOM   2168  CG1 ILE A 288      -5.174  15.225 -12.429  1.00  0.47           C  
ATOM   2169  CG2 ILE A 288      -7.490  14.365 -12.949  1.00  0.49           C  
ATOM   2170  CD1 ILE A 288      -5.409  15.234 -10.925  1.00  0.48           C  
ATOM   2171  N   LEU A 289      -7.709  14.725 -16.333  1.00  0.59           N  
ATOM   2172  CA  LEU A 289      -8.872  14.752 -17.212  1.00  0.59           C  
ATOM   2173  C   LEU A 289     -10.015  13.930 -16.626  1.00  0.60           C  
ATOM   2174  CB  LEU A 289      -8.507  14.222 -18.601  1.00  0.56           C  
ATOM   2175  O   LEU A 289      -9.781  12.979 -15.876  1.00  0.58           O  
ATOM   2176  CG  LEU A 289      -7.488  15.043 -19.393  1.00  0.54           C  
ATOM   2177  CD1 LEU A 289      -7.156  14.348 -20.710  1.00  0.50           C  
ATOM   2178  CD2 LEU A 289      -8.014  16.452 -19.645  1.00  0.51           C  
ATOM   2179  N   PRO A 290     -11.237  14.291 -16.899  1.00  0.62           N  
ATOM   2180  CA  PRO A 290     -12.372  13.437 -16.543  1.00  0.62           C  
ATOM   2181  C   PRO A 290     -12.240  12.019 -17.093  1.00  0.64           C  
ATOM   2182  CB  PRO A 290     -13.567  14.158 -17.173  1.00  0.60           C  
ATOM   2183  O   PRO A 290     -11.687  11.823 -18.178  1.00  0.64           O  
ATOM   2184  CG  PRO A 290     -13.088  15.554 -17.413  1.00  0.57           C  
ATOM   2185  CD  PRO A 290     -11.602  15.517 -17.631  1.00  0.58           C  
ATOM   2186  N   ILE A 291     -12.613  11.070 -16.386  1.00  0.69           N  
ATOM   2187  CA  ILE A 291     -12.838   9.703 -16.845  1.00  0.70           C  
ATOM   2188  C   ILE A 291     -14.027   9.669 -17.801  1.00  0.71           C  
ATOM   2189  CB  ILE A 291     -13.075   8.741 -15.659  1.00  0.67           C  
ATOM   2190  O   ILE A 291     -15.125  10.112 -17.453  1.00  0.70           O  
ATOM   2191  CG1 ILE A 291     -11.823   8.660 -14.778  1.00  0.63           C  
ATOM   2192  CG2 ILE A 291     -13.481   7.353 -16.163  1.00  0.63           C  
ATOM   2193  CD1 ILE A 291     -12.024   7.877 -13.488  1.00  0.61           C  
ATOM   2194  N   GLU A 292     -13.796   9.228 -18.981  1.00  0.69           N  
ATOM   2195  CA  GLU A 292     -14.805   9.060 -20.022  1.00  0.71           C  
ATOM   2196  C   GLU A 292     -15.040   7.584 -20.331  1.00  0.73           C  
ATOM   2197  CB  GLU A 292     -14.394   9.805 -21.295  1.00  0.67           C  
ATOM   2198  O   GLU A 292     -14.094   6.794 -20.366  1.00  0.74           O  
ATOM   2199  CG  GLU A 292     -14.311  11.314 -21.124  1.00  0.65           C  
ATOM   2200  CD  GLU A 292     -13.906  12.041 -22.397  1.00  0.66           C  
ATOM   2201  OE1 GLU A 292     -13.550  11.369 -23.392  1.00  0.71           O  
ATOM   2202  OE2 GLU A 292     -13.943  13.291 -22.399  1.00  0.65           O  
ATOM   2203  N   PHE A 293     -16.266   7.221 -20.624  1.00  0.70           N  
ATOM   2204  CA  PHE A 293     -16.673   5.890 -21.061  1.00  0.74           C  
ATOM   2205  C   PHE A 293     -17.150   5.919 -22.508  1.00  0.75           C  
ATOM   2206  CB  PHE A 293     -17.778   5.339 -20.155  1.00  0.70           C  
ATOM   2207  O   PHE A 293     -17.559   6.967 -23.012  1.00  0.75           O  
ATOM   2208  CG  PHE A 293     -17.310   5.000 -18.765  1.00  0.72           C  
ATOM   2209  CD1 PHE A 293     -16.979   3.693 -18.428  1.00  0.71           C  
ATOM   2210  CD2 PHE A 293     -17.201   5.988 -17.796  1.00  0.75           C  
ATOM   2211  CE1 PHE A 293     -16.546   3.375 -17.143  1.00  0.77           C  
ATOM   2212  CE2 PHE A 293     -16.769   5.678 -16.509  1.00  0.78           C  
ATOM   2213  CZ  PHE A 293     -16.443   4.372 -16.184  1.00  0.73           C  
ATOM   2214  N   PHE A 294     -17.047   4.776 -23.123  1.00  0.70           N  
ATOM   2215  CA  PHE A 294     -17.691   4.623 -24.422  1.00  0.77           C  
ATOM   2216  C   PHE A 294     -19.207   4.581 -24.274  1.00  0.73           C  
ATOM   2217  CB  PHE A 294     -17.197   3.354 -25.123  1.00  0.70           C  
ATOM   2218  O   PHE A 294     -19.937   4.955 -25.194  1.00  0.71           O  
ATOM   2219  CG  PHE A 294     -15.879   3.524 -25.828  1.00  0.66           C  
ATOM   2220  CD1 PHE A 294     -15.824   4.053 -27.112  1.00  0.63           C  
ATOM   2221  CD2 PHE A 294     -14.693   3.155 -25.207  1.00  0.68           C  
ATOM   2222  CE1 PHE A 294     -14.605   4.212 -27.767  1.00  0.68           C  
ATOM   2223  CE2 PHE A 294     -13.471   3.310 -25.855  1.00  0.73           C  
ATOM   2224  CZ  PHE A 294     -13.429   3.838 -27.136  1.00  0.66           C  
ATOM   2225  N   ASP A 295     -19.640   4.131 -23.132  1.00  0.76           N  
ATOM   2226  CA  ASP A 295     -21.040   4.090 -22.720  1.00  0.81           C  
ATOM   2227  C   ASP A 295     -21.372   5.250 -21.784  1.00  0.79           C  
ATOM   2228  CB  ASP A 295     -21.360   2.757 -22.040  1.00  0.75           C  
ATOM   2229  O   ASP A 295     -21.006   5.229 -20.607  1.00  0.77           O  
ATOM   2230  CG  ASP A 295     -22.832   2.601 -21.703  1.00  0.70           C  
ATOM   2231  OD1 ASP A 295     -23.601   3.574 -21.865  1.00  0.69           O  
ATOM   2232  OD2 ASP A 295     -23.227   1.498 -21.269  1.00  0.81           O  
ATOM   2233  N   ASP A 296     -22.117   6.259 -22.294  1.00  0.76           N  
ATOM   2234  CA  ASP A 296     -22.450   7.490 -21.584  1.00  0.79           C  
ATOM   2235  C   ASP A 296     -23.446   7.222 -20.458  1.00  0.76           C  
ATOM   2236  CB  ASP A 296     -23.018   8.532 -22.550  1.00  0.73           C  
ATOM   2237  O   ASP A 296     -23.732   8.109 -19.650  1.00  0.74           O  
ATOM   2238  CG  ASP A 296     -21.978   9.072 -23.517  1.00  0.67           C  
ATOM   2239  OD1 ASP A 296     -20.792   9.180 -23.139  1.00  0.67           O  
ATOM   2240  OD2 ASP A 296     -22.350   9.395 -24.666  1.00  0.79           O  
ATOM   2241  N   SER A 297     -23.942   6.029 -20.389  1.00  0.79           N  
ATOM   2242  CA  SER A 297     -24.915   5.651 -19.370  1.00  0.81           C  
ATOM   2243  C   SER A 297     -24.225   5.208 -18.084  1.00  0.77           C  
ATOM   2244  CB  SER A 297     -25.822   4.532 -19.883  1.00  0.78           C  
ATOM   2245  O   SER A 297     -24.886   4.942 -17.078  1.00  0.75           O  
ATOM   2246  OG  SER A 297     -25.102   3.317 -20.005  1.00  0.76           O  
ATOM   2247  N   VAL A 298     -22.949   5.061 -18.128  1.00  0.76           N  
ATOM   2248  CA  VAL A 298     -22.177   4.600 -16.978  1.00  0.76           C  
ATOM   2249  C   VAL A 298     -22.206   5.658 -15.878  1.00  0.73           C  
ATOM   2250  CB  VAL A 298     -20.717   4.276 -17.368  1.00  0.73           C  
ATOM   2251  O   VAL A 298     -21.672   6.757 -16.049  1.00  0.70           O  
ATOM   2252  CG1 VAL A 298     -19.906   3.875 -16.137  1.00  0.71           C  
ATOM   2253  CG2 VAL A 298     -20.679   3.170 -18.421  1.00  0.70           C  
ATOM   2254  N   ASP A 299     -22.703   5.331 -14.748  1.00  0.76           N  
ATOM   2255  CA  ASP A 299     -22.754   6.142 -13.536  1.00  0.76           C  
ATOM   2256  C   ASP A 299     -21.635   5.759 -12.571  1.00  0.75           C  
ATOM   2257  CB  ASP A 299     -24.114   5.996 -12.850  1.00  0.74           C  
ATOM   2258  O   ASP A 299     -21.673   4.688 -11.962  1.00  0.73           O  
ATOM   2259  CG  ASP A 299     -24.282   6.926 -11.661  1.00  0.74           C  
ATOM   2260  OD1 ASP A 299     -23.313   7.624 -11.292  1.00  0.77           O  
ATOM   2261  OD2 ASP A 299     -25.392   6.960 -11.088  1.00  0.78           O  
ATOM   2262  N   LEU A 300     -20.669   6.628 -12.324  1.00  0.74           N  
ATOM   2263  CA  LEU A 300     -19.487   6.397 -11.501  1.00  0.73           C  
ATOM   2264  C   LEU A 300     -19.846   6.411 -10.018  1.00  0.73           C  
ATOM   2265  CB  LEU A 300     -18.418   7.455 -11.789  1.00  0.71           C  
ATOM   2266  O   LEU A 300     -18.997   6.138  -9.167  1.00  0.70           O  
ATOM   2267  CG  LEU A 300     -17.744   7.382 -13.160  1.00  0.69           C  
ATOM   2268  CD1 LEU A 300     -16.720   8.502 -13.307  1.00  0.66           C  
ATOM   2269  CD2 LEU A 300     -17.089   6.020 -13.363  1.00  0.67           C  
ATOM   2270  N   SER A 301     -21.101   6.726  -9.632  1.00  0.69           N  
ATOM   2271  CA  SER A 301     -21.558   6.650  -8.248  1.00  0.69           C  
ATOM   2272  C   SER A 301     -21.584   5.208  -7.754  1.00  0.69           C  
ATOM   2273  CB  SER A 301     -22.949   7.271  -8.108  1.00  0.67           C  
ATOM   2274  O   SER A 301     -21.554   4.959  -6.547  1.00  0.69           O  
ATOM   2275  OG  SER A 301     -23.911   6.515  -8.823  1.00  0.66           O  
ATOM   2276  N   TYR A 302     -21.473   4.237  -8.666  1.00  0.75           N  
ATOM   2277  CA  TYR A 302     -21.543   2.815  -8.347  1.00  0.75           C  
ATOM   2278  C   TYR A 302     -20.182   2.152  -8.513  1.00  0.75           C  
ATOM   2279  CB  TYR A 302     -22.577   2.116  -9.235  1.00  0.73           C  
ATOM   2280  O   TYR A 302     -20.090   0.926  -8.611  1.00  0.73           O  
ATOM   2281  CG  TYR A 302     -23.991   2.594  -9.013  1.00  0.72           C  
ATOM   2282  CD1 TYR A 302     -24.706   2.214  -7.880  1.00  0.71           C  
ATOM   2283  CD2 TYR A 302     -24.616   3.426  -9.936  1.00  0.72           C  
ATOM   2284  CE1 TYR A 302     -26.010   2.650  -7.672  1.00  0.72           C  
ATOM   2285  CE2 TYR A 302     -25.919   3.869  -9.739  1.00  0.72           C  
ATOM   2286  OH  TYR A 302     -27.898   3.912  -8.405  1.00  0.67           O  
ATOM   2287  CZ  TYR A 302     -26.607   3.477  -8.605  1.00  0.66           C  
ATOM   2288  N   VAL A 303     -19.114   2.975  -8.687  1.00  0.74           N  
ATOM   2289  CA  VAL A 303     -17.766   2.422  -8.748  1.00  0.74           C  
ATOM   2290  C   VAL A 303     -17.442   1.704  -7.440  1.00  0.73           C  
ATOM   2291  CB  VAL A 303     -16.714   3.518  -9.029  1.00  0.72           C  
ATOM   2292  O   VAL A 303     -17.426   2.322  -6.373  1.00  0.71           O  
ATOM   2293  CG1 VAL A 303     -15.299   2.961  -8.879  1.00  0.69           C  
ATOM   2294  CG2 VAL A 303     -16.915   4.105 -10.425  1.00  0.69           C  
ATOM   2295  N   GLU A 304     -17.157   0.391  -7.593  1.00  0.70           N  
ATOM   2296  CA  GLU A 304     -16.793  -0.461  -6.465  1.00  0.68           C  
ATOM   2297  C   GLU A 304     -15.279  -0.510  -6.277  1.00  0.68           C  
ATOM   2298  CB  GLU A 304     -17.345  -1.875  -6.659  1.00  0.66           C  
ATOM   2299  O   GLU A 304     -14.791  -0.598  -5.149  1.00  0.66           O  
ATOM   2300  CG  GLU A 304     -18.865  -1.946  -6.666  1.00  0.64           C  
ATOM   2301  CD  GLU A 304     -19.399  -3.365  -6.786  1.00  0.63           C  
ATOM   2302  OE1 GLU A 304     -18.636  -4.268  -7.198  1.00  0.64           O  
ATOM   2303  OE2 GLU A 304     -20.591  -3.575  -6.467  1.00  0.62           O  
ATOM   2304  N   TRP A 305     -14.551  -0.373  -7.454  1.00  0.59           N  
ATOM   2305  CA  TRP A 305     -13.094  -0.456  -7.445  1.00  0.67           C  
ATOM   2306  C   TRP A 305     -12.503   0.229  -8.673  1.00  0.61           C  
ATOM   2307  CB  TRP A 305     -12.638  -1.917  -7.391  1.00  0.58           C  
ATOM   2308  O   TRP A 305     -13.085   0.182  -9.759  1.00  0.58           O  
ATOM   2309  CG  TRP A 305     -11.149  -2.091  -7.413  1.00  0.54           C  
ATOM   2310  CD1 TRP A 305     -10.297  -2.034  -6.346  1.00  0.46           C  
ATOM   2311  CD2 TRP A 305     -10.336  -2.347  -8.563  1.00  0.49           C  
ATOM   2312  CE2 TRP A 305      -8.999  -2.434  -8.118  1.00  0.45           C  
ATOM   2313  CE3 TRP A 305     -10.610  -2.512  -9.927  1.00  0.49           C  
ATOM   2314  NE1 TRP A 305      -9.002  -2.240  -6.763  1.00  0.46           N  
ATOM   2315  CH2 TRP A 305      -8.231  -2.837 -10.320  1.00  0.40           C  
ATOM   2316  CZ2 TRP A 305      -7.936  -2.679  -8.990  1.00  0.48           C  
ATOM   2317  CZ3 TRP A 305      -9.551  -2.756 -10.794  1.00  0.38           C  
ATOM   2318  N   PHE A 306     -11.299   0.743  -8.485  1.00  0.71           N  
ATOM   2319  CA  PHE A 306     -10.503   1.350  -9.545  1.00  0.71           C  
ATOM   2320  C   PHE A 306      -9.026   1.019  -9.371  1.00  0.70           C  
ATOM   2321  CB  PHE A 306     -10.702   2.869  -9.566  1.00  0.68           C  
ATOM   2322  O   PHE A 306      -8.452   1.259  -8.307  1.00  0.67           O  
ATOM   2323  CG  PHE A 306     -10.219   3.527 -10.830  1.00  0.64           C  
ATOM   2324  CD1 PHE A 306      -8.860   3.687 -11.072  1.00  0.62           C  
ATOM   2325  CD2 PHE A 306     -11.125   3.986 -11.778  1.00  0.62           C  
ATOM   2326  CE1 PHE A 306      -8.410   4.296 -12.241  1.00  0.59           C  
ATOM   2327  CE2 PHE A 306     -10.682   4.595 -12.949  1.00  0.60           C  
ATOM   2328  CZ  PHE A 306      -9.325   4.750 -13.178  1.00  0.59           C  
ATOM   2329  N   GLY A 307      -8.391   0.478 -10.432  1.00  0.68           N  
ATOM   2330  CA  GLY A 307      -6.992   0.088 -10.358  1.00  0.68           C  
ATOM   2331  C   GLY A 307      -6.261   0.233 -11.680  1.00  0.68           C  
ATOM   2332  O   GLY A 307      -6.875   0.536 -12.705  1.00  0.66           O  
ATOM   2333  N   THR A 308      -5.013   0.113 -11.655  1.00  0.66           N  
ATOM   2334  CA  THR A 308      -4.183   0.046 -12.852  1.00  0.66           C  
ATOM   2335  C   THR A 308      -3.405  -1.265 -12.898  1.00  0.66           C  
ATOM   2336  CB  THR A 308      -3.202   1.231 -12.919  1.00  0.64           C  
ATOM   2337  O   THR A 308      -2.986  -1.781 -11.859  1.00  0.64           O  
ATOM   2338  CG2 THR A 308      -3.937   2.539 -13.197  1.00  0.59           C  
ATOM   2339  OG1 THR A 308      -2.509   1.342 -11.670  1.00  0.63           O  
ATOM   2340  N   ILE A 309      -3.223  -1.850 -14.064  1.00  0.66           N  
ATOM   2341  CA  ILE A 309      -2.473  -3.064 -14.369  1.00  0.65           C  
ATOM   2342  C   ILE A 309      -1.301  -2.728 -15.289  1.00  0.65           C  
ATOM   2343  CB  ILE A 309      -3.374  -4.137 -15.019  1.00  0.64           C  
ATOM   2344  O   ILE A 309      -1.332  -1.723 -16.003  1.00  0.63           O  
ATOM   2345  CG1 ILE A 309      -4.604  -4.402 -14.144  1.00  0.59           C  
ATOM   2346  CG2 ILE A 309      -2.587  -5.428 -15.264  1.00  0.60           C  
ATOM   2347  CD1 ILE A 309      -5.654  -5.287 -14.803  1.00  0.58           C  
ATOM   2348  N   GLY A 310      -0.263  -3.581 -15.332  1.00  0.62           N  
ATOM   2349  CA  GLY A 310       0.776  -3.512 -16.348  1.00  0.60           C  
ATOM   2350  C   GLY A 310       1.586  -2.231 -16.286  1.00  0.62           C  
ATOM   2351  O   GLY A 310       1.733  -1.534 -17.292  1.00  0.57           O  
ATOM   2352  N   ASN A 311       2.349  -1.904 -15.148  1.00  0.57           N  
ATOM   2353  CA  ASN A 311       3.181  -0.728 -14.912  1.00  0.57           C  
ATOM   2354  C   ASN A 311       2.411   0.564 -15.169  1.00  0.57           C  
ATOM   2355  CB  ASN A 311       4.440  -0.778 -15.781  1.00  0.55           C  
ATOM   2356  O   ASN A 311       2.964   1.524 -15.709  1.00  0.55           O  
ATOM   2357  CG  ASN A 311       5.422  -1.839 -15.325  1.00  0.53           C  
ATOM   2358  ND2 ASN A 311       6.220  -2.349 -16.257  1.00  0.46           N  
ATOM   2359  OD1 ASN A 311       5.464  -2.198 -14.145  1.00  0.52           O  
ATOM   2360  N   GLY A 312       1.125   0.598 -15.025  1.00  0.61           N  
ATOM   2361  CA  GLY A 312       0.261   1.744 -15.263  1.00  0.60           C  
ATOM   2362  C   GLY A 312      -0.220   1.840 -16.699  1.00  0.62           C  
ATOM   2363  O   GLY A 312      -0.720   2.884 -17.123  1.00  0.60           O  
ATOM   2364  N   SER A 313      -0.205   0.798 -17.423  1.00  0.67           N  
ATOM   2365  CA  SER A 313      -0.511   0.839 -18.849  1.00  0.67           C  
ATOM   2366  C   SER A 313      -1.997   0.606 -19.102  1.00  0.68           C  
ATOM   2367  CB  SER A 313       0.313  -0.204 -19.605  1.00  0.64           C  
ATOM   2368  O   SER A 313      -2.523   0.999 -20.145  1.00  0.67           O  
ATOM   2369  OG  SER A 313       1.700   0.014 -19.410  1.00  0.60           O  
ATOM   2370  N   VAL A 314      -2.710   0.063 -18.159  1.00  0.73           N  
ATOM   2371  CA  VAL A 314      -4.144  -0.202 -18.214  1.00  0.73           C  
ATOM   2372  C   VAL A 314      -4.798   0.215 -16.899  1.00  0.74           C  
ATOM   2373  CB  VAL A 314      -4.435  -1.691 -18.506  1.00  0.72           C  
ATOM   2374  O   VAL A 314      -4.343  -0.175 -15.821  1.00  0.73           O  
ATOM   2375  CG1 VAL A 314      -5.939  -1.938 -18.608  1.00  0.71           C  
ATOM   2376  CG2 VAL A 314      -3.730  -2.131 -19.787  1.00  0.71           C  
ATOM   2377  N   SER A 315      -5.811   1.050 -17.012  1.00  0.74           N  
ATOM   2378  CA  SER A 315      -6.724   1.294 -15.900  1.00  0.74           C  
ATOM   2379  C   SER A 315      -7.972   0.424 -16.008  1.00  0.75           C  
ATOM   2380  CB  SER A 315      -7.123   2.769 -15.848  1.00  0.73           C  
ATOM   2381  O   SER A 315      -8.521   0.250 -17.098  1.00  0.75           O  
ATOM   2382  OG  SER A 315      -5.986   3.592 -15.654  1.00  0.71           O  
ATOM   2383  N   VAL A 316      -8.322  -0.099 -14.922  1.00  0.76           N  
ATOM   2384  CA  VAL A 316      -9.513  -0.930 -14.789  1.00  0.76           C  
ATOM   2385  C   VAL A 316     -10.428  -0.354 -13.711  1.00  0.77           C  
ATOM   2386  CB  VAL A 316      -9.150  -2.394 -14.453  1.00  0.75           C  
ATOM   2387  O   VAL A 316      -9.956   0.108 -12.669  1.00  0.76           O  
ATOM   2388  CG1 VAL A 316     -10.394  -3.280 -14.484  1.00  0.73           C  
ATOM   2389  CG2 VAL A 316      -8.093  -2.917 -15.424  1.00  0.73           C  
ATOM   2390  N   VAL A 317     -11.745  -0.395 -13.946  1.00  0.77           N  
ATOM   2391  CA  VAL A 317     -12.775   0.029 -13.004  1.00  0.78           C  
ATOM   2392  C   VAL A 317     -13.892  -1.011 -12.956  1.00  0.79           C  
ATOM   2393  CB  VAL A 317     -13.352   1.413 -13.377  1.00  0.76           C  
ATOM   2394  O   VAL A 317     -14.342  -1.496 -13.997  1.00  0.78           O  
ATOM   2395  CG1 VAL A 317     -14.043   1.361 -14.739  1.00  0.69           C  
ATOM   2396  CG2 VAL A 317     -14.322   1.895 -12.300  1.00  0.69           C  
ATOM   2397  N   SER A 318     -14.273  -1.354 -11.753  1.00  0.78           N  
ATOM   2398  CA  SER A 318     -15.467  -2.155 -11.503  1.00  0.78           C  
ATOM   2399  C   SER A 318     -16.659  -1.275 -11.145  1.00  0.79           C  
ATOM   2400  CB  SER A 318     -15.211  -3.163 -10.381  1.00  0.76           C  
ATOM   2401  O   SER A 318     -16.557  -0.406 -10.276  1.00  0.78           O  
ATOM   2402  OG  SER A 318     -16.345  -3.989 -10.179  1.00  0.75           O  
ATOM   2403  N   ILE A 319     -17.745  -1.425 -11.830  1.00  0.79           N  
ATOM   2404  CA  ILE A 319     -19.022  -0.754 -11.612  1.00  0.80           C  
ATOM   2405  C   ILE A 319     -20.145  -1.787 -11.555  1.00  0.80           C  
ATOM   2406  CB  ILE A 319     -19.308   0.289 -12.716  1.00  0.79           C  
ATOM   2407  O   ILE A 319     -20.566  -2.312 -12.588  1.00  0.79           O  
ATOM   2408  CG1 ILE A 319     -18.121   1.247 -12.866  1.00  0.80           C  
ATOM   2409  CG2 ILE A 319     -20.597   1.058 -12.411  1.00  0.79           C  
ATOM   2410  CD1 ILE A 319     -18.295   2.280 -13.971  1.00  0.77           C  
ATOM   2411  N   GLY A 320     -20.593  -2.147 -10.310  1.00  0.79           N  
ATOM   2412  CA  GLY A 320     -21.403  -3.342 -10.140  1.00  0.79           C  
ATOM   2413  C   GLY A 320     -20.695  -4.611 -10.578  1.00  0.79           C  
ATOM   2414  O   GLY A 320     -19.580  -4.890 -10.133  1.00  0.76           O  
ATOM   2415  N   GLU A 321     -21.379  -5.429 -11.381  1.00  0.78           N  
ATOM   2416  CA  GLU A 321     -20.851  -6.701 -11.866  1.00  0.78           C  
ATOM   2417  C   GLU A 321     -19.991  -6.503 -13.111  1.00  0.78           C  
ATOM   2418  CB  GLU A 321     -21.992  -7.677 -12.165  1.00  0.77           C  
ATOM   2419  O   GLU A 321     -19.396  -7.456 -13.619  1.00  0.78           O  
ATOM   2420  CG  GLU A 321     -22.834  -8.030 -10.947  1.00  0.77           C  
ATOM   2421  CD  GLU A 321     -23.883  -9.093 -11.232  1.00  0.76           C  
ATOM   2422  OE1 GLU A 321     -24.192  -9.339 -12.420  1.00  0.78           O  
ATOM   2423  OE2 GLU A 321     -24.402  -9.683 -10.258  1.00  0.79           O  
ATOM   2424  N   ASP A 322     -19.987  -5.248 -13.646  1.00  0.82           N  
ATOM   2425  CA  ASP A 322     -19.266  -4.949 -14.879  1.00  0.82           C  
ATOM   2426  C   ASP A 322     -17.843  -4.480 -14.583  1.00  0.82           C  
ATOM   2427  CB  ASP A 322     -20.011  -3.890 -15.693  1.00  0.81           C  
ATOM   2428  O   ASP A 322     -17.620  -3.710 -13.646  1.00  0.81           O  
ATOM   2429  CG  ASP A 322     -21.256  -4.431 -16.372  1.00  0.82           C  
ATOM   2430  OD1 ASP A 322     -21.262  -5.611 -16.786  1.00  0.84           O  
ATOM   2431  OD2 ASP A 322     -22.240  -3.670 -16.498  1.00  0.83           O  
ATOM   2432  N   LEU A 323     -16.918  -4.928 -15.433  1.00  0.81           N  
ATOM   2433  CA  LEU A 323     -15.541  -4.450 -15.482  1.00  0.81           C  
ATOM   2434  C   LEU A 323     -15.301  -3.612 -16.734  1.00  0.82           C  
ATOM   2435  CB  LEU A 323     -14.563  -5.627 -15.445  1.00  0.79           C  
ATOM   2436  O   LEU A 323     -15.676  -4.016 -17.837  1.00  0.80           O  
ATOM   2437  CG  LEU A 323     -13.101  -5.285 -15.151  1.00  0.74           C  
ATOM   2438  CD1 LEU A 323     -12.926  -4.930 -13.678  1.00  0.69           C  
ATOM   2439  CD2 LEU A 323     -12.192  -6.445 -15.539  1.00  0.69           C  
ATOM   2440  N   TYR A 324     -14.750  -2.442 -16.533  1.00  0.83           N  
ATOM   2441  CA  TYR A 324     -14.317  -1.554 -17.606  1.00  0.84           C  
ATOM   2442  C   TYR A 324     -12.807  -1.352 -17.570  1.00  0.83           C  
ATOM   2443  CB  TYR A 324     -15.028  -0.201 -17.504  1.00  0.83           C  
ATOM   2444  O   TYR A 324     -12.198  -1.366 -16.498  1.00  0.81           O  
ATOM   2445  CG  TYR A 324     -16.528  -0.291 -17.651  1.00  0.86           C  
ATOM   2446  CD1 TYR A 324     -17.150   0.031 -18.854  1.00  0.85           C  
ATOM   2447  CD2 TYR A 324     -17.325  -0.697 -16.586  1.00  0.86           C  
ATOM   2448  CE1 TYR A 324     -18.532  -0.048 -18.993  1.00  0.86           C  
ATOM   2449  CE2 TYR A 324     -18.708  -0.780 -16.713  1.00  0.86           C  
ATOM   2450  OH  TYR A 324     -20.669  -0.535 -18.051  1.00  0.83           O  
ATOM   2451  CZ  TYR A 324     -19.301  -0.454 -17.919  1.00  0.85           C  
ATOM   2452  N   TRP A 325     -12.289  -1.116 -18.790  1.00  0.81           N  
ATOM   2453  CA  TRP A 325     -10.846  -0.914 -18.877  1.00  0.83           C  
ATOM   2454  C   TRP A 325     -10.505   0.127 -19.938  1.00  0.82           C  
ATOM   2455  CB  TRP A 325     -10.136  -2.233 -19.191  1.00  0.80           C  
ATOM   2456  O   TRP A 325     -11.284   0.354 -20.867  1.00  0.79           O  
ATOM   2457  CG  TRP A 325     -10.432  -2.774 -20.558  1.00  0.73           C  
ATOM   2458  CD1 TRP A 325     -11.522  -3.507 -20.935  1.00  0.66           C  
ATOM   2459  CD2 TRP A 325      -9.622  -2.627 -21.728  1.00  0.69           C  
ATOM   2460  CE2 TRP A 325     -10.284  -3.298 -22.781  1.00  0.72           C  
ATOM   2461  CE3 TRP A 325      -8.400  -1.993 -21.989  1.00  0.79           C  
ATOM   2462  NE1 TRP A 325     -11.439  -3.825 -22.271  1.00  0.79           N  
ATOM   2463  CH2 TRP A 325      -8.566  -2.722 -24.304  1.00  0.75           C  
ATOM   2464  CZ2 TRP A 325      -9.763  -3.351 -24.076  1.00  0.77           C  
ATOM   2465  CZ3 TRP A 325      -7.884  -2.047 -23.279  1.00  0.76           C  
ATOM   2466  N   THR A 326      -9.372   0.717 -19.812  1.00  0.79           N  
ATOM   2467  CA  THR A 326      -8.782   1.635 -20.780  1.00  0.79           C  
ATOM   2468  C   THR A 326      -7.262   1.510 -20.786  1.00  0.78           C  
ATOM   2469  CB  THR A 326      -9.179   3.093 -20.482  1.00  0.78           C  
ATOM   2470  O   THR A 326      -6.679   0.903 -19.885  1.00  0.76           O  
ATOM   2471  CG2 THR A 326      -8.580   3.567 -19.162  1.00  0.74           C  
ATOM   2472  OG1 THR A 326      -8.705   3.936 -21.539  1.00  0.77           O  
ATOM   2473  N   GLY A 327      -6.647   1.956 -21.865  1.00  0.77           N  
ATOM   2474  CA  GLY A 327      -5.195   1.928 -21.925  1.00  0.77           C  
ATOM   2475  C   GLY A 327      -4.660   1.049 -23.040  1.00  0.77           C  
ATOM   2476  O   GLY A 327      -5.182   1.068 -24.156  1.00  0.74           O  
ATOM   2477  N   ASN A 328      -3.487   0.308 -22.766  1.00  0.74           N  
ATOM   2478  CA  ASN A 328      -2.783  -0.526 -23.735  1.00  0.75           C  
ATOM   2479  C   ASN A 328      -3.500  -1.855 -23.956  1.00  0.75           C  
ATOM   2480  CB  ASN A 328      -1.340  -0.768 -23.287  1.00  0.73           C  
ATOM   2481  O   ASN A 328      -3.529  -2.705 -23.064  1.00  0.75           O  
ATOM   2482  CG  ASN A 328      -0.531  -1.535 -24.315  1.00  0.71           C  
ATOM   2483  ND2 ASN A 328       0.785  -1.552 -24.140  1.00  0.72           N  
ATOM   2484  OD1 ASN A 328      -1.084  -2.107 -25.258  1.00  0.72           O  
ATOM   2485  N   PRO A 329      -4.003  -2.125 -25.058  1.00  0.74           N  
ATOM   2486  CA  PRO A 329      -4.745  -3.361 -25.320  1.00  0.74           C  
ATOM   2487  C   PRO A 329      -3.856  -4.602 -25.284  1.00  0.74           C  
ATOM   2488  CB  PRO A 329      -5.315  -3.138 -26.723  1.00  0.72           C  
ATOM   2489  O   PRO A 329      -4.357  -5.720 -25.140  1.00  0.72           O  
ATOM   2490  CG  PRO A 329      -4.346  -2.215 -27.388  1.00  0.71           C  
ATOM   2491  CD  PRO A 329      -3.805  -1.268 -26.355  1.00  0.71           C  
ATOM   2492  N   GLY A 330      -2.541  -4.366 -25.458  1.00  0.72           N  
ATOM   2493  CA  GLY A 330      -1.606  -5.478 -25.396  1.00  0.71           C  
ATOM   2494  C   GLY A 330      -1.769  -6.326 -24.149  1.00  0.71           C  
ATOM   2495  O   GLY A 330      -1.244  -7.439 -24.075  1.00  0.69           O  
ATOM   2496  N   TYR A 331      -2.596  -5.845 -23.229  1.00  0.69           N  
ATOM   2497  CA  TYR A 331      -2.862  -6.576 -21.995  1.00  0.68           C  
ATOM   2498  C   TYR A 331      -4.223  -7.260 -22.049  1.00  0.68           C  
ATOM   2499  CB  TYR A 331      -2.798  -5.635 -20.788  1.00  0.66           C  
ATOM   2500  O   TYR A 331      -4.534  -8.103 -21.204  1.00  0.66           O  
ATOM   2501  CG  TYR A 331      -1.403  -5.158 -20.464  1.00  0.64           C  
ATOM   2502  CD1 TYR A 331      -0.548  -5.926 -19.677  1.00  0.62           C  
ATOM   2503  CD2 TYR A 331      -0.938  -3.938 -20.943  1.00  0.63           C  
ATOM   2504  CE1 TYR A 331       0.738  -5.489 -19.374  1.00  0.61           C  
ATOM   2505  CE2 TYR A 331       0.345  -3.491 -20.646  1.00  0.60           C  
ATOM   2506  OH  TYR A 331       2.446  -3.834 -19.566  1.00  0.55           O  
ATOM   2507  CZ  TYR A 331       1.175  -4.272 -19.863  1.00  0.62           C  
ATOM   2508  N   PHE A 332      -5.073  -6.891 -22.973  1.00  0.69           N  
ATOM   2509  CA  PHE A 332      -6.403  -7.445 -23.202  1.00  0.69           C  
ATOM   2510  C   PHE A 332      -6.582  -7.834 -24.665  1.00  0.69           C  
ATOM   2511  CB  PHE A 332      -7.483  -6.441 -22.789  1.00  0.66           C  
ATOM   2512  O   PHE A 332      -7.500  -7.352 -25.332  1.00  0.66           O  
ATOM   2513  CG  PHE A 332      -7.547  -6.193 -21.306  1.00  0.66           C  
ATOM   2514  CD1 PHE A 332      -8.225  -7.071 -20.469  1.00  0.65           C  
ATOM   2515  CD2 PHE A 332      -6.928  -5.082 -20.749  1.00  0.66           C  
ATOM   2516  CE1 PHE A 332      -8.285  -6.844 -19.096  1.00  0.67           C  
ATOM   2517  CE2 PHE A 332      -6.984  -4.848 -19.378  1.00  0.66           C  
ATOM   2518  CZ  PHE A 332      -7.664  -5.730 -18.553  1.00  0.65           C  
ATOM   2519  N   THR A 333      -5.615  -8.572 -25.368  1.00  0.63           N  
ATOM   2520  CA  THR A 333      -5.425  -8.843 -26.789  1.00  0.63           C  
ATOM   2521  C   THR A 333      -6.673  -9.485 -27.388  1.00  0.63           C  
ATOM   2522  CB  THR A 333      -4.210  -9.759 -27.025  1.00  0.57           C  
ATOM   2523  O   THR A 333      -6.902  -9.401 -28.596  1.00  0.61           O  
ATOM   2524  CG2 THR A 333      -2.904  -9.027 -26.729  1.00  0.48           C  
ATOM   2525  OG1 THR A 333      -4.308 -10.904 -26.170  1.00  0.51           O  
ATOM   2526  N   GLU A 334      -7.361 -10.214 -26.541  1.00  0.62           N  
ATOM   2527  CA  GLU A 334      -8.480 -10.986 -27.074  1.00  0.63           C  
ATOM   2528  C   GLU A 334      -9.583 -10.070 -27.596  1.00  0.63           C  
ATOM   2529  CB  GLU A 334      -9.040 -11.929 -26.006  1.00  0.55           C  
ATOM   2530  O   GLU A 334     -10.513 -10.527 -28.264  1.00  0.59           O  
ATOM   2531  CG  GLU A 334      -8.086 -13.047 -25.612  1.00  0.51           C  
ATOM   2532  CD  GLU A 334      -8.719 -14.078 -24.691  1.00  0.54           C  
ATOM   2533  OE1 GLU A 334      -9.874 -13.874 -24.254  1.00  0.58           O  
ATOM   2534  OE2 GLU A 334      -8.053 -15.098 -24.403  1.00  0.50           O  
ATOM   2535  N   GLN A 335      -9.316  -8.707 -27.543  1.00  0.62           N  
ATOM   2536  CA  GLN A 335     -10.380  -7.789 -27.938  1.00  0.64           C  
ATOM   2537  C   GLN A 335     -10.103  -7.185 -29.312  1.00  0.64           C  
ATOM   2538  CB  GLN A 335     -10.545  -6.678 -26.900  1.00  0.58           C  
ATOM   2539  O   GLN A 335     -10.844  -6.315 -29.774  1.00  0.62           O  
ATOM   2540  CG  GLN A 335     -10.908  -7.185 -25.510  1.00  0.55           C  
ATOM   2541  CD  GLN A 335     -12.366  -7.589 -25.395  1.00  0.57           C  
ATOM   2542  NE2 GLN A 335     -12.664  -8.468 -24.445  1.00  0.47           N  
ATOM   2543  OE1 GLN A 335     -13.217  -7.114 -26.154  1.00  0.60           O  
ATOM   2544  N   GLY A 336      -9.099  -7.648 -29.985  1.00  0.71           N  
ATOM   2545  CA  GLY A 336      -8.793  -7.345 -31.374  1.00  0.72           C  
ATOM   2546  C   GLY A 336      -8.404  -5.896 -31.597  1.00  0.72           C  
ATOM   2547  O   GLY A 336      -8.395  -5.418 -32.733  1.00  0.70           O  
ATOM   2548  N   GLU A 337      -8.173  -5.138 -30.656  1.00  0.71           N  
ATOM   2549  CA  GLU A 337      -7.878  -3.710 -30.722  1.00  0.72           C  
ATOM   2550  C   GLU A 337      -6.395  -3.465 -30.985  1.00  0.71           C  
ATOM   2551  CB  GLU A 337      -8.305  -3.013 -29.428  1.00  0.67           C  
ATOM   2552  O   GLU A 337      -5.536  -4.071 -30.341  1.00  0.68           O  
ATOM   2553  CG  GLU A 337      -9.799  -3.091 -29.152  1.00  0.64           C  
ATOM   2554  CD  GLU A 337     -10.619  -2.148 -30.018  1.00  0.64           C  
ATOM   2555  OE1 GLU A 337     -10.026  -1.302 -30.725  1.00  0.68           O  
ATOM   2556  OE2 GLU A 337     -11.866  -2.255 -29.988  1.00  0.64           O  
ATOM   2557  N   THR A 338      -6.219  -2.541 -31.961  1.00  0.75           N  
ATOM   2558  CA  THR A 338      -4.896  -2.014 -32.275  1.00  0.74           C  
ATOM   2559  C   THR A 338      -4.768  -0.563 -31.820  1.00  0.73           C  
ATOM   2560  CB  THR A 338      -4.601  -2.109 -33.784  1.00  0.70           C  
ATOM   2561  O   THR A 338      -5.578   0.285 -32.200  1.00  0.69           O  
ATOM   2562  CG2 THR A 338      -4.554  -3.563 -34.245  1.00  0.69           C  
ATOM   2563  OG1 THR A 338      -5.627  -1.422 -34.510  1.00  0.77           O  
ATOM   2564  N   GLY A 339      -4.015  -0.367 -30.898  1.00  0.75           N  
ATOM   2565  CA  GLY A 339      -3.736   0.976 -30.416  1.00  0.75           C  
ATOM   2566  C   GLY A 339      -4.270   1.232 -29.020  1.00  0.75           C  
ATOM   2567  O   GLY A 339      -5.031   0.424 -28.483  1.00  0.73           O  
ATOM   2568  N   TYR A 340      -3.937   2.286 -28.403  1.00  0.76           N  
ATOM   2569  CA  TYR A 340      -4.309   2.669 -27.045  1.00  0.77           C  
ATOM   2570  C   TYR A 340      -5.777   3.074 -26.976  1.00  0.77           C  
ATOM   2571  CB  TYR A 340      -3.426   3.818 -26.549  1.00  0.75           C  
ATOM   2572  O   TYR A 340      -6.259   3.829 -27.823  1.00  0.76           O  
ATOM   2573  CG  TYR A 340      -2.008   3.403 -26.239  1.00  0.71           C  
ATOM   2574  CD1 TYR A 340      -1.665   2.907 -24.983  1.00  0.68           C  
ATOM   2575  CD2 TYR A 340      -1.008   3.507 -27.201  1.00  0.69           C  
ATOM   2576  CE1 TYR A 340      -0.360   2.526 -24.692  1.00  0.65           C  
ATOM   2577  CE2 TYR A 340       0.301   3.129 -26.921  1.00  0.67           C  
ATOM   2578  OH  TYR A 340       1.909   2.264 -25.384  1.00  0.52           O  
ATOM   2579  CZ  TYR A 340       0.615   2.640 -25.666  1.00  0.62           C  
ATOM   2580  N   ILE A 341      -6.545   2.633 -26.055  1.00  0.77           N  
ATOM   2581  CA  ILE A 341      -7.937   2.961 -25.768  1.00  0.77           C  
ATOM   2582  C   ILE A 341      -8.000   4.076 -24.727  1.00  0.77           C  
ATOM   2583  CB  ILE A 341      -8.719   1.723 -25.276  1.00  0.75           C  
ATOM   2584  O   ILE A 341      -7.483   3.927 -23.617  1.00  0.75           O  
ATOM   2585  CG1 ILE A 341      -8.657   0.602 -26.320  1.00  0.73           C  
ATOM   2586  CG2 ILE A 341     -10.170   2.094 -24.956  1.00  0.72           C  
ATOM   2587  CD1 ILE A 341      -9.357  -0.681 -25.892  1.00  0.70           C  
ATOM   2588  N   TYR A 342      -8.775   5.168 -25.077  1.00  0.75           N  
ATOM   2589  CA  TYR A 342      -8.712   6.386 -24.277  1.00  0.76           C  
ATOM   2590  C   TYR A 342      -9.964   6.542 -23.423  1.00  0.75           C  
ATOM   2591  CB  TYR A 342      -8.538   7.612 -25.178  1.00  0.72           C  
ATOM   2592  O   TYR A 342      -9.989   7.346 -22.488  1.00  0.73           O  
ATOM   2593  CG  TYR A 342      -7.279   7.581 -26.009  1.00  0.67           C  
ATOM   2594  CD1 TYR A 342      -6.048   7.932 -25.458  1.00  0.61           C  
ATOM   2595  CD2 TYR A 342      -7.316   7.202 -27.346  1.00  0.62           C  
ATOM   2596  CE1 TYR A 342      -4.885   7.907 -26.221  1.00  0.55           C  
ATOM   2597  CE2 TYR A 342      -6.160   7.173 -28.119  1.00  0.59           C  
ATOM   2598  OH  TYR A 342      -3.803   7.499 -28.308  1.00  0.37           O  
ATOM   2599  CZ  TYR A 342      -4.951   7.526 -27.548  1.00  0.55           C  
ATOM   2600  N   LYS A 343     -10.986   5.833 -23.775  1.00  0.77           N  
ATOM   2601  CA  LYS A 343     -12.230   5.719 -23.020  1.00  0.78           C  
ATOM   2602  C   LYS A 343     -12.373   4.331 -22.403  1.00  0.79           C  
ATOM   2603  CB  LYS A 343     -13.432   6.020 -23.917  1.00  0.77           C  
ATOM   2604  O   LYS A 343     -11.937   3.337 -22.988  1.00  0.79           O  
ATOM   2605  CG  LYS A 343     -13.470   7.448 -24.442  1.00  0.76           C  
ATOM   2606  CD  LYS A 343     -14.785   7.747 -25.151  1.00  0.75           C  
ATOM   2607  CE  LYS A 343     -14.864   9.203 -25.590  1.00  0.73           C  
ATOM   2608  NZ  LYS A 343     -16.274   9.631 -25.837  1.00  0.72           N  
ATOM   2609  N   PHE A 344     -12.964   4.291 -21.261  1.00  0.79           N  
ATOM   2610  CA  PHE A 344     -13.260   2.997 -20.659  1.00  0.81           C  
ATOM   2611  C   PHE A 344     -14.247   2.214 -21.516  1.00  0.81           C  
ATOM   2612  CB  PHE A 344     -13.821   3.177 -19.245  1.00  0.79           C  
ATOM   2613  O   PHE A 344     -15.334   2.705 -21.826  1.00  0.81           O  
ATOM   2614  CG  PHE A 344     -12.766   3.417 -18.199  1.00  0.79           C  
ATOM   2615  CD1 PHE A 344     -12.233   2.359 -17.473  1.00  0.78           C  
ATOM   2616  CD2 PHE A 344     -12.307   4.703 -17.942  1.00  0.79           C  
ATOM   2617  CE1 PHE A 344     -11.256   2.579 -16.504  1.00  0.79           C  
ATOM   2618  CE2 PHE A 344     -11.331   4.930 -16.976  1.00  0.80           C  
ATOM   2619  CZ  PHE A 344     -10.808   3.867 -16.258  1.00  0.76           C  
ATOM   2620  N   LYS A 345     -13.821   1.062 -21.793  1.00  0.83           N  
ATOM   2621  CA  LYS A 345     -14.608   0.048 -22.488  1.00  0.84           C  
ATOM   2622  C   LYS A 345     -14.999  -1.086 -21.544  1.00  0.84           C  
ATOM   2623  CB  LYS A 345     -13.833  -0.508 -23.683  1.00  0.83           C  
ATOM   2624  O   LYS A 345     -14.181  -1.543 -20.743  1.00  0.84           O  
ATOM   2625  CG  LYS A 345     -14.626  -1.492 -24.531  1.00  0.79           C  
ATOM   2626  CD  LYS A 345     -13.840  -1.930 -25.761  1.00  0.78           C  
ATOM   2627  CE  LYS A 345     -14.617  -2.942 -26.591  1.00  0.75           C  
ATOM   2628  NZ  LYS A 345     -13.854  -3.369 -27.801  1.00  0.72           N  
ATOM   2629  N   LYS A 346     -16.176  -1.564 -21.666  1.00  0.85           N  
ATOM   2630  CA  LYS A 346     -16.627  -2.723 -20.901  1.00  0.86           C  
ATOM   2631  C   LYS A 346     -15.817  -3.966 -21.257  1.00  0.84           C  
ATOM   2632  CB  LYS A 346     -18.115  -2.980 -21.144  1.00  0.85           C  
ATOM   2633  O   LYS A 346     -15.614  -4.265 -22.435  1.00  0.82           O  
ATOM   2634  CG  LYS A 346     -18.712  -4.055 -20.246  1.00  0.85           C  
ATOM   2635  CD  LYS A 346     -20.235  -4.021 -20.270  1.00  0.84           C  
ATOM   2636  CE  LYS A 346     -20.832  -4.986 -19.255  1.00  0.85           C  
ATOM   2637  NZ  LYS A 346     -22.240  -4.626 -18.911  1.00  0.83           N  
ATOM   2638  N   CYS A 347     -15.279  -4.616 -20.181  1.00  0.81           N  
ATOM   2639  CA  CYS A 347     -14.643  -5.917 -20.359  1.00  0.82           C  
ATOM   2640  C   CYS A 347     -15.663  -6.971 -20.775  1.00  0.81           C  
ATOM   2641  CB  CYS A 347     -13.942  -6.352 -19.072  1.00  0.78           C  
ATOM   2642  O   CYS A 347     -16.710  -7.111 -20.141  1.00  0.78           O  
ATOM   2643  SG  CYS A 347     -12.493  -5.356 -18.660  1.00  0.72           S  
ATOM   2644  N   ILE A 348     -15.359  -7.730 -21.774  1.00  0.77           N  
ATOM   2645  CA  ILE A 348     -16.047  -8.993 -22.016  1.00  0.77           C  
ATOM   2646  C   ILE A 348     -15.495 -10.069 -21.083  1.00  0.77           C  
ATOM   2647  CB  ILE A 348     -15.908  -9.439 -23.489  1.00  0.74           C  
ATOM   2648  O   ILE A 348     -14.283 -10.289 -21.028  1.00  0.74           O  
ATOM   2649  CG1 ILE A 348     -16.416  -8.340 -24.429  1.00  0.72           C  
ATOM   2650  CG2 ILE A 348     -16.657 -10.753 -23.728  1.00  0.71           C  
ATOM   2651  CD1 ILE A 348     -16.210  -8.646 -25.906  1.00  0.69           C  
ATOM   2652  N   PRO A 349     -16.319 -10.673 -20.192  1.00  0.69           N  
ATOM   2653  CA  PRO A 349     -15.832 -11.780 -19.366  1.00  0.67           C  
ATOM   2654  C   PRO A 349     -15.057 -12.821 -20.171  1.00  0.69           C  
ATOM   2655  CB  PRO A 349     -17.117 -12.382 -18.791  1.00  0.66           C  
ATOM   2656  O   PRO A 349     -15.509 -13.243 -21.239  1.00  0.67           O  
ATOM   2657  CG  PRO A 349     -18.145 -11.307 -18.946  1.00  0.65           C  
ATOM   2658  CD  PRO A 349     -17.787 -10.474 -20.143  1.00  0.65           C  
ATOM   2659  N   PHE A 350     -13.911 -13.227 -19.594  1.00  0.59           N  
ATOM   2660  CA  PHE A 350     -13.219 -14.396 -20.125  1.00  0.59           C  
ATOM   2661  C   PHE A 350     -14.103 -15.634 -20.040  1.00  0.59           C  
ATOM   2662  CB  PHE A 350     -11.907 -14.634 -19.370  1.00  0.56           C  
ATOM   2663  O   PHE A 350     -14.527 -16.027 -18.951  1.00  0.58           O  
ATOM   2664  CG  PHE A 350     -10.914 -13.513 -19.509  1.00  0.54           C  
ATOM   2665  CD1 PHE A 350     -10.182 -13.356 -20.680  1.00  0.51           C  
ATOM   2666  CD2 PHE A 350     -10.712 -12.615 -18.469  1.00  0.52           C  
ATOM   2667  CE1 PHE A 350      -9.261 -12.319 -20.812  1.00  0.48           C  
ATOM   2668  CE2 PHE A 350      -9.794 -11.576 -18.594  1.00  0.48           C  
ATOM   2669  CZ  PHE A 350      -9.069 -11.430 -19.765  1.00  0.51           C  
ATOM   2670  N   ARG A 351     -14.421 -16.236 -21.253  1.00  0.62           N  
ATOM   2671  CA  ARG A 351     -15.111 -17.521 -21.306  1.00  0.61           C  
ATOM   2672  C   ARG A 351     -14.126 -18.677 -21.168  1.00  0.59           C  
ATOM   2673  CB  ARG A 351     -15.898 -17.656 -22.611  1.00  0.57           C  
ATOM   2674  O   ARG A 351     -13.004 -18.608 -21.674  1.00  0.55           O  
ATOM   2675  CG  ARG A 351     -17.127 -16.765 -22.684  1.00  0.56           C  
ATOM   2676  CD  ARG A 351     -17.950 -17.039 -23.936  1.00  0.56           C  
ATOM   2677  NE  ARG A 351     -19.142 -16.199 -23.992  1.00  0.45           N  
ATOM   2678  NH1 ARG A 351     -20.156 -17.394 -25.689  1.00  0.40           N  
ATOM   2679  NH2 ARG A 351     -21.199 -15.561 -24.791  1.00  0.37           N  
ATOM   2680  CZ  ARG A 351     -20.163 -16.387 -24.824  1.00  0.56           C  
TER    2681      ARG A 351
END
