# Supplementary material for: DepoScope: Accurate phage depolymerase annotation and domain delineation using large language models
Source: PLoS Comput Biol. 2024 Aug 5;20(8):e1011831. doi: 10.1371/journal.pcbi.1011831 (PMC11326577; doi:10.1371/journal.pcbi.1011831)
Supplement: S1 Data — (ZIP) [file pcbi.1011831.s003.zip › FN_FP_deposcope_032024/False_positives/NC_027364.1__YP_009150608.pdb]

PARENT N/A
ATOM      1  N   MET A   1      -7.586 -20.618  42.730  1.00  0.42           N  
ATOM      2  CA  MET A   1      -7.600 -21.136  41.366  1.00  0.49           C  
ATOM      3  C   MET A   1      -8.277 -20.153  40.417  1.00  0.44           C  
ATOM      4  CB  MET A   1      -8.310 -22.489  41.311  1.00  0.37           C  
ATOM      5  O   MET A   1      -9.467 -19.865  40.560  1.00  0.37           O  
ATOM      6  CG  MET A   1      -7.603 -23.519  40.445  1.00  0.34           C  
ATOM      7  SD  MET A   1      -8.411 -25.165  40.507  1.00  0.55           S  
ATOM      8  CE  MET A   1      -7.085 -26.145  41.263  1.00  0.32           C  
ATOM      9  N   LEU A   2      -7.495 -19.310  39.739  1.00  0.52           N  
ATOM     10  CA  LEU A   2      -8.168 -18.520  38.714  1.00  0.52           C  
ATOM     11  C   LEU A   2      -8.825 -19.424  37.676  1.00  0.51           C  
ATOM     12  CB  LEU A   2      -7.177 -17.575  38.030  1.00  0.44           C  
ATOM     13  O   LEU A   2      -8.136 -20.123  36.929  1.00  0.44           O  
ATOM     14  CG  LEU A   2      -6.717 -16.367  38.848  1.00  0.40           C  
ATOM     15  CD1 LEU A   2      -5.465 -15.753  38.230  1.00  0.31           C  
ATOM     16  CD2 LEU A   2      -7.833 -15.332  38.947  1.00  0.41           C  
ATOM     17  N   ASP A   3     -10.078 -19.819  37.857  1.00  0.51           N  
ATOM     18  CA  ASP A   3     -10.904 -20.365  36.784  1.00  0.55           C  
ATOM     19  C   ASP A   3     -10.880 -19.458  35.556  1.00  0.49           C  
ATOM     20  CB  ASP A   3     -12.344 -20.563  37.264  1.00  0.44           C  
ATOM     21  O   ASP A   3     -11.606 -18.463  35.498  1.00  0.44           O  
ATOM     22  CG  ASP A   3     -13.191 -21.355  36.284  1.00  0.41           C  
ATOM     23  OD1 ASP A   3     -12.643 -21.887  35.294  1.00  0.47           O  
ATOM     24  OD2 ASP A   3     -14.419 -21.446  36.501  1.00  0.70           O  
ATOM     25  N   TYR A   4      -9.850 -19.525  34.716  1.00  0.35           N  
ATOM     26  CA  TYR A   4      -9.900 -19.161  33.304  1.00  0.38           C  
ATOM     27  C   TYR A   4     -10.901 -20.029  32.552  1.00  0.34           C  
ATOM     28  CB  TYR A   4      -8.514 -19.289  32.666  1.00  0.31           C  
ATOM     29  O   TYR A   4     -10.516 -20.845  31.711  1.00  0.32           O  
ATOM     30  CG  TYR A   4      -7.557 -18.193  33.067  1.00  0.30           C  
ATOM     31  CD1 TYR A   4      -7.554 -16.967  32.406  1.00  0.25           C  
ATOM     32  CD2 TYR A   4      -6.653 -18.382  34.108  1.00  0.30           C  
ATOM     33  CE1 TYR A   4      -6.672 -15.955  32.771  1.00  0.27           C  
ATOM     34  CE2 TYR A   4      -5.767 -17.377  34.481  1.00  0.33           C  
ATOM     35  OH  TYR A   4      -4.910 -15.170  34.174  1.00  0.19           O  
ATOM     36  CZ  TYR A   4      -5.784 -16.169  33.809  1.00  0.24           C  
ATOM     37  N   GLY A   5     -12.212 -20.173  33.121  1.00  0.46           N  
ATOM     38  CA  GLY A   5     -13.274 -20.634  32.240  1.00  0.50           C  
ATOM     39  C   GLY A   5     -12.956 -20.439  30.769  1.00  0.44           C  
ATOM     40  O   GLY A   5     -12.547 -19.352  30.356  1.00  0.39           O  
ATOM     41  N   ASN A   6     -12.720 -21.515  30.005  1.00  0.41           N  
ATOM     42  CA  ASN A   6     -12.747 -21.573  28.547  1.00  0.43           C  
ATOM     43  C   ASN A   6     -13.637 -20.481  27.959  1.00  0.41           C  
ATOM     44  CB  ASN A   6     -13.214 -22.951  28.073  1.00  0.35           C  
ATOM     45  O   ASN A   6     -14.753 -20.756  27.517  1.00  0.37           O  
ATOM     46  CG  ASN A   6     -12.134 -24.008  28.197  1.00  0.32           C  
ATOM     47  ND2 ASN A   6     -12.544 -25.252  28.416  1.00  0.41           N  
ATOM     48  OD1 ASN A   6     -10.941 -23.709  28.098  1.00  0.40           O  
ATOM     49  N   LYS A   7     -13.461 -19.211  28.328  1.00  0.41           N  
ATOM     50  CA  LYS A   7     -14.032 -18.242  27.396  1.00  0.43           C  
ATOM     51  C   LYS A   7     -13.709 -18.613  25.952  1.00  0.41           C  
ATOM     52  CB  LYS A   7     -13.518 -16.835  27.703  1.00  0.36           C  
ATOM     53  O   LYS A   7     -12.628 -18.296  25.451  1.00  0.39           O  
ATOM     54  CG  LYS A   7     -14.320 -16.102  28.768  1.00  0.34           C  
ATOM     55  CD  LYS A   7     -13.846 -14.664  28.934  1.00  0.39           C  
ATOM     56  CE  LYS A   7     -14.648 -13.929  30.000  1.00  0.32           C  
ATOM     57  NZ  LYS A   7     -14.182 -12.521  30.172  1.00  0.32           N  
ATOM     58  N   VAL A   8     -14.463 -19.625  25.378  1.00  0.39           N  
ATOM     59  CA  VAL A   8     -14.459 -19.602  23.919  1.00  0.39           C  
ATOM     60  C   VAL A   8     -14.583 -18.162  23.425  1.00  0.39           C  
ATOM     61  CB  VAL A   8     -15.600 -20.465  23.335  1.00  0.35           C  
ATOM     62  O   VAL A   8     -15.600 -17.505  23.655  1.00  0.37           O  
ATOM     63  CG1 VAL A   8     -15.535 -20.485  21.809  1.00  0.30           C  
ATOM     64  CG2 VAL A   8     -15.533 -21.885  23.894  1.00  0.30           C  
ATOM     65  N   LEU A   9     -13.428 -17.658  23.126  1.00  0.37           N  
ATOM     66  CA  LEU A   9     -13.409 -16.407  22.374  1.00  0.38           C  
ATOM     67  C   LEU A   9     -14.420 -16.443  21.233  1.00  0.37           C  
ATOM     68  CB  LEU A   9     -12.007 -16.135  21.822  1.00  0.34           C  
ATOM     69  O   LEU A   9     -14.509 -17.437  20.508  1.00  0.37           O  
ATOM     70  CG  LEU A   9     -10.917 -15.844  22.853  1.00  0.33           C  
ATOM     71  CD1 LEU A   9      -9.548 -15.806  22.182  1.00  0.28           C  
ATOM     72  CD2 LEU A   9     -11.200 -14.531  23.575  1.00  0.33           C  
ATOM     73  N   PRO A  10     -15.476 -15.577  21.285  1.00  0.45           N  
ATOM     74  CA  PRO A  10     -16.284 -15.547  20.064  1.00  0.44           C  
ATOM     75  C   PRO A  10     -15.439 -15.626  18.795  1.00  0.45           C  
ATOM     76  CB  PRO A  10     -17.009 -14.202  20.154  1.00  0.40           C  
ATOM     77  O   PRO A  10     -14.445 -14.907  18.665  1.00  0.43           O  
ATOM     78  CG  PRO A  10     -16.118 -13.342  20.991  1.00  0.37           C  
ATOM     79  CD  PRO A  10     -15.383 -14.221  21.963  1.00  0.42           C  
ATOM     80  N   TYR A  11     -15.520 -16.725  18.001  1.00  0.49           N  
ATOM     81  CA  TYR A  11     -15.127 -16.865  16.604  1.00  0.51           C  
ATOM     82  C   TYR A  11     -15.489 -15.617  15.808  1.00  0.50           C  
ATOM     83  CB  TYR A  11     -15.792 -18.095  15.978  1.00  0.44           C  
ATOM     84  O   TYR A  11     -16.669 -15.301  15.639  1.00  0.47           O  
ATOM     85  CG  TYR A  11     -15.418 -18.319  14.533  1.00  0.42           C  
ATOM     86  CD1 TYR A  11     -16.259 -17.903  13.503  1.00  0.36           C  
ATOM     87  CD2 TYR A  11     -14.224 -18.946  14.195  1.00  0.39           C  
ATOM     88  CE1 TYR A  11     -15.919 -18.109  12.170  1.00  0.36           C  
ATOM     89  CE2 TYR A  11     -13.874 -19.157  12.865  1.00  0.41           C  
ATOM     90  OH  TYR A  11     -14.385 -18.942  10.544  1.00  0.28           O  
ATOM     91  CZ  TYR A  11     -14.726 -18.736  11.862  1.00  0.33           C  
ATOM     92  N   ILE A  12     -14.412 -14.818  15.452  1.00  0.48           N  
ATOM     93  CA  ILE A  12     -14.604 -13.672  14.570  1.00  0.50           C  
ATOM     94  C   ILE A  12     -14.339 -14.083  13.123  1.00  0.49           C  
ATOM     95  CB  ILE A  12     -13.689 -12.492  14.968  1.00  0.44           C  
ATOM     96  O   ILE A  12     -13.184 -14.223  12.713  1.00  0.48           O  
ATOM     97  CG1 ILE A  12     -13.875 -12.149  16.450  1.00  0.39           C  
ATOM     98  CG2 ILE A  12     -13.964 -11.272  14.084  1.00  0.39           C  
ATOM     99  CD1 ILE A  12     -12.947 -11.051  16.953  1.00  0.39           C  
ATOM    100  N   PRO A  13     -15.293 -14.472  12.245  1.00  0.49           N  
ATOM    101  CA  PRO A  13     -15.190 -14.661  10.796  1.00  0.49           C  
ATOM    102  C   PRO A  13     -15.272 -13.346  10.023  1.00  0.49           C  
ATOM    103  CB  PRO A  13     -16.385 -15.560  10.472  1.00  0.42           C  
ATOM    104  O   PRO A  13     -16.261 -12.618  10.140  1.00  0.46           O  
ATOM    105  CG  PRO A  13     -17.274 -15.462  11.670  1.00  0.40           C  
ATOM    106  CD  PRO A  13     -16.475 -14.901  12.811  1.00  0.44           C  
ATOM    107  N   ASN A  14     -14.127 -12.732   9.622  1.00  0.71           N  
ATOM    108  CA  ASN A  14     -14.409 -12.039   8.370  1.00  0.72           C  
ATOM    109  C   ASN A  14     -13.703 -10.688   8.305  1.00  0.71           C  
ATOM    110  CB  ASN A  14     -15.917 -11.860   8.183  1.00  0.62           C  
ATOM    111  O   ASN A  14     -14.352  -9.650   8.167  1.00  0.65           O  
ATOM    112  CG  ASN A  14     -16.640 -13.176   7.974  1.00  0.56           C  
ATOM    113  ND2 ASN A  14     -17.749 -13.362   8.681  1.00  0.54           N  
ATOM    114  OD1 ASN A  14     -16.206 -14.019   7.184  1.00  0.54           O  
ATOM    115  N   PHE A  15     -12.381 -10.481   8.463  1.00  0.72           N  
ATOM    116  CA  PHE A  15     -11.754  -9.247   8.003  1.00  0.75           C  
ATOM    117  C   PHE A  15     -11.713  -9.195   6.481  1.00  0.74           C  
ATOM    118  CB  PHE A  15     -10.338  -9.118   8.572  1.00  0.69           C  
ATOM    119  O   PHE A  15     -11.431 -10.202   5.828  1.00  0.71           O  
ATOM    120  CG  PHE A  15     -10.288  -9.079  10.075  1.00  0.65           C  
ATOM    121  CD1 PHE A  15     -10.695  -7.946  10.769  1.00  0.59           C  
ATOM    122  CD2 PHE A  15      -9.834 -10.176  10.796  1.00  0.64           C  
ATOM    123  CE1 PHE A  15     -10.651  -7.907  12.160  1.00  0.60           C  
ATOM    124  CE2 PHE A  15      -9.786 -10.144  12.186  1.00  0.66           C  
ATOM    125  CZ  PHE A  15     -10.194  -9.008  12.867  1.00  0.56           C  
ATOM    126  N   VAL A  16     -12.002  -8.052   5.983  1.00  0.78           N  
ATOM    127  CA  VAL A  16     -12.071  -7.795   4.548  1.00  0.79           C  
ATOM    128  C   VAL A  16     -10.842  -7.004   4.106  1.00  0.78           C  
ATOM    129  CB  VAL A  16     -13.360  -7.033   4.169  1.00  0.74           C  
ATOM    130  O   VAL A  16     -10.418  -7.097   2.951  1.00  0.76           O  
ATOM    131  CG1 VAL A  16     -13.479  -6.894   2.652  1.00  0.61           C  
ATOM    132  CG2 VAL A  16     -14.586  -7.741   4.742  1.00  0.58           C  
ATOM    133  N   LYS A  17     -10.225  -6.300   5.091  1.00  0.78           N  
ATOM    134  CA  LYS A  17      -9.081  -5.450   4.774  1.00  0.80           C  
ATOM    135  C   LYS A  17      -8.178  -5.267   5.991  1.00  0.81           C  
ATOM    136  CB  LYS A  17      -9.550  -4.089   4.260  1.00  0.78           C  
ATOM    137  O   LYS A  17      -8.664  -5.106   7.112  1.00  0.80           O  
ATOM    138  CG  LYS A  17      -8.428  -3.206   3.733  1.00  0.81           C  
ATOM    139  CD  LYS A  17      -8.973  -1.966   3.036  1.00  0.80           C  
ATOM    140  CE  LYS A  17      -7.852  -1.098   2.481  1.00  0.80           C  
ATOM    141  NZ  LYS A  17      -8.382   0.045   1.678  1.00  0.81           N  
ATOM    142  N   LEU A  18      -6.898  -5.335   5.790  1.00  0.79           N  
ATOM    143  CA  LEU A  18      -5.831  -5.004   6.729  1.00  0.81           C  
ATOM    144  C   LEU A  18      -4.936  -3.904   6.168  1.00  0.79           C  
ATOM    145  CB  LEU A  18      -4.994  -6.245   7.049  1.00  0.76           C  
ATOM    146  O   LEU A  18      -4.470  -3.997   5.030  1.00  0.75           O  
ATOM    147  CG  LEU A  18      -3.876  -6.063   8.076  1.00  0.73           C  
ATOM    148  CD1 LEU A  18      -4.464  -5.822   9.463  1.00  0.67           C  
ATOM    149  CD2 LEU A  18      -2.954  -7.277   8.085  1.00  0.71           C  
ATOM    150  N   VAL A  19      -4.747  -2.877   6.902  1.00  0.80           N  
ATOM    151  CA  VAL A  19      -3.812  -1.797   6.605  1.00  0.80           C  
ATOM    152  C   VAL A  19      -2.809  -1.652   7.748  1.00  0.80           C  
ATOM    153  CB  VAL A  19      -4.546  -0.458   6.367  1.00  0.78           C  
ATOM    154  O   VAL A  19      -3.198  -1.465   8.903  1.00  0.77           O  
ATOM    155  CG1 VAL A  19      -3.551   0.654   6.042  1.00  0.76           C  
ATOM    156  CG2 VAL A  19      -5.573  -0.605   5.246  1.00  0.74           C  
ATOM    157  N   THR A  20      -1.579  -1.771   7.434  1.00  0.79           N  
ATOM    158  CA  THR A  20      -0.454  -1.477   8.315  1.00  0.79           C  
ATOM    159  C   THR A  20       0.381  -0.327   7.759  1.00  0.76           C  
ATOM    160  CB  THR A  20       0.439  -2.715   8.513  1.00  0.75           C  
ATOM    161  O   THR A  20       1.345  -0.553   7.024  1.00  0.70           O  
ATOM    162  CG2 THR A  20      -0.311  -3.822   9.247  1.00  0.62           C  
ATOM    163  OG1 THR A  20       0.858  -3.205   7.233  1.00  0.71           O  
ATOM    164  N   PRO A  21      -0.084   0.885   7.967  1.00  0.77           N  
ATOM    165  CA  PRO A  21       0.766   1.978   7.490  1.00  0.76           C  
ATOM    166  C   PRO A  21       2.207   1.862   7.982  1.00  0.74           C  
ATOM    167  CB  PRO A  21       0.092   3.226   8.066  1.00  0.74           C  
ATOM    168  O   PRO A  21       2.442   1.676   9.179  1.00  0.69           O  
ATOM    169  CG  PRO A  21      -1.196   2.733   8.641  1.00  0.73           C  
ATOM    170  CD  PRO A  21      -1.116   1.240   8.781  1.00  0.72           C  
ATOM    171  N   SER A  22       3.132   1.823   7.090  1.00  0.66           N  
ATOM    172  CA  SER A  22       4.559   1.799   7.392  1.00  0.66           C  
ATOM    173  C   SER A  22       5.130   3.210   7.477  1.00  0.65           C  
ATOM    174  CB  SER A  22       5.318   0.997   6.334  1.00  0.61           C  
ATOM    175  O   SER A  22       5.346   3.861   6.453  1.00  0.60           O  
ATOM    176  OG  SER A  22       6.372   1.765   5.781  1.00  0.58           O  
ATOM    177  N   CYS A  23       5.232   3.752   8.693  1.00  0.52           N  
ATOM    178  CA  CYS A  23       5.947   5.005   8.907  1.00  0.58           C  
ATOM    179  C   CYS A  23       7.336   4.749   9.482  1.00  0.52           C  
ATOM    180  CB  CYS A  23       5.158   5.919   9.844  1.00  0.50           C  
ATOM    181  O   CYS A  23       7.553   4.906  10.684  1.00  0.50           O  
ATOM    182  SG  CYS A  23       4.592   5.101  11.352  1.00  0.57           S  
ATOM    183  N   GLY A  24       8.270   4.127   8.618  1.00  0.65           N  
ATOM    184  CA  GLY A  24       9.600   3.979   9.187  1.00  0.64           C  
ATOM    185  C   GLY A  24       9.607   3.216  10.499  1.00  0.65           C  
ATOM    186  O   GLY A  24       8.579   2.675  10.913  1.00  0.61           O  
ATOM    187  N   TYR A  25      10.786   3.165  11.272  1.00  0.63           N  
ATOM    188  CA  TYR A  25      11.242   2.215  12.280  1.00  0.63           C  
ATOM    189  C   TYR A  25      10.366   2.278  13.525  1.00  0.64           C  
ATOM    190  CB  TYR A  25      12.703   2.487  12.654  1.00  0.58           C  
ATOM    191  O   TYR A  25      10.412   1.381  14.371  1.00  0.61           O  
ATOM    192  CG  TYR A  25      13.674   2.248  11.524  1.00  0.54           C  
ATOM    193  CD1 TYR A  25      13.977   0.955  11.102  1.00  0.48           C  
ATOM    194  CD2 TYR A  25      14.291   3.313  10.877  1.00  0.51           C  
ATOM    195  CE1 TYR A  25      14.873   0.730  10.062  1.00  0.49           C  
ATOM    196  CE2 TYR A  25      15.188   3.099   9.836  1.00  0.50           C  
ATOM    197  OH  TYR A  25      16.360   1.589   8.406  1.00  0.44           O  
ATOM    198  CZ  TYR A  25      15.472   1.806   9.436  1.00  0.46           C  
ATOM    199  N   SER A  26       9.517   3.311  13.737  1.00  0.72           N  
ATOM    200  CA  SER A  26       9.101   3.490  15.124  1.00  0.72           C  
ATOM    201  C   SER A  26       7.581   3.529  15.245  1.00  0.73           C  
ATOM    202  CB  SER A  26       9.699   4.774  15.702  1.00  0.69           C  
ATOM    203  O   SER A  26       7.039   3.460  16.350  1.00  0.71           O  
ATOM    204  OG  SER A  26      11.115   4.721  15.684  1.00  0.66           O  
ATOM    205  N   TYR A  27       6.882   3.621  14.148  1.00  0.73           N  
ATOM    206  CA  TYR A  27       5.460   3.916  14.288  1.00  0.73           C  
ATOM    207  C   TYR A  27       4.615   2.893  13.537  1.00  0.74           C  
ATOM    208  CB  TYR A  27       5.150   5.326  13.776  1.00  0.69           C  
ATOM    209  O   TYR A  27       4.281   3.094  12.367  1.00  0.69           O  
ATOM    210  CG  TYR A  27       5.966   6.406  14.443  1.00  0.66           C  
ATOM    211  CD1 TYR A  27       5.797   6.699  15.795  1.00  0.62           C  
ATOM    212  CD2 TYR A  27       6.906   7.137  13.724  1.00  0.65           C  
ATOM    213  CE1 TYR A  27       6.545   7.696  16.414  1.00  0.63           C  
ATOM    214  CE2 TYR A  27       7.659   8.136  14.333  1.00  0.63           C  
ATOM    215  OH  TYR A  27       8.215   9.394  16.283  1.00  0.55           O  
ATOM    216  CZ  TYR A  27       7.472   8.407  15.676  1.00  0.60           C  
ATOM    217  N   THR A  28       4.208   1.871  14.355  1.00  0.77           N  
ATOM    218  CA  THR A  28       3.278   0.899  13.791  1.00  0.77           C  
ATOM    219  C   THR A  28       1.895   1.045  14.420  1.00  0.79           C  
ATOM    220  CB  THR A  28       3.787  -0.541  13.990  1.00  0.75           C  
ATOM    221  O   THR A  28       1.761   1.039  15.645  1.00  0.78           O  
ATOM    222  CG2 THR A  28       5.076  -0.781  13.212  1.00  0.69           C  
ATOM    223  OG1 THR A  28       4.033  -0.766  15.383  1.00  0.72           O  
ATOM    224  N   CYS A  29       1.033   1.377  13.590  1.00  0.84           N  
ATOM    225  CA  CYS A  29      -0.348   1.025  13.901  1.00  0.85           C  
ATOM    226  C   CYS A  29      -0.867  -0.044  12.947  1.00  0.84           C  
ATOM    227  CB  CYS A  29      -1.244   2.261  13.834  1.00  0.82           C  
ATOM    228  O   CYS A  29      -0.335  -0.212  11.848  1.00  0.83           O  
ATOM    229  SG  CYS A  29      -1.418   2.944  12.171  1.00  0.84           S  
ATOM    230  N   THR A  30      -1.760  -0.787  13.368  1.00  0.84           N  
ATOM    231  CA  THR A  30      -2.523  -1.732  12.560  1.00  0.85           C  
ATOM    232  C   THR A  30      -4.014  -1.415  12.620  1.00  0.86           C  
ATOM    233  CB  THR A  30      -2.285  -3.182  13.022  1.00  0.84           C  
ATOM    234  O   THR A  30      -4.570  -1.222  13.703  1.00  0.86           O  
ATOM    235  CG2 THR A  30      -3.000  -4.174  12.111  1.00  0.82           C  
ATOM    236  OG1 THR A  30      -0.879  -3.459  13.001  1.00  0.84           O  
ATOM    237  N   MET A  31      -4.571  -1.340  11.493  1.00  0.88           N  
ATOM    238  CA  MET A  31      -6.013  -1.165  11.353  1.00  0.89           C  
ATOM    239  C   MET A  31      -6.618  -2.280  10.506  1.00  0.88           C  
ATOM    240  CB  MET A  31      -6.333   0.196  10.732  1.00  0.88           C  
ATOM    241  O   MET A  31      -6.000  -2.738   9.543  1.00  0.88           O  
ATOM    242  CG  MET A  31      -5.817   1.375  11.540  1.00  0.88           C  
ATOM    243  SD  MET A  31      -6.152   2.986  10.726  1.00  0.91           S  
ATOM    244  CE  MET A  31      -7.948   3.094  10.956  1.00  0.87           C  
ATOM    245  N   MET A  32      -7.833  -2.587  10.842  1.00  0.88           N  
ATOM    246  CA  MET A  32      -8.534  -3.665  10.150  1.00  0.88           C  
ATOM    247  C   MET A  32     -10.002  -3.311   9.936  1.00  0.89           C  
ATOM    248  CB  MET A  32      -8.420  -4.972  10.937  1.00  0.86           C  
ATOM    249  O   MET A  32     -10.633  -2.711  10.808  1.00  0.88           O  
ATOM    250  CG  MET A  32      -6.998  -5.497  11.052  1.00  0.77           C  
ATOM    251  SD  MET A  32      -6.912  -7.108  11.926  1.00  0.71           S  
ATOM    252  CE  MET A  32      -7.667  -6.652  13.512  1.00  0.65           C  
ATOM    253  N   LEU A  33     -10.548  -3.716   8.807  1.00  0.88           N  
ATOM    254  CA  LEU A  33     -11.973  -3.678   8.498  1.00  0.89           C  
ATOM    255  C   LEU A  33     -12.573  -5.080   8.525  1.00  0.88           C  
ATOM    256  CB  LEU A  33     -12.207  -3.036   7.128  1.00  0.88           C  
ATOM    257  O   LEU A  33     -12.135  -5.961   7.783  1.00  0.86           O  
ATOM    258  CG  LEU A  33     -13.662  -2.933   6.667  1.00  0.89           C  
ATOM    259  CD1 LEU A  33     -14.451  -2.022   7.602  1.00  0.89           C  
ATOM    260  CD2 LEU A  33     -13.734  -2.426   5.231  1.00  0.89           C  
ATOM    261  N   ASP A  34     -13.635  -5.268   9.366  1.00  0.87           N  
ATOM    262  CA  ASP A  34     -14.313  -6.558   9.434  1.00  0.87           C  
ATOM    263  C   ASP A  34     -15.492  -6.611   8.465  1.00  0.87           C  
ATOM    264  CB  ASP A  34     -14.792  -6.838  10.860  1.00  0.86           C  
ATOM    265  O   ASP A  34     -15.861  -5.595   7.872  1.00  0.86           O  
ATOM    266  CG  ASP A  34     -16.043  -6.061  11.229  1.00  0.84           C  
ATOM    267  OD1 ASP A  34     -16.644  -5.416  10.343  1.00  0.83           O  
ATOM    268  OD2 ASP A  34     -16.430  -6.091  12.417  1.00  0.82           O  
ATOM    269  N   LYS A  35     -16.293  -7.679   8.185  1.00  0.85           N  
ATOM    270  CA  LYS A  35     -17.380  -7.899   7.236  1.00  0.84           C  
ATOM    271  C   LYS A  35     -18.646  -7.166   7.672  1.00  0.85           C  
ATOM    272  CB  LYS A  35     -17.667  -9.393   7.083  1.00  0.82           C  
ATOM    273  O   LYS A  35     -19.584  -7.015   6.886  1.00  0.84           O  
ATOM    274  CG  LYS A  35     -16.628 -10.141   6.260  1.00  0.77           C  
ATOM    275  CD  LYS A  35     -17.020 -11.600   6.058  1.00  0.74           C  
ATOM    276  CE  LYS A  35     -15.994 -12.343   5.213  1.00  0.66           C  
ATOM    277  NZ  LYS A  35     -16.306 -13.800   5.118  1.00  0.62           N  
ATOM    278  N   ASN A  36     -18.660  -6.856   9.023  1.00  0.87           N  
ATOM    279  CA  ASN A  36     -19.789  -6.081   9.527  1.00  0.88           C  
ATOM    280  C   ASN A  36     -19.590  -4.586   9.295  1.00  0.89           C  
ATOM    281  CB  ASN A  36     -20.012  -6.363  11.014  1.00  0.87           C  
ATOM    282  O   ASN A  36     -20.448  -3.778   9.657  1.00  0.88           O  
ATOM    283  CG  ASN A  36     -20.241  -7.833  11.302  1.00  0.84           C  
ATOM    284  ND2 ASN A  36     -19.599  -8.340  12.348  1.00  0.84           N  
ATOM    285  OD1 ASN A  36     -20.989  -8.509  10.590  1.00  0.84           O  
ATOM    286  N   GLY A  37     -18.428  -4.169   8.703  1.00  0.91           N  
ATOM    287  CA  GLY A  37     -18.098  -2.777   8.443  1.00  0.92           C  
ATOM    288  C   GLY A  37     -17.566  -2.052   9.665  1.00  0.92           C  
ATOM    289  O   GLY A  37     -17.726  -0.836   9.790  1.00  0.91           O  
ATOM    290  N   SER A  38     -16.973  -2.759  10.678  1.00  0.91           N  
ATOM    291  CA  SER A  38     -16.283  -2.128  11.798  1.00  0.92           C  
ATOM    292  C   SER A  38     -14.785  -2.021  11.535  1.00  0.92           C  
ATOM    293  CB  SER A  38     -16.528  -2.910  13.089  1.00  0.91           C  
ATOM    294  O   SER A  38     -14.145  -3.003  11.154  1.00  0.91           O  
ATOM    295  OG  SER A  38     -17.916  -3.060  13.331  1.00  0.91           O  
ATOM    296  N   ILE A  39     -14.235  -0.847  11.747  1.00  0.92           N  
ATOM    297  CA  ILE A  39     -12.787  -0.673  11.786  1.00  0.93           C  
ATOM    298  C   ILE A  39     -12.283  -0.868  13.214  1.00  0.92           C  
ATOM    299  CB  ILE A  39     -12.370   0.716  11.255  1.00  0.92           C  
ATOM    300  O   ILE A  39     -12.754  -0.206  14.142  1.00  0.91           O  
ATOM    301  CG1 ILE A  39     -12.841   0.898   9.808  1.00  0.92           C  
ATOM    302  CG2 ILE A  39     -10.854   0.904  11.366  1.00  0.91           C  
ATOM    303  CD1 ILE A  39     -12.595   2.292   9.248  1.00  0.90           C  
ATOM    304  N   TRP A  40     -11.304  -1.624  13.325  1.00  0.90           N  
ATOM    305  CA  TRP A  40     -10.542  -1.870  14.545  1.00  0.91           C  
ATOM    306  C   TRP A  40      -9.104  -1.386  14.395  1.00  0.90           C  
ATOM    307  CB  TRP A  40     -10.559  -3.359  14.900  1.00  0.90           C  
ATOM    308  O   TRP A  40      -8.510  -1.508  13.321  1.00  0.89           O  
ATOM    309  CG  TRP A  40     -11.932  -3.911  15.144  1.00  0.89           C  
ATOM    310  CD1 TRP A  40     -12.840  -4.306  14.202  1.00  0.86           C  
ATOM    311  CD2 TRP A  40     -12.553  -4.125  16.415  1.00  0.87           C  
ATOM    312  CE2 TRP A  40     -13.840  -4.653  16.168  1.00  0.89           C  
ATOM    313  CE3 TRP A  40     -12.146  -3.921  17.740  1.00  0.88           C  
ATOM    314  NE1 TRP A  40     -13.990  -4.754  14.811  1.00  0.87           N  
ATOM    315  CH2 TRP A  40     -14.300  -4.772  18.486  1.00  0.86           C  
ATOM    316  CZ2 TRP A  40     -14.723  -4.981  17.199  1.00  0.87           C  
ATOM    317  CZ3 TRP A  40     -13.027  -4.248  18.765  1.00  0.87           C  
ATOM    318  N   ALA A  41      -8.523  -0.920  15.561  1.00  0.90           N  
ATOM    319  CA  ALA A  41      -7.157  -0.407  15.503  1.00  0.90           C  
ATOM    320  C   ALA A  41      -6.395  -0.732  16.784  1.00  0.90           C  
ATOM    321  CB  ALA A  41      -7.164   1.100  15.259  1.00  0.90           C  
ATOM    322  O   ALA A  41      -6.990  -0.834  17.859  1.00  0.89           O  
ATOM    323  N   ILE A  42      -5.036  -0.872  16.596  1.00  0.87           N  
ATOM    324  CA  ILE A  42      -4.074  -1.030  17.681  1.00  0.87           C  
ATOM    325  C   ILE A  42      -2.763  -0.338  17.313  1.00  0.86           C  
ATOM    326  CB  ILE A  42      -3.822  -2.520  18.001  1.00  0.85           C  
ATOM    327  O   ILE A  42      -2.428  -0.218  16.132  1.00  0.84           O  
ATOM    328  CG1 ILE A  42      -2.995  -2.659  19.284  1.00  0.82           C  
ATOM    329  CG2 ILE A  42      -3.129  -3.215  16.825  1.00  0.82           C  
ATOM    330  CD1 ILE A  42      -2.937  -4.078  19.833  1.00  0.80           C  
ATOM    331  N   GLY A  43      -2.074   0.207  18.262  1.00  0.86           N  
ATOM    332  CA  GLY A  43      -0.736   0.742  18.069  1.00  0.86           C  
ATOM    333  C   GLY A  43      -0.648   2.235  18.322  1.00  0.86           C  
ATOM    334  O   GLY A  43      -1.440   2.788  19.088  1.00  0.85           O  
ATOM    335  N   LEU A  44       0.302   2.897  17.703  1.00  0.85           N  
ATOM    336  CA  LEU A  44       0.561   4.328  17.825  1.00  0.85           C  
ATOM    337  C   LEU A  44      -0.344   5.126  16.891  1.00  0.86           C  
ATOM    338  CB  LEU A  44       2.029   4.635  17.517  1.00  0.83           C  
ATOM    339  O   LEU A  44      -0.357   4.889  15.681  1.00  0.85           O  
ATOM    340  CG  LEU A  44       3.055   4.129  18.533  1.00  0.78           C  
ATOM    341  CD1 LEU A  44       4.471   4.348  18.010  1.00  0.74           C  
ATOM    342  CD2 LEU A  44       2.863   4.823  19.877  1.00  0.74           C  
ATOM    343  N   GLN A  45      -1.031   6.102  17.314  1.00  0.86           N  
ATOM    344  CA  GLN A  45      -1.966   6.891  16.518  1.00  0.86           C  
ATOM    345  C   GLN A  45      -1.494   8.336  16.388  1.00  0.83           C  
ATOM    346  CB  GLN A  45      -3.365   6.849  17.135  1.00  0.82           C  
ATOM    347  O   GLN A  45      -2.189   9.262  16.810  1.00  0.76           O  
ATOM    348  CG  GLN A  45      -3.399   7.227  18.609  1.00  0.80           C  
ATOM    349  CD  GLN A  45      -4.810   7.344  19.153  1.00  0.75           C  
ATOM    350  NE2 GLN A  45      -4.981   7.028  20.433  1.00  0.80           N  
ATOM    351  OE1 GLN A  45      -5.740   7.715  18.430  1.00  0.79           O  
ATOM    352  N   ASN A  46      -0.389   8.545  15.818  1.00  0.84           N  
ATOM    353  CA  ASN A  46       0.116   9.888  15.555  1.00  0.83           C  
ATOM    354  C   ASN A  46      -0.943  10.766  14.894  1.00  0.84           C  
ATOM    355  CB  ASN A  46       1.374   9.828  14.686  1.00  0.81           C  
ATOM    356  O   ASN A  46      -1.664  10.313  14.004  1.00  0.81           O  
ATOM    357  CG  ASN A  46       2.562   9.235  15.417  1.00  0.75           C  
ATOM    358  ND2 ASN A  46       3.543   8.753  14.663  1.00  0.70           N  
ATOM    359  OD1 ASN A  46       2.597   9.209  16.650  1.00  0.71           O  
ATOM    360  N   GLY A  47      -1.126  11.899  15.464  1.00  0.86           N  
ATOM    361  CA  GLY A  47      -2.034  12.885  14.901  1.00  0.87           C  
ATOM    362  C   GLY A  47      -3.496  12.542  15.117  1.00  0.88           C  
ATOM    363  O   GLY A  47      -4.378  13.136  14.494  1.00  0.87           O  
ATOM    364  N   GLY A  48      -3.843  11.546  15.921  1.00  0.91           N  
ATOM    365  CA  GLY A  48      -5.228  11.237  16.236  1.00  0.92           C  
ATOM    366  C   GLY A  48      -5.929  10.455  15.141  1.00  0.92           C  
ATOM    367  O   GLY A  48      -7.145  10.567  14.973  1.00  0.92           O  
ATOM    368  N   ILE A  49      -5.270   9.626  14.406  1.00  0.92           N  
ATOM    369  CA  ILE A  49      -5.714   8.975  13.179  1.00  0.92           C  
ATOM    370  C   ILE A  49      -6.839   7.992  13.494  1.00  0.93           C  
ATOM    371  CB  ILE A  49      -4.549   8.249  12.471  1.00  0.90           C  
ATOM    372  O   ILE A  49      -7.652   7.669  12.625  1.00  0.93           O  
ATOM    373  CG1 ILE A  49      -3.947   7.181  13.392  1.00  0.78           C  
ATOM    374  CG2 ILE A  49      -3.481   9.250  12.022  1.00  0.78           C  
ATOM    375  CD1 ILE A  49      -3.006   6.214  12.686  1.00  0.74           C  
ATOM    376  N   PHE A  50      -7.001   7.569  14.703  1.00  0.93           N  
ATOM    377  CA  PHE A  50      -8.017   6.593  15.078  1.00  0.94           C  
ATOM    378  C   PHE A  50      -9.336   7.284  15.407  1.00  0.94           C  
ATOM    379  CB  PHE A  50      -7.548   5.760  16.275  1.00  0.93           C  
ATOM    380  O   PHE A  50     -10.340   6.621  15.674  1.00  0.94           O  
ATOM    381  CG  PHE A  50      -6.367   4.877  15.974  1.00  0.92           C  
ATOM    382  CD1 PHE A  50      -5.975   4.640  14.663  1.00  0.89           C  
ATOM    383  CD2 PHE A  50      -5.648   4.285  17.004  1.00  0.89           C  
ATOM    384  CE1 PHE A  50      -4.882   3.823  14.382  1.00  0.90           C  
ATOM    385  CE2 PHE A  50      -4.555   3.468  16.731  1.00  0.90           C  
ATOM    386  CZ  PHE A  50      -4.174   3.237  15.419  1.00  0.89           C  
ATOM    387  N   GLY A  51      -9.364   8.745  15.465  1.00  0.96           N  
ATOM    388  CA  GLY A  51     -10.592   9.490  15.690  1.00  0.96           C  
ATOM    389  C   GLY A  51     -11.158   9.299  17.085  1.00  0.96           C  
ATOM    390  O   GLY A  51     -12.359   9.476  17.303  1.00  0.95           O  
ATOM    391  N   LEU A  52     -10.367   8.943  18.130  1.00  0.97           N  
ATOM    392  CA  LEU A  52     -10.808   8.536  19.460  1.00  0.97           C  
ATOM    393  C   LEU A  52     -10.823   9.726  20.415  1.00  0.97           C  
ATOM    394  CB  LEU A  52      -9.901   7.434  20.012  1.00  0.96           C  
ATOM    395  O   LEU A  52     -10.884   9.548  21.633  1.00  0.96           O  
ATOM    396  CG  LEU A  52      -9.958   6.085  19.294  1.00  0.95           C  
ATOM    397  CD1 LEU A  52      -8.939   5.122  19.893  1.00  0.92           C  
ATOM    398  CD2 LEU A  52     -11.364   5.499  19.369  1.00  0.91           C  
ATOM    399  N   GLY A  53     -10.601  10.950  19.923  1.00  0.97           N  
ATOM    400  CA  GLY A  53     -10.600  12.167  20.718  1.00  0.96           C  
ATOM    401  C   GLY A  53      -9.273  12.430  21.405  1.00  0.96           C  
ATOM    402  O   GLY A  53      -9.103  13.456  22.066  1.00  0.95           O  
ATOM    403  N   HIS A  54      -8.324  11.587  21.311  1.00  0.94           N  
ATOM    404  CA  HIS A  54      -7.001  11.728  21.907  1.00  0.95           C  
ATOM    405  C   HIS A  54      -5.918  11.188  20.978  1.00  0.93           C  
ATOM    406  CB  HIS A  54      -6.941  11.010  23.256  1.00  0.94           C  
ATOM    407  O   HIS A  54      -6.222  10.528  19.982  1.00  0.91           O  
ATOM    408  CG  HIS A  54      -7.134   9.530  23.157  1.00  0.93           C  
ATOM    409  CD2 HIS A  54      -8.214   8.755  23.412  1.00  0.91           C  
ATOM    410  ND1 HIS A  54      -6.131   8.675  22.755  1.00  0.92           N  
ATOM    411  CE1 HIS A  54      -6.588   7.434  22.766  1.00  0.90           C  
ATOM    412  NE2 HIS A  54      -7.850   7.455  23.161  1.00  0.92           N  
ATOM    413  N   THR A  55      -4.571  11.264  21.272  1.00  0.91           N  
ATOM    414  CA  THR A  55      -3.432  10.852  20.460  1.00  0.91           C  
ATOM    415  C   THR A  55      -2.624   9.770  21.170  1.00  0.90           C  
ATOM    416  CB  THR A  55      -2.517  12.047  20.133  1.00  0.90           C  
ATOM    417  O   THR A  55      -1.473   9.511  20.812  1.00  0.87           O  
ATOM    418  CG2 THR A  55      -3.238  13.068  19.259  1.00  0.85           C  
ATOM    419  OG1 THR A  55      -2.113  12.680  21.353  1.00  0.88           O  
ATOM    420  N   ASN A  56      -3.146   9.257  22.252  1.00  0.91           N  
ATOM    421  CA  ASN A  56      -2.463   8.231  23.033  1.00  0.91           C  
ATOM    422  C   ASN A  56      -2.383   6.909  22.274  1.00  0.91           C  
ATOM    423  CB  ASN A  56      -3.161   8.028  24.379  1.00  0.90           C  
ATOM    424  O   ASN A  56      -3.294   6.566  21.519  1.00  0.90           O  
ATOM    425  CG  ASN A  56      -3.203   9.294  25.212  1.00  0.88           C  
ATOM    426  ND2 ASN A  56      -4.241   9.433  26.028  1.00  0.89           N  
ATOM    427  OD1 ASN A  56      -2.310  10.141  25.122  1.00  0.87           O  
ATOM    428  N   GLN A  57      -1.325   6.104  22.584  1.00  0.87           N  
ATOM    429  CA  GLN A  57      -1.187   4.747  22.066  1.00  0.88           C  
ATOM    430  C   GLN A  57      -2.372   3.878  22.476  1.00  0.88           C  
ATOM    431  CB  GLN A  57       0.119   4.117  22.552  1.00  0.86           C  
ATOM    432  O   GLN A  57      -2.813   3.922  23.626  1.00  0.88           O  
ATOM    433  CG  GLN A  57       0.337   2.693  22.057  1.00  0.84           C  
ATOM    434  CD  GLN A  57       1.702   2.145  22.429  1.00  0.82           C  
ATOM    435  NE2 GLN A  57       1.983   0.917  22.005  1.00  0.81           N  
ATOM    436  OE1 GLN A  57       2.497   2.819  23.091  1.00  0.82           O  
ATOM    437  N   VAL A  58      -2.861   3.093  21.633  1.00  0.89           N  
ATOM    438  CA  VAL A  58      -3.880   2.076  21.869  1.00  0.89           C  
ATOM    439  C   VAL A  58      -3.224   0.702  21.977  1.00  0.89           C  
ATOM    440  CB  VAL A  58      -4.947   2.071  20.751  1.00  0.89           C  
ATOM    441  O   VAL A  58      -2.648   0.204  21.006  1.00  0.87           O  
ATOM    442  CG1 VAL A  58      -6.021   1.022  21.035  1.00  0.89           C  
ATOM    443  CG2 VAL A  58      -5.574   3.456  20.606  1.00  0.89           C  
ATOM    444  N   THR A  59      -3.323   0.073  23.144  1.00  0.85           N  
ATOM    445  CA  THR A  59      -2.554  -1.122  23.472  1.00  0.85           C  
ATOM    446  C   THR A  59      -3.412  -2.375  23.320  1.00  0.84           C  
ATOM    447  CB  THR A  59      -1.994  -1.051  24.904  1.00  0.84           C  
ATOM    448  O   THR A  59      -2.897  -3.495  23.364  1.00  0.82           O  
ATOM    449  CG2 THR A  59      -0.903   0.008  25.016  1.00  0.82           C  
ATOM    450  OG1 THR A  59      -3.055  -0.726  25.811  1.00  0.85           O  
ATOM    451  N   GLU A  60      -4.619  -2.171  23.134  1.00  0.85           N  
ATOM    452  CA  GLU A  60      -5.605  -3.218  22.886  1.00  0.85           C  
ATOM    453  C   GLU A  60      -6.413  -2.927  21.624  1.00  0.86           C  
ATOM    454  CB  GLU A  60      -6.542  -3.369  24.086  1.00  0.84           C  
ATOM    455  O   GLU A  60      -6.580  -1.768  21.241  1.00  0.86           O  
ATOM    456  CG  GLU A  60      -5.836  -3.784  25.369  1.00  0.81           C  
ATOM    457  CD  GLU A  60      -6.782  -3.946  26.549  1.00  0.79           C  
ATOM    458  OE1 GLU A  60      -7.947  -3.498  26.459  1.00  0.79           O  
ATOM    459  OE2 GLU A  60      -6.353  -4.525  27.572  1.00  0.76           O  
ATOM    460  N   TRP A  61      -6.902  -3.894  20.911  1.00  0.86           N  
ATOM    461  CA  TRP A  61      -7.790  -3.707  19.767  1.00  0.87           C  
ATOM    462  C   TRP A  61      -9.037  -2.927  20.168  1.00  0.87           C  
ATOM    463  CB  TRP A  61      -8.188  -5.059  19.169  1.00  0.86           C  
ATOM    464  O   TRP A  61      -9.869  -3.424  20.931  1.00  0.86           O  
ATOM    465  CG  TRP A  61      -7.090  -5.732  18.401  1.00  0.83           C  
ATOM    466  CD1 TRP A  61      -6.311  -6.774  18.820  1.00  0.80           C  
ATOM    467  CD2 TRP A  61      -6.648  -5.406  17.080  1.00  0.81           C  
ATOM    468  CE2 TRP A  61      -5.595  -6.292  16.761  1.00  0.84           C  
ATOM    469  CE3 TRP A  61      -7.040  -4.449  16.134  1.00  0.82           C  
ATOM    470  NE1 TRP A  61      -5.409  -7.115  17.838  1.00  0.81           N  
ATOM    471  CH2 TRP A  61      -5.334  -5.304  14.626  1.00  0.81           C  
ATOM    472  CZ2 TRP A  61      -4.930  -6.249  15.533  1.00  0.81           C  
ATOM    473  CZ3 TRP A  61      -6.377  -4.408  14.913  1.00  0.81           C  
ATOM    474  N   THR A  62      -9.244  -1.869  19.579  1.00  0.90           N  
ATOM    475  CA  THR A  62     -10.339  -0.939  19.829  1.00  0.91           C  
ATOM    476  C   THR A  62     -11.128  -0.676  18.549  1.00  0.91           C  
ATOM    477  CB  THR A  62      -9.820   0.394  20.399  1.00  0.90           C  
ATOM    478  O   THR A  62     -10.545  -0.371  17.506  1.00  0.91           O  
ATOM    479  CG2 THR A  62     -10.968   1.365  20.657  1.00  0.89           C  
ATOM    480  OG1 THR A  62      -9.133   0.145  21.631  1.00  0.91           O  
ATOM    481  N   GLN A  63     -12.453  -0.813  18.641  1.00  0.92           N  
ATOM    482  CA  GLN A  63     -13.311  -0.349  17.556  1.00  0.93           C  
ATOM    483  C   GLN A  63     -13.300   1.173  17.458  1.00  0.93           C  
ATOM    484  CB  GLN A  63     -14.743  -0.852  17.751  1.00  0.92           C  
ATOM    485  O   GLN A  63     -13.663   1.865  18.412  1.00  0.93           O  
ATOM    486  CG  GLN A  63     -15.650  -0.605  16.554  1.00  0.91           C  
ATOM    487  CD  GLN A  63     -17.058  -1.128  16.766  1.00  0.89           C  
ATOM    488  NE2 GLN A  63     -17.981  -0.713  15.906  1.00  0.90           N  
ATOM    489  OE1 GLN A  63     -17.314  -1.901  17.695  1.00  0.90           O  
ATOM    490  N   ILE A  64     -12.947   1.666  16.277  1.00  0.95           N  
ATOM    491  CA  ILE A  64     -12.748   3.105  16.142  1.00  0.95           C  
ATOM    492  C   ILE A  64     -13.874   3.706  15.304  1.00  0.95           C  
ATOM    493  CB  ILE A  64     -11.377   3.430  15.509  1.00  0.95           C  
ATOM    494  O   ILE A  64     -14.141   4.908  15.381  1.00  0.94           O  
ATOM    495  CG1 ILE A  64     -11.263   2.785  14.123  1.00  0.93           C  
ATOM    496  CG2 ILE A  64     -10.238   2.969  16.423  1.00  0.92           C  
ATOM    497  CD1 ILE A  64     -10.116   3.327  13.281  1.00  0.91           C  
ATOM    498  N   TYR A  65     -14.534   2.890  14.489  1.00  0.97           N  
ATOM    499  CA  TYR A  65     -15.671   3.330  13.689  1.00  0.97           C  
ATOM    500  C   TYR A  65     -16.526   2.144  13.258  1.00  0.96           C  
ATOM    501  CB  TYR A  65     -15.194   4.105  12.458  1.00  0.97           C  
ATOM    502  O   TYR A  65     -16.048   1.007  13.221  1.00  0.96           O  
ATOM    503  CG  TYR A  65     -16.157   5.175  12.004  1.00  0.96           C  
ATOM    504  CD1 TYR A  65     -17.128   4.904  11.042  1.00  0.94           C  
ATOM    505  CD2 TYR A  65     -16.098   6.459  12.535  1.00  0.94           C  
ATOM    506  CE1 TYR A  65     -18.016   5.887  10.619  1.00  0.94           C  
ATOM    507  CE2 TYR A  65     -16.982   7.450  12.119  1.00  0.94           C  
ATOM    508  OH  TYR A  65     -18.812   8.133  10.748  1.00  0.91           O  
ATOM    509  CZ  TYR A  65     -17.936   7.155  11.163  1.00  0.94           C  
ATOM    510  N   SER A  66     -17.835   2.345  12.873  1.00  0.95           N  
ATOM    511  CA  SER A  66     -18.756   1.334  12.362  1.00  0.95           C  
ATOM    512  C   SER A  66     -19.432   1.801  11.078  1.00  0.95           C  
ATOM    513  CB  SER A  66     -19.815   0.994  13.412  1.00  0.94           C  
ATOM    514  O   SER A  66     -19.342   2.975  10.714  1.00  0.94           O  
ATOM    515  OG  SER A  66     -20.537   2.153  13.791  1.00  0.89           O  
ATOM    516  N   ASN A  67     -20.104   0.806  10.285  1.00  0.96           N  
ATOM    517  CA  ASN A  67     -20.837   0.992   9.038  1.00  0.96           C  
ATOM    518  C   ASN A  67     -19.919   1.463   7.913  1.00  0.96           C  
ATOM    519  CB  ASN A  67     -21.987   1.982   9.234  1.00  0.95           C  
ATOM    520  O   ASN A  67     -20.305   2.309   7.104  1.00  0.95           O  
ATOM    521  CG  ASN A  67     -22.889   2.078   8.018  1.00  0.94           C  
ATOM    522  ND2 ASN A  67     -23.309   3.292   7.686  1.00  0.92           N  
ATOM    523  OD1 ASN A  67     -23.205   1.068   7.384  1.00  0.91           O  
ATOM    524  N   VAL A  68     -18.725   0.912   7.857  1.00  0.95           N  
ATOM    525  CA  VAL A  68     -17.676   1.300   6.920  1.00  0.95           C  
ATOM    526  C   VAL A  68     -17.683   0.359   5.717  1.00  0.94           C  
ATOM    527  CB  VAL A  68     -16.285   1.293   7.593  1.00  0.95           C  
ATOM    528  O   VAL A  68     -17.730  -0.863   5.877  1.00  0.93           O  
ATOM    529  CG1 VAL A  68     -15.194   1.644   6.582  1.00  0.93           C  
ATOM    530  CG2 VAL A  68     -16.258   2.265   8.771  1.00  0.93           C  
ATOM    531  N   LYS A  69     -17.615   0.923   4.571  1.00  0.93           N  
ATOM    532  CA  LYS A  69     -17.467   0.255   3.281  1.00  0.93           C  
ATOM    533  C   LYS A  69     -15.995   0.064   2.926  1.00  0.91           C  
ATOM    534  CB  LYS A  69     -18.173   1.048   2.181  1.00  0.92           C  
ATOM    535  O   LYS A  69     -15.605  -0.987   2.414  1.00  0.89           O  
ATOM    536  CG  LYS A  69     -18.119   0.388   0.810  1.00  0.90           C  
ATOM    537  CD  LYS A  69     -18.901   1.185  -0.225  1.00  0.86           C  
ATOM    538  CE  LYS A  69     -18.825   0.541  -1.603  1.00  0.86           C  
ATOM    539  NZ  LYS A  69     -19.650   1.279  -2.606  1.00  0.85           N  
ATOM    540  N   ASP A  70     -15.139   1.142   3.140  1.00  0.90           N  
ATOM    541  CA  ASP A  70     -13.707   1.149   2.860  1.00  0.91           C  
ATOM    542  C   ASP A  70     -12.990   2.209   3.693  1.00  0.91           C  
ATOM    543  CB  ASP A  70     -13.452   1.390   1.371  1.00  0.89           C  
ATOM    544  O   ASP A  70     -13.614   3.161   4.167  1.00  0.91           O  
ATOM    545  CG  ASP A  70     -12.168   0.747   0.877  1.00  0.86           C  
ATOM    546  OD1 ASP A  70     -11.363   0.275   1.709  1.00  0.86           O  
ATOM    547  OD2 ASP A  70     -11.956   0.716  -0.355  1.00  0.87           O  
ATOM    548  N   PHE A  71     -11.617   2.032   3.930  1.00  0.92           N  
ATOM    549  CA  PHE A  71     -10.836   3.066   4.598  1.00  0.92           C  
ATOM    550  C   PHE A  71      -9.426   3.134   4.025  1.00  0.90           C  
ATOM    551  CB  PHE A  71     -10.778   2.808   6.107  1.00  0.92           C  
ATOM    552  O   PHE A  71      -8.934   2.158   3.455  1.00  0.88           O  
ATOM    553  CG  PHE A  71      -9.864   1.678   6.495  1.00  0.92           C  
ATOM    554  CD1 PHE A  71     -10.273   0.357   6.361  1.00  0.90           C  
ATOM    555  CD2 PHE A  71      -8.593   1.936   6.993  1.00  0.90           C  
ATOM    556  CE1 PHE A  71      -9.429  -0.692   6.719  1.00  0.90           C  
ATOM    557  CE2 PHE A  71      -7.744   0.894   7.353  1.00  0.90           C  
ATOM    558  CZ  PHE A  71      -8.164  -0.419   7.216  1.00  0.89           C  
ATOM    559  N   TRP A  72      -8.766   4.270   4.141  1.00  0.90           N  
ATOM    560  CA  TRP A  72      -7.400   4.567   3.722  1.00  0.90           C  
ATOM    561  C   TRP A  72      -6.636   5.287   4.829  1.00  0.89           C  
ATOM    562  CB  TRP A  72      -7.400   5.416   2.448  1.00  0.89           C  
ATOM    563  O   TRP A  72      -7.195   6.136   5.527  1.00  0.87           O  
ATOM    564  CG  TRP A  72      -8.187   4.821   1.320  1.00  0.87           C  
ATOM    565  CD1 TRP A  72      -7.715   4.020   0.318  1.00  0.85           C  
ATOM    566  CD2 TRP A  72      -9.587   4.986   1.075  1.00  0.85           C  
ATOM    567  CE2 TRP A  72      -9.897   4.255  -0.093  1.00  0.86           C  
ATOM    568  CE3 TRP A  72     -10.612   5.682   1.732  1.00  0.82           C  
ATOM    569  NE1 TRP A  72      -8.738   3.675  -0.535  1.00  0.82           N  
ATOM    570  CH2 TRP A  72     -12.173   4.889   0.043  1.00  0.81           C  
ATOM    571  CZ2 TRP A  72     -11.190   4.199  -0.619  1.00  0.82           C  
ATOM    572  CZ3 TRP A  72     -11.898   5.625   1.207  1.00  0.81           C  
ATOM    573  N   CYS A  73      -5.386   4.951   4.973  1.00  0.89           N  
ATOM    574  CA  CYS A  73      -4.497   5.595   5.933  1.00  0.89           C  
ATOM    575  C   CYS A  73      -3.179   5.988   5.278  1.00  0.87           C  
ATOM    576  CB  CYS A  73      -4.231   4.670   7.120  1.00  0.86           C  
ATOM    577  O   CYS A  73      -2.664   5.263   4.426  1.00  0.85           O  
ATOM    578  SG  CYS A  73      -5.695   4.329   8.121  1.00  0.74           S  
ATOM    579  N   SER A  74      -2.658   7.118   5.678  1.00  0.86           N  
ATOM    580  CA  SER A  74      -1.373   7.600   5.179  1.00  0.85           C  
ATOM    581  C   SER A  74      -0.225   6.732   5.682  1.00  0.84           C  
ATOM    582  CB  SER A  74      -1.147   9.053   5.599  1.00  0.84           C  
ATOM    583  O   SER A  74      -0.270   6.220   6.802  1.00  0.81           O  
ATOM    584  OG  SER A  74      -0.888   9.141   6.989  1.00  0.78           O  
ATOM    585  N   THR A  75       0.829   6.698   5.022  1.00  0.80           N  
ATOM    586  CA  THR A  75       2.034   5.928   5.307  1.00  0.78           C  
ATOM    587  C   THR A  75       2.744   6.471   6.544  1.00  0.78           C  
ATOM    588  CB  THR A  75       3.002   5.943   4.109  1.00  0.77           C  
ATOM    589  O   THR A  75       3.525   5.760   7.180  1.00  0.73           O  
ATOM    590  CG2 THR A  75       2.444   5.135   2.941  1.00  0.71           C  
ATOM    591  OG1 THR A  75       3.208   7.296   3.685  1.00  0.71           O  
ATOM    592  N   MET A  76       2.498   7.657   7.033  1.00  0.78           N  
ATOM    593  CA  MET A  76       3.112   8.230   8.227  1.00  0.78           C  
ATOM    594  C   MET A  76       2.114   8.286   9.379  1.00  0.79           C  
ATOM    595  CB  MET A  76       3.652   9.631   7.935  1.00  0.75           C  
ATOM    596  O   MET A  76       2.289   9.062  10.320  1.00  0.76           O  
ATOM    597  CG  MET A  76       4.871   9.641   7.027  1.00  0.70           C  
ATOM    598  SD  MET A  76       5.834  11.198   7.159  1.00  0.65           S  
ATOM    599  CE  MET A  76       6.527  11.005   8.825  1.00  0.60           C  
ATOM    600  N   ASN A  77       1.019   7.605   9.297  1.00  0.68           N  
ATOM    601  CA  ASN A  77       0.007   7.593  10.348  1.00  0.70           C  
ATOM    602  C   ASN A  77      -0.455   9.005  10.698  1.00  0.73           C  
ATOM    603  CB  ASN A  77       0.537   6.884  11.596  1.00  0.61           C  
ATOM    604  O   ASN A  77      -0.556   9.357  11.874  1.00  0.67           O  
ATOM    605  CG  ASN A  77       0.935   5.446  11.326  1.00  0.56           C  
ATOM    606  ND2 ASN A  77       1.763   4.886  12.201  1.00  0.53           N  
ATOM    607  OD1 ASN A  77       0.504   4.845  10.339  1.00  0.57           O  
ATOM    608  N   SER A  78      -0.626   9.827   9.721  1.00  0.84           N  
ATOM    609  CA  SER A  78      -0.985  11.212  10.007  1.00  0.84           C  
ATOM    610  C   SER A  78      -2.419  11.511   9.580  1.00  0.86           C  
ATOM    611  CB  SER A  78      -0.025  12.172   9.303  1.00  0.81           C  
ATOM    612  O   SER A  78      -2.992  12.527   9.980  1.00  0.84           O  
ATOM    613  OG  SER A  78       0.082  11.856   7.925  1.00  0.71           O  
ATOM    614  N   PHE A  79      -3.069  10.604   8.843  1.00  0.87           N  
ATOM    615  CA  PHE A  79      -4.394  10.827   8.277  1.00  0.88           C  
ATOM    616  C   PHE A  79      -5.116   9.504   8.050  1.00  0.89           C  
ATOM    617  CB  PHE A  79      -4.295  11.605   6.961  1.00  0.86           C  
ATOM    618  O   PHE A  79      -4.524   8.548   7.545  1.00  0.88           O  
ATOM    619  CG  PHE A  79      -5.610  11.759   6.246  1.00  0.79           C  
ATOM    620  CD1 PHE A  79      -6.521  12.731   6.640  1.00  0.73           C  
ATOM    621  CD2 PHE A  79      -5.935  10.931   5.180  1.00  0.74           C  
ATOM    622  CE1 PHE A  79      -7.740  12.876   5.980  1.00  0.74           C  
ATOM    623  CE2 PHE A  79      -7.150  11.069   4.516  1.00  0.74           C  
ATOM    624  CZ  PHE A  79      -8.052  12.042   4.918  1.00  0.72           C  
ATOM    625  N   CYS A  80      -6.344   9.427   8.431  1.00  0.91           N  
ATOM    626  CA  CYS A  80      -7.273   8.355   8.091  1.00  0.92           C  
ATOM    627  C   CYS A  80      -8.516   8.909   7.403  1.00  0.93           C  
ATOM    628  CB  CYS A  80      -7.677   7.577   9.343  1.00  0.91           C  
ATOM    629  O   CYS A  80      -9.121   9.869   7.885  1.00  0.92           O  
ATOM    630  SG  CYS A  80      -8.749   6.163   9.008  1.00  0.92           S  
ATOM    631  N   LEU A  81      -8.863   8.348   6.331  1.00  0.92           N  
ATOM    632  CA  LEU A  81     -10.115   8.567   5.615  1.00  0.92           C  
ATOM    633  C   LEU A  81     -10.975   7.307   5.627  1.00  0.93           C  
ATOM    634  CB  LEU A  81      -9.840   8.998   4.172  1.00  0.91           C  
ATOM    635  O   LEU A  81     -10.485   6.214   5.335  1.00  0.93           O  
ATOM    636  CG  LEU A  81     -11.060   9.392   3.338  1.00  0.88           C  
ATOM    637  CD1 LEU A  81     -11.655  10.698   3.853  1.00  0.84           C  
ATOM    638  CD2 LEU A  81     -10.684   9.514   1.865  1.00  0.84           C  
ATOM    639  N   ILE A  82     -12.216   7.476   5.892  1.00  0.94           N  
ATOM    640  CA  ILE A  82     -13.206   6.404   5.911  1.00  0.94           C  
ATOM    641  C   ILE A  82     -14.315   6.708   4.906  1.00  0.94           C  
ATOM    642  CB  ILE A  82     -13.801   6.210   7.324  1.00  0.93           C  
ATOM    643  O   ILE A  82     -14.706   7.865   4.735  1.00  0.94           O  
ATOM    644  CG1 ILE A  82     -12.696   5.850   8.324  1.00  0.79           C  
ATOM    645  CG2 ILE A  82     -14.894   5.137   7.306  1.00  0.78           C  
ATOM    646  CD1 ILE A  82     -13.139   5.899   9.780  1.00  0.75           C  
ATOM    647  N   ARG A  83     -14.834   5.687   4.232  1.00  0.93           N  
ATOM    648  CA  ARG A  83     -16.069   5.679   3.455  1.00  0.93           C  
ATOM    649  C   ARG A  83     -17.102   4.746   4.078  1.00  0.94           C  
ATOM    650  CB  ARG A  83     -15.791   5.262   2.009  1.00  0.92           C  
ATOM    651  O   ARG A  83     -16.850   3.549   4.236  1.00  0.93           O  
ATOM    652  CG  ARG A  83     -16.984   5.425   1.081  1.00  0.91           C  
ATOM    653  CD  ARG A  83     -16.651   5.011  -0.345  1.00  0.89           C  
ATOM    654  NE  ARG A  83     -17.791   5.190  -1.239  1.00  0.88           N  
ATOM    655  NH1 ARG A  83     -16.679   4.479  -3.136  1.00  0.84           N  
ATOM    656  NH2 ARG A  83     -18.873   5.132  -3.264  1.00  0.83           N  
ATOM    657  CZ  ARG A  83     -17.778   4.933  -2.544  1.00  0.87           C  
ATOM    658  N   THR A  84     -18.267   5.250   4.380  1.00  0.96           N  
ATOM    659  CA  THR A  84     -19.355   4.499   4.996  1.00  0.96           C  
ATOM    660  C   THR A  84     -20.187   3.783   3.935  1.00  0.95           C  
ATOM    661  CB  THR A  84     -20.265   5.418   5.831  1.00  0.95           C  
ATOM    662  O   THR A  84     -20.038   4.046   2.740  1.00  0.95           O  
ATOM    663  CG2 THR A  84     -19.520   5.982   7.037  1.00  0.94           C  
ATOM    664  OG1 THR A  84     -20.719   6.504   5.013  1.00  0.95           O  
ATOM    665  N   ASN A  85     -21.114   2.901   4.290  1.00  0.95           N  
ATOM    666  CA  ASN A  85     -21.966   2.107   3.411  1.00  0.95           C  
ATOM    667  C   ASN A  85     -22.975   2.980   2.670  1.00  0.93           C  
ATOM    668  CB  ASN A  85     -22.689   1.017   4.205  1.00  0.94           C  
ATOM    669  O   ASN A  85     -23.485   2.590   1.619  1.00  0.92           O  
ATOM    670  CG  ASN A  85     -21.774  -0.130   4.589  1.00  0.93           C  
ATOM    671  ND2 ASN A  85     -21.986  -0.685   5.776  1.00  0.93           N  
ATOM    672  OD1 ASN A  85     -20.885  -0.513   3.824  1.00  0.92           O  
ATOM    673  N   ASP A  86     -23.216   4.195   3.155  1.00  0.96           N  
ATOM    674  CA  ASP A  86     -24.106   5.167   2.527  1.00  0.96           C  
ATOM    675  C   ASP A  86     -23.313   6.222   1.759  1.00  0.95           C  
ATOM    676  CB  ASP A  86     -24.994   5.838   3.577  1.00  0.94           C  
ATOM    677  O   ASP A  86     -23.815   7.319   1.502  1.00  0.94           O  
ATOM    678  CG  ASP A  86     -24.202   6.598   4.626  1.00  0.89           C  
ATOM    679  OD1 ASP A  86     -22.968   6.414   4.711  1.00  0.84           O  
ATOM    680  OD2 ASP A  86     -24.817   7.386   5.377  1.00  0.89           O  
ATOM    681  N   ASP A  87     -22.040   6.002   1.462  1.00  0.92           N  
ATOM    682  CA  ASP A  87     -21.097   6.702   0.595  1.00  0.93           C  
ATOM    683  C   ASP A  87     -20.770   8.088   1.145  1.00  0.92           C  
ATOM    684  CB  ASP A  87     -21.657   6.818  -0.824  1.00  0.91           C  
ATOM    685  O   ASP A  87     -20.422   8.997   0.388  1.00  0.91           O  
ATOM    686  CG  ASP A  87     -21.456   5.557  -1.646  1.00  0.88           C  
ATOM    687  OD1 ASP A  87     -20.357   4.964  -1.595  1.00  0.86           O  
ATOM    688  OD2 ASP A  87     -22.405   5.154  -2.354  1.00  0.88           O  
ATOM    689  N   ARG A  88     -20.836   8.231   2.471  1.00  0.94           N  
ATOM    690  CA  ARG A  88     -20.319   9.414   3.153  1.00  0.94           C  
ATOM    691  C   ARG A  88     -18.844   9.245   3.501  1.00  0.94           C  
ATOM    692  CB  ARG A  88     -21.127   9.700   4.420  1.00  0.94           C  
ATOM    693  O   ARG A  88     -18.383   8.129   3.746  1.00  0.94           O  
ATOM    694  CG  ARG A  88     -22.597   9.991   4.161  1.00  0.93           C  
ATOM    695  CD  ARG A  88     -23.323  10.403   5.434  1.00  0.92           C  
ATOM    696  NE  ARG A  88     -23.427   9.295   6.379  1.00  0.92           N  
ATOM    697  NH1 ARG A  88     -24.058  10.609   8.171  1.00  0.88           N  
ATOM    698  NH2 ARG A  88     -23.837   8.342   8.428  1.00  0.88           N  
ATOM    699  CZ  ARG A  88     -23.774   9.418   7.657  1.00  0.90           C  
ATOM    700  N   PHE A  89     -18.129  10.370   3.574  1.00  0.92           N  
ATOM    701  CA  PHE A  89     -16.704  10.387   3.879  1.00  0.93           C  
ATOM    702  C   PHE A  89     -16.444  11.077   5.213  1.00  0.93           C  
ATOM    703  CB  PHE A  89     -15.922  11.089   2.764  1.00  0.92           C  
ATOM    704  O   PHE A  89     -16.982  12.154   5.476  1.00  0.92           O  
ATOM    705  CG  PHE A  89     -15.891  10.322   1.470  1.00  0.91           C  
ATOM    706  CD1 PHE A  89     -14.868   9.419   1.205  1.00  0.89           C  
ATOM    707  CD2 PHE A  89     -16.884  10.505   0.517  1.00  0.89           C  
ATOM    708  CE1 PHE A  89     -14.837   8.708   0.008  1.00  0.89           C  
ATOM    709  CE2 PHE A  89     -16.859   9.798  -0.682  1.00  0.89           C  
ATOM    710  CZ  PHE A  89     -15.834   8.901  -0.935  1.00  0.88           C  
ATOM    711  N   PHE A  90     -15.595  10.465   5.998  1.00  0.94           N  
ATOM    712  CA  PHE A  90     -15.110  10.988   7.270  1.00  0.94           C  
ATOM    713  C   PHE A  90     -13.589  10.924   7.337  1.00  0.93           C  
ATOM    714  CB  PHE A  90     -15.720  10.209   8.440  1.00  0.94           C  
ATOM    715  O   PHE A  90     -12.975  10.019   6.768  1.00  0.93           O  
ATOM    716  CG  PHE A  90     -17.218  10.320   8.527  1.00  0.95           C  
ATOM    717  CD1 PHE A  90     -17.814  11.176   9.444  1.00  0.94           C  
ATOM    718  CD2 PHE A  90     -18.031   9.566   7.690  1.00  0.94           C  
ATOM    719  CE1 PHE A  90     -19.201  11.280   9.527  1.00  0.94           C  
ATOM    720  CE2 PHE A  90     -19.418   9.665   7.767  1.00  0.94           C  
ATOM    721  CZ  PHE A  90     -20.001  10.522   8.686  1.00  0.94           C  
ATOM    722  N   TYR A  91     -13.019  11.831   8.107  1.00  0.93           N  
ATOM    723  CA  TYR A  91     -11.570  11.807   8.275  1.00  0.93           C  
ATOM    724  C   TYR A  91     -11.185  12.079   9.724  1.00  0.93           C  
ATOM    725  CB  TYR A  91     -10.905  12.836   7.356  1.00  0.92           C  
ATOM    726  O   TYR A  91     -11.944  12.705  10.468  1.00  0.93           O  
ATOM    727  CG  TYR A  91     -11.003  14.255   7.861  1.00  0.88           C  
ATOM    728  CD1 TYR A  91     -12.180  14.986   7.720  1.00  0.83           C  
ATOM    729  CD2 TYR A  91      -9.919  14.867   8.481  1.00  0.83           C  
ATOM    730  CE1 TYR A  91     -12.275  16.294   8.183  1.00  0.83           C  
ATOM    731  CE2 TYR A  91     -10.002  16.175   8.948  1.00  0.83           C  
ATOM    732  OH  TYR A  91     -11.270  18.174   9.255  1.00  0.68           O  
ATOM    733  CZ  TYR A  91     -11.182  16.879   8.795  1.00  0.82           C  
ATOM    734  N   SER A  92     -10.004  11.653  10.102  1.00  0.93           N  
ATOM    735  CA  SER A  92      -9.282  12.011  11.319  1.00  0.93           C  
ATOM    736  C   SER A  92      -7.785  12.133  11.058  1.00  0.92           C  
ATOM    737  CB  SER A  92      -9.534  10.977  12.416  1.00  0.93           C  
ATOM    738  O   SER A  92      -7.289  11.669  10.029  1.00  0.91           O  
ATOM    739  OG  SER A  92      -9.040   9.705  12.032  1.00  0.90           O  
ATOM    740  N   GLY A  93      -7.073  12.881  11.931  1.00  0.92           N  
ATOM    741  CA  GLY A  93      -5.654  13.143  11.756  1.00  0.91           C  
ATOM    742  C   GLY A  93      -5.357  14.573  11.344  1.00  0.90           C  
ATOM    743  O   GLY A  93      -6.059  15.500  11.752  1.00  0.88           O  
ATOM    744  N   LEU A  94      -4.255  14.763  10.547  1.00  0.86           N  
ATOM    745  CA  LEU A  94      -3.848  16.091  10.102  1.00  0.86           C  
ATOM    746  C   LEU A  94      -4.783  16.610   9.014  1.00  0.86           C  
ATOM    747  CB  LEU A  94      -2.408  16.065   9.583  1.00  0.85           C  
ATOM    748  O   LEU A  94      -4.924  15.985   7.961  1.00  0.85           O  
ATOM    749  CG  LEU A  94      -1.325  15.724  10.607  1.00  0.81           C  
ATOM    750  CD1 LEU A  94       0.049  15.719   9.944  1.00  0.77           C  
ATOM    751  CD2 LEU A  94      -1.359  16.708  11.771  1.00  0.77           C  
ATOM    752  N   ASP A  95      -5.348  17.786   9.160  1.00  0.84           N  
ATOM    753  CA  ASP A  95      -6.409  18.365   8.341  1.00  0.84           C  
ATOM    754  C   ASP A  95      -5.852  18.910   7.027  1.00  0.82           C  
ATOM    755  CB  ASP A  95      -7.132  19.475   9.106  1.00  0.79           C  
ATOM    756  O   ASP A  95      -6.604  19.141   6.077  1.00  0.77           O  
ATOM    757  CG  ASP A  95      -8.344  20.013   8.366  1.00  0.70           C  
ATOM    758  OD1 ASP A  95      -8.745  19.421   7.341  1.00  0.64           O  
ATOM    759  OD2 ASP A  95      -8.902  21.039   8.811  1.00  0.72           O  
ATOM    760  N   LYS A  96      -4.649  19.152   6.841  1.00  0.82           N  
ATOM    761  CA  LYS A  96      -4.013  19.639   5.620  1.00  0.81           C  
ATOM    762  C   LYS A  96      -4.434  18.808   4.412  1.00  0.81           C  
ATOM    763  CB  LYS A  96      -2.491  19.620   5.764  1.00  0.78           C  
ATOM    764  O   LYS A  96      -4.385  19.284   3.276  1.00  0.78           O  
ATOM    765  CG  LYS A  96      -1.897  18.225   5.889  1.00  0.73           C  
ATOM    766  CD  LYS A  96      -0.383  18.273   6.047  1.00  0.71           C  
ATOM    767  CE  LYS A  96       0.215  16.876   6.139  1.00  0.66           C  
ATOM    768  NZ  LYS A  96       1.707  16.915   6.204  1.00  0.61           N  
ATOM    769  N   TRP A  97      -5.048  17.570   4.626  1.00  0.73           N  
ATOM    770  CA  TRP A  97      -5.414  16.596   3.602  1.00  0.78           C  
ATOM    771  C   TRP A  97      -6.798  16.896   3.035  1.00  0.73           C  
ATOM    772  CB  TRP A  97      -5.380  15.176   4.173  1.00  0.69           C  
ATOM    773  O   TRP A  97      -7.223  16.276   2.057  1.00  0.67           O  
ATOM    774  CG  TRP A  97      -4.023  14.739   4.638  1.00  0.60           C  
ATOM    775  CD1 TRP A  97      -3.574  14.679   5.928  1.00  0.53           C  
ATOM    776  CD2 TRP A  97      -2.937  14.305   3.814  1.00  0.56           C  
ATOM    777  CE2 TRP A  97      -1.859  13.996   4.672  1.00  0.51           C  
ATOM    778  CE3 TRP A  97      -2.771  14.146   2.432  1.00  0.60           C  
ATOM    779  NE1 TRP A  97      -2.273  14.233   5.955  1.00  0.64           N  
ATOM    780  CH2 TRP A  97      -0.494  13.391   2.836  1.00  0.59           C  
ATOM    781  CZ2 TRP A  97      -0.630  13.538   4.192  1.00  0.67           C  
ATOM    782  CZ3 TRP A  97      -1.548  13.689   1.956  1.00  0.55           C  
ATOM    783  N   LEU A  98      -7.489  17.780   3.597  1.00  0.77           N  
ATOM    784  CA  LEU A  98      -8.747  18.314   3.089  1.00  0.76           C  
ATOM    785  C   LEU A  98      -8.546  19.703   2.491  1.00  0.74           C  
ATOM    786  CB  LEU A  98      -9.795  18.373   4.204  1.00  0.72           C  
ATOM    787  O   LEU A  98      -9.498  20.479   2.378  1.00  0.70           O  
ATOM    788  CG  LEU A  98     -10.212  17.033   4.813  1.00  0.71           C  
ATOM    789  CD1 LEU A  98     -11.246  17.250   5.913  1.00  0.68           C  
ATOM    790  CD2 LEU A  98     -10.758  16.102   3.735  1.00  0.69           C  
ATOM    791  N   GLY A  99      -7.273  20.065   2.225  1.00  0.75           N  
ATOM    792  CA  GLY A  99      -6.977  21.327   1.566  1.00  0.74           C  
ATOM    793  C   GLY A  99      -7.206  22.533   2.458  1.00  0.74           C  
ATOM    794  O   GLY A  99      -7.210  23.671   1.983  1.00  0.70           O  
ATOM    795  N   ASN A 100      -7.578  22.381   3.736  1.00  0.71           N  
ATOM    796  CA  ASN A 100      -7.815  23.509   4.630  1.00  0.71           C  
ATOM    797  C   ASN A 100      -6.514  24.220   4.993  1.00  0.69           C  
ATOM    798  CB  ASN A 100      -8.539  23.048   5.896  1.00  0.67           C  
ATOM    799  O   ASN A 100      -6.534  25.263   5.649  1.00  0.65           O  
ATOM    800  CG  ASN A 100      -9.971  22.628   5.630  1.00  0.63           C  
ATOM    801  ND2 ASN A 100     -10.557  21.891   6.566  1.00  0.59           N  
ATOM    802  OD1 ASN A 100     -10.546  22.962   4.591  1.00  0.61           O  
ATOM    803  N   ASN A 101      -5.382  23.853   4.529  1.00  0.68           N  
ATOM    804  CA  ASN A 101      -4.055  24.394   4.804  1.00  0.67           C  
ATOM    805  C   ASN A 101      -3.799  24.515   6.303  1.00  0.68           C  
ATOM    806  CB  ASN A 101      -3.877  25.753   4.123  1.00  0.64           C  
ATOM    807  O   ASN A 101      -2.930  25.278   6.729  1.00  0.65           O  
ATOM    808  CG  ASN A 101      -3.561  25.629   2.646  1.00  0.60           C  
ATOM    809  ND2 ASN A 101      -3.923  26.648   1.875  1.00  0.56           N  
ATOM    810  OD1 ASN A 101      -2.997  24.626   2.201  1.00  0.58           O  
ATOM    811  N   THR A 102      -4.632  24.009   7.078  1.00  0.76           N  
ATOM    812  CA  THR A 102      -4.340  24.023   8.507  1.00  0.75           C  
ATOM    813  C   THR A 102      -3.549  22.782   8.909  1.00  0.75           C  
ATOM    814  CB  THR A 102      -5.632  24.104   9.341  1.00  0.73           C  
ATOM    815  O   THR A 102      -3.644  21.740   8.257  1.00  0.72           O  
ATOM    816  CG2 THR A 102      -6.575  25.170   8.792  1.00  0.68           C  
ATOM    817  OG1 THR A 102      -6.294  22.834   9.309  1.00  0.68           O  
ATOM    818  N   THR A 103      -2.635  22.942   9.874  1.00  0.78           N  
ATOM    819  CA  THR A 103      -1.916  21.843  10.509  1.00  0.78           C  
ATOM    820  C   THR A 103      -2.678  21.332  11.729  1.00  0.79           C  
ATOM    821  CB  THR A 103      -0.498  22.272  10.930  1.00  0.75           C  
ATOM    822  O   THR A 103      -2.086  20.743  12.635  1.00  0.78           O  
ATOM    823  CG2 THR A 103       0.368  22.576   9.712  1.00  0.70           C  
ATOM    824  OG1 THR A 103      -0.583  23.446  11.747  1.00  0.73           O  
ATOM    825  N   ASN A 104      -3.876  21.709  11.729  1.00  0.84           N  
ATOM    826  CA  ASN A 104      -4.664  21.250  12.868  1.00  0.85           C  
ATOM    827  C   ASN A 104      -4.809  19.731  12.873  1.00  0.87           C  
ATOM    828  CB  ASN A 104      -6.042  21.915  12.870  1.00  0.84           C  
ATOM    829  O   ASN A 104      -4.984  19.116  11.820  1.00  0.86           O  
ATOM    830  CG  ASN A 104      -5.965  23.417  13.065  1.00  0.80           C  
ATOM    831  ND2 ASN A 104      -6.893  24.142  12.452  1.00  0.82           N  
ATOM    832  OD1 ASN A 104      -5.079  23.921  13.759  1.00  0.80           O  
ATOM    833  N   THR A 105      -4.678  19.132  13.974  1.00  0.88           N  
ATOM    834  CA  THR A 105      -4.963  17.723  14.222  1.00  0.89           C  
ATOM    835  C   THR A 105      -6.431  17.524  14.584  1.00  0.90           C  
ATOM    836  CB  THR A 105      -4.073  17.163  15.348  1.00  0.87           C  
ATOM    837  O   THR A 105      -6.907  18.059  15.588  1.00  0.89           O  
ATOM    838  CG2 THR A 105      -4.327  15.674  15.560  1.00  0.81           C  
ATOM    839  OG1 THR A 105      -2.696  17.357  15.002  1.00  0.84           O  
ATOM    840  N   VAL A 106      -7.163  16.794  13.841  1.00  0.91           N  
ATOM    841  CA  VAL A 106      -8.533  16.356  14.089  1.00  0.92           C  
ATOM    842  C   VAL A 106      -8.524  14.978  14.746  1.00  0.93           C  
ATOM    843  CB  VAL A 106      -9.361  16.319  12.785  1.00  0.91           C  
ATOM    844  O   VAL A 106      -8.234  13.973  14.092  1.00  0.93           O  
ATOM    845  CG1 VAL A 106     -10.808  15.923  13.075  1.00  0.88           C  
ATOM    846  CG2 VAL A 106      -9.306  17.673  12.080  1.00  0.88           C  
ATOM    847  N   THR A 107      -8.892  14.957  16.041  1.00  0.94           N  
ATOM    848  CA  THR A 107      -8.739  13.737  16.826  1.00  0.94           C  
ATOM    849  C   THR A 107     -10.049  12.956  16.873  1.00  0.95           C  
ATOM    850  CB  THR A 107      -8.273  14.050  18.260  1.00  0.94           C  
ATOM    851  O   THR A 107     -10.141  11.929  17.547  1.00  0.94           O  
ATOM    852  CG2 THR A 107      -6.867  14.642  18.265  1.00  0.91           C  
ATOM    853  OG1 THR A 107      -9.177  14.989  18.856  1.00  0.92           O  
ATOM    854  N   THR A 108     -11.090  13.450  16.217  1.00  0.95           N  
ATOM    855  CA  THR A 108     -12.375  12.782  16.043  1.00  0.95           C  
ATOM    856  C   THR A 108     -12.740  12.688  14.565  1.00  0.95           C  
ATOM    857  CB  THR A 108     -13.494  13.517  16.805  1.00  0.95           C  
ATOM    858  O   THR A 108     -12.438  13.594  13.786  1.00  0.95           O  
ATOM    859  CG2 THR A 108     -13.265  13.458  18.311  1.00  0.89           C  
ATOM    860  OG1 THR A 108     -13.525  14.888  16.390  1.00  0.92           O  
ATOM    861  N   PHE A 109     -13.399  11.652  14.121  1.00  0.95           N  
ATOM    862  CA  PHE A 109     -13.870  11.554  12.745  1.00  0.95           C  
ATOM    863  C   PHE A 109     -14.850  12.677  12.426  1.00  0.94           C  
ATOM    864  CB  PHE A 109     -14.532  10.194  12.497  1.00  0.95           C  
ATOM    865  O   PHE A 109     -15.935  12.745  13.008  1.00  0.93           O  
ATOM    866  CG  PHE A 109     -13.553   9.059  12.360  1.00  0.95           C  
ATOM    867  CD1 PHE A 109     -12.766   8.935  11.222  1.00  0.94           C  
ATOM    868  CD2 PHE A 109     -13.420   8.116  13.371  1.00  0.94           C  
ATOM    869  CE1 PHE A 109     -11.860   7.885  11.092  1.00  0.94           C  
ATOM    870  CE2 PHE A 109     -12.516   7.064  13.248  1.00  0.94           C  
ATOM    871  CZ  PHE A 109     -11.738   6.950  12.108  1.00  0.94           C  
ATOM    872  N   THR A 110     -14.497  13.464  11.467  1.00  0.94           N  
ATOM    873  CA  THR A 110     -15.249  14.615  10.977  1.00  0.94           C  
ATOM    874  C   THR A 110     -15.725  14.380   9.546  1.00  0.94           C  
ATOM    875  CB  THR A 110     -14.403  15.900  11.035  1.00  0.93           C  
ATOM    876  O   THR A 110     -14.947  13.954   8.689  1.00  0.93           O  
ATOM    877  CG2 THR A 110     -15.193  17.102  10.529  1.00  0.89           C  
ATOM    878  OG1 THR A 110     -14.002  16.141  12.389  1.00  0.90           O  
ATOM    879  N   GLU A 111     -16.954  14.639   9.244  1.00  0.93           N  
ATOM    880  CA  GLU A 111     -17.525  14.453   7.913  1.00  0.93           C  
ATOM    881  C   GLU A 111     -16.914  15.428   6.910  1.00  0.92           C  
ATOM    882  CB  GLU A 111     -19.046  14.622   7.951  1.00  0.93           C  
ATOM    883  O   GLU A 111     -16.831  16.629   7.176  1.00  0.91           O  
ATOM    884  CG  GLU A 111     -19.741  14.223   6.658  1.00  0.93           C  
ATOM    885  CD  GLU A 111     -21.256  14.175   6.781  1.00  0.92           C  
ATOM    886  OE1 GLU A 111     -21.780  14.374   7.900  1.00  0.91           O  
ATOM    887  OE2 GLU A 111     -21.923  13.935   5.750  1.00  0.92           O  
ATOM    888  N   CYS A 112     -16.621  14.862   5.723  1.00  0.91           N  
ATOM    889  CA  CYS A 112     -15.999  15.666   4.677  1.00  0.91           C  
ATOM    890  C   CYS A 112     -16.590  15.336   3.312  1.00  0.91           C  
ATOM    891  CB  CYS A 112     -14.487  15.440   4.656  1.00  0.90           C  
ATOM    892  O   CYS A 112     -16.015  15.687   2.280  1.00  0.88           O  
ATOM    893  SG  CYS A 112     -14.012  13.722   4.367  1.00  0.91           S  
ATOM    894  N   THR A 113     -17.793  14.723   3.250  1.00  0.91           N  
ATOM    895  CA  THR A 113     -18.469  14.284   2.034  1.00  0.92           C  
ATOM    896  C   THR A 113     -18.646  15.448   1.063  1.00  0.90           C  
ATOM    897  CB  THR A 113     -19.841  13.662   2.351  1.00  0.91           C  
ATOM    898  O   THR A 113     -18.360  15.318  -0.129  1.00  0.88           O  
ATOM    899  CG2 THR A 113     -20.477  13.066   1.099  1.00  0.89           C  
ATOM    900  OG1 THR A 113     -19.677  12.628   3.329  1.00  0.92           O  
ATOM    901  N   SER A 114     -19.050  16.634   1.556  1.00  0.89           N  
ATOM    902  CA  SER A 114     -19.300  17.828   0.755  1.00  0.89           C  
ATOM    903  C   SER A 114     -18.015  18.345   0.117  1.00  0.88           C  
ATOM    904  CB  SER A 114     -19.932  18.926   1.610  1.00  0.88           C  
ATOM    905  O   SER A 114     -18.054  19.006  -0.923  1.00  0.86           O  
ATOM    906  OG  SER A 114     -19.103  19.242   2.716  1.00  0.88           O  
ATOM    907  N   TYR A 115     -16.935  18.009   0.795  1.00  0.88           N  
ATOM    908  CA  TYR A 115     -15.630  18.403   0.275  1.00  0.88           C  
ATOM    909  C   TYR A 115     -15.345  17.721  -1.057  1.00  0.87           C  
ATOM    910  CB  TYR A 115     -14.526  18.064   1.282  1.00  0.86           C  
ATOM    911  O   TYR A 115     -14.996  18.383  -2.038  1.00  0.86           O  
ATOM    912  CG  TYR A 115     -13.153  18.522   0.853  1.00  0.83           C  
ATOM    913  CD1 TYR A 115     -12.776  19.858   0.967  1.00  0.79           C  
ATOM    914  CD2 TYR A 115     -12.231  17.620   0.334  1.00  0.79           C  
ATOM    915  CE1 TYR A 115     -11.512  20.285   0.572  1.00  0.79           C  
ATOM    916  CE2 TYR A 115     -10.964  18.036  -0.065  1.00  0.79           C  
ATOM    917  OH  TYR A 115      -9.363  19.785  -0.334  1.00  0.69           O  
ATOM    918  CZ  TYR A 115     -10.615  19.368   0.058  1.00  0.76           C  
ATOM    919  N   PHE A 116     -15.510  16.424  -1.275  1.00  0.88           N  
ATOM    920  CA  PHE A 116     -15.333  15.681  -2.517  1.00  0.88           C  
ATOM    921  C   PHE A 116     -16.329  16.147  -3.574  1.00  0.88           C  
ATOM    922  CB  PHE A 116     -15.493  14.177  -2.273  1.00  0.88           C  
ATOM    923  O   PHE A 116     -15.955  16.384  -4.724  1.00  0.86           O  
ATOM    924  CG  PHE A 116     -14.383  13.574  -1.456  1.00  0.88           C  
ATOM    925  CD1 PHE A 116     -13.188  13.193  -2.054  1.00  0.87           C  
ATOM    926  CD2 PHE A 116     -14.535  13.387  -0.088  1.00  0.87           C  
ATOM    927  CE1 PHE A 116     -12.159  12.634  -1.299  1.00  0.87           C  
ATOM    928  CE2 PHE A 116     -13.511  12.830   0.673  1.00  0.87           C  
ATOM    929  CZ  PHE A 116     -12.324  12.453   0.065  1.00  0.85           C  
ATOM    930  N   ALA A 117     -17.576  16.408  -3.237  1.00  0.88           N  
ATOM    931  CA  ALA A 117     -18.650  16.821  -4.137  1.00  0.88           C  
ATOM    932  C   ALA A 117     -18.332  18.162  -4.791  1.00  0.88           C  
ATOM    933  CB  ALA A 117     -19.975  16.901  -3.383  1.00  0.86           C  
ATOM    934  O   ALA A 117     -18.608  18.363  -5.976  1.00  0.87           O  
ATOM    935  N   GLN A 118     -17.695  19.073  -4.116  1.00  0.88           N  
ATOM    936  CA  GLN A 118     -17.355  20.407  -4.599  1.00  0.87           C  
ATOM    937  C   GLN A 118     -16.353  20.338  -5.747  1.00  0.86           C  
ATOM    938  CB  GLN A 118     -16.793  21.262  -3.462  1.00  0.84           C  
ATOM    939  O   GLN A 118     -16.247  21.274  -6.542  1.00  0.83           O  
ATOM    940  CG  GLN A 118     -15.336  20.966  -3.132  1.00  0.76           C  
ATOM    941  CD  GLN A 118     -14.847  21.716  -1.907  1.00  0.73           C  
ATOM    942  NE2 GLN A 118     -14.051  21.047  -1.080  1.00  0.68           N  
ATOM    943  OE1 GLN A 118     -15.182  22.888  -1.706  1.00  0.73           O  
ATOM    944  N   PHE A 119     -15.678  19.167  -5.922  1.00  0.86           N  
ATOM    945  CA  PHE A 119     -14.656  18.997  -6.949  1.00  0.86           C  
ATOM    946  C   PHE A 119     -15.129  18.031  -8.028  1.00  0.85           C  
ATOM    947  CB  PHE A 119     -13.348  18.495  -6.330  1.00  0.83           C  
ATOM    948  O   PHE A 119     -14.333  17.576  -8.852  1.00  0.80           O  
ATOM    949  CG  PHE A 119     -12.734  19.454  -5.346  1.00  0.81           C  
ATOM    950  CD1 PHE A 119     -12.178  20.653  -5.778  1.00  0.78           C  
ATOM    951  CD2 PHE A 119     -12.712  19.158  -3.990  1.00  0.79           C  
ATOM    952  CE1 PHE A 119     -11.609  21.543  -4.870  1.00  0.77           C  
ATOM    953  CE2 PHE A 119     -12.145  20.042  -3.077  1.00  0.77           C  
ATOM    954  CZ  PHE A 119     -11.593  21.233  -3.519  1.00  0.76           C  
ATOM    955  N   GLY A 120     -16.448  17.711  -7.988  1.00  0.85           N  
ATOM    956  CA  GLY A 120     -17.060  16.828  -8.969  1.00  0.84           C  
ATOM    957  C   GLY A 120     -16.647  15.378  -8.806  1.00  0.83           C  
ATOM    958  O   GLY A 120     -16.956  14.540  -9.655  1.00  0.81           O  
ATOM    959  N   ILE A 121     -15.871  15.073  -7.698  1.00  0.85           N  
ATOM    960  CA  ILE A 121     -15.493  13.699  -7.387  1.00  0.83           C  
ATOM    961  C   ILE A 121     -16.631  13.007  -6.639  1.00  0.81           C  
ATOM    962  CB  ILE A 121     -14.193  13.645  -6.553  1.00  0.82           C  
ATOM    963  O   ILE A 121     -16.668  13.015  -5.407  1.00  0.76           O  
ATOM    964  CG1 ILE A 121     -13.078  14.433  -7.250  1.00  0.84           C  
ATOM    965  CG2 ILE A 121     -13.768  12.194  -6.308  1.00  0.84           C  
ATOM    966  CD1 ILE A 121     -11.826  14.615  -6.404  1.00  0.81           C  
ATOM    967  N   SER A 122     -17.639  12.488  -7.357  1.00  0.77           N  
ATOM    968  CA  SER A 122     -18.823  11.864  -6.776  1.00  0.76           C  
ATOM    969  C   SER A 122     -18.652  10.353  -6.659  1.00  0.75           C  
ATOM    970  CB  SER A 122     -20.062  12.181  -7.614  1.00  0.72           C  
ATOM    971  O   SER A 122     -19.328   9.707  -5.856  1.00  0.72           O  
ATOM    972  OG  SER A 122     -19.897  11.729  -8.947  1.00  0.68           O  
ATOM    973  N   LYS A 123     -17.776   9.909  -7.480  1.00  0.89           N  
ATOM    974  CA  LYS A 123     -17.623   8.457  -7.490  1.00  0.89           C  
ATOM    975  C   LYS A 123     -16.151   8.059  -7.437  1.00  0.90           C  
ATOM    976  CB  LYS A 123     -18.284   7.856  -8.732  1.00  0.88           C  
ATOM    977  O   LYS A 123     -15.507   7.901  -8.476  1.00  0.88           O  
ATOM    978  CG  LYS A 123     -19.786   8.084  -8.806  1.00  0.85           C  
ATOM    979  CD  LYS A 123     -20.382   7.477 -10.069  1.00  0.83           C  
ATOM    980  CE  LYS A 123     -21.868   7.788 -10.192  1.00  0.81           C  
ATOM    981  NZ  LYS A 123     -22.417   7.353 -11.511  1.00  0.81           N  
ATOM    982  N   ILE A 124     -15.648   7.809  -6.274  1.00  0.91           N  
ATOM    983  CA  ILE A 124     -14.268   7.418  -6.007  1.00  0.91           C  
ATOM    984  C   ILE A 124     -14.105   5.916  -6.233  1.00  0.91           C  
ATOM    985  CB  ILE A 124     -13.842   7.793  -4.570  1.00  0.90           C  
ATOM    986  O   ILE A 124     -14.793   5.109  -5.604  1.00  0.90           O  
ATOM    987  CG1 ILE A 124     -13.953   9.308  -4.359  1.00  0.89           C  
ATOM    988  CG2 ILE A 124     -12.419   7.304  -4.283  1.00  0.89           C  
ATOM    989  CD1 ILE A 124     -13.674   9.755  -2.931  1.00  0.87           C  
ATOM    990  N   LYS A 125     -13.249   5.540  -7.128  1.00  0.90           N  
ATOM    991  CA  LYS A 125     -12.856   4.173  -7.456  1.00  0.90           C  
ATOM    992  C   LYS A 125     -11.732   3.689  -6.544  1.00  0.88           C  
ATOM    993  CB  LYS A 125     -12.421   4.076  -8.919  1.00  0.89           C  
ATOM    994  O   LYS A 125     -11.810   2.596  -5.980  1.00  0.86           O  
ATOM    995  CG  LYS A 125     -12.021   2.674  -9.355  1.00  0.87           C  
ATOM    996  CD  LYS A 125     -11.619   2.638 -10.824  1.00  0.83           C  
ATOM    997  CE  LYS A 125     -11.115   1.261 -11.233  1.00  0.82           C  
ATOM    998  NZ  LYS A 125     -10.674   1.234 -12.660  1.00  0.82           N  
ATOM    999  N   GLU A 126     -10.685   4.498  -6.388  1.00  0.88           N  
ATOM   1000  CA  GLU A 126      -9.493   4.206  -5.598  1.00  0.89           C  
ATOM   1001  C   GLU A 126      -8.918   5.475  -4.976  1.00  0.89           C  
ATOM   1002  CB  GLU A 126      -8.433   3.515  -6.459  1.00  0.87           C  
ATOM   1003  O   GLU A 126      -8.993   6.553  -5.570  1.00  0.89           O  
ATOM   1004  CG  GLU A 126      -7.249   2.979  -5.666  1.00  0.81           C  
ATOM   1005  CD  GLU A 126      -6.286   2.158  -6.507  1.00  0.78           C  
ATOM   1006  OE1 GLU A 126      -6.589   1.892  -7.692  1.00  0.78           O  
ATOM   1007  OE2 GLU A 126      -5.219   1.775  -5.976  1.00  0.75           O  
ATOM   1008  N   ILE A 127      -8.381   5.362  -3.745  1.00  0.89           N  
ATOM   1009  CA  ILE A 127      -7.621   6.413  -3.078  1.00  0.89           C  
ATOM   1010  C   ILE A 127      -6.252   5.877  -2.663  1.00  0.88           C  
ATOM   1011  CB  ILE A 127      -8.377   6.964  -1.848  1.00  0.88           C  
ATOM   1012  O   ILE A 127      -6.153   4.793  -2.083  1.00  0.86           O  
ATOM   1013  CG1 ILE A 127      -9.776   7.442  -2.252  1.00  0.86           C  
ATOM   1014  CG2 ILE A 127      -7.582   8.094  -1.187  1.00  0.86           C  
ATOM   1015  CD1 ILE A 127     -10.598   7.997  -1.096  1.00  0.84           C  
ATOM   1016  N   TYR A 128      -5.253   6.637  -2.954  1.00  0.88           N  
ATOM   1017  CA  TYR A 128      -3.931   6.481  -2.358  1.00  0.88           C  
ATOM   1018  C   TYR A 128      -3.589   7.670  -1.468  1.00  0.87           C  
ATOM   1019  CB  TYR A 128      -2.866   6.321  -3.447  1.00  0.87           C  
ATOM   1020  O   TYR A 128      -3.743   8.823  -1.876  1.00  0.86           O  
ATOM   1021  CG  TYR A 128      -1.466   6.151  -2.908  1.00  0.85           C  
ATOM   1022  CD1 TYR A 128      -0.634   7.251  -2.717  1.00  0.81           C  
ATOM   1023  CD2 TYR A 128      -0.974   4.890  -2.589  1.00  0.82           C  
ATOM   1024  CE1 TYR A 128       0.657   7.098  -2.222  1.00  0.80           C  
ATOM   1025  CE2 TYR A 128       0.315   4.725  -2.093  1.00  0.81           C  
ATOM   1026  OH  TYR A 128       2.399   5.677  -1.422  1.00  0.73           O  
ATOM   1027  CZ  TYR A 128       1.122   5.834  -1.913  1.00  0.78           C  
ATOM   1028  N   VAL A 129      -3.140   7.331  -0.338  1.00  0.86           N  
ATOM   1029  CA  VAL A 129      -2.689   8.339   0.616  1.00  0.85           C  
ATOM   1030  C   VAL A 129      -1.195   8.167   0.882  1.00  0.85           C  
ATOM   1031  CB  VAL A 129      -3.479   8.260   1.942  1.00  0.84           C  
ATOM   1032  O   VAL A 129      -0.775   7.177   1.485  1.00  0.82           O  
ATOM   1033  CG1 VAL A 129      -3.095   9.412   2.869  1.00  0.82           C  
ATOM   1034  CG2 VAL A 129      -4.982   8.269   1.668  1.00  0.81           C  
ATOM   1035  N   GLY A 130      -0.476   9.233   0.382  1.00  0.85           N  
ATOM   1036  CA  GLY A 130       0.964   9.295   0.576  1.00  0.84           C  
ATOM   1037  C   GLY A 130       1.364  10.010   1.853  1.00  0.84           C  
ATOM   1038  O   GLY A 130       0.595  10.049   2.816  1.00  0.82           O  
ATOM   1039  N   TYR A 131       2.621  10.563   1.845  1.00  0.82           N  
ATOM   1040  CA  TYR A 131       3.172  11.261   3.002  1.00  0.82           C  
ATOM   1041  C   TYR A 131       2.459  12.589   3.228  1.00  0.81           C  
ATOM   1042  CB  TYR A 131       4.674  11.500   2.820  1.00  0.81           C  
ATOM   1043  O   TYR A 131       1.960  12.853   4.325  1.00  0.79           O  
ATOM   1044  CG  TYR A 131       5.312  12.254   3.962  1.00  0.78           C  
ATOM   1045  CD1 TYR A 131       5.566  13.620   3.865  1.00  0.75           C  
ATOM   1046  CD2 TYR A 131       5.661  11.601   5.139  1.00  0.75           C  
ATOM   1047  CE1 TYR A 131       6.155  14.318   4.915  1.00  0.74           C  
ATOM   1048  CE2 TYR A 131       6.251  12.289   6.195  1.00  0.74           C  
ATOM   1049  OH  TYR A 131       7.076  14.331   7.116  1.00  0.66           O  
ATOM   1050  CZ  TYR A 131       6.493  13.645   6.074  1.00  0.71           C  
ATOM   1051  N   ASP A 132       2.319  13.465   2.164  1.00  0.84           N  
ATOM   1052  CA  ASP A 132       1.802  14.829   2.219  1.00  0.84           C  
ATOM   1053  C   ASP A 132       0.845  15.101   1.061  1.00  0.85           C  
ATOM   1054  CB  ASP A 132       2.951  15.839   2.201  1.00  0.82           C  
ATOM   1055  O   ASP A 132       0.549  16.257   0.751  1.00  0.85           O  
ATOM   1056  CG  ASP A 132       3.767  15.832   3.481  1.00  0.77           C  
ATOM   1057  OD1 ASP A 132       3.178  15.743   4.580  1.00  0.74           O  
ATOM   1058  OD2 ASP A 132       5.011  15.919   3.391  1.00  0.77           O  
ATOM   1059  N   TYR A 133       0.339  14.037   0.527  1.00  0.86           N  
ATOM   1060  CA  TYR A 133      -0.559  14.176  -0.614  1.00  0.87           C  
ATOM   1061  C   TYR A 133      -1.537  13.010  -0.684  1.00  0.87           C  
ATOM   1062  CB  TYR A 133       0.240  14.266  -1.918  1.00  0.86           C  
ATOM   1063  O   TYR A 133      -1.289  11.948  -0.107  1.00  0.87           O  
ATOM   1064  CG  TYR A 133       1.006  13.008  -2.249  1.00  0.86           C  
ATOM   1065  CD1 TYR A 133       2.265  12.772  -1.701  1.00  0.85           C  
ATOM   1066  CD2 TYR A 133       0.474  12.055  -3.110  1.00  0.85           C  
ATOM   1067  CE1 TYR A 133       2.976  11.615  -2.005  1.00  0.85           C  
ATOM   1068  CE2 TYR A 133       1.175  10.894  -3.420  1.00  0.85           C  
ATOM   1069  OH  TYR A 133       3.122   9.537  -3.167  1.00  0.81           O  
ATOM   1070  CZ  TYR A 133       2.423  10.684  -2.863  1.00  0.83           C  
ATOM   1071  N   ALA A 134      -2.582  13.180  -1.431  1.00  0.89           N  
ATOM   1072  CA  ALA A 134      -3.516  12.127  -1.823  1.00  0.89           C  
ATOM   1073  C   ALA A 134      -3.710  12.101  -3.336  1.00  0.90           C  
ATOM   1074  CB  ALA A 134      -4.858  12.319  -1.121  1.00  0.88           C  
ATOM   1075  O   ALA A 134      -3.706  13.148  -3.987  1.00  0.90           O  
ATOM   1076  N   LEU A 135      -3.873  10.952  -3.819  1.00  0.91           N  
ATOM   1077  CA  LEU A 135      -4.339  10.706  -5.179  1.00  0.91           C  
ATOM   1078  C   LEU A 135      -5.704  10.026  -5.172  1.00  0.92           C  
ATOM   1079  CB  LEU A 135      -3.331   9.845  -5.944  1.00  0.91           C  
ATOM   1080  O   LEU A 135      -5.931   9.089  -4.403  1.00  0.91           O  
ATOM   1081  CG  LEU A 135      -1.934  10.440  -6.129  1.00  0.90           C  
ATOM   1082  CD1 LEU A 135      -1.012   9.428  -6.802  1.00  0.89           C  
ATOM   1083  CD2 LEU A 135      -2.005  11.728  -6.942  1.00  0.89           C  
ATOM   1084  N   ILE A 136      -6.565  10.464  -6.005  1.00  0.93           N  
ATOM   1085  CA  ILE A 136      -7.897   9.892  -6.164  1.00  0.93           C  
ATOM   1086  C   ILE A 136      -8.131   9.526  -7.627  1.00  0.94           C  
ATOM   1087  CB  ILE A 136      -8.992  10.866  -5.673  1.00  0.92           C  
ATOM   1088  O   ILE A 136      -8.039  10.382  -8.510  1.00  0.93           O  
ATOM   1089  CG1 ILE A 136      -8.836  11.132  -4.171  1.00  0.87           C  
ATOM   1090  CG2 ILE A 136     -10.386  10.316  -5.990  1.00  0.86           C  
ATOM   1091  CD1 ILE A 136      -9.891  12.067  -3.596  1.00  0.83           C  
ATOM   1092  N   LEU A 137      -8.432   8.285  -7.843  1.00  0.93           N  
ATOM   1093  CA  LEU A 137      -8.971   7.794  -9.107  1.00  0.93           C  
ATOM   1094  C   LEU A 137     -10.488   7.658  -9.034  1.00  0.93           C  
ATOM   1095  CB  LEU A 137      -8.343   6.446  -9.470  1.00  0.93           C  
ATOM   1096  O   LEU A 137     -11.010   6.920  -8.196  1.00  0.92           O  
ATOM   1097  CG  LEU A 137      -8.746   5.852 -10.820  1.00  0.92           C  
ATOM   1098  CD1 LEU A 137      -8.282   6.757 -11.957  1.00  0.91           C  
ATOM   1099  CD2 LEU A 137      -8.173   4.448 -10.980  1.00  0.91           C  
ATOM   1100  N   ASP A 138     -11.242   8.386  -9.909  1.00  0.93           N  
ATOM   1101  CA  ASP A 138     -12.700   8.327  -9.900  1.00  0.94           C  
ATOM   1102  C   ASP A 138     -13.213   7.259 -10.862  1.00  0.94           C  
ATOM   1103  CB  ASP A 138     -13.295   9.690 -10.261  1.00  0.93           C  
ATOM   1104  O   ASP A 138     -12.423   6.547 -11.487  1.00  0.93           O  
ATOM   1105  CG  ASP A 138     -13.120  10.043 -11.728  1.00  0.90           C  
ATOM   1106  OD1 ASP A 138     -12.726   9.163 -12.524  1.00  0.88           O  
ATOM   1107  OD2 ASP A 138     -13.375  11.212 -12.090  1.00  0.88           O  
ATOM   1108  N   THR A 139     -14.459   6.969 -11.063  1.00  0.93           N  
ATOM   1109  CA  THR A 139     -15.068   5.926 -11.881  1.00  0.93           C  
ATOM   1110  C   THR A 139     -15.015   6.298 -13.360  1.00  0.93           C  
ATOM   1111  CB  THR A 139     -16.528   5.671 -11.465  1.00  0.91           C  
ATOM   1112  O   THR A 139     -15.225   5.447 -14.227  1.00  0.91           O  
ATOM   1113  CG2 THR A 139     -16.603   5.036 -10.080  1.00  0.85           C  
ATOM   1114  OG1 THR A 139     -17.238   6.915 -11.447  1.00  0.87           O  
ATOM   1115  N   ASP A 140     -14.762   7.523 -13.642  1.00  0.94           N  
ATOM   1116  CA  ASP A 140     -14.616   7.974 -15.023  1.00  0.94           C  
ATOM   1117  C   ASP A 140     -13.163   7.879 -15.481  1.00  0.95           C  
ATOM   1118  CB  ASP A 140     -15.123   9.410 -15.175  1.00  0.93           C  
ATOM   1119  O   ASP A 140     -12.820   8.336 -16.574  1.00  0.94           O  
ATOM   1120  CG  ASP A 140     -16.605   9.551 -14.873  1.00  0.90           C  
ATOM   1121  OD1 ASP A 140     -17.371   8.596 -15.124  1.00  0.88           O  
ATOM   1122  OD2 ASP A 140     -17.009  10.627 -14.383  1.00  0.89           O  
ATOM   1123  N   ASN A 141     -12.273   7.288 -14.644  1.00  0.95           N  
ATOM   1124  CA  ASN A 141     -10.858   6.986 -14.834  1.00  0.95           C  
ATOM   1125  C   ASN A 141     -10.019   8.258 -14.913  1.00  0.95           C  
ATOM   1126  CB  ASN A 141     -10.654   6.136 -16.090  1.00  0.94           C  
ATOM   1127  O   ASN A 141      -9.004   8.294 -15.611  1.00  0.94           O  
ATOM   1128  CG  ASN A 141     -11.503   4.879 -16.089  1.00  0.91           C  
ATOM   1129  ND2 ASN A 141     -12.461   4.811 -17.005  1.00  0.90           N  
ATOM   1130  OD1 ASN A 141     -11.299   3.978 -15.271  1.00  0.88           O  
ATOM   1131  N   SER A 142     -10.477   9.347 -14.215  1.00  0.94           N  
ATOM   1132  CA  SER A 142      -9.716  10.577 -14.026  1.00  0.95           C  
ATOM   1133  C   SER A 142      -8.935  10.548 -12.717  1.00  0.95           C  
ATOM   1134  CB  SER A 142     -10.645  11.791 -14.049  1.00  0.94           C  
ATOM   1135  O   SER A 142      -9.482  10.201 -11.669  1.00  0.94           O  
ATOM   1136  OG  SER A 142     -11.337  11.873 -15.282  1.00  0.93           O  
ATOM   1137  N   LEU A 143      -7.661  10.874 -12.759  1.00  0.94           N  
ATOM   1138  CA  LEU A 143      -6.782  10.950 -11.597  1.00  0.94           C  
ATOM   1139  C   LEU A 143      -6.659  12.387 -11.102  1.00  0.94           C  
ATOM   1140  CB  LEU A 143      -5.397  10.394 -11.935  1.00  0.94           C  
ATOM   1141  O   LEU A 143      -6.302  13.284 -11.869  1.00  0.93           O  
ATOM   1142  CG  LEU A 143      -4.436  10.208 -10.760  1.00  0.93           C  
ATOM   1143  CD1 LEU A 143      -4.943   9.111  -9.829  1.00  0.92           C  
ATOM   1144  CD2 LEU A 143      -3.033   9.883 -11.262  1.00  0.92           C  
ATOM   1145  N   TYR A 144      -6.852  12.590  -9.814  1.00  0.93           N  
ATOM   1146  CA  TYR A 144      -6.773  13.871  -9.120  1.00  0.93           C  
ATOM   1147  C   TYR A 144      -5.694  13.842  -8.045  1.00  0.93           C  
ATOM   1148  CB  TYR A 144      -8.124  14.228  -8.494  1.00  0.93           C  
ATOM   1149  O   TYR A 144      -5.412  12.790  -7.467  1.00  0.92           O  
ATOM   1150  CG  TYR A 144      -9.249  14.332  -9.496  1.00  0.93           C  
ATOM   1151  CD1 TYR A 144      -9.653  15.570  -9.992  1.00  0.92           C  
ATOM   1152  CD2 TYR A 144      -9.909  13.195  -9.948  1.00  0.92           C  
ATOM   1153  CE1 TYR A 144     -10.690  15.671 -10.914  1.00  0.91           C  
ATOM   1154  CE2 TYR A 144     -10.947  13.284 -10.869  1.00  0.92           C  
ATOM   1155  OH  TYR A 144     -12.357  14.619 -12.259  1.00  0.89           O  
ATOM   1156  CZ  TYR A 144     -11.330  14.524 -11.346  1.00  0.92           C  
ATOM   1157  N   LEU A 145      -5.203  15.052  -7.750  1.00  0.93           N  
ATOM   1158  CA  LEU A 145      -4.220  15.303  -6.702  1.00  0.92           C  
ATOM   1159  C   LEU A 145      -4.765  16.284  -5.669  1.00  0.92           C  
ATOM   1160  CB  LEU A 145      -2.921  15.847  -7.303  1.00  0.92           C  
ATOM   1161  O   LEU A 145      -5.373  17.295  -6.028  1.00  0.91           O  
ATOM   1162  CG  LEU A 145      -1.882  16.372  -6.311  1.00  0.89           C  
ATOM   1163  CD1 LEU A 145      -1.292  15.222  -5.503  1.00  0.85           C  
ATOM   1164  CD2 LEU A 145      -0.784  17.138  -7.042  1.00  0.85           C  
ATOM   1165  N   LEU A 146      -4.364  15.998  -4.496  1.00  0.90           N  
ATOM   1166  CA  LEU A 146      -4.443  16.916  -3.366  1.00  0.90           C  
ATOM   1167  C   LEU A 146      -3.157  16.881  -2.546  1.00  0.90           C  
ATOM   1168  CB  LEU A 146      -5.639  16.570  -2.475  1.00  0.89           C  
ATOM   1169  O   LEU A 146      -2.625  15.805  -2.265  1.00  0.88           O  
ATOM   1170  CG  LEU A 146      -5.806  17.409  -1.207  1.00  0.87           C  
ATOM   1171  CD1 LEU A 146      -6.187  18.841  -1.565  1.00  0.84           C  
ATOM   1172  CD2 LEU A 146      -6.850  16.786  -0.287  1.00  0.84           C  
ATOM   1173  N   GLY A 147      -2.652  18.108  -2.144  1.00  0.87           N  
ATOM   1174  CA  GLY A 147      -1.541  18.172  -1.207  1.00  0.87           C  
ATOM   1175  C   GLY A 147      -0.235  18.588  -1.858  1.00  0.88           C  
ATOM   1176  O   GLY A 147      -0.229  19.402  -2.784  1.00  0.86           O  
ATOM   1177  N   ASP A 148       0.869  18.110  -1.338  1.00  0.86           N  
ATOM   1178  CA  ASP A 148       2.229  18.548  -1.638  1.00  0.86           C  
ATOM   1179  C   ASP A 148       2.681  18.039  -3.005  1.00  0.87           C  
ATOM   1180  CB  ASP A 148       3.197  18.073  -0.553  1.00  0.85           C  
ATOM   1181  O   ASP A 148       2.846  16.833  -3.200  1.00  0.86           O  
ATOM   1182  CG  ASP A 148       4.642  18.437  -0.847  1.00  0.83           C  
ATOM   1183  OD1 ASP A 148       4.886  19.365  -1.648  1.00  0.82           O  
ATOM   1184  OD2 ASP A 148       5.544  17.789  -0.274  1.00  0.82           O  
ATOM   1185  N   ASN A 149       3.086  18.975  -3.850  1.00  0.87           N  
ATOM   1186  CA  ASN A 149       3.661  18.759  -5.173  1.00  0.87           C  
ATOM   1187  C   ASN A 149       5.079  19.317  -5.266  1.00  0.86           C  
ATOM   1188  CB  ASN A 149       2.774  19.380  -6.253  1.00  0.87           C  
ATOM   1189  O   ASN A 149       5.536  19.683  -6.350  1.00  0.84           O  
ATOM   1190  CG  ASN A 149       3.225  19.024  -7.656  1.00  0.89           C  
ATOM   1191  ND2 ASN A 149       3.051  19.952  -8.589  1.00  0.89           N  
ATOM   1192  OD1 ASN A 149       3.725  17.922  -7.899  1.00  0.89           O  
ATOM   1193  N   THR A 150       5.720  19.495  -4.135  1.00  0.83           N  
ATOM   1194  CA  THR A 150       7.094  19.984  -4.100  1.00  0.83           C  
ATOM   1195  C   THR A 150       7.978  19.180  -5.049  1.00  0.82           C  
ATOM   1196  CB  THR A 150       7.674  19.919  -2.675  1.00  0.81           C  
ATOM   1197  O   THR A 150       8.057  17.955  -4.944  1.00  0.80           O  
ATOM   1198  CG2 THR A 150       9.107  20.438  -2.641  1.00  0.78           C  
ATOM   1199  OG1 THR A 150       6.867  20.718  -1.801  1.00  0.78           O  
ATOM   1200  N   GLY A 151       8.556  19.923  -5.971  1.00  0.76           N  
ATOM   1201  CA  GLY A 151       9.429  19.347  -6.981  1.00  0.76           C  
ATOM   1202  C   GLY A 151       8.677  18.806  -8.182  1.00  0.77           C  
ATOM   1203  O   GLY A 151       9.184  17.942  -8.901  1.00  0.74           O  
ATOM   1204  N   ALA A 152       7.379  19.195  -8.376  1.00  0.77           N  
ATOM   1205  CA  ALA A 152       6.510  18.845  -9.498  1.00  0.77           C  
ATOM   1206  C   ALA A 152       6.358  17.332  -9.622  1.00  0.79           C  
ATOM   1207  CB  ALA A 152       7.057  19.430 -10.797  1.00  0.73           C  
ATOM   1208  O   ALA A 152       6.272  16.799 -10.731  1.00  0.76           O  
ATOM   1209  N   LYS A 153       6.296  16.627  -8.471  1.00  0.83           N  
ATOM   1210  CA  LYS A 153       6.347  15.174  -8.330  1.00  0.83           C  
ATOM   1211  C   LYS A 153       5.149  14.514  -9.006  1.00  0.85           C  
ATOM   1212  CB  LYS A 153       6.399  14.780  -6.853  1.00  0.81           C  
ATOM   1213  O   LYS A 153       5.195  13.328  -9.341  1.00  0.83           O  
ATOM   1214  CG  LYS A 153       5.146  15.146  -6.071  1.00  0.75           C  
ATOM   1215  CD  LYS A 153       5.344  14.946  -4.573  1.00  0.73           C  
ATOM   1216  CE  LYS A 153       4.124  15.398  -3.782  1.00  0.68           C  
ATOM   1217  NZ  LYS A 153       4.389  15.408  -2.312  1.00  0.61           N  
ATOM   1218  N   PHE A 154       4.112  15.361  -9.468  1.00  0.87           N  
ATOM   1219  CA  PHE A 154       2.915  14.783 -10.068  1.00  0.87           C  
ATOM   1220  C   PHE A 154       2.760  15.239 -11.514  1.00  0.87           C  
ATOM   1221  CB  PHE A 154       1.670  15.165  -9.261  1.00  0.86           C  
ATOM   1222  O   PHE A 154       1.669  15.162 -12.081  1.00  0.85           O  
ATOM   1223  CG  PHE A 154       1.620  14.544  -7.891  1.00  0.84           C  
ATOM   1224  CD1 PHE A 154       1.326  13.195  -7.735  1.00  0.81           C  
ATOM   1225  CD2 PHE A 154       1.868  15.310  -6.759  1.00  0.81           C  
ATOM   1226  CE1 PHE A 154       1.279  12.617  -6.468  1.00  0.81           C  
ATOM   1227  CE2 PHE A 154       1.823  14.739  -5.490  1.00  0.81           C  
ATOM   1228  CZ  PHE A 154       1.528  13.393  -5.347  1.00  0.80           C  
ATOM   1229  N   GLY A 155       3.841  15.754 -12.120  1.00  0.87           N  
ATOM   1230  CA  GLY A 155       3.915  16.061 -13.539  1.00  0.87           C  
ATOM   1231  C   GLY A 155       3.181  17.334 -13.914  1.00  0.86           C  
ATOM   1232  O   GLY A 155       2.986  17.619 -15.098  1.00  0.83           O  
ATOM   1233  N   ILE A 156       2.776  18.119 -12.917  1.00  0.86           N  
ATOM   1234  CA  ILE A 156       2.175  19.434 -13.107  1.00  0.85           C  
ATOM   1235  C   ILE A 156       3.019  20.494 -12.402  1.00  0.83           C  
ATOM   1236  CB  ILE A 156       0.721  19.472 -12.586  1.00  0.82           C  
ATOM   1237  O   ILE A 156       3.436  20.303 -11.257  1.00  0.79           O  
ATOM   1238  CG1 ILE A 156       0.664  18.997 -11.129  1.00  0.75           C  
ATOM   1239  CG2 ILE A 156      -0.194  18.624 -13.475  1.00  0.75           C  
ATOM   1240  CD1 ILE A 156      -0.718  19.102 -10.498  1.00  0.72           C  
ATOM   1241  N   ASN A 157       3.507  21.533 -13.025  1.00  0.77           N  
ATOM   1242  CA  ASN A 157       4.497  22.511 -12.585  1.00  0.77           C  
ATOM   1243  C   ASN A 157       3.841  23.827 -12.175  1.00  0.78           C  
ATOM   1244  CB  ASN A 157       5.535  22.755 -13.682  1.00  0.71           C  
ATOM   1245  O   ASN A 157       4.401  24.901 -12.398  1.00  0.74           O  
ATOM   1246  CG  ASN A 157       6.766  23.477 -13.171  1.00  0.65           C  
ATOM   1247  ND2 ASN A 157       7.615  23.925 -14.089  1.00  0.56           N  
ATOM   1248  OD1 ASN A 157       6.953  23.631 -11.961  1.00  0.60           O  
ATOM   1249  N   THR A 158       2.720  23.791 -11.570  1.00  0.76           N  
ATOM   1250  CA  THR A 158       1.997  25.048 -11.408  1.00  0.78           C  
ATOM   1251  C   THR A 158       2.067  25.528  -9.961  1.00  0.77           C  
ATOM   1252  CB  THR A 158       0.524  24.904 -11.833  1.00  0.71           C  
ATOM   1253  O   THR A 158       2.027  26.732  -9.699  1.00  0.72           O  
ATOM   1254  CG2 THR A 158       0.401  24.755 -13.346  1.00  0.59           C  
ATOM   1255  OG1 THR A 158      -0.039  23.747 -11.203  1.00  0.64           O  
ATOM   1256  N   ALA A 159       2.273  24.649  -8.965  1.00  0.76           N  
ATOM   1257  CA  ALA A 159       2.348  24.998  -7.549  1.00  0.79           C  
ATOM   1258  C   ALA A 159       3.090  23.924  -6.758  1.00  0.79           C  
ATOM   1259  CB  ALA A 159       0.947  25.203  -6.977  1.00  0.73           C  
ATOM   1260  O   ALA A 159       3.068  22.747  -7.125  1.00  0.76           O  
ATOM   1261  N   SER A 160       3.621  24.321  -5.610  1.00  0.84           N  
ATOM   1262  CA  SER A 160       4.296  23.402  -4.700  1.00  0.84           C  
ATOM   1263  C   SER A 160       3.296  22.659  -3.821  1.00  0.85           C  
ATOM   1264  CB  SER A 160       5.296  24.156  -3.822  1.00  0.81           C  
ATOM   1265  O   SER A 160       3.608  21.597  -3.278  1.00  0.83           O  
ATOM   1266  OG  SER A 160       4.684  25.279  -3.212  1.00  0.73           O  
ATOM   1267  N   TYR A 161       2.136  23.216  -3.720  1.00  0.85           N  
ATOM   1268  CA  TYR A 161       1.097  22.627  -2.882  1.00  0.86           C  
ATOM   1269  C   TYR A 161      -0.288  22.915  -3.447  1.00  0.86           C  
ATOM   1270  CB  TYR A 161       1.197  23.156  -1.449  1.00  0.84           C  
ATOM   1271  O   TYR A 161      -0.582  24.047  -3.840  1.00  0.84           O  
ATOM   1272  CG  TYR A 161       0.303  22.433  -0.471  1.00  0.81           C  
ATOM   1273  CD1 TYR A 161       0.749  21.297   0.201  1.00  0.78           C  
ATOM   1274  CD2 TYR A 161      -0.987  22.884  -0.217  1.00  0.79           C  
ATOM   1275  CE1 TYR A 161      -0.072  20.626   1.101  1.00  0.78           C  
ATOM   1276  CE2 TYR A 161      -1.817  22.221   0.682  1.00  0.79           C  
ATOM   1277  OH  TYR A 161      -2.168  20.435   2.226  1.00  0.66           O  
ATOM   1278  CZ  TYR A 161      -1.351  21.095   1.335  1.00  0.74           C  
ATOM   1279  N   TYR A 162      -1.144  21.959  -3.484  1.00  0.87           N  
ATOM   1280  CA  TYR A 162      -2.539  22.065  -3.896  1.00  0.87           C  
ATOM   1281  C   TYR A 162      -3.474  21.888  -2.706  1.00  0.87           C  
ATOM   1282  CB  TYR A 162      -2.863  21.026  -4.973  1.00  0.87           C  
ATOM   1283  O   TYR A 162      -3.614  20.782  -2.177  1.00  0.85           O  
ATOM   1284  CG  TYR A 162      -2.129  21.251  -6.273  1.00  0.88           C  
ATOM   1285  CD1 TYR A 162      -2.617  22.144  -7.225  1.00  0.87           C  
ATOM   1286  CD2 TYR A 162      -0.949  20.571  -6.553  1.00  0.87           C  
ATOM   1287  CE1 TYR A 162      -1.945  22.353  -8.425  1.00  0.87           C  
ATOM   1288  CE2 TYR A 162      -0.269  20.772  -7.749  1.00  0.87           C  
ATOM   1289  OH  TYR A 162      -0.105  21.867  -9.864  1.00  0.84           O  
ATOM   1290  CZ  TYR A 162      -0.774  21.664  -8.678  1.00  0.85           C  
ATOM   1291  N   ASN A 163      -4.174  22.927  -2.398  1.00  0.86           N  
ATOM   1292  CA  ASN A 163      -5.147  22.941  -1.311  1.00  0.86           C  
ATOM   1293  C   ASN A 163      -6.546  22.584  -1.805  1.00  0.86           C  
ATOM   1294  CB  ASN A 163      -5.160  24.306  -0.619  1.00  0.84           C  
ATOM   1295  O   ASN A 163      -7.536  22.853  -1.123  1.00  0.84           O  
ATOM   1296  CG  ASN A 163      -5.637  25.418  -1.532  1.00  0.80           C  
ATOM   1297  ND2 ASN A 163      -5.884  26.590  -0.959  1.00  0.79           N  
ATOM   1298  OD1 ASN A 163      -5.782  25.226  -2.742  1.00  0.78           O  
ATOM   1299  N   LYS A 164      -6.693  22.105  -2.901  1.00  0.87           N  
ATOM   1300  CA  LYS A 164      -7.893  21.543  -3.513  1.00  0.88           C  
ATOM   1301  C   LYS A 164      -7.542  20.403  -4.465  1.00  0.89           C  
ATOM   1302  CB  LYS A 164      -8.674  22.626  -4.258  1.00  0.86           C  
ATOM   1303  O   LYS A 164      -6.451  20.380  -5.039  1.00  0.88           O  
ATOM   1304  CG  LYS A 164      -7.917  23.242  -5.426  1.00  0.82           C  
ATOM   1305  CD  LYS A 164      -8.713  24.366  -6.077  1.00  0.80           C  
ATOM   1306  CE  LYS A 164      -7.973  24.958  -7.269  1.00  0.76           C  
ATOM   1307  NZ  LYS A 164      -8.769  26.031  -7.937  1.00  0.74           N  
ATOM   1308  N   PHE A 165      -8.436  19.496  -4.681  1.00  0.90           N  
ATOM   1309  CA  PHE A 165      -8.236  18.468  -5.696  1.00  0.90           C  
ATOM   1310  C   PHE A 165      -8.007  19.096  -7.065  1.00  0.90           C  
ATOM   1311  CB  PHE A 165      -9.438  17.520  -5.747  1.00  0.89           C  
ATOM   1312  O   PHE A 165      -8.816  19.903  -7.527  1.00  0.89           O  
ATOM   1313  CG  PHE A 165      -9.509  16.566  -4.585  1.00  0.87           C  
ATOM   1314  CD1 PHE A 165      -8.579  15.543  -4.450  1.00  0.84           C  
ATOM   1315  CD2 PHE A 165     -10.506  16.693  -3.627  1.00  0.84           C  
ATOM   1316  CE1 PHE A 165      -8.642  14.658  -3.376  1.00  0.84           C  
ATOM   1317  CE2 PHE A 165     -10.575  15.814  -2.551  1.00  0.85           C  
ATOM   1318  CZ  PHE A 165      -9.643  14.796  -2.427  1.00  0.83           C  
ATOM   1319  N   THR A 166      -6.996  18.722  -7.673  1.00  0.91           N  
ATOM   1320  CA  THR A 166      -6.559  19.164  -8.993  1.00  0.92           C  
ATOM   1321  C   THR A 166      -6.469  17.984  -9.956  1.00  0.92           C  
ATOM   1322  CB  THR A 166      -5.195  19.876  -8.920  1.00  0.91           C  
ATOM   1323  O   THR A 166      -5.814  16.983  -9.660  1.00  0.92           O  
ATOM   1324  CG2 THR A 166      -4.744  20.343 -10.299  1.00  0.89           C  
ATOM   1325  OG1 THR A 166      -5.302  21.012  -8.054  1.00  0.90           O  
ATOM   1326  N   PHE A 167      -7.163  18.150 -11.059  1.00  0.92           N  
ATOM   1327  CA  PHE A 167      -7.101  17.167 -12.134  1.00  0.93           C  
ATOM   1328  C   PHE A 167      -5.669  16.993 -12.626  1.00  0.92           C  
ATOM   1329  CB  PHE A 167      -8.009  17.580 -13.296  1.00  0.92           C  
ATOM   1330  O   PHE A 167      -4.967  17.976 -12.870  1.00  0.92           O  
ATOM   1331  CG  PHE A 167      -7.881  16.699 -14.509  1.00  0.93           C  
ATOM   1332  CD1 PHE A 167      -8.536  15.475 -14.569  1.00  0.92           C  
ATOM   1333  CD2 PHE A 167      -7.106  17.095 -15.591  1.00  0.92           C  
ATOM   1334  CE1 PHE A 167      -8.420  14.657 -15.690  1.00  0.92           C  
ATOM   1335  CE2 PHE A 167      -6.984  16.283 -16.715  1.00  0.92           C  
ATOM   1336  CZ  PHE A 167      -7.642  15.064 -16.763  1.00  0.92           C  
ATOM   1337  N   LEU A 168      -5.245  15.715 -12.802  1.00  0.93           N  
ATOM   1338  CA  LEU A 168      -3.888  15.399 -13.233  1.00  0.93           C  
ATOM   1339  C   LEU A 168      -3.884  14.850 -14.656  1.00  0.92           C  
ATOM   1340  CB  LEU A 168      -3.245  14.386 -12.282  1.00  0.92           C  
ATOM   1341  O   LEU A 168      -3.220  15.402 -15.537  1.00  0.91           O  
ATOM   1342  CG  LEU A 168      -2.914  14.892 -10.877  1.00  0.90           C  
ATOM   1343  CD1 LEU A 168      -2.233  13.795 -10.066  1.00  0.86           C  
ATOM   1344  CD2 LEU A 168      -2.033  16.135 -10.949  1.00  0.86           C  
ATOM   1345  N   VAL A 169      -4.559  13.738 -14.899  1.00  0.93           N  
ATOM   1346  CA  VAL A 169      -4.554  12.978 -16.145  1.00  0.93           C  
ATOM   1347  C   VAL A 169      -5.815  12.122 -16.233  1.00  0.94           C  
ATOM   1348  CB  VAL A 169      -3.296  12.089 -16.262  1.00  0.92           C  
ATOM   1349  O   VAL A 169      -6.323  11.647 -15.214  1.00  0.94           O  
ATOM   1350  CG1 VAL A 169      -3.205  11.124 -15.081  1.00  0.84           C  
ATOM   1351  CG2 VAL A 169      -3.307  11.322 -17.583  1.00  0.83           C  
ATOM   1352  N   ASP A 170      -6.365  11.840 -17.471  1.00  0.95           N  
ATOM   1353  CA  ASP A 170      -7.518  10.991 -17.756  1.00  0.95           C  
ATOM   1354  C   ASP A 170      -7.078   9.606 -18.223  1.00  0.95           C  
ATOM   1355  CB  ASP A 170      -8.416  11.642 -18.810  1.00  0.93           C  
ATOM   1356  O   ASP A 170      -5.882   9.347 -18.375  1.00  0.95           O  
ATOM   1357  CG  ASP A 170      -7.694  11.914 -20.118  1.00  0.87           C  
ATOM   1358  OD1 ASP A 170      -6.562  11.416 -20.305  1.00  0.84           O  
ATOM   1359  OD2 ASP A 170      -8.260  12.634 -20.968  1.00  0.88           O  
ATOM   1360  N   ASN A 171      -8.092   8.647 -18.399  1.00  0.96           N  
ATOM   1361  CA  ASN A 171      -7.991   7.302 -18.954  1.00  0.96           C  
ATOM   1362  C   ASN A 171      -7.048   6.427 -18.134  1.00  0.96           C  
ATOM   1363  CB  ASN A 171      -7.533   7.355 -20.412  1.00  0.96           C  
ATOM   1364  O   ASN A 171      -6.352   5.571 -18.684  1.00  0.95           O  
ATOM   1365  CG  ASN A 171      -8.510   8.094 -21.305  1.00  0.94           C  
ATOM   1366  ND2 ASN A 171      -8.007   9.067 -22.056  1.00  0.92           N  
ATOM   1367  OD1 ASN A 171      -9.706   7.795 -21.319  1.00  0.91           O  
ATOM   1368  N   VAL A 172      -7.024   6.687 -16.812  1.00  0.95           N  
ATOM   1369  CA  VAL A 172      -6.171   5.919 -15.911  1.00  0.95           C  
ATOM   1370  C   VAL A 172      -6.893   4.645 -15.478  1.00  0.95           C  
ATOM   1371  CB  VAL A 172      -5.762   6.747 -14.673  1.00  0.95           C  
ATOM   1372  O   VAL A 172      -7.961   4.707 -14.864  1.00  0.93           O  
ATOM   1373  CG1 VAL A 172      -4.875   5.923 -13.741  1.00  0.95           C  
ATOM   1374  CG2 VAL A 172      -5.048   8.028 -15.101  1.00  0.95           C  
ATOM   1375  N   LYS A 173      -6.344   3.501 -15.781  1.00  0.93           N  
ATOM   1376  CA  LYS A 173      -6.806   2.177 -15.375  1.00  0.93           C  
ATOM   1377  C   LYS A 173      -6.381   1.860 -13.944  1.00  0.91           C  
ATOM   1378  CB  LYS A 173      -6.274   1.106 -16.329  1.00  0.92           C  
ATOM   1379  O   LYS A 173      -7.195   1.413 -13.134  1.00  0.89           O  
ATOM   1380  CG  LYS A 173      -6.728  -0.306 -15.990  1.00  0.89           C  
ATOM   1381  CD  LYS A 173      -6.230  -1.315 -17.017  1.00  0.85           C  
ATOM   1382  CE  LYS A 173      -6.641  -2.735 -16.653  1.00  0.84           C  
ATOM   1383  NZ  LYS A 173      -6.156  -3.727 -17.658  1.00  0.82           N  
ATOM   1384  N   LYS A 174      -5.054   2.157 -13.602  1.00  0.90           N  
ATOM   1385  CA  LYS A 174      -4.394   1.933 -12.320  1.00  0.91           C  
ATOM   1386  C   LYS A 174      -3.323   2.988 -12.060  1.00  0.91           C  
ATOM   1387  CB  LYS A 174      -3.775   0.535 -12.272  1.00  0.88           C  
ATOM   1388  O   LYS A 174      -2.701   3.493 -12.998  1.00  0.90           O  
ATOM   1389  CG  LYS A 174      -4.796  -0.593 -12.244  1.00  0.78           C  
ATOM   1390  CD  LYS A 174      -5.520  -0.659 -10.905  1.00  0.74           C  
ATOM   1391  CE  LYS A 174      -6.380  -1.910 -10.794  1.00  0.69           C  
ATOM   1392  NZ  LYS A 174      -6.924  -2.089  -9.415  1.00  0.63           N  
ATOM   1393  N   PHE A 175      -3.131   3.279 -10.814  1.00  0.92           N  
ATOM   1394  CA  PHE A 175      -2.010   4.125 -10.423  1.00  0.92           C  
ATOM   1395  C   PHE A 175      -1.279   3.535  -9.223  1.00  0.90           C  
ATOM   1396  CB  PHE A 175      -2.492   5.543 -10.099  1.00  0.91           C  
ATOM   1397  O   PHE A 175      -1.856   2.759  -8.459  1.00  0.87           O  
ATOM   1398  CG  PHE A 175      -3.300   5.635  -8.833  1.00  0.90           C  
ATOM   1399  CD1 PHE A 175      -4.668   5.389  -8.845  1.00  0.87           C  
ATOM   1400  CD2 PHE A 175      -2.692   5.968  -7.630  1.00  0.87           C  
ATOM   1401  CE1 PHE A 175      -5.418   5.473  -7.675  1.00  0.87           C  
ATOM   1402  CE2 PHE A 175      -3.435   6.055  -6.456  1.00  0.87           C  
ATOM   1403  CZ  PHE A 175      -4.798   5.808  -6.481  1.00  0.86           C  
ATOM   1404  N   CYS A 176      -0.052   3.781  -9.077  1.00  0.90           N  
ATOM   1405  CA  CYS A 176       0.701   3.563  -7.847  1.00  0.90           C  
ATOM   1406  C   CYS A 176       1.625   4.740  -7.558  1.00  0.90           C  
ATOM   1407  CB  CYS A 176       1.516   2.273  -7.938  1.00  0.88           C  
ATOM   1408  O   CYS A 176       2.182   5.338  -8.481  1.00  0.87           O  
ATOM   1409  SG  CYS A 176       2.874   2.353  -9.127  1.00  0.77           S  
ATOM   1410  N   SER A 177       1.742   5.042  -6.312  1.00  0.89           N  
ATOM   1411  CA  SER A 177       2.622   6.095  -5.816  1.00  0.88           C  
ATOM   1412  C   SER A 177       3.506   5.588  -4.681  1.00  0.87           C  
ATOM   1413  CB  SER A 177       1.805   7.297  -5.339  1.00  0.87           C  
ATOM   1414  O   SER A 177       3.145   4.638  -3.983  1.00  0.84           O  
ATOM   1415  OG  SER A 177       2.647   8.409  -5.089  1.00  0.84           O  
ATOM   1416  N   SER A 178       4.649   6.171  -4.534  1.00  0.84           N  
ATOM   1417  CA  SER A 178       5.623   5.855  -3.494  1.00  0.83           C  
ATOM   1418  C   SER A 178       5.737   6.989  -2.480  1.00  0.83           C  
ATOM   1419  CB  SER A 178       6.993   5.572  -4.110  1.00  0.82           C  
ATOM   1420  O   SER A 178       5.292   8.109  -2.741  1.00  0.80           O  
ATOM   1421  OG  SER A 178       7.624   6.777  -4.508  1.00  0.75           O  
ATOM   1422  N   ILE A 179       6.367   6.709  -1.363  1.00  0.80           N  
ATOM   1423  CA  ILE A 179       6.743   7.766  -0.431  1.00  0.79           C  
ATOM   1424  C   ILE A 179       7.761   8.696  -1.088  1.00  0.79           C  
ATOM   1425  CB  ILE A 179       7.316   7.186   0.881  1.00  0.78           C  
ATOM   1426  O   ILE A 179       7.830   9.882  -0.759  1.00  0.76           O  
ATOM   1427  CG1 ILE A 179       6.229   6.422   1.647  1.00  0.70           C  
ATOM   1428  CG2 ILE A 179       7.917   8.297   1.746  1.00  0.70           C  
ATOM   1429  CD1 ILE A 179       6.751   5.633   2.840  1.00  0.67           C  
ATOM   1430  N   THR A 180       8.573   8.053  -1.919  1.00  0.78           N  
ATOM   1431  CA  THR A 180       9.406   8.863  -2.800  1.00  0.78           C  
ATOM   1432  C   THR A 180       8.598   9.370  -3.992  1.00  0.79           C  
ATOM   1433  CB  THR A 180      10.625   8.069  -3.304  1.00  0.76           C  
ATOM   1434  O   THR A 180       7.678   8.695  -4.457  1.00  0.76           O  
ATOM   1435  CG2 THR A 180      11.554   7.699  -2.152  1.00  0.71           C  
ATOM   1436  OG1 THR A 180      10.175   6.869  -3.944  1.00  0.71           O  
ATOM   1437  N   PRO A 181       8.816  10.563  -4.454  1.00  0.80           N  
ATOM   1438  CA  PRO A 181       7.957  11.190  -5.461  1.00  0.80           C  
ATOM   1439  C   PRO A 181       8.017  10.482  -6.813  1.00  0.81           C  
ATOM   1440  CB  PRO A 181       8.515  12.612  -5.565  1.00  0.77           C  
ATOM   1441  O   PRO A 181       8.260  11.122  -7.839  1.00  0.78           O  
ATOM   1442  CG  PRO A 181       9.970  12.474  -5.255  1.00  0.73           C  
ATOM   1443  CD  PRO A 181      10.145  11.349  -4.276  1.00  0.70           C  
ATOM   1444  N   ALA A 182       8.110   9.171  -6.878  1.00  0.85           N  
ATOM   1445  CA  ALA A 182       7.955   8.429  -8.127  1.00  0.86           C  
ATOM   1446  C   ALA A 182       6.530   7.905  -8.280  1.00  0.87           C  
ATOM   1447  CB  ALA A 182       8.953   7.275  -8.187  1.00  0.84           C  
ATOM   1448  O   ALA A 182       6.072   7.089  -7.477  1.00  0.86           O  
ATOM   1449  N   ASN A 183       5.844   8.368  -9.281  1.00  0.89           N  
ATOM   1450  CA  ASN A 183       4.471   7.975  -9.580  1.00  0.90           C  
ATOM   1451  C   ASN A 183       4.372   7.268 -10.928  1.00  0.91           C  
ATOM   1452  CB  ASN A 183       3.545   9.192  -9.549  1.00  0.89           C  
ATOM   1453  O   ASN A 183       5.000   7.687 -11.902  1.00  0.91           O  
ATOM   1454  CG  ASN A 183       3.693  10.006  -8.278  1.00  0.87           C  
ATOM   1455  ND2 ASN A 183       4.448  11.096  -8.357  1.00  0.87           N  
ATOM   1456  OD1 ASN A 183       3.135   9.658  -7.235  1.00  0.86           O  
ATOM   1457  N   TRP A 184       3.574   6.268 -10.975  1.00  0.89           N  
ATOM   1458  CA  TRP A 184       3.303   5.479 -12.172  1.00  0.92           C  
ATOM   1459  C   TRP A 184       1.803   5.307 -12.383  1.00  0.91           C  
ATOM   1460  CB  TRP A 184       3.979   4.108 -12.078  1.00  0.90           C  
ATOM   1461  O   TRP A 184       1.046   5.170 -11.419  1.00  0.91           O  
ATOM   1462  CG  TRP A 184       5.473   4.157 -12.187  1.00  0.86           C  
ATOM   1463  CD1 TRP A 184       6.358   4.550 -11.221  1.00  0.80           C  
ATOM   1464  CD2 TRP A 184       6.258   3.804 -13.330  1.00  0.83           C  
ATOM   1465  CE2 TRP A 184       7.613   4.007 -12.986  1.00  0.87           C  
ATOM   1466  CE3 TRP A 184       5.947   3.334 -14.613  1.00  0.86           C  
ATOM   1467  NE1 TRP A 184       7.646   4.461 -11.695  1.00  0.87           N  
ATOM   1468  CH2 TRP A 184       8.324   3.297 -15.129  1.00  0.85           C  
ATOM   1469  CZ2 TRP A 184       8.656   3.756 -13.880  1.00  0.86           C  
ATOM   1470  CZ3 TRP A 184       6.987   3.085 -15.502  1.00  0.85           C  
ATOM   1471  N   ILE A 185       1.398   5.312 -13.623  1.00  0.92           N  
ATOM   1472  CA  ILE A 185       0.031   4.970 -13.999  1.00  0.93           C  
ATOM   1473  C   ILE A 185       0.047   3.977 -15.159  1.00  0.92           C  
ATOM   1474  CB  ILE A 185      -0.782   6.227 -14.382  1.00  0.92           C  
ATOM   1475  O   ILE A 185       0.966   3.989 -15.982  1.00  0.91           O  
ATOM   1476  CG1 ILE A 185      -0.138   6.934 -15.580  1.00  0.92           C  
ATOM   1477  CG2 ILE A 185      -0.903   7.177 -13.186  1.00  0.92           C  
ATOM   1478  CD1 ILE A 185      -0.935   8.123 -16.099  1.00  0.90           C  
ATOM   1479  N   ILE A 186      -0.994   3.112 -15.218  1.00  0.91           N  
ATOM   1480  CA  ILE A 186      -1.449   2.383 -16.397  1.00  0.92           C  
ATOM   1481  C   ILE A 186      -2.706   3.043 -16.959  1.00  0.92           C  
ATOM   1482  CB  ILE A 186      -1.722   0.897 -16.072  1.00  0.90           C  
ATOM   1483  O   ILE A 186      -3.682   3.251 -16.234  1.00  0.91           O  
ATOM   1484  CG1 ILE A 186      -0.492   0.258 -15.418  1.00  0.89           C  
ATOM   1485  CG2 ILE A 186      -2.129   0.134 -17.336  1.00  0.88           C  
ATOM   1486  CD1 ILE A 186      -0.750  -1.124 -14.832  1.00  0.86           C  
ATOM   1487  N   LYS A 187      -2.663   3.360 -18.246  1.00  0.93           N  
ATOM   1488  CA  LYS A 187      -3.826   3.918 -18.931  1.00  0.94           C  
ATOM   1489  C   LYS A 187      -4.728   2.812 -19.471  1.00  0.93           C  
ATOM   1490  CB  LYS A 187      -3.387   4.840 -20.070  1.00  0.93           C  
ATOM   1491  O   LYS A 187      -4.349   1.640 -19.473  1.00  0.92           O  
ATOM   1492  CG  LYS A 187      -2.841   6.182 -19.605  1.00  0.91           C  
ATOM   1493  CD  LYS A 187      -2.777   7.186 -20.749  1.00  0.89           C  
ATOM   1494  CE  LYS A 187      -2.516   8.597 -20.241  1.00  0.88           C  
ATOM   1495  NZ  LYS A 187      -2.778   9.623 -21.294  1.00  0.87           N  
ATOM   1496  N   LEU A 188      -5.889   3.116 -19.964  1.00  0.94           N  
ATOM   1497  CA  LEU A 188      -6.903   2.210 -20.493  1.00  0.94           C  
ATOM   1498  C   LEU A 188      -6.421   1.544 -21.777  1.00  0.92           C  
ATOM   1499  CB  LEU A 188      -8.210   2.963 -20.754  1.00  0.93           C  
ATOM   1500  O   LEU A 188      -6.919   0.481 -22.155  1.00  0.89           O  
ATOM   1501  CG  LEU A 188      -8.966   3.459 -19.520  1.00  0.94           C  
ATOM   1502  CD1 LEU A 188     -10.233   4.198 -19.936  1.00  0.93           C  
ATOM   1503  CD2 LEU A 188      -9.300   2.294 -18.594  1.00  0.93           C  
ATOM   1504  N   ASP A 189      -5.401   2.128 -22.409  1.00  0.92           N  
ATOM   1505  CA  ASP A 189      -4.793   1.581 -23.618  1.00  0.92           C  
ATOM   1506  C   ASP A 189      -3.572   0.728 -23.282  1.00  0.90           C  
ATOM   1507  CB  ASP A 189      -4.401   2.706 -24.578  1.00  0.91           C  
ATOM   1508  O   ASP A 189      -2.751   0.439 -24.154  1.00  0.88           O  
ATOM   1509  CG  ASP A 189      -3.320   3.613 -24.017  1.00  0.92           C  
ATOM   1510  OD1 ASP A 189      -2.905   3.421 -22.854  1.00  0.92           O  
ATOM   1511  OD2 ASP A 189      -2.882   4.531 -24.744  1.00  0.91           O  
ATOM   1512  N   ASP A 190      -3.338   0.394 -22.046  1.00  0.89           N  
ATOM   1513  CA  ASP A 190      -2.333  -0.450 -21.407  1.00  0.89           C  
ATOM   1514  C   ASP A 190      -0.937   0.152 -21.553  1.00  0.88           C  
ATOM   1515  CB  ASP A 190      -2.363  -1.861 -21.998  1.00  0.87           C  
ATOM   1516  O   ASP A 190       0.060  -0.493 -21.222  1.00  0.87           O  
ATOM   1517  CG  ASP A 190      -3.588  -2.654 -21.578  1.00  0.87           C  
ATOM   1518  OD1 ASP A 190      -4.033  -2.521 -20.418  1.00  0.86           O  
ATOM   1519  OD2 ASP A 190      -4.112  -3.421 -22.415  1.00  0.86           O  
ATOM   1520  N   THR A 191      -0.881   1.475 -21.946  1.00  0.89           N  
ATOM   1521  CA  THR A 191       0.390   2.191 -21.918  1.00  0.90           C  
ATOM   1522  C   THR A 191       0.757   2.587 -20.491  1.00  0.90           C  
ATOM   1523  CB  THR A 191       0.342   3.448 -22.806  1.00  0.89           C  
ATOM   1524  O   THR A 191      -0.113   2.961 -19.702  1.00  0.89           O  
ATOM   1525  CG2 THR A 191       0.005   3.090 -24.250  1.00  0.89           C  
ATOM   1526  OG1 THR A 191      -0.655   4.345 -22.302  1.00  0.90           O  
ATOM   1527  N   MET A 192       2.020   2.538 -20.201  1.00  0.90           N  
ATOM   1528  CA  MET A 192       2.550   2.930 -18.899  1.00  0.91           C  
ATOM   1529  C   MET A 192       3.184   4.315 -18.964  1.00  0.91           C  
ATOM   1530  CB  MET A 192       3.576   1.908 -18.405  1.00  0.89           C  
ATOM   1531  O   MET A 192       3.975   4.599 -19.865  1.00  0.89           O  
ATOM   1532  CG  MET A 192       2.987   0.535 -18.124  1.00  0.84           C  
ATOM   1533  SD  MET A 192       4.244  -0.660 -17.524  1.00  0.85           S  
ATOM   1534  CE  MET A 192       4.710   0.126 -15.957  1.00  0.78           C  
ATOM   1535  N   TRP A 193       2.839   5.097 -18.013  1.00  0.90           N  
ATOM   1536  CA  TRP A 193       3.337   6.463 -17.885  1.00  0.92           C  
ATOM   1537  C   TRP A 193       3.929   6.699 -16.500  1.00  0.90           C  
ATOM   1538  CB  TRP A 193       2.216   7.471 -18.154  1.00  0.91           C  
ATOM   1539  O   TRP A 193       3.545   6.038 -15.532  1.00  0.88           O  
ATOM   1540  CG  TRP A 193       1.722   7.469 -19.570  1.00  0.88           C  
ATOM   1541  CD1 TRP A 193       1.087   6.448 -20.219  1.00  0.83           C  
ATOM   1542  CD2 TRP A 193       1.827   8.541 -20.512  1.00  0.86           C  
ATOM   1543  CE2 TRP A 193       1.234   8.098 -21.715  1.00  0.89           C  
ATOM   1544  CE3 TRP A 193       2.366   9.833 -20.456  1.00  0.88           C  
ATOM   1545  NE1 TRP A 193       0.791   6.820 -21.510  1.00  0.89           N  
ATOM   1546  CH2 TRP A 193       1.698  10.165 -22.772  1.00  0.87           C  
ATOM   1547  CZ2 TRP A 193       1.164   8.905 -22.854  1.00  0.88           C  
ATOM   1548  CZ3 TRP A 193       2.295  10.634 -21.590  1.00  0.88           C  
ATOM   1549  N   ARG A 194       4.810   7.622 -16.367  1.00  0.90           N  
ATOM   1550  CA  ARG A 194       5.510   7.904 -15.118  1.00  0.90           C  
ATOM   1551  C   ARG A 194       5.835   9.389 -14.995  1.00  0.90           C  
ATOM   1552  CB  ARG A 194       6.793   7.077 -15.021  1.00  0.89           C  
ATOM   1553  O   ARG A 194       5.988  10.082 -16.004  1.00  0.88           O  
ATOM   1554  CG  ARG A 194       7.819   7.403 -16.095  1.00  0.87           C  
ATOM   1555  CD  ARG A 194       9.016   6.465 -16.034  1.00  0.86           C  
ATOM   1556  NE  ARG A 194      10.030   6.820 -17.023  1.00  0.83           N  
ATOM   1557  NH1 ARG A 194      11.287   4.905 -16.727  1.00  0.77           N  
ATOM   1558  NH2 ARG A 194      11.946   6.491 -18.245  1.00  0.75           N  
ATOM   1559  CZ  ARG A 194      11.086   6.071 -17.329  1.00  0.83           C  
ATOM   1560  N   THR A 195       5.953   9.840 -13.800  1.00  0.90           N  
ATOM   1561  CA  THR A 195       6.394  11.186 -13.452  1.00  0.90           C  
ATOM   1562  C   THR A 195       7.063  11.199 -12.081  1.00  0.89           C  
ATOM   1563  CB  THR A 195       5.217  12.179 -13.462  1.00  0.89           C  
ATOM   1564  O   THR A 195       7.072  10.185 -11.379  1.00  0.87           O  
ATOM   1565  CG2 THR A 195       4.263  11.912 -12.303  1.00  0.85           C  
ATOM   1566  OG1 THR A 195       5.726  13.514 -13.350  1.00  0.87           O  
ATOM   1567  N   GLY A 196       7.769  12.360 -11.744  1.00  0.87           N  
ATOM   1568  CA  GLY A 196       8.326  12.576 -10.418  1.00  0.86           C  
ATOM   1569  C   GLY A 196       9.843  12.568 -10.400  1.00  0.85           C  
ATOM   1570  O   GLY A 196      10.483  12.905 -11.399  1.00  0.81           O  
ATOM   1571  N   THR A 197      10.336  12.268  -9.223  1.00  0.83           N  
ATOM   1572  CA  THR A 197      11.775  12.200  -8.990  1.00  0.82           C  
ATOM   1573  C   THR A 197      12.150  10.888  -8.305  1.00  0.82           C  
ATOM   1574  CB  THR A 197      12.259  13.385  -8.135  1.00  0.80           C  
ATOM   1575  O   THR A 197      11.325  10.283  -7.617  1.00  0.79           O  
ATOM   1576  CG2 THR A 197      11.587  13.387  -6.766  1.00  0.70           C  
ATOM   1577  OG1 THR A 197      13.678  13.291  -7.958  1.00  0.72           O  
ATOM   1578  N   THR A 198      13.401  10.505  -8.627  1.00  0.80           N  
ATOM   1579  CA  THR A 198      13.859   9.349  -7.864  1.00  0.79           C  
ATOM   1580  C   THR A 198      15.377   9.369  -7.710  1.00  0.80           C  
ATOM   1581  CB  THR A 198      13.426   8.031  -8.534  1.00  0.77           C  
ATOM   1582  O   THR A 198      16.094   9.771  -8.628  1.00  0.77           O  
ATOM   1583  CG2 THR A 198      13.987   7.922  -9.948  1.00  0.72           C  
ATOM   1584  OG1 THR A 198      13.904   6.927  -7.756  1.00  0.74           O  
ATOM   1585  N   THR A 199      15.758   8.819  -6.502  1.00  0.79           N  
ATOM   1586  CA  THR A 199      17.172   8.567  -6.250  1.00  0.79           C  
ATOM   1587  C   THR A 199      17.489   7.080  -6.384  1.00  0.80           C  
ATOM   1588  CB  THR A 199      17.588   9.059  -4.852  1.00  0.77           C  
ATOM   1589  O   THR A 199      18.657   6.694  -6.470  1.00  0.78           O  
ATOM   1590  CG2 THR A 199      17.560  10.582  -4.774  1.00  0.72           C  
ATOM   1591  OG1 THR A 199      16.684   8.526  -3.876  1.00  0.75           O  
ATOM   1592  N   SER A 200      16.495   6.240  -6.478  1.00  0.82           N  
ATOM   1593  CA  SER A 200      16.614   4.790  -6.372  1.00  0.83           C  
ATOM   1594  C   SER A 200      16.397   4.117  -7.724  1.00  0.83           C  
ATOM   1595  CB  SER A 200      15.611   4.242  -5.355  1.00  0.81           C  
ATOM   1596  O   SER A 200      16.342   2.889  -7.810  1.00  0.81           O  
ATOM   1597  OG  SER A 200      14.321   4.782  -5.580  1.00  0.76           O  
ATOM   1598  N   GLY A 201      16.218   4.886  -8.822  1.00  0.84           N  
ATOM   1599  CA  GLY A 201      16.025   4.357 -10.163  1.00  0.84           C  
ATOM   1600  C   GLY A 201      14.595   3.933 -10.437  1.00  0.85           C  
ATOM   1601  O   GLY A 201      14.305   3.352 -11.485  1.00  0.84           O  
ATOM   1602  N   THR A 202      13.603   4.229  -9.625  1.00  0.86           N  
ATOM   1603  CA  THR A 202      12.218   3.773  -9.681  1.00  0.87           C  
ATOM   1604  C   THR A 202      11.507   4.350 -10.902  1.00  0.87           C  
ATOM   1605  CB  THR A 202      11.450   4.163  -8.405  1.00  0.86           C  
ATOM   1606  O   THR A 202      10.407   3.917 -11.249  1.00  0.85           O  
ATOM   1607  CG2 THR A 202      11.905   3.328  -7.212  1.00  0.81           C  
ATOM   1608  OG1 THR A 202      11.680   5.548  -8.120  1.00  0.83           O  
ATOM   1609  N   LEU A 203      12.114   5.270 -11.640  1.00  0.86           N  
ATOM   1610  CA  LEU A 203      11.526   5.843 -12.846  1.00  0.86           C  
ATOM   1611  C   LEU A 203      12.088   5.173 -14.095  1.00  0.86           C  
ATOM   1612  CB  LEU A 203      11.782   7.352 -12.902  1.00  0.85           C  
ATOM   1613  O   LEU A 203      11.689   5.504 -15.214  1.00  0.84           O  
ATOM   1614  CG  LEU A 203      11.032   8.205 -11.878  1.00  0.83           C  
ATOM   1615  CD1 LEU A 203      11.406   9.675 -12.038  1.00  0.79           C  
ATOM   1616  CD2 LEU A 203       9.526   8.013 -12.021  1.00  0.80           C  
ATOM   1617  N   GLY A 204      13.026   4.230 -13.922  1.00  0.84           N  
ATOM   1618  CA  GLY A 204      13.579   3.474 -15.034  1.00  0.84           C  
ATOM   1619  C   GLY A 204      14.424   4.318 -15.968  1.00  0.82           C  
ATOM   1620  O   GLY A 204      14.446   4.082 -17.178  1.00  0.77           O  
ATOM   1621  N   ASN A 205      15.028   5.387 -15.464  1.00  0.80           N  
ATOM   1622  CA  ASN A 205      15.985   6.212 -16.193  1.00  0.79           C  
ATOM   1623  C   ASN A 205      17.424   5.848 -15.838  1.00  0.78           C  
ATOM   1624  CB  ASN A 205      15.730   7.696 -15.921  1.00  0.76           C  
ATOM   1625  O   ASN A 205      17.699   5.401 -14.723  1.00  0.73           O  
ATOM   1626  CG  ASN A 205      15.777   8.036 -14.444  1.00  0.70           C  
ATOM   1627  ND2 ASN A 205      15.669   9.320 -14.127  1.00  0.64           N  
ATOM   1628  OD1 ASN A 205      15.910   7.150 -13.595  1.00  0.65           O  
ATOM   1629  N   SER A 206      18.366   5.824 -16.779  1.00  0.73           N  
ATOM   1630  CA  SER A 206      19.748   5.382 -16.631  1.00  0.72           C  
ATOM   1631  C   SER A 206      20.496   6.237 -15.613  1.00  0.71           C  
ATOM   1632  CB  SER A 206      20.473   5.428 -17.977  1.00  0.67           C  
ATOM   1633  O   SER A 206      21.648   5.951 -15.280  1.00  0.67           O  
ATOM   1634  OG  SER A 206      20.455   6.739 -18.514  1.00  0.65           O  
ATOM   1635  N   LYS A 207      19.921   7.204 -15.116  1.00  0.67           N  
ATOM   1636  CA  LYS A 207      20.613   8.130 -14.225  1.00  0.66           C  
ATOM   1637  C   LYS A 207      19.792   8.399 -12.967  1.00  0.67           C  
ATOM   1638  CB  LYS A 207      20.914   9.445 -14.945  1.00  0.61           C  
ATOM   1639  O   LYS A 207      18.563   8.478 -13.026  1.00  0.62           O  
ATOM   1640  CG  LYS A 207      21.923   9.314 -16.077  1.00  0.57           C  
ATOM   1641  CD  LYS A 207      22.286  10.673 -16.662  1.00  0.57           C  
ATOM   1642  CE  LYS A 207      23.297  10.543 -17.793  1.00  0.49           C  
ATOM   1643  NZ  LYS A 207      23.666  11.874 -18.361  1.00  0.45           N  
ATOM   1644  N   GLN A 208      20.500   8.467 -11.761  1.00  0.65           N  
ATOM   1645  CA  GLN A 208      19.998   8.655 -10.404  1.00  0.63           C  
ATOM   1646  C   GLN A 208      19.244   9.975 -10.275  1.00  0.64           C  
ATOM   1647  CB  GLN A 208      21.146   8.605  -9.395  1.00  0.59           C  
ATOM   1648  O   GLN A 208      18.427  10.143  -9.367  1.00  0.60           O  
ATOM   1649  CG  GLN A 208      21.620   7.194  -9.072  1.00  0.55           C  
ATOM   1650  CD  GLN A 208      22.672   7.164  -7.979  1.00  0.55           C  
ATOM   1651  NE2 GLN A 208      22.938   5.976  -7.446  1.00  0.46           N  
ATOM   1652  OE1 GLN A 208      23.241   8.199  -7.618  1.00  0.57           O  
ATOM   1653  N   GLN A 209      19.401  10.896 -11.270  1.00  0.63           N  
ATOM   1654  CA  GLN A 209      18.820  12.216 -11.049  1.00  0.62           C  
ATOM   1655  C   GLN A 209      18.234  12.783 -12.339  1.00  0.63           C  
ATOM   1656  CB  GLN A 209      19.868  13.175 -10.482  1.00  0.54           C  
ATOM   1657  O   GLN A 209      18.950  13.392 -13.137  1.00  0.58           O  
ATOM   1658  CG  GLN A 209      20.253  12.882  -9.038  1.00  0.49           C  
ATOM   1659  CD  GLN A 209      21.165  13.941  -8.448  1.00  0.50           C  
ATOM   1660  NE2 GLN A 209      21.329  13.914  -7.129  1.00  0.35           N  
ATOM   1661  OE1 GLN A 209      21.718  14.777  -9.170  1.00  0.50           O  
ATOM   1662  N   THR A 210      16.971  12.347 -12.527  1.00  0.63           N  
ATOM   1663  CA  THR A 210      16.127  12.998 -13.523  1.00  0.63           C  
ATOM   1664  C   THR A 210      14.720  13.221 -12.977  1.00  0.64           C  
ATOM   1665  CB  THR A 210      16.053  12.170 -14.819  1.00  0.55           C  
ATOM   1666  O   THR A 210      14.104  12.298 -12.439  1.00  0.59           O  
ATOM   1667  CG2 THR A 210      17.284  12.398 -15.689  1.00  0.45           C  
ATOM   1668  OG1 THR A 210      15.969  10.778 -14.486  1.00  0.46           O  
ATOM   1669  N   TYR A 211      14.368  14.480 -12.648  1.00  0.74           N  
ATOM   1670  CA  TYR A 211      12.964  14.871 -12.717  1.00  0.74           C  
ATOM   1671  C   TYR A 211      12.333  14.407 -14.024  1.00  0.75           C  
ATOM   1672  CB  TYR A 211      12.821  16.390 -12.578  1.00  0.70           C  
ATOM   1673  O   TYR A 211      12.896  14.617 -15.101  1.00  0.73           O  
ATOM   1674  CG  TYR A 211      13.386  16.937 -11.290  1.00  0.65           C  
ATOM   1675  CD1 TYR A 211      12.604  17.013 -10.140  1.00  0.61           C  
ATOM   1676  CD2 TYR A 211      14.703  17.380 -11.220  1.00  0.62           C  
ATOM   1677  CE1 TYR A 211      13.119  17.519  -8.951  1.00  0.57           C  
ATOM   1678  CE2 TYR A 211      15.229  17.888 -10.037  1.00  0.57           C  
ATOM   1679  OH  TYR A 211      14.947  18.454  -7.735  1.00  0.47           O  
ATOM   1680  CZ  TYR A 211      14.431  17.953  -8.909  1.00  0.57           C  
ATOM   1681  N   VAL A 212      11.379  13.592 -13.877  1.00  0.61           N  
ATOM   1682  CA  VAL A 212      10.441  13.386 -14.976  1.00  0.61           C  
ATOM   1683  C   VAL A 212       9.177  14.209 -14.737  1.00  0.65           C  
ATOM   1684  CB  VAL A 212      10.082  11.893 -15.144  1.00  0.55           C  
ATOM   1685  O   VAL A 212       8.399  13.913 -13.827  1.00  0.63           O  
ATOM   1686  CG1 VAL A 212       9.110  11.699 -16.306  1.00  0.52           C  
ATOM   1687  CG2 VAL A 212      11.346  11.061 -15.356  1.00  0.49           C  
ATOM   1688  N   PHE A 213       9.074  15.262 -15.593  1.00  0.71           N  
ATOM   1689  CA  PHE A 213       7.899  16.080 -15.869  1.00  0.74           C  
ATOM   1690  C   PHE A 213       7.923  16.597 -17.302  1.00  0.74           C  
ATOM   1691  CB  PHE A 213       7.817  17.254 -14.888  1.00  0.63           C  
ATOM   1692  O   PHE A 213       8.981  16.964 -17.817  1.00  0.68           O  
ATOM   1693  CG  PHE A 213       7.474  18.566 -15.540  1.00  0.55           C  
ATOM   1694  CD1 PHE A 213       8.475  19.416 -15.994  1.00  0.47           C  
ATOM   1695  CD2 PHE A 213       6.149  18.951 -15.698  1.00  0.50           C  
ATOM   1696  CE1 PHE A 213       8.160  20.631 -16.598  1.00  0.43           C  
ATOM   1697  CE2 PHE A 213       5.826  20.164 -16.300  1.00  0.46           C  
ATOM   1698  CZ  PHE A 213       6.834  21.003 -16.748  1.00  0.44           C  
ATOM   1699  N   PRO A 214       6.676  16.592 -17.790  1.00  0.78           N  
ATOM   1700  CA  PRO A 214       5.337  16.088 -17.477  1.00  0.82           C  
ATOM   1701  C   PRO A 214       5.272  14.563 -17.450  1.00  0.84           C  
ATOM   1702  CB  PRO A 214       4.475  16.651 -18.611  1.00  0.76           C  
ATOM   1703  O   PRO A 214       6.310  13.897 -17.420  1.00  0.81           O  
ATOM   1704  CG  PRO A 214       5.371  16.651 -19.807  1.00  0.74           C  
ATOM   1705  CD  PRO A 214       6.771  16.951 -19.355  1.00  0.72           C  
ATOM   1706  N   TRP A 215       4.182  13.984 -17.274  1.00  0.63           N  
ATOM   1707  CA  TRP A 215       3.976  12.561 -17.524  1.00  0.79           C  
ATOM   1708  C   TRP A 215       4.616  12.142 -18.843  1.00  0.66           C  
ATOM   1709  CB  TRP A 215       2.482  12.228 -17.538  1.00  0.67           C  
ATOM   1710  O   TRP A 215       4.334  12.728 -19.891  1.00  0.61           O  
ATOM   1711  CG  TRP A 215       1.842  12.243 -16.182  1.00  0.63           C  
ATOM   1712  CD1 TRP A 215       1.189  13.289 -15.591  1.00  0.56           C  
ATOM   1713  CD2 TRP A 215       1.798  11.161 -15.247  1.00  0.70           C  
ATOM   1714  CE2 TRP A 215       1.102  11.622 -14.107  1.00  0.84           C  
ATOM   1715  CE3 TRP A 215       2.280   9.846 -15.261  1.00  0.86           C  
ATOM   1716  NE1 TRP A 215       0.742  12.922 -14.343  1.00  0.87           N  
ATOM   1717  CH2 TRP A 215       1.357   9.529 -13.033  1.00  0.84           C  
ATOM   1718  CZ2 TRP A 215       0.875  10.812 -12.992  1.00  0.85           C  
ATOM   1719  CZ3 TRP A 215       2.053   9.041 -14.150  1.00  0.85           C  
ATOM   1720  N   VAL A 216       5.505  11.128 -18.855  1.00  0.81           N  
ATOM   1721  CA  VAL A 216       6.134  10.568 -20.047  1.00  0.85           C  
ATOM   1722  C   VAL A 216       5.797   9.083 -20.159  1.00  0.85           C  
ATOM   1723  CB  VAL A 216       7.667  10.767 -20.026  1.00  0.80           C  
ATOM   1724  O   VAL A 216       5.868   8.347 -19.172  1.00  0.85           O  
ATOM   1725  CG1 VAL A 216       8.305  10.174 -21.281  1.00  0.63           C  
ATOM   1726  CG2 VAL A 216       8.010  12.249 -19.897  1.00  0.60           C  
ATOM   1727  N   GLN A 217       5.444   8.721 -21.327  1.00  0.82           N  
ATOM   1728  CA  GLN A 217       5.252   7.303 -21.612  1.00  0.84           C  
ATOM   1729  C   GLN A 217       6.542   6.518 -21.389  1.00  0.80           C  
ATOM   1730  CB  GLN A 217       4.758   7.105 -23.045  1.00  0.81           C  
ATOM   1731  O   GLN A 217       7.608   6.918 -21.863  1.00  0.77           O  
ATOM   1732  CG  GLN A 217       4.290   5.687 -23.344  1.00  0.81           C  
ATOM   1733  CD  GLN A 217       3.792   5.521 -24.768  1.00  0.79           C  
ATOM   1734  NE2 GLN A 217       3.185   4.374 -25.053  1.00  0.85           N  
ATOM   1735  OE1 GLN A 217       3.952   6.416 -25.604  1.00  0.84           O  
ATOM   1736  N   TYR A 218       6.542   5.383 -20.678  1.00  0.79           N  
ATOM   1737  CA  TYR A 218       7.656   4.455 -20.520  1.00  0.81           C  
ATOM   1738  C   TYR A 218       7.918   3.692 -21.813  1.00  0.77           C  
ATOM   1739  CB  TYR A 218       7.378   3.470 -19.380  1.00  0.77           C  
ATOM   1740  O   TYR A 218       7.040   2.984 -22.312  1.00  0.72           O  
ATOM   1741  CG  TYR A 218       8.492   2.478 -19.150  1.00  0.77           C  
ATOM   1742  CD1 TYR A 218       9.695   2.875 -18.569  1.00  0.74           C  
ATOM   1743  CD2 TYR A 218       8.346   1.144 -19.513  1.00  0.77           C  
ATOM   1744  CE1 TYR A 218      10.725   1.965 -18.356  1.00  0.79           C  
ATOM   1745  CE2 TYR A 218       9.369   0.225 -19.305  1.00  0.79           C  
ATOM   1746  OH  TYR A 218      11.570  -0.261 -18.518  1.00  0.58           O  
ATOM   1747  CZ  TYR A 218      10.553   0.644 -18.726  1.00  0.78           C  
ATOM   1748  N   LYS A 219       9.035   3.855 -22.469  1.00  0.80           N  
ATOM   1749  CA  LYS A 219       9.417   3.261 -23.747  1.00  0.80           C  
ATOM   1750  C   LYS A 219      10.516   2.219 -23.562  1.00  0.75           C  
ATOM   1751  CB  LYS A 219       9.879   4.343 -24.725  1.00  0.75           C  
ATOM   1752  O   LYS A 219      11.250   1.909 -24.504  1.00  0.70           O  
ATOM   1753  CG  LYS A 219       8.784   5.317 -25.132  1.00  0.74           C  
ATOM   1754  CD  LYS A 219       9.263   6.278 -26.213  1.00  0.72           C  
ATOM   1755  CE  LYS A 219       8.154   7.223 -26.655  1.00  0.74           C  
ATOM   1756  NZ  LYS A 219       8.619   8.164 -27.717  1.00  0.70           N  
ATOM   1757  N   GLY A 220      10.843   1.783 -22.368  1.00  0.77           N  
ATOM   1758  CA  GLY A 220      11.867   0.788 -22.092  1.00  0.76           C  
ATOM   1759  C   GLY A 220      11.486  -0.605 -22.555  1.00  0.75           C  
ATOM   1760  O   GLY A 220      11.061  -0.791 -23.697  1.00  0.66           O  
ATOM   1761  N   THR A 221      11.585  -1.609 -21.688  1.00  0.76           N  
ATOM   1762  CA  THR A 221      11.144  -2.969 -21.978  1.00  0.77           C  
ATOM   1763  C   THR A 221       9.672  -2.986 -22.381  1.00  0.78           C  
ATOM   1764  CB  THR A 221      11.359  -3.897 -20.768  1.00  0.73           C  
ATOM   1765  O   THR A 221       8.819  -2.467 -21.658  1.00  0.75           O  
ATOM   1766  CG2 THR A 221      11.044  -5.346 -21.123  1.00  0.67           C  
ATOM   1767  OG1 THR A 221      12.724  -3.807 -20.341  1.00  0.64           O  
ATOM   1768  N   PRO A 222       9.374  -3.332 -23.577  1.00  0.75           N  
ATOM   1769  CA  PRO A 222       7.951  -3.492 -23.881  1.00  0.75           C  
ATOM   1770  C   PRO A 222       7.227  -4.376 -22.868  1.00  0.75           C  
ATOM   1771  CB  PRO A 222       7.957  -4.141 -25.267  1.00  0.71           C  
ATOM   1772  O   PRO A 222       7.578  -5.548 -22.704  1.00  0.73           O  
ATOM   1773  CG  PRO A 222       9.316  -3.854 -25.817  1.00  0.70           C  
ATOM   1774  CD  PRO A 222      10.294  -3.813 -24.678  1.00  0.70           C  
ATOM   1775  N   ILE A 223       6.466  -3.796 -22.127  1.00  0.79           N  
ATOM   1776  CA  ILE A 223       5.465  -4.463 -21.303  1.00  0.79           C  
ATOM   1777  C   ILE A 223       4.112  -4.437 -22.011  1.00  0.77           C  
ATOM   1778  CB  ILE A 223       5.352  -3.808 -19.908  1.00  0.76           C  
ATOM   1779  O   ILE A 223       3.562  -3.365 -22.273  1.00  0.74           O  
ATOM   1780  CG1 ILE A 223       6.694  -3.885 -19.172  1.00  0.75           C  
ATOM   1781  CG2 ILE A 223       4.239  -4.468 -19.089  1.00  0.75           C  
ATOM   1782  CD1 ILE A 223       6.708  -3.162 -17.832  1.00  0.73           C  
ATOM   1783  N   THR A 224       3.726  -5.585 -22.432  1.00  0.75           N  
ATOM   1784  CA  THR A 224       2.378  -5.791 -22.950  1.00  0.75           C  
ATOM   1785  C   THR A 224       1.440  -6.268 -21.844  1.00  0.75           C  
ATOM   1786  CB  THR A 224       2.372  -6.809 -24.106  1.00  0.72           C  
ATOM   1787  O   THR A 224       1.841  -7.046 -20.977  1.00  0.72           O  
ATOM   1788  CG2 THR A 224       3.126  -6.270 -25.317  1.00  0.69           C  
ATOM   1789  OG1 THR A 224       2.997  -8.022 -23.669  1.00  0.70           O  
ATOM   1790  N   GLU A 225       0.308  -5.609 -21.724  1.00  0.82           N  
ATOM   1791  CA  GLU A 225      -0.829  -5.985 -20.890  1.00  0.82           C  
ATOM   1792  C   GLU A 225      -0.479  -5.896 -19.407  1.00  0.82           C  
ATOM   1793  CB  GLU A 225      -1.305  -7.398 -21.234  1.00  0.79           C  
ATOM   1794  O   GLU A 225      -0.640  -6.869 -18.667  1.00  0.80           O  
ATOM   1795  CG  GLU A 225      -1.774  -7.555 -22.674  1.00  0.76           C  
ATOM   1796  CD  GLU A 225      -2.335  -8.936 -22.975  1.00  0.73           C  
ATOM   1797  OE1 GLU A 225      -2.436  -9.766 -22.043  1.00  0.74           O  
ATOM   1798  OE2 GLU A 225      -2.676  -9.189 -24.152  1.00  0.71           O  
ATOM   1799  N   ALA A 226       0.094  -4.751 -18.932  1.00  0.84           N  
ATOM   1800  CA  ALA A 226       0.234  -4.503 -17.499  1.00  0.85           C  
ATOM   1801  C   ALA A 226      -1.113  -4.603 -16.791  1.00  0.84           C  
ATOM   1802  CB  ALA A 226       0.860  -3.132 -17.255  1.00  0.83           C  
ATOM   1803  O   ALA A 226      -2.043  -3.856 -17.103  1.00  0.83           O  
ATOM   1804  N   ILE A 227      -1.260  -5.563 -15.819  1.00  0.81           N  
ATOM   1805  CA  ILE A 227      -2.473  -5.874 -15.071  1.00  0.81           C  
ATOM   1806  C   ILE A 227      -2.506  -5.062 -13.779  1.00  0.81           C  
ATOM   1807  CB  ILE A 227      -2.573  -7.384 -14.759  1.00  0.79           C  
ATOM   1808  O   ILE A 227      -3.552  -4.534 -13.396  1.00  0.79           O  
ATOM   1809  CG1 ILE A 227      -2.626  -8.196 -16.058  1.00  0.74           C  
ATOM   1810  CG2 ILE A 227      -3.794  -7.674 -13.881  1.00  0.73           C  
ATOM   1811  CD1 ILE A 227      -2.436  -9.694 -15.860  1.00  0.71           C  
ATOM   1812  N   ASP A 228      -1.360  -5.024 -13.138  1.00  0.81           N  
ATOM   1813  CA  ASP A 228      -1.225  -4.364 -11.843  1.00  0.81           C  
ATOM   1814  C   ASP A 228       0.148  -3.711 -11.700  1.00  0.82           C  
ATOM   1815  CB  ASP A 228      -1.454  -5.362 -10.706  1.00  0.80           C  
ATOM   1816  O   ASP A 228       1.101  -4.102 -12.377  1.00  0.82           O  
ATOM   1817  CG  ASP A 228      -1.898  -4.697  -9.415  1.00  0.78           C  
ATOM   1818  OD1 ASP A 228      -2.035  -3.455  -9.383  1.00  0.80           O  
ATOM   1819  OD2 ASP A 228      -2.110  -5.422  -8.418  1.00  0.78           O  
ATOM   1820  N   ILE A 229       0.211  -2.692 -10.896  1.00  0.87           N  
ATOM   1821  CA  ILE A 229       1.432  -1.959 -10.579  1.00  0.87           C  
ATOM   1822  C   ILE A 229       1.454  -1.611  -9.092  1.00  0.86           C  
ATOM   1823  CB  ILE A 229       1.558  -0.676 -11.431  1.00  0.86           C  
ATOM   1824  O   ILE A 229       0.445  -1.172  -8.536  1.00  0.84           O  
ATOM   1825  CG1 ILE A 229       2.927  -0.022 -11.212  1.00  0.82           C  
ATOM   1826  CG2 ILE A 229       0.425   0.302 -11.107  1.00  0.81           C  
ATOM   1827  CD1 ILE A 229       3.283   1.032 -12.250  1.00  0.79           C  
ATOM   1828  N   PHE A 230       2.555  -1.773  -8.491  1.00  0.85           N  
ATOM   1829  CA  PHE A 230       2.744  -1.411  -7.091  1.00  0.85           C  
ATOM   1830  C   PHE A 230       4.047  -0.642  -6.902  1.00  0.85           C  
ATOM   1831  CB  PHE A 230       2.738  -2.660  -6.205  1.00  0.84           C  
ATOM   1832  O   PHE A 230       5.021  -0.875  -7.621  1.00  0.83           O  
ATOM   1833  CG  PHE A 230       3.791  -3.670  -6.573  1.00  0.81           C  
ATOM   1834  CD1 PHE A 230       3.526  -4.661  -7.510  1.00  0.77           C  
ATOM   1835  CD2 PHE A 230       5.047  -3.629  -5.982  1.00  0.77           C  
ATOM   1836  CE1 PHE A 230       4.498  -5.598  -7.853  1.00  0.75           C  
ATOM   1837  CE2 PHE A 230       6.024  -4.561  -6.319  1.00  0.76           C  
ATOM   1838  CZ  PHE A 230       5.747  -5.545  -7.254  1.00  0.73           C  
ATOM   1839  N   CYS A 231       4.038   0.279  -5.967  1.00  0.86           N  
ATOM   1840  CA  CYS A 231       5.182   1.121  -5.637  1.00  0.86           C  
ATOM   1841  C   CYS A 231       5.519   1.028  -4.154  1.00  0.84           C  
ATOM   1842  CB  CYS A 231       4.905   2.575  -6.017  1.00  0.84           C  
ATOM   1843  O   CYS A 231       4.632   1.127  -3.305  1.00  0.81           O  
ATOM   1844  SG  CYS A 231       4.830   2.861  -7.799  1.00  0.81           S  
ATOM   1845  N   SER A 232       6.793   0.887  -3.939  1.00  0.85           N  
ATOM   1846  CA  SER A 232       7.397   1.162  -2.639  1.00  0.84           C  
ATOM   1847  C   SER A 232       8.209   2.453  -2.669  1.00  0.84           C  
ATOM   1848  CB  SER A 232       8.289  -0.001  -2.205  1.00  0.83           C  
ATOM   1849  O   SER A 232       8.339   3.087  -3.718  1.00  0.82           O  
ATOM   1850  OG  SER A 232       8.831   0.233  -0.917  1.00  0.75           O  
ATOM   1851  N   SER A 233       8.780   2.815  -1.518  1.00  0.83           N  
ATOM   1852  CA  SER A 233       9.636   3.992  -1.417  1.00  0.83           C  
ATOM   1853  C   SER A 233      10.826   3.893  -2.366  1.00  0.83           C  
ATOM   1854  CB  SER A 233      10.132   4.172   0.018  1.00  0.81           C  
ATOM   1855  O   SER A 233      11.340   4.911  -2.834  1.00  0.82           O  
ATOM   1856  OG  SER A 233       9.044   4.207   0.926  1.00  0.74           O  
ATOM   1857  N   ASN A 234      11.280   2.677  -2.722  1.00  0.85           N  
ATOM   1858  CA  ASN A 234      12.575   2.544  -3.381  1.00  0.86           C  
ATOM   1859  C   ASN A 234      12.498   1.609  -4.584  1.00  0.87           C  
ATOM   1860  CB  ASN A 234      13.632   2.050  -2.391  1.00  0.85           C  
ATOM   1861  O   ASN A 234      13.476   1.452  -5.318  1.00  0.86           O  
ATOM   1862  CG  ASN A 234      13.957   3.075  -1.323  1.00  0.80           C  
ATOM   1863  ND2 ASN A 234      14.037   2.627  -0.076  1.00  0.78           N  
ATOM   1864  OD1 ASN A 234      14.133   4.261  -1.617  1.00  0.78           O  
ATOM   1865  N   TYR A 235      11.422   0.971  -4.875  1.00  0.87           N  
ATOM   1866  CA  TYR A 235      11.297   0.092  -6.032  1.00  0.88           C  
ATOM   1867  C   TYR A 235       9.858   0.050  -6.532  1.00  0.88           C  
ATOM   1868  CB  TYR A 235      11.771  -1.323  -5.686  1.00  0.86           C  
ATOM   1869  O   TYR A 235       8.932   0.424  -5.809  1.00  0.87           O  
ATOM   1870  CG  TYR A 235      10.992  -1.967  -4.566  1.00  0.83           C  
ATOM   1871  CD1 TYR A 235      11.426  -1.872  -3.245  1.00  0.78           C  
ATOM   1872  CD2 TYR A 235       9.822  -2.673  -4.824  1.00  0.80           C  
ATOM   1873  CE1 TYR A 235      10.713  -2.466  -2.209  1.00  0.79           C  
ATOM   1874  CE2 TYR A 235       9.101  -3.271  -3.796  1.00  0.80           C  
ATOM   1875  OH  TYR A 235       8.842  -3.751  -1.473  1.00  0.60           O  
ATOM   1876  CZ  TYR A 235       9.553  -3.162  -2.494  1.00  0.76           C  
ATOM   1877  N   ILE A 236       9.666  -0.411  -7.689  1.00  0.88           N  
ATOM   1878  CA  ILE A 236       8.393  -0.650  -8.360  1.00  0.89           C  
ATOM   1879  C   ILE A 236       8.341  -2.089  -8.870  1.00  0.89           C  
ATOM   1880  CB  ILE A 236       8.173   0.340  -9.526  1.00  0.87           C  
ATOM   1881  O   ILE A 236       9.353  -2.631  -9.320  1.00  0.88           O  
ATOM   1882  CG1 ILE A 236       8.181   1.783  -9.009  1.00  0.77           C  
ATOM   1883  CG2 ILE A 236       6.866   0.028 -10.260  1.00  0.76           C  
ATOM   1884  CD1 ILE A 236       8.205   2.835 -10.110  1.00  0.74           C  
ATOM   1885  N   GLY A 237       7.250  -2.622  -8.817  1.00  0.87           N  
ATOM   1886  CA  GLY A 237       6.920  -3.845  -9.531  1.00  0.87           C  
ATOM   1887  C   GLY A 237       5.735  -3.690 -10.466  1.00  0.88           C  
ATOM   1888  O   GLY A 237       4.815  -2.919 -10.187  1.00  0.87           O  
ATOM   1889  N   ILE A 238       5.753  -4.392 -11.559  1.00  0.87           N  
ATOM   1890  CA  ILE A 238       4.702  -4.450 -12.569  1.00  0.87           C  
ATOM   1891  C   ILE A 238       4.326  -5.905 -12.840  1.00  0.87           C  
ATOM   1892  CB  ILE A 238       5.138  -3.756 -13.879  1.00  0.86           C  
ATOM   1893  O   ILE A 238       5.191  -6.729 -13.149  1.00  0.85           O  
ATOM   1894  CG1 ILE A 238       5.553  -2.306 -13.603  1.00  0.85           C  
ATOM   1895  CG2 ILE A 238       4.017  -3.816 -14.921  1.00  0.84           C  
ATOM   1896  CD1 ILE A 238       6.309  -1.650 -14.750  1.00  0.83           C  
ATOM   1897  N   ILE A 239       3.042  -6.131 -12.775  1.00  0.83           N  
ATOM   1898  CA  ILE A 239       2.471  -7.422 -13.143  1.00  0.83           C  
ATOM   1899  C   ILE A 239       1.888  -7.347 -14.552  1.00  0.83           C  
ATOM   1900  CB  ILE A 239       1.385  -7.866 -12.137  1.00  0.81           C  
ATOM   1901  O   ILE A 239       1.139  -6.421 -14.872  1.00  0.81           O  
ATOM   1902  CG1 ILE A 239       1.954  -7.894 -10.714  1.00  0.77           C  
ATOM   1903  CG2 ILE A 239       0.815  -9.234 -12.526  1.00  0.77           C  
ATOM   1904  CD1 ILE A 239       0.913  -8.164  -9.636  1.00  0.75           C  
ATOM   1905  N   THR A 240       2.194  -8.434 -15.325  1.00  0.82           N  
ATOM   1906  CA  THR A 240       1.726  -8.537 -16.703  1.00  0.82           C  
ATOM   1907  C   THR A 240       0.894  -9.801 -16.899  1.00  0.81           C  
ATOM   1908  CB  THR A 240       2.904  -8.535 -17.695  1.00  0.81           C  
ATOM   1909  O   THR A 240       0.988 -10.741 -16.107  1.00  0.79           O  
ATOM   1910  CG2 THR A 240       3.768  -7.290 -17.522  1.00  0.78           C  
ATOM   1911  OG1 THR A 240       3.711  -9.698 -17.471  1.00  0.80           O  
ATOM   1912  N   LYS A 241      -0.107  -9.908 -17.797  1.00  0.79           N  
ATOM   1913  CA  LYS A 241      -0.899 -11.080 -18.158  1.00  0.78           C  
ATOM   1914  C   LYS A 241      -0.010 -12.202 -18.689  1.00  0.76           C  
ATOM   1915  CB  LYS A 241      -1.957 -10.713 -19.199  1.00  0.76           C  
ATOM   1916  O   LYS A 241      -0.428 -13.361 -18.739  1.00  0.71           O  
ATOM   1917  CG  LYS A 241      -2.997 -11.799 -19.434  1.00  0.73           C  
ATOM   1918  CD  LYS A 241      -4.080 -11.336 -20.400  1.00  0.71           C  
ATOM   1919  CE  LYS A 241      -5.077 -12.448 -20.698  1.00  0.65           C  
ATOM   1920  NZ  LYS A 241      -6.088 -12.027 -21.714  1.00  0.61           N  
ATOM   1921  N   GLY A 242       1.273 -12.225 -18.317  1.00  0.72           N  
ATOM   1922  CA  GLY A 242       2.257 -13.231 -18.684  1.00  0.71           C  
ATOM   1923  C   GLY A 242       1.757 -14.198 -19.740  1.00  0.73           C  
ATOM   1924  O   GLY A 242       0.551 -14.423 -19.862  1.00  0.69           O  
ATOM   1925  N   THR A 243       2.551 -14.750 -20.571  1.00  0.69           N  
ATOM   1926  CA  THR A 243       2.472 -16.078 -21.170  1.00  0.68           C  
ATOM   1927  C   THR A 243       3.259 -17.091 -20.343  1.00  0.68           C  
ATOM   1928  CB  THR A 243       3.000 -16.071 -22.616  1.00  0.64           C  
ATOM   1929  O   THR A 243       4.120 -16.715 -19.546  1.00  0.65           O  
ATOM   1930  CG2 THR A 243       2.320 -14.986 -23.445  1.00  0.59           C  
ATOM   1931  OG1 THR A 243       4.413 -15.830 -22.602  1.00  0.64           O  
ATOM   1932  N   PRO A 244       2.867 -18.483 -20.339  1.00  0.56           N  
ATOM   1933  CA  PRO A 244       3.741 -19.450 -19.671  1.00  0.54           C  
ATOM   1934  C   PRO A 244       5.223 -19.167 -19.905  1.00  0.56           C  
ATOM   1935  CB  PRO A 244       3.334 -20.785 -20.299  1.00  0.50           C  
ATOM   1936  O   PRO A 244       6.054 -19.449 -19.038  1.00  0.54           O  
ATOM   1937  CG  PRO A 244       1.908 -20.598 -20.705  1.00  0.45           C  
ATOM   1938  CD  PRO A 244       1.732 -19.189 -21.194  1.00  0.47           C  
ATOM   1939  N   GLU A 245       5.597 -18.542 -21.007  1.00  0.66           N  
ATOM   1940  CA  GLU A 245       6.974 -18.265 -21.403  1.00  0.65           C  
ATOM   1941  C   GLU A 245       7.417 -16.884 -20.929  1.00  0.66           C  
ATOM   1942  CB  GLU A 245       7.129 -18.374 -22.922  1.00  0.61           C  
ATOM   1943  O   GLU A 245       8.601 -16.547 -21.001  1.00  0.63           O  
ATOM   1944  CG  GLU A 245       6.787 -19.749 -23.478  1.00  0.56           C  
ATOM   1945  CD  GLU A 245       6.547 -19.747 -24.979  1.00  0.57           C  
ATOM   1946  OE1 GLU A 245       6.663 -18.673 -25.611  1.00  0.62           O  
ATOM   1947  OE2 GLU A 245       6.239 -20.829 -25.528  1.00  0.56           O  
ATOM   1948  N   SER A 246       6.445 -16.079 -20.571  1.00  0.68           N  
ATOM   1949  CA  SER A 246       6.753 -14.699 -20.210  1.00  0.66           C  
ATOM   1950  C   SER A 246       6.743 -14.509 -18.697  1.00  0.67           C  
ATOM   1951  CB  SER A 246       5.755 -13.739 -20.859  1.00  0.62           C  
ATOM   1952  O   SER A 246       5.959 -15.147 -17.991  1.00  0.62           O  
ATOM   1953  OG  SER A 246       4.469 -13.883 -20.280  1.00  0.60           O  
ATOM   1954  N   CYS A 247       7.709 -13.635 -18.171  1.00  0.62           N  
ATOM   1955  CA  CYS A 247       7.760 -13.254 -16.764  1.00  0.66           C  
ATOM   1956  C   CYS A 247       6.483 -12.534 -16.347  1.00  0.64           C  
ATOM   1957  CB  CYS A 247       8.971 -12.361 -16.494  1.00  0.55           C  
ATOM   1958  O   CYS A 247       6.150 -11.482 -16.896  1.00  0.60           O  
ATOM   1959  SG  CYS A 247       9.234 -12.001 -14.744  1.00  0.64           S  
ATOM   1960  N   PRO A 248       5.759 -13.097 -15.471  1.00  0.76           N  
ATOM   1961  CA  PRO A 248       4.535 -12.399 -15.070  1.00  0.76           C  
ATOM   1962  C   PRO A 248       4.815 -11.117 -14.290  1.00  0.78           C  
ATOM   1963  CB  PRO A 248       3.814 -13.426 -14.193  1.00  0.73           C  
ATOM   1964  O   PRO A 248       3.891 -10.352 -14.000  1.00  0.76           O  
ATOM   1965  CG  PRO A 248       4.907 -14.260 -13.605  1.00  0.70           C  
ATOM   1966  CD  PRO A 248       6.013 -14.376 -14.614  1.00  0.69           C  
ATOM   1967  N   MET A 249       6.106 -10.922 -14.037  1.00  0.83           N  
ATOM   1968  CA  MET A 249       6.425  -9.788 -13.175  1.00  0.84           C  
ATOM   1969  C   MET A 249       7.743  -9.143 -13.589  1.00  0.84           C  
ATOM   1970  CB  MET A 249       6.495 -10.227 -11.711  1.00  0.82           C  
ATOM   1971  O   MET A 249       8.729  -9.840 -13.837  1.00  0.83           O  
ATOM   1972  CG  MET A 249       6.735  -9.084 -10.739  1.00  0.80           C  
ATOM   1973  SD  MET A 249       6.625  -9.616  -8.986  1.00  0.83           S  
ATOM   1974  CE  MET A 249       8.083 -10.692  -8.886  1.00  0.74           C  
ATOM   1975  N   TYR A 250       7.811  -7.802 -13.559  1.00  0.85           N  
ATOM   1976  CA  TYR A 250       8.994  -6.966 -13.731  1.00  0.86           C  
ATOM   1977  C   TYR A 250       9.212  -6.074 -12.515  1.00  0.86           C  
ATOM   1978  CB  TYR A 250       8.866  -6.107 -14.993  1.00  0.85           C  
ATOM   1979  O   TYR A 250       8.256  -5.534 -11.953  1.00  0.86           O  
ATOM   1980  CG  TYR A 250       8.801  -6.909 -16.270  1.00  0.85           C  
ATOM   1981  CD1 TYR A 250       9.939  -7.115 -17.046  1.00  0.83           C  
ATOM   1982  CD2 TYR A 250       7.601  -7.463 -16.703  1.00  0.84           C  
ATOM   1983  CE1 TYR A 250       9.883  -7.852 -18.224  1.00  0.84           C  
ATOM   1984  CE2 TYR A 250       7.533  -8.202 -17.879  1.00  0.84           C  
ATOM   1985  OH  TYR A 250       8.616  -9.122 -19.797  1.00  0.80           O  
ATOM   1986  CZ  TYR A 250       8.677  -8.391 -18.632  1.00  0.82           C  
ATOM   1987  N   THR A 251      10.450  -5.866 -12.119  1.00  0.88           N  
ATOM   1988  CA  THR A 251      10.792  -4.996 -10.999  1.00  0.88           C  
ATOM   1989  C   THR A 251      11.893  -4.016 -11.391  1.00  0.88           C  
ATOM   1990  CB  THR A 251      11.241  -5.814  -9.774  1.00  0.87           C  
ATOM   1991  O   THR A 251      12.672  -4.284 -12.309  1.00  0.87           O  
ATOM   1992  CG2 THR A 251      10.086  -6.630  -9.203  1.00  0.85           C  
ATOM   1993  OG1 THR A 251      12.295  -6.705 -10.162  1.00  0.87           O  
ATOM   1994  N   LEU A 252      11.982  -2.867 -10.801  1.00  0.89           N  
ATOM   1995  CA  LEU A 252      13.046  -1.881 -10.955  1.00  0.90           C  
ATOM   1996  C   LEU A 252      13.204  -1.048  -9.688  1.00  0.89           C  
ATOM   1997  CB  LEU A 252      12.761  -0.966 -12.149  1.00  0.87           C  
ATOM   1998  O   LEU A 252      12.252  -0.893  -8.920  1.00  0.87           O  
ATOM   1999  CG  LEU A 252      11.571  -0.016 -12.006  1.00  0.78           C  
ATOM   2000  CD1 LEU A 252      12.042   1.357 -11.537  1.00  0.71           C  
ATOM   2001  CD2 LEU A 252      10.813   0.094 -13.324  1.00  0.71           C  
ATOM   2002  N   GLY A 253      14.339  -0.452  -9.464  1.00  0.89           N  
ATOM   2003  CA  GLY A 253      14.627   0.419  -8.335  1.00  0.89           C  
ATOM   2004  C   GLY A 253      15.784  -0.070  -7.484  1.00  0.89           C  
ATOM   2005  O   GLY A 253      16.695  -0.731  -7.986  1.00  0.87           O  
ATOM   2006  N   PHE A 254      15.748   0.330  -6.183  1.00  0.87           N  
ATOM   2007  CA  PHE A 254      16.734  -0.042  -5.174  1.00  0.88           C  
ATOM   2008  C   PHE A 254      16.596  -1.513  -4.800  1.00  0.88           C  
ATOM   2009  CB  PHE A 254      16.585   0.833  -3.926  1.00  0.86           C  
ATOM   2010  O   PHE A 254      15.483  -2.008  -4.606  1.00  0.87           O  
ATOM   2011  CG  PHE A 254      17.579   0.518  -2.842  1.00  0.83           C  
ATOM   2012  CD1 PHE A 254      18.906   0.913  -2.960  1.00  0.80           C  
ATOM   2013  CD2 PHE A 254      17.187  -0.173  -1.703  1.00  0.80           C  
ATOM   2014  CE1 PHE A 254      19.829   0.623  -1.958  1.00  0.80           C  
ATOM   2015  CE2 PHE A 254      18.103  -0.467  -0.697  1.00  0.81           C  
ATOM   2016  CZ  PHE A 254      19.424  -0.069  -0.827  1.00  0.78           C  
ATOM   2017  N   GLN A 255      17.728  -2.229  -4.559  1.00  0.86           N  
ATOM   2018  CA  GLN A 255      17.672  -3.659  -4.275  1.00  0.87           C  
ATOM   2019  C   GLN A 255      18.770  -4.069  -3.297  1.00  0.86           C  
ATOM   2020  CB  GLN A 255      17.791  -4.469  -5.567  1.00  0.83           C  
ATOM   2021  O   GLN A 255      19.150  -5.240  -3.238  1.00  0.82           O  
ATOM   2022  CG  GLN A 255      18.780  -5.622  -5.481  1.00  0.77           C  
ATOM   2023  CD  GLN A 255      18.760  -6.506  -6.714  1.00  0.72           C  
ATOM   2024  NE2 GLN A 255      19.830  -7.268  -6.915  1.00  0.68           N  
ATOM   2025  OE1 GLN A 255      17.791  -6.505  -7.479  1.00  0.74           O  
ATOM   2026  N   GLY A 256      19.344  -3.174  -2.509  1.00  0.88           N  
ATOM   2027  CA  GLY A 256      20.445  -3.398  -1.586  1.00  0.88           C  
ATOM   2028  C   GLY A 256      20.186  -4.532  -0.612  1.00  0.88           C  
ATOM   2029  O   GLY A 256      21.123  -5.089  -0.036  1.00  0.86           O  
ATOM   2030  N   TYR A 257      18.908  -4.957  -0.541  1.00  0.89           N  
ATOM   2031  CA  TYR A 257      18.517  -6.066   0.321  1.00  0.89           C  
ATOM   2032  C   TYR A 257      17.966  -7.226  -0.500  1.00  0.90           C  
ATOM   2033  CB  TYR A 257      17.474  -5.610   1.346  1.00  0.88           C  
ATOM   2034  O   TYR A 257      17.416  -8.181   0.055  1.00  0.88           O  
ATOM   2035  CG  TYR A 257      17.924  -4.443   2.190  1.00  0.86           C  
ATOM   2036  CD1 TYR A 257      18.938  -4.590   3.134  1.00  0.83           C  
ATOM   2037  CD2 TYR A 257      17.335  -3.191   2.047  1.00  0.83           C  
ATOM   2038  CE1 TYR A 257      19.355  -3.517   3.915  1.00  0.83           C  
ATOM   2039  CE2 TYR A 257      17.743  -2.111   2.824  1.00  0.84           C  
ATOM   2040  OH  TYR A 257      19.161  -1.219   4.524  1.00  0.75           O  
ATOM   2041  CZ  TYR A 257      18.753  -2.284   3.753  1.00  0.82           C  
ATOM   2042  N   GLY A 258      18.001  -7.143  -1.790  1.00  0.89           N  
ATOM   2043  CA  GLY A 258      17.494  -8.172  -2.683  1.00  0.89           C  
ATOM   2044  C   GLY A 258      15.995  -8.086  -2.903  1.00  0.89           C  
ATOM   2045  O   GLY A 258      15.377  -9.039  -3.383  1.00  0.88           O  
ATOM   2046  N   GLN A 259      15.266  -7.029  -2.632  1.00  0.88           N  
ATOM   2047  CA  GLN A 259      13.819  -6.854  -2.579  1.00  0.88           C  
ATOM   2048  C   GLN A 259      13.205  -6.924  -3.974  1.00  0.88           C  
ATOM   2049  CB  GLN A 259      13.463  -5.522  -1.915  1.00  0.86           C  
ATOM   2050  O   GLN A 259      11.987  -7.054  -4.116  1.00  0.86           O  
ATOM   2051  CG  GLN A 259      13.967  -4.302  -2.674  1.00  0.83           C  
ATOM   2052  CD  GLN A 259      15.357  -3.875  -2.242  1.00  0.80           C  
ATOM   2053  NE2 GLN A 259      15.602  -2.570  -2.240  1.00  0.78           N  
ATOM   2054  OE1 GLN A 259      16.203  -4.712  -1.912  1.00  0.79           O  
ATOM   2055  N   LEU A 260      14.002  -6.889  -5.060  1.00  0.89           N  
ATOM   2056  CA  LEU A 260      13.464  -6.986  -6.413  1.00  0.89           C  
ATOM   2057  C   LEU A 260      13.244  -8.443  -6.806  1.00  0.88           C  
ATOM   2058  CB  LEU A 260      14.404  -6.311  -7.414  1.00  0.88           C  
ATOM   2059  O   LEU A 260      12.669  -8.726  -7.860  1.00  0.87           O  
ATOM   2060  CG  LEU A 260      14.649  -4.815  -7.212  1.00  0.88           C  
ATOM   2061  CD1 LEU A 260      15.425  -4.241  -8.393  1.00  0.86           C  
ATOM   2062  CD2 LEU A 260      13.328  -4.077  -7.024  1.00  0.86           C  
ATOM   2063  N   GLY A 261      13.822  -9.463  -6.026  1.00  0.87           N  
ATOM   2064  CA  GLY A 261      13.553 -10.881  -6.208  1.00  0.87           C  
ATOM   2065  C   GLY A 261      14.200 -11.455  -7.455  1.00  0.86           C  
ATOM   2066  O   GLY A 261      13.772 -12.495  -7.960  1.00  0.84           O  
ATOM   2067  N   ASN A 262      15.217 -10.856  -8.074  1.00  0.86           N  
ATOM   2068  CA  ASN A 262      15.830 -11.225  -9.346  1.00  0.86           C  
ATOM   2069  C   ASN A 262      17.240 -11.774  -9.150  1.00  0.86           C  
ATOM   2070  CB  ASN A 262      15.853 -10.028 -10.298  1.00  0.84           C  
ATOM   2071  O   ASN A 262      18.066 -11.713 -10.062  1.00  0.83           O  
ATOM   2072  CG  ASN A 262      16.712  -8.889  -9.782  1.00  0.82           C  
ATOM   2073  ND2 ASN A 262      16.615  -7.734 -10.430  1.00  0.81           N  
ATOM   2074  OD1 ASN A 262      17.456  -9.047  -8.811  1.00  0.80           O  
ATOM   2075  N   ASN A 263      17.604 -12.203  -7.883  1.00  0.87           N  
ATOM   2076  CA  ASN A 263      18.853 -12.827  -7.461  1.00  0.87           C  
ATOM   2077  C   ASN A 263      20.031 -11.865  -7.590  1.00  0.85           C  
ATOM   2078  CB  ASN A 263      19.117 -14.101  -8.266  1.00  0.84           C  
ATOM   2079  O   ASN A 263      21.167 -12.293  -7.805  1.00  0.82           O  
ATOM   2080  CG  ASN A 263      20.174 -14.984  -7.632  1.00  0.78           C  
ATOM   2081  ND2 ASN A 263      20.885 -15.742  -8.458  1.00  0.74           N  
ATOM   2082  OD1 ASN A 263      20.349 -14.985  -6.411  1.00  0.73           O  
ATOM   2083  N   ASN A 264      19.761 -10.615  -7.558  1.00  0.85           N  
ATOM   2084  CA  ASN A 264      20.775  -9.566  -7.560  1.00  0.86           C  
ATOM   2085  C   ASN A 264      20.613  -8.629  -6.367  1.00  0.85           C  
ATOM   2086  CB  ASN A 264      20.725  -8.774  -8.868  1.00  0.83           C  
ATOM   2087  O   ASN A 264      19.545  -8.574  -5.755  1.00  0.82           O  
ATOM   2088  CG  ASN A 264      21.987  -7.971  -9.113  1.00  0.78           C  
ATOM   2089  ND2 ASN A 264      22.248  -7.645 -10.374  1.00  0.79           N  
ATOM   2090  OD1 ASN A 264      22.723  -7.646  -8.177  1.00  0.77           O  
ATOM   2091  N   VAL A 265      21.677  -7.823  -6.038  1.00  0.83           N  
ATOM   2092  CA  VAL A 265      21.660  -6.823  -4.976  1.00  0.84           C  
ATOM   2093  C   VAL A 265      22.052  -5.460  -5.543  1.00  0.81           C  
ATOM   2094  CB  VAL A 265      22.606  -7.209  -3.817  1.00  0.80           C  
ATOM   2095  O   VAL A 265      22.164  -4.481  -4.801  1.00  0.78           O  
ATOM   2096  CG1 VAL A 265      22.112  -8.473  -3.115  1.00  0.74           C  
ATOM   2097  CG2 VAL A 265      24.031  -7.404  -4.333  1.00  0.72           C  
ATOM   2098  N   THR A 266      22.325  -5.371  -6.796  1.00  0.86           N  
ATOM   2099  CA  THR A 266      22.637  -4.115  -7.469  1.00  0.87           C  
ATOM   2100  C   THR A 266      21.363  -3.434  -7.961  1.00  0.86           C  
ATOM   2101  CB  THR A 266      23.593  -4.339  -8.655  1.00  0.84           C  
ATOM   2102  O   THR A 266      20.593  -4.022  -8.723  1.00  0.85           O  
ATOM   2103  CG2 THR A 266      24.019  -3.012  -9.276  1.00  0.76           C  
ATOM   2104  OG1 THR A 266      24.759  -5.035  -8.197  1.00  0.81           O  
ATOM   2105  N   SER A 267      21.137  -2.246  -7.585  1.00  0.86           N  
ATOM   2106  CA  SER A 267      19.958  -1.473  -7.960  1.00  0.87           C  
ATOM   2107  C   SER A 267      19.706  -1.543  -9.462  1.00  0.86           C  
ATOM   2108  CB  SER A 267      20.114  -0.014  -7.528  1.00  0.84           C  
ATOM   2109  O   SER A 267      20.640  -1.434 -10.260  1.00  0.84           O  
ATOM   2110  OG  SER A 267      20.278   0.080  -6.123  1.00  0.79           O  
ATOM   2111  N   ALA A 268      18.528  -1.741  -9.858  1.00  0.86           N  
ATOM   2112  CA  ALA A 268      18.100  -1.859 -11.250  1.00  0.87           C  
ATOM   2113  C   ALA A 268      17.501  -0.549 -11.753  1.00  0.86           C  
ATOM   2114  CB  ALA A 268      17.092  -2.995 -11.402  1.00  0.85           C  
ATOM   2115  O   ALA A 268      16.457  -0.109 -11.265  1.00  0.84           O  
ATOM   2116  N   TYR A 269      18.055  -0.025 -12.814  1.00  0.85           N  
ATOM   2117  CA  TYR A 269      17.611   1.232 -13.406  1.00  0.86           C  
ATOM   2118  C   TYR A 269      16.791   0.982 -14.666  1.00  0.85           C  
ATOM   2119  CB  TYR A 269      18.810   2.126 -13.733  1.00  0.83           C  
ATOM   2120  O   TYR A 269      16.495   1.914 -15.417  1.00  0.82           O  
ATOM   2121  CG  TYR A 269      19.623   2.518 -12.523  1.00  0.81           C  
ATOM   2122  CD1 TYR A 269      19.252   3.603 -11.732  1.00  0.77           C  
ATOM   2123  CD2 TYR A 269      20.764   1.805 -12.169  1.00  0.79           C  
ATOM   2124  CE1 TYR A 269      19.999   3.969 -10.617  1.00  0.79           C  
ATOM   2125  CE2 TYR A 269      21.518   2.162 -11.056  1.00  0.81           C  
ATOM   2126  OH  TYR A 269      21.872   3.602  -9.185  1.00  0.62           O  
ATOM   2127  CZ  TYR A 269      21.128   3.244 -10.288  1.00  0.76           C  
ATOM   2128  N   LYS A 270      16.491  -0.220 -14.990  1.00  0.84           N  
ATOM   2129  CA  LYS A 270      15.569  -0.737 -15.997  1.00  0.85           C  
ATOM   2130  C   LYS A 270      14.660  -1.813 -15.409  1.00  0.86           C  
ATOM   2131  CB  LYS A 270      16.339  -1.298 -17.193  1.00  0.83           C  
ATOM   2132  O   LYS A 270      15.017  -2.466 -14.426  1.00  0.85           O  
ATOM   2133  CG  LYS A 270      17.169  -0.262 -17.936  1.00  0.78           C  
ATOM   2134  CD  LYS A 270      17.937  -0.886 -19.094  1.00  0.77           C  
ATOM   2135  CE  LYS A 270      18.810   0.140 -19.805  1.00  0.73           C  
ATOM   2136  NZ  LYS A 270      19.595  -0.476 -20.916  1.00  0.69           N  
ATOM   2137  N   LEU A 271      13.519  -1.972 -15.951  1.00  0.85           N  
ATOM   2138  CA  LEU A 271      12.690  -3.117 -15.592  1.00  0.86           C  
ATOM   2139  C   LEU A 271      13.418  -4.427 -15.878  1.00  0.85           C  
ATOM   2140  CB  LEU A 271      11.364  -3.080 -16.355  1.00  0.84           C  
ATOM   2141  O   LEU A 271      13.815  -4.685 -17.016  1.00  0.83           O  
ATOM   2142  CG  LEU A 271      10.356  -2.019 -15.911  1.00  0.81           C  
ATOM   2143  CD1 LEU A 271       9.178  -1.968 -16.879  1.00  0.76           C  
ATOM   2144  CD2 LEU A 271       9.875  -2.298 -14.491  1.00  0.76           C  
ATOM   2145  N   ASN A 272      13.589  -5.170 -14.876  1.00  0.87           N  
ATOM   2146  CA  ASN A 272      14.125  -6.526 -14.932  1.00  0.87           C  
ATOM   2147  C   ASN A 272      13.036  -7.569 -14.698  1.00  0.87           C  
ATOM   2148  CB  ASN A 272      15.255  -6.699 -13.915  1.00  0.85           C  
ATOM   2149  O   ASN A 272      12.223  -7.429 -13.783  1.00  0.86           O  
ATOM   2150  CG  ASN A 272      16.468  -5.849 -14.238  1.00  0.81           C  
ATOM   2151  ND2 ASN A 272      16.633  -4.750 -13.512  1.00  0.80           N  
ATOM   2152  OD1 ASN A 272      17.250  -6.177 -15.135  1.00  0.79           O  
ATOM   2153  N   PRO A 273      12.995  -8.572 -15.551  1.00  0.84           N  
ATOM   2154  CA  PRO A 273      12.109  -9.694 -15.234  1.00  0.84           C  
ATOM   2155  C   PRO A 273      12.455 -10.362 -13.905  1.00  0.84           C  
ATOM   2156  CB  PRO A 273      12.328 -10.657 -16.403  1.00  0.83           C  
ATOM   2157  O   PRO A 273      13.634 -10.554 -13.595  1.00  0.83           O  
ATOM   2158  CG  PRO A 273      13.739 -10.419 -16.835  1.00  0.81           C  
ATOM   2159  CD  PRO A 273      14.072  -8.974 -16.600  1.00  0.80           C  
ATOM   2160  N   VAL A 274      11.447 -10.605 -13.082  1.00  0.85           N  
ATOM   2161  CA  VAL A 274      11.580 -11.525 -11.957  1.00  0.84           C  
ATOM   2162  C   VAL A 274      11.602 -12.964 -12.465  1.00  0.82           C  
ATOM   2163  CB  VAL A 274      10.438 -11.338 -10.933  1.00  0.82           C  
ATOM   2164  O   VAL A 274      10.621 -13.441 -13.042  1.00  0.78           O  
ATOM   2165  CG1 VAL A 274      10.603 -12.301  -9.758  1.00  0.80           C  
ATOM   2166  CG2 VAL A 274      10.393  -9.893 -10.441  1.00  0.80           C  
ATOM   2167  N   LEU A 275      12.661 -13.563 -12.524  1.00  0.73           N  
ATOM   2168  CA  LEU A 275      12.867 -14.875 -13.127  1.00  0.73           C  
ATOM   2169  C   LEU A 275      11.925 -15.908 -12.518  1.00  0.72           C  
ATOM   2170  CB  LEU A 275      14.320 -15.324 -12.949  1.00  0.66           C  
ATOM   2171  O   LEU A 275      11.847 -16.037 -11.294  1.00  0.67           O  
ATOM   2172  CG  LEU A 275      15.387 -14.441 -13.598  1.00  0.61           C  
ATOM   2173  CD1 LEU A 275      16.780 -14.977 -13.285  1.00  0.56           C  
ATOM   2174  CD2 LEU A 275      15.167 -14.355 -15.104  1.00  0.60           C  
ATOM   2175  N   SER A 276      11.288 -16.659 -13.406  1.00  0.65           N  
ATOM   2176  CA  SER A 276      10.368 -17.734 -13.050  1.00  0.65           C  
ATOM   2177  C   SER A 276      11.044 -18.766 -12.153  1.00  0.66           C  
ATOM   2178  CB  SER A 276       9.827 -18.415 -14.308  1.00  0.58           C  
ATOM   2179  O   SER A 276      10.388 -19.399 -11.323  1.00  0.62           O  
ATOM   2180  OG  SER A 276      10.874 -19.037 -15.033  1.00  0.51           O  
ATOM   2181  N   THR A 277      12.295 -19.024 -12.334  1.00  0.70           N  
ATOM   2182  CA  THR A 277      12.995 -20.051 -11.571  1.00  0.70           C  
ATOM   2183  C   THR A 277      12.924 -19.757 -10.075  1.00  0.69           C  
ATOM   2184  CB  THR A 277      14.468 -20.162 -12.005  1.00  0.64           C  
ATOM   2185  O   THR A 277      13.276 -20.605  -9.253  1.00  0.65           O  
ATOM   2186  CG2 THR A 277      14.584 -20.734 -13.415  1.00  0.53           C  
ATOM   2187  OG1 THR A 277      15.068 -18.861 -11.978  1.00  0.66           O  
ATOM   2188  N   THR A 278      12.445 -18.611  -9.807  1.00  0.61           N  
ATOM   2189  CA  THR A 278      12.337 -18.232  -8.402  1.00  0.61           C  
ATOM   2190  C   THR A 278      10.880 -18.237  -7.951  1.00  0.61           C  
ATOM   2191  CB  THR A 278      12.950 -16.842  -8.151  1.00  0.57           C  
ATOM   2192  O   THR A 278      10.596 -18.212  -6.751  1.00  0.58           O  
ATOM   2193  CG2 THR A 278      14.450 -16.844  -8.428  1.00  0.50           C  
ATOM   2194  OG1 THR A 278      12.318 -15.885  -9.009  1.00  0.52           O  
ATOM   2195  N   VAL A 279       9.926 -18.314  -8.980  1.00  0.67           N  
ATOM   2196  CA  VAL A 279       8.485 -18.418  -8.778  1.00  0.67           C  
ATOM   2197  C   VAL A 279       7.951 -19.658  -9.491  1.00  0.67           C  
ATOM   2198  CB  VAL A 279       7.749 -17.156  -9.281  1.00  0.64           C  
ATOM   2199  O   VAL A 279       8.221 -19.865 -10.677  1.00  0.64           O  
ATOM   2200  CG1 VAL A 279       6.267 -17.212  -8.915  1.00  0.60           C  
ATOM   2201  CG2 VAL A 279       8.397 -15.897  -8.707  1.00  0.61           C  
ATOM   2202  N   PRO A 280       7.246 -20.559  -8.785  1.00  0.64           N  
ATOM   2203  CA  PRO A 280       6.660 -21.724  -9.452  1.00  0.63           C  
ATOM   2204  C   PRO A 280       5.723 -21.340 -10.596  1.00  0.64           C  
ATOM   2205  CB  PRO A 280       5.892 -22.425  -8.329  1.00  0.61           C  
ATOM   2206  O   PRO A 280       5.037 -20.318 -10.519  1.00  0.61           O  
ATOM   2207  CG  PRO A 280       6.517 -21.921  -7.068  1.00  0.59           C  
ATOM   2208  CD  PRO A 280       6.996 -20.517  -7.300  1.00  0.59           C  
ATOM   2209  N   ASP A 281       5.702 -21.969 -11.727  1.00  0.61           N  
ATOM   2210  CA  ASP A 281       5.129 -21.769 -13.054  1.00  0.60           C  
ATOM   2211  C   ASP A 281       3.606 -21.684 -12.987  1.00  0.61           C  
ATOM   2212  CB  ASP A 281       5.551 -22.898 -13.997  1.00  0.55           C  
ATOM   2213  O   ASP A 281       2.925 -21.825 -14.006  1.00  0.57           O  
ATOM   2214  CG  ASP A 281       6.726 -22.521 -14.883  1.00  0.52           C  
ATOM   2215  OD1 ASP A 281       7.111 -21.332 -14.914  1.00  0.52           O  
ATOM   2216  OD2 ASP A 281       7.271 -23.422 -15.558  1.00  0.54           O  
ATOM   2217  N   ASP A 282       3.108 -21.447 -11.907  1.00  0.58           N  
ATOM   2218  CA  ASP A 282       1.652 -21.406 -11.822  1.00  0.58           C  
ATOM   2219  C   ASP A 282       1.111 -20.067 -12.319  1.00  0.58           C  
ATOM   2220  CB  ASP A 282       1.191 -21.659 -10.385  1.00  0.53           C  
ATOM   2221  O   ASP A 282       1.555 -19.008 -11.872  1.00  0.55           O  
ATOM   2222  CG  ASP A 282       1.239 -23.126  -9.997  1.00  0.50           C  
ATOM   2223  OD1 ASP A 282       1.205 -23.996 -10.894  1.00  0.50           O  
ATOM   2224  OD2 ASP A 282       1.309 -23.415  -8.782  1.00  0.51           O  
ATOM   2225  N   SER A 283       0.233 -20.080 -13.363  1.00  0.56           N  
ATOM   2226  CA  SER A 283      -0.486 -19.057 -14.116  1.00  0.55           C  
ATOM   2227  C   SER A 283      -1.407 -18.248 -13.209  1.00  0.57           C  
ATOM   2228  CB  SER A 283      -1.298 -19.694 -15.244  1.00  0.50           C  
ATOM   2229  O   SER A 283      -2.054 -17.301 -13.659  1.00  0.53           O  
ATOM   2230  OG  SER A 283      -2.272 -20.582 -14.724  1.00  0.44           O  
ATOM   2231  N   GLU A 284      -1.414 -18.584 -11.973  1.00  0.62           N  
ATOM   2232  CA  GLU A 284      -2.438 -17.988 -11.120  1.00  0.61           C  
ATOM   2233  C   GLU A 284      -1.829 -16.982 -10.147  1.00  0.62           C  
ATOM   2234  CB  GLU A 284      -3.195 -19.073 -10.350  1.00  0.57           C  
ATOM   2235  O   GLU A 284      -1.638 -17.289  -8.968  1.00  0.58           O  
ATOM   2236  CG  GLU A 284      -4.033 -19.984 -11.235  1.00  0.53           C  
ATOM   2237  CD  GLU A 284      -5.061 -20.793 -10.461  1.00  0.53           C  
ATOM   2238  OE1 GLU A 284      -4.887 -20.983  -9.236  1.00  0.55           O  
ATOM   2239  OE2 GLU A 284      -6.049 -21.241 -11.084  1.00  0.50           O  
ATOM   2240  N   PHE A 285      -1.284 -15.938 -10.710  1.00  0.61           N  
ATOM   2241  CA  PHE A 285      -0.860 -14.773  -9.944  1.00  0.61           C  
ATOM   2242  C   PHE A 285      -1.998 -14.252  -9.076  1.00  0.61           C  
ATOM   2243  CB  PHE A 285      -0.364 -13.665 -10.879  1.00  0.55           C  
ATOM   2244  O   PHE A 285      -3.083 -13.951  -9.579  1.00  0.57           O  
ATOM   2245  CG  PHE A 285       0.136 -12.442 -10.159  1.00  0.50           C  
ATOM   2246  CD1 PHE A 285      -0.706 -11.359  -9.934  1.00  0.45           C  
ATOM   2247  CD2 PHE A 285       1.447 -12.374  -9.708  1.00  0.47           C  
ATOM   2248  CE1 PHE A 285      -0.246 -10.225  -9.268  1.00  0.43           C  
ATOM   2249  CE2 PHE A 285       1.914 -11.244  -9.042  1.00  0.46           C  
ATOM   2250  CZ  PHE A 285       1.066 -10.171  -8.823  1.00  0.44           C  
ATOM   2251  N   ILE A 286      -1.646 -14.052  -7.702  1.00  0.59           N  
ATOM   2252  CA  ILE A 286      -2.762 -13.579  -6.890  1.00  0.58           C  
ATOM   2253  C   ILE A 286      -2.578 -12.096  -6.573  1.00  0.59           C  
ATOM   2254  CB  ILE A 286      -2.896 -14.393  -5.583  1.00  0.49           C  
ATOM   2255  O   ILE A 286      -3.493 -11.294  -6.774  1.00  0.54           O  
ATOM   2256  CG1 ILE A 286      -3.116 -15.877  -5.900  1.00  0.36           C  
ATOM   2257  CG2 ILE A 286      -4.034 -13.843  -4.718  1.00  0.36           C  
ATOM   2258  CD1 ILE A 286      -3.168 -16.771  -4.669  1.00  0.33           C  
ATOM   2259  N   ARG A 287      -1.366 -11.803  -6.002  1.00  0.68           N  
ATOM   2260  CA  ARG A 287      -1.236 -10.484  -5.391  1.00  0.68           C  
ATOM   2261  C   ARG A 287       0.185 -10.252  -4.887  1.00  0.69           C  
ATOM   2262  CB  ARG A 287      -2.233 -10.323  -4.241  1.00  0.64           C  
ATOM   2263  O   ARG A 287       0.829 -11.176  -4.384  1.00  0.66           O  
ATOM   2264  CG  ARG A 287      -2.327  -8.905  -3.702  1.00  0.61           C  
ATOM   2265  CD  ARG A 287      -3.457  -8.760  -2.692  1.00  0.61           C  
ATOM   2266  NE  ARG A 287      -3.551  -7.395  -2.181  1.00  0.48           N  
ATOM   2267  NH1 ARG A 287      -5.261  -7.849  -0.695  1.00  0.42           N  
ATOM   2268  NH2 ARG A 287      -4.406  -5.728  -0.853  1.00  0.39           N  
ATOM   2269  CZ  ARG A 287      -4.406  -6.994  -1.244  1.00  0.57           C  
ATOM   2270  N   ILE A 288       0.765  -9.066  -5.034  1.00  0.70           N  
ATOM   2271  CA  ILE A 288       1.974  -8.562  -4.393  1.00  0.71           C  
ATOM   2272  C   ILE A 288       1.610  -7.474  -3.386  1.00  0.70           C  
ATOM   2273  CB  ILE A 288       2.979  -8.015  -5.433  1.00  0.65           C  
ATOM   2274  O   ILE A 288       0.868  -6.544  -3.709  1.00  0.65           O  
ATOM   2275  CG1 ILE A 288       3.370  -9.114  -6.427  1.00  0.57           C  
ATOM   2276  CG2 ILE A 288       4.216  -7.440  -4.737  1.00  0.54           C  
ATOM   2277  CD1 ILE A 288       4.298  -8.642  -7.538  1.00  0.56           C  
ATOM   2278  N   GLU A 289       2.152  -7.672  -2.222  1.00  0.71           N  
ATOM   2279  CA  GLU A 289       2.102  -6.612  -1.220  1.00  0.71           C  
ATOM   2280  C   GLU A 289       3.491  -6.036  -0.957  1.00  0.71           C  
ATOM   2281  CB  GLU A 289       1.492  -7.132   0.084  1.00  0.68           C  
ATOM   2282  O   GLU A 289       4.464  -6.782  -0.830  1.00  0.68           O  
ATOM   2283  CG  GLU A 289       0.030  -7.534  -0.039  1.00  0.63           C  
ATOM   2284  CD  GLU A 289      -0.905  -6.349  -0.225  1.00  0.62           C  
ATOM   2285  OE1 GLU A 289      -0.463  -5.193  -0.036  1.00  0.63           O  
ATOM   2286  OE2 GLU A 289      -2.088  -6.579  -0.561  1.00  0.59           O  
ATOM   2287  N   ASN A 290       3.566  -4.798  -1.027  1.00  0.70           N  
ATOM   2288  CA  ASN A 290       4.764  -4.074  -0.617  1.00  0.71           C  
ATOM   2289  C   ASN A 290       4.907  -4.042   0.902  1.00  0.70           C  
ATOM   2290  CB  ASN A 290       4.752  -2.652  -1.180  1.00  0.64           C  
ATOM   2291  O   ASN A 290       4.087  -3.436   1.594  1.00  0.65           O  
ATOM   2292  CG  ASN A 290       6.090  -1.955  -1.035  1.00  0.58           C  
ATOM   2293  ND2 ASN A 290       6.240  -0.814  -1.699  1.00  0.52           N  
ATOM   2294  OD1 ASN A 290       6.983  -2.437  -0.334  1.00  0.55           O  
ATOM   2295  N   THR A 291       5.954  -4.742   1.391  1.00  0.60           N  
ATOM   2296  CA  THR A 291       6.392  -4.505   2.762  1.00  0.58           C  
ATOM   2297  C   THR A 291       7.264  -3.255   2.842  1.00  0.58           C  
ATOM   2298  CB  THR A 291       7.169  -5.713   3.317  1.00  0.52           C  
ATOM   2299  O   THR A 291       8.436  -3.284   2.459  1.00  0.52           O  
ATOM   2300  CG2 THR A 291       6.306  -6.970   3.313  1.00  0.45           C  
ATOM   2301  OG1 THR A 291       8.330  -5.940   2.509  1.00  0.55           O  
ATOM   2302  N   SER A 292       6.702  -2.049   2.795  1.00  0.72           N  
ATOM   2303  CA  SER A 292       7.366  -0.751   2.859  1.00  0.71           C  
ATOM   2304  C   SER A 292       8.557  -0.692   1.909  1.00  0.72           C  
ATOM   2305  CB  SER A 292       7.826  -0.454   4.287  1.00  0.67           C  
ATOM   2306  O   SER A 292       8.405  -0.350   0.735  1.00  0.66           O  
ATOM   2307  OG  SER A 292       8.758  -1.427   4.727  1.00  0.59           O  
ATOM   2308  N   THR A 293       9.882  -0.633   2.385  1.00  0.71           N  
ATOM   2309  CA  THR A 293      11.076  -0.337   1.603  1.00  0.72           C  
ATOM   2310  C   THR A 293      11.885  -1.606   1.348  1.00  0.75           C  
ATOM   2311  CB  THR A 293      11.962   0.707   2.309  1.00  0.67           C  
ATOM   2312  O   THR A 293      12.876  -1.580   0.616  1.00  0.73           O  
ATOM   2313  CG2 THR A 293      11.222   2.029   2.483  1.00  0.57           C  
ATOM   2314  OG1 THR A 293      12.340   0.210   3.599  1.00  0.62           O  
ATOM   2315  N   ARG A 294      11.400  -2.837   1.932  1.00  0.73           N  
ATOM   2316  CA  ARG A 294      12.529  -3.752   2.065  1.00  0.77           C  
ATOM   2317  C   ARG A 294      12.124  -5.178   1.706  1.00  0.78           C  
ATOM   2318  CB  ARG A 294      13.092  -3.709   3.487  1.00  0.70           C  
ATOM   2319  O   ARG A 294      12.867  -6.125   1.971  1.00  0.74           O  
ATOM   2320  CG  ARG A 294      13.713  -2.373   3.864  1.00  0.67           C  
ATOM   2321  CD  ARG A 294      14.354  -2.419   5.244  1.00  0.65           C  
ATOM   2322  NE  ARG A 294      14.990  -1.149   5.585  1.00  0.53           N  
ATOM   2323  NH1 ARG A 294      15.749  -1.848   7.652  1.00  0.35           N  
ATOM   2324  NH2 ARG A 294      16.180   0.284   6.928  1.00  0.30           N  
ATOM   2325  CZ  ARG A 294      15.638  -0.907   6.721  1.00  0.67           C  
ATOM   2326  N   GLY A 295      10.977  -5.411   1.152  1.00  0.77           N  
ATOM   2327  CA  GLY A 295      10.665  -6.759   0.702  1.00  0.79           C  
ATOM   2328  C   GLY A 295       9.448  -6.819  -0.202  1.00  0.79           C  
ATOM   2329  O   GLY A 295       8.657  -5.876  -0.251  1.00  0.75           O  
ATOM   2330  N   LEU A 296       9.307  -7.921  -0.945  1.00  0.74           N  
ATOM   2331  CA  LEU A 296       8.152  -8.316  -1.744  1.00  0.78           C  
ATOM   2332  C   LEU A 296       7.577  -9.639  -1.250  1.00  0.78           C  
ATOM   2333  CB  LEU A 296       8.537  -8.433  -3.221  1.00  0.71           C  
ATOM   2334  O   LEU A 296       8.325 -10.558  -0.910  1.00  0.75           O  
ATOM   2335  CG  LEU A 296       8.951  -7.137  -3.918  1.00  0.64           C  
ATOM   2336  CD1 LEU A 296       9.476  -7.433  -5.319  1.00  0.58           C  
ATOM   2337  CD2 LEU A 296       7.779  -6.163  -3.976  1.00  0.63           C  
ATOM   2338  N   VAL A 297       6.359  -9.677  -1.192  1.00  0.73           N  
ATOM   2339  CA  VAL A 297       5.640 -10.919  -0.926  1.00  0.73           C  
ATOM   2340  C   VAL A 297       4.835 -11.324  -2.159  1.00  0.74           C  
ATOM   2341  CB  VAL A 297       4.707 -10.784   0.298  1.00  0.68           C  
ATOM   2342  O   VAL A 297       4.085 -10.516  -2.711  1.00  0.69           O  
ATOM   2343  CG1 VAL A 297       4.054 -12.125   0.629  1.00  0.69           C  
ATOM   2344  CG2 VAL A 297       5.482 -10.252   1.502  1.00  0.65           C  
ATOM   2345  N   TYR A 298       5.060 -12.518  -2.540  1.00  0.76           N  
ATOM   2346  CA  TYR A 298       4.446 -13.171  -3.691  1.00  0.76           C  
ATOM   2347  C   TYR A 298       3.626 -14.380  -3.259  1.00  0.76           C  
ATOM   2348  CB  TYR A 298       5.516 -13.599  -4.700  1.00  0.71           C  
ATOM   2349  O   TYR A 298       4.037 -15.133  -2.374  1.00  0.71           O  
ATOM   2350  CG  TYR A 298       4.970 -14.385  -5.867  1.00  0.64           C  
ATOM   2351  CD1 TYR A 298       5.085 -15.773  -5.912  1.00  0.59           C  
ATOM   2352  CD2 TYR A 298       4.340 -13.742  -6.927  1.00  0.62           C  
ATOM   2353  CE1 TYR A 298       4.585 -16.501  -6.987  1.00  0.56           C  
ATOM   2354  CE2 TYR A 298       3.836 -14.460  -8.006  1.00  0.60           C  
ATOM   2355  OH  TYR A 298       3.466 -16.553  -9.094  1.00  0.36           O  
ATOM   2356  CZ  TYR A 298       3.963 -15.837  -8.027  1.00  0.56           C  
ATOM   2357  N   TYR A 299       2.407 -14.603  -4.066  1.00  0.74           N  
ATOM   2358  CA  TYR A 299       1.535 -15.751  -3.843  1.00  0.75           C  
ATOM   2359  C   TYR A 299       1.330 -16.539  -5.132  1.00  0.73           C  
ATOM   2360  CB  TYR A 299       0.181 -15.298  -3.288  1.00  0.69           C  
ATOM   2361  O   TYR A 299       0.965 -15.969  -6.163  1.00  0.69           O  
ATOM   2362  CG  TYR A 299       0.291 -14.325  -2.139  1.00  0.62           C  
ATOM   2363  CD1 TYR A 299       0.339 -14.775  -0.822  1.00  0.56           C  
ATOM   2364  CD2 TYR A 299       0.346 -12.955  -2.369  1.00  0.58           C  
ATOM   2365  CE1 TYR A 299       0.438 -13.882   0.240  1.00  0.48           C  
ATOM   2366  CE2 TYR A 299       0.446 -12.052  -1.315  1.00  0.51           C  
ATOM   2367  OH  TYR A 299       0.590 -11.636   1.031  1.00  0.32           O  
ATOM   2368  CZ  TYR A 299       0.491 -12.525  -0.016  1.00  0.52           C  
ATOM   2369  N   SER A 300       1.426 -17.834  -4.893  1.00  0.73           N  
ATOM   2370  CA  SER A 300       1.106 -18.779  -5.959  1.00  0.73           C  
ATOM   2371  C   SER A 300       0.858 -20.177  -5.403  1.00  0.74           C  
ATOM   2372  CB  SER A 300       2.234 -18.824  -6.991  1.00  0.71           C  
ATOM   2373  O   SER A 300       1.523 -20.600  -4.455  1.00  0.71           O  
ATOM   2374  OG  SER A 300       1.892 -19.675  -8.072  1.00  0.69           O  
ATOM   2375  N   SER A 301      -0.318 -20.939  -5.798  1.00  0.73           N  
ATOM   2376  CA  SER A 301      -0.627 -22.349  -5.587  1.00  0.72           C  
ATOM   2377  C   SER A 301      -0.703 -22.682  -4.101  1.00  0.73           C  
ATOM   2378  CB  SER A 301       0.419 -23.235  -6.264  1.00  0.69           C  
ATOM   2379  O   SER A 301      -0.202 -23.721  -3.666  1.00  0.70           O  
ATOM   2380  OG  SER A 301       0.475 -22.974  -7.656  1.00  0.66           O  
ATOM   2381  N   GLY A 302      -1.172 -21.773  -3.309  1.00  0.77           N  
ATOM   2382  CA  GLY A 302      -1.363 -22.006  -1.886  1.00  0.77           C  
ATOM   2383  C   GLY A 302      -0.110 -21.758  -1.068  1.00  0.77           C  
ATOM   2384  O   GLY A 302      -0.084 -22.027   0.135  1.00  0.76           O  
ATOM   2385  N   LYS A 303       0.936 -21.258  -1.727  1.00  0.82           N  
ATOM   2386  CA  LYS A 303       2.209 -20.948  -1.083  1.00  0.83           C  
ATOM   2387  C   LYS A 303       2.468 -19.445  -1.072  1.00  0.83           C  
ATOM   2388  CB  LYS A 303       3.357 -21.673  -1.788  1.00  0.81           C  
ATOM   2389  O   LYS A 303       1.978 -18.718  -1.939  1.00  0.82           O  
ATOM   2390  CG  LYS A 303       3.302 -23.188  -1.665  1.00  0.80           C  
ATOM   2391  CD  LYS A 303       4.437 -23.853  -2.431  1.00  0.79           C  
ATOM   2392  CE  LYS A 303       4.509 -25.347  -2.142  1.00  0.75           C  
ATOM   2393  NZ  LYS A 303       5.902 -25.870  -2.272  1.00  0.76           N  
ATOM   2394  N   ILE A 304       3.254 -19.039  -0.163  1.00  0.84           N  
ATOM   2395  CA  ILE A 304       3.726 -17.666  -0.017  1.00  0.85           C  
ATOM   2396  C   ILE A 304       5.242 -17.620  -0.198  1.00  0.85           C  
ATOM   2397  CB  ILE A 304       3.331 -17.075   1.355  1.00  0.84           C  
ATOM   2398  O   ILE A 304       5.974 -18.370   0.452  1.00  0.85           O  
ATOM   2399  CG1 ILE A 304       1.809 -17.103   1.530  1.00  0.81           C  
ATOM   2400  CG2 ILE A 304       3.875 -15.652   1.506  1.00  0.80           C  
ATOM   2401  CD1 ILE A 304       1.342 -16.778   2.942  1.00  0.78           C  
ATOM   2402  N   TYR A 305       5.642 -16.689  -0.997  1.00  0.85           N  
ATOM   2403  CA  TYR A 305       7.055 -16.407  -1.228  1.00  0.86           C  
ATOM   2404  C   TYR A 305       7.395 -14.972  -0.843  1.00  0.86           C  
ATOM   2405  CB  TYR A 305       7.419 -16.654  -2.696  1.00  0.85           C  
ATOM   2406  O   TYR A 305       6.613 -14.053  -1.097  1.00  0.85           O  
ATOM   2407  CG  TYR A 305       7.155 -18.066  -3.157  1.00  0.85           C  
ATOM   2408  CD1 TYR A 305       8.152 -19.037  -3.097  1.00  0.84           C  
ATOM   2409  CD2 TYR A 305       5.910 -18.433  -3.656  1.00  0.84           C  
ATOM   2410  CE1 TYR A 305       7.915 -20.340  -3.523  1.00  0.83           C  
ATOM   2411  CE2 TYR A 305       5.661 -19.732  -4.084  1.00  0.83           C  
ATOM   2412  OH  TYR A 305       6.427 -21.965  -4.437  1.00  0.81           O  
ATOM   2413  CZ  TYR A 305       6.668 -20.677  -4.014  1.00  0.82           C  
ATOM   2414  N   SER A 306       8.560 -14.778  -0.286  1.00  0.88           N  
ATOM   2415  CA  SER A 306       9.034 -13.458   0.117  1.00  0.88           C  
ATOM   2416  C   SER A 306      10.493 -13.251  -0.275  1.00  0.88           C  
ATOM   2417  CB  SER A 306       8.871 -13.267   1.626  1.00  0.87           C  
ATOM   2418  O   SER A 306      11.256 -14.214  -0.380  1.00  0.88           O  
ATOM   2419  OG  SER A 306       7.514 -13.413   2.007  1.00  0.81           O  
ATOM   2420  N   THR A 307      10.893 -12.055  -0.543  1.00  0.88           N  
ATOM   2421  CA  THR A 307      12.273 -11.671  -0.818  1.00  0.89           C  
ATOM   2422  C   THR A 307      12.620 -10.362  -0.115  1.00  0.89           C  
ATOM   2423  CB  THR A 307      12.521 -11.527  -2.331  1.00  0.88           C  
ATOM   2424  O   THR A 307      11.736  -9.670   0.393  1.00  0.87           O  
ATOM   2425  CG2 THR A 307      11.690 -10.391  -2.919  1.00  0.84           C  
ATOM   2426  OG1 THR A 307      13.910 -11.254  -2.558  1.00  0.86           O  
ATOM   2427  N   GLY A 308      13.916 -10.100   0.008  1.00  0.90           N  
ATOM   2428  CA  GLY A 308      14.371  -8.823   0.533  1.00  0.90           C  
ATOM   2429  C   GLY A 308      14.980  -8.930   1.919  1.00  0.91           C  
ATOM   2430  O   GLY A 308      15.643  -9.919   2.237  1.00  0.89           O  
ATOM   2431  N   TYR A 309      14.836  -7.912   2.713  1.00  0.89           N  
ATOM   2432  CA  TYR A 309      15.360  -7.708   4.059  1.00  0.90           C  
ATOM   2433  C   TYR A 309      14.727  -8.682   5.044  1.00  0.90           C  
ATOM   2434  CB  TYR A 309      15.115  -6.267   4.518  1.00  0.89           C  
ATOM   2435  O   TYR A 309      13.512  -8.894   5.024  1.00  0.89           O  
ATOM   2436  CG  TYR A 309      15.814  -5.915   5.809  1.00  0.85           C  
ATOM   2437  CD1 TYR A 309      17.201  -5.793   5.862  1.00  0.81           C  
ATOM   2438  CD2 TYR A 309      15.090  -5.705   6.977  1.00  0.81           C  
ATOM   2439  CE1 TYR A 309      17.850  -5.471   7.049  1.00  0.82           C  
ATOM   2440  CE2 TYR A 309      15.729  -5.382   8.171  1.00  0.82           C  
ATOM   2441  OH  TYR A 309      17.743  -4.947   9.375  1.00  0.73           O  
ATOM   2442  CZ  TYR A 309      17.106  -5.267   8.196  1.00  0.80           C  
ATOM   2443  N   ASN A 310      15.516  -9.211   6.056  1.00  0.91           N  
ATOM   2444  CA  ASN A 310      15.003 -10.320   6.853  1.00  0.92           C  
ATOM   2445  C   ASN A 310      15.585 -10.314   8.264  1.00  0.91           C  
ATOM   2446  CB  ASN A 310      15.293 -11.655   6.165  1.00  0.92           C  
ATOM   2447  O   ASN A 310      15.531 -11.324   8.967  1.00  0.89           O  
ATOM   2448  CG  ASN A 310      14.440 -12.787   6.702  1.00  0.94           C  
ATOM   2449  ND2 ASN A 310      14.962 -14.006   6.638  1.00  0.94           N  
ATOM   2450  OD1 ASN A 310      13.320 -12.568   7.171  1.00  0.93           O  
ATOM   2451  N   ASN A 311      16.145  -9.202   8.799  1.00  0.91           N  
ATOM   2452  CA  ASN A 311      16.846  -9.107  10.075  1.00  0.91           C  
ATOM   2453  C   ASN A 311      15.915  -9.396  11.249  1.00  0.91           C  
ATOM   2454  CB  ASN A 311      17.489  -7.727  10.233  1.00  0.89           C  
ATOM   2455  O   ASN A 311      16.372  -9.746  12.338  1.00  0.90           O  
ATOM   2456  CG  ASN A 311      18.763  -7.580   9.425  1.00  0.82           C  
ATOM   2457  ND2 ASN A 311      19.384  -6.409   9.506  1.00  0.80           N  
ATOM   2458  OD1 ASN A 311      19.185  -8.511   8.733  1.00  0.79           O  
ATOM   2459  N   ASN A 312      14.617  -9.244  10.979  1.00  0.90           N  
ATOM   2460  CA  ASN A 312      13.640  -9.536  12.023  1.00  0.90           C  
ATOM   2461  C   ASN A 312      12.954 -10.879  11.789  1.00  0.91           C  
ATOM   2462  CB  ASN A 312      12.600  -8.417  12.112  1.00  0.89           C  
ATOM   2463  O   ASN A 312      12.047 -11.255  12.533  1.00  0.90           O  
ATOM   2464  CG  ASN A 312      13.218  -7.069  12.426  1.00  0.86           C  
ATOM   2465  ND2 ASN A 312      13.217  -6.174  11.446  1.00  0.85           N  
ATOM   2466  OD1 ASN A 312      13.693  -6.834  13.540  1.00  0.84           O  
ATOM   2467  N   GLY A 313      13.312 -11.601  10.709  1.00  0.91           N  
ATOM   2468  CA  GLY A 313      12.695 -12.871  10.360  1.00  0.92           C  
ATOM   2469  C   GLY A 313      11.416 -12.713   9.560  1.00  0.92           C  
ATOM   2470  O   GLY A 313      10.640 -13.661   9.426  1.00  0.90           O  
ATOM   2471  N   GLN A 314      11.090 -11.555   8.954  1.00  0.90           N  
ATOM   2472  CA  GLN A 314       9.831 -11.194   8.312  1.00  0.90           C  
ATOM   2473  C   GLN A 314       9.648 -11.946   6.997  1.00  0.90           C  
ATOM   2474  CB  GLN A 314       9.766  -9.686   8.068  1.00  0.88           C  
ATOM   2475  O   GLN A 314       8.560 -11.940   6.418  1.00  0.88           O  
ATOM   2476  CG  GLN A 314      10.807  -9.177   7.080  1.00  0.85           C  
ATOM   2477  CD  GLN A 314      12.097  -8.751   7.755  1.00  0.83           C  
ATOM   2478  NE2 GLN A 314      12.655  -7.628   7.314  1.00  0.81           N  
ATOM   2479  OE1 GLN A 314      12.589  -9.425   8.666  1.00  0.81           O  
ATOM   2480  N   LEU A 315      10.665 -12.664   6.457  1.00  0.90           N  
ATOM   2481  CA  LEU A 315      10.466 -13.508   5.284  1.00  0.91           C  
ATOM   2482  C   LEU A 315       9.811 -14.830   5.670  1.00  0.91           C  
ATOM   2483  CB  LEU A 315      11.800 -13.772   4.581  1.00  0.90           C  
ATOM   2484  O   LEU A 315       9.468 -15.634   4.801  1.00  0.90           O  
ATOM   2485  CG  LEU A 315      12.552 -12.542   4.069  1.00  0.90           C  
ATOM   2486  CD1 LEU A 315      13.718 -12.965   3.183  1.00  0.88           C  
ATOM   2487  CD2 LEU A 315      11.607 -11.614   3.312  1.00  0.88           C  
ATOM   2488  N   ALA A 316       9.705 -15.234   6.953  1.00  0.91           N  
ATOM   2489  CA  ALA A 316       9.013 -16.380   7.537  1.00  0.92           C  
ATOM   2490  C   ALA A 316       9.624 -17.694   7.056  1.00  0.92           C  
ATOM   2491  CB  ALA A 316       7.525 -16.333   7.195  1.00  0.91           C  
ATOM   2492  O   ALA A 316       8.911 -18.680   6.854  1.00  0.91           O  
ATOM   2493  N   ASN A 317      10.960 -17.791   6.842  1.00  0.93           N  
ATOM   2494  CA  ASN A 317      11.652 -18.918   6.225  1.00  0.93           C  
ATOM   2495  C   ASN A 317      12.616 -19.586   7.201  1.00  0.93           C  
ATOM   2496  CB  ASN A 317      12.397 -18.467   4.967  1.00  0.92           C  
ATOM   2497  O   ASN A 317      13.623 -20.163   6.788  1.00  0.92           O  
ATOM   2498  CG  ASN A 317      13.556 -17.540   5.275  1.00  0.90           C  
ATOM   2499  ND2 ASN A 317      14.418 -17.321   4.290  1.00  0.89           N  
ATOM   2500  OD1 ASN A 317      13.676 -17.026   6.390  1.00  0.87           O  
ATOM   2501  N   ASN A 318      12.393 -19.349   8.480  1.00  0.95           N  
ATOM   2502  CA  ASN A 318      13.147 -19.895   9.604  1.00  0.96           C  
ATOM   2503  C   ASN A 318      14.586 -19.386   9.613  1.00  0.95           C  
ATOM   2504  CB  ASN A 318      13.125 -21.424   9.574  1.00  0.94           C  
ATOM   2505  O   ASN A 318      15.484 -20.061  10.118  1.00  0.93           O  
ATOM   2506  CG  ASN A 318      13.629 -22.041  10.863  1.00  0.89           C  
ATOM   2507  ND2 ASN A 318      14.187 -23.242  10.768  1.00  0.88           N  
ATOM   2508  OD1 ASN A 318      13.517 -21.444  11.937  1.00  0.85           O  
ATOM   2509  N   THR A 319      14.885 -18.272   8.999  1.00  0.95           N  
ATOM   2510  CA  THR A 319      16.175 -17.593   9.045  1.00  0.95           C  
ATOM   2511  C   THR A 319      15.991 -16.098   9.290  1.00  0.94           C  
ATOM   2512  CB  THR A 319      16.966 -17.808   7.742  1.00  0.94           C  
ATOM   2513  O   THR A 319      14.880 -15.577   9.175  1.00  0.92           O  
ATOM   2514  CG2 THR A 319      16.796 -19.233   7.224  1.00  0.83           C  
ATOM   2515  OG1 THR A 319      16.496 -16.891   6.747  1.00  0.85           O  
ATOM   2516  N   THR A 320      17.027 -15.353   9.578  1.00  0.93           N  
ATOM   2517  CA  THR A 320      17.083 -13.897   9.628  1.00  0.93           C  
ATOM   2518  C   THR A 320      17.976 -13.351   8.517  1.00  0.90           C  
ATOM   2519  CB  THR A 320      17.600 -13.405  10.993  1.00  0.91           C  
ATOM   2520  O   THR A 320      18.398 -12.194   8.565  1.00  0.86           O  
ATOM   2521  CG2 THR A 320      16.611 -13.735  12.107  1.00  0.85           C  
ATOM   2522  OG1 THR A 320      18.853 -14.038  11.280  1.00  0.88           O  
ATOM   2523  N   ARG A 321      18.327 -14.193   7.539  1.00  0.93           N  
ATOM   2524  CA  ARG A 321      19.172 -13.778   6.424  1.00  0.94           C  
ATOM   2525  C   ARG A 321      18.338 -13.171   5.301  1.00  0.93           C  
ATOM   2526  CB  ARG A 321      19.983 -14.962   5.893  1.00  0.92           C  
ATOM   2527  O   ARG A 321      17.332 -13.750   4.886  1.00  0.92           O  
ATOM   2528  CG  ARG A 321      20.991 -15.514   6.888  1.00  0.86           C  
ATOM   2529  CD  ARG A 321      21.793 -16.666   6.299  1.00  0.83           C  
ATOM   2530  NE  ARG A 321      22.762 -17.193   7.255  1.00  0.85           N  
ATOM   2531  NH1 ARG A 321      23.508 -18.892   5.878  1.00  0.77           N  
ATOM   2532  NH2 ARG A 321      24.400 -18.634   7.974  1.00  0.72           N  
ATOM   2533  CZ  ARG A 321      23.555 -18.238   7.034  1.00  0.79           C  
ATOM   2534  N   GLU A 322      18.721 -12.055   4.825  1.00  0.91           N  
ATOM   2535  CA  GLU A 322      18.143 -11.442   3.633  1.00  0.92           C  
ATOM   2536  C   GLU A 322      18.202 -12.391   2.440  1.00  0.91           C  
ATOM   2537  CB  GLU A 322      18.863 -10.132   3.300  1.00  0.89           C  
ATOM   2538  O   GLU A 322      19.065 -13.269   2.381  1.00  0.90           O  
ATOM   2539  CG  GLU A 322      18.827  -9.107   4.423  1.00  0.81           C  
ATOM   2540  CD  GLU A 322      19.773  -7.938   4.200  1.00  0.77           C  
ATOM   2541  OE1 GLU A 322      20.558  -7.970   3.225  1.00  0.79           O  
ATOM   2542  OE2 GLU A 322      19.730  -6.983   5.007  1.00  0.77           O  
ATOM   2543  N   SER A 323      17.284 -12.207   1.491  1.00  0.90           N  
ATOM   2544  CA  SER A 323      17.234 -13.020   0.281  1.00  0.91           C  
ATOM   2545  C   SER A 323      17.030 -12.155  -0.958  1.00  0.90           C  
ATOM   2546  CB  SER A 323      16.114 -14.057   0.378  1.00  0.90           C  
ATOM   2547  O   SER A 323      16.053 -11.408  -1.047  1.00  0.88           O  
ATOM   2548  OG  SER A 323      16.179 -14.970  -0.704  1.00  0.89           O  
ATOM   2549  N   GLY A 324      17.910 -12.296  -1.954  1.00  0.89           N  
ATOM   2550  CA  GLY A 324      17.781 -11.673  -3.262  1.00  0.89           C  
ATOM   2551  C   GLY A 324      16.826 -12.410  -4.182  1.00  0.88           C  
ATOM   2552  O   GLY A 324      16.500 -11.923  -5.266  1.00  0.87           O  
ATOM   2553  N   SER A 325      16.480 -13.639  -3.834  1.00  0.88           N  
ATOM   2554  CA  SER A 325      15.489 -14.475  -4.505  1.00  0.88           C  
ATOM   2555  C   SER A 325      14.255 -14.678  -3.632  1.00  0.88           C  
ATOM   2556  CB  SER A 325      16.093 -15.831  -4.872  1.00  0.87           C  
ATOM   2557  O   SER A 325      14.332 -14.578  -2.406  1.00  0.87           O  
ATOM   2558  OG  SER A 325      17.220 -15.668  -5.715  1.00  0.81           O  
ATOM   2559  N   PHE A 326      13.186 -15.004  -4.243  1.00  0.87           N  
ATOM   2560  CA  PHE A 326      12.003 -15.426  -3.502  1.00  0.87           C  
ATOM   2561  C   PHE A 326      12.266 -16.731  -2.760  1.00  0.87           C  
ATOM   2562  CB  PHE A 326      10.806 -15.589  -4.444  1.00  0.86           C  
ATOM   2563  O   PHE A 326      12.730 -17.706  -3.355  1.00  0.86           O  
ATOM   2564  CG  PHE A 326      10.190 -14.286  -4.875  1.00  0.86           C  
ATOM   2565  CD1 PHE A 326       9.302 -13.613  -4.045  1.00  0.84           C  
ATOM   2566  CD2 PHE A 326      10.500 -13.733  -6.111  1.00  0.84           C  
ATOM   2567  CE1 PHE A 326       8.730 -12.406  -4.442  1.00  0.84           C  
ATOM   2568  CE2 PHE A 326       9.933 -12.527  -6.514  1.00  0.84           C  
ATOM   2569  CZ  PHE A 326       9.047 -11.866  -5.678  1.00  0.82           C  
ATOM   2570  N   VAL A 327      11.978 -16.751  -1.499  1.00  0.89           N  
ATOM   2571  CA  VAL A 327      12.012 -17.924  -0.631  1.00  0.89           C  
ATOM   2572  C   VAL A 327      10.602 -18.241  -0.136  1.00  0.89           C  
ATOM   2573  CB  VAL A 327      12.963 -17.715   0.568  1.00  0.88           C  
ATOM   2574  O   VAL A 327       9.820 -17.333   0.152  1.00  0.88           O  
ATOM   2575  CG1 VAL A 327      14.409 -17.577   0.093  1.00  0.87           C  
ATOM   2576  CG2 VAL A 327      12.543 -16.488   1.375  1.00  0.86           C  
ATOM   2577  N   GLU A 328      10.260 -19.534  -0.059  1.00  0.88           N  
ATOM   2578  CA  GLU A 328       8.972 -19.970   0.473  1.00  0.89           C  
ATOM   2579  C   GLU A 328       8.864 -19.675   1.967  1.00  0.89           C  
ATOM   2580  CB  GLU A 328       8.762 -21.464   0.216  1.00  0.88           C  
ATOM   2581  O   GLU A 328       9.762 -20.016   2.739  1.00  0.89           O  
ATOM   2582  CG  GLU A 328       7.371 -21.961   0.581  1.00  0.87           C  
ATOM   2583  CD  GLU A 328       7.116 -23.398   0.155  1.00  0.86           C  
ATOM   2584  OE1 GLU A 328       7.844 -23.908  -0.726  1.00  0.86           O  
ATOM   2585  OE2 GLU A 328       6.179 -24.018   0.706  1.00  0.86           O  
ATOM   2586  N   ALA A 329       7.789 -19.039   2.379  1.00  0.90           N  
ATOM   2587  CA  ALA A 329       7.455 -18.823   3.785  1.00  0.90           C  
ATOM   2588  C   ALA A 329       6.971 -20.114   4.438  1.00  0.90           C  
ATOM   2589  CB  ALA A 329       6.395 -17.732   3.918  1.00  0.89           C  
ATOM   2590  O   ALA A 329       6.112 -20.809   3.892  1.00  0.89           O  
ATOM   2591  N   ILE A 330       7.455 -20.427   5.561  1.00  0.92           N  
ATOM   2592  CA  ILE A 330       7.032 -21.579   6.348  1.00  0.92           C  
ATOM   2593  C   ILE A 330       5.759 -21.238   7.120  1.00  0.92           C  
ATOM   2594  CB  ILE A 330       8.141 -22.038   7.321  1.00  0.92           C  
ATOM   2595  O   ILE A 330       5.786 -20.426   8.047  1.00  0.90           O  
ATOM   2596  CG1 ILE A 330       9.414 -22.399   6.548  1.00  0.90           C  
ATOM   2597  CG2 ILE A 330       7.662 -23.219   8.170  1.00  0.90           C  
ATOM   2598  CD1 ILE A 330      10.620 -22.675   7.435  1.00  0.88           C  
ATOM   2599  N   LEU A 331       4.665 -21.915   6.771  1.00  0.90           N  
ATOM   2600  CA  LEU A 331       3.369 -21.760   7.422  1.00  0.90           C  
ATOM   2601  C   LEU A 331       3.269 -22.655   8.653  1.00  0.90           C  
ATOM   2602  CB  LEU A 331       2.236 -22.086   6.446  1.00  0.89           C  
ATOM   2603  O   LEU A 331       3.894 -23.717   8.706  1.00  0.89           O  
ATOM   2604  CG  LEU A 331       2.148 -21.212   5.194  1.00  0.87           C  
ATOM   2605  CD1 LEU A 331       0.944 -21.617   4.349  1.00  0.84           C  
ATOM   2606  CD2 LEU A 331       2.069 -19.738   5.574  1.00  0.84           C  
ATOM   2607  N   PRO A 332       2.497 -22.271   9.646  1.00  0.91           N  
ATOM   2608  CA  PRO A 332       2.206 -23.176  10.761  1.00  0.91           C  
ATOM   2609  C   PRO A 332       1.547 -24.477  10.308  1.00  0.91           C  
ATOM   2610  CB  PRO A 332       1.254 -22.359  11.639  1.00  0.90           C  
ATOM   2611  O   PRO A 332       0.791 -24.484   9.334  1.00  0.90           O  
ATOM   2612  CG  PRO A 332       1.549 -20.934  11.299  1.00  0.89           C  
ATOM   2613  CD  PRO A 332       1.880 -20.851   9.836  1.00  0.89           C  
ATOM   2614  N   SER A 333       1.794 -25.591  11.014  1.00  0.91           N  
ATOM   2615  CA  SER A 333       1.208 -26.889  10.695  1.00  0.92           C  
ATOM   2616  C   SER A 333      -0.314 -26.810  10.641  1.00  0.91           C  
ATOM   2617  CB  SER A 333       1.636 -27.938  11.723  1.00  0.90           C  
ATOM   2618  O   SER A 333      -0.945 -26.261  11.546  1.00  0.89           O  
ATOM   2619  OG  SER A 333       1.220 -29.233  11.323  1.00  0.87           O  
ATOM   2620  N   GLY A 334      -0.880 -27.365   9.566  1.00  0.89           N  
ATOM   2621  CA  GLY A 334      -2.318 -27.418   9.353  1.00  0.89           C  
ATOM   2622  C   GLY A 334      -2.879 -26.142   8.753  1.00  0.88           C  
ATOM   2623  O   GLY A 334      -4.052 -26.090   8.379  1.00  0.86           O  
ATOM   2624  N   VAL A 335      -2.095 -25.120   8.583  1.00  0.88           N  
ATOM   2625  CA  VAL A 335      -2.512 -23.903   7.895  1.00  0.87           C  
ATOM   2626  C   VAL A 335      -2.335 -24.075   6.388  1.00  0.86           C  
ATOM   2627  CB  VAL A 335      -1.718 -22.673   8.388  1.00  0.86           C  
ATOM   2628  O   VAL A 335      -1.230 -24.348   5.913  1.00  0.82           O  
ATOM   2629  CG1 VAL A 335      -2.177 -21.408   7.664  1.00  0.86           C  
ATOM   2630  CG2 VAL A 335      -1.869 -22.511   9.899  1.00  0.85           C  
ATOM   2631  N   GLN A 336      -3.464 -23.955   5.707  1.00  0.83           N  
ATOM   2632  CA  GLN A 336      -3.492 -23.899   4.249  1.00  0.82           C  
ATOM   2633  C   GLN A 336      -3.926 -22.520   3.760  1.00  0.81           C  
ATOM   2634  CB  GLN A 336      -4.425 -24.973   3.688  1.00  0.80           C  
ATOM   2635  O   GLN A 336      -4.996 -22.033   4.131  1.00  0.79           O  
ATOM   2636  CG  GLN A 336      -3.940 -26.396   3.928  1.00  0.77           C  
ATOM   2637  CD  GLN A 336      -4.832 -27.438   3.281  1.00  0.75           C  
ATOM   2638  NE2 GLN A 336      -4.344 -28.672   3.204  1.00  0.74           N  
ATOM   2639  OE1 GLN A 336      -5.951 -27.137   2.854  1.00  0.75           O  
ATOM   2640  N   PHE A 337      -3.106 -21.957   3.003  1.00  0.79           N  
ATOM   2641  CA  PHE A 337      -3.454 -20.694   2.363  1.00  0.78           C  
ATOM   2642  C   PHE A 337      -4.510 -20.907   1.285  1.00  0.78           C  
ATOM   2643  CB  PHE A 337      -2.211 -20.036   1.757  1.00  0.76           C  
ATOM   2644  O   PHE A 337      -4.327 -21.727   0.382  1.00  0.74           O  
ATOM   2645  CG  PHE A 337      -2.456 -18.649   1.226  1.00  0.74           C  
ATOM   2646  CD1 PHE A 337      -2.809 -18.451  -0.103  1.00  0.70           C  
ATOM   2647  CD2 PHE A 337      -2.332 -17.543   2.057  1.00  0.71           C  
ATOM   2648  CE1 PHE A 337      -3.036 -17.169  -0.598  1.00  0.70           C  
ATOM   2649  CE2 PHE A 337      -2.558 -16.259   1.570  1.00  0.69           C  
ATOM   2650  CZ  PHE A 337      -2.909 -16.074   0.242  1.00  0.68           C  
ATOM   2651  N   LYS A 338      -5.610 -20.189   1.359  1.00  0.75           N  
ATOM   2652  CA  LYS A 338      -6.660 -20.141   0.346  1.00  0.75           C  
ATOM   2653  C   LYS A 338      -6.804 -18.736  -0.232  1.00  0.75           C  
ATOM   2654  CB  LYS A 338      -7.994 -20.605   0.933  1.00  0.73           C  
ATOM   2655  O   LYS A 338      -6.989 -17.770   0.511  1.00  0.73           O  
ATOM   2656  CG  LYS A 338      -8.003 -22.061   1.375  1.00  0.72           C  
ATOM   2657  CD  LYS A 338      -9.352 -22.460   1.961  1.00  0.72           C  
ATOM   2658  CE  LYS A 338      -9.344 -23.899   2.456  1.00  0.69           C  
ATOM   2659  NZ  LYS A 338     -10.620 -24.255   3.145  1.00  0.69           N  
ATOM   2660  N   LYS A 339      -6.893 -18.527  -1.496  1.00  0.71           N  
ATOM   2661  CA  LYS A 339      -6.917 -17.293  -2.277  1.00  0.69           C  
ATOM   2662  C   LYS A 339      -8.041 -16.372  -1.814  1.00  0.69           C  
ATOM   2663  CB  LYS A 339      -7.072 -17.603  -3.766  1.00  0.67           C  
ATOM   2664  O   LYS A 339      -7.848 -15.160  -1.693  1.00  0.67           O  
ATOM   2665  CG  LYS A 339      -7.068 -16.371  -4.659  1.00  0.64           C  
ATOM   2666  CD  LYS A 339      -7.088 -16.750  -6.134  1.00  0.64           C  
ATOM   2667  CE  LYS A 339      -7.079 -15.517  -7.028  1.00  0.58           C  
ATOM   2668  NZ  LYS A 339      -6.943 -15.880  -8.471  1.00  0.56           N  
ATOM   2669  N   SER A 340      -9.164 -16.745  -1.575  1.00  0.67           N  
ATOM   2670  CA  SER A 340     -10.376 -15.979  -1.305  1.00  0.66           C  
ATOM   2671  C   SER A 340     -10.463 -15.582   0.165  1.00  0.67           C  
ATOM   2672  CB  SER A 340     -11.617 -16.781  -1.700  1.00  0.61           C  
ATOM   2673  O   SER A 340     -11.330 -14.794   0.550  1.00  0.64           O  
ATOM   2674  OG  SER A 340     -11.576 -18.080  -1.135  1.00  0.59           O  
ATOM   2675  N   GLU A 341      -9.435 -16.072   0.958  1.00  0.69           N  
ATOM   2676  CA  GLU A 341      -9.626 -15.971   2.402  1.00  0.68           C  
ATOM   2677  C   GLU A 341      -8.403 -15.360   3.079  1.00  0.70           C  
ATOM   2678  CB  GLU A 341      -9.929 -17.346   3.003  1.00  0.64           C  
ATOM   2679  O   GLU A 341      -8.345 -15.273   4.308  1.00  0.66           O  
ATOM   2680  CG  GLU A 341     -11.215 -17.973   2.486  1.00  0.61           C  
ATOM   2681  CD  GLU A 341     -11.430 -19.395   2.980  1.00  0.60           C  
ATOM   2682  OE1 GLU A 341     -10.574 -19.912   3.733  1.00  0.63           O  
ATOM   2683  OE2 GLU A 341     -12.462 -19.998   2.610  1.00  0.58           O  
ATOM   2684  N   SER A 342      -7.458 -14.981   2.313  1.00  0.72           N  
ATOM   2685  CA  SER A 342      -6.205 -14.548   2.921  1.00  0.72           C  
ATOM   2686  C   SER A 342      -5.889 -13.099   2.564  1.00  0.72           C  
ATOM   2687  CB  SER A 342      -5.054 -15.452   2.480  1.00  0.66           C  
ATOM   2688  O   SER A 342      -6.076 -12.681   1.420  1.00  0.68           O  
ATOM   2689  OG  SER A 342      -5.330 -16.807   2.791  1.00  0.60           O  
ATOM   2690  N   LEU A 343      -5.464 -12.414   3.626  1.00  0.70           N  
ATOM   2691  CA  LEU A 343      -4.832 -11.106   3.488  1.00  0.71           C  
ATOM   2692  C   LEU A 343      -3.368 -11.163   3.912  1.00  0.73           C  
ATOM   2693  CB  LEU A 343      -5.576 -10.060   4.322  1.00  0.65           C  
ATOM   2694  O   LEU A 343      -3.038 -11.753   4.943  1.00  0.70           O  
ATOM   2695  CG  LEU A 343      -7.046  -9.830   3.967  1.00  0.60           C  
ATOM   2696  CD1 LEU A 343      -7.711  -8.942   5.013  1.00  0.54           C  
ATOM   2697  CD2 LEU A 343      -7.170  -9.214   2.577  1.00  0.60           C  
ATOM   2698  N   VAL A 344      -2.559 -10.592   3.143  1.00  0.71           N  
ATOM   2699  CA  VAL A 344      -1.171 -10.340   3.518  1.00  0.71           C  
ATOM   2700  C   VAL A 344      -0.914  -8.836   3.570  1.00  0.72           C  
ATOM   2701  CB  VAL A 344      -0.187 -11.016   2.536  1.00  0.65           C  
ATOM   2702  O   VAL A 344      -1.372  -8.091   2.700  1.00  0.67           O  
ATOM   2703  CG1 VAL A 344       1.255 -10.833   3.006  1.00  0.60           C  
ATOM   2704  CG2 VAL A 344      -0.519 -12.499   2.385  1.00  0.57           C  
ATOM   2705  N   ALA A 345      -0.292  -8.517   4.585  1.00  0.70           N  
ATOM   2706  CA  ALA A 345       0.244  -7.166   4.733  1.00  0.71           C  
ATOM   2707  C   ALA A 345       1.646  -7.195   5.335  1.00  0.72           C  
ATOM   2708  CB  ALA A 345      -0.685  -6.317   5.597  1.00  0.65           C  
ATOM   2709  O   ALA A 345       2.053  -8.197   5.928  1.00  0.68           O  
ATOM   2710  N   GLY A 346       2.368  -6.244   5.080  1.00  0.77           N  
ATOM   2711  CA  GLY A 346       3.670  -6.124   5.716  1.00  0.76           C  
ATOM   2712  C   GLY A 346       4.086  -4.686   5.959  1.00  0.76           C  
ATOM   2713  O   GLY A 346       3.580  -3.769   5.308  1.00  0.72           O  
ATOM   2714  N   ASN A 347       4.964  -4.500   6.975  1.00  0.76           N  
ATOM   2715  CA  ASN A 347       5.813  -3.321   7.108  1.00  0.76           C  
ATOM   2716  C   ASN A 347       7.293  -3.689   7.069  1.00  0.77           C  
ATOM   2717  CB  ASN A 347       5.487  -2.567   8.399  1.00  0.73           C  
ATOM   2718  O   ASN A 347       7.649  -4.810   6.702  1.00  0.73           O  
ATOM   2719  CG  ASN A 347       5.829  -3.363   9.643  1.00  0.69           C  
ATOM   2720  ND2 ASN A 347       5.047  -3.177  10.699  1.00  0.64           N  
ATOM   2721  OD1 ASN A 347       6.789  -4.138   9.654  1.00  0.67           O  
ATOM   2722  N   ASP A 348       8.245  -2.834   7.409  1.00  0.77           N  
ATOM   2723  CA  ASP A 348       9.692  -3.011   7.333  1.00  0.78           C  
ATOM   2724  C   ASP A 348      10.150  -4.169   8.215  1.00  0.80           C  
ATOM   2725  CB  ASP A 348      10.412  -1.723   7.738  1.00  0.75           C  
ATOM   2726  O   ASP A 348      11.253  -4.692   8.039  1.00  0.78           O  
ATOM   2727  CG  ASP A 348      10.426  -0.679   6.636  1.00  0.70           C  
ATOM   2728  OD1 ASP A 348      10.063  -1.003   5.484  1.00  0.69           O  
ATOM   2729  OD2 ASP A 348      10.806   0.478   6.920  1.00  0.69           O  
ATOM   2730  N   ALA A 349       9.234  -4.553   9.115  1.00  0.81           N  
ATOM   2731  CA  ALA A 349       9.753  -5.390  10.194  1.00  0.83           C  
ATOM   2732  C   ALA A 349       8.860  -6.607  10.422  1.00  0.85           C  
ATOM   2733  CB  ALA A 349       9.882  -4.580  11.481  1.00  0.80           C  
ATOM   2734  O   ALA A 349       9.228  -7.525  11.158  1.00  0.84           O  
ATOM   2735  N   THR A 350       7.675  -6.630   9.752  1.00  0.83           N  
ATOM   2736  CA  THR A 350       6.700  -7.674  10.048  1.00  0.85           C  
ATOM   2737  C   THR A 350       5.922  -8.060   8.793  1.00  0.85           C  
ATOM   2738  CB  THR A 350       5.718  -7.226  11.147  1.00  0.83           C  
ATOM   2739  O   THR A 350       5.405  -7.192   8.086  1.00  0.83           O  
ATOM   2740  CG2 THR A 350       4.870  -8.395  11.636  1.00  0.78           C  
ATOM   2741  OG1 THR A 350       6.457  -6.691  12.251  1.00  0.86           O  
ATOM   2742  N   LEU A 351       5.835  -9.307   8.488  1.00  0.85           N  
ATOM   2743  CA  LEU A 351       4.870  -9.938   7.594  1.00  0.86           C  
ATOM   2744  C   LEU A 351       3.636 -10.397   8.363  1.00  0.86           C  
ATOM   2745  CB  LEU A 351       5.508 -11.128   6.873  1.00  0.84           C  
ATOM   2746  O   LEU A 351       3.749 -11.138   9.342  1.00  0.85           O  
ATOM   2747  CG  LEU A 351       4.604 -11.900   5.910  1.00  0.83           C  
ATOM   2748  CD1 LEU A 351       4.168 -11.002   4.757  1.00  0.80           C  
ATOM   2749  CD2 LEU A 351       5.318 -13.142   5.386  1.00  0.81           C  
ATOM   2750  N   TYR A 352       2.501  -9.910   7.891  1.00  0.84           N  
ATOM   2751  CA  TYR A 352       1.208 -10.327   8.422  1.00  0.85           C  
ATOM   2752  C   TYR A 352       0.476 -11.225   7.432  1.00  0.84           C  
ATOM   2753  CB  TYR A 352       0.345  -9.107   8.758  1.00  0.84           C  
ATOM   2754  O   TYR A 352       0.510 -10.983   6.223  1.00  0.82           O  
ATOM   2755  CG  TYR A 352       0.973  -8.179   9.768  1.00  0.83           C  
ATOM   2756  CD1 TYR A 352       0.795  -8.382  11.135  1.00  0.81           C  
ATOM   2757  CD2 TYR A 352       1.745  -7.096   9.360  1.00  0.82           C  
ATOM   2758  CE1 TYR A 352       1.371  -7.528  12.070  1.00  0.82           C  
ATOM   2759  CE2 TYR A 352       2.325  -6.236  10.286  1.00  0.82           C  
ATOM   2760  OH  TYR A 352       2.705  -5.611  12.558  1.00  0.77           O  
ATOM   2761  CZ  TYR A 352       2.133  -6.460  11.637  1.00  0.80           C  
ATOM   2762  N   MET A 353      -0.255 -12.160   8.046  1.00  0.85           N  
ATOM   2763  CA  MET A 353      -1.126 -13.041   7.273  1.00  0.85           C  
ATOM   2764  C   MET A 353      -2.430 -13.309   8.018  1.00  0.85           C  
ATOM   2765  CB  MET A 353      -0.419 -14.361   6.964  1.00  0.83           C  
ATOM   2766  O   MET A 353      -2.412 -13.736   9.174  1.00  0.83           O  
ATOM   2767  CG  MET A 353       0.847 -14.200   6.138  1.00  0.77           C  
ATOM   2768  SD  MET A 353       1.596 -15.811   5.680  1.00  0.74           S  
ATOM   2769  CE  MET A 353       1.916 -16.497   7.329  1.00  0.66           C  
ATOM   2770  N   PHE A 354      -3.365 -13.162   7.314  1.00  0.82           N  
ATOM   2771  CA  PHE A 354      -4.675 -13.543   7.828  1.00  0.82           C  
ATOM   2772  C   PHE A 354      -5.217 -14.757   7.083  1.00  0.82           C  
ATOM   2773  CB  PHE A 354      -5.659 -12.375   7.713  1.00  0.80           C  
ATOM   2774  O   PHE A 354      -5.450 -14.698   5.874  1.00  0.79           O  
ATOM   2775  CG  PHE A 354      -6.978 -12.622   8.394  1.00  0.76           C  
ATOM   2776  CD1 PHE A 354      -8.092 -13.014   7.662  1.00  0.72           C  
ATOM   2777  CD2 PHE A 354      -7.103 -12.463   9.768  1.00  0.72           C  
ATOM   2778  CE1 PHE A 354      -9.314 -13.244   8.291  1.00  0.71           C  
ATOM   2779  CE2 PHE A 354      -8.321 -12.691  10.403  1.00  0.72           C  
ATOM   2780  CZ  PHE A 354      -9.425 -13.080   9.663  1.00  0.68           C  
ATOM   2781  N   ILE A 355      -5.419 -15.813   7.849  1.00  0.82           N  
ATOM   2782  CA  ILE A 355      -5.862 -17.102   7.331  1.00  0.82           C  
ATOM   2783  C   ILE A 355      -6.802 -17.766   8.335  1.00  0.82           C  
ATOM   2784  CB  ILE A 355      -4.665 -18.029   7.023  1.00  0.81           C  
ATOM   2785  O   ILE A 355      -6.502 -17.826   9.530  1.00  0.81           O  
ATOM   2786  CG1 ILE A 355      -3.686 -17.337   6.068  1.00  0.77           C  
ATOM   2787  CG2 ILE A 355      -5.150 -19.361   6.442  1.00  0.76           C  
ATOM   2788  CD1 ILE A 355      -2.369 -18.079   5.888  1.00  0.74           C  
ATOM   2789  N   ASN A 356      -7.974 -18.296   7.853  1.00  0.80           N  
ATOM   2790  CA  ASN A 356      -8.951 -19.047   8.634  1.00  0.80           C  
ATOM   2791  C   ASN A 356      -9.341 -18.304   9.908  1.00  0.80           C  
ATOM   2792  CB  ASN A 356      -8.410 -20.438   8.975  1.00  0.78           C  
ATOM   2793  O   ASN A 356      -9.371 -18.892  10.991  1.00  0.78           O  
ATOM   2794  CG  ASN A 356      -8.148 -21.281   7.743  1.00  0.77           C  
ATOM   2795  ND2 ASN A 356      -7.191 -22.195   7.842  1.00  0.76           N  
ATOM   2796  OD1 ASN A 356      -8.800 -21.110   6.709  1.00  0.75           O  
ATOM   2797  N   ASN A 357      -9.407 -16.994   9.801  1.00  0.79           N  
ATOM   2798  CA  ASN A 357      -9.826 -16.076  10.855  1.00  0.79           C  
ATOM   2799  C   ASN A 357      -8.749 -15.924  11.926  1.00  0.80           C  
ATOM   2800  CB  ASN A 357     -11.139 -16.546  11.485  1.00  0.77           C  
ATOM   2801  O   ASN A 357      -9.037 -15.492  13.044  1.00  0.79           O  
ATOM   2802  CG  ASN A 357     -12.272 -16.625  10.481  1.00  0.74           C  
ATOM   2803  ND2 ASN A 357     -13.088 -17.667  10.589  1.00  0.72           N  
ATOM   2804  OD1 ASN A 357     -12.413 -15.758   9.616  1.00  0.72           O  
ATOM   2805  N   LYS A 358      -7.656 -16.295  11.628  1.00  0.84           N  
ATOM   2806  CA  LYS A 358      -6.481 -16.108  12.475  1.00  0.85           C  
ATOM   2807  C   LYS A 358      -5.477 -15.163  11.821  1.00  0.85           C  
ATOM   2808  CB  LYS A 358      -5.817 -17.452  12.776  1.00  0.84           C  
ATOM   2809  O   LYS A 358      -5.234 -15.245  10.615  1.00  0.85           O  
ATOM   2810  CG  LYS A 358      -6.663 -18.383  13.633  1.00  0.83           C  
ATOM   2811  CD  LYS A 358      -5.976 -19.726  13.845  1.00  0.83           C  
ATOM   2812  CE  LYS A 358      -6.699 -20.565  14.890  1.00  0.81           C  
ATOM   2813  NZ  LYS A 358      -5.745 -21.201  15.847  1.00  0.82           N  
ATOM   2814  N   LEU A 359      -4.986 -14.287  12.645  1.00  0.84           N  
ATOM   2815  CA  LEU A 359      -3.859 -13.452  12.244  1.00  0.85           C  
ATOM   2816  C   LEU A 359      -2.535 -14.103  12.631  1.00  0.86           C  
ATOM   2817  CB  LEU A 359      -3.965 -12.065  12.884  1.00  0.84           C  
ATOM   2818  O   LEU A 359      -2.315 -14.426  13.801  1.00  0.85           O  
ATOM   2819  CG  LEU A 359      -2.886 -11.054  12.493  1.00  0.83           C  
ATOM   2820  CD1 LEU A 359      -2.977 -10.730  11.006  1.00  0.82           C  
ATOM   2821  CD2 LEU A 359      -3.012  -9.786  13.331  1.00  0.82           C  
ATOM   2822  N   TYR A 360      -1.706 -14.312  11.702  1.00  0.88           N  
ATOM   2823  CA  TYR A 360      -0.322 -14.741  11.874  1.00  0.89           C  
ATOM   2824  C   TYR A 360       0.644 -13.611  11.537  1.00  0.89           C  
ATOM   2825  CB  TYR A 360      -0.024 -15.961  10.998  1.00  0.89           C  
ATOM   2826  O   TYR A 360       0.336 -12.747  10.714  1.00  0.88           O  
ATOM   2827  CG  TYR A 360      -0.876 -17.164  11.323  1.00  0.90           C  
ATOM   2828  CD1 TYR A 360      -0.449 -18.116  12.247  1.00  0.90           C  
ATOM   2829  CD2 TYR A 360      -2.109 -17.352  10.708  1.00  0.90           C  
ATOM   2830  CE1 TYR A 360      -1.230 -19.227  12.548  1.00  0.90           C  
ATOM   2831  CE2 TYR A 360      -2.898 -18.460  11.001  1.00  0.90           C  
ATOM   2832  OH  TYR A 360      -3.228 -20.488  12.216  1.00  0.87           O  
ATOM   2833  CZ  TYR A 360      -2.451 -19.390  11.922  1.00  0.90           C  
ATOM   2834  N   TYR A 361       1.838 -13.709  12.174  1.00  0.88           N  
ATOM   2835  CA  TYR A 361       2.890 -12.754  11.841  1.00  0.89           C  
ATOM   2836  C   TYR A 361       4.259 -13.422  11.861  1.00  0.89           C  
ATOM   2837  CB  TYR A 361       2.871 -11.573  12.816  1.00  0.88           C  
ATOM   2838  O   TYR A 361       4.478 -14.383  12.604  1.00  0.89           O  
ATOM   2839  CG  TYR A 361       3.442 -11.898  14.175  1.00  0.87           C  
ATOM   2840  CD1 TYR A 361       2.681 -12.570  15.129  1.00  0.85           C  
ATOM   2841  CD2 TYR A 361       4.742 -11.533  14.509  1.00  0.86           C  
ATOM   2842  CE1 TYR A 361       3.202 -12.871  16.383  1.00  0.86           C  
ATOM   2843  CE2 TYR A 361       5.273 -11.829  15.760  1.00  0.86           C  
ATOM   2844  OH  TYR A 361       5.018 -12.791  17.929  1.00  0.82           O  
ATOM   2845  CZ  TYR A 361       4.497 -12.497  16.689  1.00  0.84           C  
ATOM   2846  N   ALA A 362       5.179 -12.937  11.069  1.00  0.91           N  
ATOM   2847  CA  ALA A 362       6.622 -13.152  11.145  1.00  0.91           C  
ATOM   2848  C   ALA A 362       7.375 -11.825  11.130  1.00  0.90           C  
ATOM   2849  CB  ALA A 362       7.090 -14.039   9.994  1.00  0.91           C  
ATOM   2850  O   ALA A 362       6.940 -10.864  10.490  1.00  0.89           O  
ATOM   2851  N   GLY A 363       8.477 -11.780  11.821  1.00  0.91           N  
ATOM   2852  CA  GLY A 363       9.151 -10.521  12.099  1.00  0.91           C  
ATOM   2853  C   GLY A 363       8.888 -10.000  13.499  1.00  0.90           C  
ATOM   2854  O   GLY A 363       8.784 -10.780  14.448  1.00  0.87           O  
ATOM   2855  N   LYS A 364       8.851  -8.618  13.609  1.00  0.87           N  
ATOM   2856  CA  LYS A 364       8.550  -7.986  14.890  1.00  0.87           C  
ATOM   2857  C   LYS A 364       7.086  -8.188  15.272  1.00  0.86           C  
ATOM   2858  CB  LYS A 364       8.878  -6.493  14.842  1.00  0.85           C  
ATOM   2859  O   LYS A 364       6.200  -8.111  14.418  1.00  0.85           O  
ATOM   2860  CG  LYS A 364      10.368  -6.187  14.825  1.00  0.81           C  
ATOM   2861  CD  LYS A 364      10.633  -4.691  14.939  1.00  0.79           C  
ATOM   2862  CE  LYS A 364      12.125  -4.387  14.965  1.00  0.74           C  
ATOM   2863  NZ  LYS A 364      12.390  -2.919  15.030  1.00  0.72           N  
ATOM   2864  N   SER A 365       6.850  -8.324  16.568  1.00  0.84           N  
ATOM   2865  CA  SER A 365       5.498  -8.454  17.102  1.00  0.83           C  
ATOM   2866  C   SER A 365       4.682  -7.190  16.853  1.00  0.82           C  
ATOM   2867  CB  SER A 365       5.540  -8.757  18.600  1.00  0.82           C  
ATOM   2868  O   SER A 365       5.189  -6.077  17.006  1.00  0.80           O  
ATOM   2869  OG  SER A 365       4.246  -9.071  19.086  1.00  0.79           O  
ATOM   2870  N   PRO A 366       3.341  -7.307  16.518  1.00  0.81           N  
ATOM   2871  CA  PRO A 366       2.445  -6.185  16.227  1.00  0.80           C  
ATOM   2872  C   PRO A 366       2.228  -5.276  17.434  1.00  0.79           C  
ATOM   2873  CB  PRO A 366       1.140  -6.873  15.819  1.00  0.79           C  
ATOM   2874  O   PRO A 366       1.916  -4.093  17.272  1.00  0.76           O  
ATOM   2875  CG  PRO A 366       1.555  -8.226  15.338  1.00  0.80           C  
ATOM   2876  CD  PRO A 366       2.763  -8.659  16.118  1.00  0.80           C  
ATOM   2877  N   ASP A 367       2.333  -5.819  18.661  1.00  0.76           N  
ATOM   2878  CA  ASP A 367       2.034  -5.088  19.889  1.00  0.74           C  
ATOM   2879  C   ASP A 367       3.190  -4.171  20.278  1.00  0.73           C  
ATOM   2880  CB  ASP A 367       1.726  -6.060  21.031  1.00  0.72           C  
ATOM   2881  O   ASP A 367       3.065  -3.362  21.200  1.00  0.70           O  
ATOM   2882  CG  ASP A 367       2.875  -7.007  21.329  1.00  0.71           C  
ATOM   2883  OD1 ASP A 367       3.993  -6.791  20.814  1.00  0.71           O  
ATOM   2884  OD2 ASP A 367       2.659  -7.980  22.083  1.00  0.72           O  
ATOM   2885  N   ASN A 368       4.250  -4.158  19.594  1.00  0.76           N  
ATOM   2886  CA  ASN A 368       5.480  -3.430  19.889  1.00  0.75           C  
ATOM   2887  C   ASN A 368       5.833  -3.504  21.372  1.00  0.75           C  
ATOM   2888  CB  ASN A 368       5.360  -1.971  19.444  1.00  0.72           C  
ATOM   2889  O   ASN A 368       6.730  -2.799  21.836  1.00  0.71           O  
ATOM   2890  CG  ASN A 368       5.565  -1.798  17.952  1.00  0.68           C  
ATOM   2891  ND2 ASN A 368       4.779  -0.917  17.344  1.00  0.64           N  
ATOM   2892  OD1 ASN A 368       6.423  -2.450  17.350  1.00  0.65           O  
ATOM   2893  N   VAL A 369       5.085  -4.212  22.151  1.00  0.71           N  
ATOM   2894  CA  VAL A 369       5.332  -4.363  23.581  1.00  0.73           C  
ATOM   2895  C   VAL A 369       6.442  -5.386  23.808  1.00  0.71           C  
ATOM   2896  CB  VAL A 369       4.053  -4.788  24.336  1.00  0.70           C  
ATOM   2897  O   VAL A 369       7.305  -5.194  24.668  1.00  0.70           O  
ATOM   2898  CG1 VAL A 369       4.328  -4.919  25.833  1.00  0.66           C  
ATOM   2899  CG2 VAL A 369       2.927  -3.787  24.082  1.00  0.65           C  
ATOM   2900  N   SER A 370       6.441  -6.347  22.961  1.00  0.73           N  
ATOM   2901  CA  SER A 370       7.472  -7.378  23.016  1.00  0.73           C  
ATOM   2902  C   SER A 370       8.552  -7.136  21.967  1.00  0.73           C  
ATOM   2903  CB  SER A 370       6.857  -8.764  22.817  1.00  0.69           C  
ATOM   2904  O   SER A 370       8.266  -7.118  20.767  1.00  0.71           O  
ATOM   2905  OG  SER A 370       6.392  -8.921  21.488  1.00  0.66           O  
ATOM   2906  N   ALA A 371       9.796  -6.920  22.393  1.00  0.76           N  
ATOM   2907  CA  ALA A 371      10.944  -6.829  21.494  1.00  0.78           C  
ATOM   2908  C   ALA A 371      11.175  -8.148  20.763  1.00  0.79           C  
ATOM   2909  CB  ALA A 371      12.197  -6.428  22.270  1.00  0.72           C  
ATOM   2910  O   ALA A 371      12.238  -8.361  20.175  1.00  0.77           O  
ATOM   2911  N   SER A 372      10.251  -9.009  20.806  1.00  0.83           N  
ATOM   2912  CA  SER A 372      10.392 -10.322  20.185  1.00  0.84           C  
ATOM   2913  C   SER A 372      10.187 -10.245  18.676  1.00  0.84           C  
ATOM   2914  CB  SER A 372       9.397 -11.312  20.793  1.00  0.81           C  
ATOM   2915  O   SER A 372       9.267  -9.575  18.202  1.00  0.83           O  
ATOM   2916  OG  SER A 372       8.064 -10.921  20.513  1.00  0.76           O  
ATOM   2917  N   SER A 373      11.012 -10.863  17.967  1.00  0.86           N  
ATOM   2918  CA  SER A 373      10.893 -11.177  16.547  1.00  0.89           C  
ATOM   2919  C   SER A 373      10.775 -12.680  16.322  1.00  0.89           C  
ATOM   2920  CB  SER A 373      12.094 -10.630  15.775  1.00  0.86           C  
ATOM   2921  O   SER A 373      11.183 -13.475  17.171  1.00  0.89           O  
ATOM   2922  OG  SER A 373      13.305 -11.166  16.282  1.00  0.77           O  
ATOM   2923  N   SER A 374      10.142 -13.076  15.260  1.00  0.88           N  
ATOM   2924  CA  SER A 374      10.028 -14.474  14.859  1.00  0.92           C  
ATOM   2925  C   SER A 374      10.370 -14.657  13.385  1.00  0.92           C  
ATOM   2926  CB  SER A 374       8.617 -14.997  15.132  1.00  0.90           C  
ATOM   2927  O   SER A 374       9.808 -13.978  12.523  1.00  0.92           O  
ATOM   2928  OG  SER A 374       8.538 -16.389  14.877  1.00  0.85           O  
ATOM   2929  N   SER A 375      11.159 -15.646  13.123  1.00  0.91           N  
ATOM   2930  CA  SER A 375      11.496 -15.992  11.746  1.00  0.94           C  
ATOM   2931  C   SER A 375      10.536 -17.038  11.187  1.00  0.92           C  
ATOM   2932  CB  SER A 375      12.933 -16.509  11.659  1.00  0.92           C  
ATOM   2933  O   SER A 375      10.692 -17.485  10.049  1.00  0.90           O  
ATOM   2934  OG  SER A 375      13.125 -17.609  12.532  1.00  0.87           O  
ATOM   2935  N   VAL A 376       9.631 -17.490  11.959  1.00  0.92           N  
ATOM   2936  CA  VAL A 376       8.533 -18.368  11.571  1.00  0.93           C  
ATOM   2937  C   VAL A 376       7.198 -17.692  11.875  1.00  0.91           C  
ATOM   2938  CB  VAL A 376       8.615 -19.733  12.292  1.00  0.91           C  
ATOM   2939  O   VAL A 376       7.109 -16.859  12.780  1.00  0.89           O  
ATOM   2940  CG1 VAL A 376       9.895 -20.471  11.905  1.00  0.82           C  
ATOM   2941  CG2 VAL A 376       8.542 -19.541  13.805  1.00  0.81           C  
ATOM   2942  N   MET A 377       6.173 -18.069  11.193  1.00  0.91           N  
ATOM   2943  CA  MET A 377       4.836 -17.542  11.449  1.00  0.92           C  
ATOM   2944  C   MET A 377       4.349 -17.941  12.838  1.00  0.90           C  
ATOM   2945  CB  MET A 377       3.851 -18.035  10.388  1.00  0.89           C  
ATOM   2946  O   MET A 377       4.365 -19.122  13.190  1.00  0.88           O  
ATOM   2947  CG  MET A 377       4.082 -17.435   9.010  1.00  0.82           C  
ATOM   2948  SD  MET A 377       3.655 -15.652   8.938  1.00  0.82           S  
ATOM   2949  CE  MET A 377       3.873 -15.342   7.164  1.00  0.75           C  
ATOM   2950  N   LYS A 378       3.941 -16.974  13.603  1.00  0.92           N  
ATOM   2951  CA  LYS A 378       3.266 -17.139  14.887  1.00  0.93           C  
ATOM   2952  C   LYS A 378       1.837 -16.605  14.830  1.00  0.92           C  
ATOM   2953  CB  LYS A 378       4.044 -16.433  15.998  1.00  0.91           C  
ATOM   2954  O   LYS A 378       1.578 -15.577  14.201  1.00  0.90           O  
ATOM   2955  CG  LYS A 378       5.370 -17.096  16.343  1.00  0.88           C  
ATOM   2956  CD  LYS A 378       6.031 -16.432  17.544  1.00  0.86           C  
ATOM   2957  CE  LYS A 378       7.338 -17.121  17.915  1.00  0.84           C  
ATOM   2958  NZ  LYS A 378       7.993 -16.469  19.088  1.00  0.83           N  
ATOM   2959  N   GLU A 379       0.962 -17.320  15.507  1.00  0.91           N  
ATOM   2960  CA  GLU A 379      -0.386 -16.794  15.702  1.00  0.91           C  
ATOM   2961  C   GLU A 379      -0.373 -15.557  16.595  1.00  0.90           C  
ATOM   2962  CB  GLU A 379      -1.300 -17.866  16.302  1.00  0.90           C  
ATOM   2963  O   GLU A 379       0.296 -15.540  17.630  1.00  0.88           O  
ATOM   2964  CG  GLU A 379      -2.769 -17.473  16.336  1.00  0.89           C  
ATOM   2965  CD  GLU A 379      -3.687 -18.614  16.745  1.00  0.88           C  
ATOM   2966  OE1 GLU A 379      -3.255 -19.788  16.693  1.00  0.88           O  
ATOM   2967  OE2 GLU A 379      -4.846 -18.332  17.121  1.00  0.89           O  
ATOM   2968  N   PHE A 380      -1.033 -14.531  16.118  1.00  0.87           N  
ATOM   2969  CA  PHE A 380      -1.325 -13.329  16.890  1.00  0.87           C  
ATOM   2970  C   PHE A 380      -2.774 -13.327  17.363  1.00  0.85           C  
ATOM   2971  CB  PHE A 380      -1.043 -12.073  16.059  1.00  0.86           C  
ATOM   2972  O   PHE A 380      -3.698 -13.414  16.551  1.00  0.82           O  
ATOM   2973  CG  PHE A 380      -1.119 -10.794  16.848  1.00  0.84           C  
ATOM   2974  CD1 PHE A 380      -0.151 -10.486  17.796  1.00  0.81           C  
ATOM   2975  CD2 PHE A 380      -2.161  -9.898  16.642  1.00  0.81           C  
ATOM   2976  CE1 PHE A 380      -0.219  -9.303  18.528  1.00  0.82           C  
ATOM   2977  CE2 PHE A 380      -2.235  -8.713  17.369  1.00  0.82           C  
ATOM   2978  CZ  PHE A 380      -1.264  -8.418  18.312  1.00  0.80           C  
ATOM   2979  N   LEU A 381      -2.922 -13.316  18.616  1.00  0.84           N  
ATOM   2980  CA  LEU A 381      -4.260 -13.336  19.196  1.00  0.83           C  
ATOM   2981  C   LEU A 381      -5.033 -12.075  18.824  1.00  0.83           C  
ATOM   2982  CB  LEU A 381      -4.184 -13.471  20.719  1.00  0.81           C  
ATOM   2983  O   LEU A 381      -4.616 -10.964  19.161  1.00  0.82           O  
ATOM   2984  CG  LEU A 381      -3.590 -14.775  21.255  1.00  0.77           C  
ATOM   2985  CD1 LEU A 381      -3.532 -14.744  22.778  1.00  0.74           C  
ATOM   2986  CD2 LEU A 381      -4.402 -15.971  20.770  1.00  0.74           C  
ATOM   2987  N   LEU A 382      -6.138 -12.271  18.051  1.00  0.80           N  
ATOM   2988  CA  LEU A 382      -7.129 -11.253  17.718  1.00  0.79           C  
ATOM   2989  C   LEU A 382      -8.019 -10.948  18.919  1.00  0.79           C  
ATOM   2990  CB  LEU A 382      -7.987 -11.707  16.534  1.00  0.78           C  
ATOM   2991  O   LEU A 382      -8.118 -11.757  19.844  1.00  0.76           O  
ATOM   2992  CG  LEU A 382      -7.286 -11.779  15.177  1.00  0.78           C  
ATOM   2993  CD1 LEU A 382      -8.214 -12.389  14.132  1.00  0.77           C  
ATOM   2994  CD2 LEU A 382      -6.820 -10.394  14.742  1.00  0.77           C  
ATOM   2995  N   PRO A 383      -8.614  -9.780  18.975  1.00  0.70           N  
ATOM   2996  CA  PRO A 383      -9.641  -9.552  19.995  1.00  0.70           C  
ATOM   2997  C   PRO A 383     -10.738 -10.615  19.975  1.00  0.70           C  
ATOM   2998  CB  PRO A 383     -10.205  -8.178  19.626  1.00  0.67           C  
ATOM   2999  O   PRO A 383     -11.170 -11.040  18.901  1.00  0.68           O  
ATOM   3000  CG  PRO A 383      -9.938  -8.035  18.163  1.00  0.65           C  
ATOM   3001  CD  PRO A 383      -8.750  -8.884  17.809  1.00  0.64           C  
ATOM   3002  N   THR A 384     -11.073 -11.002  21.218  1.00  0.74           N  
ATOM   3003  CA  THR A 384     -12.379 -11.641  21.336  1.00  0.73           C  
ATOM   3004  C   THR A 384     -13.499 -10.622  21.150  1.00  0.73           C  
ATOM   3005  CB  THR A 384     -12.538 -12.339  22.700  1.00  0.71           C  
ATOM   3006  O   THR A 384     -13.821  -9.870  22.072  1.00  0.70           O  
ATOM   3007  CG2 THR A 384     -11.723 -13.627  22.757  1.00  0.70           C  
ATOM   3008  OG1 THR A 384     -12.089 -11.457  23.736  1.00  0.72           O  
ATOM   3009  N   ILE A 385     -13.923 -10.472  19.999  1.00  0.68           N  
ATOM   3010  CA  ILE A 385     -15.029  -9.580  19.667  1.00  0.68           C  
ATOM   3011  C   ILE A 385     -16.356 -10.256  20.000  1.00  0.65           C  
ATOM   3012  CB  ILE A 385     -14.995  -9.169  18.178  1.00  0.64           C  
ATOM   3013  O   ILE A 385     -16.518 -11.460  19.784  1.00  0.62           O  
ATOM   3014  CG1 ILE A 385     -13.638  -8.551  17.824  1.00  0.60           C  
ATOM   3015  CG2 ILE A 385     -16.138  -8.201  17.859  1.00  0.60           C  
ATOM   3016  CD1 ILE A 385     -13.432  -8.319  16.334  1.00  0.61           C  
TER    3017      ILE A 385
END
