# Supplementary material for: DepoScope: Accurate phage depolymerase annotation and domain delineation using large language models
Source: PLoS Comput Biol. 2024 Aug 5;20(8):e1011831. doi: 10.1371/journal.pcbi.1011831 (PMC11326577; doi:10.1371/journal.pcbi.1011831)
Supplement: S1 Data — (ZIP) [file pcbi.1011831.s003.zip › FN_FP_deposcope_032024/False_positives/NC_027364.1__YP_009150610.pdb]

PARENT N/A
ATOM      1  N   MET A   1      12.751 -12.788  10.650  1.00  0.61           N  
ATOM      2  CA  MET A   1      12.803 -11.953   9.454  1.00  0.62           C  
ATOM      3  C   MET A   1      14.059 -12.246   8.640  1.00  0.62           C  
ATOM      4  CB  MET A   1      12.756 -10.471   9.829  1.00  0.57           C  
ATOM      5  O   MET A   1      15.126 -12.491   9.205  1.00  0.60           O  
ATOM      6  CG  MET A   1      12.643  -9.539   8.633  1.00  0.55           C  
ATOM      7  SD  MET A   1      12.579  -7.772   9.123  1.00  0.59           S  
ATOM      8  CE  MET A   1      10.988  -7.739   9.996  1.00  0.51           C  
ATOM      9  N   TRP A   2      14.014 -12.281   7.347  1.00  0.51           N  
ATOM     10  CA  TRP A   2      15.108 -12.347   6.383  1.00  0.60           C  
ATOM     11  C   TRP A   2      15.075 -11.150   5.439  1.00  0.51           C  
ATOM     12  CB  TRP A   2      15.039 -13.649   5.580  1.00  0.48           C  
ATOM     13  O   TRP A   2      14.000 -10.685   5.053  1.00  0.48           O  
ATOM     14  CG  TRP A   2      15.251 -14.884   6.402  1.00  0.44           C  
ATOM     15  CD1 TRP A   2      14.291 -15.636   7.021  1.00  0.37           C  
ATOM     16  CD2 TRP A   2      16.504 -15.508   6.700  1.00  0.41           C  
ATOM     17  CE2 TRP A   2      16.229 -16.636   7.504  1.00  0.42           C  
ATOM     18  CE3 TRP A   2      17.834 -15.222   6.363  1.00  0.56           C  
ATOM     19  NE1 TRP A   2      14.873 -16.691   7.685  1.00  0.57           N  
ATOM     20  CH2 TRP A   2      18.529 -17.177   7.634  1.00  0.52           C  
ATOM     21  CZ2 TRP A   2      17.237 -17.479   7.977  1.00  0.61           C  
ATOM     22  CZ3 TRP A   2      18.835 -16.063   6.835  1.00  0.46           C  
ATOM     23  N   TYR A   3      16.329 -10.510   5.250  1.00  0.62           N  
ATOM     24  CA  TYR A   3      16.441  -9.539   4.167  1.00  0.64           C  
ATOM     25  C   TYR A   3      17.416 -10.023   3.100  1.00  0.62           C  
ATOM     26  CB  TYR A   3      16.892  -8.179   4.709  1.00  0.61           C  
ATOM     27  O   TYR A   3      18.440 -10.634   3.417  1.00  0.61           O  
ATOM     28  CG  TYR A   3      17.735  -7.389   3.738  1.00  0.59           C  
ATOM     29  CD1 TYR A   3      19.126  -7.455   3.779  1.00  0.55           C  
ATOM     30  CD2 TYR A   3      17.143  -6.574   2.779  1.00  0.56           C  
ATOM     31  CE1 TYR A   3      19.907  -6.727   2.887  1.00  0.49           C  
ATOM     32  CE2 TYR A   3      17.915  -5.841   1.883  1.00  0.51           C  
ATOM     33  OH  TYR A   3      20.062  -5.201   1.059  1.00  0.35           O  
ATOM     34  CZ  TYR A   3      19.293  -5.924   1.944  1.00  0.53           C  
ATOM     35  N   ALA A   4      16.961  -9.861   1.936  1.00  0.63           N  
ATOM     36  CA  ALA A   4      17.802 -10.041   0.755  1.00  0.63           C  
ATOM     37  C   ALA A   4      17.799  -8.788  -0.116  1.00  0.63           C  
ATOM     38  CB  ALA A   4      17.334 -11.248  -0.053  1.00  0.60           C  
ATOM     39  O   ALA A   4      16.812  -8.049  -0.148  1.00  0.61           O  
ATOM     40  N   GLY A   5      19.071  -8.477  -0.719  1.00  0.63           N  
ATOM     41  CA  GLY A   5      19.199  -7.351  -1.631  1.00  0.62           C  
ATOM     42  C   GLY A   5      20.205  -6.316  -1.164  1.00  0.62           C  
ATOM     43  O   GLY A   5      21.044  -6.601  -0.307  1.00  0.59           O  
ATOM     44  N   ASN A   6      20.184  -5.189  -1.920  1.00  0.64           N  
ATOM     45  CA  ASN A   6      21.130  -4.118  -1.624  1.00  0.64           C  
ATOM     46  C   ASN A   6      20.848  -3.480  -0.267  1.00  0.64           C  
ATOM     47  CB  ASN A   6      21.102  -3.057  -2.726  1.00  0.60           C  
ATOM     48  O   ASN A   6      20.078  -2.522  -0.175  1.00  0.61           O  
ATOM     49  CG  ASN A   6      22.200  -2.023  -2.569  1.00  0.58           C  
ATOM     50  ND2 ASN A   6      22.267  -1.083  -3.504  1.00  0.56           N  
ATOM     51  OD1 ASN A   6      22.981  -2.069  -1.615  1.00  0.58           O  
ATOM     52  N   GLY A   7      21.433  -4.019   0.921  1.00  0.63           N  
ATOM     53  CA  GLY A   7      21.304  -3.571   2.298  1.00  0.63           C  
ATOM     54  C   GLY A   7      21.928  -2.210   2.544  1.00  0.64           C  
ATOM     55  O   GLY A   7      21.730  -1.613   3.604  1.00  0.63           O  
ATOM     56  N   ALA A   8      22.735  -1.663   1.597  1.00  0.64           N  
ATOM     57  CA  ALA A   8      23.462  -0.412   1.799  1.00  0.64           C  
ATOM     58  C   ALA A   8      22.508   0.727   2.145  1.00  0.64           C  
ATOM     59  CB  ALA A   8      24.274  -0.062   0.555  1.00  0.59           C  
ATOM     60  O   ALA A   8      22.820   1.573   2.987  1.00  0.62           O  
ATOM     61  N   SER A   9      21.305   0.583   1.616  1.00  0.65           N  
ATOM     62  CA  SER A   9      20.322   1.638   1.840  1.00  0.65           C  
ATOM     63  C   SER A   9      19.827   1.635   3.283  1.00  0.66           C  
ATOM     64  CB  SER A   9      19.138   1.479   0.886  1.00  0.62           C  
ATOM     65  O   SER A   9      19.374   2.663   3.791  1.00  0.64           O  
ATOM     66  OG  SER A   9      19.581   1.405  -0.458  1.00  0.60           O  
ATOM     67  N   PHE A  10      20.010   0.567   3.938  1.00  0.71           N  
ATOM     68  CA  PHE A  10      19.519   0.454   5.307  1.00  0.72           C  
ATOM     69  C   PHE A  10      20.662   0.595   6.305  1.00  0.72           C  
ATOM     70  CB  PHE A  10      18.803  -0.884   5.514  1.00  0.69           C  
ATOM     71  O   PHE A  10      20.459   0.452   7.513  1.00  0.69           O  
ATOM     72  CG  PHE A  10      17.619  -1.086   4.607  1.00  0.67           C  
ATOM     73  CD1 PHE A  10      16.521  -0.237   4.675  1.00  0.64           C  
ATOM     74  CD2 PHE A  10      17.604  -2.126   3.686  1.00  0.65           C  
ATOM     75  CE1 PHE A  10      15.424  -0.422   3.836  1.00  0.63           C  
ATOM     76  CE2 PHE A  10      16.511  -2.316   2.845  1.00  0.62           C  
ATOM     77  CZ  PHE A  10      15.422  -1.464   2.923  1.00  0.64           C  
ATOM     78  N   GLY A  11      21.866   0.925   5.782  1.00  0.65           N  
ATOM     79  CA  GLY A  11      23.058   0.898   6.615  1.00  0.65           C  
ATOM     80  C   GLY A  11      23.323  -0.462   7.234  1.00  0.65           C  
ATOM     81  O   GLY A  11      23.902  -0.554   8.318  1.00  0.63           O  
ATOM     82  N   LEU A  12      22.685  -1.605   6.737  1.00  0.69           N  
ATOM     83  CA  LEU A  12      22.783  -2.964   7.260  1.00  0.68           C  
ATOM     84  C   LEU A  12      24.047  -3.651   6.753  1.00  0.68           C  
ATOM     85  CB  LEU A  12      21.550  -3.781   6.863  1.00  0.65           C  
ATOM     86  O   LEU A  12      24.537  -4.596   7.376  1.00  0.64           O  
ATOM     87  CG  LEU A  12      20.214  -3.316   7.444  1.00  0.64           C  
ATOM     88  CD1 LEU A  12      19.082  -4.212   6.951  1.00  0.62           C  
ATOM     89  CD2 LEU A  12      20.268  -3.303   8.968  1.00  0.63           C  
ATOM     90  N   SER A  13      24.772  -3.075   5.826  1.00  0.62           N  
ATOM     91  CA  SER A  13      26.094  -3.447   5.332  1.00  0.62           C  
ATOM     92  C   SER A  13      26.588  -2.463   4.278  1.00  0.62           C  
ATOM     93  CB  SER A  13      26.071  -4.861   4.750  1.00  0.57           C  
ATOM     94  O   SER A  13      25.798  -1.943   3.487  1.00  0.59           O  
ATOM     95  OG  SER A  13      26.900  -4.947   3.604  1.00  0.55           O  
ATOM     96  N   THR A  14      27.837  -2.126   4.317  1.00  0.58           N  
ATOM     97  CA  THR A  14      28.509  -1.499   3.185  1.00  0.57           C  
ATOM     98  C   THR A  14      28.736  -2.508   2.063  1.00  0.58           C  
ATOM     99  CB  THR A  14      29.856  -0.883   3.606  1.00  0.54           C  
ATOM    100  O   THR A  14      29.100  -2.133   0.947  1.00  0.56           O  
ATOM    101  CG2 THR A  14      29.650   0.318   4.523  1.00  0.48           C  
ATOM    102  OG1 THR A  14      30.631  -1.871   4.297  1.00  0.49           O  
ATOM    103  N   ASP A  15      28.627  -3.744   2.466  1.00  0.57           N  
ATOM    104  CA  ASP A  15      28.848  -4.801   1.484  1.00  0.58           C  
ATOM    105  C   ASP A  15      27.621  -4.991   0.595  1.00  0.57           C  
ATOM    106  CB  ASP A  15      29.200  -6.117   2.182  1.00  0.53           C  
ATOM    107  O   ASP A  15      26.525  -5.261   1.091  1.00  0.54           O  
ATOM    108  CG  ASP A  15      29.758  -7.162   1.232  1.00  0.51           C  
ATOM    109  OD1 ASP A  15      29.735  -6.941   0.001  1.00  0.51           O  
ATOM    110  OD2 ASP A  15      30.221  -8.216   1.717  1.00  0.55           O  
ATOM    111  N   LYS A  16      27.629  -4.540  -0.668  1.00  0.58           N  
ATOM    112  CA  LYS A  16      26.660  -4.752  -1.740  1.00  0.57           C  
ATOM    113  C   LYS A  16      26.473  -6.239  -2.025  1.00  0.58           C  
ATOM    114  CB  LYS A  16      27.100  -4.026  -3.012  1.00  0.55           C  
ATOM    115  O   LYS A  16      25.954  -6.614  -3.079  1.00  0.56           O  
ATOM    116  CG  LYS A  16      27.121  -2.510  -2.883  1.00  0.52           C  
ATOM    117  CD  LYS A  16      27.468  -1.841  -4.207  1.00  0.53           C  
ATOM    118  CE  LYS A  16      27.505  -0.325  -4.076  1.00  0.50           C  
ATOM    119  NZ  LYS A  16      27.892   0.333  -5.360  1.00  0.45           N  
ATOM    120  N   SER A  17      27.017  -7.095  -1.183  1.00  0.56           N  
ATOM    121  CA  SER A  17      26.886  -8.532  -1.405  1.00  0.56           C  
ATOM    122  C   SER A  17      25.433  -8.979  -1.286  1.00  0.56           C  
ATOM    123  CB  SER A  17      27.750  -9.309  -0.411  1.00  0.51           C  
ATOM    124  O   SER A  17      24.736  -8.599  -0.342  1.00  0.53           O  
ATOM    125  OG  SER A  17      27.105  -9.409   0.846  1.00  0.51           O  
ATOM    126  N   THR A  18      24.870  -9.655  -2.282  1.00  0.58           N  
ATOM    127  CA  THR A  18      23.569 -10.276  -2.504  1.00  0.57           C  
ATOM    128  C   THR A  18      23.334 -11.407  -1.507  1.00  0.59           C  
ATOM    129  CB  THR A  18      23.447 -10.820  -3.939  1.00  0.53           C  
ATOM    130  O   THR A  18      22.382 -12.178  -1.647  1.00  0.57           O  
ATOM    131  CG2 THR A  18      23.393  -9.684  -4.955  1.00  0.45           C  
ATOM    132  OG1 THR A  18      24.578 -11.651  -4.227  1.00  0.47           O  
ATOM    133  N   THR A  19      24.255 -11.571  -0.537  1.00  0.60           N  
ATOM    134  CA  THR A  19      24.108 -12.671   0.409  1.00  0.59           C  
ATOM    135  C   THR A  19      23.060 -12.338   1.467  1.00  0.60           C  
ATOM    136  CB  THR A  19      25.446 -13.002   1.095  1.00  0.55           C  
ATOM    137  O   THR A  19      22.988 -11.202   1.941  1.00  0.57           O  
ATOM    138  CG2 THR A  19      26.366 -13.780   0.159  1.00  0.48           C  
ATOM    139  OG1 THR A  19      26.094 -11.783   1.478  1.00  0.51           O  
ATOM    140  N   TRP A  20      22.109 -13.357   1.705  1.00  0.51           N  
ATOM    141  CA  TRP A  20      21.148 -13.278   2.800  1.00  0.58           C  
ATOM    142  C   TRP A  20      21.844 -12.932   4.111  1.00  0.52           C  
ATOM    143  CB  TRP A  20      20.387 -14.599   2.944  1.00  0.46           C  
ATOM    144  O   TRP A  20      22.711 -13.675   4.576  1.00  0.49           O  
ATOM    145  CG  TRP A  20      19.532 -14.942   1.762  1.00  0.42           C  
ATOM    146  CD1 TRP A  20      19.891 -15.687   0.673  1.00  0.34           C  
ATOM    147  CD2 TRP A  20      18.173 -14.548   1.547  1.00  0.36           C  
ATOM    148  CE2 TRP A  20      17.771 -15.091   0.306  1.00  0.36           C  
ATOM    149  CE3 TRP A  20      17.255 -13.789   2.285  1.00  0.51           C  
ATOM    150  NE1 TRP A  20      18.837 -15.780  -0.206  1.00  0.45           N  
ATOM    151  CH2 TRP A  20      15.611 -14.151   0.529  1.00  0.35           C  
ATOM    152  CZ2 TRP A  20      16.489 -14.897  -0.213  1.00  0.39           C  
ATOM    153  CZ3 TRP A  20      15.979 -13.597   1.766  1.00  0.36           C  
ATOM    154  N   SER A  21      21.845 -11.664   4.459  1.00  0.61           N  
ATOM    155  CA  SER A  21      22.204 -11.338   5.835  1.00  0.60           C  
ATOM    156  C   SER A  21      21.039 -11.593   6.785  1.00  0.62           C  
ATOM    157  CB  SER A  21      22.650  -9.880   5.941  1.00  0.56           C  
ATOM    158  O   SER A  21      19.878 -11.587   6.369  1.00  0.59           O  
ATOM    159  OG  SER A  21      21.613  -9.005   5.533  1.00  0.54           O  
ATOM    160  N   SER A  22      21.327 -12.128   7.953  1.00  0.62           N  
ATOM    161  CA  SER A  22      20.342 -12.436   8.985  1.00  0.61           C  
ATOM    162  C   SER A  22      19.626 -11.176   9.459  1.00  0.63           C  
ATOM    163  CB  SER A  22      21.010 -13.130  10.173  1.00  0.57           C  
ATOM    164  O   SER A  22      20.253 -10.132   9.647  1.00  0.61           O  
ATOM    165  OG  SER A  22      21.936 -12.264  10.807  1.00  0.56           O  
ATOM    166  N   ALA A  23      18.372 -11.137   9.531  1.00  0.63           N  
ATOM    167  CA  ALA A  23      17.489 -10.218  10.244  1.00  0.64           C  
ATOM    168  C   ALA A  23      18.078  -9.831  11.598  1.00  0.66           C  
ATOM    169  CB  ALA A  23      16.107 -10.841  10.427  1.00  0.60           C  
ATOM    170  O   ALA A  23      17.615  -8.881  12.235  1.00  0.67           O  
ATOM    171  N   LYS A  24      18.992 -10.533  12.120  1.00  0.73           N  
ATOM    172  CA  LYS A  24      19.605 -10.371  13.435  1.00  0.74           C  
ATOM    173  C   LYS A  24      20.206  -8.978  13.594  1.00  0.75           C  
ATOM    174  CB  LYS A  24      20.680 -11.435  13.662  1.00  0.69           C  
ATOM    175  O   LYS A  24      20.078  -8.357  14.651  1.00  0.74           O  
ATOM    176  CG  LYS A  24      21.239 -11.458  15.077  1.00  0.66           C  
ATOM    177  CD  LYS A  24      22.312 -12.528  15.236  1.00  0.66           C  
ATOM    178  CE  LYS A  24      22.867 -12.557  16.654  1.00  0.59           C  
ATOM    179  NZ  LYS A  24      23.433 -11.235  17.055  1.00  0.54           N  
ATOM    180  N   ILE A  25      20.687  -8.349  12.569  1.00  0.77           N  
ATOM    181  CA  ILE A  25      21.356  -7.056  12.661  1.00  0.78           C  
ATOM    182  C   ILE A  25      20.343  -5.975  13.030  1.00  0.80           C  
ATOM    183  CB  ILE A  25      22.070  -6.693  11.339  1.00  0.74           C  
ATOM    184  O   ILE A  25      20.624  -5.110  13.863  1.00  0.79           O  
ATOM    185  CG1 ILE A  25      23.181  -7.705  11.037  1.00  0.66           C  
ATOM    186  CG2 ILE A  25      22.627  -5.268  11.399  1.00  0.65           C  
ATOM    187  CD1 ILE A  25      23.767  -7.582   9.637  1.00  0.64           C  
ATOM    188  N   VAL A  26      19.118  -6.013  12.511  1.00  0.77           N  
ATOM    189  CA  VAL A  26      18.070  -5.057  12.854  1.00  0.79           C  
ATOM    190  C   VAL A  26      17.645  -5.255  14.307  1.00  0.82           C  
ATOM    191  CB  VAL A  26      16.848  -5.194  11.918  1.00  0.77           C  
ATOM    192  O   VAL A  26      17.563  -4.292  15.073  1.00  0.83           O  
ATOM    193  CG1 VAL A  26      15.739  -4.230  12.334  1.00  0.76           C  
ATOM    194  CG2 VAL A  26      17.258  -4.948  10.467  1.00  0.76           C  
ATOM    195  N   PHE A  27      17.425  -6.459  14.710  1.00  0.82           N  
ATOM    196  CA  PHE A  27      17.017  -6.808  16.066  1.00  0.85           C  
ATOM    197  C   PHE A  27      18.073  -6.378  17.077  1.00  0.85           C  
ATOM    198  CB  PHE A  27      16.763  -8.314  16.182  1.00  0.81           C  
ATOM    199  O   PHE A  27      17.767  -5.669  18.038  1.00  0.85           O  
ATOM    200  CG  PHE A  27      15.455  -8.757  15.584  1.00  0.74           C  
ATOM    201  CD1 PHE A  27      14.273  -8.654  16.307  1.00  0.68           C  
ATOM    202  CD2 PHE A  27      15.407  -9.277  14.297  1.00  0.70           C  
ATOM    203  CE1 PHE A  27      13.061  -9.063  15.756  1.00  0.65           C  
ATOM    204  CE2 PHE A  27      14.200  -9.688  13.739  1.00  0.65           C  
ATOM    205  CZ  PHE A  27      13.028  -9.581  14.470  1.00  0.65           C  
ATOM    206  N   ASP A  28      19.288  -6.711  16.824  1.00  0.85           N  
ATOM    207  CA  ASP A  28      20.383  -6.362  17.724  1.00  0.86           C  
ATOM    208  C   ASP A  28      20.501  -4.848  17.883  1.00  0.87           C  
ATOM    209  CB  ASP A  28      21.704  -6.941  17.213  1.00  0.84           C  
ATOM    210  O   ASP A  28      20.661  -4.346  18.998  1.00  0.87           O  
ATOM    211  CG  ASP A  28      21.734  -8.459  17.238  1.00  0.80           C  
ATOM    212  OD1 ASP A  28      20.895  -9.075  17.931  1.00  0.80           O  
ATOM    213  OD2 ASP A  28      22.608  -9.045  16.562  1.00  0.81           O  
ATOM    214  N   ARG A  29      20.266  -4.072  16.871  1.00  0.84           N  
ATOM    215  CA  ARG A  29      20.385  -2.618  16.894  1.00  0.86           C  
ATOM    216  C   ARG A  29      19.208  -1.984  17.629  1.00  0.88           C  
ATOM    217  CB  ARG A  29      20.474  -2.063  15.471  1.00  0.85           C  
ATOM    218  O   ARG A  29      19.389  -1.051  18.414  1.00  0.89           O  
ATOM    219  CG  ARG A  29      21.813  -2.313  14.795  1.00  0.81           C  
ATOM    220  CD  ARG A  29      21.844  -1.751  13.380  1.00  0.81           C  
ATOM    221  NE  ARG A  29      23.158  -1.915  12.764  1.00  0.77           N  
ATOM    222  NH1 ARG A  29      22.738  -0.483  11.000  1.00  0.73           N  
ATOM    223  NH2 ARG A  29      24.770  -1.530  11.175  1.00  0.70           N  
ATOM    224  CZ  ARG A  29      23.552  -1.309  11.648  1.00  0.76           C  
ATOM    225  N   ILE A  30      17.992  -2.555  17.431  1.00  0.87           N  
ATOM    226  CA  ILE A  30      16.823  -2.029  18.128  1.00  0.89           C  
ATOM    227  C   ILE A  30      16.844  -2.481  19.586  1.00  0.90           C  
ATOM    228  CB  ILE A  30      15.510  -2.476  17.447  1.00  0.87           C  
ATOM    229  O   ILE A  30      16.555  -1.695  20.491  1.00  0.90           O  
ATOM    230  CG1 ILE A  30      15.354  -1.791  16.085  1.00  0.84           C  
ATOM    231  CG2 ILE A  30      14.307  -2.184  18.348  1.00  0.84           C  
ATOM    232  CD1 ILE A  30      15.165  -0.282  16.169  1.00  0.81           C  
ATOM    233  N   THR A  31      17.293  -3.717  19.895  1.00  0.90           N  
ATOM    234  CA  THR A  31      17.463  -4.240  21.247  1.00  0.91           C  
ATOM    235  C   THR A  31      18.567  -3.487  21.983  1.00  0.92           C  
ATOM    236  CB  THR A  31      17.789  -5.745  21.227  1.00  0.88           C  
ATOM    237  O   THR A  31      18.414  -3.143  23.157  1.00  0.91           O  
ATOM    238  CG2 THR A  31      17.902  -6.302  22.642  1.00  0.76           C  
ATOM    239  OG1 THR A  31      16.749  -6.444  20.531  1.00  0.79           O  
ATOM    240  N   ALA A  32      19.619  -3.085  21.342  1.00  0.89           N  
ATOM    241  CA  ALA A  32      20.712  -2.298  21.908  1.00  0.91           C  
ATOM    242  C   ALA A  32      20.236  -0.903  22.304  1.00  0.91           C  
ATOM    243  CB  ALA A  32      21.868  -2.201  20.916  1.00  0.88           C  
ATOM    244  O   ALA A  32      20.835  -0.257  23.167  1.00  0.91           O  
ATOM    245  N   LEU A  33      19.106  -0.441  21.723  1.00  0.90           N  
ATOM    246  CA  LEU A  33      18.462   0.807  22.116  1.00  0.92           C  
ATOM    247  C   LEU A  33      17.508   0.582  23.284  1.00  0.93           C  
ATOM    248  CB  LEU A  33      17.704   1.415  20.933  1.00  0.91           C  
ATOM    249  O   LEU A  33      16.736   1.476  23.642  1.00  0.92           O  
ATOM    250  CG  LEU A  33      18.547   1.809  19.719  1.00  0.89           C  
ATOM    251  CD1 LEU A  33      17.649   2.288  18.583  1.00  0.86           C  
ATOM    252  CD2 LEU A  33      19.560   2.885  20.096  1.00  0.86           C  
ATOM    253  N   GLY A  34      17.445  -0.587  23.891  1.00  0.93           N  
ATOM    254  CA  GLY A  34      16.545  -0.940  24.977  1.00  0.94           C  
ATOM    255  C   GLY A  34      15.095  -1.040  24.541  1.00  0.94           C  
ATOM    256  O   GLY A  34      14.186  -0.748  25.320  1.00  0.93           O  
ATOM    257  N   LYS A  35      14.822  -1.410  23.207  1.00  0.95           N  
ATOM    258  CA  LYS A  35      13.474  -1.429  22.646  1.00  0.95           C  
ATOM    259  C   LYS A  35      13.045  -2.851  22.294  1.00  0.94           C  
ATOM    260  CB  LYS A  35      13.396  -0.536  21.406  1.00  0.95           C  
ATOM    261  O   LYS A  35      13.883  -3.695  21.971  1.00  0.92           O  
ATOM    262  CG  LYS A  35      13.796   0.910  21.659  1.00  0.96           C  
ATOM    263  CD  LYS A  35      12.871   1.577  22.669  1.00  0.95           C  
ATOM    264  CE  LYS A  35      13.238   3.039  22.884  1.00  0.94           C  
ATOM    265  NZ  LYS A  35      12.310   3.707  23.845  1.00  0.93           N  
ATOM    266  N   THR A  36      11.733  -3.109  22.410  1.00  0.93           N  
ATOM    267  CA  THR A  36      11.096  -4.340  21.956  1.00  0.94           C  
ATOM    268  C   THR A  36      10.281  -4.091  20.690  1.00  0.94           C  
ATOM    269  CB  THR A  36      10.185  -4.933  23.047  1.00  0.94           C  
ATOM    270  O   THR A  36       9.422  -3.208  20.661  1.00  0.94           O  
ATOM    271  CG2 THR A  36       9.595  -6.268  22.605  1.00  0.92           C  
ATOM    272  OG1 THR A  36      10.950  -5.133  24.242  1.00  0.94           O  
ATOM    273  N   ILE A  37      10.531  -4.789  19.652  1.00  0.93           N  
ATOM    274  CA  ILE A  37       9.903  -4.635  18.344  1.00  0.93           C  
ATOM    275  C   ILE A  37       8.462  -5.138  18.401  1.00  0.93           C  
ATOM    276  CB  ILE A  37      10.690  -5.386  17.247  1.00  0.92           C  
ATOM    277  O   ILE A  37       8.208  -6.265  18.834  1.00  0.93           O  
ATOM    278  CG1 ILE A  37      12.105  -4.810  17.116  1.00  0.91           C  
ATOM    279  CG2 ILE A  37       9.947  -5.322  15.910  1.00  0.90           C  
ATOM    280  CD1 ILE A  37      13.003  -5.585  16.162  1.00  0.89           C  
ATOM    281  N   LYS A  38       7.505  -4.387  17.926  1.00  0.96           N  
ATOM    282  CA  LYS A  38       6.094  -4.701  17.724  1.00  0.95           C  
ATOM    283  C   LYS A  38       5.795  -4.971  16.252  1.00  0.94           C  
ATOM    284  CB  LYS A  38       5.211  -3.562  18.237  1.00  0.96           C  
ATOM    285  O   LYS A  38       5.071  -5.912  15.922  1.00  0.92           O  
ATOM    286  CG  LYS A  38       3.719  -3.819  18.086  1.00  0.95           C  
ATOM    287  CD  LYS A  38       2.894  -2.670  18.651  1.00  0.92           C  
ATOM    288  CE  LYS A  38       1.402  -2.903  18.454  1.00  0.93           C  
ATOM    289  NZ  LYS A  38       0.588  -1.786  19.021  1.00  0.92           N  
ATOM    290  N   GLN A  39       6.316  -4.104  15.298  1.00  0.92           N  
ATOM    291  CA  GLN A  39       6.126  -4.208  13.855  1.00  0.92           C  
ATOM    292  C   GLN A  39       7.342  -3.681  13.100  1.00  0.92           C  
ATOM    293  CB  GLN A  39       4.870  -3.450  13.423  1.00  0.92           C  
ATOM    294  O   GLN A  39       7.990  -2.730  13.542  1.00  0.92           O  
ATOM    295  CG  GLN A  39       4.486  -3.675  11.966  1.00  0.91           C  
ATOM    296  CD  GLN A  39       3.228  -2.927  11.569  1.00  0.89           C  
ATOM    297  NE2 GLN A  39       2.838  -3.052  10.305  1.00  0.90           N  
ATOM    298  OE1 GLN A  39       2.610  -2.242  12.391  1.00  0.90           O  
ATOM    299  N   ILE A  40       7.665  -4.271  11.971  1.00  0.90           N  
ATOM    300  CA  ILE A  40       8.673  -3.810  11.022  1.00  0.90           C  
ATOM    301  C   ILE A  40       8.044  -3.644   9.641  1.00  0.89           C  
ATOM    302  CB  ILE A  40       9.871  -4.784  10.952  1.00  0.89           C  
ATOM    303  O   ILE A  40       7.310  -4.520   9.177  1.00  0.87           O  
ATOM    304  CG1 ILE A  40      10.485  -4.975  12.344  1.00  0.84           C  
ATOM    305  CG2 ILE A  40      10.918  -4.280   9.955  1.00  0.83           C  
ATOM    306  CD1 ILE A  40      11.605  -6.005  12.389  1.00  0.82           C  
ATOM    307  N   VAL A  41       8.362  -2.527   8.983  1.00  0.89           N  
ATOM    308  CA  VAL A  41       8.022  -2.331   7.578  1.00  0.89           C  
ATOM    309  C   VAL A  41       9.253  -1.854   6.810  1.00  0.89           C  
ATOM    310  CB  VAL A  41       6.865  -1.321   7.410  1.00  0.88           C  
ATOM    311  O   VAL A  41      10.107  -1.158   7.364  1.00  0.88           O  
ATOM    312  CG1 VAL A  41       5.570  -1.882   7.995  1.00  0.86           C  
ATOM    313  CG2 VAL A  41       7.219   0.011   8.068  1.00  0.85           C  
ATOM    314  N   VAL A  42       9.380  -2.270   5.619  1.00  0.86           N  
ATOM    315  CA  VAL A  42      10.482  -1.937   4.723  1.00  0.85           C  
ATOM    316  C   VAL A  42       9.944  -1.222   3.485  1.00  0.85           C  
ATOM    317  CB  VAL A  42      11.277  -3.195   4.308  1.00  0.84           C  
ATOM    318  O   VAL A  42       8.967  -1.668   2.879  1.00  0.83           O  
ATOM    319  CG1 VAL A  42      12.506  -2.811   3.487  1.00  0.79           C  
ATOM    320  CG2 VAL A  42      11.684  -3.998   5.542  1.00  0.79           C  
ATOM    321  N   SER A  43      10.613  -0.131   3.163  1.00  0.84           N  
ATOM    322  CA  SER A  43      10.432   0.569   1.895  1.00  0.84           C  
ATOM    323  C   SER A  43      11.662   0.425   1.004  1.00  0.83           C  
ATOM    324  CB  SER A  43      10.139   2.050   2.137  1.00  0.82           C  
ATOM    325  O   SER A  43      12.645  -0.210   1.391  1.00  0.81           O  
ATOM    326  OG  SER A  43      11.297   2.723   2.601  1.00  0.76           O  
ATOM    327  N   ALA A  44      11.674   0.984  -0.272  1.00  0.79           N  
ATOM    328  CA  ALA A  44      12.775   0.838  -1.220  1.00  0.78           C  
ATOM    329  C   ALA A  44      14.061   1.443  -0.665  1.00  0.78           C  
ATOM    330  CB  ALA A  44      12.417   1.488  -2.555  1.00  0.77           C  
ATOM    331  O   ALA A  44      15.154   1.154  -1.159  1.00  0.76           O  
ATOM    332  N   GLY A  45      14.031   2.184   0.427  1.00  0.80           N  
ATOM    333  CA  GLY A  45      15.274   2.754   0.921  1.00  0.80           C  
ATOM    334  C   GLY A  45      15.273   2.979   2.421  1.00  0.81           C  
ATOM    335  O   GLY A  45      16.267   3.441   2.986  1.00  0.80           O  
ATOM    336  N   ALA A  46      14.266   2.643   3.037  1.00  0.86           N  
ATOM    337  CA  ALA A  46      14.159   2.916   4.468  1.00  0.86           C  
ATOM    338  C   ALA A  46      13.513   1.745   5.203  1.00  0.87           C  
ATOM    339  CB  ALA A  46      13.362   4.196   4.707  1.00  0.85           C  
ATOM    340  O   ALA A  46      12.709   1.010   4.626  1.00  0.87           O  
ATOM    341  N   LEU A  47      13.911   1.546   6.378  1.00  0.89           N  
ATOM    342  CA  LEU A  47      13.328   0.625   7.347  1.00  0.89           C  
ATOM    343  C   LEU A  47      12.704   1.384   8.513  1.00  0.90           C  
ATOM    344  CB  LEU A  47      14.389  -0.349   7.866  1.00  0.88           C  
ATOM    345  O   LEU A  47      13.340   2.265   9.097  1.00  0.90           O  
ATOM    346  CG  LEU A  47      13.906  -1.419   8.846  1.00  0.82           C  
ATOM    347  CD1 LEU A  47      14.667  -2.722   8.626  1.00  0.77           C  
ATOM    348  CD2 LEU A  47      14.064  -0.939  10.285  1.00  0.78           C  
ATOM    349  N   SER A  48      11.510   0.980   8.898  1.00  0.91           N  
ATOM    350  CA  SER A  48      10.799   1.517  10.054  1.00  0.92           C  
ATOM    351  C   SER A  48      10.423   0.411  11.034  1.00  0.93           C  
ATOM    352  CB  SER A  48       9.542   2.266   9.610  1.00  0.92           C  
ATOM    353  O   SER A  48       9.973  -0.661  10.625  1.00  0.93           O  
ATOM    354  OG  SER A  48       9.878   3.371   8.789  1.00  0.90           O  
ATOM    355  N   VAL A  49      10.562   0.678  12.262  1.00  0.93           N  
ATOM    356  CA  VAL A  49      10.271  -0.213  13.381  1.00  0.94           C  
ATOM    357  C   VAL A  49       9.318   0.475  14.356  1.00  0.94           C  
ATOM    358  CB  VAL A  49      11.562  -0.644  14.113  1.00  0.93           C  
ATOM    359  O   VAL A  49       9.653   1.512  14.933  1.00  0.94           O  
ATOM    360  CG1 VAL A  49      11.240  -1.613  15.249  1.00  0.90           C  
ATOM    361  CG2 VAL A  49      12.546  -1.277  13.130  1.00  0.90           C  
ATOM    362  N   LEU A  50       8.113  -0.080  14.524  1.00  0.96           N  
ATOM    363  CA  LEU A  50       7.251   0.227  15.660  1.00  0.96           C  
ATOM    364  C   LEU A  50       7.624  -0.621  16.871  1.00  0.96           C  
ATOM    365  CB  LEU A  50       5.782  -0.001  15.295  1.00  0.96           C  
ATOM    366  O   LEU A  50       7.631  -1.851  16.794  1.00  0.96           O  
ATOM    367  CG  LEU A  50       4.756   0.311  16.386  1.00  0.96           C  
ATOM    368  CD1 LEU A  50       4.844   1.779  16.791  1.00  0.95           C  
ATOM    369  CD2 LEU A  50       3.349  -0.035  15.911  1.00  0.95           C  
ATOM    370  N   CYS A  51       7.878   0.039  18.016  1.00  0.97           N  
ATOM    371  CA  CYS A  51       8.239  -0.623  19.264  1.00  0.97           C  
ATOM    372  C   CYS A  51       7.023  -0.777  20.171  1.00  0.97           C  
ATOM    373  CB  CYS A  51       9.332   0.159  19.991  1.00  0.96           C  
ATOM    374  O   CYS A  51       5.988  -0.149  19.940  1.00  0.96           O  
ATOM    375  SG  CYS A  51      10.912   0.185  19.116  1.00  0.95           S  
ATOM    376  N   THR A  52       7.052  -1.595  21.199  1.00  0.98           N  
ATOM    377  CA  THR A  52       5.979  -1.907  22.136  1.00  0.98           C  
ATOM    378  C   THR A  52       5.674  -0.708  23.030  1.00  0.98           C  
ATOM    379  CB  THR A  52       6.336  -3.124  23.010  1.00  0.97           C  
ATOM    380  O   THR A  52       4.579  -0.603  23.585  1.00  0.97           O  
ATOM    381  CG2 THR A  52       6.410  -4.398  22.175  1.00  0.94           C  
ATOM    382  OG1 THR A  52       7.607  -2.900  23.633  1.00  0.96           O  
ATOM    383  N   ASP A  53       6.608   0.253  23.130  1.00  0.98           N  
ATOM    384  CA  ASP A  53       6.405   1.497  23.866  1.00  0.98           C  
ATOM    385  C   ASP A  53       5.777   2.566  22.975  1.00  0.98           C  
ATOM    386  CB  ASP A  53       7.729   2.003  24.442  1.00  0.98           C  
ATOM    387  O   ASP A  53       5.744   3.744  23.338  1.00  0.97           O  
ATOM    388  CG  ASP A  53       8.739   2.374  23.371  1.00  0.98           C  
ATOM    389  OD1 ASP A  53       8.453   2.178  22.170  1.00  0.98           O  
ATOM    390  OD2 ASP A  53       9.831   2.863  23.731  1.00  0.97           O  
ATOM    391  N   ASN A  54       5.393   2.193  21.732  1.00  0.98           N  
ATOM    392  CA  ASN A  54       4.684   2.984  20.733  1.00  0.98           C  
ATOM    393  C   ASN A  54       5.573   4.080  20.151  1.00  0.98           C  
ATOM    394  CB  ASN A  54       3.414   3.593  21.332  1.00  0.98           C  
ATOM    395  O   ASN A  54       5.076   5.037  19.555  1.00  0.98           O  
ATOM    396  CG  ASN A  54       2.480   2.546  21.907  1.00  0.96           C  
ATOM    397  ND2 ASN A  54       2.079   2.732  23.159  1.00  0.95           N  
ATOM    398  OD1 ASN A  54       2.123   1.577  21.231  1.00  0.95           O  
ATOM    399  N   THR A  55       6.914   3.973  20.228  1.00  0.98           N  
ATOM    400  CA  THR A  55       7.859   4.798  19.484  1.00  0.98           C  
ATOM    401  C   THR A  55       8.116   4.211  18.099  1.00  0.98           C  
ATOM    402  CB  THR A  55       9.193   4.941  20.240  1.00  0.98           C  
ATOM    403  O   THR A  55       8.075   2.992  17.919  1.00  0.97           O  
ATOM    404  CG2 THR A  55       8.980   5.551  21.621  1.00  0.96           C  
ATOM    405  OG1 THR A  55       9.792   3.647  20.388  1.00  0.97           O  
ATOM    406  N   ILE A  56       8.385   5.058  17.142  1.00  0.97           N  
ATOM    407  CA  ILE A  56       8.799   4.673  15.797  1.00  0.97           C  
ATOM    408  C   ILE A  56      10.280   4.989  15.603  1.00  0.97           C  
ATOM    409  CB  ILE A  56       7.953   5.387  14.719  1.00  0.97           C  
ATOM    410  O   ILE A  56      10.715   6.120  15.833  1.00  0.96           O  
ATOM    411  CG1 ILE A  56       6.466   5.062  14.905  1.00  0.96           C  
ATOM    412  CG2 ILE A  56       8.427   4.998  13.315  1.00  0.96           C  
ATOM    413  CD1 ILE A  56       5.540   5.858  13.996  1.00  0.95           C  
ATOM    414  N   TRP A  57      10.990   4.000  15.187  1.00  0.95           N  
ATOM    415  CA  TRP A  57      12.411   4.125  14.877  1.00  0.95           C  
ATOM    416  C   TRP A  57      12.673   3.846  13.401  1.00  0.94           C  
ATOM    417  CB  TRP A  57      13.237   3.171  15.744  1.00  0.95           C  
ATOM    418  O   TRP A  57      12.171   2.864  12.850  1.00  0.91           O  
ATOM    419  CG  TRP A  57      13.260   3.535  17.199  1.00  0.94           C  
ATOM    420  CD1 TRP A  57      12.285   3.291  18.125  1.00  0.91           C  
ATOM    421  CD2 TRP A  57      14.312   4.214  17.892  1.00  0.91           C  
ATOM    422  CE2 TRP A  57      13.906   4.348  19.238  1.00  0.93           C  
ATOM    423  CE3 TRP A  57      15.559   4.722  17.505  1.00  0.91           C  
ATOM    424  NE1 TRP A  57      12.667   3.778  19.354  1.00  0.90           N  
ATOM    425  CH2 TRP A  57      15.920   5.459  19.796  1.00  0.90           C  
ATOM    426  CZ2 TRP A  57      14.705   4.971  20.201  1.00  0.90           C  
ATOM    427  CZ3 TRP A  57      16.353   5.341  18.465  1.00  0.90           C  
ATOM    428  N   ASN A  58      13.482   4.676  12.749  1.00  0.93           N  
ATOM    429  CA  ASN A  58      13.719   4.631  11.310  1.00  0.93           C  
ATOM    430  C   ASN A  58      15.211   4.631  10.987  1.00  0.92           C  
ATOM    431  CB  ASN A  58      13.026   5.805  10.614  1.00  0.93           C  
ATOM    432  O   ASN A  58      16.013   5.190  11.737  1.00  0.90           O  
ATOM    433  CG  ASN A  58      11.542   5.868  10.914  1.00  0.92           C  
ATOM    434  ND2 ASN A  58      11.119   6.924  11.598  1.00  0.91           N  
ATOM    435  OD1 ASN A  58      10.781   4.973  10.534  1.00  0.91           O  
ATOM    436  N   THR A  59      15.570   4.010   9.900  1.00  0.90           N  
ATOM    437  CA  THR A  59      16.906   4.080   9.319  1.00  0.89           C  
ATOM    438  C   THR A  59      16.838   4.012   7.796  1.00  0.88           C  
ATOM    439  CB  THR A  59      17.804   2.946   9.847  1.00  0.88           C  
ATOM    440  O   THR A  59      15.790   3.692   7.230  1.00  0.87           O  
ATOM    441  CG2 THR A  59      17.324   1.587   9.349  1.00  0.84           C  
ATOM    442  OG1 THR A  59      19.148   3.160   9.396  1.00  0.86           O  
ATOM    443  N   GLY A  60      17.919   4.376   7.162  1.00  0.87           N  
ATOM    444  CA  GLY A  60      18.022   4.334   5.712  1.00  0.86           C  
ATOM    445  C   GLY A  60      17.895   5.701   5.066  1.00  0.86           C  
ATOM    446  O   GLY A  60      18.332   6.705   5.633  1.00  0.85           O  
ATOM    447  N   TYR A  61      17.338   5.665   3.817  1.00  0.85           N  
ATOM    448  CA  TYR A  61      17.213   6.847   2.972  1.00  0.85           C  
ATOM    449  C   TYR A  61      16.252   7.857   3.586  1.00  0.86           C  
ATOM    450  CB  TYR A  61      16.736   6.458   1.569  1.00  0.83           C  
ATOM    451  O   TYR A  61      15.137   7.504   3.977  1.00  0.85           O  
ATOM    452  CG  TYR A  61      16.866   7.567   0.554  1.00  0.77           C  
ATOM    453  CD1 TYR A  61      15.745   8.078  -0.097  1.00  0.71           C  
ATOM    454  CD2 TYR A  61      18.110   8.107   0.243  1.00  0.72           C  
ATOM    455  CE1 TYR A  61      15.861   9.098  -1.035  1.00  0.71           C  
ATOM    456  CE2 TYR A  61      18.237   9.128  -0.693  1.00  0.72           C  
ATOM    457  OH  TYR A  61      17.229  10.627  -2.253  1.00  0.55           O  
ATOM    458  CZ  TYR A  61      17.109   9.616  -1.325  1.00  0.68           C  
ATOM    459  N   GLY A  62      16.644   9.255   3.630  1.00  0.86           N  
ATOM    460  CA  GLY A  62      15.888  10.286   4.324  1.00  0.87           C  
ATOM    461  C   GLY A  62      15.703  11.546   3.501  1.00  0.86           C  
ATOM    462  O   GLY A  62      15.143  12.533   3.984  1.00  0.85           O  
ATOM    463  N   SER A  63      16.140  11.611   2.265  1.00  0.85           N  
ATOM    464  CA  SER A  63      16.281  12.828   1.471  1.00  0.85           C  
ATOM    465  C   SER A  63      14.922  13.450   1.167  1.00  0.85           C  
ATOM    466  CB  SER A  63      17.019  12.533   0.164  1.00  0.83           C  
ATOM    467  O   SER A  63      14.831  14.644   0.876  1.00  0.83           O  
ATOM    468  OG  SER A  63      16.408  11.458  -0.528  1.00  0.76           O  
ATOM    469  N   TYR A  64      13.883  12.641   1.392  1.00  0.84           N  
ATOM    470  CA  TYR A  64      12.531  13.135   1.151  1.00  0.85           C  
ATOM    471  C   TYR A  64      11.784  13.340   2.463  1.00  0.85           C  
ATOM    472  CB  TYR A  64      11.756  12.165   0.254  1.00  0.83           C  
ATOM    473  O   TYR A  64      10.559  13.485   2.470  1.00  0.85           O  
ATOM    474  CG  TYR A  64      12.356  11.998  -1.121  1.00  0.81           C  
ATOM    475  CD1 TYR A  64      12.129  12.943  -2.120  1.00  0.78           C  
ATOM    476  CD2 TYR A  64      13.148  10.897  -1.425  1.00  0.78           C  
ATOM    477  CE1 TYR A  64      12.677  12.793  -3.389  1.00  0.77           C  
ATOM    478  CE2 TYR A  64      13.702  10.737  -2.691  1.00  0.78           C  
ATOM    479  OH  TYR A  64      14.007  11.535  -4.920  1.00  0.70           O  
ATOM    480  CZ  TYR A  64      13.462  11.689  -3.665  1.00  0.74           C  
ATOM    481  N   GLY A  65      12.451  13.322   3.587  1.00  0.87           N  
ATOM    482  CA  GLY A  65      11.875  13.506   4.910  1.00  0.88           C  
ATOM    483  C   GLY A  65      11.185  12.262   5.438  1.00  0.88           C  
ATOM    484  O   GLY A  65      10.584  12.289   6.513  1.00  0.88           O  
ATOM    485  N   GLN A  66      11.274  11.079   4.788  1.00  0.87           N  
ATOM    486  CA  GLN A  66      10.498   9.875   5.064  1.00  0.88           C  
ATOM    487  C   GLN A  66      10.911   9.247   6.392  1.00  0.89           C  
ATOM    488  CB  GLN A  66      10.659   8.860   3.931  1.00  0.86           C  
ATOM    489  O   GLN A  66      10.194   8.404   6.936  1.00  0.88           O  
ATOM    490  CG  GLN A  66      12.078   8.330   3.777  1.00  0.81           C  
ATOM    491  CD  GLN A  66      12.922   9.175   2.843  1.00  0.79           C  
ATOM    492  NE2 GLN A  66      13.679   8.519   1.970  1.00  0.75           N  
ATOM    493  OE1 GLN A  66      12.894  10.409   2.903  1.00  0.77           O  
ATOM    494  N   LEU A  67      11.974   9.641   7.039  1.00  0.90           N  
ATOM    495  CA  LEU A  67      12.358   9.108   8.342  1.00  0.91           C  
ATOM    496  C   LEU A  67      11.565   9.779   9.458  1.00  0.91           C  
ATOM    497  CB  LEU A  67      13.858   9.300   8.579  1.00  0.90           C  
ATOM    498  O   LEU A  67      11.674   9.390  10.623  1.00  0.91           O  
ATOM    499  CG  LEU A  67      14.795   8.631   7.571  1.00  0.89           C  
ATOM    500  CD1 LEU A  67      16.248   8.816   7.995  1.00  0.86           C  
ATOM    501  CD2 LEU A  67      14.458   7.151   7.429  1.00  0.87           C  
ATOM    502  N   GLY A  68      10.815  10.942   9.194  1.00  0.91           N  
ATOM    503  CA  GLY A  68       9.888  11.559  10.129  1.00  0.92           C  
ATOM    504  C   GLY A  68      10.576  12.172  11.334  1.00  0.92           C  
ATOM    505  O   GLY A  68       9.955  12.358  12.383  1.00  0.91           O  
ATOM    506  N   ASN A  69      11.955  12.450  11.282  1.00  0.92           N  
ATOM    507  CA  ASN A  69      12.762  12.893  12.414  1.00  0.92           C  
ATOM    508  C   ASN A  69      13.043  14.391  12.351  1.00  0.91           C  
ATOM    509  CB  ASN A  69      14.074  12.108  12.478  1.00  0.91           C  
ATOM    510  O   ASN A  69      13.932  14.890  13.043  1.00  0.89           O  
ATOM    511  CG  ASN A  69      14.990  12.407  11.307  1.00  0.88           C  
ATOM    512  ND2 ASN A  69      16.210  11.887  11.361  1.00  0.87           N  
ATOM    513  OD1 ASN A  69      14.604  13.101  10.363  1.00  0.85           O  
ATOM    514  N   GLY A  70      12.379  15.142  11.488  1.00  0.90           N  
ATOM    515  CA  GLY A  70      12.509  16.582  11.330  1.00  0.90           C  
ATOM    516  C   GLY A  70      13.627  16.980  10.384  1.00  0.88           C  
ATOM    517  O   GLY A  70      13.903  18.168  10.207  1.00  0.85           O  
ATOM    518  N   ARG A  71      14.252  15.982   9.700  1.00  0.88           N  
ATOM    519  CA  ARG A  71      15.355  16.234   8.779  1.00  0.87           C  
ATOM    520  C   ARG A  71      15.061  15.651   7.401  1.00  0.85           C  
ATOM    521  CB  ARG A  71      16.659  15.649   9.327  1.00  0.86           C  
ATOM    522  O   ARG A  71      14.418  14.606   7.287  1.00  0.82           O  
ATOM    523  CG  ARG A  71      17.040  16.175  10.702  1.00  0.83           C  
ATOM    524  CD  ARG A  71      18.350  15.575  11.193  1.00  0.81           C  
ATOM    525  NE  ARG A  71      18.711  16.077  12.516  1.00  0.79           N  
ATOM    526  NH1 ARG A  71      20.653  14.838  12.684  1.00  0.73           N  
ATOM    527  NH2 ARG A  71      20.028  16.236  14.390  1.00  0.70           N  
ATOM    528  CZ  ARG A  71      19.796  15.716  13.193  1.00  0.77           C  
ATOM    529  N   SER A  72      15.624  16.207   6.202  1.00  0.84           N  
ATOM    530  CA  SER A  72      15.504  15.739   4.825  1.00  0.83           C  
ATOM    531  C   SER A  72      16.874  15.479   4.208  1.00  0.80           C  
ATOM    532  CB  SER A  72      14.739  16.757   3.978  1.00  0.79           C  
ATOM    533  O   SER A  72      17.077  15.713   3.015  1.00  0.75           O  
ATOM    534  OG  SER A  72      15.343  18.036   4.061  1.00  0.71           O  
ATOM    535  N   THR A  73      17.996  15.311   4.900  1.00  0.76           N  
ATOM    536  CA  THR A  73      19.241  15.476   4.157  1.00  0.75           C  
ATOM    537  C   THR A  73      20.130  14.246   4.312  1.00  0.75           C  
ATOM    538  CB  THR A  73      20.007  16.728   4.620  1.00  0.69           C  
ATOM    539  O   THR A  73      21.098  14.074   3.568  1.00  0.69           O  
ATOM    540  CG2 THR A  73      19.271  18.003   4.219  1.00  0.59           C  
ATOM    541  OG1 THR A  73      20.143  16.698   6.046  1.00  0.65           O  
ATOM    542  N   ASP A  74      19.690  13.165   5.028  1.00  0.76           N  
ATOM    543  CA  ASP A  74      20.711  12.152   5.275  1.00  0.75           C  
ATOM    544  C   ASP A  74      20.126  10.745   5.172  1.00  0.76           C  
ATOM    545  CB  ASP A  74      21.348  12.357   6.651  1.00  0.70           C  
ATOM    546  O   ASP A  74      19.046  10.476   5.702  1.00  0.71           O  
ATOM    547  CG  ASP A  74      21.938  13.745   6.831  1.00  0.64           C  
ATOM    548  OD1 ASP A  74      22.439  14.327   5.845  1.00  0.61           O  
ATOM    549  OD2 ASP A  74      21.903  14.260   7.969  1.00  0.63           O  
ATOM    550  N   SER A  75      20.919   9.851   4.355  1.00  0.81           N  
ATOM    551  CA  SER A  75      20.814   8.427   4.655  1.00  0.81           C  
ATOM    552  C   SER A  75      21.440   8.099   6.006  1.00  0.82           C  
ATOM    553  CB  SER A  75      21.483   7.597   3.559  1.00  0.78           C  
ATOM    554  O   SER A  75      22.586   8.469   6.271  1.00  0.80           O  
ATOM    555  OG  SER A  75      20.865   7.830   2.304  1.00  0.70           O  
ATOM    556  N   LEU A  76      20.670   7.577   6.818  1.00  0.82           N  
ATOM    557  CA  LEU A  76      21.144   7.233   8.154  1.00  0.83           C  
ATOM    558  C   LEU A  76      21.437   5.740   8.259  1.00  0.83           C  
ATOM    559  CB  LEU A  76      20.112   7.638   9.210  1.00  0.81           C  
ATOM    560  O   LEU A  76      20.558   4.912   8.012  1.00  0.81           O  
ATOM    561  CG  LEU A  76      19.800   9.131   9.315  1.00  0.80           C  
ATOM    562  CD1 LEU A  76      18.757   9.380  10.400  1.00  0.77           C  
ATOM    563  CD2 LEU A  76      21.071   9.926   9.595  1.00  0.79           C  
ATOM    564  N   SER A  77      22.652   5.441   8.729  1.00  0.82           N  
ATOM    565  CA  SER A  77      23.084   4.070   8.979  1.00  0.82           C  
ATOM    566  C   SER A  77      22.698   3.616  10.383  1.00  0.82           C  
ATOM    567  CB  SER A  77      24.596   3.941   8.791  1.00  0.80           C  
ATOM    568  O   SER A  77      22.836   2.438  10.720  1.00  0.81           O  
ATOM    569  OG  SER A  77      25.288   4.821   9.660  1.00  0.78           O  
ATOM    570  N   SER A  78      22.259   4.526  11.233  1.00  0.85           N  
ATOM    571  CA  SER A  78      21.734   4.257  12.568  1.00  0.86           C  
ATOM    572  C   SER A  78      20.235   4.528  12.639  1.00  0.87           C  
ATOM    573  CB  SER A  78      22.464   5.105  13.612  1.00  0.85           C  
ATOM    574  O   SER A  78      19.713   5.356  11.889  1.00  0.88           O  
ATOM    575  OG  SER A  78      22.395   6.481  13.279  1.00  0.84           O  
ATOM    576  N   PHE A  79      19.515   3.885  13.530  1.00  0.90           N  
ATOM    577  CA  PHE A  79      18.113   4.176  13.805  1.00  0.91           C  
ATOM    578  C   PHE A  79      17.966   5.528  14.493  1.00  0.91           C  
ATOM    579  CB  PHE A  79      17.495   3.075  14.673  1.00  0.91           C  
ATOM    580  O   PHE A  79      18.656   5.810  15.474  1.00  0.90           O  
ATOM    581  CG  PHE A  79      17.120   1.836  13.906  1.00  0.91           C  
ATOM    582  CD1 PHE A  79      15.908   1.760  13.231  1.00  0.90           C  
ATOM    583  CD2 PHE A  79      17.980   0.747  13.860  1.00  0.90           C  
ATOM    584  CE1 PHE A  79      15.558   0.614  12.520  1.00  0.90           C  
ATOM    585  CE2 PHE A  79      17.638  -0.402  13.151  1.00  0.90           C  
ATOM    586  CZ  PHE A  79      16.426  -0.466  12.483  1.00  0.90           C  
ATOM    587  N   VAL A  80      17.056   6.336  14.066  1.00  0.92           N  
ATOM    588  CA  VAL A  80      16.610   7.584  14.677  1.00  0.93           C  
ATOM    589  C   VAL A  80      15.126   7.488  15.025  1.00  0.94           C  
ATOM    590  CB  VAL A  80      16.863   8.792  13.749  1.00  0.91           C  
ATOM    591  O   VAL A  80      14.349   6.874  14.291  1.00  0.94           O  
ATOM    592  CG1 VAL A  80      18.361   9.010  13.542  1.00  0.84           C  
ATOM    593  CG2 VAL A  80      16.160   8.591  12.408  1.00  0.84           C  
ATOM    594  N   GLN A  81      14.801   8.076  16.131  1.00  0.95           N  
ATOM    595  CA  GLN A  81      13.396   8.128  16.520  1.00  0.95           C  
ATOM    596  C   GLN A  81      12.620   9.113  15.650  1.00  0.95           C  
ATOM    597  CB  GLN A  81      13.260   8.510  17.994  1.00  0.95           C  
ATOM    598  O   GLN A  81      13.033  10.263  15.486  1.00  0.95           O  
ATOM    599  CG  GLN A  81      11.854   8.330  18.549  1.00  0.95           C  
ATOM    600  CD  GLN A  81      11.773   8.594  20.041  1.00  0.94           C  
ATOM    601  NE2 GLN A  81      10.562   8.553  20.586  1.00  0.94           N  
ATOM    602  OE1 GLN A  81      12.792   8.830  20.699  1.00  0.93           O  
ATOM    603  N   GLY A  82      11.503   8.684  15.056  1.00  0.95           N  
ATOM    604  CA  GLY A  82      10.528   9.533  14.389  1.00  0.95           C  
ATOM    605  C   GLY A  82       9.757  10.421  15.347  1.00  0.95           C  
ATOM    606  O   GLY A  82       9.433  10.006  16.462  1.00  0.94           O  
ATOM    607  N   THR A  83       9.442  11.653  14.946  1.00  0.94           N  
ATOM    608  CA  THR A  83       8.690  12.615  15.743  1.00  0.95           C  
ATOM    609  C   THR A  83       7.189  12.426  15.544  1.00  0.95           C  
ATOM    610  CB  THR A  83       9.079  14.062  15.386  1.00  0.93           C  
ATOM    611  O   THR A  83       6.610  12.962  14.596  1.00  0.94           O  
ATOM    612  CG2 THR A  83       8.407  15.060  16.324  1.00  0.87           C  
ATOM    613  OG1 THR A  83      10.500  14.208  15.491  1.00  0.89           O  
ATOM    614  N   VAL A  84       6.532  11.689  16.428  1.00  0.96           N  
ATOM    615  CA  VAL A  84       5.086  11.494  16.470  1.00  0.96           C  
ATOM    616  C   VAL A  84       4.413  12.738  17.045  1.00  0.96           C  
ATOM    617  CB  VAL A  84       4.706  10.249  17.303  1.00  0.96           C  
ATOM    618  O   VAL A  84       4.894  13.317  18.022  1.00  0.95           O  
ATOM    619  CG1 VAL A  84       3.188  10.107  17.399  1.00  0.92           C  
ATOM    620  CG2 VAL A  84       5.325   8.992  16.695  1.00  0.92           C  
ATOM    621  N   PRO A  85       3.249  13.257  16.469  1.00  0.95           N  
ATOM    622  CA  PRO A  85       2.527  14.392  17.050  1.00  0.96           C  
ATOM    623  C   PRO A  85       2.114  14.149  18.500  1.00  0.96           C  
ATOM    624  CB  PRO A  85       1.298  14.527  16.148  1.00  0.95           C  
ATOM    625  O   PRO A  85       1.760  13.025  18.865  1.00  0.96           O  
ATOM    626  CG  PRO A  85       1.730  13.973  14.828  1.00  0.94           C  
ATOM    627  CD  PRO A  85       2.632  12.798  15.077  1.00  0.93           C  
ATOM    628  N   THR A  86       2.134  15.213  19.354  1.00  0.96           N  
ATOM    629  CA  THR A  86       1.748  15.143  20.759  1.00  0.97           C  
ATOM    630  C   THR A  86       0.319  14.629  20.902  1.00  0.96           C  
ATOM    631  CB  THR A  86       1.874  16.517  21.442  1.00  0.96           C  
ATOM    632  O   THR A  86      -0.588  15.099  20.212  1.00  0.96           O  
ATOM    633  CG2 THR A  86       1.521  16.429  22.923  1.00  0.94           C  
ATOM    634  OG1 THR A  86       3.220  16.988  21.311  1.00  0.96           O  
ATOM    635  N   GLY A  87       0.104  13.641  21.850  1.00  0.97           N  
ATOM    636  CA  GLY A  87      -1.197  13.057  22.139  1.00  0.97           C  
ATOM    637  C   GLY A  87      -1.578  11.946  21.179  1.00  0.97           C  
ATOM    638  O   GLY A  87      -2.617  11.303  21.346  1.00  0.96           O  
ATOM    639  N   VAL A  88      -0.742  11.586  20.212  1.00  0.97           N  
ATOM    640  CA  VAL A  88      -0.997  10.512  19.258  1.00  0.97           C  
ATOM    641  C   VAL A  88      -0.170   9.283  19.630  1.00  0.97           C  
ATOM    642  CB  VAL A  88      -0.677  10.951  17.811  1.00  0.96           C  
ATOM    643  O   VAL A  88       1.033   9.389  19.881  1.00  0.97           O  
ATOM    644  CG1 VAL A  88      -1.042   9.848  16.819  1.00  0.94           C  
ATOM    645  CG2 VAL A  88      -1.415  12.244  17.471  1.00  0.94           C  
ATOM    646  N   THR A  89      -0.798   8.079  19.634  1.00  0.98           N  
ATOM    647  CA  THR A  89      -0.139   6.796  19.849  1.00  0.98           C  
ATOM    648  C   THR A  89      -0.179   5.948  18.580  1.00  0.98           C  
ATOM    649  CB  THR A  89      -0.791   6.020  21.008  1.00  0.98           C  
ATOM    650  O   THR A  89      -1.253   5.545  18.131  1.00  0.98           O  
ATOM    651  CG2 THR A  89      -0.071   4.699  21.260  1.00  0.96           C  
ATOM    652  OG1 THR A  89      -0.737   6.816  22.198  1.00  0.97           O  
ATOM    653  N   PRO A  90       0.957   5.651  17.900  1.00  0.97           N  
ATOM    654  CA  PRO A  90       0.984   4.768  16.731  1.00  0.97           C  
ATOM    655  C   PRO A  90       0.502   3.354  17.048  1.00  0.97           C  
ATOM    656  CB  PRO A  90       2.461   4.763  16.328  1.00  0.97           C  
ATOM    657  O   PRO A  90       1.016   2.714  17.969  1.00  0.96           O  
ATOM    658  CG  PRO A  90       3.014   6.035  16.886  1.00  0.97           C  
ATOM    659  CD  PRO A  90       2.352   6.303  18.207  1.00  0.96           C  
ATOM    660  N   SER A  91      -0.423   2.821  16.261  1.00  0.97           N  
ATOM    661  CA  SER A  91      -0.946   1.467  16.410  1.00  0.96           C  
ATOM    662  C   SER A  91      -0.381   0.535  15.344  1.00  0.95           C  
ATOM    663  CB  SER A  91      -2.474   1.471  16.338  1.00  0.96           C  
ATOM    664  O   SER A  91      -0.116  -0.638  15.614  1.00  0.93           O  
ATOM    665  OG  SER A  91      -2.915   1.894  15.059  1.00  0.87           O  
ATOM    666  N   LYS A  92      -0.131   1.087  14.127  1.00  0.94           N  
ATOM    667  CA  LYS A  92       0.386   0.378  12.960  1.00  0.94           C  
ATOM    668  C   LYS A  92       1.280   1.285  12.119  1.00  0.94           C  
ATOM    669  CB  LYS A  92      -0.763  -0.162  12.108  1.00  0.93           C  
ATOM    670  O   LYS A  92       0.922   2.430  11.836  1.00  0.94           O  
ATOM    671  CG  LYS A  92      -0.314  -1.048  10.955  1.00  0.88           C  
ATOM    672  CD  LYS A  92      -1.503  -1.611  10.186  1.00  0.85           C  
ATOM    673  CE  LYS A  92      -1.055  -2.508   9.041  1.00  0.84           C  
ATOM    674  NZ  LYS A  92      -2.217  -3.054   8.278  1.00  0.82           N  
ATOM    675  N   ILE A  93       2.443   0.870  11.742  1.00  0.94           N  
ATOM    676  CA  ILE A  93       3.293   1.624  10.827  1.00  0.94           C  
ATOM    677  C   ILE A  93       3.138   1.077   9.410  1.00  0.92           C  
ATOM    678  CB  ILE A  93       4.775   1.574  11.261  1.00  0.93           C  
ATOM    679  O   ILE A  93       2.807  -0.096   9.223  1.00  0.89           O  
ATOM    680  CG1 ILE A  93       5.225   0.122  11.459  1.00  0.92           C  
ATOM    681  CG2 ILE A  93       4.992   2.393  12.537  1.00  0.91           C  
ATOM    682  CD1 ILE A  93       6.718  -0.035  11.715  1.00  0.91           C  
ATOM    683  N   LEU A  94       3.433   1.950   8.518  1.00  0.90           N  
ATOM    684  CA  LEU A  94       3.318   1.771   7.075  1.00  0.90           C  
ATOM    685  C   LEU A  94       4.534   2.348   6.357  1.00  0.89           C  
ATOM    686  CB  LEU A  94       2.041   2.432   6.551  1.00  0.88           C  
ATOM    687  O   LEU A  94       5.060   3.389   6.758  1.00  0.87           O  
ATOM    688  CG  LEU A  94       0.738   2.036   7.248  1.00  0.83           C  
ATOM    689  CD1 LEU A  94      -0.349   3.068   6.966  1.00  0.78           C  
ATOM    690  CD2 LEU A  94       0.294   0.647   6.802  1.00  0.78           C  
ATOM    691  N   ALA A  95       4.983   1.669   5.296  1.00  0.86           N  
ATOM    692  CA  ALA A  95       6.124   2.195   4.551  1.00  0.85           C  
ATOM    693  C   ALA A  95       5.945   1.981   3.050  1.00  0.84           C  
ATOM    694  CB  ALA A  95       7.418   1.541   5.028  1.00  0.84           C  
ATOM    695  O   ALA A  95       5.386   0.967   2.624  1.00  0.81           O  
ATOM    696  N   ASN A  96       6.531   2.984   2.378  1.00  0.83           N  
ATOM    697  CA  ASN A  96       6.680   2.923   0.928  1.00  0.82           C  
ATOM    698  C   ASN A  96       7.953   3.627   0.465  1.00  0.82           C  
ATOM    699  CB  ASN A  96       5.457   3.528   0.236  1.00  0.80           C  
ATOM    700  O   ASN A  96       8.752   4.078   1.288  1.00  0.79           O  
ATOM    701  CG  ASN A  96       5.497   3.360  -1.270  1.00  0.73           C  
ATOM    702  ND2 ASN A  96       4.345   3.512  -1.914  1.00  0.66           N  
ATOM    703  OD1 ASN A  96       6.553   3.097  -1.851  1.00  0.67           O  
ATOM    704  N   PHE A  97       8.013   3.743  -0.944  1.00  0.79           N  
ATOM    705  CA  PHE A  97       9.262   4.187  -1.552  1.00  0.79           C  
ATOM    706  C   PHE A  97       9.718   5.510  -0.949  1.00  0.79           C  
ATOM    707  CB  PHE A  97       9.103   4.328  -3.069  1.00  0.78           C  
ATOM    708  O   PHE A  97      10.773   5.578  -0.315  1.00  0.77           O  
ATOM    709  CG  PHE A  97      10.382   4.668  -3.785  1.00  0.75           C  
ATOM    710  CD1 PHE A  97      11.518   3.885  -3.617  1.00  0.73           C  
ATOM    711  CD2 PHE A  97      10.449   5.771  -4.626  1.00  0.73           C  
ATOM    712  CE1 PHE A  97      12.703   4.197  -4.279  1.00  0.71           C  
ATOM    713  CE2 PHE A  97      11.630   6.089  -5.290  1.00  0.71           C  
ATOM    714  CZ  PHE A  97      12.756   5.301  -5.114  1.00  0.69           C  
ATOM    715  N   LEU A  98       8.921   6.610  -0.929  1.00  0.82           N  
ATOM    716  CA  LEU A  98       9.346   7.959  -0.571  1.00  0.82           C  
ATOM    717  C   LEU A  98       8.549   8.482   0.619  1.00  0.83           C  
ATOM    718  CB  LEU A  98       9.187   8.906  -1.763  1.00  0.81           C  
ATOM    719  O   LEU A  98       8.669   9.653   0.985  1.00  0.82           O  
ATOM    720  CG  LEU A  98      10.020   8.580  -3.004  1.00  0.78           C  
ATOM    721  CD1 LEU A  98       9.800   9.635  -4.082  1.00  0.75           C  
ATOM    722  CD2 LEU A  98      11.498   8.476  -2.644  1.00  0.75           C  
ATOM    723  N   MET A  99       7.749   7.581   1.177  1.00  0.84           N  
ATOM    724  CA  MET A  99       6.863   7.968   2.271  1.00  0.85           C  
ATOM    725  C   MET A  99       6.823   6.888   3.347  1.00  0.86           C  
ATOM    726  CB  MET A  99       5.450   8.238   1.749  1.00  0.83           C  
ATOM    727  O   MET A  99       6.833   5.696   3.037  1.00  0.85           O  
ATOM    728  CG  MET A  99       4.474   8.685   2.825  1.00  0.76           C  
ATOM    729  SD  MET A  99       2.751   8.804   2.206  1.00  0.73           S  
ATOM    730  CE  MET A  99       2.366   7.044   1.990  1.00  0.65           C  
ATOM    731  N   GLN A 100       6.596   7.365   4.528  1.00  0.88           N  
ATOM    732  CA  GLN A 100       6.234   6.539   5.675  1.00  0.89           C  
ATOM    733  C   GLN A 100       4.975   7.067   6.357  1.00  0.90           C  
ATOM    734  CB  GLN A 100       7.387   6.477   6.678  1.00  0.87           C  
ATOM    735  O   GLN A 100       4.682   8.262   6.293  1.00  0.89           O  
ATOM    736  CG  GLN A 100       8.655   5.846   6.118  1.00  0.80           C  
ATOM    737  CD  GLN A 100       9.717   5.623   7.179  1.00  0.77           C  
ATOM    738  NE2 GLN A 100      10.831   5.015   6.784  1.00  0.71           N  
ATOM    739  OE1 GLN A 100       9.539   5.994   8.343  1.00  0.76           O  
ATOM    740  N   GLY A 101       4.278   6.174   6.982  1.00  0.90           N  
ATOM    741  CA  GLY A 101       3.097   6.565   7.734  1.00  0.91           C  
ATOM    742  C   GLY A 101       2.817   5.659   8.918  1.00  0.92           C  
ATOM    743  O   GLY A 101       3.488   4.641   9.100  1.00  0.92           O  
ATOM    744  N   PHE A 102       1.872   6.083   9.695  1.00  0.93           N  
ATOM    745  CA  PHE A 102       1.290   5.209  10.708  1.00  0.94           C  
ATOM    746  C   PHE A 102      -0.190   5.517  10.903  1.00  0.93           C  
ATOM    747  CB  PHE A 102       2.037   5.355  12.038  1.00  0.94           C  
ATOM    748  O   PHE A 102      -0.639   6.630  10.626  1.00  0.92           O  
ATOM    749  CG  PHE A 102       1.885   6.710  12.674  1.00  0.94           C  
ATOM    750  CD1 PHE A 102       2.839   7.700  12.469  1.00  0.93           C  
ATOM    751  CD2 PHE A 102       0.788   6.995  13.476  1.00  0.93           C  
ATOM    752  CE1 PHE A 102       2.701   8.955  13.057  1.00  0.93           C  
ATOM    753  CE2 PHE A 102       0.644   8.247  14.067  1.00  0.93           C  
ATOM    754  CZ  PHE A 102       1.602   9.226  13.856  1.00  0.93           C  
ATOM    755  N   ILE A 103      -0.975   4.533  11.282  1.00  0.92           N  
ATOM    756  CA  ILE A 103      -2.313   4.703  11.839  1.00  0.93           C  
ATOM    757  C   ILE A 103      -2.222   4.875  13.354  1.00  0.94           C  
ATOM    758  CB  ILE A 103      -3.228   3.509  11.489  1.00  0.92           C  
ATOM    759  O   ILE A 103      -1.607   4.057  14.042  1.00  0.93           O  
ATOM    760  CG1 ILE A 103      -3.297   3.317   9.969  1.00  0.89           C  
ATOM    761  CG2 ILE A 103      -4.627   3.709  12.079  1.00  0.89           C  
ATOM    762  CD1 ILE A 103      -3.999   2.037   9.538  1.00  0.86           C  
ATOM    763  N   GLY A 104      -2.794   5.975  13.854  1.00  0.95           N  
ATOM    764  CA  GLY A 104      -2.919   6.208  15.284  1.00  0.95           C  
ATOM    765  C   GLY A 104      -3.999   5.363  15.934  1.00  0.95           C  
ATOM    766  O   GLY A 104      -4.905   4.876  15.255  1.00  0.94           O  
ATOM    767  N   THR A 105      -3.988   5.269  17.263  1.00  0.96           N  
ATOM    768  CA  THR A 105      -5.047   4.663  18.062  1.00  0.96           C  
ATOM    769  C   THR A 105      -6.336   5.474  17.957  1.00  0.94           C  
ATOM    770  CB  THR A 105      -4.632   4.543  19.540  1.00  0.96           C  
ATOM    771  O   THR A 105      -7.416   4.978  18.283  1.00  0.92           O  
ATOM    772  CG2 THR A 105      -3.497   3.540  19.713  1.00  0.93           C  
ATOM    773  OG1 THR A 105      -4.200   5.824  20.014  1.00  0.95           O  
ATOM    774  N   ASP A 106      -6.233   6.679  17.452  1.00  0.94           N  
ATOM    775  CA  ASP A 106      -7.377   7.536  17.158  1.00  0.94           C  
ATOM    776  C   ASP A 106      -7.992   7.186  15.805  1.00  0.92           C  
ATOM    777  CB  ASP A 106      -6.965   9.009  17.184  1.00  0.94           C  
ATOM    778  O   ASP A 106      -8.941   7.837  15.362  1.00  0.89           O  
ATOM    779  CG  ASP A 106      -5.958   9.362  16.103  1.00  0.94           C  
ATOM    780  OD1 ASP A 106      -5.436   8.445  15.433  1.00  0.94           O  
ATOM    781  OD2 ASP A 106      -5.681  10.567  15.922  1.00  0.93           O  
ATOM    782  N   GLY A 107      -7.490   6.203  15.092  1.00  0.92           N  
ATOM    783  CA  GLY A 107      -7.986   5.704  13.820  1.00  0.92           C  
ATOM    784  C   GLY A 107      -7.607   6.584  12.644  1.00  0.91           C  
ATOM    785  O   GLY A 107      -8.118   6.405  11.537  1.00  0.89           O  
ATOM    786  N   ARG A 108      -6.688   7.535  12.791  1.00  0.92           N  
ATOM    787  CA  ARG A 108      -6.313   8.495  11.758  1.00  0.92           C  
ATOM    788  C   ARG A 108      -4.973   8.126  11.130  1.00  0.92           C  
ATOM    789  CB  ARG A 108      -6.249   9.910  12.336  1.00  0.91           C  
ATOM    790  O   ARG A 108      -4.144   7.469  11.763  1.00  0.92           O  
ATOM    791  CG  ARG A 108      -7.573  10.408  12.893  1.00  0.87           C  
ATOM    792  CD  ARG A 108      -7.523  11.893  13.223  1.00  0.85           C  
ATOM    793  NE  ARG A 108      -6.686  12.159  14.389  1.00  0.83           N  
ATOM    794  NH1 ARG A 108      -6.877  14.458  14.262  1.00  0.80           N  
ATOM    795  NH2 ARG A 108      -5.627  13.498  15.926  1.00  0.78           N  
ATOM    796  CZ  ARG A 108      -6.399  13.371  14.856  1.00  0.79           C  
ATOM    797  N   LEU A 109      -4.788   8.591   9.921  1.00  0.90           N  
ATOM    798  CA  LEU A 109      -3.545   8.409   9.180  1.00  0.90           C  
ATOM    799  C   LEU A 109      -2.609   9.595   9.386  1.00  0.91           C  
ATOM    800  CB  LEU A 109      -3.832   8.224   7.687  1.00  0.89           C  
ATOM    801  O   LEU A 109      -2.987  10.741   9.129  1.00  0.90           O  
ATOM    802  CG  LEU A 109      -2.614   8.055   6.778  1.00  0.87           C  
ATOM    803  CD1 LEU A 109      -1.874   6.765   7.118  1.00  0.84           C  
ATOM    804  CD2 LEU A 109      -3.035   8.066   5.312  1.00  0.85           C  
ATOM    805  N   TYR A 110      -1.414   9.298   9.784  1.00  0.92           N  
ATOM    806  CA  TYR A 110      -0.284  10.218   9.845  1.00  0.92           C  
ATOM    807  C   TYR A 110       0.824   9.786   8.893  1.00  0.91           C  
ATOM    808  CB  TYR A 110       0.260  10.307  11.274  1.00  0.92           C  
ATOM    809  O   TYR A 110       1.113   8.593   8.768  1.00  0.89           O  
ATOM    810  CG  TYR A 110      -0.761  10.769  12.285  1.00  0.94           C  
ATOM    811  CD1 TYR A 110      -0.805  12.097  12.703  1.00  0.93           C  
ATOM    812  CD2 TYR A 110      -1.683   9.878  12.825  1.00  0.93           C  
ATOM    813  CE1 TYR A 110      -1.743  12.526  13.636  1.00  0.93           C  
ATOM    814  CE2 TYR A 110      -2.626  10.297  13.758  1.00  0.93           C  
ATOM    815  OH  TYR A 110      -3.579  12.041  15.081  1.00  0.90           O  
ATOM    816  CZ  TYR A 110      -2.648  11.621  14.157  1.00  0.93           C  
ATOM    817  N   TYR A 111       1.475  10.753   8.264  1.00  0.90           N  
ATOM    818  CA  TYR A 111       2.478  10.407   7.263  1.00  0.90           C  
ATOM    819  C   TYR A 111       3.631  11.403   7.279  1.00  0.89           C  
ATOM    820  CB  TYR A 111       1.849  10.358   5.867  1.00  0.88           C  
ATOM    821  O   TYR A 111       3.508  12.496   7.835  1.00  0.88           O  
ATOM    822  CG  TYR A 111       1.247  11.670   5.425  1.00  0.84           C  
ATOM    823  CD1 TYR A 111      -0.090  11.965   5.679  1.00  0.79           C  
ATOM    824  CD2 TYR A 111       2.014  12.616   4.754  1.00  0.80           C  
ATOM    825  CE1 TYR A 111      -0.650  13.172   5.272  1.00  0.78           C  
ATOM    826  CE2 TYR A 111       1.465  13.826   4.343  1.00  0.79           C  
ATOM    827  OH  TYR A 111      -0.415  15.291   4.202  1.00  0.57           O  
ATOM    828  CZ  TYR A 111       0.134  14.094   4.607  1.00  0.76           C  
ATOM    829  N   THR A 112       4.794  11.020   6.683  1.00  0.90           N  
ATOM    830  CA  THR A 112       5.987  11.820   6.428  1.00  0.90           C  
ATOM    831  C   THR A 112       6.618  11.439   5.092  1.00  0.89           C  
ATOM    832  CB  THR A 112       7.023  11.653   7.555  1.00  0.89           C  
ATOM    833  O   THR A 112       6.248  10.428   4.491  1.00  0.86           O  
ATOM    834  CG2 THR A 112       7.574  10.231   7.588  1.00  0.85           C  
ATOM    835  OG1 THR A 112       8.105  12.568   7.341  1.00  0.88           O  
ATOM    836  N   GLY A 113       7.575  12.272   4.553  1.00  0.87           N  
ATOM    837  CA  GLY A 113       8.226  12.040   3.273  1.00  0.86           C  
ATOM    838  C   GLY A 113       7.586  12.806   2.131  1.00  0.85           C  
ATOM    839  O   GLY A 113       6.941  13.833   2.350  1.00  0.82           O  
ATOM    840  N   ALA A 114       8.012  12.340   0.910  1.00  0.82           N  
ATOM    841  CA  ALA A 114       7.479  12.922  -0.319  1.00  0.81           C  
ATOM    842  C   ALA A 114       6.150  12.276  -0.700  1.00  0.80           C  
ATOM    843  CB  ALA A 114       8.485  12.773  -1.458  1.00  0.79           C  
ATOM    844  O   ALA A 114       6.104  11.094  -1.046  1.00  0.76           O  
ATOM    845  N   ILE A 115       5.111  13.050  -0.628  1.00  0.72           N  
ATOM    846  CA  ILE A 115       3.803  12.526  -1.006  1.00  0.71           C  
ATOM    847  C   ILE A 115       3.315  13.224  -2.274  1.00  0.71           C  
ATOM    848  CB  ILE A 115       2.774  12.700   0.133  1.00  0.68           C  
ATOM    849  O   ILE A 115       2.921  14.392  -2.234  1.00  0.66           O  
ATOM    850  CG1 ILE A 115       3.307  12.088   1.433  1.00  0.61           C  
ATOM    851  CG2 ILE A 115       1.429  12.078  -0.255  1.00  0.61           C  
ATOM    852  CD1 ILE A 115       2.411  12.324   2.641  1.00  0.60           C  
ATOM    853  N   SER A 116       3.472  12.604  -3.351  1.00  0.64           N  
ATOM    854  CA  SER A 116       2.582  12.968  -4.449  1.00  0.62           C  
ATOM    855  C   SER A 116       1.165  12.462  -4.203  1.00  0.63           C  
ATOM    856  CB  SER A 116       3.109  12.412  -5.773  1.00  0.60           C  
ATOM    857  O   SER A 116       0.969  11.296  -3.853  1.00  0.60           O  
ATOM    858  OG  SER A 116       3.249  11.004  -5.706  1.00  0.59           O  
ATOM    859  N   GLY A 117       0.121  13.535  -4.100  1.00  0.58           N  
ATOM    860  CA  GLY A 117      -1.286  13.194  -3.971  1.00  0.56           C  
ATOM    861  C   GLY A 117      -1.844  13.476  -2.588  1.00  0.59           C  
ATOM    862  O   GLY A 117      -3.050  13.357  -2.364  1.00  0.57           O  
ATOM    863  N   VAL A 118      -1.057  13.803  -1.595  1.00  0.56           N  
ATOM    864  CA  VAL A 118      -1.597  14.205  -0.300  1.00  0.56           C  
ATOM    865  C   VAL A 118      -1.235  15.661  -0.019  1.00  0.56           C  
ATOM    866  CB  VAL A 118      -1.077  13.297   0.837  1.00  0.52           C  
ATOM    867  O   VAL A 118      -0.200  15.944   0.589  1.00  0.53           O  
ATOM    868  CG1 VAL A 118      -2.123  13.162   1.942  1.00  0.46           C  
ATOM    869  CG2 VAL A 118      -0.693  11.924   0.290  1.00  0.46           C  
ATOM    870  N   GLY A 119      -1.950  16.671  -0.775  1.00  0.47           N  
ATOM    871  CA  GLY A 119      -2.304  18.027  -0.385  1.00  0.47           C  
ATOM    872  C   GLY A 119      -1.315  19.066  -0.878  1.00  0.48           C  
ATOM    873  O   GLY A 119      -1.531  20.267  -0.702  1.00  0.46           O  
ATOM    874  N   THR A 120      -0.246  18.743  -1.680  1.00  0.50           N  
ATOM    875  CA  THR A 120       0.556  19.811  -2.267  1.00  0.50           C  
ATOM    876  C   THR A 120       0.953  19.463  -3.699  1.00  0.51           C  
ATOM    877  CB  THR A 120       1.822  20.083  -1.433  1.00  0.46           C  
ATOM    878  O   THR A 120       1.108  18.288  -4.039  1.00  0.49           O  
ATOM    879  CG2 THR A 120       1.463  20.545  -0.024  1.00  0.41           C  
ATOM    880  OG1 THR A 120       2.597  18.881  -1.346  1.00  0.42           O  
ATOM    881  N   THR A 121       0.836  20.472  -4.611  1.00  0.53           N  
ATOM    882  CA  THR A 121       1.285  20.437  -5.999  1.00  0.53           C  
ATOM    883  C   THR A 121       2.764  20.071  -6.079  1.00  0.53           C  
ATOM    884  CB  THR A 121       1.049  21.789  -6.697  1.00  0.50           C  
ATOM    885  O   THR A 121       3.227  19.557  -7.100  1.00  0.51           O  
ATOM    886  CG2 THR A 121      -0.431  22.002  -6.998  1.00  0.44           C  
ATOM    887  OG1 THR A 121       1.509  22.846  -5.847  1.00  0.44           O  
ATOM    888  N   ASP A 122       3.410  20.267  -4.949  1.00  0.56           N  
ATOM    889  CA  ASP A 122       4.837  20.025  -4.766  1.00  0.56           C  
ATOM    890  C   ASP A 122       5.078  18.838  -3.836  1.00  0.55           C  
ATOM    891  CB  ASP A 122       5.528  21.274  -4.215  1.00  0.51           C  
ATOM    892  O   ASP A 122       4.271  18.567  -2.945  1.00  0.53           O  
ATOM    893  CG  ASP A 122       5.439  22.464  -5.155  1.00  0.47           C  
ATOM    894  OD1 ASP A 122       5.369  22.265  -6.387  1.00  0.48           O  
ATOM    895  OD2 ASP A 122       5.441  23.611  -4.658  1.00  0.53           O  
ATOM    896  N   MET A 123       5.891  17.965  -4.307  1.00  0.62           N  
ATOM    897  CA  MET A 123       6.432  16.997  -3.357  1.00  0.62           C  
ATOM    898  C   MET A 123       6.772  17.669  -2.031  1.00  0.63           C  
ATOM    899  CB  MET A 123       7.676  16.316  -3.931  1.00  0.57           C  
ATOM    900  O   MET A 123       7.945  17.872  -1.715  1.00  0.61           O  
ATOM    901  CG  MET A 123       7.380  15.378  -5.090  1.00  0.54           C  
ATOM    902  SD  MET A 123       8.808  14.301  -5.504  1.00  0.53           S  
ATOM    903  CE  MET A 123      10.005  15.552  -6.046  1.00  0.45           C  
ATOM    904  N   THR A 124       5.755  18.301  -1.432  1.00  0.66           N  
ATOM    905  CA  THR A 124       6.030  18.797  -0.089  1.00  0.66           C  
ATOM    906  C   THR A 124       6.720  17.727   0.752  1.00  0.69           C  
ATOM    907  CB  THR A 124       4.738  19.253   0.614  1.00  0.61           C  
ATOM    908  O   THR A 124       6.172  16.642   0.956  1.00  0.67           O  
ATOM    909  CG2 THR A 124       5.045  19.919   1.952  1.00  0.53           C  
ATOM    910  OG1 THR A 124       4.048  20.187  -0.225  1.00  0.57           O  
ATOM    911  N   LEU A 125       7.853  17.996   1.131  1.00  0.73           N  
ATOM    912  CA  LEU A 125       8.670  17.173   2.016  1.00  0.74           C  
ATOM    913  C   LEU A 125       8.274  17.385   3.473  1.00  0.77           C  
ATOM    914  CB  LEU A 125      10.155  17.492   1.826  1.00  0.69           C  
ATOM    915  O   LEU A 125       8.558  18.437   4.051  1.00  0.75           O  
ATOM    916  CG  LEU A 125      10.723  17.268   0.424  1.00  0.65           C  
ATOM    917  CD1 LEU A 125      12.205  17.623   0.389  1.00  0.59           C  
ATOM    918  CD2 LEU A 125      10.502  15.825  -0.018  1.00  0.63           C  
ATOM    919  N   TYR A 126       7.508  16.450   3.928  1.00  0.69           N  
ATOM    920  CA  TYR A 126       7.241  16.459   5.362  1.00  0.76           C  
ATOM    921  C   TYR A 126       8.342  15.735   6.127  1.00  0.79           C  
ATOM    922  CB  TYR A 126       5.885  15.811   5.660  1.00  0.68           C  
ATOM    923  O   TYR A 126       8.424  14.505   6.095  1.00  0.78           O  
ATOM    924  CG  TYR A 126       4.713  16.555   5.068  1.00  0.66           C  
ATOM    925  CD1 TYR A 126       4.143  17.638   5.734  1.00  0.60           C  
ATOM    926  CD2 TYR A 126       4.173  16.177   3.844  1.00  0.68           C  
ATOM    927  CE1 TYR A 126       3.061  18.326   5.194  1.00  0.67           C  
ATOM    928  CE2 TYR A 126       3.092  16.858   3.294  1.00  0.74           C  
ATOM    929  OH  TYR A 126       1.473  18.606   3.435  1.00  0.41           O  
ATOM    930  CZ  TYR A 126       2.544  17.929   3.975  1.00  0.62           C  
ATOM    931  N   SER A 127       9.098  16.506   6.874  1.00  0.74           N  
ATOM    932  CA  SER A 127      10.190  15.930   7.653  1.00  0.80           C  
ATOM    933  C   SER A 127       9.689  15.384   8.986  1.00  0.82           C  
ATOM    934  CB  SER A 127      11.281  16.973   7.898  1.00  0.73           C  
ATOM    935  O   SER A 127      10.447  14.758   9.730  1.00  0.80           O  
ATOM    936  OG  SER A 127      10.758  18.099   8.580  1.00  0.62           O  
ATOM    937  N   LYS A 128       8.396  15.667   9.316  1.00  0.79           N  
ATOM    938  CA  LYS A 128       7.695  15.156  10.491  1.00  0.85           C  
ATOM    939  C   LYS A 128       6.379  14.490  10.101  1.00  0.84           C  
ATOM    940  CB  LYS A 128       7.435  16.282  11.493  1.00  0.80           C  
ATOM    941  O   LYS A 128       5.774  14.846   9.087  1.00  0.84           O  
ATOM    942  CG  LYS A 128       8.700  16.930  12.039  1.00  0.77           C  
ATOM    943  CD  LYS A 128       8.376  18.043  13.026  1.00  0.75           C  
ATOM    944  CE  LYS A 128       9.640  18.711  13.551  1.00  0.77           C  
ATOM    945  NZ  LYS A 128       9.328  19.808  14.515  1.00  0.76           N  
ATOM    946  N   TYR A 129       5.937  13.567  10.891  1.00  0.84           N  
ATOM    947  CA  TYR A 129       4.611  12.990  10.700  1.00  0.88           C  
ATOM    948  C   TYR A 129       3.530  14.057  10.822  1.00  0.82           C  
ATOM    949  CB  TYR A 129       4.359  11.873  11.718  1.00  0.86           C  
ATOM    950  O   TYR A 129       3.449  14.755  11.835  1.00  0.78           O  
ATOM    951  CG  TYR A 129       5.231  10.658  11.514  1.00  0.89           C  
ATOM    952  CD1 TYR A 129       4.971   9.754  10.488  1.00  0.88           C  
ATOM    953  CD2 TYR A 129       6.317  10.412  12.348  1.00  0.90           C  
ATOM    954  CE1 TYR A 129       5.770   8.632  10.297  1.00  0.91           C  
ATOM    955  CE2 TYR A 129       7.123   9.293  12.167  1.00  0.91           C  
ATOM    956  OH  TYR A 129       7.638   7.301  10.957  1.00  0.84           O  
ATOM    957  CZ  TYR A 129       6.843   8.410  11.141  1.00  0.90           C  
ATOM    958  N   THR A 130       2.671  14.164   9.804  1.00  0.88           N  
ATOM    959  CA  THR A 130       1.561  15.106   9.714  1.00  0.89           C  
ATOM    960  C   THR A 130       0.242  14.369   9.505  1.00  0.88           C  
ATOM    961  CB  THR A 130       1.776  16.114   8.569  1.00  0.86           C  
ATOM    962  O   THR A 130       0.197  13.348   8.817  1.00  0.87           O  
ATOM    963  CG2 THR A 130       0.627  17.113   8.493  1.00  0.72           C  
ATOM    964  OG1 THR A 130       3.000  16.826   8.791  1.00  0.72           O  
ATOM    965  N   LEU A 131      -0.783  14.851  10.118  1.00  0.87           N  
ATOM    966  CA  LEU A 131      -2.127  14.300   9.983  1.00  0.88           C  
ATOM    967  C   LEU A 131      -2.613  14.400   8.540  1.00  0.85           C  
ATOM    968  CB  LEU A 131      -3.102  15.027  10.913  1.00  0.86           C  
ATOM    969  O   LEU A 131      -2.566  15.475   7.939  1.00  0.81           O  
ATOM    970  CG  LEU A 131      -4.560  14.569  10.859  1.00  0.87           C  
ATOM    971  CD1 LEU A 131      -4.682  13.130  11.347  1.00  0.85           C  
ATOM    972  CD2 LEU A 131      -5.443  15.497  11.687  1.00  0.87           C  
ATOM    973  N   CYS A 132      -3.175  13.324   8.034  1.00  0.84           N  
ATOM    974  CA  CYS A 132      -3.914  13.325   6.776  1.00  0.85           C  
ATOM    975  C   CYS A 132      -5.269  14.002   6.940  1.00  0.83           C  
ATOM    976  CB  CYS A 132      -4.105  11.897   6.266  1.00  0.81           C  
ATOM    977  O   CYS A 132      -6.250  13.354   7.310  1.00  0.79           O  
ATOM    978  SG  CYS A 132      -4.888  11.803   4.641  1.00  0.81           S  
ATOM    979  N   SER A 133      -5.431  15.276   6.547  1.00  0.85           N  
ATOM    980  CA  SER A 133      -6.617  16.089   6.792  1.00  0.85           C  
ATOM    981  C   SER A 133      -7.754  15.708   5.849  1.00  0.84           C  
ATOM    982  CB  SER A 133      -6.291  17.575   6.637  1.00  0.83           C  
ATOM    983  O   SER A 133      -8.907  16.079   6.077  1.00  0.82           O  
ATOM    984  OG  SER A 133      -5.715  17.833   5.368  1.00  0.84           O  
ATOM    985  N   GLN A 134      -7.501  14.910   4.849  1.00  0.83           N  
ATOM    986  CA  GLN A 134      -8.460  14.527   3.818  1.00  0.83           C  
ATOM    987  C   GLN A 134      -9.361  13.392   4.300  1.00  0.83           C  
ATOM    988  CB  GLN A 134      -7.736  14.113   2.536  1.00  0.81           C  
ATOM    989  O   GLN A 134     -10.460  13.201   3.777  1.00  0.81           O  
ATOM    990  CG  GLN A 134      -7.011  15.259   1.843  1.00  0.75           C  
ATOM    991  CD  GLN A 134      -5.677  15.585   2.488  1.00  0.71           C  
ATOM    992  NE2 GLN A 134      -4.926  16.492   1.872  1.00  0.64           N  
ATOM    993  OE1 GLN A 134      -5.324  15.028   3.532  1.00  0.71           O  
ATOM    994  N   ILE A 135      -8.863  12.586   5.197  1.00  0.80           N  
ATOM    995  CA  ILE A 135      -9.685  11.612   5.906  1.00  0.81           C  
ATOM    996  C   ILE A 135     -10.150  12.198   7.237  1.00  0.81           C  
ATOM    997  CB  ILE A 135      -8.920  10.290   6.140  1.00  0.79           C  
ATOM    998  O   ILE A 135      -9.370  12.292   8.187  1.00  0.80           O  
ATOM    999  CG1 ILE A 135      -8.357   9.757   4.818  1.00  0.81           C  
ATOM   1000  CG2 ILE A 135      -9.826   9.252   6.808  1.00  0.81           C  
ATOM   1001  CD1 ILE A 135      -7.507   8.502   4.968  1.00  0.78           C  
ATOM   1002  N   THR A 136     -11.410  12.677   7.259  1.00  0.80           N  
ATOM   1003  CA  THR A 136     -11.988  13.366   8.407  1.00  0.82           C  
ATOM   1004  C   THR A 136     -12.179  12.404   9.576  1.00  0.82           C  
ATOM   1005  CB  THR A 136     -13.337  14.016   8.048  1.00  0.78           C  
ATOM   1006  O   THR A 136     -12.145  11.185   9.395  1.00  0.81           O  
ATOM   1007  CG2 THR A 136     -13.195  14.953   6.853  1.00  0.75           C  
ATOM   1008  OG1 THR A 136     -14.284  12.991   7.727  1.00  0.77           O  
ATOM   1009  N   ASN A 137     -12.526  12.925  10.737  1.00  0.79           N  
ATOM   1010  CA  ASN A 137     -12.729  12.150  11.956  1.00  0.82           C  
ATOM   1011  C   ASN A 137     -13.987  11.290  11.870  1.00  0.80           C  
ATOM   1012  CB  ASN A 137     -12.799  13.073  13.174  1.00  0.74           C  
ATOM   1013  O   ASN A 137     -14.289  10.530  12.792  1.00  0.77           O  
ATOM   1014  CG  ASN A 137     -13.935  14.074  13.084  1.00  0.67           C  
ATOM   1015  ND2 ASN A 137     -14.261  14.704  14.206  1.00  0.64           N  
ATOM   1016  OD1 ASN A 137     -14.515  14.278  12.014  1.00  0.64           O  
ATOM   1017  N   THR A 138     -14.674  11.352  10.802  1.00  0.84           N  
ATOM   1018  CA  THR A 138     -15.844  10.522  10.539  1.00  0.86           C  
ATOM   1019  C   THR A 138     -15.427   9.138  10.049  1.00  0.84           C  
ATOM   1020  CB  THR A 138     -16.774  11.178   9.502  1.00  0.81           C  
ATOM   1021  O   THR A 138     -16.258   8.233   9.949  1.00  0.82           O  
ATOM   1022  CG2 THR A 138     -18.113  10.453   9.426  1.00  0.71           C  
ATOM   1023  OG1 THR A 138     -17.003  12.544   9.870  1.00  0.73           O  
ATOM   1024  N   TYR A 139     -14.107   8.993   9.887  1.00  0.83           N  
ATOM   1025  CA  TYR A 139     -13.582   7.748   9.337  1.00  0.86           C  
ATOM   1026  C   TYR A 139     -12.430   7.220  10.184  1.00  0.84           C  
ATOM   1027  CB  TYR A 139     -13.117   7.952   7.892  1.00  0.82           C  
ATOM   1028  O   TYR A 139     -11.582   7.991  10.639  1.00  0.82           O  
ATOM   1029  CG  TYR A 139     -14.219   8.381   6.955  1.00  0.80           C  
ATOM   1030  CD1 TYR A 139     -15.014   7.440   6.304  1.00  0.77           C  
ATOM   1031  CD2 TYR A 139     -14.468   9.729   6.717  1.00  0.79           C  
ATOM   1032  CE1 TYR A 139     -16.029   7.831   5.438  1.00  0.79           C  
ATOM   1033  CE2 TYR A 139     -15.481  10.131   5.853  1.00  0.76           C  
ATOM   1034  OH  TYR A 139     -17.260   9.570   4.363  1.00  0.67           O  
ATOM   1035  CZ  TYR A 139     -16.255   9.177   5.219  1.00  0.78           C  
ATOM   1036  N   THR A 140     -12.382   5.889  10.373  1.00  0.87           N  
ATOM   1037  CA  THR A 140     -11.243   5.159  10.919  1.00  0.89           C  
ATOM   1038  C   THR A 140     -10.448   4.484   9.805  1.00  0.87           C  
ATOM   1039  CB  THR A 140     -11.696   4.102  11.943  1.00  0.87           C  
ATOM   1040  O   THR A 140     -10.968   3.613   9.105  1.00  0.86           O  
ATOM   1041  CG2 THR A 140     -10.504   3.328  12.498  1.00  0.83           C  
ATOM   1042  OG1 THR A 140     -12.375   4.752  13.024  1.00  0.87           O  
ATOM   1043  N   VAL A 141      -9.236   4.913   9.628  1.00  0.88           N  
ATOM   1044  CA  VAL A 141      -8.365   4.266   8.652  1.00  0.89           C  
ATOM   1045  C   VAL A 141      -8.042   2.846   9.108  1.00  0.87           C  
ATOM   1046  CB  VAL A 141      -7.061   5.067   8.437  1.00  0.87           C  
ATOM   1047  O   VAL A 141      -7.562   2.640  10.226  1.00  0.85           O  
ATOM   1048  CG1 VAL A 141      -6.185   4.398   7.379  1.00  0.85           C  
ATOM   1049  CG2 VAL A 141      -7.379   6.507   8.039  1.00  0.85           C  
ATOM   1050  N   LYS A 142      -8.292   1.857   8.260  1.00  0.87           N  
ATOM   1051  CA  LYS A 142      -8.090   0.440   8.547  1.00  0.86           C  
ATOM   1052  C   LYS A 142      -6.785  -0.064   7.937  1.00  0.84           C  
ATOM   1053  CB  LYS A 142      -9.266  -0.387   8.025  1.00  0.84           C  
ATOM   1054  O   LYS A 142      -6.094  -0.892   8.533  1.00  0.80           O  
ATOM   1055  CG  LYS A 142     -10.571  -0.145   8.769  1.00  0.78           C  
ATOM   1056  CD  LYS A 142     -10.453  -0.523  10.240  1.00  0.75           C  
ATOM   1057  CE  LYS A 142     -11.792  -0.406  10.957  1.00  0.71           C  
ATOM   1058  NZ  LYS A 142     -11.686  -0.797  12.395  1.00  0.69           N  
ATOM   1059  N   ASP A 143      -6.556   0.444   6.753  1.00  0.83           N  
ATOM   1060  CA  ASP A 143      -5.357   0.081   6.003  1.00  0.83           C  
ATOM   1061  C   ASP A 143      -4.909   1.225   5.096  1.00  0.83           C  
ATOM   1062  CB  ASP A 143      -5.603  -1.181   5.175  1.00  0.81           C  
ATOM   1063  O   ASP A 143      -5.698   2.116   4.776  1.00  0.81           O  
ATOM   1064  CG  ASP A 143      -4.328  -1.947   4.867  1.00  0.77           C  
ATOM   1065  OD1 ASP A 143      -3.248  -1.555   5.358  1.00  0.77           O  
ATOM   1066  OD2 ASP A 143      -4.405  -2.950   4.125  1.00  0.77           O  
ATOM   1067  N   TYR A 144      -3.707   1.211   4.802  1.00  0.83           N  
ATOM   1068  CA  TYR A 144      -3.080   2.164   3.893  1.00  0.83           C  
ATOM   1069  C   TYR A 144      -1.941   1.512   3.119  1.00  0.80           C  
ATOM   1070  CB  TYR A 144      -2.558   3.380   4.665  1.00  0.80           C  
ATOM   1071  O   TYR A 144      -1.098   0.827   3.702  1.00  0.75           O  
ATOM   1072  CG  TYR A 144      -1.796   4.361   3.809  1.00  0.78           C  
ATOM   1073  CD1 TYR A 144      -0.405   4.326   3.744  1.00  0.73           C  
ATOM   1074  CD2 TYR A 144      -2.464   5.327   3.064  1.00  0.75           C  
ATOM   1075  CE1 TYR A 144       0.302   5.230   2.958  1.00  0.75           C  
ATOM   1076  CE2 TYR A 144      -1.768   6.235   2.274  1.00  0.77           C  
ATOM   1077  OH  TYR A 144       0.307   7.076   1.447  1.00  0.55           O  
ATOM   1078  CZ  TYR A 144      -0.387   6.179   2.227  1.00  0.72           C  
ATOM   1079  N   THR A 145      -2.002   1.690   1.903  1.00  0.80           N  
ATOM   1080  CA  THR A 145      -0.925   1.244   1.026  1.00  0.80           C  
ATOM   1081  C   THR A 145      -0.612   2.303  -0.027  1.00  0.79           C  
ATOM   1082  CB  THR A 145      -1.284  -0.083   0.332  1.00  0.78           C  
ATOM   1083  O   THR A 145      -1.444   3.166  -0.314  1.00  0.76           O  
ATOM   1084  CG2 THR A 145      -2.448   0.099  -0.636  1.00  0.71           C  
ATOM   1085  OG1 THR A 145      -0.144  -0.560  -0.394  1.00  0.73           O  
ATOM   1086  N   THR A 146       0.531   2.374  -0.492  1.00  0.77           N  
ATOM   1087  CA  THR A 146       0.942   3.267  -1.569  1.00  0.77           C  
ATOM   1088  C   THR A 146       1.834   2.535  -2.567  1.00  0.76           C  
ATOM   1089  CB  THR A 146       1.685   4.500  -1.020  1.00  0.74           C  
ATOM   1090  O   THR A 146       2.442   1.516  -2.234  1.00  0.71           O  
ATOM   1091  CG2 THR A 146       0.882   5.179   0.084  1.00  0.67           C  
ATOM   1092  OG1 THR A 146       2.952   4.090  -0.491  1.00  0.71           O  
ATOM   1093  N   ASN A 147       1.863   3.028  -3.816  1.00  0.76           N  
ATOM   1094  CA  ASN A 147       2.817   2.582  -4.827  1.00  0.76           C  
ATOM   1095  C   ASN A 147       3.892   3.634  -5.085  1.00  0.75           C  
ATOM   1096  CB  ASN A 147       2.094   2.231  -6.129  1.00  0.73           C  
ATOM   1097  O   ASN A 147       3.671   4.824  -4.853  1.00  0.70           O  
ATOM   1098  CG  ASN A 147       1.750   3.455  -6.955  1.00  0.68           C  
ATOM   1099  ND2 ASN A 147       1.160   3.235  -8.124  1.00  0.63           N  
ATOM   1100  OD1 ASN A 147       2.014   4.589  -6.546  1.00  0.64           O  
ATOM   1101  N   SER A 148       5.079   3.240  -5.603  1.00  0.69           N  
ATOM   1102  CA  SER A 148       6.380   3.810  -5.934  1.00  0.67           C  
ATOM   1103  C   SER A 148       6.271   5.302  -6.232  1.00  0.68           C  
ATOM   1104  CB  SER A 148       6.994   3.087  -7.134  1.00  0.63           C  
ATOM   1105  O   SER A 148       7.016   5.832  -7.059  1.00  0.62           O  
ATOM   1106  OG  SER A 148       6.110   3.111  -8.241  1.00  0.58           O  
ATOM   1107  N   SER A 149       5.662   6.251  -5.345  1.00  0.61           N  
ATOM   1108  CA  SER A 149       5.613   7.707  -5.261  1.00  0.61           C  
ATOM   1109  C   SER A 149       4.393   8.262  -5.987  1.00  0.63           C  
ATOM   1110  CB  SER A 149       6.887   8.321  -5.845  1.00  0.55           C  
ATOM   1111  O   SER A 149       4.174   9.475  -6.008  1.00  0.59           O  
ATOM   1112  OG  SER A 149       8.033   7.608  -5.411  1.00  0.50           O  
ATOM   1113  N   TYR A 150       3.527   7.490  -6.618  1.00  0.68           N  
ATOM   1114  CA  TYR A 150       2.585   8.085  -7.559  1.00  0.68           C  
ATOM   1115  C   TYR A 150       1.172   8.086  -6.988  1.00  0.70           C  
ATOM   1116  CB  TYR A 150       2.609   7.332  -8.892  1.00  0.64           C  
ATOM   1117  O   TYR A 150       0.388   8.999  -7.256  1.00  0.67           O  
ATOM   1118  CG  TYR A 150       3.871   7.550  -9.690  1.00  0.58           C  
ATOM   1119  CD1 TYR A 150       4.036   8.690 -10.473  1.00  0.51           C  
ATOM   1120  CD2 TYR A 150       4.902   6.616  -9.663  1.00  0.54           C  
ATOM   1121  CE1 TYR A 150       5.197   8.895 -11.211  1.00  0.51           C  
ATOM   1122  CE2 TYR A 150       6.067   6.810 -10.398  1.00  0.53           C  
ATOM   1123  OH  TYR A 150       7.357   8.148 -11.896  1.00  0.43           O  
ATOM   1124  CZ  TYR A 150       6.205   7.951 -11.167  1.00  0.48           C  
ATOM   1125  N   PHE A 151       0.781   7.133  -6.224  1.00  0.64           N  
ATOM   1126  CA  PHE A 151      -0.558   7.227  -5.655  1.00  0.69           C  
ATOM   1127  C   PHE A 151      -0.602   6.600  -4.267  1.00  0.68           C  
ATOM   1128  CB  PHE A 151      -1.581   6.548  -6.571  1.00  0.59           C  
ATOM   1129  O   PHE A 151       0.172   5.689  -3.967  1.00  0.65           O  
ATOM   1130  CG  PHE A 151      -1.463   5.048  -6.606  1.00  0.53           C  
ATOM   1131  CD1 PHE A 151      -0.635   4.424  -7.531  1.00  0.43           C  
ATOM   1132  CD2 PHE A 151      -2.180   4.262  -5.714  1.00  0.48           C  
ATOM   1133  CE1 PHE A 151      -0.523   3.036  -7.566  1.00  0.39           C  
ATOM   1134  CE2 PHE A 151      -2.073   2.875  -5.743  1.00  0.44           C  
ATOM   1135  CZ  PHE A 151      -1.245   2.264  -6.670  1.00  0.39           C  
ATOM   1136  N   ALA A 152      -1.424   7.035  -3.460  1.00  0.72           N  
ATOM   1137  CA  ALA A 152      -1.798   6.598  -2.117  1.00  0.74           C  
ATOM   1138  C   ALA A 152      -3.210   6.021  -2.101  1.00  0.78           C  
ATOM   1139  CB  ALA A 152      -1.690   7.759  -1.131  1.00  0.69           C  
ATOM   1140  O   ALA A 152      -4.110   6.547  -2.761  1.00  0.76           O  
ATOM   1141  N   PHE A 153      -3.313   4.970  -1.332  1.00  0.72           N  
ATOM   1142  CA  PHE A 153      -4.587   4.302  -1.094  1.00  0.76           C  
ATOM   1143  C   PHE A 153      -4.824   4.106   0.399  1.00  0.79           C  
ATOM   1144  CB  PHE A 153      -4.630   2.951  -1.814  1.00  0.69           C  
ATOM   1145  O   PHE A 153      -3.982   3.538   1.097  1.00  0.76           O  
ATOM   1146  CG  PHE A 153      -5.970   2.269  -1.747  1.00  0.64           C  
ATOM   1147  CD1 PHE A 153      -6.961   2.559  -2.676  1.00  0.57           C  
ATOM   1148  CD2 PHE A 153      -6.238   1.337  -0.752  1.00  0.64           C  
ATOM   1149  CE1 PHE A 153      -8.202   1.930  -2.616  1.00  0.62           C  
ATOM   1150  CE2 PHE A 153      -7.476   0.704  -0.685  1.00  0.69           C  
ATOM   1151  CZ  PHE A 153      -8.456   1.002  -1.617  1.00  0.59           C  
ATOM   1152  N   ALA A 154      -5.977   4.550   0.833  1.00  0.71           N  
ATOM   1153  CA  ALA A 154      -6.430   4.278   2.195  1.00  0.75           C  
ATOM   1154  C   ALA A 154      -7.807   3.621   2.195  1.00  0.78           C  
ATOM   1155  CB  ALA A 154      -6.459   5.567   3.013  1.00  0.69           C  
ATOM   1156  O   ALA A 154      -8.700   4.036   1.453  1.00  0.76           O  
ATOM   1157  N   ILE A 155      -7.997   2.669   3.035  1.00  0.74           N  
ATOM   1158  CA  ILE A 155      -9.315   2.172   3.414  1.00  0.78           C  
ATOM   1159  C   ILE A 155      -9.731   2.779   4.752  1.00  0.81           C  
ATOM   1160  CB  ILE A 155      -9.335   0.629   3.496  1.00  0.71           C  
ATOM   1161  O   ILE A 155      -9.028   2.627   5.754  1.00  0.80           O  
ATOM   1162  CG1 ILE A 155      -8.922   0.018   2.153  1.00  0.66           C  
ATOM   1163  CG2 ILE A 155     -10.719   0.129   3.923  1.00  0.63           C  
ATOM   1164  CD1 ILE A 155      -8.827  -1.502   2.167  1.00  0.64           C  
ATOM   1165  N   ALA A 156     -10.896   3.383   4.639  1.00  0.73           N  
ATOM   1166  CA  ALA A 156     -11.453   3.961   5.859  1.00  0.78           C  
ATOM   1167  C   ALA A 156     -12.876   3.465   6.101  1.00  0.77           C  
ATOM   1168  CB  ALA A 156     -11.430   5.485   5.785  1.00  0.71           C  
ATOM   1169  O   ALA A 156     -13.664   3.337   5.161  1.00  0.75           O  
ATOM   1170  N   ASN A 157     -13.146   3.130   7.373  1.00  0.78           N  
ATOM   1171  CA  ASN A 157     -14.482   2.816   7.867  1.00  0.82           C  
ATOM   1172  C   ASN A 157     -15.256   4.078   8.236  1.00  0.81           C  
ATOM   1173  CB  ASN A 157     -14.401   1.872   9.070  1.00  0.76           C  
ATOM   1174  O   ASN A 157     -14.808   4.863   9.075  1.00  0.80           O  
ATOM   1175  CG  ASN A 157     -15.758   1.337   9.485  1.00  0.69           C  
ATOM   1176  ND2 ASN A 157     -15.903   1.019  10.765  1.00  0.66           N  
ATOM   1177  OD1 ASN A 157     -16.667   1.210   8.660  1.00  0.67           O  
ATOM   1178  N   ASN A 158     -16.422   4.302   7.507  1.00  0.76           N  
ATOM   1179  CA  ASN A 158     -17.378   5.283   8.009  1.00  0.81           C  
ATOM   1180  C   ASN A 158     -17.958   4.862   9.357  1.00  0.81           C  
ATOM   1181  CB  ASN A 158     -18.502   5.507   6.995  1.00  0.77           C  
ATOM   1182  O   ASN A 158     -18.658   3.852   9.448  1.00  0.82           O  
ATOM   1183  CG  ASN A 158     -19.453   6.611   7.410  1.00  0.76           C  
ATOM   1184  ND2 ASN A 158     -19.724   7.535   6.496  1.00  0.80           N  
ATOM   1185  OD1 ASN A 158     -19.939   6.635   8.543  1.00  0.78           O  
ATOM   1186  N   ASN A 159     -17.705   5.653  10.414  1.00  0.78           N  
ATOM   1187  CA  ASN A 159     -18.007   5.310  11.800  1.00  0.83           C  
ATOM   1188  C   ASN A 159     -19.511   5.237  12.045  1.00  0.79           C  
ATOM   1189  CB  ASN A 159     -17.361   6.317  12.754  1.00  0.78           C  
ATOM   1190  O   ASN A 159     -19.958   4.613  13.009  1.00  0.76           O  
ATOM   1191  CG  ASN A 159     -15.846   6.261  12.725  1.00  0.77           C  
ATOM   1192  ND2 ASN A 159     -15.205   7.354  13.121  1.00  0.80           N  
ATOM   1193  OD1 ASN A 159     -15.258   5.244  12.348  1.00  0.78           O  
ATOM   1194  N   SER A 160     -20.307   5.814  11.140  1.00  0.82           N  
ATOM   1195  CA  SER A 160     -21.755   5.841  11.321  1.00  0.85           C  
ATOM   1196  C   SER A 160     -22.424   4.681  10.592  1.00  0.81           C  
ATOM   1197  CB  SER A 160     -22.333   7.167  10.827  1.00  0.80           C  
ATOM   1198  O   SER A 160     -23.441   4.156  11.051  1.00  0.81           O  
ATOM   1199  OG  SER A 160     -22.138   7.312   9.431  1.00  0.67           O  
ATOM   1200  N   THR A 161     -21.807   4.149   9.498  1.00  0.85           N  
ATOM   1201  CA  THR A 161     -22.480   3.187   8.633  1.00  0.85           C  
ATOM   1202  C   THR A 161     -21.738   1.854   8.626  1.00  0.81           C  
ATOM   1203  CB  THR A 161     -22.601   3.719   7.193  1.00  0.82           C  
ATOM   1204  O   THR A 161     -22.226   0.869   8.069  1.00  0.78           O  
ATOM   1205  CG2 THR A 161     -23.440   4.992   7.145  1.00  0.75           C  
ATOM   1206  OG1 THR A 161     -21.292   4.003   6.684  1.00  0.78           O  
ATOM   1207  N   ASN A 162     -20.538   1.833   9.141  1.00  0.83           N  
ATOM   1208  CA  ASN A 162     -19.597   0.718   9.158  1.00  0.83           C  
ATOM   1209  C   ASN A 162     -19.252   0.255   7.745  1.00  0.79           C  
ATOM   1210  CB  ASN A 162     -20.159  -0.447   9.975  1.00  0.78           C  
ATOM   1211  O   ASN A 162     -18.838  -0.888   7.545  1.00  0.75           O  
ATOM   1212  CG  ASN A 162     -19.093  -1.451  10.370  1.00  0.74           C  
ATOM   1213  ND2 ASN A 162     -19.445  -2.731  10.341  1.00  0.75           N  
ATOM   1214  OD1 ASN A 162     -17.964  -1.079  10.698  1.00  0.73           O  
ATOM   1215  N   LYS A 163     -19.421   1.097   6.802  1.00  0.84           N  
ATOM   1216  CA  LYS A 163     -19.015   0.850   5.421  1.00  0.84           C  
ATOM   1217  C   LYS A 163     -17.569   1.281   5.188  1.00  0.84           C  
ATOM   1218  CB  LYS A 163     -19.943   1.581   4.450  1.00  0.82           C  
ATOM   1219  O   LYS A 163     -17.154   2.350   5.642  1.00  0.83           O  
ATOM   1220  CG  LYS A 163     -21.355   1.016   4.400  1.00  0.77           C  
ATOM   1221  CD  LYS A 163     -22.172   1.651   3.282  1.00  0.76           C  
ATOM   1222  CE  LYS A 163     -23.549   1.012   3.162  1.00  0.73           C  
ATOM   1223  NZ  LYS A 163     -24.249   1.436   1.913  1.00  0.72           N  
ATOM   1224  N   LEU A 164     -16.846   0.488   4.485  1.00  0.83           N  
ATOM   1225  CA  LEU A 164     -15.479   0.804   4.083  1.00  0.84           C  
ATOM   1226  C   LEU A 164     -15.466   1.605   2.785  1.00  0.83           C  
ATOM   1227  CB  LEU A 164     -14.660  -0.478   3.913  1.00  0.81           C  
ATOM   1228  O   LEU A 164     -16.212   1.297   1.853  1.00  0.82           O  
ATOM   1229  CG  LEU A 164     -14.477  -1.336   5.166  1.00  0.78           C  
ATOM   1230  CD1 LEU A 164     -13.618  -2.556   4.852  1.00  0.74           C  
ATOM   1231  CD2 LEU A 164     -13.857  -0.514   6.292  1.00  0.74           C  
ATOM   1232  N   PHE A 165     -14.643   2.594   2.768  1.00  0.83           N  
ATOM   1233  CA  PHE A 165     -14.403   3.444   1.607  1.00  0.84           C  
ATOM   1234  C   PHE A 165     -12.932   3.415   1.211  1.00  0.83           C  
ATOM   1235  CB  PHE A 165     -14.842   4.883   1.893  1.00  0.82           C  
ATOM   1236  O   PHE A 165     -12.052   3.363   2.073  1.00  0.81           O  
ATOM   1237  CG  PHE A 165     -16.319   5.030   2.141  1.00  0.81           C  
ATOM   1238  CD1 PHE A 165     -17.195   5.262   1.088  1.00  0.78           C  
ATOM   1239  CD2 PHE A 165     -16.831   4.935   3.429  1.00  0.79           C  
ATOM   1240  CE1 PHE A 165     -18.563   5.398   1.315  1.00  0.79           C  
ATOM   1241  CE2 PHE A 165     -18.197   5.070   3.663  1.00  0.78           C  
ATOM   1242  CZ  PHE A 165     -19.061   5.302   2.605  1.00  0.77           C  
ATOM   1243  N   ALA A 166     -12.755   3.503  -0.052  1.00  0.85           N  
ATOM   1244  CA  ALA A 166     -11.426   3.731  -0.614  1.00  0.85           C  
ATOM   1245  C   ALA A 166     -11.176   5.219  -0.846  1.00  0.85           C  
ATOM   1246  CB  ALA A 166     -11.261   2.957  -1.920  1.00  0.83           C  
ATOM   1247  O   ALA A 166     -12.045   5.928  -1.358  1.00  0.84           O  
ATOM   1248  N   TYR A 167      -9.968   5.652  -0.419  1.00  0.85           N  
ATOM   1249  CA  TYR A 167      -9.406   6.955  -0.755  1.00  0.85           C  
ATOM   1250  C   TYR A 167      -8.157   6.806  -1.616  1.00  0.84           C  
ATOM   1251  CB  TYR A 167      -9.072   7.741   0.517  1.00  0.84           C  
ATOM   1252  O   TYR A 167      -7.279   5.996  -1.311  1.00  0.81           O  
ATOM   1253  CG  TYR A 167     -10.288   8.219   1.272  1.00  0.85           C  
ATOM   1254  CD1 TYR A 167     -10.708   9.544   1.188  1.00  0.83           C  
ATOM   1255  CD2 TYR A 167     -11.019   7.347   2.072  1.00  0.84           C  
ATOM   1256  CE1 TYR A 167     -11.827   9.990   1.884  1.00  0.84           C  
ATOM   1257  CE2 TYR A 167     -12.140   7.782   2.772  1.00  0.84           C  
ATOM   1258  OH  TYR A 167     -13.645   9.538   3.362  1.00  0.81           O  
ATOM   1259  CZ  TYR A 167     -12.536   9.103   2.671  1.00  0.82           C  
ATOM   1260  N   HIS A 168      -8.077   7.675  -2.641  1.00  0.84           N  
ATOM   1261  CA  HIS A 168      -6.927   7.682  -3.538  1.00  0.84           C  
ATOM   1262  C   HIS A 168      -6.364   9.090  -3.701  1.00  0.83           C  
ATOM   1263  CB  HIS A 168      -7.309   7.108  -4.903  1.00  0.82           C  
ATOM   1264  O   HIS A 168      -7.110  10.071  -3.654  1.00  0.80           O  
ATOM   1265  CG  HIS A 168      -7.758   5.683  -4.850  1.00  0.75           C  
ATOM   1266  CD2 HIS A 168      -7.084   4.549  -4.545  1.00  0.69           C  
ATOM   1267  ND1 HIS A 168      -9.050   5.299  -5.137  1.00  0.64           N  
ATOM   1268  CE1 HIS A 168      -9.151   3.986  -5.010  1.00  0.66           C  
ATOM   1269  NE2 HIS A 168      -7.972   3.507  -4.652  1.00  0.63           N  
ATOM   1270  N   GLY A 169      -5.119   9.107  -3.915  1.00  0.82           N  
ATOM   1271  CA  GLY A 169      -4.422  10.318  -4.317  1.00  0.81           C  
ATOM   1272  C   GLY A 169      -3.185  10.046  -5.152  1.00  0.81           C  
ATOM   1273  O   GLY A 169      -2.694   8.916  -5.193  1.00  0.78           O  
ATOM   1274  N   GLY A 170      -2.785  11.054  -5.963  1.00  0.80           N  
ATOM   1275  CA  GLY A 170      -1.579  10.939  -6.767  1.00  0.80           C  
ATOM   1276  C   GLY A 170      -1.849  10.987  -8.258  1.00  0.80           C  
ATOM   1277  O   GLY A 170      -2.814  11.616  -8.700  1.00  0.77           O  
ATOM   1278  N   GLY A 171      -0.932  10.344  -9.015  1.00  0.78           N  
ATOM   1279  CA  GLY A 171      -1.027  10.276 -10.464  1.00  0.78           C  
ATOM   1280  C   GLY A 171      -2.071   9.287 -10.949  1.00  0.79           C  
ATOM   1281  O   GLY A 171      -2.266   8.234 -10.339  1.00  0.78           O  
ATOM   1282  N   GLN A 172      -2.724   9.532 -12.191  1.00  0.81           N  
ATOM   1283  CA  GLN A 172      -3.757   8.653 -12.728  1.00  0.81           C  
ATOM   1284  C   GLN A 172      -3.608   8.486 -14.238  1.00  0.82           C  
ATOM   1285  CB  GLN A 172      -5.149   9.193 -12.394  1.00  0.79           C  
ATOM   1286  O   GLN A 172      -4.603   8.373 -14.956  1.00  0.79           O  
ATOM   1287  CG  GLN A 172      -5.455  10.541 -13.033  1.00  0.74           C  
ATOM   1288  CD  GLN A 172      -6.887  10.987 -12.805  1.00  0.70           C  
ATOM   1289  NE2 GLN A 172      -7.150  12.271 -13.020  1.00  0.63           N  
ATOM   1290  OE1 GLN A 172      -7.751  10.183 -12.438  1.00  0.69           O  
ATOM   1291  N   TYR A 173      -2.441   8.310 -14.778  1.00  0.83           N  
ATOM   1292  CA  TYR A 173      -2.101   8.293 -16.196  1.00  0.84           C  
ATOM   1293  C   TYR A 173      -2.825   7.162 -16.917  1.00  0.84           C  
ATOM   1294  CB  TYR A 173      -0.588   8.148 -16.386  1.00  0.82           C  
ATOM   1295  O   TYR A 173      -3.138   7.273 -18.104  1.00  0.83           O  
ATOM   1296  CG  TYR A 173       0.213   9.252 -15.740  1.00  0.78           C  
ATOM   1297  CD1 TYR A 173       0.311  10.508 -16.336  1.00  0.75           C  
ATOM   1298  CD2 TYR A 173       0.874   9.043 -14.535  1.00  0.75           C  
ATOM   1299  CE1 TYR A 173       1.049  11.528 -15.745  1.00  0.74           C  
ATOM   1300  CE2 TYR A 173       1.615  10.056 -13.935  1.00  0.75           C  
ATOM   1301  OH  TYR A 173       2.429  12.299 -13.958  1.00  0.65           O  
ATOM   1302  CZ  TYR A 173       1.697  11.293 -14.547  1.00  0.71           C  
ATOM   1303  N   PHE A 174      -3.226   6.154 -16.163  1.00  0.86           N  
ATOM   1304  CA  PHE A 174      -3.854   4.971 -16.739  1.00  0.87           C  
ATOM   1305  C   PHE A 174      -5.173   4.663 -16.040  1.00  0.88           C  
ATOM   1306  CB  PHE A 174      -2.916   3.763 -16.646  1.00  0.86           C  
ATOM   1307  O   PHE A 174      -5.684   3.545 -16.133  1.00  0.87           O  
ATOM   1308  CG  PHE A 174      -1.589   3.972 -17.323  1.00  0.85           C  
ATOM   1309  CD1 PHE A 174      -1.478   3.891 -18.706  1.00  0.83           C  
ATOM   1310  CD2 PHE A 174      -0.451   4.250 -16.577  1.00  0.83           C  
ATOM   1311  CE1 PHE A 174      -0.251   4.083 -19.336  1.00  0.83           C  
ATOM   1312  CE2 PHE A 174       0.779   4.444 -17.200  1.00  0.84           C  
ATOM   1313  CZ  PHE A 174       0.877   4.359 -18.579  1.00  0.81           C  
ATOM   1314  N   GLY A 175      -5.719   5.612 -15.232  1.00  0.87           N  
ATOM   1315  CA  GLY A 175      -7.018   5.461 -14.595  1.00  0.88           C  
ATOM   1316  C   GLY A 175      -6.953   4.716 -13.276  1.00  0.88           C  
ATOM   1317  O   GLY A 175      -7.981   4.287 -12.747  1.00  0.87           O  
ATOM   1318  N   GLN A 176      -5.817   4.552 -12.605  1.00  0.86           N  
ATOM   1319  CA  GLN A 176      -5.567   3.726 -11.429  1.00  0.86           C  
ATOM   1320  C   GLN A 176      -6.299   4.273 -10.206  1.00  0.86           C  
ATOM   1321  CB  GLN A 176      -4.066   3.636 -11.145  1.00  0.85           C  
ATOM   1322  O   GLN A 176      -6.427   3.582  -9.193  1.00  0.84           O  
ATOM   1323  CG  GLN A 176      -3.432   4.966 -10.760  1.00  0.82           C  
ATOM   1324  CD  GLN A 176      -2.994   5.777 -11.965  1.00  0.80           C  
ATOM   1325  NE2 GLN A 176      -1.948   6.579 -11.792  1.00  0.77           N  
ATOM   1326  OE1 GLN A 176      -3.590   5.685 -13.043  1.00  0.78           O  
ATOM   1327  N   LEU A 177      -6.885   5.462 -10.206  1.00  0.85           N  
ATOM   1328  CA  LEU A 177      -7.652   6.036  -9.106  1.00  0.85           C  
ATOM   1329  C   LEU A 177      -9.123   5.645  -9.206  1.00  0.85           C  
ATOM   1330  CB  LEU A 177      -7.517   7.561  -9.098  1.00  0.84           C  
ATOM   1331  O   LEU A 177      -9.942   6.081  -8.394  1.00  0.84           O  
ATOM   1332  CG  LEU A 177      -6.099   8.116  -8.953  1.00  0.81           C  
ATOM   1333  CD1 LEU A 177      -6.139   9.625  -8.740  1.00  0.77           C  
ATOM   1334  CD2 LEU A 177      -5.371   7.428  -7.803  1.00  0.77           C  
ATOM   1335  N   ALA A 178      -9.538   4.911 -10.305  1.00  0.88           N  
ATOM   1336  CA  ALA A 178     -10.850   4.304 -10.509  1.00  0.88           C  
ATOM   1337  C   ALA A 178     -11.953   5.358 -10.485  1.00  0.87           C  
ATOM   1338  CB  ALA A 178     -11.114   3.238  -9.449  1.00  0.87           C  
ATOM   1339  O   ALA A 178     -13.048   5.109  -9.975  1.00  0.85           O  
ATOM   1340  N   ASN A 179     -11.820   6.599 -11.032  1.00  0.85           N  
ATOM   1341  CA  ASN A 179     -12.785   7.693 -10.988  1.00  0.86           C  
ATOM   1342  C   ASN A 179     -13.325   8.020 -12.378  1.00  0.86           C  
ATOM   1343  CB  ASN A 179     -12.158   8.937 -10.356  1.00  0.84           C  
ATOM   1344  O   ASN A 179     -13.871   9.102 -12.597  1.00  0.84           O  
ATOM   1345  CG  ASN A 179     -11.054   9.532 -11.209  1.00  0.80           C  
ATOM   1346  ND2 ASN A 179     -10.450  10.612 -10.727  1.00  0.79           N  
ATOM   1347  OD1 ASN A 179     -10.747   9.025 -12.291  1.00  0.78           O  
ATOM   1348  N   GLY A 180     -13.035   7.165 -13.378  1.00  0.87           N  
ATOM   1349  CA  GLY A 180     -13.505   7.319 -14.746  1.00  0.87           C  
ATOM   1350  C   GLY A 180     -12.620   8.223 -15.583  1.00  0.87           C  
ATOM   1351  O   GLY A 180     -12.944   8.525 -16.733  1.00  0.85           O  
ATOM   1352  N   SER A 181     -11.441   8.684 -15.035  1.00  0.86           N  
ATOM   1353  CA  SER A 181     -10.573   9.631 -15.728  1.00  0.86           C  
ATOM   1354  C   SER A 181      -9.140   9.113 -15.804  1.00  0.86           C  
ATOM   1355  CB  SER A 181     -10.596  10.990 -15.028  1.00  0.85           C  
ATOM   1356  O   SER A 181      -8.702   8.353 -14.937  1.00  0.84           O  
ATOM   1357  OG  SER A 181      -9.829  11.940 -15.749  1.00  0.81           O  
ATOM   1358  N   THR A 182      -8.311   9.588 -16.790  1.00  0.86           N  
ATOM   1359  CA  THR A 182      -6.884   9.354 -16.977  1.00  0.85           C  
ATOM   1360  C   THR A 182      -6.119  10.674 -17.013  1.00  0.83           C  
ATOM   1361  CB  THR A 182      -6.612   8.565 -18.271  1.00  0.84           C  
ATOM   1362  O   THR A 182      -4.918  10.695 -17.291  1.00  0.79           O  
ATOM   1363  CG2 THR A 182      -7.177   7.151 -18.182  1.00  0.82           C  
ATOM   1364  OG1 THR A 182      -7.223   9.244 -19.375  1.00  0.85           O  
ATOM   1365  N   SER A 183      -6.700  11.831 -16.911  1.00  0.81           N  
ATOM   1366  CA  SER A 183      -6.103  13.091 -17.343  1.00  0.80           C  
ATOM   1367  C   SER A 183      -5.632  13.917 -16.151  1.00  0.78           C  
ATOM   1368  CB  SER A 183      -7.100  13.900 -18.174  1.00  0.76           C  
ATOM   1369  O   SER A 183      -5.040  14.984 -16.324  1.00  0.72           O  
ATOM   1370  OG  SER A 183      -8.240  14.237 -17.403  1.00  0.72           O  
ATOM   1371  N   GLN A 184      -5.684  13.403 -14.976  1.00  0.74           N  
ATOM   1372  CA  GLN A 184      -5.480  14.324 -13.863  1.00  0.73           C  
ATOM   1373  C   GLN A 184      -4.589  13.703 -12.791  1.00  0.74           C  
ATOM   1374  CB  GLN A 184      -6.822  14.737 -13.255  1.00  0.68           C  
ATOM   1375  O   GLN A 184      -4.647  12.495 -12.551  1.00  0.69           O  
ATOM   1376  CG  GLN A 184      -7.662  15.623 -14.164  1.00  0.63           C  
ATOM   1377  CD  GLN A 184      -8.918  16.137 -13.486  1.00  0.61           C  
ATOM   1378  NE2 GLN A 184      -9.626  17.041 -14.154  1.00  0.49           N  
ATOM   1379  OE1 GLN A 184      -9.251  15.723 -12.371  1.00  0.60           O  
ATOM   1380  N   THR A 185      -3.680  14.447 -12.218  1.00  0.77           N  
ATOM   1381  CA  THR A 185      -3.071  14.161 -10.924  1.00  0.76           C  
ATOM   1382  C   THR A 185      -3.892  14.775  -9.793  1.00  0.77           C  
ATOM   1383  CB  THR A 185      -1.626  14.687 -10.858  1.00  0.73           C  
ATOM   1384  O   THR A 185      -4.244  15.955  -9.845  1.00  0.74           O  
ATOM   1385  CG2 THR A 185      -0.939  14.247  -9.569  1.00  0.68           C  
ATOM   1386  OG1 THR A 185      -0.887  14.181 -11.976  1.00  0.69           O  
ATOM   1387  N   TYR A 186      -4.332  13.908  -8.914  1.00  0.72           N  
ATOM   1388  CA  TYR A 186      -4.944  14.423  -7.694  1.00  0.72           C  
ATOM   1389  C   TYR A 186      -3.896  14.637  -6.608  1.00  0.74           C  
ATOM   1390  CB  TYR A 186      -6.029  13.466  -7.192  1.00  0.67           C  
ATOM   1391  O   TYR A 186      -3.357  13.673  -6.059  1.00  0.69           O  
ATOM   1392  CG  TYR A 186      -7.199  13.327  -8.135  1.00  0.65           C  
ATOM   1393  CD1 TYR A 186      -8.123  14.358  -8.288  1.00  0.60           C  
ATOM   1394  CD2 TYR A 186      -7.384  12.163  -8.874  1.00  0.64           C  
ATOM   1395  CE1 TYR A 186      -9.203  14.233  -9.155  1.00  0.62           C  
ATOM   1396  CE2 TYR A 186      -8.461  12.027  -9.744  1.00  0.65           C  
ATOM   1397  OH  TYR A 186     -10.432  12.937 -10.737  1.00  0.52           O  
ATOM   1398  CZ  TYR A 186      -9.364  13.066  -9.878  1.00  0.57           C  
ATOM   1399  N   ILE A 187      -3.748  15.831  -6.167  1.00  0.70           N  
ATOM   1400  CA  ILE A 187      -2.804  16.262  -5.142  1.00  0.70           C  
ATOM   1401  C   ILE A 187      -3.348  15.910  -3.759  1.00  0.71           C  
ATOM   1402  CB  ILE A 187      -2.521  17.779  -5.236  1.00  0.65           C  
ATOM   1403  O   ILE A 187      -2.639  16.031  -2.757  1.00  0.68           O  
ATOM   1404  CG1 ILE A 187      -2.043  18.146  -6.645  1.00  0.54           C  
ATOM   1405  CG2 ILE A 187      -1.495  18.203  -4.181  1.00  0.54           C  
ATOM   1406  CD1 ILE A 187      -1.987  19.645  -6.909  1.00  0.52           C  
ATOM   1407  N   SER A 188      -4.630  15.478  -3.668  1.00  0.75           N  
ATOM   1408  CA  SER A 188      -5.257  15.144  -2.393  1.00  0.76           C  
ATOM   1409  C   SER A 188      -5.936  13.780  -2.452  1.00  0.77           C  
ATOM   1410  CB  SER A 188      -6.277  16.214  -2.001  1.00  0.74           C  
ATOM   1411  O   SER A 188      -6.427  13.370  -3.505  1.00  0.76           O  
ATOM   1412  OG  SER A 188      -7.275  16.347  -2.998  1.00  0.70           O  
ATOM   1413  N   LEU A 189      -5.943  13.102  -1.270  1.00  0.78           N  
ATOM   1414  CA  LEU A 189      -6.775  11.908  -1.166  1.00  0.79           C  
ATOM   1415  C   LEU A 189      -8.246  12.250  -1.380  1.00  0.80           C  
ATOM   1416  CB  LEU A 189      -6.588  11.240   0.198  1.00  0.77           C  
ATOM   1417  O   LEU A 189      -8.776  13.158  -0.734  1.00  0.78           O  
ATOM   1418  CG  LEU A 189      -5.226  10.592   0.455  1.00  0.75           C  
ATOM   1419  CD1 LEU A 189      -5.158  10.047   1.877  1.00  0.71           C  
ATOM   1420  CD2 LEU A 189      -4.960   9.486  -0.561  1.00  0.72           C  
ATOM   1421  N   ARG A 190      -8.908  11.497  -2.194  1.00  0.80           N  
ATOM   1422  CA  ARG A 190     -10.341  11.580  -2.459  1.00  0.82           C  
ATOM   1423  C   ARG A 190     -11.001  10.211  -2.334  1.00  0.82           C  
ATOM   1424  CB  ARG A 190     -10.598  12.159  -3.852  1.00  0.79           C  
ATOM   1425  O   ARG A 190     -10.417   9.196  -2.721  1.00  0.82           O  
ATOM   1426  CG  ARG A 190     -10.081  13.578  -4.034  1.00  0.75           C  
ATOM   1427  CD  ARG A 190     -10.527  14.174  -5.362  1.00  0.73           C  
ATOM   1428  NE  ARG A 190     -10.068  15.552  -5.515  1.00  0.67           N  
ATOM   1429  NH1 ARG A 190     -11.798  16.192  -6.906  1.00  0.59           N  
ATOM   1430  NH2 ARG A 190     -10.178  17.702  -6.314  1.00  0.55           N  
ATOM   1431  CZ  ARG A 190     -10.682  16.479  -6.244  1.00  0.67           C  
ATOM   1432  N   GLN A 191     -12.129  10.307  -1.871  1.00  0.82           N  
ATOM   1433  CA  GLN A 191     -12.952   9.104  -1.921  1.00  0.82           C  
ATOM   1434  C   GLN A 191     -13.209   8.673  -3.362  1.00  0.82           C  
ATOM   1435  CB  GLN A 191     -14.279   9.330  -1.196  1.00  0.80           C  
ATOM   1436  O   GLN A 191     -13.592   9.491  -4.201  1.00  0.79           O  
ATOM   1437  CG  GLN A 191     -15.106   8.063  -1.016  1.00  0.78           C  
ATOM   1438  CD  GLN A 191     -16.395   8.307  -0.255  1.00  0.77           C  
ATOM   1439  NE2 GLN A 191     -17.379   7.439  -0.463  1.00  0.78           N  
ATOM   1440  OE1 GLN A 191     -16.506   9.267   0.514  1.00  0.78           O  
ATOM   1441  N   THR A 192     -12.950   7.440  -3.713  1.00  0.82           N  
ATOM   1442  CA  THR A 192     -13.207   6.871  -5.031  1.00  0.82           C  
ATOM   1443  C   THR A 192     -14.703   6.659  -5.245  1.00  0.81           C  
ATOM   1444  CB  THR A 192     -12.465   5.535  -5.217  1.00  0.78           C  
ATOM   1445  O   THR A 192     -15.481   6.672  -4.289  1.00  0.77           O  
ATOM   1446  CG2 THR A 192     -10.955   5.728  -5.130  1.00  0.66           C  
ATOM   1447  OG1 THR A 192     -12.878   4.619  -4.195  1.00  0.67           O  
ATOM   1448  N   THR A 193     -14.985   6.542  -6.535  1.00  0.75           N  
ATOM   1449  CA  THR A 193     -16.278   5.941  -6.844  1.00  0.75           C  
ATOM   1450  C   THR A 193     -16.437   4.603  -6.129  1.00  0.76           C  
ATOM   1451  CB  THR A 193     -16.451   5.739  -8.361  1.00  0.70           C  
ATOM   1452  O   THR A 193     -15.468   3.857  -5.973  1.00  0.73           O  
ATOM   1453  CG2 THR A 193     -16.611   7.075  -9.079  1.00  0.62           C  
ATOM   1454  OG1 THR A 193     -15.300   5.064  -8.882  1.00  0.59           O  
ATOM   1455  N   GLN A 194     -17.549   4.351  -5.624  1.00  0.73           N  
ATOM   1456  CA  GLN A 194     -17.841   3.125  -4.889  1.00  0.74           C  
ATOM   1457  C   GLN A 194     -17.446   1.892  -5.696  1.00  0.76           C  
ATOM   1458  CB  GLN A 194     -19.324   3.059  -4.521  1.00  0.65           C  
ATOM   1459  O   GLN A 194     -17.897   1.715  -6.830  1.00  0.73           O  
ATOM   1460  CG  GLN A 194     -19.664   1.948  -3.537  1.00  0.59           C  
ATOM   1461  CD  GLN A 194     -21.099   2.016  -3.047  1.00  0.58           C  
ATOM   1462  NE2 GLN A 194     -21.473   1.085  -2.176  1.00  0.47           N  
ATOM   1463  OE1 GLN A 194     -21.864   2.899  -3.448  1.00  0.60           O  
ATOM   1464  N   ALA A 195     -16.470   1.157  -5.159  1.00  0.81           N  
ATOM   1465  CA  ALA A 195     -16.286  -0.223  -5.601  1.00  0.82           C  
ATOM   1466  C   ALA A 195     -17.601  -0.995  -5.549  1.00  0.83           C  
ATOM   1467  CB  ALA A 195     -15.229  -0.919  -4.746  1.00  0.79           C  
ATOM   1468  O   ALA A 195     -18.445  -0.740  -4.687  1.00  0.81           O  
ATOM   1469  N   PRO A 196     -17.819  -1.879  -6.518  1.00  0.85           N  
ATOM   1470  CA  PRO A 196     -18.951  -2.790  -6.326  1.00  0.87           C  
ATOM   1471  C   PRO A 196     -18.809  -3.652  -5.074  1.00  0.86           C  
ATOM   1472  CB  PRO A 196     -18.926  -3.653  -7.590  1.00  0.85           C  
ATOM   1473  O   PRO A 196     -17.816  -4.367  -4.922  1.00  0.84           O  
ATOM   1474  CG  PRO A 196     -18.146  -2.855  -8.584  1.00  0.83           C  
ATOM   1475  CD  PRO A 196     -17.097  -2.071  -7.848  1.00  0.82           C  
ATOM   1476  N   GLY A 197     -19.789  -3.583  -4.052  1.00  0.87           N  
ATOM   1477  CA  GLY A 197     -19.788  -4.353  -2.818  1.00  0.87           C  
ATOM   1478  C   GLY A 197     -18.993  -3.696  -1.705  1.00  0.86           C  
ATOM   1479  O   GLY A 197     -18.446  -2.607  -1.886  1.00  0.84           O  
ATOM   1480  N   ASP A 198     -18.951  -4.407  -0.531  1.00  0.85           N  
ATOM   1481  CA  ASP A 198     -18.188  -3.962   0.631  1.00  0.86           C  
ATOM   1482  C   ASP A 198     -16.709  -4.308   0.482  1.00  0.87           C  
ATOM   1483  CB  ASP A 198     -18.748  -4.584   1.911  1.00  0.85           C  
ATOM   1484  O   ASP A 198     -16.357  -5.468   0.255  1.00  0.86           O  
ATOM   1485  CG  ASP A 198     -20.164  -4.131   2.221  1.00  0.81           C  
ATOM   1486  OD1 ASP A 198     -20.496  -2.953   1.968  1.00  0.82           O  
ATOM   1487  OD2 ASP A 198     -20.953  -4.958   2.727  1.00  0.84           O  
ATOM   1488  N   ILE A 199     -15.870  -3.311   0.608  1.00  0.85           N  
ATOM   1489  CA  ILE A 199     -14.430  -3.532   0.535  1.00  0.86           C  
ATOM   1490  C   ILE A 199     -13.973  -4.359   1.735  1.00  0.85           C  
ATOM   1491  CB  ILE A 199     -13.655  -2.197   0.478  1.00  0.84           C  
ATOM   1492  O   ILE A 199     -14.235  -3.995   2.884  1.00  0.83           O  
ATOM   1493  CG1 ILE A 199     -14.079  -1.385  -0.751  1.00  0.84           C  
ATOM   1494  CG2 ILE A 199     -12.144  -2.448   0.474  1.00  0.83           C  
ATOM   1495  CD1 ILE A 199     -13.476   0.012  -0.809  1.00  0.82           C  
ATOM   1496  N   ILE A 200     -13.292  -5.429   1.501  1.00  0.85           N  
ATOM   1497  CA  ILE A 200     -12.719  -6.321   2.503  1.00  0.84           C  
ATOM   1498  C   ILE A 200     -11.244  -5.988   2.709  1.00  0.82           C  
ATOM   1499  CB  ILE A 200     -12.883  -7.804   2.099  1.00  0.84           C  
ATOM   1500  O   ILE A 200     -10.782  -5.861   3.845  1.00  0.79           O  
ATOM   1501  CG1 ILE A 200     -14.367  -8.154   1.945  1.00  0.84           C  
ATOM   1502  CG2 ILE A 200     -12.207  -8.720   3.123  1.00  0.82           C  
ATOM   1503  CD1 ILE A 200     -14.619  -9.534   1.353  1.00  0.82           C  
ATOM   1504  N   ARG A 201     -10.545  -5.761   1.586  1.00  0.82           N  
ATOM   1505  CA  ARG A 201      -9.112  -5.491   1.543  1.00  0.83           C  
ATOM   1506  C   ARG A 201      -8.736  -4.724   0.280  1.00  0.83           C  
ATOM   1507  CB  ARG A 201      -8.317  -6.797   1.619  1.00  0.80           C  
ATOM   1508  O   ARG A 201      -9.478  -4.737  -0.704  1.00  0.82           O  
ATOM   1509  CG  ARG A 201      -8.410  -7.498   2.965  1.00  0.75           C  
ATOM   1510  CD  ARG A 201      -7.543  -8.748   3.011  1.00  0.73           C  
ATOM   1511  NE  ARG A 201      -7.756  -9.507   4.240  1.00  0.68           N  
ATOM   1512  NH1 ARG A 201      -5.839 -10.779   4.032  1.00  0.60           N  
ATOM   1513  NH2 ARG A 201      -7.232 -11.082   5.827  1.00  0.56           N  
ATOM   1514  CZ  ARG A 201      -6.942 -10.454   4.697  1.00  0.68           C  
ATOM   1515  N   SER A 202      -7.587  -4.194   0.306  1.00  0.80           N  
ATOM   1516  CA  SER A 202      -6.955  -3.647  -0.891  1.00  0.80           C  
ATOM   1517  C   SER A 202      -5.503  -4.100  -1.005  1.00  0.78           C  
ATOM   1518  CB  SER A 202      -7.023  -2.120  -0.882  1.00  0.76           C  
ATOM   1519  O   SER A 202      -4.869  -4.430  -0.001  1.00  0.74           O  
ATOM   1520  OG  SER A 202      -6.278  -1.589   0.200  1.00  0.66           O  
ATOM   1521  N   SER A 203      -5.083  -4.106  -2.184  1.00  0.80           N  
ATOM   1522  CA  SER A 203      -3.668  -4.189  -2.533  1.00  0.79           C  
ATOM   1523  C   SER A 203      -3.312  -3.199  -3.637  1.00  0.78           C  
ATOM   1524  CB  SER A 203      -3.307  -5.608  -2.974  1.00  0.77           C  
ATOM   1525  O   SER A 203      -4.024  -3.093  -4.637  1.00  0.75           O  
ATOM   1526  OG  SER A 203      -1.930  -5.701  -3.294  1.00  0.70           O  
ATOM   1527  N   VAL A 204      -2.338  -2.424  -3.336  1.00  0.76           N  
ATOM   1528  CA  VAL A 204      -1.705  -1.602  -4.362  1.00  0.76           C  
ATOM   1529  C   VAL A 204      -0.454  -2.303  -4.887  1.00  0.75           C  
ATOM   1530  CB  VAL A 204      -1.344  -0.200  -3.824  1.00  0.73           C  
ATOM   1531  O   VAL A 204       0.415  -2.701  -4.108  1.00  0.70           O  
ATOM   1532  CG1 VAL A 204      -0.751   0.668  -4.932  1.00  0.65           C  
ATOM   1533  CG2 VAL A 204      -2.575   0.471  -3.216  1.00  0.63           C  
ATOM   1534  N   GLY A 205      -0.432  -2.594  -6.168  1.00  0.73           N  
ATOM   1535  CA  GLY A 205       0.736  -3.181  -6.806  1.00  0.72           C  
ATOM   1536  C   GLY A 205       1.933  -2.250  -6.832  1.00  0.72           C  
ATOM   1537  O   GLY A 205       1.775  -1.028  -6.864  1.00  0.67           O  
ATOM   1538  N   TYR A 206       3.082  -2.966  -6.793  1.00  0.71           N  
ATOM   1539  CA  TYR A 206       4.321  -2.237  -7.041  1.00  0.71           C  
ATOM   1540  C   TYR A 206       4.312  -1.601  -8.426  1.00  0.70           C  
ATOM   1541  CB  TYR A 206       5.529  -3.167  -6.901  1.00  0.67           C  
ATOM   1542  O   TYR A 206       5.024  -0.625  -8.673  1.00  0.65           O  
ATOM   1543  CG  TYR A 206       6.852  -2.442  -6.856  1.00  0.62           C  
ATOM   1544  CD1 TYR A 206       7.666  -2.366  -7.985  1.00  0.57           C  
ATOM   1545  CD2 TYR A 206       7.291  -1.832  -5.686  1.00  0.59           C  
ATOM   1546  CE1 TYR A 206       8.886  -1.700  -7.948  1.00  0.56           C  
ATOM   1547  CE2 TYR A 206       8.510  -1.163  -5.638  1.00  0.56           C  
ATOM   1548  OH  TYR A 206      10.507  -0.442  -6.729  1.00  0.49           O  
ATOM   1549  CZ  TYR A 206       9.299  -1.102  -6.772  1.00  0.56           C  
ATOM   1550  N   SER A 207       3.537  -2.148  -9.336  1.00  0.68           N  
ATOM   1551  CA  SER A 207       3.381  -1.531 -10.649  1.00  0.66           C  
ATOM   1552  C   SER A 207       2.789  -0.130 -10.534  1.00  0.67           C  
ATOM   1553  CB  SER A 207       2.496  -2.396 -11.547  1.00  0.63           C  
ATOM   1554  O   SER A 207       1.766   0.065  -9.873  1.00  0.62           O  
ATOM   1555  OG  SER A 207       1.148  -2.360 -11.109  1.00  0.59           O  
ATOM   1556  N   TYR A 208       3.563   0.879 -11.070  1.00  0.68           N  
ATOM   1557  CA  TYR A 208       3.276   2.308 -11.107  1.00  0.68           C  
ATOM   1558  C   TYR A 208       1.818   2.563 -11.471  1.00  0.70           C  
ATOM   1559  CB  TYR A 208       4.195   3.015 -12.109  1.00  0.64           C  
ATOM   1560  O   TYR A 208       1.301   3.662 -11.257  1.00  0.66           O  
ATOM   1561  CG  TYR A 208       5.656   2.963 -11.734  1.00  0.59           C  
ATOM   1562  CD1 TYR A 208       6.159   3.751 -10.702  1.00  0.55           C  
ATOM   1563  CD2 TYR A 208       6.537   2.126 -12.412  1.00  0.56           C  
ATOM   1564  CE1 TYR A 208       7.505   3.707 -10.354  1.00  0.53           C  
ATOM   1565  CE2 TYR A 208       7.885   2.075 -12.073  1.00  0.53           C  
ATOM   1566  OH  TYR A 208       9.692   2.821 -10.705  1.00  0.51           O  
ATOM   1567  CZ  TYR A 208       8.359   2.867 -11.044  1.00  0.54           C  
ATOM   1568  N   PHE A 209       1.005   1.447 -11.845  1.00  0.82           N  
ATOM   1569  CA  PHE A 209      -0.130   1.928 -12.624  1.00  0.83           C  
ATOM   1570  C   PHE A 209      -1.331   1.005 -12.457  1.00  0.84           C  
ATOM   1571  CB  PHE A 209       0.242   2.042 -14.105  1.00  0.81           C  
ATOM   1572  O   PHE A 209      -2.231   0.989 -13.300  1.00  0.83           O  
ATOM   1573  CG  PHE A 209       1.445   2.909 -14.364  1.00  0.76           C  
ATOM   1574  CD1 PHE A 209       1.476   4.228 -13.928  1.00  0.71           C  
ATOM   1575  CD2 PHE A 209       2.546   2.404 -15.043  1.00  0.72           C  
ATOM   1576  CE1 PHE A 209       2.588   5.032 -14.166  1.00  0.70           C  
ATOM   1577  CE2 PHE A 209       3.661   3.201 -15.284  1.00  0.71           C  
ATOM   1578  CZ  PHE A 209       3.679   4.516 -14.846  1.00  0.67           C  
ATOM   1579  N   SER A 210      -1.351   0.154 -11.387  1.00  0.87           N  
ATOM   1580  CA  SER A 210      -2.513  -0.707 -11.187  1.00  0.87           C  
ATOM   1581  C   SER A 210      -2.945  -0.721  -9.724  1.00  0.87           C  
ATOM   1582  CB  SER A 210      -2.210  -2.132 -11.652  1.00  0.86           C  
ATOM   1583  O   SER A 210      -2.112  -0.590  -8.824  1.00  0.86           O  
ATOM   1584  OG  SER A 210      -1.167  -2.702 -10.880  1.00  0.85           O  
ATOM   1585  N   ASN A 211      -4.208  -0.878  -9.492  1.00  0.88           N  
ATOM   1586  CA  ASN A 211      -4.845  -1.076  -8.195  1.00  0.89           C  
ATOM   1587  C   ASN A 211      -5.826  -2.245  -8.225  1.00  0.90           C  
ATOM   1588  CB  ASN A 211      -5.555   0.202  -7.743  1.00  0.87           C  
ATOM   1589  O   ASN A 211      -6.622  -2.369  -9.158  1.00  0.90           O  
ATOM   1590  CG  ASN A 211      -6.045   0.123  -6.311  1.00  0.79           C  
ATOM   1591  ND2 ASN A 211      -6.868   1.086  -5.912  1.00  0.73           N  
ATOM   1592  OD1 ASN A 211      -5.687  -0.795  -5.569  1.00  0.74           O  
ATOM   1593  N   HIS A 212      -5.723  -3.020  -7.219  1.00  0.90           N  
ATOM   1594  CA  HIS A 212      -6.673  -4.102  -6.985  1.00  0.91           C  
ATOM   1595  C   HIS A 212      -7.379  -3.936  -5.644  1.00  0.91           C  
ATOM   1596  CB  HIS A 212      -5.966  -5.458  -7.042  1.00  0.91           C  
ATOM   1597  O   HIS A 212      -6.747  -3.583  -4.645  1.00  0.90           O  
ATOM   1598  CG  HIS A 212      -5.343  -5.754  -8.369  1.00  0.91           C  
ATOM   1599  CD2 HIS A 212      -5.718  -6.599  -9.358  1.00  0.90           C  
ATOM   1600  ND1 HIS A 212      -4.185  -5.145  -8.800  1.00  0.90           N  
ATOM   1601  CE1 HIS A 212      -3.874  -5.603 -10.001  1.00  0.90           C  
ATOM   1602  NE2 HIS A 212      -4.788  -6.487 -10.362  1.00  0.90           N  
ATOM   1603  N   ILE A 213      -8.678  -4.191  -5.608  1.00  0.89           N  
ATOM   1604  CA  ILE A 213      -9.453  -4.243  -4.373  1.00  0.90           C  
ATOM   1605  C   ILE A 213     -10.189  -5.578  -4.281  1.00  0.91           C  
ATOM   1606  CB  ILE A 213     -10.456  -3.071  -4.287  1.00  0.88           C  
ATOM   1607  O   ILE A 213     -10.660  -6.105  -5.291  1.00  0.90           O  
ATOM   1608  CG1 ILE A 213     -11.430  -3.113  -5.470  1.00  0.79           C  
ATOM   1609  CG2 ILE A 213      -9.717  -1.730  -4.232  1.00  0.78           C  
ATOM   1610  CD1 ILE A 213     -12.566  -2.104  -5.372  1.00  0.75           C  
ATOM   1611  N   ILE A 214     -10.277  -6.109  -3.121  1.00  0.91           N  
ATOM   1612  CA  ILE A 214     -11.115  -7.248  -2.764  1.00  0.92           C  
ATOM   1613  C   ILE A 214     -12.387  -6.758  -2.076  1.00  0.91           C  
ATOM   1614  CB  ILE A 214     -10.361  -8.242  -1.853  1.00  0.91           C  
ATOM   1615  O   ILE A 214     -12.322  -6.038  -1.077  1.00  0.90           O  
ATOM   1616  CG1 ILE A 214      -9.048  -8.680  -2.512  1.00  0.89           C  
ATOM   1617  CG2 ILE A 214     -11.241  -9.452  -1.527  1.00  0.89           C  
ATOM   1618  CD1 ILE A 214      -8.091  -9.397  -1.569  1.00  0.87           C  
ATOM   1619  N   THR A 215     -13.563  -7.184  -2.678  1.00  0.90           N  
ATOM   1620  CA  THR A 215     -14.879  -6.836  -2.154  1.00  0.90           C  
ATOM   1621  C   THR A 215     -15.692  -8.092  -1.855  1.00  0.90           C  
ATOM   1622  CB  THR A 215     -15.654  -5.942  -3.139  1.00  0.90           C  
ATOM   1623  O   THR A 215     -15.321  -9.192  -2.272  1.00  0.89           O  
ATOM   1624  CG2 THR A 215     -14.764  -4.835  -3.694  1.00  0.87           C  
ATOM   1625  OG1 THR A 215     -16.135  -6.743  -4.225  1.00  0.89           O  
ATOM   1626  N   SER A 216     -16.840  -7.920  -1.272  1.00  0.89           N  
ATOM   1627  CA  SER A 216     -17.807  -8.985  -1.028  1.00  0.89           C  
ATOM   1628  C   SER A 216     -18.303  -9.592  -2.336  1.00  0.89           C  
ATOM   1629  CB  SER A 216     -18.993  -8.458  -0.219  1.00  0.88           C  
ATOM   1630  O   SER A 216     -18.860 -10.692  -2.345  1.00  0.89           O  
ATOM   1631  OG  SER A 216     -19.619  -7.379  -0.890  1.00  0.88           O  
ATOM   1632  N   LEU A 217     -18.065  -8.966  -3.415  1.00  0.92           N  
ATOM   1633  CA  LEU A 217     -18.611  -9.401  -4.696  1.00  0.93           C  
ATOM   1634  C   LEU A 217     -17.504  -9.905  -5.616  1.00  0.92           C  
ATOM   1635  CB  LEU A 217     -19.370  -8.256  -5.371  1.00  0.92           C  
ATOM   1636  O   LEU A 217     -17.766 -10.277  -6.762  1.00  0.91           O  
ATOM   1637  CG  LEU A 217     -20.587  -7.713  -4.620  1.00  0.91           C  
ATOM   1638  CD1 LEU A 217     -21.291  -6.646  -5.452  1.00  0.89           C  
ATOM   1639  CD2 LEU A 217     -21.547  -8.844  -4.269  1.00  0.89           C  
ATOM   1640  N   GLY A 218     -16.219  -9.875  -5.172  1.00  0.92           N  
ATOM   1641  CA  GLY A 218     -15.090 -10.375  -5.940  1.00  0.93           C  
ATOM   1642  C   GLY A 218     -13.858  -9.496  -5.831  1.00  0.94           C  
ATOM   1643  O   GLY A 218     -13.796  -8.608  -4.978  1.00  0.93           O  
ATOM   1644  N   VAL A 219     -12.900  -9.790  -6.735  1.00  0.94           N  
ATOM   1645  CA  VAL A 219     -11.727  -8.948  -6.949  1.00  0.95           C  
ATOM   1646  C   VAL A 219     -11.975  -8.007  -8.126  1.00  0.95           C  
ATOM   1647  CB  VAL A 219     -10.459  -9.794  -7.201  1.00  0.94           C  
ATOM   1648  O   VAL A 219     -12.495  -8.423  -9.163  1.00  0.94           O  
ATOM   1649  CG1 VAL A 219      -9.224  -8.901  -7.294  1.00  0.93           C  
ATOM   1650  CG2 VAL A 219     -10.287 -10.838  -6.099  1.00  0.93           C  
ATOM   1651  N   TYR A 220     -11.638  -6.750  -7.954  1.00  0.94           N  
ATOM   1652  CA  TYR A 220     -11.732  -5.706  -8.969  1.00  0.94           C  
ATOM   1653  C   TYR A 220     -10.389  -5.011  -9.162  1.00  0.93           C  
ATOM   1654  CB  TYR A 220     -12.801  -4.678  -8.585  1.00  0.94           C  
ATOM   1655  O   TYR A 220      -9.632  -4.832  -8.206  1.00  0.92           O  
ATOM   1656  CG  TYR A 220     -14.200  -5.243  -8.545  1.00  0.94           C  
ATOM   1657  CD1 TYR A 220     -15.094  -5.016  -9.589  1.00  0.92           C  
ATOM   1658  CD2 TYR A 220     -14.631  -6.004  -7.464  1.00  0.92           C  
ATOM   1659  CE1 TYR A 220     -16.385  -5.533  -9.556  1.00  0.92           C  
ATOM   1660  CE2 TYR A 220     -15.919  -6.526  -7.420  1.00  0.92           C  
ATOM   1661  OH  TYR A 220     -18.064  -6.800  -8.431  1.00  0.90           O  
ATOM   1662  CZ  TYR A 220     -16.787  -6.286  -8.469  1.00  0.92           C  
ATOM   1663  N   ALA A 221     -10.157  -4.551 -10.399  1.00  0.93           N  
ATOM   1664  CA  ALA A 221      -8.908  -3.872 -10.734  1.00  0.94           C  
ATOM   1665  C   ALA A 221      -9.171  -2.617 -11.561  1.00  0.93           C  
ATOM   1666  CB  ALA A 221      -7.974  -4.816 -11.487  1.00  0.93           C  
ATOM   1667  O   ALA A 221     -10.211  -2.503 -12.214  1.00  0.92           O  
ATOM   1668  N   THR A 222      -8.227  -1.662 -11.516  1.00  0.92           N  
ATOM   1669  CA  THR A 222      -8.198  -0.463 -12.347  1.00  0.92           C  
ATOM   1670  C   THR A 222      -6.761  -0.072 -12.681  1.00  0.91           C  
ATOM   1671  CB  THR A 222      -8.906   0.715 -11.654  1.00  0.90           C  
ATOM   1672  O   THR A 222      -5.827  -0.456 -11.975  1.00  0.90           O  
ATOM   1673  CG2 THR A 222      -8.187   1.109 -10.368  1.00  0.84           C  
ATOM   1674  OG1 THR A 222      -8.928   1.841 -12.540  1.00  0.87           O  
ATOM   1675  N   GLY A 223      -6.608   0.613 -13.816  1.00  0.91           N  
ATOM   1676  CA  GLY A 223      -5.297   1.126 -14.179  1.00  0.91           C  
ATOM   1677  C   GLY A 223      -4.792   0.589 -15.505  1.00  0.91           C  
ATOM   1678  O   GLY A 223      -5.581   0.308 -16.409  1.00  0.90           O  
ATOM   1679  N   ASN A 224      -3.421   0.487 -15.607  1.00  0.90           N  
ATOM   1680  CA  ASN A 224      -2.688   0.090 -16.804  1.00  0.90           C  
ATOM   1681  C   ASN A 224      -2.766  -1.417 -17.035  1.00  0.91           C  
ATOM   1682  CB  ASN A 224      -1.228   0.538 -16.714  1.00  0.89           C  
ATOM   1683  O   ASN A 224      -2.447  -2.204 -16.142  1.00  0.90           O  
ATOM   1684  CG  ASN A 224      -0.481   0.364 -18.022  1.00  0.86           C  
ATOM   1685  ND2 ASN A 224       0.784   0.766 -18.040  1.00  0.86           N  
ATOM   1686  OD1 ASN A 224      -1.037  -0.128 -19.007  1.00  0.85           O  
ATOM   1687  N   ASN A 225      -3.020  -1.750 -18.239  1.00  0.92           N  
ATOM   1688  CA  ASN A 225      -3.186  -3.143 -18.642  1.00  0.93           C  
ATOM   1689  C   ASN A 225      -2.659  -3.384 -20.054  1.00  0.92           C  
ATOM   1690  CB  ASN A 225      -4.656  -3.558 -18.546  1.00  0.93           C  
ATOM   1691  O   ASN A 225      -3.027  -4.368 -20.699  1.00  0.89           O  
ATOM   1692  CG  ASN A 225      -4.833  -5.059 -18.430  1.00  0.94           C  
ATOM   1693  ND2 ASN A 225      -5.894  -5.579 -19.035  1.00  0.94           N  
ATOM   1694  OD1 ASN A 225      -4.022  -5.745 -17.802  1.00  0.93           O  
ATOM   1695  N   THR A 226      -1.827  -2.451 -20.611  1.00  0.90           N  
ATOM   1696  CA  THR A 226      -1.307  -2.470 -21.974  1.00  0.90           C  
ATOM   1697  C   THR A 226       0.219  -2.463 -21.970  1.00  0.88           C  
ATOM   1698  CB  THR A 226      -1.826  -1.269 -22.786  1.00  0.88           C  
ATOM   1699  O   THR A 226       0.842  -2.314 -20.917  1.00  0.85           O  
ATOM   1700  CG2 THR A 226      -3.343  -1.322 -22.938  1.00  0.80           C  
ATOM   1701  OG1 THR A 226      -1.467  -0.055 -22.115  1.00  0.85           O  
ATOM   1702  N   GLY A 227       0.785  -2.680 -23.168  1.00  0.89           N  
ATOM   1703  CA  GLY A 227       2.230  -2.617 -23.319  1.00  0.89           C  
ATOM   1704  C   GLY A 227       2.965  -3.612 -22.442  1.00  0.87           C  
ATOM   1705  O   GLY A 227       2.642  -4.802 -22.438  1.00  0.81           O  
ATOM   1706  N   ASP A 228       3.912  -3.106 -21.625  1.00  0.85           N  
ATOM   1707  CA  ASP A 228       4.750  -3.922 -20.753  1.00  0.85           C  
ATOM   1708  C   ASP A 228       3.944  -4.483 -19.584  1.00  0.85           C  
ATOM   1709  CB  ASP A 228       5.936  -3.108 -20.232  1.00  0.83           C  
ATOM   1710  O   ASP A 228       4.380  -5.424 -18.917  1.00  0.83           O  
ATOM   1711  CG  ASP A 228       6.878  -2.659 -21.335  1.00  0.78           C  
ATOM   1712  OD1 ASP A 228       6.998  -3.365 -22.360  1.00  0.77           O  
ATOM   1713  OD2 ASP A 228       7.508  -1.591 -21.178  1.00  0.78           O  
ATOM   1714  N   ASN A 229       2.852  -4.060 -19.297  1.00  0.81           N  
ATOM   1715  CA  ASN A 229       1.938  -4.491 -18.244  1.00  0.85           C  
ATOM   1716  C   ASN A 229       0.760  -5.278 -18.812  1.00  0.88           C  
ATOM   1717  CB  ASN A 229       1.436  -3.288 -17.443  1.00  0.81           C  
ATOM   1718  O   ASN A 229      -0.302  -5.349 -18.190  1.00  0.87           O  
ATOM   1719  CG  ASN A 229       2.563  -2.505 -16.798  1.00  0.75           C  
ATOM   1720  ND2 ASN A 229       2.755  -1.269 -17.241  1.00  0.72           N  
ATOM   1721  OD1 ASN A 229       3.255  -3.008 -15.909  1.00  0.72           O  
ATOM   1722  N   ALA A 230       0.833  -5.824 -19.965  1.00  0.86           N  
ATOM   1723  CA  ALA A 230      -0.266  -6.468 -20.679  1.00  0.90           C  
ATOM   1724  C   ALA A 230      -0.868  -7.601 -19.853  1.00  0.90           C  
ATOM   1725  CB  ALA A 230       0.213  -6.994 -22.030  1.00  0.86           C  
ATOM   1726  O   ALA A 230      -0.177  -8.564 -19.513  1.00  0.89           O  
ATOM   1727  N   GLY A 231      -2.167  -7.451 -19.500  1.00  0.92           N  
ATOM   1728  CA  GLY A 231      -2.962  -8.468 -18.831  1.00  0.93           C  
ATOM   1729  C   GLY A 231      -2.828  -8.433 -17.320  1.00  0.93           C  
ATOM   1730  O   GLY A 231      -3.468  -9.217 -16.616  1.00  0.92           O  
ATOM   1731  N   GLN A 232      -2.096  -7.568 -16.717  1.00  0.92           N  
ATOM   1732  CA  GLN A 232      -1.734  -7.591 -15.303  1.00  0.92           C  
ATOM   1733  C   GLN A 232      -2.954  -7.354 -14.419  1.00  0.93           C  
ATOM   1734  CB  GLN A 232      -0.659  -6.544 -15.007  1.00  0.90           C  
ATOM   1735  O   GLN A 232      -2.957  -7.727 -13.243  1.00  0.92           O  
ATOM   1736  CG  GLN A 232      -1.148  -5.108 -15.134  1.00  0.80           C  
ATOM   1737  CD  GLN A 232      -0.089  -4.091 -14.752  1.00  0.76           C  
ATOM   1738  NE2 GLN A 232      -0.494  -2.831 -14.626  1.00  0.69           N  
ATOM   1739  OE1 GLN A 232       1.083  -4.434 -14.570  1.00  0.75           O  
ATOM   1740  N   LEU A 233      -4.021  -6.747 -14.930  1.00  0.93           N  
ATOM   1741  CA  LEU A 233      -5.228  -6.477 -14.157  1.00  0.94           C  
ATOM   1742  C   LEU A 233      -6.066  -7.741 -13.999  1.00  0.94           C  
ATOM   1743  CB  LEU A 233      -6.059  -5.379 -14.826  1.00  0.94           C  
ATOM   1744  O   LEU A 233      -6.909  -7.824 -13.102  1.00  0.94           O  
ATOM   1745  CG  LEU A 233      -5.411  -3.997 -14.914  1.00  0.93           C  
ATOM   1746  CD1 LEU A 233      -6.414  -2.973 -15.436  1.00  0.91           C  
ATOM   1747  CD2 LEU A 233      -4.865  -3.574 -13.555  1.00  0.91           C  
ATOM   1748  N   GLY A 234      -5.917  -8.808 -14.908  1.00  0.94           N  
ATOM   1749  CA  GLY A 234      -6.663 -10.052 -14.801  1.00  0.95           C  
ATOM   1750  C   GLY A 234      -8.132  -9.898 -15.146  1.00  0.95           C  
ATOM   1751  O   GLY A 234      -8.986 -10.569 -14.561  1.00  0.95           O  
ATOM   1752  N   ILE A 235      -8.559  -8.992 -16.091  1.00  0.96           N  
ATOM   1753  CA  ILE A 235      -9.943  -8.609 -16.344  1.00  0.97           C  
ATOM   1754  C   ILE A 235     -10.409  -9.208 -17.670  1.00  0.96           C  
ATOM   1755  CB  ILE A 235     -10.111  -7.073 -16.362  1.00  0.96           C  
ATOM   1756  O   ILE A 235     -11.433  -8.795 -18.219  1.00  0.94           O  
ATOM   1757  CG1 ILE A 235      -9.190  -6.447 -17.415  1.00  0.93           C  
ATOM   1758  CG2 ILE A 235      -9.837  -6.485 -14.975  1.00  0.92           C  
ATOM   1759  CD1 ILE A 235      -9.425  -4.959 -17.637  1.00  0.91           C  
ATOM   1760  N   GLY A 236      -9.588 -10.090 -18.352  1.00  0.96           N  
ATOM   1761  CA  GLY A 236      -9.921 -10.792 -19.582  1.00  0.96           C  
ATOM   1762  C   GLY A 236      -9.542 -10.019 -20.831  1.00  0.96           C  
ATOM   1763  O   GLY A 236      -9.791 -10.476 -21.949  1.00  0.94           O  
ATOM   1764  N   THR A 237      -8.963  -8.867 -20.677  1.00  0.95           N  
ATOM   1765  CA  THR A 237      -8.531  -8.034 -21.794  1.00  0.96           C  
ATOM   1766  C   THR A 237      -7.171  -7.405 -21.506  1.00  0.94           C  
ATOM   1767  CB  THR A 237      -9.558  -6.926 -22.094  1.00  0.95           C  
ATOM   1768  O   THR A 237      -6.675  -7.474 -20.379  1.00  0.93           O  
ATOM   1769  CG2 THR A 237     -10.961  -7.503 -22.246  1.00  0.89           C  
ATOM   1770  OG1 THR A 237      -9.558  -5.978 -21.019  1.00  0.92           O  
ATOM   1771  N   GLN A 238      -6.520  -6.752 -22.475  1.00  0.94           N  
ATOM   1772  CA  GLN A 238      -5.300  -5.961 -22.348  1.00  0.94           C  
ATOM   1773  C   GLN A 238      -5.590  -4.472 -22.512  1.00  0.92           C  
ATOM   1774  CB  GLN A 238      -4.260  -6.410 -23.376  1.00  0.91           C  
ATOM   1775  O   GLN A 238      -4.782  -3.736 -23.081  1.00  0.87           O  
ATOM   1776  CG  GLN A 238      -3.736  -7.821 -23.145  1.00  0.87           C  
ATOM   1777  CD  GLN A 238      -2.627  -8.200 -24.108  1.00  0.82           C  
ATOM   1778  NE2 GLN A 238      -1.986  -9.336 -23.857  1.00  0.85           N  
ATOM   1779  OE1 GLN A 238      -2.349  -7.477 -25.071  1.00  0.84           O  
ATOM   1780  N   THR A 239      -6.744  -3.969 -22.144  1.00  0.94           N  
ATOM   1781  CA  THR A 239      -7.131  -2.564 -22.204  1.00  0.95           C  
ATOM   1782  C   THR A 239      -7.010  -1.911 -20.830  1.00  0.95           C  
ATOM   1783  CB  THR A 239      -8.570  -2.402 -22.728  1.00  0.94           C  
ATOM   1784  O   THR A 239      -7.457  -2.473 -19.828  1.00  0.94           O  
ATOM   1785  CG2 THR A 239      -8.930  -0.931 -22.901  1.00  0.86           C  
ATOM   1786  OG1 THR A 239      -8.689  -3.065 -23.993  1.00  0.89           O  
ATOM   1787  N   ASP A 240      -6.498  -0.714 -20.786  1.00  0.92           N  
ATOM   1788  CA  ASP A 240      -6.510   0.092 -19.569  1.00  0.93           C  
ATOM   1789  C   ASP A 240      -7.939   0.405 -19.131  1.00  0.92           C  
ATOM   1790  CB  ASP A 240      -5.727   1.390 -19.776  1.00  0.92           C  
ATOM   1791  O   ASP A 240      -8.817   0.622 -19.969  1.00  0.92           O  
ATOM   1792  CG  ASP A 240      -4.261   1.154 -20.091  1.00  0.90           C  
ATOM   1793  OD1 ASP A 240      -3.763   0.029 -19.872  1.00  0.89           O  
ATOM   1794  OD2 ASP A 240      -3.596   2.103 -20.560  1.00  0.89           O  
ATOM   1795  N   VAL A 241      -8.189   0.474 -17.860  1.00  0.93           N  
ATOM   1796  CA  VAL A 241      -9.516   0.781 -17.335  1.00  0.93           C  
ATOM   1797  C   VAL A 241      -9.407   1.845 -16.245  1.00  0.92           C  
ATOM   1798  CB  VAL A 241     -10.213  -0.482 -16.780  1.00  0.92           C  
ATOM   1799  O   VAL A 241      -8.583   1.728 -15.335  1.00  0.91           O  
ATOM   1800  CG1 VAL A 241     -10.564  -1.446 -17.911  1.00  0.90           C  
ATOM   1801  CG2 VAL A 241      -9.325  -1.169 -15.744  1.00  0.89           C  
ATOM   1802  N   SER A 242     -10.290   2.847 -16.301  1.00  0.91           N  
ATOM   1803  CA  SER A 242     -10.267   3.989 -15.392  1.00  0.91           C  
ATOM   1804  C   SER A 242     -11.364   3.879 -14.339  1.00  0.91           C  
ATOM   1805  CB  SER A 242     -10.423   5.296 -16.169  1.00  0.90           C  
ATOM   1806  O   SER A 242     -11.578   4.810 -13.559  1.00  0.89           O  
ATOM   1807  OG  SER A 242     -11.614   5.286 -16.937  1.00  0.87           O  
ATOM   1808  N   ALA A 243     -12.100   2.755 -14.342  1.00  0.91           N  
ATOM   1809  CA  ALA A 243     -13.084   2.341 -13.346  1.00  0.92           C  
ATOM   1810  C   ALA A 243     -12.815   0.917 -12.868  1.00  0.92           C  
ATOM   1811  CB  ALA A 243     -14.496   2.450 -13.916  1.00  0.91           C  
ATOM   1812  O   ALA A 243     -12.246   0.106 -13.603  1.00  0.92           O  
ATOM   1813  N   TYR A 244     -13.167   0.560 -11.654  1.00  0.91           N  
ATOM   1814  CA  TYR A 244     -13.052  -0.805 -11.154  1.00  0.92           C  
ATOM   1815  C   TYR A 244     -13.787  -1.783 -12.063  1.00  0.92           C  
ATOM   1816  CB  TYR A 244     -13.603  -0.903  -9.728  1.00  0.91           C  
ATOM   1817  O   TYR A 244     -15.019  -1.794 -12.106  1.00  0.91           O  
ATOM   1818  CG  TYR A 244     -12.662  -0.370  -8.675  1.00  0.90           C  
ATOM   1819  CD1 TYR A 244     -11.409  -0.946  -8.478  1.00  0.87           C  
ATOM   1820  CD2 TYR A 244     -13.023   0.709  -7.876  1.00  0.87           C  
ATOM   1821  CE1 TYR A 244     -10.538  -0.459  -7.508  1.00  0.87           C  
ATOM   1822  CE2 TYR A 244     -12.161   1.204  -6.903  1.00  0.88           C  
ATOM   1823  OH  TYR A 244     -10.065   1.100  -5.765  1.00  0.82           O  
ATOM   1824  CZ  TYR A 244     -10.923   0.614  -6.727  1.00  0.87           C  
ATOM   1825  N   THR A 245     -13.042  -2.638 -12.627  1.00  0.95           N  
ATOM   1826  CA  THR A 245     -13.497  -3.726 -13.485  1.00  0.95           C  
ATOM   1827  C   THR A 245     -13.262  -5.077 -12.816  1.00  0.96           C  
ATOM   1828  CB  THR A 245     -12.787  -3.696 -14.851  1.00  0.95           C  
ATOM   1829  O   THR A 245     -12.212  -5.302 -12.211  1.00  0.96           O  
ATOM   1830  CG2 THR A 245     -13.319  -4.788 -15.772  1.00  0.93           C  
ATOM   1831  OG1 THR A 245     -13.002  -2.420 -15.467  1.00  0.93           O  
ATOM   1832  N   LYS A 246     -14.252  -5.942 -12.820  1.00  0.96           N  
ATOM   1833  CA  LYS A 246     -14.173  -7.248 -12.174  1.00  0.97           C  
ATOM   1834  C   LYS A 246     -13.107  -8.123 -12.829  1.00  0.97           C  
ATOM   1835  CB  LYS A 246     -15.529  -7.953 -12.219  1.00  0.96           C  
ATOM   1836  O   LYS A 246     -13.109  -8.304 -14.049  1.00  0.96           O  
ATOM   1837  CG  LYS A 246     -15.621  -9.178 -11.321  1.00  0.95           C  
ATOM   1838  CD  LYS A 246     -17.048  -9.705 -11.239  1.00  0.94           C  
ATOM   1839  CE  LYS A 246     -17.154 -10.886 -10.283  1.00  0.93           C  
ATOM   1840  NZ  LYS A 246     -18.568 -11.339 -10.118  1.00  0.92           N  
ATOM   1841  N   CYS A 247     -12.235  -8.713 -12.069  1.00  0.96           N  
ATOM   1842  CA  CYS A 247     -11.233  -9.681 -12.500  1.00  0.96           C  
ATOM   1843  C   CYS A 247     -11.881 -11.014 -12.857  1.00  0.96           C  
ATOM   1844  CB  CYS A 247     -10.184  -9.890 -11.408  1.00  0.96           C  
ATOM   1845  O   CYS A 247     -12.869 -11.414 -12.239  1.00  0.95           O  
ATOM   1846  SG  CYS A 247      -9.304  -8.382 -10.946  1.00  0.96           S  
ATOM   1847  N   VAL A 248     -11.339 -11.714 -13.789  1.00  0.97           N  
ATOM   1848  CA  VAL A 248     -11.685 -13.088 -14.135  1.00  0.97           C  
ATOM   1849  C   VAL A 248     -10.879 -14.057 -13.273  1.00  0.96           C  
ATOM   1850  CB  VAL A 248     -11.439 -13.376 -15.633  1.00  0.96           C  
ATOM   1851  O   VAL A 248      -9.681 -14.247 -13.497  1.00  0.95           O  
ATOM   1852  CG1 VAL A 248     -11.917 -14.779 -15.999  1.00  0.95           C  
ATOM   1853  CG2 VAL A 248     -12.136 -12.327 -16.498  1.00  0.95           C  
ATOM   1854  N   LEU A 249     -11.570 -14.675 -12.276  1.00  0.96           N  
ATOM   1855  CA  LEU A 249     -10.959 -15.543 -11.275  1.00  0.96           C  
ATOM   1856  C   LEU A 249     -11.189 -17.011 -11.616  1.00  0.94           C  
ATOM   1857  CB  LEU A 249     -11.521 -15.236  -9.885  1.00  0.95           C  
ATOM   1858  O   LEU A 249     -12.192 -17.357 -12.245  1.00  0.92           O  
ATOM   1859  CG  LEU A 249     -11.351 -13.800  -9.386  1.00  0.95           C  
ATOM   1860  CD1 LEU A 249     -11.946 -13.649  -7.990  1.00  0.94           C  
ATOM   1861  CD2 LEU A 249      -9.878 -13.403  -9.392  1.00  0.94           C  
ATOM   1862  N   PRO A 250     -10.322 -17.844 -11.168  1.00  0.94           N  
ATOM   1863  CA  PRO A 250     -10.617 -19.279 -11.191  1.00  0.94           C  
ATOM   1864  C   PRO A 250     -11.847 -19.641 -10.361  1.00  0.94           C  
ATOM   1865  CB  PRO A 250      -9.354 -19.908 -10.599  1.00  0.93           C  
ATOM   1866  O   PRO A 250     -12.058 -19.076  -9.285  1.00  0.93           O  
ATOM   1867  CG  PRO A 250      -8.279 -18.896 -10.828  1.00  0.89           C  
ATOM   1868  CD  PRO A 250      -8.876 -17.525 -10.686  1.00  0.89           C  
ATOM   1869  N   THR A 251     -12.654 -20.679 -10.795  1.00  0.93           N  
ATOM   1870  CA  THR A 251     -13.927 -21.059 -10.193  1.00  0.93           C  
ATOM   1871  C   THR A 251     -13.709 -21.695  -8.823  1.00  0.91           C  
ATOM   1872  CB  THR A 251     -14.703 -22.034 -11.096  1.00  0.90           C  
ATOM   1873  O   THR A 251     -14.606 -21.684  -7.978  1.00  0.88           O  
ATOM   1874  CG2 THR A 251     -15.299 -21.312 -12.301  1.00  0.80           C  
ATOM   1875  OG1 THR A 251     -13.815 -23.059 -11.559  1.00  0.87           O  
ATOM   1876  N   GLU A 252     -12.562 -22.158  -8.580  1.00  0.89           N  
ATOM   1877  CA  GLU A 252     -12.210 -22.916  -7.383  1.00  0.90           C  
ATOM   1878  C   GLU A 252     -11.670 -22.000  -6.289  1.00  0.88           C  
ATOM   1879  CB  GLU A 252     -11.183 -24.001  -7.715  1.00  0.86           C  
ATOM   1880  O   GLU A 252     -11.385 -22.452  -5.178  1.00  0.85           O  
ATOM   1881  CG  GLU A 252      -9.849 -23.456  -8.204  1.00  0.77           C  
ATOM   1882  CD  GLU A 252      -9.805 -23.239  -9.708  1.00  0.70           C  
ATOM   1883  OE1 GLU A 252     -10.873 -23.014 -10.321  1.00  0.77           O  
ATOM   1884  OE2 GLU A 252      -8.693 -23.297 -10.279  1.00  0.75           O  
ATOM   1885  N   MET A 253     -11.519 -20.670  -6.512  1.00  0.89           N  
ATOM   1886  CA  MET A 253     -10.899 -19.739  -5.574  1.00  0.90           C  
ATOM   1887  C   MET A 253     -11.813 -19.479  -4.381  1.00  0.87           C  
ATOM   1888  CB  MET A 253     -10.560 -18.419  -6.269  1.00  0.87           C  
ATOM   1889  O   MET A 253     -12.945 -19.023  -4.549  1.00  0.84           O  
ATOM   1890  CG  MET A 253      -9.833 -17.425  -5.378  1.00  0.83           C  
ATOM   1891  SD  MET A 253      -9.252 -15.948  -6.299  1.00  0.88           S  
ATOM   1892  CE  MET A 253      -7.844 -16.662  -7.193  1.00  0.78           C  
ATOM   1893  N   ASN A 254     -11.316 -19.634  -3.208  1.00  0.87           N  
ATOM   1894  CA  ASN A 254     -11.991 -19.280  -1.964  1.00  0.88           C  
ATOM   1895  C   ASN A 254     -11.809 -17.802  -1.628  1.00  0.87           C  
ATOM   1896  CB  ASN A 254     -11.487 -20.152  -0.813  1.00  0.86           C  
ATOM   1897  O   ASN A 254     -10.786 -17.411  -1.064  1.00  0.86           O  
ATOM   1898  CG  ASN A 254     -12.198 -19.863   0.494  1.00  0.84           C  
ATOM   1899  ND2 ASN A 254     -11.832 -20.590   1.543  1.00  0.86           N  
ATOM   1900  OD1 ASN A 254     -13.071 -18.993   0.561  1.00  0.84           O  
ATOM   1901  N   MET A 255     -12.815 -16.999  -1.663  1.00  0.88           N  
ATOM   1902  CA  MET A 255     -12.801 -15.545  -1.536  1.00  0.88           C  
ATOM   1903  C   MET A 255     -12.645 -15.127  -0.077  1.00  0.86           C  
ATOM   1904  CB  MET A 255     -14.080 -14.941  -2.118  1.00  0.87           C  
ATOM   1905  O   MET A 255     -12.402 -13.955   0.215  1.00  0.82           O  
ATOM   1906  CG  MET A 255     -14.169 -15.038  -3.633  1.00  0.88           C  
ATOM   1907  SD  MET A 255     -12.751 -14.232  -4.473  1.00  0.93           S  
ATOM   1908  CE  MET A 255     -12.937 -12.535  -3.860  1.00  0.84           C  
ATOM   1909  N   ASN A 256     -12.721 -15.956   0.964  1.00  0.89           N  
ATOM   1910  CA  ASN A 256     -12.617 -15.612   2.378  1.00  0.88           C  
ATOM   1911  C   ASN A 256     -11.170 -15.347   2.785  1.00  0.86           C  
ATOM   1912  CB  ASN A 256     -13.219 -16.718   3.246  1.00  0.88           C  
ATOM   1913  O   ASN A 256     -10.915 -14.658   3.774  1.00  0.84           O  
ATOM   1914  CG  ASN A 256     -14.716 -16.860   3.057  1.00  0.86           C  
ATOM   1915  ND2 ASN A 256     -15.204 -18.094   3.088  1.00  0.88           N  
ATOM   1916  OD1 ASN A 256     -15.429 -15.868   2.884  1.00  0.86           O  
ATOM   1917  N   ASN A 257     -10.277 -15.869   1.924  1.00  0.91           N  
ATOM   1918  CA  ASN A 257      -8.866 -15.793   2.290  1.00  0.91           C  
ATOM   1919  C   ASN A 257      -8.021 -15.236   1.148  1.00  0.90           C  
ATOM   1920  CB  ASN A 257      -8.346 -17.168   2.714  1.00  0.89           C  
ATOM   1921  O   ASN A 257      -6.816 -15.489   1.081  1.00  0.88           O  
ATOM   1922  CG  ASN A 257      -8.947 -17.641   4.023  1.00  0.82           C  
ATOM   1923  ND2 ASN A 257      -9.124 -18.950   4.156  1.00  0.81           N  
ATOM   1924  OD1 ASN A 257      -9.250 -16.836   4.908  1.00  0.79           O  
ATOM   1925  N   VAL A 258      -8.609 -14.513   0.295  1.00  0.92           N  
ATOM   1926  CA  VAL A 258      -7.940 -13.997  -0.895  1.00  0.92           C  
ATOM   1927  C   VAL A 258      -7.001 -12.857  -0.507  1.00  0.91           C  
ATOM   1928  CB  VAL A 258      -8.957 -13.513  -1.953  1.00  0.91           C  
ATOM   1929  O   VAL A 258      -7.394 -11.940   0.219  1.00  0.89           O  
ATOM   1930  CG1 VAL A 258      -8.237 -12.904  -3.155  1.00  0.85           C  
ATOM   1931  CG2 VAL A 258      -9.858 -14.665  -2.393  1.00  0.84           C  
ATOM   1932  N   TYR A 259      -5.760 -12.880  -1.019  1.00  0.91           N  
ATOM   1933  CA  TYR A 259      -4.760 -11.817  -1.030  1.00  0.91           C  
ATOM   1934  C   TYR A 259      -4.307 -11.510  -2.453  1.00  0.92           C  
ATOM   1935  CB  TYR A 259      -3.553 -12.206  -0.171  1.00  0.90           C  
ATOM   1936  O   TYR A 259      -4.202 -12.413  -3.286  1.00  0.91           O  
ATOM   1937  CG  TYR A 259      -3.899 -12.476   1.274  1.00  0.84           C  
ATOM   1938  CD1 TYR A 259      -3.764 -11.482   2.240  1.00  0.80           C  
ATOM   1939  CD2 TYR A 259      -4.359 -13.726   1.675  1.00  0.80           C  
ATOM   1940  CE1 TYR A 259      -4.080 -11.727   3.573  1.00  0.79           C  
ATOM   1941  CE2 TYR A 259      -4.678 -13.982   3.004  1.00  0.79           C  
ATOM   1942  OH  TYR A 259      -4.849 -13.226   5.262  1.00  0.69           O  
ATOM   1943  CZ  TYR A 259      -4.535 -12.978   3.944  1.00  0.78           C  
ATOM   1944  N   VAL A 260      -4.106 -10.294  -2.689  1.00  0.91           N  
ATOM   1945  CA  VAL A 260      -3.571  -9.846  -3.970  1.00  0.91           C  
ATOM   1946  C   VAL A 260      -2.283  -9.058  -3.746  1.00  0.89           C  
ATOM   1947  CB  VAL A 260      -4.596  -8.985  -4.743  1.00  0.89           C  
ATOM   1948  O   VAL A 260      -2.179  -8.285  -2.791  1.00  0.87           O  
ATOM   1949  CG1 VAL A 260      -4.937  -7.719  -3.959  1.00  0.77           C  
ATOM   1950  CG2 VAL A 260      -4.058  -8.631  -6.128  1.00  0.75           C  
ATOM   1951  N   THR A 261      -1.266  -9.291  -4.572  1.00  0.88           N  
ATOM   1952  CA  THR A 261      -0.078  -8.451  -4.675  1.00  0.88           C  
ATOM   1953  C   THR A 261       0.334  -8.275  -6.134  1.00  0.88           C  
ATOM   1954  CB  THR A 261       1.097  -9.045  -3.876  1.00  0.87           C  
ATOM   1955  O   THR A 261       0.282  -9.224  -6.919  1.00  0.87           O  
ATOM   1956  CG2 THR A 261       1.583 -10.350  -4.498  1.00  0.82           C  
ATOM   1957  OG1 THR A 261       2.178  -8.105  -3.858  1.00  0.84           O  
ATOM   1958  N   ALA A 262       0.595  -7.153  -6.493  1.00  0.87           N  
ATOM   1959  CA  ALA A 262       1.081  -6.852  -7.837  1.00  0.87           C  
ATOM   1960  C   ALA A 262       2.560  -6.475  -7.813  1.00  0.85           C  
ATOM   1961  CB  ALA A 262       0.259  -5.726  -8.460  1.00  0.85           C  
ATOM   1962  O   ALA A 262       3.013  -5.770  -6.908  1.00  0.83           O  
ATOM   1963  N   THR A 263       3.300  -6.956  -8.748  1.00  0.84           N  
ATOM   1964  CA  THR A 263       4.666  -6.557  -9.069  1.00  0.84           C  
ATOM   1965  C   THR A 263       4.688  -5.622 -10.274  1.00  0.84           C  
ATOM   1966  CB  THR A 263       5.554  -7.783  -9.351  1.00  0.83           C  
ATOM   1967  O   THR A 263       3.654  -5.072 -10.659  1.00  0.82           O  
ATOM   1968  CG2 THR A 263       5.400  -8.837  -8.258  1.00  0.80           C  
ATOM   1969  OG1 THR A 263       5.180  -8.358 -10.609  1.00  0.81           O  
ATOM   1970  N   LEU A 264       5.868  -5.444 -10.899  1.00  0.81           N  
ATOM   1971  CA  LEU A 264       6.016  -4.576 -12.062  1.00  0.81           C  
ATOM   1972  C   LEU A 264       5.204  -5.103 -13.240  1.00  0.82           C  
ATOM   1973  CB  LEU A 264       7.490  -4.455 -12.456  1.00  0.79           C  
ATOM   1974  O   LEU A 264       4.549  -4.331 -13.943  1.00  0.81           O  
ATOM   1975  CG  LEU A 264       7.804  -3.526 -13.630  1.00  0.75           C  
ATOM   1976  CD1 LEU A 264       7.332  -2.109 -13.326  1.00  0.71           C  
ATOM   1977  CD2 LEU A 264       9.297  -3.543 -13.942  1.00  0.71           C  
ATOM   1978  N   TYR A 265       5.062  -6.387 -13.442  1.00  0.85           N  
ATOM   1979  CA  TYR A 265       4.543  -6.929 -14.692  1.00  0.87           C  
ATOM   1980  C   TYR A 265       3.486  -7.995 -14.427  1.00  0.88           C  
ATOM   1981  CB  TYR A 265       5.678  -7.518 -15.535  1.00  0.85           C  
ATOM   1982  O   TYR A 265       2.860  -8.503 -15.361  1.00  0.87           O  
ATOM   1983  CG  TYR A 265       6.789  -6.538 -15.826  1.00  0.82           C  
ATOM   1984  CD1 TYR A 265       6.532  -5.342 -16.494  1.00  0.78           C  
ATOM   1985  CD2 TYR A 265       8.096  -6.806 -15.435  1.00  0.79           C  
ATOM   1986  CE1 TYR A 265       7.553  -4.437 -16.766  1.00  0.79           C  
ATOM   1987  CE2 TYR A 265       9.125  -5.908 -15.702  1.00  0.79           C  
ATOM   1988  OH  TYR A 265       9.858  -3.836 -16.633  1.00  0.69           O  
ATOM   1989  CZ  TYR A 265       8.844  -4.728 -16.366  1.00  0.76           C  
ATOM   1990  N   ARG A 266       3.321  -8.323 -13.118  1.00  0.89           N  
ATOM   1991  CA  ARG A 266       2.445  -9.421 -12.722  1.00  0.90           C  
ATOM   1992  C   ARG A 266       1.630  -9.053 -11.487  1.00  0.90           C  
ATOM   1993  CB  ARG A 266       3.259 -10.689 -12.455  1.00  0.88           C  
ATOM   1994  O   ARG A 266       2.119  -8.346 -10.602  1.00  0.90           O  
ATOM   1995  CG  ARG A 266       3.949 -11.250 -13.688  1.00  0.83           C  
ATOM   1996  CD  ARG A 266       4.611 -12.591 -13.403  1.00  0.82           C  
ATOM   1997  NE  ARG A 266       5.357 -13.080 -14.559  1.00  0.78           N  
ATOM   1998  NH1 ARG A 266       6.001 -15.063 -13.564  1.00  0.71           N  
ATOM   1999  NH2 ARG A 266       6.647 -14.590 -15.712  1.00  0.68           N  
ATOM   2000  CZ  ARG A 266       6.000 -14.244 -14.609  1.00  0.77           C  
ATOM   2001  N   THR A 267       0.495  -9.583 -11.526  1.00  0.91           N  
ATOM   2002  CA  THR A 267      -0.315  -9.644 -10.314  1.00  0.92           C  
ATOM   2003  C   THR A 267      -0.469 -11.086  -9.839  1.00  0.92           C  
ATOM   2004  CB  THR A 267      -1.706  -9.023 -10.540  1.00  0.91           C  
ATOM   2005  O   THR A 267      -0.798 -11.974 -10.629  1.00  0.92           O  
ATOM   2006  CG2 THR A 267      -2.541  -9.066  -9.264  1.00  0.90           C  
ATOM   2007  OG1 THR A 267      -1.553  -7.659 -10.952  1.00  0.91           O  
ATOM   2008  N   TYR A 268      -0.187 -11.257  -8.581  1.00  0.91           N  
ATOM   2009  CA  TYR A 268      -0.410 -12.524  -7.894  1.00  0.92           C  
ATOM   2010  C   TYR A 268      -1.643 -12.451  -7.001  1.00  0.92           C  
ATOM   2011  CB  TYR A 268       0.816 -12.907  -7.060  1.00  0.91           C  
ATOM   2012  O   TYR A 268      -1.869 -11.445  -6.324  1.00  0.92           O  
ATOM   2013  CG  TYR A 268       2.077 -13.067  -7.873  1.00  0.91           C  
ATOM   2014  CD1 TYR A 268       2.417 -14.297  -8.432  1.00  0.89           C  
ATOM   2015  CD2 TYR A 268       2.932 -11.991  -8.083  1.00  0.89           C  
ATOM   2016  CE1 TYR A 268       3.579 -14.451  -9.181  1.00  0.89           C  
ATOM   2017  CE2 TYR A 268       4.097 -12.133  -8.830  1.00  0.89           C  
ATOM   2018  OH  TYR A 268       5.563 -13.510 -10.115  1.00  0.86           O  
ATOM   2019  CZ  TYR A 268       4.411 -13.364  -9.375  1.00  0.88           C  
ATOM   2020  N   LEU A 269      -2.337 -13.504  -7.058  1.00  0.93           N  
ATOM   2021  CA  LEU A 269      -3.485 -13.775  -6.199  1.00  0.93           C  
ATOM   2022  C   LEU A 269      -3.310 -15.097  -5.459  1.00  0.93           C  
ATOM   2023  CB  LEU A 269      -4.775 -13.805  -7.022  1.00  0.92           C  
ATOM   2024  O   LEU A 269      -2.868 -16.088  -6.045  1.00  0.92           O  
ATOM   2025  CG  LEU A 269      -6.084 -13.805  -6.231  1.00  0.83           C  
ATOM   2026  CD1 LEU A 269      -6.445 -12.387  -5.803  1.00  0.74           C  
ATOM   2027  CD2 LEU A 269      -7.208 -14.423  -7.057  1.00  0.74           C  
ATOM   2028  N   THR A 270      -3.655 -15.087  -4.107  1.00  0.93           N  
ATOM   2029  CA  THR A 270      -3.662 -16.346  -3.370  1.00  0.93           C  
ATOM   2030  C   THR A 270      -4.895 -16.443  -2.476  1.00  0.93           C  
ATOM   2031  CB  THR A 270      -2.391 -16.500  -2.515  1.00  0.92           C  
ATOM   2032  O   THR A 270      -5.381 -15.430  -1.969  1.00  0.92           O  
ATOM   2033  CG2 THR A 270      -2.236 -15.333  -1.545  1.00  0.90           C  
ATOM   2034  OG1 THR A 270      -2.469 -17.721  -1.768  1.00  0.91           O  
ATOM   2035  N   ASP A 271      -5.382 -17.689  -2.221  1.00  0.92           N  
ATOM   2036  CA  ASP A 271      -6.455 -17.977  -1.274  1.00  0.92           C  
ATOM   2037  C   ASP A 271      -5.912 -18.656  -0.019  1.00  0.91           C  
ATOM   2038  CB  ASP A 271      -7.525 -18.855  -1.926  1.00  0.91           C  
ATOM   2039  O   ASP A 271      -6.676 -19.219   0.769  1.00  0.88           O  
ATOM   2040  CG  ASP A 271      -7.002 -20.220  -2.339  1.00  0.91           C  
ATOM   2041  OD1 ASP A 271      -5.828 -20.537  -2.047  1.00  0.90           O  
ATOM   2042  OD2 ASP A 271      -7.769 -20.984  -2.963  1.00  0.90           O  
ATOM   2043  N   GLY A 272      -4.605 -18.655   0.167  1.00  0.90           N  
ATOM   2044  CA  GLY A 272      -3.893 -19.296   1.261  1.00  0.90           C  
ATOM   2045  C   GLY A 272      -3.507 -20.732   0.962  1.00  0.90           C  
ATOM   2046  O   GLY A 272      -2.707 -21.329   1.685  1.00  0.89           O  
ATOM   2047  N   ILE A 273      -3.968 -21.363  -0.138  1.00  0.89           N  
ATOM   2048  CA  ILE A 273      -3.677 -22.727  -0.566  1.00  0.89           C  
ATOM   2049  C   ILE A 273      -3.000 -22.705  -1.935  1.00  0.89           C  
ATOM   2050  CB  ILE A 273      -4.958 -23.589  -0.616  1.00  0.89           C  
ATOM   2051  O   ILE A 273      -1.950 -23.323  -2.125  1.00  0.87           O  
ATOM   2052  CG1 ILE A 273      -5.632 -23.623   0.761  1.00  0.88           C  
ATOM   2053  CG2 ILE A 273      -4.637 -25.005  -1.104  1.00  0.87           C  
ATOM   2054  CD1 ILE A 273      -6.976 -24.338   0.774  1.00  0.88           C  
ATOM   2055  N   GLN A 274      -3.543 -21.945  -2.791  1.00  0.91           N  
ATOM   2056  CA  GLN A 274      -3.098 -21.837  -4.176  1.00  0.92           C  
ATOM   2057  C   GLN A 274      -2.645 -20.415  -4.499  1.00  0.92           C  
ATOM   2058  CB  GLN A 274      -4.212 -22.263  -5.134  1.00  0.90           C  
ATOM   2059  O   GLN A 274      -3.136 -19.452  -3.906  1.00  0.91           O  
ATOM   2060  CG  GLN A 274      -4.682 -23.697  -4.931  1.00  0.84           C  
ATOM   2061  CD  GLN A 274      -5.783 -24.096  -5.895  1.00  0.79           C  
ATOM   2062  NE2 GLN A 274      -6.008 -25.398  -6.033  1.00  0.77           N  
ATOM   2063  OE1 GLN A 274      -6.427 -23.241  -6.511  1.00  0.81           O  
ATOM   2064  N   ILE A 275      -1.702 -20.337  -5.405  1.00  0.91           N  
ATOM   2065  CA  ILE A 275      -1.270 -19.079  -6.004  1.00  0.92           C  
ATOM   2066  C   ILE A 275      -1.683 -19.038  -7.474  1.00  0.92           C  
ATOM   2067  CB  ILE A 275       0.258 -18.885  -5.871  1.00  0.91           C  
ATOM   2068  O   ILE A 275      -1.506 -20.017  -8.202  1.00  0.91           O  
ATOM   2069  CG1 ILE A 275       0.670 -18.889  -4.395  1.00  0.88           C  
ATOM   2070  CG2 ILE A 275       0.700 -17.590  -6.560  1.00  0.87           C  
ATOM   2071  CD1 ILE A 275       2.176 -18.845  -4.173  1.00  0.85           C  
ATOM   2072  N   TYR A 276      -2.227 -17.957  -7.871  1.00  0.92           N  
ATOM   2073  CA  TYR A 276      -2.602 -17.599  -9.234  1.00  0.93           C  
ATOM   2074  C   TYR A 276      -1.885 -16.332  -9.683  1.00  0.92           C  
ATOM   2075  CB  TYR A 276      -4.118 -17.408  -9.343  1.00  0.93           C  
ATOM   2076  O   TYR A 276      -1.639 -15.432  -8.876  1.00  0.92           O  
ATOM   2077  CG  TYR A 276      -4.916 -18.590  -8.850  1.00  0.93           C  
ATOM   2078  CD1 TYR A 276      -5.355 -19.575  -9.732  1.00  0.92           C  
ATOM   2079  CD2 TYR A 276      -5.233 -18.725  -7.503  1.00  0.92           C  
ATOM   2080  CE1 TYR A 276      -6.093 -20.666  -9.283  1.00  0.92           C  
ATOM   2081  CE2 TYR A 276      -5.970 -19.811  -7.042  1.00  0.92           C  
ATOM   2082  OH  TYR A 276      -7.124 -21.853  -7.488  1.00  0.89           O  
ATOM   2083  CZ  TYR A 276      -6.394 -20.775  -7.938  1.00  0.92           C  
ATOM   2084  N   SER A 277      -1.580 -16.255 -10.944  1.00  0.93           N  
ATOM   2085  CA  SER A 277      -0.956 -15.043 -11.463  1.00  0.93           C  
ATOM   2086  C   SER A 277      -1.565 -14.637 -12.801  1.00  0.93           C  
ATOM   2087  CB  SER A 277       0.553 -15.242 -11.621  1.00  0.92           C  
ATOM   2088  O   SER A 277      -2.165 -15.462 -13.492  1.00  0.92           O  
ATOM   2089  OG  SER A 277       0.830 -16.229 -12.599  1.00  0.87           O  
ATOM   2090  N   THR A 278      -1.491 -13.344 -13.144  1.00  0.93           N  
ATOM   2091  CA  THR A 278      -1.830 -12.745 -14.430  1.00  0.93           C  
ATOM   2092  C   THR A 278      -0.780 -11.717 -14.841  1.00  0.92           C  
ATOM   2093  CB  THR A 278      -3.217 -12.077 -14.386  1.00  0.93           C  
ATOM   2094  O   THR A 278       0.053 -11.312 -14.027  1.00  0.91           O  
ATOM   2095  CG2 THR A 278      -3.220 -10.877 -13.445  1.00  0.90           C  
ATOM   2096  OG1 THR A 278      -3.571 -11.638 -15.704  1.00  0.92           O  
ATOM   2097  N   GLY A 279      -0.755 -11.413 -16.091  1.00  0.93           N  
ATOM   2098  CA  GLY A 279       0.202 -10.459 -16.628  1.00  0.93           C  
ATOM   2099  C   GLY A 279       1.241 -11.100 -17.529  1.00  0.92           C  
ATOM   2100  O   GLY A 279       0.986 -12.143 -18.135  1.00  0.89           O  
ATOM   2101  N   GLN A 280       2.459 -10.477 -17.636  1.00  0.90           N  
ATOM   2102  CA  GLN A 280       3.508 -10.905 -18.557  1.00  0.89           C  
ATOM   2103  C   GLN A 280       4.255 -12.119 -18.013  1.00  0.87           C  
ATOM   2104  CB  GLN A 280       4.488  -9.761 -18.824  1.00  0.86           C  
ATOM   2105  O   GLN A 280       4.317 -12.324 -16.799  1.00  0.83           O  
ATOM   2106  CG  GLN A 280       3.876  -8.592 -19.583  1.00  0.78           C  
ATOM   2107  CD  GLN A 280       4.920  -7.631 -20.121  1.00  0.75           C  
ATOM   2108  NE2 GLN A 280       4.470  -6.611 -20.844  1.00  0.69           N  
ATOM   2109  OE1 GLN A 280       6.120  -7.804 -19.889  1.00  0.74           O  
ATOM   2110  N   ASN A 281       4.852 -12.842 -18.975  1.00  0.77           N  
ATOM   2111  CA  ASN A 281       5.837 -13.901 -18.786  1.00  0.78           C  
ATOM   2112  C   ASN A 281       5.337 -14.964 -17.812  1.00  0.77           C  
ATOM   2113  CB  ASN A 281       7.166 -13.318 -18.299  1.00  0.69           C  
ATOM   2114  O   ASN A 281       6.088 -15.427 -16.951  1.00  0.71           O  
ATOM   2115  CG  ASN A 281       7.757 -12.319 -19.274  1.00  0.64           C  
ATOM   2116  ND2 ASN A 281       8.389 -11.278 -18.746  1.00  0.58           N  
ATOM   2117  OD1 ASN A 281       7.645 -12.481 -20.492  1.00  0.61           O  
ATOM   2118  N   ILE A 282       4.139 -15.340 -17.785  1.00  0.78           N  
ATOM   2119  CA  ILE A 282       3.566 -16.342 -16.894  1.00  0.78           C  
ATOM   2120  C   ILE A 282       3.935 -17.740 -17.384  1.00  0.73           C  
ATOM   2121  CB  ILE A 282       2.031 -16.197 -16.792  1.00  0.72           C  
ATOM   2122  O   ILE A 282       4.109 -18.661 -16.582  1.00  0.66           O  
ATOM   2123  CG1 ILE A 282       1.663 -14.854 -16.151  1.00  0.65           C  
ATOM   2124  CG2 ILE A 282       1.429 -17.363 -16.004  1.00  0.61           C  
ATOM   2125  CD1 ILE A 282       0.166 -14.584 -16.096  1.00  0.66           C  
ATOM   2126  N   THR A 283       4.065 -17.918 -18.691  1.00  0.75           N  
ATOM   2127  CA  THR A 283       4.383 -19.191 -19.327  1.00  0.76           C  
ATOM   2128  C   THR A 283       5.759 -19.138 -19.986  1.00  0.77           C  
ATOM   2129  CB  THR A 283       3.323 -19.572 -20.377  1.00  0.71           C  
ATOM   2130  O   THR A 283       6.255 -18.058 -20.312  1.00  0.74           O  
ATOM   2131  CG2 THR A 283       1.969 -19.827 -19.723  1.00  0.63           C  
ATOM   2132  OG1 THR A 283       3.190 -18.503 -21.322  1.00  0.65           O  
ATOM   2133  N   ASP A 284       6.360 -20.313 -20.178  1.00  0.73           N  
ATOM   2134  CA  ASP A 284       7.659 -20.488 -20.820  1.00  0.74           C  
ATOM   2135  C   ASP A 284       7.646 -19.942 -22.246  1.00  0.73           C  
ATOM   2136  CB  ASP A 284       8.060 -21.965 -20.826  1.00  0.67           C  
ATOM   2137  O   ASP A 284       8.685 -19.890 -22.906  1.00  0.68           O  
ATOM   2138  CG  ASP A 284       8.386 -22.497 -19.442  1.00  0.63           C  
ATOM   2139  OD1 ASP A 284       8.802 -21.707 -18.567  1.00  0.64           O  
ATOM   2140  OD2 ASP A 284       8.229 -23.718 -19.225  1.00  0.76           O  
ATOM   2141  N   GLY A 285       6.754 -19.080 -22.703  1.00  0.75           N  
ATOM   2142  CA  GLY A 285       6.580 -18.499 -24.025  1.00  0.77           C  
ATOM   2143  C   GLY A 285       6.451 -16.987 -23.999  1.00  0.75           C  
ATOM   2144  O   GLY A 285       6.300 -16.354 -25.046  1.00  0.72           O  
ATOM   2145  N   GLY A 286       6.342 -16.473 -22.846  1.00  0.79           N  
ATOM   2146  CA  GLY A 286       6.330 -15.027 -22.693  1.00  0.79           C  
ATOM   2147  C   GLY A 286       4.987 -14.403 -23.021  1.00  0.79           C  
ATOM   2148  O   GLY A 286       4.881 -13.184 -23.165  1.00  0.77           O  
ATOM   2149  N   VAL A 287       3.970 -15.254 -23.239  1.00  0.84           N  
ATOM   2150  CA  VAL A 287       2.641 -14.729 -23.539  1.00  0.85           C  
ATOM   2151  C   VAL A 287       1.995 -14.199 -22.261  1.00  0.85           C  
ATOM   2152  CB  VAL A 287       1.739 -15.805 -24.185  1.00  0.82           C  
ATOM   2153  O   VAL A 287       1.939 -14.900 -21.248  1.00  0.84           O  
ATOM   2154  CG1 VAL A 287       0.361 -15.231 -24.506  1.00  0.78           C  
ATOM   2155  CG2 VAL A 287       2.396 -16.363 -25.446  1.00  0.77           C  
ATOM   2156  N   ALA A 288       1.473 -13.013 -22.321  1.00  0.87           N  
ATOM   2157  CA  ALA A 288       0.750 -12.388 -21.216  1.00  0.89           C  
ATOM   2158  C   ALA A 288      -0.585 -13.084 -20.971  1.00  0.90           C  
ATOM   2159  CB  ALA A 288       0.529 -10.904 -21.498  1.00  0.87           C  
ATOM   2160  O   ALA A 288      -1.366 -13.290 -21.904  1.00  0.89           O  
ATOM   2161  N   SER A 289      -0.906 -13.483 -19.807  1.00  0.90           N  
ATOM   2162  CA  SER A 289      -2.244 -13.905 -19.404  1.00  0.92           C  
ATOM   2163  C   SER A 289      -3.107 -12.709 -19.015  1.00  0.92           C  
ATOM   2164  CB  SER A 289      -2.166 -14.889 -18.237  1.00  0.90           C  
ATOM   2165  O   SER A 289      -2.697 -11.879 -18.201  1.00  0.92           O  
ATOM   2166  OG  SER A 289      -3.454 -15.381 -17.907  1.00  0.82           O  
ATOM   2167  N   THR A 290      -4.340 -12.721 -19.511  1.00  0.91           N  
ATOM   2168  CA  THR A 290      -5.295 -11.664 -19.199  1.00  0.94           C  
ATOM   2169  C   THR A 290      -6.237 -12.099 -18.081  1.00  0.93           C  
ATOM   2170  CB  THR A 290      -6.116 -11.268 -20.441  1.00  0.92           C  
ATOM   2171  O   THR A 290      -7.088 -11.322 -17.641  1.00  0.93           O  
ATOM   2172  CG2 THR A 290      -5.229 -10.633 -21.506  1.00  0.88           C  
ATOM   2173  OG1 THR A 290      -6.738 -12.437 -20.987  1.00  0.88           O  
ATOM   2174  N   VAL A 291      -6.094 -13.311 -17.663  1.00  0.93           N  
ATOM   2175  CA  VAL A 291      -6.870 -13.892 -16.572  1.00  0.94           C  
ATOM   2176  C   VAL A 291      -5.930 -14.534 -15.554  1.00  0.93           C  
ATOM   2177  CB  VAL A 291      -7.885 -14.935 -17.091  1.00  0.93           C  
ATOM   2178  O   VAL A 291      -4.790 -14.872 -15.879  1.00  0.92           O  
ATOM   2179  CG1 VAL A 291      -8.873 -14.290 -18.062  1.00  0.88           C  
ATOM   2180  CG2 VAL A 291      -7.158 -16.101 -17.759  1.00  0.86           C  
ATOM   2181  N   PHE A 292      -6.368 -14.665 -14.347  1.00  0.93           N  
ATOM   2182  CA  PHE A 292      -5.594 -15.395 -13.350  1.00  0.94           C  
ATOM   2183  C   PHE A 292      -5.531 -16.879 -13.694  1.00  0.91           C  
ATOM   2184  CB  PHE A 292      -6.197 -15.205 -11.954  1.00  0.93           C  
ATOM   2185  O   PHE A 292      -6.564 -17.544 -13.786  1.00  0.89           O  
ATOM   2186  CG  PHE A 292      -5.932 -13.849 -11.358  1.00  0.95           C  
ATOM   2187  CD1 PHE A 292      -4.731 -13.580 -10.713  1.00  0.94           C  
ATOM   2188  CD2 PHE A 292      -6.884 -12.842 -11.444  1.00  0.94           C  
ATOM   2189  CE1 PHE A 292      -4.483 -12.326 -10.160  1.00  0.94           C  
ATOM   2190  CE2 PHE A 292      -6.644 -11.586 -10.894  1.00  0.94           C  
ATOM   2191  CZ  PHE A 292      -5.443 -11.330 -10.252  1.00  0.94           C  
ATOM   2192  N   VAL A 293      -4.320 -17.426 -13.806  1.00  0.92           N  
ATOM   2193  CA  VAL A 293      -4.036 -18.842 -14.018  1.00  0.92           C  
ATOM   2194  C   VAL A 293      -3.257 -19.396 -12.827  1.00  0.91           C  
ATOM   2195  CB  VAL A 293      -3.247 -19.073 -15.326  1.00  0.90           C  
ATOM   2196  O   VAL A 293      -2.486 -18.673 -12.191  1.00  0.90           O  
ATOM   2197  CG1 VAL A 293      -4.080 -18.664 -16.539  1.00  0.81           C  
ATOM   2198  CG2 VAL A 293      -1.928 -18.303 -15.295  1.00  0.80           C  
ATOM   2199  N   LYS A 294      -3.532 -20.596 -12.518  1.00  0.90           N  
ATOM   2200  CA  LYS A 294      -2.807 -21.270 -11.444  1.00  0.90           C  
ATOM   2201  C   LYS A 294      -1.309 -21.314 -11.735  1.00  0.89           C  
ATOM   2202  CB  LYS A 294      -3.343 -22.689 -11.243  1.00  0.89           C  
ATOM   2203  O   LYS A 294      -0.889 -21.811 -12.781  1.00  0.87           O  
ATOM   2204  CG  LYS A 294      -2.732 -23.418 -10.055  1.00  0.87           C  
ATOM   2205  CD  LYS A 294      -3.465 -24.721  -9.762  1.00  0.85           C  
ATOM   2206  CE  LYS A 294      -2.869 -25.441  -8.560  1.00  0.83           C  
ATOM   2207  NZ  LYS A 294      -3.732 -26.572  -8.107  1.00  0.82           N  
ATOM   2208  N   ASP A 295      -0.569 -20.713 -10.817  1.00  0.89           N  
ATOM   2209  CA  ASP A 295       0.885 -20.829 -10.892  1.00  0.88           C  
ATOM   2210  C   ASP A 295       1.344 -22.234 -10.512  1.00  0.87           C  
ATOM   2211  CB  ASP A 295       1.553 -19.793  -9.985  1.00  0.85           C  
ATOM   2212  O   ASP A 295       0.756 -22.869  -9.634  1.00  0.84           O  
ATOM   2213  CG  ASP A 295       2.940 -19.396 -10.459  1.00  0.78           C  
ATOM   2214  OD1 ASP A 295       3.481 -20.051 -11.376  1.00  0.73           O  
ATOM   2215  OD2 ASP A 295       3.497 -18.422  -9.909  1.00  0.77           O  
ATOM   2216  N   SER A 296       2.304 -22.776 -11.238  1.00  0.81           N  
ATOM   2217  CA  SER A 296       2.967 -24.001 -10.802  1.00  0.81           C  
ATOM   2218  C   SER A 296       3.674 -23.801  -9.465  1.00  0.81           C  
ATOM   2219  CB  SER A 296       3.973 -24.470 -11.854  1.00  0.77           C  
ATOM   2220  O   SER A 296       4.263 -22.746  -9.220  1.00  0.77           O  
ATOM   2221  OG  SER A 296       4.448 -25.771 -11.551  1.00  0.69           O  
ATOM   2222  N   PRO A 297       3.563 -24.734  -8.539  1.00  0.77           N  
ATOM   2223  CA  PRO A 297       4.388 -24.582  -7.338  1.00  0.76           C  
ATOM   2224  C   PRO A 297       5.858 -24.325  -7.662  1.00  0.75           C  
ATOM   2225  CB  PRO A 297       4.213 -25.922  -6.619  1.00  0.72           C  
ATOM   2226  O   PRO A 297       6.438 -25.014  -8.504  1.00  0.72           O  
ATOM   2227  CG  PRO A 297       3.962 -26.912  -7.710  1.00  0.69           C  
ATOM   2228  CD  PRO A 297       3.248 -26.215  -8.832  1.00  0.68           C  
ATOM   2229  N   PHE A 298       6.453 -23.276  -7.064  1.00  0.68           N  
ATOM   2230  CA  PHE A 298       7.891 -23.036  -7.054  1.00  0.69           C  
ATOM   2231  C   PHE A 298       8.636 -24.237  -6.482  1.00  0.66           C  
ATOM   2232  CB  PHE A 298       8.222 -21.778  -6.245  1.00  0.63           C  
ATOM   2233  O   PHE A 298       8.132 -24.918  -5.587  1.00  0.63           O  
ATOM   2234  CG  PHE A 298       7.683 -20.510  -6.848  1.00  0.61           C  
ATOM   2235  CD1 PHE A 298       8.266 -19.960  -7.984  1.00  0.60           C  
ATOM   2236  CD2 PHE A 298       6.592 -19.866  -6.279  1.00  0.62           C  
ATOM   2237  CE1 PHE A 298       7.769 -18.786  -8.544  1.00  0.56           C  
ATOM   2238  CE2 PHE A 298       6.089 -18.692  -6.833  1.00  0.57           C  
ATOM   2239  CZ  PHE A 298       6.680 -18.153  -7.965  1.00  0.57           C  
TER    2240      PHE A 298
END
