# Supplementary material for: DepoScope: Accurate phage depolymerase annotation and domain delineation using large language models
Source: PLoS Comput Biol. 2024 Aug 5;20(8):e1011831. doi: 10.1371/journal.pcbi.1011831 (PMC11326577; doi:10.1371/journal.pcbi.1011831)
Supplement: S1 Data — (ZIP) [file pcbi.1011831.s003.zip › FN_FP_deposcope_032024/False_positives/NC_041856.1__YP_009592102.pdb]

PARENT N/A
ATOM      1  N   MET A   1      -8.233  -1.934  32.781  1.00  0.54           N  
ATOM      2  CA  MET A   1      -9.554  -1.828  32.168  1.00  0.60           C  
ATOM      3  C   MET A   1      -9.820  -3.009  31.240  1.00  0.56           C  
ATOM      4  CB  MET A   1      -9.684  -0.515  31.394  1.00  0.47           C  
ATOM      5  O   MET A   1      -9.192  -3.130  30.187  1.00  0.50           O  
ATOM      6  CG  MET A   1      -9.983   0.688  32.273  1.00  0.45           C  
ATOM      7  SD  MET A   1     -10.065   2.253  31.319  1.00  0.52           S  
ATOM      8  CE  MET A   1     -10.088   3.455  32.678  1.00  0.41           C  
ATOM      9  N   GLY A   2     -10.097  -4.235  31.908  1.00  0.68           N  
ATOM     10  CA  GLY A   2     -10.562  -5.555  31.513  1.00  0.70           C  
ATOM     11  C   GLY A   2     -11.771  -5.513  30.599  1.00  0.68           C  
ATOM     12  O   GLY A   2     -12.816  -4.970  30.966  1.00  0.62           O  
ATOM     13  N   PHE A   3     -11.700  -5.486  29.258  1.00  0.73           N  
ATOM     14  CA  PHE A   3     -12.748  -5.791  28.291  1.00  0.73           C  
ATOM     15  C   PHE A   3     -13.193  -7.243  28.416  1.00  0.71           C  
ATOM     16  CB  PHE A   3     -12.264  -5.511  26.865  1.00  0.63           C  
ATOM     17  O   PHE A   3     -12.406  -8.162  28.181  1.00  0.63           O  
ATOM     18  CG  PHE A   3     -12.196  -4.047  26.523  1.00  0.57           C  
ATOM     19  CD1 PHE A   3     -13.319  -3.375  26.057  1.00  0.51           C  
ATOM     20  CD2 PHE A   3     -11.008  -3.343  26.669  1.00  0.58           C  
ATOM     21  CE1 PHE A   3     -13.260  -2.020  25.740  1.00  0.52           C  
ATOM     22  CE2 PHE A   3     -10.941  -1.988  26.354  1.00  0.56           C  
ATOM     23  CZ  PHE A   3     -12.067  -1.329  25.889  1.00  0.41           C  
ATOM     24  N   ASN A   4     -14.334  -7.527  29.037  1.00  0.74           N  
ATOM     25  CA  ASN A   4     -15.261  -8.651  29.100  1.00  0.76           C  
ATOM     26  C   ASN A   4     -16.150  -8.715  27.861  1.00  0.72           C  
ATOM     27  CB  ASN A   4     -16.119  -8.570  30.364  1.00  0.66           C  
ATOM     28  O   ASN A   4     -16.978  -7.830  27.639  1.00  0.64           O  
ATOM     29  CG  ASN A   4     -15.695  -9.569  31.422  1.00  0.60           C  
ATOM     30  ND2 ASN A   4     -16.034  -9.287  32.675  1.00  0.66           N  
ATOM     31  OD1 ASN A   4     -15.068 -10.587  31.117  1.00  0.60           O  
ATOM     32  N   VAL A   5     -15.869  -9.476  26.739  1.00  0.76           N  
ATOM     33  CA  VAL A   5     -16.719  -9.956  25.655  1.00  0.76           C  
ATOM     34  C   VAL A   5     -17.607 -11.091  26.158  1.00  0.74           C  
ATOM     35  CB  VAL A   5     -15.883 -10.429  24.445  1.00  0.68           C  
ATOM     36  O   VAL A   5     -17.112 -12.156  26.533  1.00  0.67           O  
ATOM     37  CG1 VAL A   5     -16.791 -10.823  23.281  1.00  0.60           C  
ATOM     38  CG2 VAL A   5     -14.902  -9.340  24.016  1.00  0.54           C  
ATOM     39  N   VAL A   6     -18.944 -10.856  26.337  1.00  0.77           N  
ATOM     40  CA  VAL A   6     -20.158 -11.612  26.625  1.00  0.77           C  
ATOM     41  C   VAL A   6     -20.634 -12.326  25.362  1.00  0.74           C  
ATOM     42  CB  VAL A   6     -21.277 -10.700  27.175  1.00  0.70           C  
ATOM     43  O   VAL A   6     -20.862 -11.691  24.330  1.00  0.67           O  
ATOM     44  CG1 VAL A   6     -22.477 -11.531  27.627  1.00  0.63           C  
ATOM     45  CG2 VAL A   6     -20.751  -9.846  28.327  1.00  0.58           C  
ATOM     46  N   PRO A   7     -20.503 -13.696  25.121  1.00  0.76           N  
ATOM     47  CA  PRO A   7     -21.109 -14.651  24.189  1.00  0.75           C  
ATOM     48  C   PRO A   7     -22.629 -14.528  24.125  1.00  0.73           C  
ATOM     49  CB  PRO A   7     -20.694 -16.010  24.757  1.00  0.69           C  
ATOM     50  O   PRO A   7     -23.291 -14.453  25.164  1.00  0.68           O  
ATOM     51  CG  PRO A   7     -20.382 -15.744  26.195  1.00  0.64           C  
ATOM     52  CD  PRO A   7     -20.041 -14.290  26.348  1.00  0.66           C  
ATOM     53  N   SER A   8     -23.367 -14.368  22.965  1.00  0.78           N  
ATOM     54  CA  SER A   8     -24.754 -14.423  22.517  1.00  0.78           C  
ATOM     55  C   SER A   8     -25.368 -15.793  22.787  1.00  0.76           C  
ATOM     56  CB  SER A   8     -24.850 -14.097  21.026  1.00  0.71           C  
ATOM     57  O   SER A   8     -24.766 -16.821  22.472  1.00  0.70           O  
ATOM     58  OG  SER A   8     -25.246 -12.750  20.831  1.00  0.67           O  
ATOM     59  N   PRO A   9     -26.576 -15.888  23.555  1.00  0.73           N  
ATOM     60  CA  PRO A   9     -27.485 -17.000  23.841  1.00  0.71           C  
ATOM     61  C   PRO A   9     -28.211 -17.503  22.595  1.00  0.69           C  
ATOM     62  CB  PRO A   9     -28.473 -16.399  24.844  1.00  0.65           C  
ATOM     63  O   PRO A   9     -28.756 -16.705  21.829  1.00  0.62           O  
ATOM     64  CG  PRO A   9     -28.474 -14.934  24.548  1.00  0.62           C  
ATOM     65  CD  PRO A   9     -27.128 -14.557  23.998  1.00  0.63           C  
ATOM     66  N   GLU A  10     -28.079 -18.930  22.148  1.00  0.75           N  
ATOM     67  CA  GLU A  10     -28.819 -19.956  21.420  1.00  0.75           C  
ATOM     68  C   GLU A  10     -30.315 -19.868  21.708  1.00  0.71           C  
ATOM     69  CB  GLU A  10     -28.296 -21.350  21.776  1.00  0.68           C  
ATOM     70  O   GLU A  10     -30.746 -20.075  22.844  1.00  0.66           O  
ATOM     71  CG  GLU A  10     -27.631 -22.073  20.614  1.00  0.63           C  
ATOM     72  CD  GLU A  10     -27.057 -23.428  20.998  1.00  0.63           C  
ATOM     73  OE1 GLU A  10     -27.008 -23.744  22.209  1.00  0.68           O  
ATOM     74  OE2 GLU A  10     -26.653 -24.178  20.082  1.00  0.62           O  
ATOM     75  N   VAL A  11     -31.114 -19.348  20.849  1.00  0.72           N  
ATOM     76  CA  VAL A  11     -32.571 -19.336  20.767  1.00  0.73           C  
ATOM     77  C   VAL A  11     -33.066 -20.652  20.170  1.00  0.69           C  
ATOM     78  CB  VAL A  11     -33.083 -18.144  19.928  1.00  0.63           C  
ATOM     79  O   VAL A  11     -32.875 -20.912  18.980  1.00  0.62           O  
ATOM     80  CG1 VAL A  11     -34.608 -18.072  19.966  1.00  0.55           C  
ATOM     81  CG2 VAL A  11     -32.470 -16.838  20.428  1.00  0.52           C  
ATOM     82  N   SER A  12     -33.702 -21.784  20.894  1.00  0.70           N  
ATOM     83  CA  SER A  12     -34.562 -22.962  20.903  1.00  0.71           C  
ATOM     84  C   SER A  12     -36.027 -22.579  20.728  1.00  0.67           C  
ATOM     85  CB  SER A  12     -34.384 -23.747  22.204  1.00  0.63           C  
ATOM     86  O   SER A  12     -36.617 -21.942  21.604  1.00  0.61           O  
ATOM     87  OG  SER A  12     -34.463 -22.885  23.326  1.00  0.63           O  
ATOM     88  N   GLY A  13     -36.715 -22.846  19.534  1.00  0.68           N  
ATOM     89  CA  GLY A  13     -38.067 -22.842  18.999  1.00  0.69           C  
ATOM     90  C   GLY A  13     -38.874 -24.059  19.408  1.00  0.66           C  
ATOM     91  O   GLY A  13     -38.374 -25.185  19.367  1.00  0.61           O  
ATOM     92  N   LEU A  14     -40.151 -23.958  20.001  1.00  0.65           N  
ATOM     93  CA  LEU A  14     -41.392 -24.565  20.470  1.00  0.66           C  
ATOM     94  C   LEU A  14     -42.068 -25.353  19.354  1.00  0.63           C  
ATOM     95  CB  LEU A  14     -42.345 -23.492  21.004  1.00  0.57           C  
ATOM     96  O   LEU A  14     -42.458 -24.781  18.333  1.00  0.57           O  
ATOM     97  CG  LEU A  14     -42.031 -22.936  22.393  1.00  0.56           C  
ATOM     98  CD1 LEU A  14     -42.743 -21.604  22.604  1.00  0.54           C  
ATOM     99  CD2 LEU A  14     -42.428 -23.937  23.473  1.00  0.56           C  
ATOM    100  N   THR A  15     -42.413 -26.961  19.389  1.00  0.62           N  
ATOM    101  CA  THR A  15     -42.990 -28.210  18.904  1.00  0.65           C  
ATOM    102  C   THR A  15     -44.438 -28.350  19.364  1.00  0.61           C  
ATOM    103  CB  THR A  15     -42.175 -29.425  19.385  1.00  0.57           C  
ATOM    104  O   THR A  15     -44.702 -28.535  20.553  1.00  0.57           O  
ATOM    105  CG2 THR A  15     -41.139 -29.839  18.346  1.00  0.52           C  
ATOM    106  OG1 THR A  15     -41.504 -29.090  20.606  1.00  0.59           O  
ATOM    107  N   GLY A  16     -45.778 -28.475  18.521  1.00  0.59           N  
ATOM    108  CA  GLY A  16     -47.185 -28.835  18.584  1.00  0.61           C  
ATOM    109  C   GLY A  16     -47.478 -30.202  17.994  1.00  0.58           C  
ATOM    110  O   GLY A  16     -46.834 -30.618  17.029  1.00  0.54           O  
ATOM    111  N   ALA A  17     -48.439 -31.314  18.738  1.00  0.52           N  
ATOM    112  CA  ALA A  17     -48.906 -32.637  18.333  1.00  0.56           C  
ATOM    113  C   ALA A  17     -49.501 -32.603  16.929  1.00  0.52           C  
ATOM    114  CB  ALA A  17     -49.934 -33.166  19.330  1.00  0.51           C  
ATOM    115  O   ALA A  17     -50.432 -31.839  16.661  1.00  0.50           O  
ATOM    116  N   PRO A  18     -49.256 -33.133  15.721  1.00  0.49           N  
ATOM    117  CA  PRO A  18     -49.577 -33.348  14.308  1.00  0.53           C  
ATOM    118  C   PRO A  18     -50.611 -34.451  14.098  1.00  0.49           C  
ATOM    119  CB  PRO A  18     -48.230 -33.739  13.696  1.00  0.47           C  
ATOM    120  O   PRO A  18     -50.540 -35.499  14.745  1.00  0.49           O  
ATOM    121  CG  PRO A  18     -47.386 -34.149  14.860  1.00  0.48           C  
ATOM    122  CD  PRO A  18     -48.015 -33.616  16.115  1.00  0.53           C  
ATOM    123  N   GLY A  19     -52.256 -34.519  13.497  1.00  0.53           N  
ATOM    124  CA  GLY A  19     -53.053 -35.537  12.831  1.00  0.55           C  
ATOM    125  C   GLY A  19     -52.216 -36.546  12.068  1.00  0.52           C  
ATOM    126  O   GLY A  19     -51.046 -36.292  11.771  1.00  0.49           O  
ATOM    127  N   PRO A  20     -51.962 -38.371  12.165  1.00  0.43           N  
ATOM    128  CA  PRO A  20     -50.925 -38.481  11.135  1.00  0.44           C  
ATOM    129  C   PRO A  20     -50.823 -37.230  10.265  1.00  0.43           C  
ATOM    130  CB  PRO A  20     -51.377 -39.686  10.307  1.00  0.42           C  
ATOM    131  O   PRO A  20     -51.811 -36.817   9.652  1.00  0.41           O  
ATOM    132  CG  PRO A  20     -52.852 -39.773  10.532  1.00  0.42           C  
ATOM    133  CD  PRO A  20     -53.167 -39.171  11.872  1.00  0.46           C  
ATOM    134  N   GLN A  21     -50.474 -35.959  10.618  1.00  0.43           N  
ATOM    135  CA  GLN A  21     -50.314 -34.975   9.553  1.00  0.47           C  
ATOM    136  C   GLN A  21     -49.947 -35.647   8.233  1.00  0.44           C  
ATOM    137  CB  GLN A  21     -49.251 -33.942   9.930  1.00  0.41           C  
ATOM    138  O   GLN A  21     -49.001 -36.435   8.174  1.00  0.42           O  
ATOM    139  CG  GLN A  21     -49.509 -32.556   9.355  1.00  0.41           C  
ATOM    140  CD  GLN A  21     -48.475 -31.536   9.794  1.00  0.48           C  
ATOM    141  NE2 GLN A  21     -48.639 -30.295   9.349  1.00  0.39           N  
ATOM    142  OE1 GLN A  21     -47.537 -31.861  10.529  1.00  0.52           O  
ATOM    143  N   GLY A  22     -50.835 -36.162   7.358  1.00  0.45           N  
ATOM    144  CA  GLY A  22     -50.120 -36.127   6.092  1.00  0.45           C  
ATOM    145  C   GLY A  22     -48.752 -35.478   6.197  1.00  0.44           C  
ATOM    146  O   GLY A  22     -48.545 -34.585   7.021  1.00  0.43           O  
ATOM    147  N   LEU A  23     -47.503 -35.892   6.543  1.00  0.48           N  
ATOM    148  CA  LEU A  23     -46.473 -34.875   6.364  1.00  0.49           C  
ATOM    149  C   LEU A  23     -47.097 -33.499   6.158  1.00  0.48           C  
ATOM    150  CB  LEU A  23     -45.576 -35.225   5.173  1.00  0.46           C  
ATOM    151  O   LEU A  23     -47.934 -33.319   5.271  1.00  0.47           O  
ATOM    152  CG  LEU A  23     -44.631 -36.413   5.362  1.00  0.45           C  
ATOM    153  CD1 LEU A  23     -44.022 -36.823   4.025  1.00  0.44           C  
ATOM    154  CD2 LEU A  23     -43.539 -36.073   6.371  1.00  0.44           C  
ATOM    155  N   LYS A  24     -47.774 -32.572   7.216  1.00  0.45           N  
ATOM    156  CA  LYS A  24     -47.767 -31.190   6.745  1.00  0.46           C  
ATOM    157  C   LYS A  24     -46.783 -31.006   5.594  1.00  0.45           C  
ATOM    158  CB  LYS A  24     -47.420 -30.235   7.889  1.00  0.43           C  
ATOM    159  O   LYS A  24     -45.591 -31.288   5.737  1.00  0.44           O  
ATOM    160  CG  LYS A  24     -48.355 -29.040   8.003  1.00  0.42           C  
ATOM    161  CD  LYS A  24     -47.954 -28.125   9.153  1.00  0.46           C  
ATOM    162  CE  LYS A  24     -48.863 -26.906   9.241  1.00  0.40           C  
ATOM    163  NZ  LYS A  24     -48.453 -25.988  10.345  1.00  0.39           N  
ATOM    164  N   GLY A  25     -47.252 -31.449   4.435  1.00  0.45           N  
ATOM    165  CA  GLY A  25     -46.488 -30.797   3.384  1.00  0.45           C  
ATOM    166  C   GLY A  25     -45.608 -29.672   3.896  1.00  0.45           C  
ATOM    167  O   GLY A  25     -46.021 -28.901   4.764  1.00  0.43           O  
ATOM    168  N   ASP A  26     -44.419 -29.726   4.436  1.00  0.51           N  
ATOM    169  CA  ASP A  26     -43.581 -28.531   4.414  1.00  0.52           C  
ATOM    170  C   ASP A  26     -44.392 -27.298   4.024  1.00  0.52           C  
ATOM    171  CB  ASP A  26     -42.408 -28.716   3.448  1.00  0.49           C  
ATOM    172  O   ASP A  26     -45.108 -27.311   3.021  1.00  0.50           O  
ATOM    173  CG  ASP A  26     -41.339 -29.651   3.985  1.00  0.48           C  
ATOM    174  OD1 ASP A  26     -41.137 -29.703   5.218  1.00  0.47           O  
ATOM    175  OD2 ASP A  26     -40.691 -30.341   3.169  1.00  0.53           O  
ATOM    176  N   VAL A  27     -45.186 -26.426   5.066  1.00  0.52           N  
ATOM    177  CA  VAL A  27     -45.501 -25.078   4.603  1.00  0.52           C  
ATOM    178  C   VAL A  27     -44.719 -24.774   3.327  1.00  0.52           C  
ATOM    179  CB  VAL A  27     -45.190 -24.019   5.684  1.00  0.49           C  
ATOM    180  O   VAL A  27     -43.492 -24.657   3.357  1.00  0.50           O  
ATOM    181  CG1 VAL A  27     -45.707 -22.646   5.259  1.00  0.45           C  
ATOM    182  CG2 VAL A  27     -45.796 -24.431   7.024  1.00  0.46           C  
ATOM    183  N   GLY A  28     -45.255 -25.437   2.283  1.00  0.48           N  
ATOM    184  CA  GLY A  28     -44.812 -24.979   0.976  1.00  0.47           C  
ATOM    185  C   GLY A  28     -44.254 -23.568   0.996  1.00  0.48           C  
ATOM    186  O   GLY A  28     -44.665 -22.744   1.815  1.00  0.47           O  
ATOM    187  N   SER A  29     -43.144 -23.470   0.787  1.00  0.60           N  
ATOM    188  CA  SER A  29     -42.558 -22.187   0.415  1.00  0.64           C  
ATOM    189  C   SER A  29     -43.631 -21.197  -0.027  1.00  0.63           C  
ATOM    190  CB  SER A  29     -41.531 -22.370  -0.703  1.00  0.56           C  
ATOM    191  O   SER A  29     -44.460 -21.513  -0.883  1.00  0.61           O  
ATOM    192  OG  SER A  29     -40.789 -23.563  -0.514  1.00  0.47           O  
ATOM    193  N   SER A  30     -44.120 -20.090   0.791  1.00  0.72           N  
ATOM    194  CA  SER A  30     -44.846 -18.952   0.237  1.00  0.73           C  
ATOM    195  C   SER A  30     -44.119 -18.366  -0.969  1.00  0.73           C  
ATOM    196  CB  SER A  30     -45.041 -17.870   1.300  1.00  0.68           C  
ATOM    197  O   SER A  30     -42.887 -18.366  -1.018  1.00  0.72           O  
ATOM    198  OG  SER A  30     -45.646 -18.410   2.462  1.00  0.60           O  
ATOM    199  N   ILE A  31     -44.801 -18.184  -2.031  1.00  0.63           N  
ATOM    200  CA  ILE A  31     -44.436 -17.314  -3.143  1.00  0.67           C  
ATOM    201  C   ILE A  31     -44.780 -15.867  -2.800  1.00  0.66           C  
ATOM    202  CB  ILE A  31     -45.144 -17.739  -4.449  1.00  0.61           C  
ATOM    203  O   ILE A  31     -45.955 -15.501  -2.733  1.00  0.65           O  
ATOM    204  CG1 ILE A  31     -44.822 -19.201  -4.780  1.00  0.55           C  
ATOM    205  CG2 ILE A  31     -44.745 -16.816  -5.604  1.00  0.53           C  
ATOM    206  CD1 ILE A  31     -45.584 -19.746  -5.980  1.00  0.54           C  
ATOM    207  N   LEU A  32     -43.846 -15.064  -2.458  1.00  0.80           N  
ATOM    208  CA  LEU A  32     -43.953 -13.616  -2.318  1.00  0.82           C  
ATOM    209  C   LEU A  32     -43.684 -12.920  -3.648  1.00  0.78           C  
ATOM    210  CB  LEU A  32     -42.977 -13.107  -1.255  1.00  0.79           C  
ATOM    211  O   LEU A  32     -42.952 -13.444  -4.491  1.00  0.75           O  
ATOM    212  CG  LEU A  32     -43.114 -13.718   0.140  1.00  0.77           C  
ATOM    213  CD1 LEU A  32     -42.021 -13.187   1.062  1.00  0.75           C  
ATOM    214  CD2 LEU A  32     -44.495 -13.429   0.718  1.00  0.77           C  
ATOM    215  N   THR A  33     -44.354 -11.722  -3.936  1.00  0.78           N  
ATOM    216  CA  THR A  33     -44.158 -10.883  -5.113  1.00  0.82           C  
ATOM    217  C   THR A  33     -43.808  -9.455  -4.706  1.00  0.80           C  
ATOM    218  CB  THR A  33     -45.412 -10.873  -6.007  1.00  0.76           C  
ATOM    219  O   THR A  33     -44.221  -8.987  -3.643  1.00  0.77           O  
ATOM    220  CG2 THR A  33     -45.750 -12.278  -6.496  1.00  0.66           C  
ATOM    221  OG1 THR A  33     -46.521 -10.360  -5.258  1.00  0.69           O  
ATOM    222  N   GLY A  34     -43.010  -8.758  -5.555  1.00  0.81           N  
ATOM    223  CA  GLY A  34     -42.778  -7.329  -5.419  1.00  0.82           C  
ATOM    224  C   GLY A  34     -41.980  -6.742  -6.567  1.00  0.79           C  
ATOM    225  O   GLY A  34     -41.549  -7.468  -7.465  1.00  0.75           O  
ATOM    226  N   THR A  35     -41.798  -5.402  -6.555  1.00  0.79           N  
ATOM    227  CA  THR A  35     -41.125  -4.661  -7.616  1.00  0.81           C  
ATOM    228  C   THR A  35     -39.716  -4.261  -7.186  1.00  0.78           C  
ATOM    229  CB  THR A  35     -41.920  -3.403  -8.011  1.00  0.76           C  
ATOM    230  O   THR A  35     -39.003  -3.585  -7.930  1.00  0.74           O  
ATOM    231  CG2 THR A  35     -43.269  -3.773  -8.619  1.00  0.68           C  
ATOM    232  OG1 THR A  35     -42.139  -2.598  -6.846  1.00  0.75           O  
ATOM    233  N   THR A  36     -39.257  -4.552  -6.044  1.00  0.81           N  
ATOM    234  CA  THR A  36     -37.971  -4.270  -5.415  1.00  0.83           C  
ATOM    235  C   THR A  36     -37.358  -5.545  -4.843  1.00  0.83           C  
ATOM    236  CB  THR A  36     -38.114  -3.220  -4.298  1.00  0.79           C  
ATOM    237  O   THR A  36     -38.067  -6.517  -4.579  1.00  0.81           O  
ATOM    238  CG2 THR A  36     -38.555  -1.873  -4.862  1.00  0.76           C  
ATOM    239  OG1 THR A  36     -39.089  -3.669  -3.349  1.00  0.79           O  
ATOM    240  N   VAL A  37     -35.956  -5.753  -4.782  1.00  0.82           N  
ATOM    241  CA  VAL A  37     -35.236  -6.858  -4.158  1.00  0.87           C  
ATOM    242  C   VAL A  37     -35.811  -7.132  -2.770  1.00  0.87           C  
ATOM    243  CB  VAL A  37     -33.722  -6.565  -4.058  1.00  0.82           C  
ATOM    244  O   VAL A  37     -35.983  -6.209  -1.969  1.00  0.87           O  
ATOM    245  CG1 VAL A  37     -32.986  -7.737  -3.412  1.00  0.76           C  
ATOM    246  CG2 VAL A  37     -33.145  -6.264  -5.441  1.00  0.75           C  
ATOM    247  N   PRO A  38     -36.318  -8.343  -2.504  1.00  0.84           N  
ATOM    248  CA  PRO A  38     -36.850  -8.628  -1.170  1.00  0.87           C  
ATOM    249  C   PRO A  38     -35.830  -8.377  -0.062  1.00  0.87           C  
ATOM    250  CB  PRO A  38     -37.219 -10.111  -1.246  1.00  0.84           C  
ATOM    251  O   PRO A  38     -34.655  -8.723  -0.210  1.00  0.86           O  
ATOM    252  CG  PRO A  38     -36.301 -10.681  -2.279  1.00  0.81           C  
ATOM    253  CD  PRO A  38     -36.008  -9.615  -3.295  1.00  0.82           C  
ATOM    254  N   LEU A  39     -36.207  -7.692   1.067  1.00  0.89           N  
ATOM    255  CA  LEU A  39     -35.407  -7.491   2.270  1.00  0.91           C  
ATOM    256  C   LEU A  39     -35.196  -8.808   3.008  1.00  0.90           C  
ATOM    257  CB  LEU A  39     -36.080  -6.475   3.197  1.00  0.87           C  
ATOM    258  O   LEU A  39     -36.082  -9.666   3.022  1.00  0.89           O  
ATOM    259  CG  LEU A  39     -36.264  -5.064   2.637  1.00  0.82           C  
ATOM    260  CD1 LEU A  39     -37.075  -4.210   3.606  1.00  0.80           C  
ATOM    261  CD2 LEU A  39     -34.912  -4.420   2.351  1.00  0.80           C  
ATOM    262  N   ASN A  40     -34.023  -9.088   3.761  1.00  0.84           N  
ATOM    263  CA  ASN A  40     -33.690 -10.301   4.499  1.00  0.88           C  
ATOM    264  C   ASN A  40     -34.689 -10.567   5.621  1.00  0.81           C  
ATOM    265  CB  ASN A  40     -32.270 -10.215   5.061  1.00  0.80           C  
ATOM    266  O   ASN A  40     -34.865 -11.711   6.044  1.00  0.78           O  
ATOM    267  CG  ASN A  40     -31.208 -10.327   3.985  1.00  0.70           C  
ATOM    268  ND2 ASN A  40     -29.957 -10.082   4.358  1.00  0.80           N  
ATOM    269  OD1 ASN A  40     -31.509 -10.631   2.828  1.00  0.72           O  
ATOM    270  N   THR A  41     -35.476  -9.469   5.992  1.00  0.83           N  
ATOM    271  CA  THR A  41     -36.515  -9.541   7.013  1.00  0.86           C  
ATOM    272  C   THR A  41     -37.821 -10.060   6.420  1.00  0.78           C  
ATOM    273  CB  THR A  41     -36.754  -8.167   7.665  1.00  0.77           C  
ATOM    274  O   THR A  41     -38.763 -10.369   7.153  1.00  0.75           O  
ATOM    275  CG2 THR A  41     -35.536  -7.719   8.466  1.00  0.67           C  
ATOM    276  OG1 THR A  41     -37.022  -7.200   6.643  1.00  0.74           O  
ATOM    277  N   THR A  42     -38.086 -10.117   5.263  1.00  0.85           N  
ATOM    278  CA  THR A  42     -39.291 -10.554   4.566  1.00  0.87           C  
ATOM    279  C   THR A  42     -39.291 -12.069   4.384  1.00  0.81           C  
ATOM    280  CB  THR A  42     -39.420  -9.869   3.192  1.00  0.80           C  
ATOM    281  O   THR A  42     -38.286 -12.650   3.971  1.00  0.75           O  
ATOM    282  CG2 THR A  42     -40.782 -10.149   2.565  1.00  0.67           C  
ATOM    283  OG1 THR A  42     -39.262  -8.454   3.354  1.00  0.71           O  
ATOM    284  N   GLY A  43     -40.271 -12.904   4.872  1.00  0.86           N  
ATOM    285  CA  GLY A  43     -40.517 -14.320   4.648  1.00  0.88           C  
ATOM    286  C   GLY A  43     -39.630 -15.220   5.486  1.00  0.85           C  
ATOM    287  O   GLY A  43     -38.832 -14.737   6.293  1.00  0.81           O  
ATOM    288  N   VAL A  44     -39.804 -16.494   5.496  1.00  0.80           N  
ATOM    289  CA  VAL A  44     -39.042 -17.497   6.233  1.00  0.81           C  
ATOM    290  C   VAL A  44     -38.219 -18.338   5.260  1.00  0.80           C  
ATOM    291  CB  VAL A  44     -39.966 -18.406   7.075  1.00  0.77           C  
ATOM    292  O   VAL A  44     -38.433 -18.282   4.047  1.00  0.78           O  
ATOM    293  CG1 VAL A  44     -40.722 -17.587   8.119  1.00  0.69           C  
ATOM    294  CG2 VAL A  44     -40.941 -19.157   6.171  1.00  0.69           C  
ATOM    295  N   ASP A  45     -37.075 -19.229   5.566  1.00  0.75           N  
ATOM    296  CA  ASP A  45     -36.314 -20.142   4.719  1.00  0.77           C  
ATOM    297  C   ASP A  45     -37.236 -21.130   4.009  1.00  0.72           C  
ATOM    298  CB  ASP A  45     -35.270 -20.897   5.545  1.00  0.70           C  
ATOM    299  O   ASP A  45     -38.106 -21.737   4.638  1.00  0.69           O  
ATOM    300  CG  ASP A  45     -34.074 -20.038   5.917  1.00  0.66           C  
ATOM    301  OD1 ASP A  45     -33.949 -18.908   5.397  1.00  0.71           O  
ATOM    302  OD2 ASP A  45     -33.248 -20.496   6.735  1.00  0.76           O  
ATOM    303  N   GLY A  46     -37.074 -21.176   2.684  1.00  0.74           N  
ATOM    304  CA  GLY A  46     -37.863 -21.947   1.736  1.00  0.76           C  
ATOM    305  C   GLY A  46     -38.775 -21.087   0.882  1.00  0.73           C  
ATOM    306  O   GLY A  46     -39.218 -21.513  -0.187  1.00  0.72           O  
ATOM    307  N   ASP A  47     -39.239 -19.851   1.330  1.00  0.81           N  
ATOM    308  CA  ASP A  47     -40.163 -19.004   0.582  1.00  0.82           C  
ATOM    309  C   ASP A  47     -39.572 -18.609  -0.770  1.00  0.81           C  
ATOM    310  CB  ASP A  47     -40.516 -17.752   1.388  1.00  0.80           C  
ATOM    311  O   ASP A  47     -38.352 -18.505  -0.914  1.00  0.78           O  
ATOM    312  CG  ASP A  47     -41.471 -18.036   2.534  1.00  0.77           C  
ATOM    313  OD1 ASP A  47     -41.984 -19.171   2.635  1.00  0.79           O  
ATOM    314  OD2 ASP A  47     -41.715 -17.114   3.342  1.00  0.82           O  
ATOM    315  N   TRP A  48     -40.284 -18.470  -1.811  1.00  0.73           N  
ATOM    316  CA  TRP A  48     -39.998 -17.888  -3.119  1.00  0.80           C  
ATOM    317  C   TRP A  48     -40.421 -16.424  -3.167  1.00  0.74           C  
ATOM    318  CB  TRP A  48     -40.709 -18.674  -4.224  1.00  0.71           C  
ATOM    319  O   TRP A  48     -41.455 -16.050  -2.608  1.00  0.71           O  
ATOM    320  CG  TRP A  48     -40.205 -20.076  -4.395  1.00  0.63           C  
ATOM    321  CD1 TRP A  48     -40.600 -21.184  -3.697  1.00  0.60           C  
ATOM    322  CD2 TRP A  48     -39.209 -20.519  -5.321  1.00  0.62           C  
ATOM    323  CE2 TRP A  48     -39.049 -21.909  -5.130  1.00  0.59           C  
ATOM    324  CE3 TRP A  48     -38.435 -19.874  -6.295  1.00  0.67           C  
ATOM    325  NE1 TRP A  48     -39.908 -22.290  -4.135  1.00  0.70           N  
ATOM    326  CH2 TRP A  48     -37.401 -22.012  -6.826  1.00  0.68           C  
ATOM    327  CZ2 TRP A  48     -38.145 -22.667  -5.879  1.00  0.69           C  
ATOM    328  CZ3 TRP A  48     -37.536 -20.630  -7.040  1.00  0.68           C  
ATOM    329  N   TYR A  49     -39.689 -15.563  -3.860  1.00  0.82           N  
ATOM    330  CA  TYR A  49     -40.028 -14.176  -4.159  1.00  0.84           C  
ATOM    331  C   TYR A  49     -39.920 -13.898  -5.654  1.00  0.79           C  
ATOM    332  CB  TYR A  49     -39.116 -13.220  -3.383  1.00  0.79           C  
ATOM    333  O   TYR A  49     -38.878 -14.147  -6.264  1.00  0.74           O  
ATOM    334  CG  TYR A  49     -39.567 -11.781  -3.427  1.00  0.77           C  
ATOM    335  CD1 TYR A  49     -39.206 -10.949  -4.485  1.00  0.74           C  
ATOM    336  CD2 TYR A  49     -40.355 -11.249  -2.412  1.00  0.77           C  
ATOM    337  CE1 TYR A  49     -39.618  -9.621  -4.528  1.00  0.83           C  
ATOM    338  CE2 TYR A  49     -40.773  -9.923  -2.445  1.00  0.81           C  
ATOM    339  OH  TYR A  49     -40.811  -7.804  -3.544  1.00  0.72           O  
ATOM    340  CZ  TYR A  49     -40.400  -9.118  -3.506  1.00  0.84           C  
ATOM    341  N   PHE A  50     -40.960 -13.533  -6.275  1.00  0.73           N  
ATOM    342  CA  PHE A  50     -40.993 -13.021  -7.640  1.00  0.75           C  
ATOM    343  C   PHE A  50     -40.821 -11.507  -7.655  1.00  0.73           C  
ATOM    344  CB  PHE A  50     -42.305 -13.407  -8.329  1.00  0.70           C  
ATOM    345  O   PHE A  50     -41.716 -10.771  -7.235  1.00  0.70           O  
ATOM    346  CG  PHE A  50     -42.356 -14.842  -8.779  1.00  0.65           C  
ATOM    347  CD1 PHE A  50     -42.139 -15.176 -10.110  1.00  0.61           C  
ATOM    348  CD2 PHE A  50     -42.620 -15.858  -7.869  1.00  0.62           C  
ATOM    349  CE1 PHE A  50     -42.185 -16.504 -10.529  1.00  0.60           C  
ATOM    350  CE2 PHE A  50     -42.668 -17.187  -8.281  1.00  0.57           C  
ATOM    351  CZ  PHE A  50     -42.451 -17.507  -9.611  1.00  0.62           C  
ATOM    352  N   MET A  51     -39.693 -10.975  -8.044  1.00  0.80           N  
ATOM    353  CA  MET A  51     -39.502  -9.557  -8.333  1.00  0.81           C  
ATOM    354  C   MET A  51     -39.833  -9.250  -9.790  1.00  0.78           C  
ATOM    355  CB  MET A  51     -38.065  -9.133  -8.023  1.00  0.77           C  
ATOM    356  O   MET A  51     -39.211  -9.798 -10.701  1.00  0.75           O  
ATOM    357  CG  MET A  51     -37.837  -7.633  -8.107  1.00  0.73           C  
ATOM    358  SD  MET A  51     -36.060  -7.185  -8.020  1.00  0.72           S  
ATOM    359  CE  MET A  51     -35.525  -7.678  -9.683  1.00  0.75           C  
ATOM    360  N   GLU A  52     -40.751  -8.487 -10.039  1.00  0.75           N  
ATOM    361  CA  GLU A  52     -41.034  -7.840 -11.317  1.00  0.75           C  
ATOM    362  C   GLU A  52     -40.116  -6.641 -11.543  1.00  0.74           C  
ATOM    363  CB  GLU A  52     -42.499  -7.401 -11.386  1.00  0.71           C  
ATOM    364  O   GLU A  52     -40.080  -5.718 -10.728  1.00  0.71           O  
ATOM    365  CG  GLU A  52     -42.931  -6.916 -12.762  1.00  0.67           C  
ATOM    366  CD  GLU A  52     -44.404  -6.544 -12.831  1.00  0.66           C  
ATOM    367  OE1 GLU A  52     -45.150  -6.839 -11.871  1.00  0.68           O  
ATOM    368  OE2 GLU A  52     -44.815  -5.954 -13.855  1.00  0.63           O  
ATOM    369  N   ASP A  53     -39.276  -6.607 -12.548  1.00  0.76           N  
ATOM    370  CA  ASP A  53     -38.474  -5.504 -13.070  1.00  0.76           C  
ATOM    371  C   ASP A  53     -38.849  -5.189 -14.516  1.00  0.74           C  
ATOM    372  CB  ASP A  53     -36.983  -5.831 -12.972  1.00  0.72           C  
ATOM    373  O   ASP A  53     -38.839  -6.076 -15.373  1.00  0.71           O  
ATOM    374  CG  ASP A  53     -36.093  -4.668 -13.374  1.00  0.68           C  
ATOM    375  OD1 ASP A  53     -36.603  -3.539 -13.541  1.00  0.70           O  
ATOM    376  OD2 ASP A  53     -34.871  -4.883 -13.527  1.00  0.73           O  
ATOM    377  N   THR A  54     -39.343  -4.097 -14.787  1.00  0.71           N  
ATOM    378  CA  THR A  54     -39.601  -3.513 -16.099  1.00  0.71           C  
ATOM    379  C   THR A  54     -38.386  -2.733 -16.592  1.00  0.70           C  
ATOM    380  CB  THR A  54     -40.831  -2.588 -16.066  1.00  0.68           C  
ATOM    381  O   THR A  54     -38.019  -1.711 -16.008  1.00  0.67           O  
ATOM    382  CG2 THR A  54     -41.193  -2.104 -17.467  1.00  0.62           C  
ATOM    383  OG1 THR A  54     -41.945  -3.302 -15.517  1.00  0.67           O  
ATOM    384  N   ARG A  55     -37.586  -3.211 -17.520  1.00  0.67           N  
ATOM    385  CA  ARG A  55     -36.448  -2.569 -18.168  1.00  0.67           C  
ATOM    386  C   ARG A  55     -36.767  -2.223 -19.619  1.00  0.66           C  
ATOM    387  CB  ARG A  55     -35.213  -3.470 -18.104  1.00  0.64           C  
ATOM    388  O   ARG A  55     -37.364  -3.028 -20.337  1.00  0.65           O  
ATOM    389  CG  ARG A  55     -34.693  -3.703 -16.694  1.00  0.62           C  
ATOM    390  CD  ARG A  55     -33.368  -4.453 -16.698  1.00  0.63           C  
ATOM    391  NE  ARG A  55     -32.911  -4.747 -15.343  1.00  0.52           N  
ATOM    392  NH1 ARG A  55     -30.781  -5.378 -15.977  1.00  0.44           N  
ATOM    393  NH2 ARG A  55     -31.382  -5.415 -13.765  1.00  0.41           N  
ATOM    394  CZ  ARG A  55     -31.692  -5.179 -15.032  1.00  0.58           C  
ATOM    395  N   THR A  56     -36.518  -1.067 -20.045  1.00  0.65           N  
ATOM    396  CA  THR A  56     -36.367  -0.596 -21.417  1.00  0.65           C  
ATOM    397  C   THR A  56     -34.912  -0.697 -21.866  1.00  0.64           C  
ATOM    398  CB  THR A  56     -36.852   0.858 -21.565  1.00  0.61           C  
ATOM    399  O   THR A  56     -34.028  -0.080 -21.268  1.00  0.62           O  
ATOM    400  CG2 THR A  56     -36.821   1.303 -23.023  1.00  0.58           C  
ATOM    401  OG1 THR A  56     -38.195   0.960 -21.075  1.00  0.66           O  
ATOM    402  N   PHE A  57     -34.410  -1.626 -22.584  1.00  0.54           N  
ATOM    403  CA  PHE A  57     -33.178  -1.851 -23.330  1.00  0.56           C  
ATOM    404  C   PHE A  57     -33.415  -1.694 -24.828  1.00  0.55           C  
ATOM    405  CB  PHE A  57     -32.613  -3.244 -23.032  1.00  0.51           C  
ATOM    406  O   PHE A  57     -34.292  -2.349 -25.395  1.00  0.53           O  
ATOM    407  CG  PHE A  57     -31.224  -3.463 -23.567  1.00  0.49           C  
ATOM    408  CD1 PHE A  57     -30.122  -2.914 -22.924  1.00  0.47           C  
ATOM    409  CD2 PHE A  57     -31.021  -4.219 -24.714  1.00  0.50           C  
ATOM    410  CE1 PHE A  57     -28.835  -3.116 -23.417  1.00  0.51           C  
ATOM    411  CE2 PHE A  57     -29.738  -4.425 -25.213  1.00  0.49           C  
ATOM    412  CZ  PHE A  57     -28.646  -3.872 -24.564  1.00  0.49           C  
ATOM    413  N   LEU A  58     -32.723  -0.662 -25.492  1.00  0.44           N  
ATOM    414  CA  LEU A  58     -32.706  -0.301 -26.905  1.00  0.48           C  
ATOM    415  C   LEU A  58     -34.121  -0.076 -27.426  1.00  0.43           C  
ATOM    416  CB  LEU A  58     -32.013  -1.390 -27.729  1.00  0.42           C  
ATOM    417  O   LEU A  58     -34.511  -0.652 -28.445  1.00  0.43           O  
ATOM    418  CG  LEU A  58     -30.523  -1.602 -27.455  1.00  0.41           C  
ATOM    419  CD1 LEU A  58     -29.998  -2.782 -28.266  1.00  0.41           C  
ATOM    420  CD2 LEU A  58     -29.735  -0.335 -27.773  1.00  0.46           C  
ATOM    421  N   GLY A  59     -35.178   0.706 -26.726  1.00  0.49           N  
ATOM    422  CA  GLY A  59     -36.562   1.066 -26.992  1.00  0.50           C  
ATOM    423  C   GLY A  59     -37.537  -0.062 -26.711  1.00  0.48           C  
ATOM    424  O   GLY A  59     -38.752   0.124 -26.804  1.00  0.47           O  
ATOM    425  N   VAL A  60     -37.091  -1.288 -26.393  1.00  0.56           N  
ATOM    426  CA  VAL A  60     -38.051  -2.316 -26.003  1.00  0.56           C  
ATOM    427  C   VAL A  60     -38.074  -2.453 -24.483  1.00  0.56           C  
ATOM    428  CB  VAL A  60     -37.721  -3.678 -26.656  1.00  0.53           C  
ATOM    429  O   VAL A  60     -37.042  -2.717 -23.861  1.00  0.55           O  
ATOM    430  CG1 VAL A  60     -38.777  -4.720 -26.293  1.00  0.48           C  
ATOM    431  CG2 VAL A  60     -37.610  -3.529 -28.172  1.00  0.49           C  
ATOM    432  N   THR A  61     -39.129  -1.983 -23.968  1.00  0.61           N  
ATOM    433  CA  THR A  61     -39.524  -2.246 -22.589  1.00  0.60           C  
ATOM    434  C   THR A  61     -39.973  -3.695 -22.422  1.00  0.60           C  
ATOM    435  CB  THR A  61     -40.654  -1.301 -22.141  1.00  0.57           C  
ATOM    436  O   THR A  61     -40.899  -4.146 -23.100  1.00  0.57           O  
ATOM    437  CG2 THR A  61     -40.954  -1.467 -20.655  1.00  0.54           C  
ATOM    438  OG1 THR A  61     -40.261   0.055 -22.390  1.00  0.59           O  
ATOM    439  N   SER A  62     -39.248  -4.488 -21.654  1.00  0.64           N  
ATOM    440  CA  SER A  62     -39.535  -5.844 -21.198  1.00  0.64           C  
ATOM    441  C   SER A  62     -39.663  -5.902 -19.680  1.00  0.64           C  
ATOM    442  CB  SER A  62     -38.442  -6.808 -21.663  1.00  0.61           C  
ATOM    443  O   SER A  62     -38.943  -5.203 -18.964  1.00  0.63           O  
ATOM    444  OG  SER A  62     -37.176  -6.171 -21.662  1.00  0.60           O  
ATOM    445  N   THR A  63     -40.763  -6.507 -19.203  1.00  0.67           N  
ATOM    446  CA  THR A  63     -40.934  -6.937 -17.819  1.00  0.67           C  
ATOM    447  C   THR A  63     -40.190  -8.245 -17.564  1.00  0.67           C  
ATOM    448  CB  THR A  63     -42.423  -7.114 -17.469  1.00  0.64           C  
ATOM    449  O   THR A  63     -40.411  -9.237 -18.261  1.00  0.64           O  
ATOM    450  CG2 THR A  63     -42.607  -7.410 -15.985  1.00  0.63           C  
ATOM    451  OG1 THR A  63     -43.130  -5.911 -17.796  1.00  0.65           O  
ATOM    452  N   THR A  64     -39.242  -8.166 -16.694  1.00  0.69           N  
ATOM    453  CA  THR A  64     -38.502  -9.318 -16.192  1.00  0.69           C  
ATOM    454  C   THR A  64     -38.945  -9.670 -14.775  1.00  0.69           C  
ATOM    455  CB  THR A  64     -36.984  -9.058 -16.208  1.00  0.67           C  
ATOM    456  O   THR A  64     -39.336  -8.790 -14.005  1.00  0.69           O  
ATOM    457  CG2 THR A  64     -36.464  -8.924 -17.636  1.00  0.63           C  
ATOM    458  OG1 THR A  64     -36.705  -7.847 -15.495  1.00  0.65           O  
ATOM    459  N   PHE A  65     -39.042 -10.917 -14.504  1.00  0.70           N  
ATOM    460  CA  PHE A  65     -39.223 -11.484 -13.173  1.00  0.70           C  
ATOM    461  C   PHE A  65     -37.932 -12.124 -12.677  1.00  0.70           C  
ATOM    462  CB  PHE A  65     -40.354 -12.517 -13.176  1.00  0.67           C  
ATOM    463  O   PHE A  65     -37.327 -12.938 -13.378  1.00  0.68           O  
ATOM    464  CG  PHE A  65     -41.692 -11.951 -13.568  1.00  0.65           C  
ATOM    465  CD1 PHE A  65     -42.497 -11.318 -12.629  1.00  0.62           C  
ATOM    466  CD2 PHE A  65     -42.145 -12.051 -14.877  1.00  0.63           C  
ATOM    467  CE1 PHE A  65     -43.736 -10.793 -12.989  1.00  0.62           C  
ATOM    468  CE2 PHE A  65     -43.382 -11.529 -15.244  1.00  0.58           C  
ATOM    469  CZ  PHE A  65     -44.176 -10.901 -14.298  1.00  0.62           C  
ATOM    470  N   THR A  66     -37.358 -11.647 -11.715  1.00  0.76           N  
ATOM    471  CA  THR A  66     -36.322 -12.327 -10.946  1.00  0.77           C  
ATOM    472  C   THR A  66     -36.939 -13.160  -9.826  1.00  0.77           C  
ATOM    473  CB  THR A  66     -35.319 -11.323 -10.349  1.00  0.75           C  
ATOM    474  O   THR A  66     -37.741 -12.654  -9.039  1.00  0.77           O  
ATOM    475  CG2 THR A  66     -34.161 -12.042  -9.665  1.00  0.75           C  
ATOM    476  OG1 THR A  66     -34.800 -10.494 -11.397  1.00  0.78           O  
ATOM    477  N   ILE A  67     -36.621 -14.514  -9.796  1.00  0.77           N  
ATOM    478  CA  ILE A  67     -37.055 -15.421  -8.739  1.00  0.80           C  
ATOM    479  C   ILE A  67     -35.962 -15.540  -7.680  1.00  0.80           C  
ATOM    480  CB  ILE A  67     -37.410 -16.815  -9.302  1.00  0.76           C  
ATOM    481  O   ILE A  67     -34.817 -15.871  -7.995  1.00  0.79           O  
ATOM    482  CG1 ILE A  67     -38.431 -16.688 -10.440  1.00  0.70           C  
ATOM    483  CG2 ILE A  67     -37.940 -17.727  -8.192  1.00  0.69           C  
ATOM    484  CD1 ILE A  67     -38.721 -17.997 -11.160  1.00  0.68           C  
ATOM    485  N   TYR A  68     -36.218 -15.155  -6.516  1.00  0.81           N  
ATOM    486  CA  TYR A  68     -35.396 -15.357  -5.328  1.00  0.83           C  
ATOM    487  C   TYR A  68     -35.896 -16.544  -4.515  1.00  0.82           C  
ATOM    488  CB  TYR A  68     -35.388 -14.095  -4.460  1.00  0.81           C  
ATOM    489  O   TYR A  68     -37.097 -16.825  -4.487  1.00  0.81           O  
ATOM    490  CG  TYR A  68     -34.812 -12.885  -5.153  1.00  0.82           C  
ATOM    491  CD1 TYR A  68     -33.489 -12.501  -4.943  1.00  0.82           C  
ATOM    492  CD2 TYR A  68     -35.588 -12.122  -6.019  1.00  0.83           C  
ATOM    493  CE1 TYR A  68     -32.955 -11.385  -5.579  1.00  0.86           C  
ATOM    494  CE2 TYR A  68     -35.065 -11.004  -6.660  1.00  0.86           C  
ATOM    495  OH  TYR A  68     -33.225  -9.538  -7.066  1.00  0.79           O  
ATOM    496  CZ  TYR A  68     -33.749 -10.644  -6.434  1.00  0.86           C  
ATOM    497  N   LYS A  69     -34.919 -17.312  -3.889  1.00  0.82           N  
ATOM    498  CA  LYS A  69     -35.196 -18.274  -2.826  1.00  0.86           C  
ATOM    499  C   LYS A  69     -34.501 -17.874  -1.528  1.00  0.85           C  
ATOM    500  CB  LYS A  69     -34.756 -19.678  -3.245  1.00  0.81           C  
ATOM    501  O   LYS A  69     -33.326 -17.502  -1.536  1.00  0.85           O  
ATOM    502  CG  LYS A  69     -35.228 -20.780  -2.308  1.00  0.76           C  
ATOM    503  CD  LYS A  69     -34.867 -22.160  -2.842  1.00  0.78           C  
ATOM    504  CE  LYS A  69     -35.403 -23.266  -1.942  1.00  0.82           C  
ATOM    505  NZ  LYS A  69     -35.117 -24.621  -2.500  1.00  0.75           N  
ATOM    506  N   LYS A  70     -35.245 -17.780  -0.375  1.00  0.81           N  
ATOM    507  CA  LYS A  70     -34.659 -17.600   0.950  1.00  0.84           C  
ATOM    508  C   LYS A  70     -34.078 -18.909   1.477  1.00  0.80           C  
ATOM    509  CB  LYS A  70     -35.701 -17.058   1.929  1.00  0.78           C  
ATOM    510  O   LYS A  70     -34.749 -19.943   1.461  1.00  0.76           O  
ATOM    511  CG  LYS A  70     -35.107 -16.456   3.194  1.00  0.73           C  
ATOM    512  CD  LYS A  70     -36.148 -15.670   3.981  1.00  0.74           C  
ATOM    513  CE  LYS A  70     -35.532 -14.978   5.189  1.00  0.81           C  
ATOM    514  NZ  LYS A  70     -36.556 -14.240   5.988  1.00  0.73           N  
ATOM    515  N   ALA A  71     -32.713 -18.996   1.630  1.00  0.82           N  
ATOM    516  CA  ALA A  71     -31.933 -20.030   2.305  1.00  0.87           C  
ATOM    517  C   ALA A  71     -30.951 -19.416   3.298  1.00  0.83           C  
ATOM    518  CB  ALA A  71     -31.188 -20.887   1.285  1.00  0.80           C  
ATOM    519  O   ALA A  71     -30.295 -18.417   2.994  1.00  0.81           O  
ATOM    520  N   ALA A  72     -30.800 -19.846   4.635  1.00  0.80           N  
ATOM    521  CA  ALA A  72     -29.957 -19.385   5.735  1.00  0.85           C  
ATOM    522  C   ALA A  72     -30.175 -17.899   6.007  1.00  0.81           C  
ATOM    523  CB  ALA A  72     -28.486 -19.656   5.427  1.00  0.75           C  
ATOM    524  O   ALA A  72     -29.214 -17.146   6.182  1.00  0.79           O  
ATOM    525  N   GLY A  73     -31.496 -17.402   6.018  1.00  0.78           N  
ATOM    526  CA  GLY A  73     -31.876 -16.042   6.365  1.00  0.83           C  
ATOM    527  C   GLY A  73     -31.664 -15.056   5.232  1.00  0.79           C  
ATOM    528  O   GLY A  73     -32.037 -13.886   5.342  1.00  0.76           O  
ATOM    529  N   ALA A  74     -31.073 -15.472   4.086  1.00  0.88           N  
ATOM    530  CA  ALA A  74     -30.761 -14.581   2.971  1.00  0.90           C  
ATOM    531  C   ALA A  74     -31.503 -15.004   1.707  1.00  0.86           C  
ATOM    532  CB  ALA A  74     -29.256 -14.554   2.717  1.00  0.85           C  
ATOM    533  O   ALA A  74     -31.738 -16.195   1.486  1.00  0.83           O  
ATOM    534  N   TRP A  75     -31.992 -14.203   0.948  1.00  0.64           N  
ATOM    535  CA  TRP A  75     -32.590 -14.391  -0.370  1.00  0.79           C  
ATOM    536  C   TRP A  75     -31.515 -14.607  -1.430  1.00  0.55           C  
ATOM    537  CB  TRP A  75     -33.459 -13.187  -0.744  1.00  0.58           C  
ATOM    538  O   TRP A  75     -30.592 -13.800  -1.560  1.00  0.46           O  
ATOM    539  CG  TRP A  75     -34.702 -13.053   0.083  1.00  0.47           C  
ATOM    540  CD1 TRP A  75     -34.880 -12.256   1.179  1.00  0.48           C  
ATOM    541  CD2 TRP A  75     -35.940 -13.742  -0.118  1.00  0.57           C  
ATOM    542  CE2 TRP A  75     -36.827 -13.312   0.894  1.00  0.71           C  
ATOM    543  CE3 TRP A  75     -36.387 -14.680  -1.058  1.00  0.69           C  
ATOM    544  NE1 TRP A  75     -36.156 -12.407   1.672  1.00  0.72           N  
ATOM    545  CH2 TRP A  75     -38.547 -14.708   0.062  1.00  0.70           C  
ATOM    546  CZ2 TRP A  75     -38.135 -13.790   0.993  1.00  0.71           C  
ATOM    547  CZ3 TRP A  75     -37.690 -15.155  -0.957  1.00  0.71           C  
ATOM    548  N   SER A  76     -31.426 -15.716  -2.264  1.00  0.82           N  
ATOM    549  CA  SER A  76     -30.606 -15.957  -3.447  1.00  0.83           C  
ATOM    550  C   SER A  76     -31.455 -15.975  -4.714  1.00  0.78           C  
ATOM    551  CB  SER A  76     -29.847 -17.278  -3.313  1.00  0.77           C  
ATOM    552  O   SER A  76     -32.578 -16.485  -4.708  1.00  0.75           O  
ATOM    553  OG  SER A  76     -30.744 -18.353  -3.093  1.00  0.73           O  
ATOM    554  N   VAL A  77     -30.904 -15.378  -5.721  1.00  0.72           N  
ATOM    555  CA  VAL A  77     -31.499 -15.518  -7.045  1.00  0.77           C  
ATOM    556  C   VAL A  77     -31.464 -16.983  -7.476  1.00  0.71           C  
ATOM    557  CB  VAL A  77     -30.775 -14.639  -8.089  1.00  0.67           C  
ATOM    558  O   VAL A  77     -30.396 -17.596  -7.527  1.00  0.67           O  
ATOM    559  CG1 VAL A  77     -31.415 -14.798  -9.467  1.00  0.59           C  
ATOM    560  CG2 VAL A  77     -30.791 -13.174  -7.655  1.00  0.58           C  
ATOM    561  N   VAL A  78     -32.493 -17.760  -7.530  1.00  0.75           N  
ATOM    562  CA  VAL A  78     -32.591 -19.124  -8.039  1.00  0.73           C  
ATOM    563  C   VAL A  78     -32.900 -19.096  -9.534  1.00  0.67           C  
ATOM    564  CB  VAL A  78     -33.669 -19.935  -7.287  1.00  0.69           C  
ATOM    565  O   VAL A  78     -32.607 -20.055 -10.253  1.00  0.63           O  
ATOM    566  CG1 VAL A  78     -33.262 -21.403  -7.177  1.00  0.60           C  
ATOM    567  CG2 VAL A  78     -33.914 -19.340  -5.901  1.00  0.60           C  
ATOM    568  N   GLY A  79     -33.528 -17.917 -10.145  1.00  0.62           N  
ATOM    569  CA  GLY A  79     -33.815 -17.756 -11.562  1.00  0.60           C  
ATOM    570  C   GLY A  79     -34.344 -16.378 -11.911  1.00  0.60           C  
ATOM    571  O   GLY A  79     -34.936 -15.703 -11.066  1.00  0.58           O  
ATOM    572  N   ASN A  80     -34.255 -15.767 -12.738  1.00  0.55           N  
ATOM    573  CA  ASN A  80     -34.804 -14.677 -13.537  1.00  0.54           C  
ATOM    574  C   ASN A  80     -35.729 -15.197 -14.634  1.00  0.54           C  
ATOM    575  CB  ASN A  80     -33.679 -13.838 -14.146  1.00  0.49           C  
ATOM    576  O   ASN A  80     -35.289 -15.911 -15.537  1.00  0.51           O  
ATOM    577  CG  ASN A  80     -33.085 -12.853 -13.158  1.00  0.46           C  
ATOM    578  ND2 ASN A  80     -31.875 -12.385 -13.441  1.00  0.45           N  
ATOM    579  OD1 ASN A  80     -33.708 -12.516 -12.148  1.00  0.47           O  
ATOM    580  N   THR A  81     -37.310 -15.440 -14.439  1.00  0.50           N  
ATOM    581  CA  THR A  81     -38.413 -15.656 -15.368  1.00  0.49           C  
ATOM    582  C   THR A  81     -38.921 -14.329 -15.923  1.00  0.50           C  
ATOM    583  CB  THR A  81     -39.574 -16.410 -14.692  1.00  0.45           C  
ATOM    584  O   THR A  81     -39.194 -13.396 -15.165  1.00  0.47           O  
ATOM    585  CG2 THR A  81     -39.837 -17.745 -15.379  1.00  0.42           C  
ATOM    586  OG1 THR A  81     -39.244 -16.649 -13.318  1.00  0.42           O  
ATOM    587  N   LEU A  82     -38.945 -13.910 -17.142  1.00  0.48           N  
ATOM    588  CA  LEU A  82     -39.151 -13.049 -18.302  1.00  0.48           C  
ATOM    589  C   LEU A  82     -40.613 -13.061 -18.736  1.00  0.48           C  
ATOM    590  CB  LEU A  82     -38.258 -13.493 -19.464  1.00  0.43           C  
ATOM    591  O   LEU A  82     -41.216 -14.128 -18.872  1.00  0.46           O  
ATOM    592  CG  LEU A  82     -36.785 -13.088 -19.380  1.00  0.40           C  
ATOM    593  CD1 LEU A  82     -35.935 -13.995 -20.263  1.00  0.37           C  
ATOM    594  CD2 LEU A  82     -36.609 -11.627 -19.779  1.00  0.39           C  
ATOM    595  N   GLY A  83     -41.725 -11.926 -18.744  1.00  0.48           N  
ATOM    596  CA  GLY A  83     -42.679 -11.079 -19.442  1.00  0.47           C  
ATOM    597  C   GLY A  83     -43.351 -11.774 -20.611  1.00  0.48           C  
ATOM    598  O   GLY A  83     -42.688 -12.448 -21.403  1.00  0.46           O  
ATOM    599  N   GLY A  84     -44.962 -12.489 -20.698  1.00  0.51           N  
ATOM    600  CA  GLY A  84     -45.961 -12.833 -21.697  1.00  0.51           C  
ATOM    601  C   GLY A  84     -45.441 -12.736 -23.119  1.00  0.51           C  
ATOM    602  O   GLY A  84     -44.480 -12.011 -23.386  1.00  0.48           O  
ATOM    603  N   SER A  85     -45.482 -13.954 -24.166  1.00  0.60           N  
ATOM    604  CA  SER A  85     -45.148 -14.475 -25.487  1.00  0.59           C  
ATOM    605  C   SER A  85     -45.161 -13.370 -26.538  1.00  0.60           C  
ATOM    606  CB  SER A  85     -46.122 -15.583 -25.889  1.00  0.54           C  
ATOM    607  O   SER A  85     -46.140 -12.629 -26.654  1.00  0.57           O  
ATOM    608  OG  SER A  85     -46.404 -16.430 -24.788  1.00  0.53           O  
ATOM    609  N   LYS A  86     -44.242 -12.516 -26.978  1.00  0.69           N  
ATOM    610  CA  LYS A  86     -43.927 -11.764 -28.188  1.00  0.69           C  
ATOM    611  C   LYS A  86     -44.230 -12.583 -29.439  1.00  0.70           C  
ATOM    612  CB  LYS A  86     -42.459 -11.334 -28.186  1.00  0.67           C  
ATOM    613  O   LYS A  86     -43.945 -13.782 -29.487  1.00  0.68           O  
ATOM    614  CG  LYS A  86     -42.140 -10.227 -27.193  1.00  0.64           C  
ATOM    615  CD  LYS A  86     -40.677  -9.810 -27.271  1.00  0.63           C  
ATOM    616  CE  LYS A  86     -40.335  -8.766 -26.217  1.00  0.58           C  
ATOM    617  NZ  LYS A  86     -38.895  -8.371 -26.275  1.00  0.53           N  
ATOM    618  N   TRP A  87     -45.115 -11.985 -30.347  1.00  0.66           N  
ATOM    619  CA  TRP A  87     -45.137 -12.331 -31.764  1.00  0.69           C  
ATOM    620  C   TRP A  87     -43.898 -11.797 -32.474  1.00  0.67           C  
ATOM    621  CB  TRP A  87     -46.400 -11.783 -32.432  1.00  0.62           C  
ATOM    622  O   TRP A  87     -43.640 -10.590 -32.464  1.00  0.64           O  
ATOM    623  CG  TRP A  87     -47.631 -12.598 -32.171  1.00  0.58           C  
ATOM    624  CD1 TRP A  87     -48.473 -12.498 -31.099  1.00  0.52           C  
ATOM    625  CD2 TRP A  87     -48.154 -13.644 -32.996  1.00  0.55           C  
ATOM    626  CE2 TRP A  87     -49.318 -14.133 -32.362  1.00  0.53           C  
ATOM    627  CE3 TRP A  87     -47.752 -14.214 -34.211  1.00  0.68           C  
ATOM    628  NE1 TRP A  87     -49.490 -13.418 -31.208  1.00  0.69           N  
ATOM    629  CH2 TRP A  87     -49.668 -15.708 -34.094  1.00  0.64           C  
ATOM    630  CZ2 TRP A  87     -50.084 -15.168 -32.904  1.00  0.68           C  
ATOM    631  CZ3 TRP A  87     -48.516 -15.243 -34.749  1.00  0.64           C  
ATOM    632  N   TYR A  88     -43.117 -12.675 -32.990  1.00  0.75           N  
ATOM    633  CA  TYR A  88     -42.056 -12.440 -33.963  1.00  0.76           C  
ATOM    634  C   TYR A  88     -42.549 -12.701 -35.381  1.00  0.76           C  
ATOM    635  CB  TYR A  88     -40.843 -13.326 -33.660  1.00  0.74           C  
ATOM    636  O   TYR A  88     -43.272 -13.669 -35.626  1.00  0.74           O  
ATOM    637  CG  TYR A  88     -40.228 -13.071 -32.306  1.00  0.73           C  
ATOM    638  CD1 TYR A  88     -39.224 -12.120 -32.143  1.00  0.72           C  
ATOM    639  CD2 TYR A  88     -40.649 -13.782 -31.187  1.00  0.73           C  
ATOM    640  CE1 TYR A  88     -38.653 -11.883 -30.897  1.00  0.73           C  
ATOM    641  CE2 TYR A  88     -40.085 -13.553 -29.936  1.00  0.72           C  
ATOM    642  OH  TYR A  88     -38.528 -12.373 -28.565  1.00  0.67           O  
ATOM    643  CZ  TYR A  88     -39.090 -12.603 -29.801  1.00  0.69           C  
ATOM    644  N   VAL A  89     -42.427 -11.730 -36.244  1.00  0.70           N  
ATOM    645  CA  VAL A  89     -42.569 -11.816 -37.694  1.00  0.71           C  
ATOM    646  C   VAL A  89     -41.190 -11.809 -38.350  1.00  0.69           C  
ATOM    647  CB  VAL A  89     -43.430 -10.660 -38.250  1.00  0.66           C  
ATOM    648  O   VAL A  89     -40.423 -10.856 -38.187  1.00  0.67           O  
ATOM    649  CG1 VAL A  89     -43.658 -10.830 -39.750  1.00  0.61           C  
ATOM    650  CG2 VAL A  89     -44.763 -10.583 -37.508  1.00  0.59           C  
ATOM    651  N   ASN A  90     -40.702 -12.859 -38.809  1.00  0.75           N  
ATOM    652  CA  ASN A  90     -39.397 -12.992 -39.446  1.00  0.75           C  
ATOM    653  C   ASN A  90     -39.467 -13.873 -40.690  1.00  0.75           C  
ATOM    654  CB  ASN A  90     -38.371 -13.549 -38.457  1.00  0.72           C  
ATOM    655  O   ASN A  90     -40.431 -14.617 -40.875  1.00  0.71           O  
ATOM    656  CG  ASN A  90     -36.941 -13.310 -38.902  1.00  0.67           C  
ATOM    657  ND2 ASN A  90     -35.990 -13.599 -38.021  1.00  0.63           N  
ATOM    658  OD1 ASN A  90     -36.694 -12.868 -40.027  1.00  0.63           O  
ATOM    659  N   THR A  91     -38.561 -13.879 -41.589  1.00  0.72           N  
ATOM    660  CA  THR A  91     -38.328 -14.768 -42.722  1.00  0.72           C  
ATOM    661  C   THR A  91     -37.549 -16.006 -42.287  1.00  0.69           C  
ATOM    662  CB  THR A  91     -37.565 -14.048 -43.849  1.00  0.66           C  
ATOM    663  O   THR A  91     -37.522 -17.011 -43.000  1.00  0.65           O  
ATOM    664  CG2 THR A  91     -38.416 -12.948 -44.474  1.00  0.58           C  
ATOM    665  OG1 THR A  91     -36.370 -13.467 -43.314  1.00  0.65           O  
ATOM    666  N   ALA A  92     -37.046 -16.136 -41.173  1.00  0.71           N  
ATOM    667  CA  ALA A  92     -36.226 -17.199 -40.598  1.00  0.70           C  
ATOM    668  C   ALA A  92     -36.860 -17.753 -39.325  1.00  0.70           C  
ATOM    669  CB  ALA A  92     -34.818 -16.687 -40.308  1.00  0.65           C  
ATOM    670  O   ALA A  92     -37.516 -17.020 -38.581  1.00  0.66           O  
ATOM    671  N   SER A  93     -37.017 -19.030 -39.174  1.00  0.59           N  
ATOM    672  CA  SER A  93     -37.663 -19.885 -38.183  1.00  0.57           C  
ATOM    673  C   SER A  93     -37.120 -19.618 -36.784  1.00  0.58           C  
ATOM    674  CB  SER A  93     -37.470 -21.360 -38.541  1.00  0.52           C  
ATOM    675  O   SER A  93     -37.761 -19.961 -35.788  1.00  0.55           O  
ATOM    676  OG  SER A  93     -36.100 -21.719 -38.473  1.00  0.52           O  
ATOM    677  N   THR A  94     -36.231 -18.679 -36.437  1.00  0.62           N  
ATOM    678  CA  THR A  94     -35.617 -19.064 -35.171  1.00  0.60           C  
ATOM    679  C   THR A  94     -34.587 -18.026 -34.732  1.00  0.61           C  
ATOM    680  CB  THR A  94     -34.945 -20.446 -35.274  1.00  0.54           C  
ATOM    681  O   THR A  94     -33.661 -18.342 -33.982  1.00  0.57           O  
ATOM    682  CG2 THR A  94     -35.982 -21.550 -35.449  1.00  0.48           C  
ATOM    683  OG1 THR A  94     -34.057 -20.457 -36.398  1.00  0.53           O  
ATOM    684  N   SER A  95     -34.670 -16.631 -35.154  1.00  0.61           N  
ATOM    685  CA  SER A  95     -33.525 -15.845 -34.707  1.00  0.59           C  
ATOM    686  C   SER A  95     -33.964 -14.671 -33.838  1.00  0.60           C  
ATOM    687  CB  SER A  95     -32.726 -15.332 -35.906  1.00  0.53           C  
ATOM    688  O   SER A  95     -33.567 -13.530 -34.081  1.00  0.55           O  
ATOM    689  OG  SER A  95     -33.423 -14.289 -36.566  1.00  0.52           O  
ATOM    690  N   SER A  96     -34.933 -14.808 -32.956  1.00  0.54           N  
ATOM    691  CA  SER A  96     -35.102 -13.839 -31.879  1.00  0.55           C  
ATOM    692  C   SER A  96     -34.425 -14.313 -30.597  1.00  0.55           C  
ATOM    693  CB  SER A  96     -36.586 -13.582 -31.616  1.00  0.50           C  
ATOM    694  O   SER A  96     -34.794 -15.350 -30.042  1.00  0.54           O  
ATOM    695  OG  SER A  96     -37.237 -14.771 -31.204  1.00  0.46           O  
ATOM    696  N   THR A  97     -32.993 -13.917 -30.496  1.00  0.63           N  
ATOM    697  CA  THR A  97     -32.194 -14.124 -29.293  1.00  0.62           C  
ATOM    698  C   THR A  97     -33.003 -13.788 -28.043  1.00  0.63           C  
ATOM    699  CB  THR A  97     -30.910 -13.275 -29.321  1.00  0.57           C  
ATOM    700  O   THR A  97     -32.715 -14.294 -26.957  1.00  0.59           O  
ATOM    701  CG2 THR A  97     -29.879 -13.868 -30.275  1.00  0.51           C  
ATOM    702  OG1 THR A  97     -31.233 -11.946 -29.751  1.00  0.55           O  
ATOM    703  N   ASP A  98     -34.169 -13.074 -28.080  1.00  0.67           N  
ATOM    704  CA  ASP A  98     -34.954 -12.615 -26.938  1.00  0.67           C  
ATOM    705  C   ASP A  98     -36.362 -13.205 -26.967  1.00  0.67           C  
ATOM    706  CB  ASP A  98     -35.024 -11.086 -26.915  1.00  0.63           C  
ATOM    707  O   ASP A  98     -37.341 -12.500 -26.713  1.00  0.64           O  
ATOM    708  CG  ASP A  98     -35.374 -10.530 -25.546  1.00  0.60           C  
ATOM    709  OD1 ASP A  98     -35.396 -11.300 -24.561  1.00  0.57           O  
ATOM    710  OD2 ASP A  98     -35.633  -9.311 -25.451  1.00  0.61           O  
ATOM    711  N   THR A  99     -36.389 -14.645 -27.258  1.00  0.71           N  
ATOM    712  CA  THR A  99     -37.682 -15.322 -27.268  1.00  0.71           C  
ATOM    713  C   THR A  99     -37.825 -16.231 -26.051  1.00  0.72           C  
ATOM    714  CB  THR A  99     -37.870 -16.148 -28.554  1.00  0.68           C  
ATOM    715  O   THR A  99     -36.866 -16.891 -25.646  1.00  0.68           O  
ATOM    716  CG2 THR A  99     -37.849 -15.254 -29.790  1.00  0.65           C  
ATOM    717  OG1 THR A  99     -36.814 -17.110 -28.656  1.00  0.71           O  
ATOM    718  N   LYS A 100     -38.901 -16.398 -25.410  1.00  0.68           N  
ATOM    719  CA  LYS A 100     -39.307 -17.181 -24.246  1.00  0.69           C  
ATOM    720  C   LYS A 100     -40.325 -18.251 -24.632  1.00  0.69           C  
ATOM    721  CB  LYS A 100     -39.889 -16.270 -23.164  1.00  0.66           C  
ATOM    722  O   LYS A 100     -41.044 -18.104 -25.622  1.00  0.69           O  
ATOM    723  CG  LYS A 100     -38.918 -15.216 -22.654  1.00  0.64           C  
ATOM    724  CD  LYS A 100     -39.566 -14.319 -21.608  1.00  0.63           C  
ATOM    725  CE  LYS A 100     -38.627 -13.203 -21.168  1.00  0.57           C  
ATOM    726  NZ  LYS A 100     -39.269 -12.303 -20.163  1.00  0.52           N  
ATOM    727  N   PRO A 101     -40.466 -19.563 -23.969  1.00  0.70           N  
ATOM    728  CA  PRO A 101     -41.655 -20.402 -24.139  1.00  0.70           C  
ATOM    729  C   PRO A 101     -42.955 -19.606 -24.054  1.00  0.71           C  
ATOM    730  CB  PRO A 101     -41.550 -21.401 -22.985  1.00  0.68           C  
ATOM    731  O   PRO A 101     -43.159 -18.850 -23.101  1.00  0.69           O  
ATOM    732  CG  PRO A 101     -40.088 -21.481 -22.681  1.00  0.67           C  
ATOM    733  CD  PRO A 101     -39.483 -20.123 -22.891  1.00  0.68           C  
ATOM    734  N   GLY A 102     -43.812 -19.766 -25.095  1.00  0.69           N  
ATOM    735  CA  GLY A 102     -45.052 -19.056 -25.368  1.00  0.69           C  
ATOM    736  C   GLY A 102     -44.913 -18.009 -26.457  1.00  0.69           C  
ATOM    737  O   GLY A 102     -45.912 -17.538 -27.004  1.00  0.69           O  
ATOM    738  N   ASP A 103     -43.680 -17.472 -26.798  1.00  0.76           N  
ATOM    739  CA  ASP A 103     -43.560 -16.542 -27.916  1.00  0.76           C  
ATOM    740  C   ASP A 103     -43.977 -17.203 -29.228  1.00  0.77           C  
ATOM    741  CB  ASP A 103     -42.127 -16.016 -28.025  1.00  0.74           C  
ATOM    742  O   ASP A 103     -43.759 -18.401 -29.422  1.00  0.75           O  
ATOM    743  CG  ASP A 103     -41.749 -15.085 -26.886  1.00  0.73           C  
ATOM    744  OD1 ASP A 103     -42.652 -14.595 -26.174  1.00  0.73           O  
ATOM    745  OD2 ASP A 103     -40.538 -14.837 -26.702  1.00  0.73           O  
ATOM    746  N   MET A 104     -44.706 -16.490 -30.112  1.00  0.74           N  
ATOM    747  CA  MET A 104     -45.142 -16.886 -31.448  1.00  0.74           C  
ATOM    748  C   MET A 104     -44.222 -16.304 -32.516  1.00  0.74           C  
ATOM    749  CB  MET A 104     -46.583 -16.439 -31.699  1.00  0.72           C  
ATOM    750  O   MET A 104     -43.807 -15.147 -32.420  1.00  0.73           O  
ATOM    751  CG  MET A 104     -47.588 -17.034 -30.726  1.00  0.69           C  
ATOM    752  SD  MET A 104     -47.754 -18.852 -30.911  1.00  0.71           S  
ATOM    753  CE  MET A 104     -48.622 -18.933 -32.503  1.00  0.68           C  
ATOM    754  N   LEU A 105     -43.868 -17.023 -33.480  1.00  0.79           N  
ATOM    755  CA  LEU A 105     -43.185 -16.623 -34.705  1.00  0.79           C  
ATOM    756  C   LEU A 105     -44.055 -16.896 -35.927  1.00  0.80           C  
ATOM    757  CB  LEU A 105     -41.850 -17.360 -34.838  1.00  0.78           C  
ATOM    758  O   LEU A 105     -44.484 -18.031 -36.147  1.00  0.78           O  
ATOM    759  CG  LEU A 105     -41.096 -17.164 -36.155  1.00  0.77           C  
ATOM    760  CD1 LEU A 105     -40.596 -15.728 -36.271  1.00  0.76           C  
ATOM    761  CD2 LEU A 105     -39.936 -18.149 -36.259  1.00  0.77           C  
ATOM    762  N   LEU A 106     -44.378 -15.859 -36.632  1.00  0.72           N  
ATOM    763  CA  LEU A 106     -44.854 -15.921 -38.009  1.00  0.72           C  
ATOM    764  C   LEU A 106     -43.691 -15.832 -38.991  1.00  0.72           C  
ATOM    765  CB  LEU A 106     -45.855 -14.795 -38.281  1.00  0.69           C  
ATOM    766  O   LEU A 106     -42.965 -14.835 -39.011  1.00  0.71           O  
ATOM    767  CG  LEU A 106     -46.378 -14.684 -39.714  1.00  0.69           C  
ATOM    768  CD1 LEU A 106     -47.210 -15.912 -40.071  1.00  0.68           C  
ATOM    769  CD2 LEU A 106     -47.196 -13.409 -39.889  1.00  0.70           C  
ATOM    770  N   ARG A 107     -43.421 -16.819 -39.816  1.00  0.78           N  
ATOM    771  CA  ARG A 107     -42.491 -16.827 -40.940  1.00  0.78           C  
ATOM    772  C   ARG A 107     -43.134 -16.231 -42.188  1.00  0.78           C  
ATOM    773  CB  ARG A 107     -42.007 -18.249 -41.228  1.00  0.75           C  
ATOM    774  O   ARG A 107     -44.116 -16.769 -42.703  1.00  0.75           O  
ATOM    775  CG  ARG A 107     -40.889 -18.718 -40.310  1.00  0.73           C  
ATOM    776  CD  ARG A 107     -40.288 -20.035 -40.780  1.00  0.72           C  
ATOM    777  NE  ARG A 107     -39.635 -19.897 -42.079  1.00  0.64           N  
ATOM    778  NH1 ARG A 107     -38.770 -22.039 -42.104  1.00  0.57           N  
ATOM    779  NH2 ARG A 107     -38.377 -20.618 -43.860  1.00  0.54           N  
ATOM    780  CZ  ARG A 107     -38.929 -20.852 -42.678  1.00  0.69           C  
ATOM    781  N   THR A 108     -42.634 -15.147 -42.727  1.00  0.78           N  
ATOM    782  CA  THR A 108     -43.246 -14.366 -43.796  1.00  0.78           C  
ATOM    783  C   THR A 108     -42.977 -15.005 -45.155  1.00  0.76           C  
ATOM    784  CB  THR A 108     -42.727 -12.916 -43.795  1.00  0.75           C  
ATOM    785  O   THR A 108     -43.722 -14.779 -46.111  1.00  0.73           O  
ATOM    786  CG2 THR A 108     -43.214 -12.158 -42.565  1.00  0.70           C  
ATOM    787  OG1 THR A 108     -41.294 -12.928 -43.799  1.00  0.76           O  
ATOM    788  N   ASP A 109     -41.825 -15.959 -45.364  1.00  0.79           N  
ATOM    789  CA  ASP A 109     -41.469 -16.651 -46.599  1.00  0.79           C  
ATOM    790  C   ASP A 109     -42.385 -17.849 -46.842  1.00  0.77           C  
ATOM    791  CB  ASP A 109     -40.009 -17.107 -46.557  1.00  0.77           C  
ATOM    792  O   ASP A 109     -42.837 -18.073 -47.966  1.00  0.75           O  
ATOM    793  CG  ASP A 109     -39.694 -17.979 -45.355  1.00  0.75           C  
ATOM    794  OD1 ASP A 109     -40.467 -17.966 -44.372  1.00  0.77           O  
ATOM    795  OD2 ASP A 109     -38.662 -18.684 -45.389  1.00  0.80           O  
ATOM    796  N   THR A 110     -42.757 -18.572 -45.660  1.00  0.76           N  
ATOM    797  CA  THR A 110     -43.471 -19.835 -45.818  1.00  0.76           C  
ATOM    798  C   THR A 110     -44.916 -19.701 -45.346  1.00  0.75           C  
ATOM    799  CB  THR A 110     -42.778 -20.970 -45.042  1.00  0.73           C  
ATOM    800  O   THR A 110     -45.778 -20.492 -45.736  1.00  0.73           O  
ATOM    801  CG2 THR A 110     -41.342 -21.164 -45.518  1.00  0.70           C  
ATOM    802  OG1 THR A 110     -42.766 -20.648 -43.645  1.00  0.75           O  
ATOM    803  N   GLY A 111     -45.300 -18.580 -44.521  1.00  0.71           N  
ATOM    804  CA  GLY A 111     -46.582 -18.444 -43.848  1.00  0.72           C  
ATOM    805  C   GLY A 111     -46.701 -19.313 -42.610  1.00  0.72           C  
ATOM    806  O   GLY A 111     -47.764 -19.374 -41.988  1.00  0.73           O  
ATOM    807  N   ASP A 112     -45.754 -20.175 -42.187  1.00  0.80           N  
ATOM    808  CA  ASP A 112     -45.789 -21.054 -41.022  1.00  0.80           C  
ATOM    809  C   ASP A 112     -45.810 -20.247 -39.725  1.00  0.80           C  
ATOM    810  CB  ASP A 112     -44.589 -22.004 -41.031  1.00  0.78           C  
ATOM    811  O   ASP A 112     -45.092 -19.253 -39.595  1.00  0.79           O  
ATOM    812  CG  ASP A 112     -44.601 -22.962 -42.209  1.00  0.76           C  
ATOM    813  OD1 ASP A 112     -45.691 -23.424 -42.609  1.00  0.77           O  
ATOM    814  OD2 ASP A 112     -43.509 -23.260 -42.740  1.00  0.77           O  
ATOM    815  N   ILE A 113     -46.690 -20.603 -38.765  1.00  0.71           N  
ATOM    816  CA  ILE A 113     -46.752 -20.188 -37.367  1.00  0.72           C  
ATOM    817  C   ILE A 113     -46.053 -21.225 -36.490  1.00  0.69           C  
ATOM    818  CB  ILE A 113     -48.211 -19.988 -36.901  1.00  0.69           C  
ATOM    819  O   ILE A 113     -46.408 -22.406 -36.511  1.00  0.69           O  
ATOM    820  CG1 ILE A 113     -48.913 -18.944 -37.777  1.00  0.68           C  
ATOM    821  CG2 ILE A 113     -48.255 -19.582 -35.425  1.00  0.68           C  
ATOM    822  CD1 ILE A 113     -50.398 -18.784 -37.480  1.00  0.66           C  
ATOM    823  N   TRP A 114     -45.160 -20.800 -35.695  1.00  0.80           N  
ATOM    824  CA  TRP A 114     -44.448 -21.524 -34.647  1.00  0.81           C  
ATOM    825  C   TRP A 114     -44.757 -20.938 -33.273  1.00  0.80           C  
ATOM    826  CB  TRP A 114     -42.939 -21.493 -34.901  1.00  0.78           C  
ATOM    827  O   TRP A 114     -44.931 -19.725 -33.134  1.00  0.77           O  
ATOM    828  CG  TRP A 114     -42.530 -22.085 -36.217  1.00  0.72           C  
ATOM    829  CD1 TRP A 114     -42.840 -21.616 -37.463  1.00  0.68           C  
ATOM    830  CD2 TRP A 114     -41.740 -23.261 -36.415  1.00  0.70           C  
ATOM    831  CE2 TRP A 114     -41.609 -23.446 -37.810  1.00  0.69           C  
ATOM    832  CE3 TRP A 114     -41.129 -24.178 -35.549  1.00  0.74           C  
ATOM    833  NE1 TRP A 114     -42.289 -22.430 -38.425  1.00  0.74           N  
ATOM    834  CH2 TRP A 114     -40.303 -25.393 -37.487  1.00  0.71           C  
ATOM    835  CZ2 TRP A 114     -40.891 -24.512 -38.357  1.00  0.72           C  
ATOM    836  CZ3 TRP A 114     -40.415 -25.237 -36.096  1.00  0.72           C  
ATOM    837  N   GLN A 115     -44.868 -21.704 -32.317  1.00  0.77           N  
ATOM    838  CA  GLN A 115     -44.854 -21.401 -30.889  1.00  0.77           C  
ATOM    839  C   GLN A 115     -43.574 -21.909 -30.232  1.00  0.76           C  
ATOM    840  CB  GLN A 115     -46.076 -22.010 -30.199  1.00  0.75           C  
ATOM    841  O   GLN A 115     -43.177 -23.057 -30.439  1.00  0.75           O  
ATOM    842  CG  GLN A 115     -46.280 -21.526 -28.770  1.00  0.73           C  
ATOM    843  CD  GLN A 115     -47.571 -22.035 -28.157  1.00  0.74           C  
ATOM    844  NE2 GLN A 115     -48.154 -21.246 -27.261  1.00  0.74           N  
ATOM    845  OE1 GLN A 115     -48.041 -23.129 -28.486  1.00  0.76           O  
ATOM    846  N   ARG A 116     -42.854 -21.112 -29.454  1.00  0.77           N  
ATOM    847  CA  ARG A 116     -41.694 -21.500 -28.658  1.00  0.77           C  
ATOM    848  C   ARG A 116     -42.104 -22.390 -27.490  1.00  0.77           C  
ATOM    849  CB  ARG A 116     -40.957 -20.263 -28.142  1.00  0.75           C  
ATOM    850  O   ARG A 116     -42.950 -22.007 -26.679  1.00  0.76           O  
ATOM    851  CG  ARG A 116     -39.630 -20.572 -27.466  1.00  0.72           C  
ATOM    852  CD  ARG A 116     -38.507 -20.738 -28.480  1.00  0.71           C  
ATOM    853  NE  ARG A 116     -37.211 -20.896 -27.827  1.00  0.62           N  
ATOM    854  NH1 ARG A 116     -36.059 -21.384 -29.769  1.00  0.56           N  
ATOM    855  NH2 ARG A 116     -34.954 -21.319 -27.762  1.00  0.53           N  
ATOM    856  CZ  ARG A 116     -36.078 -21.200 -28.454  1.00  0.66           C  
ATOM    857  N   SER A 117     -41.711 -23.592 -27.372  1.00  0.76           N  
ATOM    858  CA  SER A 117     -41.693 -24.470 -26.206  1.00  0.77           C  
ATOM    859  C   SER A 117     -40.455 -24.227 -25.351  1.00  0.76           C  
ATOM    860  CB  SER A 117     -41.745 -25.936 -26.638  1.00  0.74           C  
ATOM    861  O   SER A 117     -39.576 -23.449 -25.728  1.00  0.75           O  
ATOM    862  OG  SER A 117     -40.512 -26.336 -27.210  1.00  0.73           O  
ATOM    863  N   ALA A 118     -40.292 -24.810 -24.199  1.00  0.71           N  
ATOM    864  CA  ALA A 118     -39.111 -24.811 -23.340  1.00  0.72           C  
ATOM    865  C   ALA A 118     -37.894 -25.358 -24.081  1.00  0.71           C  
ATOM    866  CB  ALA A 118     -39.373 -25.627 -22.076  1.00  0.68           C  
ATOM    867  O   ALA A 118     -36.761 -24.957 -23.806  1.00  0.71           O  
ATOM    868  N   SER A 119     -38.063 -26.230 -25.032  1.00  0.77           N  
ATOM    869  CA  SER A 119     -36.988 -26.883 -25.771  1.00  0.78           C  
ATOM    870  C   SER A 119     -36.633 -26.104 -27.034  1.00  0.77           C  
ATOM    871  CB  SER A 119     -37.382 -28.314 -26.139  1.00  0.75           C  
ATOM    872  O   SER A 119     -35.705 -26.473 -27.756  1.00  0.75           O  
ATOM    873  OG  SER A 119     -38.640 -28.337 -26.792  1.00  0.71           O  
ATOM    874  N   GLY A 120     -37.227 -24.934 -27.253  1.00  0.79           N  
ATOM    875  CA  GLY A 120     -36.960 -24.169 -28.461  1.00  0.79           C  
ATOM    876  C   GLY A 120     -38.177 -24.021 -29.355  1.00  0.80           C  
ATOM    877  O   GLY A 120     -39.307 -24.243 -28.915  1.00  0.78           O  
ATOM    878  N   TRP A 121     -38.051 -23.503 -30.445  1.00  0.80           N  
ATOM    879  CA  TRP A 121     -38.970 -23.498 -31.578  1.00  0.81           C  
ATOM    880  C   TRP A 121     -39.112 -24.896 -32.171  1.00  0.80           C  
ATOM    881  CB  TRP A 121     -38.492 -22.519 -32.654  1.00  0.77           C  
ATOM    882  O   TRP A 121     -38.135 -25.474 -32.653  1.00  0.75           O  
ATOM    883  CG  TRP A 121     -38.454 -21.090 -32.204  1.00  0.73           C  
ATOM    884  CD1 TRP A 121     -37.348 -20.363 -31.859  1.00  0.69           C  
ATOM    885  CD2 TRP A 121     -39.575 -20.214 -32.045  1.00  0.72           C  
ATOM    886  CE2 TRP A 121     -39.074 -18.970 -31.601  1.00  0.73           C  
ATOM    887  CE3 TRP A 121     -40.955 -20.361 -32.236  1.00  0.76           C  
ATOM    888  NE1 TRP A 121     -37.714 -19.088 -31.496  1.00  0.76           N  
ATOM    889  CH2 TRP A 121     -41.253 -18.049 -31.540  1.00  0.73           C  
ATOM    890  CZ2 TRP A 121     -39.907 -17.879 -31.345  1.00  0.74           C  
ATOM    891  CZ3 TRP A 121     -41.782 -19.273 -31.981  1.00  0.74           C  
ATOM    892  N   GLY A 122     -40.231 -25.786 -31.784  1.00  0.78           N  
ATOM    893  CA  GLY A 122     -40.627 -27.030 -32.426  1.00  0.78           C  
ATOM    894  C   GLY A 122     -40.982 -26.859 -33.891  1.00  0.79           C  
ATOM    895  O   GLY A 122     -40.407 -26.013 -34.580  1.00  0.76           O  
ATOM    896  N   SER A 123     -41.901 -27.730 -34.400  1.00  0.81           N  
ATOM    897  CA  SER A 123     -42.507 -27.668 -35.726  1.00  0.82           C  
ATOM    898  C   SER A 123     -43.528 -26.538 -35.815  1.00  0.82           C  
ATOM    899  CB  SER A 123     -43.176 -28.999 -36.073  1.00  0.79           C  
ATOM    900  O   SER A 123     -44.084 -26.115 -34.799  1.00  0.81           O  
ATOM    901  OG  SER A 123     -42.325 -30.087 -35.757  1.00  0.77           O  
ATOM    902  N   ALA A 124     -43.753 -25.982 -36.918  1.00  0.75           N  
ATOM    903  CA  ALA A 124     -44.819 -25.021 -37.191  1.00  0.78           C  
ATOM    904  C   ALA A 124     -46.172 -25.559 -36.734  1.00  0.78           C  
ATOM    905  CB  ALA A 124     -44.860 -24.680 -38.679  1.00  0.73           C  
ATOM    906  O   ALA A 124     -46.515 -26.711 -37.012  1.00  0.76           O  
ATOM    907  N   ILE A 125     -47.090 -24.892 -35.967  1.00  0.74           N  
ATOM    908  CA  ILE A 125     -48.432 -25.262 -35.534  1.00  0.74           C  
ATOM    909  C   ILE A 125     -49.445 -24.883 -36.612  1.00  0.72           C  
ATOM    910  CB  ILE A 125     -48.799 -24.588 -34.193  1.00  0.72           C  
ATOM    911  O   ILE A 125     -50.627 -25.219 -36.507  1.00  0.71           O  
ATOM    912  CG1 ILE A 125     -48.742 -23.062 -34.329  1.00  0.69           C  
ATOM    913  CG2 ILE A 125     -47.874 -25.074 -33.073  1.00  0.68           C  
ATOM    914  CD1 ILE A 125     -49.399 -22.313 -33.178  1.00  0.67           C  
ATOM    915  N   GLY A 126     -49.140 -24.112 -37.596  1.00  0.75           N  
ATOM    916  CA  GLY A 126     -50.010 -23.737 -38.699  1.00  0.75           C  
ATOM    917  C   GLY A 126     -49.305 -22.917 -39.763  1.00  0.74           C  
ATOM    918  O   GLY A 126     -48.183 -22.453 -39.554  1.00  0.72           O  
ATOM    919  N   ASN A 127     -49.761 -22.750 -40.863  1.00  0.74           N  
ATOM    920  CA  ASN A 127     -49.372 -21.959 -42.026  1.00  0.76           C  
ATOM    921  C   ASN A 127     -50.510 -21.058 -42.497  1.00  0.74           C  
ATOM    922  CB  ASN A 127     -48.911 -22.871 -43.165  1.00  0.71           C  
ATOM    923  O   ASN A 127     -51.633 -21.523 -42.699  1.00  0.69           O  
ATOM    924  CG  ASN A 127     -48.289 -22.102 -44.313  1.00  0.67           C  
ATOM    925  ND2 ASN A 127     -46.985 -22.269 -44.501  1.00  0.70           N  
ATOM    926  OD1 ASN A 127     -48.973 -21.362 -45.025  1.00  0.68           O  
ATOM    927  N   ILE A 128     -50.211 -19.622 -42.528  1.00  0.62           N  
ATOM    928  CA  ILE A 128     -51.210 -18.650 -42.958  1.00  0.61           C  
ATOM    929  C   ILE A 128     -51.129 -18.462 -44.471  1.00  0.57           C  
ATOM    930  CB  ILE A 128     -51.026 -17.294 -42.239  1.00  0.57           C  
ATOM    931  O   ILE A 128     -51.873 -17.662 -45.045  1.00  0.55           O  
ATOM    932  CG1 ILE A 128     -49.632 -16.723 -42.527  1.00  0.54           C  
ATOM    933  CG2 ILE A 128     -51.255 -17.446 -40.733  1.00  0.54           C  
ATOM    934  CD1 ILE A 128     -49.465 -15.266 -42.118  1.00  0.55           C  
ATOM    935  N   LYS A 129     -49.969 -19.103 -45.241  1.00  0.61           N  
ATOM    936  CA  LYS A 129     -50.099 -19.209 -46.691  1.00  0.63           C  
ATOM    937  C   LYS A 129     -51.201 -20.193 -47.074  1.00  0.60           C  
ATOM    938  CB  LYS A 129     -48.772 -19.638 -47.319  1.00  0.58           C  
ATOM    939  O   LYS A 129     -51.110 -21.384 -46.770  1.00  0.58           O  
ATOM    940  CG  LYS A 129     -47.888 -18.478 -47.751  1.00  0.56           C  
ATOM    941  CD  LYS A 129     -46.626 -18.967 -48.450  1.00  0.57           C  
ATOM    942  CE  LYS A 129     -45.727 -17.807 -48.859  1.00  0.58           C  
ATOM    943  NZ  LYS A 129     -44.482 -18.283 -49.532  1.00  0.51           N  
ATOM    944  N   GLY A 130     -52.376 -19.724 -47.155  1.00  0.52           N  
ATOM    945  CA  GLY A 130     -53.441 -20.449 -47.830  1.00  0.51           C  
ATOM    946  C   GLY A 130     -52.939 -21.342 -48.949  1.00  0.51           C  
ATOM    947  O   GLY A 130     -51.853 -21.120 -49.488  1.00  0.50           O  
ATOM    948  N   PRO A 131     -53.248 -22.652 -48.915  1.00  0.54           N  
ATOM    949  CA  PRO A 131     -52.878 -23.422 -50.105  1.00  0.53           C  
ATOM    950  C   PRO A 131     -52.642 -22.539 -51.328  1.00  0.53           C  
ATOM    951  CB  PRO A 131     -54.083 -24.341 -50.318  1.00  0.52           C  
ATOM    952  O   PRO A 131     -53.402 -21.598 -51.571  1.00  0.53           O  
ATOM    953  CG  PRO A 131     -55.228 -23.626 -49.675  1.00  0.53           C  
ATOM    954  CD  PRO A 131     -54.690 -22.762 -48.571  1.00  0.54           C  
ATOM    955  N   GLN A 132     -51.269 -22.427 -51.765  1.00  0.56           N  
ATOM    956  CA  GLN A 132     -51.097 -21.983 -53.144  1.00  0.58           C  
ATOM    957  C   GLN A 132     -52.406 -22.082 -53.921  1.00  0.57           C  
ATOM    958  CB  GLN A 132     -50.009 -22.802 -53.840  1.00  0.54           C  
ATOM    959  O   GLN A 132     -53.021 -23.149 -53.978  1.00  0.56           O  
ATOM    960  CG  GLN A 132     -49.483 -22.165 -55.119  1.00  0.54           C  
ATOM    961  CD  GLN A 132     -48.309 -22.922 -55.712  1.00  0.56           C  
ATOM    962  NE2 GLN A 132     -47.793 -22.431 -56.834  1.00  0.47           N  
ATOM    963  OE1 GLN A 132     -47.869 -23.938 -55.166  1.00  0.59           O  
ATOM    964  N   GLY A 133     -53.094 -20.882 -53.910  1.00  0.51           N  
ATOM    965  CA  GLY A 133     -54.149 -20.815 -54.909  1.00  0.51           C  
ATOM    966  C   GLY A 133     -53.867 -21.670 -56.131  1.00  0.51           C  
ATOM    967  O   GLY A 133     -52.712 -21.836 -56.526  1.00  0.50           O  
ATOM    968  N   ILE A 134     -54.578 -22.761 -56.377  1.00  0.53           N  
ATOM    969  CA  ILE A 134     -54.541 -23.375 -57.700  1.00  0.54           C  
ATOM    970  C   ILE A 134     -53.927 -22.401 -58.704  1.00  0.53           C  
ATOM    971  CB  ILE A 134     -55.951 -23.803 -58.164  1.00  0.52           C  
ATOM    972  O   ILE A 134     -54.346 -21.244 -58.792  1.00  0.52           O  
ATOM    973  CG1 ILE A 134     -56.745 -24.387 -56.989  1.00  0.50           C  
ATOM    974  CG2 ILE A 134     -55.859 -24.809 -59.315  1.00  0.51           C  
ATOM    975  CD1 ILE A 134     -58.200 -24.693 -57.316  1.00  0.50           C  
ATOM    976  N   GLN A 135     -52.452 -22.531 -58.837  1.00  0.56           N  
ATOM    977  CA  GLN A 135     -52.043 -22.005 -60.135  1.00  0.58           C  
ATOM    978  C   GLN A 135     -53.253 -21.722 -61.020  1.00  0.56           C  
ATOM    979  CB  GLN A 135     -51.096 -22.980 -60.836  1.00  0.53           C  
ATOM    980  O   GLN A 135     -54.071 -22.611 -61.264  1.00  0.55           O  
ATOM    981  CG  GLN A 135     -50.238 -22.335 -61.917  1.00  0.53           C  
ATOM    982  CD  GLN A 135     -49.220 -23.292 -62.507  1.00  0.55           C  
ATOM    983  NE2 GLN A 135     -48.433 -22.807 -63.462  1.00  0.47           N  
ATOM    984  OE1 GLN A 135     -49.140 -24.458 -62.109  1.00  0.59           O  
ATOM    985  N   GLY A 136     -53.585 -20.378 -60.899  1.00  0.53           N  
ATOM    986  CA  GLY A 136     -54.508 -19.965 -61.944  1.00  0.53           C  
ATOM    987  C   GLY A 136     -54.387 -20.794 -63.209  1.00  0.52           C  
ATOM    988  O   GLY A 136     -53.290 -21.222 -63.574  1.00  0.51           O  
ATOM    989  N   ILE A 137     -55.453 -21.616 -63.503  1.00  0.54           N  
ATOM    990  CA  ILE A 137     -55.537 -22.108 -64.874  1.00  0.55           C  
ATOM    991  C   ILE A 137     -54.641 -21.265 -65.779  1.00  0.54           C  
ATOM    992  CB  ILE A 137     -56.992 -22.090 -65.393  1.00  0.52           C  
ATOM    993  O   ILE A 137     -54.741 -20.036 -65.792  1.00  0.53           O  
ATOM    994  CG1 ILE A 137     -57.942 -22.670 -64.338  1.00  0.50           C  
ATOM    995  CG2 ILE A 137     -57.104 -22.858 -66.713  1.00  0.52           C  
ATOM    996  CD1 ILE A 137     -59.416 -22.545 -64.698  1.00  0.50           C  
ATOM    997  N   GLN A 138     -53.314 -21.774 -65.876  1.00  0.59           N  
ATOM    998  CA  GLN A 138     -52.770 -21.421 -67.183  1.00  0.61           C  
ATOM    999  C   GLN A 138     -53.867 -20.926 -68.121  1.00  0.58           C  
ATOM   1000  CB  GLN A 138     -52.047 -22.617 -67.806  1.00  0.56           C  
ATOM   1001  O   GLN A 138     -54.864 -21.618 -68.339  1.00  0.58           O  
ATOM   1002  CG  GLN A 138     -51.033 -22.234 -68.875  1.00  0.56           C  
ATOM   1003  CD  GLN A 138     -50.248 -23.425 -69.392  1.00  0.57           C  
ATOM   1004  NE2 GLN A 138     -49.345 -23.176 -70.334  1.00  0.48           N  
ATOM   1005  OE1 GLN A 138     -50.450 -24.559 -68.947  1.00  0.60           O  
ATOM   1006  N   GLY A 139     -53.897 -19.619 -68.086  1.00  0.57           N  
ATOM   1007  CA  GLY A 139     -54.673 -19.047 -69.174  1.00  0.58           C  
ATOM   1008  C   GLY A 139     -54.823 -19.984 -70.357  1.00  0.56           C  
ATOM   1009  O   GLY A 139     -53.899 -20.732 -70.684  1.00  0.55           O  
ATOM   1010  N   ILE A 140     -56.155 -20.461 -70.662  1.00  0.55           N  
ATOM   1011  CA  ILE A 140     -56.392 -21.040 -71.980  1.00  0.56           C  
ATOM   1012  C   ILE A 140     -55.323 -20.556 -72.956  1.00  0.55           C  
ATOM   1013  CB  ILE A 140     -57.800 -20.684 -72.508  1.00  0.53           C  
ATOM   1014  O   ILE A 140     -55.116 -19.350 -73.113  1.00  0.54           O  
ATOM   1015  CG1 ILE A 140     -58.854 -20.918 -71.419  1.00  0.51           C  
ATOM   1016  CG2 ILE A 140     -58.125 -21.494 -73.767  1.00  0.52           C  
ATOM   1017  CD1 ILE A 140     -60.250 -20.442 -71.796  1.00  0.51           C  
ATOM   1018  N   GLN A 141     -54.246 -21.377 -72.916  1.00  0.59           N  
ATOM   1019  CA  GLN A 141     -53.673 -21.383 -74.258  1.00  0.61           C  
ATOM   1020  C   GLN A 141     -54.673 -20.860 -75.285  1.00  0.59           C  
ATOM   1021  CB  GLN A 141     -53.216 -22.792 -74.640  1.00  0.56           C  
ATOM   1022  O   GLN A 141     -55.783 -21.384 -75.401  1.00  0.58           O  
ATOM   1023  CG  GLN A 141     -52.215 -22.824 -75.786  1.00  0.56           C  
ATOM   1024  CD  GLN A 141     -51.669 -24.214 -76.050  1.00  0.57           C  
ATOM   1025  NE2 GLN A 141     -50.730 -24.315 -76.985  1.00  0.48           N  
ATOM   1026  OE1 GLN A 141     -52.086 -25.190 -75.418  1.00  0.60           O  
ATOM   1027  N   GLY A 142     -54.520 -19.623 -75.439  1.00  0.58           N  
ATOM   1028  CA  GLY A 142     -55.117 -19.194 -76.693  1.00  0.59           C  
ATOM   1029  C   GLY A 142     -55.221 -20.309 -77.717  1.00  0.57           C  
ATOM   1030  O   GLY A 142     -54.361 -21.189 -77.773  1.00  0.56           O  
ATOM   1031  N   VAL A 143     -56.502 -20.727 -78.181  1.00  0.57           N  
ATOM   1032  CA  VAL A 143     -56.621 -21.502 -79.412  1.00  0.58           C  
ATOM   1033  C   VAL A 143     -55.390 -21.276 -80.287  1.00  0.56           C  
ATOM   1034  CB  VAL A 143     -57.904 -21.137 -80.191  1.00  0.54           C  
ATOM   1035  O   VAL A 143     -55.059 -20.135 -80.620  1.00  0.55           O  
ATOM   1036  CG1 VAL A 143     -58.277 -22.249 -81.170  1.00  0.52           C  
ATOM   1037  CG2 VAL A 143     -59.055 -20.863 -79.225  1.00  0.53           C  
ATOM   1038  N   ALA A 144     -54.481 -22.118 -80.045  1.00  0.62           N  
ATOM   1039  CA  ALA A 144     -53.676 -22.312 -81.249  1.00  0.64           C  
ATOM   1040  C   ALA A 144     -54.464 -21.942 -82.502  1.00  0.62           C  
ATOM   1041  CB  ALA A 144     -53.191 -23.757 -81.337  1.00  0.59           C  
ATOM   1042  O   ALA A 144     -55.569 -22.445 -82.719  1.00  0.60           O  
ATOM   1043  N   GLY A 145     -54.303 -20.720 -82.758  1.00  0.58           N  
ATOM   1044  CA  GLY A 145     -54.619 -20.597 -84.173  1.00  0.59           C  
ATOM   1045  C   GLY A 145     -54.403 -21.883 -84.947  1.00  0.57           C  
ATOM   1046  O   GLY A 145     -53.612 -22.736 -84.537  1.00  0.56           O  
ATOM   1047  N   PRO A 146     -55.460 -22.421 -85.754  1.00  0.59           N  
ATOM   1048  CA  PRO A 146     -55.024 -23.483 -86.663  1.00  0.59           C  
ATOM   1049  C   PRO A 146     -53.530 -23.420 -86.972  1.00  0.59           C  
ATOM   1050  CB  PRO A 146     -55.854 -23.229 -87.925  1.00  0.56           C  
ATOM   1051  O   PRO A 146     -53.001 -22.344 -87.263  1.00  0.57           O  
ATOM   1052  CG  PRO A 146     -56.221 -21.782 -87.855  1.00  0.56           C  
ATOM   1053  CD  PRO A 146     -56.269 -21.370 -86.412  1.00  0.56           C  
ATOM   1054  N   GLN A 147     -52.915 -24.393 -86.301  1.00  0.60           N  
ATOM   1055  CA  GLN A 147     -51.683 -24.726 -87.007  1.00  0.63           C  
ATOM   1056  C   GLN A 147     -51.786 -24.375 -88.489  1.00  0.60           C  
ATOM   1057  CB  GLN A 147     -51.353 -26.211 -86.842  1.00  0.57           C  
ATOM   1058  O   GLN A 147     -52.710 -24.818 -89.174  1.00  0.59           O  
ATOM   1059  CG  GLN A 147     -49.937 -26.577 -87.267  1.00  0.57           C  
ATOM   1060  CD  GLN A 147     -49.566 -28.003 -86.904  1.00  0.58           C  
ATOM   1061  NE2 GLN A 147     -48.328 -28.386 -87.196  1.00  0.48           N  
ATOM   1062  OE1 GLN A 147     -50.385 -28.753 -86.364  1.00  0.60           O  
ATOM   1063  N   GLY A 148     -51.441 -23.165 -88.660  1.00  0.58           N  
ATOM   1064  CA  GLY A 148     -51.094 -23.142 -90.072  1.00  0.59           C  
ATOM   1065  C   GLY A 148     -50.521 -24.457 -90.567  1.00  0.57           C  
ATOM   1066  O   GLY A 148     -50.030 -25.264 -89.775  1.00  0.56           O  
ATOM   1067  N   PRO A 149     -51.025 -25.068 -91.700  1.00  0.62           N  
ATOM   1068  CA  PRO A 149     -50.150 -26.132 -92.198  1.00  0.62           C  
ATOM   1069  C   PRO A 149     -48.711 -25.992 -91.705  1.00  0.61           C  
ATOM   1070  CB  PRO A 149     -50.225 -25.968 -93.718  1.00  0.58           C  
ATOM   1071  O   PRO A 149     -48.152 -24.892 -91.725  1.00  0.60           O  
ATOM   1072  CG  PRO A 149     -50.560 -24.527 -93.931  1.00  0.58           C  
ATOM   1073  CD  PRO A 149     -51.388 -24.054 -92.771  1.00  0.58           C  
ATOM   1074  N   GLU A 150     -48.417 -26.942 -90.719  1.00  0.63           N  
ATOM   1075  CA  GLU A 150     -46.980 -27.183 -90.634  1.00  0.65           C  
ATOM   1076  C   GLU A 150     -46.276 -26.785 -91.928  1.00  0.63           C  
ATOM   1077  CB  GLU A 150     -46.698 -28.653 -90.312  1.00  0.59           C  
ATOM   1078  O   GLU A 150     -46.649 -27.245 -93.010  1.00  0.61           O  
ATOM   1079  CG  GLU A 150     -45.436 -28.872 -89.491  1.00  0.58           C  
ATOM   1080  CD  GLU A 150     -45.204 -30.329 -89.125  1.00  0.59           C  
ATOM   1081  OE1 GLU A 150     -46.080 -31.175 -89.416  1.00  0.62           O  
ATOM   1082  OE2 GLU A 150     -44.138 -30.628 -88.542  1.00  0.57           O  
ATOM   1083  N   GLY A 151     -45.955 -25.550 -91.917  1.00  0.58           N  
ATOM   1084  CA  GLY A 151     -44.964 -25.350 -92.962  1.00  0.59           C  
ATOM   1085  C   GLY A 151     -44.040 -26.540 -93.143  1.00  0.58           C  
ATOM   1086  O   GLY A 151     -43.818 -27.308 -92.205  1.00  0.56           O  
ATOM   1087  N   PRO A 152     -43.871 -27.160 -94.360  1.00  0.63           N  
ATOM   1088  CA  PRO A 152     -42.756 -28.109 -94.402  1.00  0.63           C  
ATOM   1089  C   PRO A 152     -41.749 -27.886 -93.277  1.00  0.63           C  
ATOM   1090  CB  PRO A 152     -42.118 -27.843 -95.768  1.00  0.60           C  
ATOM   1091  O   PRO A 152     -41.294 -26.759 -93.065  1.00  0.61           O  
ATOM   1092  CG  PRO A 152     -42.521 -26.446 -96.113  1.00  0.59           C  
ATOM   1093  CD  PRO A 152     -43.815 -26.137 -95.416  1.00  0.59           C  
ATOM   1094  N   GLN A 153     -41.884 -28.830 -92.207  1.00  0.62           N  
ATOM   1095  CA  GLN A 153     -40.648 -28.962 -91.443  1.00  0.65           C  
ATOM   1096  C   GLN A 153     -39.447 -28.480 -92.252  1.00  0.63           C  
ATOM   1097  CB  GLN A 153     -40.439 -30.413 -91.006  1.00  0.59           C  
ATOM   1098  O   GLN A 153     -39.194 -28.976 -93.352  1.00  0.62           O  
ATOM   1099  CG  GLN A 153     -39.533 -30.565 -89.791  1.00  0.58           C  
ATOM   1100  CD  GLN A 153     -39.421 -32.003 -89.320  1.00  0.59           C  
ATOM   1101  NE2 GLN A 153     -38.652 -32.220 -88.258  1.00  0.49           N  
ATOM   1102  OE1 GLN A 153     -40.020 -32.911 -89.904  1.00  0.61           O  
ATOM   1103  N   GLY A 154     -39.222 -27.249 -92.054  1.00  0.59           N  
ATOM   1104  CA  GLY A 154     -37.903 -26.878 -92.543  1.00  0.60           C  
ATOM   1105  C   GLY A 154     -36.871 -27.975 -92.366  1.00  0.59           C  
ATOM   1106  O   GLY A 154     -36.907 -28.716 -91.382  1.00  0.58           O  
ATOM   1107  N   VAL A 155     -36.266 -28.630 -93.411  1.00  0.63           N  
ATOM   1108  CA  VAL A 155     -35.037 -29.379 -93.166  1.00  0.65           C  
ATOM   1109  C   VAL A 155     -34.457 -28.988 -91.809  1.00  0.63           C  
ATOM   1110  CB  VAL A 155     -33.995 -29.140 -94.281  1.00  0.60           C  
ATOM   1111  O   VAL A 155     -34.262 -27.803 -91.528  1.00  0.62           O  
ATOM   1112  CG1 VAL A 155     -33.255 -30.435 -94.614  1.00  0.57           C  
ATOM   1113  CG2 VAL A 155     -34.668 -28.570 -95.527  1.00  0.58           C  
ATOM   1114  N   ALA A 156     -34.792 -29.690 -90.672  1.00  0.62           N  
ATOM   1115  CA  ALA A 156     -33.802 -29.526 -89.611  1.00  0.65           C  
ATOM   1116  C   ALA A 156     -32.497 -28.960 -90.161  1.00  0.63           C  
ATOM   1117  CB  ALA A 156     -33.547 -30.859 -88.912  1.00  0.60           C  
ATOM   1118  O   ALA A 156     -31.903 -29.531 -91.079  1.00  0.63           O  
ATOM   1119  N   GLY A 157     -32.472 -27.657 -90.036  1.00  0.57           N  
ATOM   1120  CA  GLY A 157     -31.108 -27.209 -90.268  1.00  0.58           C  
ATOM   1121  C   GLY A 157     -30.065 -28.215 -89.821  1.00  0.57           C  
ATOM   1122  O   GLY A 157     -30.313 -29.012 -88.914  1.00  0.56           O  
ATOM   1123  N   PRO A 158     -29.074 -28.715 -90.681  1.00  0.58           N  
ATOM   1124  CA  PRO A 158     -27.997 -29.392 -89.954  1.00  0.59           C  
ATOM   1125  C   PRO A 158     -27.931 -28.985 -88.484  1.00  0.59           C  
ATOM   1126  CB  PRO A 158     -26.736 -28.949 -90.700  1.00  0.57           C  
ATOM   1127  O   PRO A 158     -28.036 -27.799 -88.162  1.00  0.58           O  
ATOM   1128  CG  PRO A 158     -27.109 -27.652 -91.344  1.00  0.57           C  
ATOM   1129  CD  PRO A 158     -28.589 -27.655 -91.599  1.00  0.57           C  
ATOM   1130  N   ALA A 159     -28.367 -29.801 -87.442  1.00  0.56           N  
ATOM   1131  CA  ALA A 159     -27.751 -29.464 -86.161  1.00  0.58           C  
ATOM   1132  C   ALA A 159     -26.533 -28.566 -86.357  1.00  0.56           C  
ATOM   1133  CB  ALA A 159     -27.357 -30.733 -85.409  1.00  0.54           C  
ATOM   1134  O   ALA A 159     -25.635 -28.890 -87.139  1.00  0.56           O  
ATOM   1135  N   GLY A 160     -26.757 -27.212 -86.342  1.00  0.53           N  
ATOM   1136  CA  GLY A 160     -25.484 -26.514 -86.253  1.00  0.54           C  
ATOM   1137  C   GLY A 160     -24.377 -27.365 -85.661  1.00  0.52           C  
ATOM   1138  O   GLY A 160     -24.643 -28.293 -84.894  1.00  0.50           O  
ATOM   1139  N   PRO A 161     -23.221 -27.673 -86.380  1.00  0.54           N  
ATOM   1140  CA  PRO A 161     -22.228 -28.306 -85.509  1.00  0.55           C  
ATOM   1141  C   PRO A 161     -22.552 -28.140 -84.026  1.00  0.54           C  
ATOM   1142  CB  PRO A 161     -20.930 -27.580 -85.869  1.00  0.52           C  
ATOM   1143  O   PRO A 161     -22.905 -27.042 -83.587  1.00  0.53           O  
ATOM   1144  CG  PRO A 161     -21.369 -26.268 -86.433  1.00  0.53           C  
ATOM   1145  CD  PRO A 161     -22.741 -26.437 -87.022  1.00  0.52           C  
ATOM   1146  N   ALA A 162     -23.243 -28.985 -83.283  1.00  0.52           N  
ATOM   1147  CA  ALA A 162     -22.982 -28.807 -81.857  1.00  0.54           C  
ATOM   1148  C   ALA A 162     -21.735 -27.957 -81.629  1.00  0.52           C  
ATOM   1149  CB  ALA A 162     -22.831 -30.162 -81.170  1.00  0.51           C  
ATOM   1150  O   ALA A 162     -20.657 -28.278 -82.135  1.00  0.51           O  
ATOM   1151  N   GLY A 163     -21.702 -26.626 -82.028  1.00  0.54           N  
ATOM   1152  CA  GLY A 163     -20.527 -25.922 -81.539  1.00  0.55           C  
ATOM   1153  C   GLY A 163     -19.687 -26.752 -80.586  1.00  0.54           C  
ATOM   1154  O   GLY A 163     -19.955 -26.785 -79.383  1.00  0.52           O  
ATOM   1155  N   GLY A 164     -19.202 -28.144 -81.072  1.00  0.58           N  
ATOM   1156  CA  GLY A 164     -18.112 -28.717 -80.297  1.00  0.59           C  
ATOM   1157  C   GLY A 164     -16.887 -27.825 -80.241  1.00  0.57           C  
ATOM   1158  O   GLY A 164     -16.633 -27.051 -81.167  1.00  0.55           O  
ATOM   1159  N   VAL A 165     -16.549 -27.201 -79.295  1.00  0.60           N  
ATOM   1160  CA  VAL A 165     -15.179 -26.715 -79.170  1.00  0.61           C  
ATOM   1161  C   VAL A 165     -14.311 -27.327 -80.267  1.00  0.61           C  
ATOM   1162  CB  VAL A 165     -14.587 -27.040 -77.779  1.00  0.57           C  
ATOM   1163  O   VAL A 165     -14.085 -28.539 -80.286  1.00  0.60           O  
ATOM   1164  CG1 VAL A 165     -13.181 -26.458 -77.642  1.00  0.52           C  
ATOM   1165  CG2 VAL A 165     -15.499 -26.508 -76.675  1.00  0.54           C  
ATOM   1166  N   VAL A 166     -13.998 -26.830 -81.617  1.00  0.62           N  
ATOM   1167  CA  VAL A 166     -13.071 -27.272 -82.653  1.00  0.64           C  
ATOM   1168  C   VAL A 166     -11.812 -27.847 -82.008  1.00  0.63           C  
ATOM   1169  CB  VAL A 166     -12.699 -26.119 -83.612  1.00  0.59           C  
ATOM   1170  O   VAL A 166     -11.311 -28.891 -82.432  1.00  0.62           O  
ATOM   1171  CG1 VAL A 166     -11.834 -26.631 -84.762  1.00  0.51           C  
ATOM   1172  CG2 VAL A 166     -13.961 -25.444 -84.147  1.00  0.52           C  
ATOM   1173  N   SER A 167     -11.261 -27.498 -81.080  1.00  0.66           N  
ATOM   1174  CA  SER A 167     -10.123 -27.953 -80.288  1.00  0.68           C  
ATOM   1175  C   SER A 167      -9.963 -27.120 -79.021  1.00  0.68           C  
ATOM   1176  CB  SER A 167      -8.837 -27.892 -81.114  1.00  0.64           C  
ATOM   1177  O   SER A 167     -10.134 -25.899 -79.049  1.00  0.67           O  
ATOM   1178  OG  SER A 167      -8.379 -26.557 -81.234  1.00  0.68           O  
ATOM   1179  N   VAL A 168      -9.959 -27.606 -77.928  1.00  0.69           N  
ATOM   1180  CA  VAL A 168      -9.387 -26.991 -76.735  1.00  0.73           C  
ATOM   1181  C   VAL A 168      -8.060 -27.665 -76.391  1.00  0.73           C  
ATOM   1182  CB  VAL A 168     -10.354 -27.075 -75.533  1.00  0.69           C  
ATOM   1183  O   VAL A 168      -8.024 -28.861 -76.090  1.00  0.72           O  
ATOM   1184  CG1 VAL A 168      -9.717 -26.470 -74.283  1.00  0.65           C  
ATOM   1185  CG2 VAL A 168     -11.671 -26.372 -75.859  1.00  0.65           C  
ATOM   1186  N   ASN A 169      -6.858 -26.987 -76.570  1.00  0.63           N  
ATOM   1187  CA  ASN A 169      -5.498 -27.476 -76.368  1.00  0.66           C  
ATOM   1188  C   ASN A 169      -5.208 -28.700 -77.232  1.00  0.64           C  
ATOM   1189  CB  ASN A 169      -5.258 -27.799 -74.892  1.00  0.60           C  
ATOM   1190  O   ASN A 169      -4.706 -29.710 -76.736  1.00  0.63           O  
ATOM   1191  CG  ASN A 169      -5.192 -26.556 -74.025  1.00  0.59           C  
ATOM   1192  ND2 ASN A 169      -5.388 -26.730 -72.724  1.00  0.63           N  
ATOM   1193  OD1 ASN A 169      -4.967 -25.450 -74.522  1.00  0.61           O  
ATOM   1194  N   GLY A 170      -5.645 -28.759 -78.573  1.00  0.71           N  
ATOM   1195  CA  GLY A 170      -5.388 -29.833 -79.520  1.00  0.74           C  
ATOM   1196  C   GLY A 170      -6.313 -31.021 -79.340  1.00  0.72           C  
ATOM   1197  O   GLY A 170      -6.284 -31.963 -80.135  1.00  0.71           O  
ATOM   1198  N   LYS A 171      -7.208 -31.019 -78.320  1.00  0.68           N  
ATOM   1199  CA  LYS A 171      -8.286 -31.997 -78.204  1.00  0.68           C  
ATOM   1200  C   LYS A 171      -9.459 -31.631 -79.109  1.00  0.67           C  
ATOM   1201  CB  LYS A 171      -8.757 -32.106 -76.753  1.00  0.65           C  
ATOM   1202  O   LYS A 171      -9.989 -30.521 -79.030  1.00  0.65           O  
ATOM   1203  CG  LYS A 171      -7.692 -32.615 -75.793  1.00  0.65           C  
ATOM   1204  CD  LYS A 171      -8.236 -32.755 -74.377  1.00  0.66           C  
ATOM   1205  CE  LYS A 171      -7.158 -33.215 -73.405  1.00  0.68           C  
ATOM   1206  NZ  LYS A 171      -7.683 -33.336 -72.012  1.00  0.61           N  
ATOM   1207  N   THR A 172      -9.767 -32.323 -80.051  1.00  0.72           N  
ATOM   1208  CA  THR A 172     -10.842 -32.235 -81.033  1.00  0.72           C  
ATOM   1209  C   THR A 172     -11.957 -33.224 -80.705  1.00  0.71           C  
ATOM   1210  CB  THR A 172     -10.321 -32.499 -82.458  1.00  0.69           C  
ATOM   1211  O   THR A 172     -11.759 -34.152 -79.918  1.00  0.66           O  
ATOM   1212  CG2 THR A 172      -9.338 -31.417 -82.893  1.00  0.64           C  
ATOM   1213  OG1 THR A 172      -9.661 -33.770 -82.491  1.00  0.69           O  
ATOM   1214  N   ASP A 173     -13.307 -33.022 -81.060  1.00  0.69           N  
ATOM   1215  CA  ASP A 173     -14.501 -33.831 -80.837  1.00  0.70           C  
ATOM   1216  C   ASP A 173     -15.144 -33.502 -79.491  1.00  0.69           C  
ATOM   1217  CB  ASP A 173     -14.160 -35.321 -80.906  1.00  0.65           C  
ATOM   1218  O   ASP A 173     -15.173 -32.340 -79.079  1.00  0.64           O  
ATOM   1219  CG  ASP A 173     -13.628 -35.745 -82.264  1.00  0.61           C  
ATOM   1220  OD1 ASP A 173     -14.199 -35.336 -83.298  1.00  0.63           O  
ATOM   1221  OD2 ASP A 173     -12.630 -36.496 -82.300  1.00  0.67           O  
ATOM   1222  N   VAL A 174     -16.104 -34.317 -78.909  1.00  0.70           N  
ATOM   1223  CA  VAL A 174     -16.676 -34.162 -77.576  1.00  0.71           C  
ATOM   1224  C   VAL A 174     -15.560 -34.115 -76.536  1.00  0.71           C  
ATOM   1225  CB  VAL A 174     -17.664 -35.304 -77.247  1.00  0.67           C  
ATOM   1226  O   VAL A 174     -15.121 -35.156 -76.040  1.00  0.69           O  
ATOM   1227  CG1 VAL A 174     -18.310 -35.082 -75.881  1.00  0.62           C  
ATOM   1228  CG2 VAL A 174     -18.731 -35.416 -78.334  1.00  0.62           C  
ATOM   1229  N   VAL A 175     -14.911 -32.937 -76.276  1.00  0.71           N  
ATOM   1230  CA  VAL A 175     -13.833 -32.754 -75.310  1.00  0.73           C  
ATOM   1231  C   VAL A 175     -14.416 -32.574 -73.911  1.00  0.73           C  
ATOM   1232  CB  VAL A 175     -12.943 -31.545 -75.676  1.00  0.69           C  
ATOM   1233  O   VAL A 175     -15.136 -31.607 -73.651  1.00  0.69           O  
ATOM   1234  CG1 VAL A 175     -11.766 -31.429 -74.710  1.00  0.63           C  
ATOM   1235  CG2 VAL A 175     -12.446 -31.666 -77.116  1.00  0.63           C  
ATOM   1236  N   THR A 176     -14.341 -33.557 -73.061  1.00  0.75           N  
ATOM   1237  CA  THR A 176     -14.463 -33.358 -71.621  1.00  0.77           C  
ATOM   1238  C   THR A 176     -13.217 -32.675 -71.062  1.00  0.77           C  
ATOM   1239  CB  THR A 176     -14.692 -34.693 -70.889  1.00  0.75           C  
ATOM   1240  O   THR A 176     -12.155 -33.294 -70.965  1.00  0.76           O  
ATOM   1241  CG2 THR A 176     -14.905 -34.472 -69.395  1.00  0.69           C  
ATOM   1242  OG1 THR A 176     -15.849 -35.338 -71.436  1.00  0.75           O  
ATOM   1243  N   LEU A 177     -13.316 -31.336 -70.868  1.00  0.76           N  
ATOM   1244  CA  LEU A 177     -12.196 -30.571 -70.332  1.00  0.79           C  
ATOM   1245  C   LEU A 177     -11.940 -30.931 -68.873  1.00  0.78           C  
ATOM   1246  CB  LEU A 177     -12.462 -29.069 -70.461  1.00  0.75           C  
ATOM   1247  O   LEU A 177     -12.872 -30.968 -68.066  1.00  0.76           O  
ATOM   1248  CG  LEU A 177     -12.545 -28.514 -71.884  1.00  0.73           C  
ATOM   1249  CD1 LEU A 177     -12.892 -27.029 -71.854  1.00  0.70           C  
ATOM   1250  CD2 LEU A 177     -11.234 -28.748 -72.627  1.00  0.72           C  
ATOM   1251  N   SER A 178     -10.660 -31.390 -68.477  1.00  0.81           N  
ATOM   1252  CA  SER A 178     -10.193 -31.456 -67.096  1.00  0.82           C  
ATOM   1253  C   SER A 178      -9.625 -30.116 -66.640  1.00  0.82           C  
ATOM   1254  CB  SER A 178      -9.135 -32.548 -66.939  1.00  0.80           C  
ATOM   1255  O   SER A 178      -9.285 -29.266 -67.466  1.00  0.80           O  
ATOM   1256  OG  SER A 178      -7.939 -32.190 -67.610  1.00  0.77           O  
ATOM   1257  N   ALA A 179      -9.669 -29.845 -65.373  1.00  0.76           N  
ATOM   1258  CA  ALA A 179      -9.007 -28.643 -64.871  1.00  0.79           C  
ATOM   1259  C   ALA A 179      -7.636 -28.462 -65.515  1.00  0.78           C  
ATOM   1260  CB  ALA A 179      -8.874 -28.706 -63.351  1.00  0.75           C  
ATOM   1261  O   ALA A 179      -7.254 -27.344 -65.871  1.00  0.78           O  
ATOM   1262  N   GLY A 180      -6.868 -29.535 -65.803  1.00  0.79           N  
ATOM   1263  CA  GLY A 180      -5.560 -29.519 -66.440  1.00  0.80           C  
ATOM   1264  C   GLY A 180      -5.604 -29.045 -67.880  1.00  0.79           C  
ATOM   1265  O   GLY A 180      -4.676 -28.384 -68.350  1.00  0.78           O  
ATOM   1266  N   ASP A 181      -6.746 -29.284 -68.599  1.00  0.79           N  
ATOM   1267  CA  ASP A 181      -6.861 -28.925 -70.010  1.00  0.80           C  
ATOM   1268  C   ASP A 181      -6.981 -27.413 -70.184  1.00  0.78           C  
ATOM   1269  CB  ASP A 181      -8.065 -29.624 -70.645  1.00  0.77           C  
ATOM   1270  O   ASP A 181      -6.607 -26.871 -71.226  1.00  0.76           O  
ATOM   1271  CG  ASP A 181      -7.926 -31.136 -70.672  1.00  0.75           C  
ATOM   1272  OD1 ASP A 181      -6.855 -31.644 -71.069  1.00  0.78           O  
ATOM   1273  OD2 ASP A 181      -8.898 -31.827 -70.295  1.00  0.80           O  
ATOM   1274  N   VAL A 182      -7.457 -26.725 -69.158  1.00  0.80           N  
ATOM   1275  CA  VAL A 182      -7.677 -25.285 -69.245  1.00  0.81           C  
ATOM   1276  C   VAL A 182      -6.734 -24.560 -68.287  1.00  0.79           C  
ATOM   1277  CB  VAL A 182      -9.144 -24.914 -68.931  1.00  0.77           C  
ATOM   1278  O   VAL A 182      -6.857 -23.349 -68.082  1.00  0.77           O  
ATOM   1279  CG1 VAL A 182     -10.081 -25.461 -70.007  1.00  0.72           C  
ATOM   1280  CG2 VAL A 182      -9.543 -25.438 -67.553  1.00  0.70           C  
ATOM   1281  N   GLY A 183      -5.749 -25.232 -67.692  1.00  0.81           N  
ATOM   1282  CA  GLY A 183      -4.841 -24.639 -66.723  1.00  0.81           C  
ATOM   1283  C   GLY A 183      -5.523 -24.255 -65.424  1.00  0.79           C  
ATOM   1284  O   GLY A 183      -5.014 -23.420 -64.672  1.00  0.75           O  
ATOM   1285  N   ALA A 184      -6.835 -24.841 -65.294  1.00  0.81           N  
ATOM   1286  CA  ALA A 184      -7.583 -24.587 -64.066  1.00  0.82           C  
ATOM   1287  C   ALA A 184      -7.146 -25.535 -62.952  1.00  0.81           C  
ATOM   1288  CB  ALA A 184      -9.083 -24.724 -64.318  1.00  0.79           C  
ATOM   1289  O   ALA A 184      -6.740 -26.669 -63.216  1.00  0.79           O  
ATOM   1290  N   MET A 185      -7.204 -25.255 -61.792  1.00  0.73           N  
ATOM   1291  CA  MET A 185      -6.973 -26.110 -60.632  1.00  0.76           C  
ATOM   1292  C   MET A 185      -8.093 -27.134 -60.479  1.00  0.76           C  
ATOM   1293  CB  MET A 185      -6.855 -25.270 -59.359  1.00  0.71           C  
ATOM   1294  O   MET A 185      -9.272 -26.774 -60.472  1.00  0.75           O  
ATOM   1295  CG  MET A 185      -6.426 -26.066 -58.137  1.00  0.67           C  
ATOM   1296  SD  MET A 185      -6.147 -25.002 -56.668  1.00  0.66           S  
ATOM   1297  CE  MET A 185      -6.494 -23.371 -57.383  1.00  0.62           C  
ATOM   1298  N   PRO A 186      -7.761 -28.421 -60.321  1.00  0.77           N  
ATOM   1299  CA  PRO A 186      -8.829 -29.385 -60.045  1.00  0.79           C  
ATOM   1300  C   PRO A 186      -9.557 -29.100 -58.733  1.00  0.79           C  
ATOM   1301  CB  PRO A 186      -8.088 -30.723 -59.979  1.00  0.77           C  
ATOM   1302  O   PRO A 186      -8.972 -28.528 -57.810  1.00  0.78           O  
ATOM   1303  CG  PRO A 186      -6.680 -30.363 -59.630  1.00  0.75           C  
ATOM   1304  CD  PRO A 186      -6.403 -28.977 -60.137  1.00  0.75           C  
ATOM   1305  N   THR A 187     -10.813 -29.511 -58.628  1.00  0.75           N  
ATOM   1306  CA  THR A 187     -11.621 -29.388 -57.420  1.00  0.75           C  
ATOM   1307  C   THR A 187     -10.992 -30.165 -56.267  1.00  0.72           C  
ATOM   1308  CB  THR A 187     -13.058 -29.889 -57.655  1.00  0.72           C  
ATOM   1309  O   THR A 187     -11.228 -29.852 -55.098  1.00  0.70           O  
ATOM   1310  CG2 THR A 187     -13.814 -28.964 -58.603  1.00  0.65           C  
ATOM   1311  OG1 THR A 187     -13.013 -31.203 -58.223  1.00  0.69           O  
ATOM   1312  N   GLY A 188     -10.183 -31.059 -56.561  1.00  0.68           N  
ATOM   1313  CA  GLY A 188      -9.469 -31.870 -55.589  1.00  0.69           C  
ATOM   1314  C   GLY A 188      -8.234 -31.187 -55.034  1.00  0.66           C  
ATOM   1315  O   GLY A 188      -7.524 -31.755 -54.201  1.00  0.64           O  
ATOM   1316  N   GLY A 189      -7.996 -29.979 -55.528  1.00  0.72           N  
ATOM   1317  CA  GLY A 189      -6.777 -29.255 -55.204  1.00  0.74           C  
ATOM   1318  C   GLY A 189      -5.664 -29.480 -56.210  1.00  0.74           C  
ATOM   1319  O   GLY A 189      -5.787 -30.322 -57.102  1.00  0.73           O  
ATOM   1320  N   GLY A 190      -4.637 -28.699 -56.170  1.00  0.68           N  
ATOM   1321  CA  GLY A 190      -3.400 -28.642 -56.933  1.00  0.69           C  
ATOM   1322  C   GLY A 190      -2.285 -27.913 -56.209  1.00  0.67           C  
ATOM   1323  O   GLY A 190      -2.525 -27.245 -55.200  1.00  0.64           O  
ATOM   1324  N   ALA A 191      -1.012 -28.309 -56.427  1.00  0.72           N  
ATOM   1325  CA  ALA A 191       0.145 -27.554 -55.953  1.00  0.75           C  
ATOM   1326  C   ALA A 191       0.333 -26.273 -56.760  1.00  0.71           C  
ATOM   1327  CB  ALA A 191       1.405 -28.414 -56.023  1.00  0.69           C  
ATOM   1328  O   ALA A 191       0.304 -26.299 -57.993  1.00  0.69           O  
ATOM   1329  N   PHE A 192       0.401 -25.187 -56.176  1.00  0.66           N  
ATOM   1330  CA  PHE A 192       0.917 -23.953 -56.755  1.00  0.71           C  
ATOM   1331  C   PHE A 192       2.434 -23.885 -56.621  1.00  0.71           C  
ATOM   1332  CB  PHE A 192       0.276 -22.734 -56.085  1.00  0.65           C  
ATOM   1333  O   PHE A 192       2.974 -24.064 -55.528  1.00  0.71           O  
ATOM   1334  CG  PHE A 192      -1.208 -22.627 -56.312  1.00  0.62           C  
ATOM   1335  CD1 PHE A 192      -1.709 -21.976 -57.432  1.00  0.59           C  
ATOM   1336  CD2 PHE A 192      -2.103 -23.178 -55.404  1.00  0.61           C  
ATOM   1337  CE1 PHE A 192      -3.082 -21.875 -57.645  1.00  0.58           C  
ATOM   1338  CE2 PHE A 192      -3.476 -23.082 -55.609  1.00  0.57           C  
ATOM   1339  CZ  PHE A 192      -3.964 -22.429 -56.730  1.00  0.61           C  
ATOM   1340  N   THR A 193       3.118 -23.885 -57.748  1.00  0.72           N  
ATOM   1341  CA  THR A 193       4.562 -23.674 -57.732  1.00  0.74           C  
ATOM   1342  C   THR A 193       4.891 -22.185 -57.791  1.00  0.72           C  
ATOM   1343  CB  THR A 193       5.246 -24.402 -58.903  1.00  0.71           C  
ATOM   1344  O   THR A 193       6.038 -21.788 -57.571  1.00  0.70           O  
ATOM   1345  CG2 THR A 193       5.113 -25.915 -58.764  1.00  0.65           C  
ATOM   1346  OG1 THR A 193       4.638 -23.990 -60.134  1.00  0.77           O  
ATOM   1347  N   GLY A 194       3.772 -21.472 -58.168  1.00  0.74           N  
ATOM   1348  CA  GLY A 194       3.896 -20.023 -58.152  1.00  0.76           C  
ATOM   1349  C   GLY A 194       3.150 -19.373 -57.003  1.00  0.73           C  
ATOM   1350  O   GLY A 194       2.473 -20.054 -56.231  1.00  0.69           O  
ATOM   1351  N   ASP A 195       3.347 -17.954 -56.896  1.00  0.76           N  
ATOM   1352  CA  ASP A 195       2.616 -17.236 -55.856  1.00  0.78           C  
ATOM   1353  C   ASP A 195       1.115 -17.240 -56.136  1.00  0.74           C  
ATOM   1354  CB  ASP A 195       3.126 -15.798 -55.737  1.00  0.74           C  
ATOM   1355  O   ASP A 195       0.687 -16.960 -57.258  1.00  0.71           O  
ATOM   1356  CG  ASP A 195       4.595 -15.718 -55.362  1.00  0.69           C  
ATOM   1357  OD1 ASP A 195       5.109 -16.651 -54.707  1.00  0.72           O  
ATOM   1358  OD2 ASP A 195       5.244 -14.712 -55.720  1.00  0.81           O  
ATOM   1359  N   PHE A 196       0.387 -17.626 -55.225  1.00  0.76           N  
ATOM   1360  CA  PHE A 196      -1.067 -17.518 -55.237  1.00  0.78           C  
ATOM   1361  C   PHE A 196      -1.514 -16.163 -54.700  1.00  0.76           C  
ATOM   1362  CB  PHE A 196      -1.699 -18.643 -54.411  1.00  0.74           C  
ATOM   1363  O   PHE A 196      -1.216 -15.813 -53.556  1.00  0.73           O  
ATOM   1364  CG  PHE A 196      -3.203 -18.621 -54.405  1.00  0.70           C  
ATOM   1365  CD1 PHE A 196      -3.923 -19.001 -55.531  1.00  0.68           C  
ATOM   1366  CD2 PHE A 196      -3.898 -18.219 -53.271  1.00  0.70           C  
ATOM   1367  CE1 PHE A 196      -5.316 -18.981 -55.528  1.00  0.68           C  
ATOM   1368  CE2 PHE A 196      -5.290 -18.197 -53.261  1.00  0.67           C  
ATOM   1369  CZ  PHE A 196      -5.997 -18.578 -54.390  1.00  0.68           C  
ATOM   1370  N   SER A 197      -1.976 -15.354 -55.605  1.00  0.80           N  
ATOM   1371  CA  SER A 197      -2.449 -14.023 -55.241  1.00  0.81           C  
ATOM   1372  C   SER A 197      -3.970 -13.937 -55.316  1.00  0.80           C  
ATOM   1373  CB  SER A 197      -1.825 -12.964 -56.150  1.00  0.78           C  
ATOM   1374  O   SER A 197      -4.578 -14.422 -56.272  1.00  0.78           O  
ATOM   1375  OG  SER A 197      -2.309 -13.091 -57.476  1.00  0.73           O  
ATOM   1376  N   LEU A 198      -4.659 -13.434 -54.363  1.00  0.81           N  
ATOM   1377  CA  LEU A 198      -6.066 -13.049 -54.329  1.00  0.82           C  
ATOM   1378  C   LEU A 198      -6.226 -11.551 -54.561  1.00  0.80           C  
ATOM   1379  CB  LEU A 198      -6.696 -13.440 -52.989  1.00  0.79           C  
ATOM   1380  O   LEU A 198      -5.939 -10.746 -53.672  1.00  0.78           O  
ATOM   1381  CG  LEU A 198      -6.741 -14.935 -52.672  1.00  0.74           C  
ATOM   1382  CD1 LEU A 198      -7.296 -15.163 -51.270  1.00  0.70           C  
ATOM   1383  CD2 LEU A 198      -7.575 -15.678 -53.710  1.00  0.71           C  
ATOM   1384  N   ASN A 199      -6.452 -11.255 -55.798  1.00  0.84           N  
ATOM   1385  CA  ASN A 199      -6.616  -9.874 -56.240  1.00  0.85           C  
ATOM   1386  C   ASN A 199      -8.059  -9.403 -56.084  1.00  0.84           C  
ATOM   1387  CB  ASN A 199      -6.160  -9.718 -57.692  1.00  0.81           C  
ATOM   1388  O   ASN A 199      -8.995 -10.148 -56.381  1.00  0.81           O  
ATOM   1389  CG  ASN A 199      -6.087  -8.268 -58.128  1.00  0.74           C  
ATOM   1390  ND2 ASN A 199      -5.668  -8.042 -59.367  1.00  0.73           N  
ATOM   1391  OD1 ASN A 199      -6.404  -7.358 -57.357  1.00  0.73           O  
ATOM   1392  N   GLY A 200      -8.278  -8.215 -55.528  1.00  0.84           N  
ATOM   1393  CA  GLY A 200      -9.567  -7.557 -55.380  1.00  0.85           C  
ATOM   1394  C   GLY A 200      -9.463  -6.045 -55.325  1.00  0.85           C  
ATOM   1395  O   GLY A 200      -8.407  -5.502 -54.992  1.00  0.83           O  
ATOM   1396  N   ALA A 201     -10.578  -5.357 -55.745  1.00  0.88           N  
ATOM   1397  CA  ALA A 201     -10.617  -3.898 -55.707  1.00  0.90           C  
ATOM   1398  C   ALA A 201     -10.412  -3.380 -54.286  1.00  0.90           C  
ATOM   1399  CB  ALA A 201     -11.941  -3.386 -56.271  1.00  0.87           C  
ATOM   1400  O   ALA A 201     -10.735  -4.070 -53.316  1.00  0.89           O  
ATOM   1401  N   SER A 202      -9.935  -2.060 -54.052  1.00  0.80           N  
ATOM   1402  CA  SER A 202      -9.948  -1.344 -52.781  1.00  0.85           C  
ATOM   1403  C   SER A 202     -11.359  -1.258 -52.210  1.00  0.80           C  
ATOM   1404  CB  SER A 202      -9.372   0.063 -52.952  1.00  0.78           C  
ATOM   1405  O   SER A 202     -12.332  -1.141 -52.958  1.00  0.77           O  
ATOM   1406  OG  SER A 202      -9.226   0.703 -51.696  1.00  0.69           O  
ATOM   1407  N   GLY A 203     -11.619  -1.606 -50.996  1.00  0.80           N  
ATOM   1408  CA  GLY A 203     -12.932  -1.667 -50.374  1.00  0.83           C  
ATOM   1409  C   GLY A 203     -13.627  -3.000 -50.577  1.00  0.78           C  
ATOM   1410  O   GLY A 203     -14.814  -3.140 -50.275  1.00  0.75           O  
ATOM   1411  N   SER A 204     -12.949  -3.946 -51.191  1.00  0.89           N  
ATOM   1412  CA  SER A 204     -13.562  -5.267 -51.292  1.00  0.90           C  
ATOM   1413  C   SER A 204     -12.817  -6.288 -50.439  1.00  0.89           C  
ATOM   1414  CB  SER A 204     -13.594  -5.732 -52.748  1.00  0.88           C  
ATOM   1415  O   SER A 204     -11.592  -6.226 -50.315  1.00  0.87           O  
ATOM   1416  OG  SER A 204     -12.303  -6.126 -53.180  1.00  0.86           O  
ATOM   1417  N   TYR A 205     -13.563  -7.229 -49.744  1.00  0.85           N  
ATOM   1418  CA  TYR A 205     -12.842  -8.283 -49.040  1.00  0.87           C  
ATOM   1419  C   TYR A 205     -12.461  -9.412 -49.991  1.00  0.85           C  
ATOM   1420  CB  TYR A 205     -13.686  -8.835 -47.888  1.00  0.81           C  
ATOM   1421  O   TYR A 205     -13.121  -9.622 -51.012  1.00  0.81           O  
ATOM   1422  CG  TYR A 205     -14.863  -9.665 -48.340  1.00  0.72           C  
ATOM   1423  CD1 TYR A 205     -16.096  -9.074 -48.607  1.00  0.66           C  
ATOM   1424  CD2 TYR A 205     -14.745 -11.041 -48.501  1.00  0.67           C  
ATOM   1425  CE1 TYR A 205     -17.184  -9.835 -49.022  1.00  0.64           C  
ATOM   1426  CE2 TYR A 205     -15.825 -11.813 -48.916  1.00  0.59           C  
ATOM   1427  OH  TYR A 205     -18.112 -11.960 -49.585  1.00  0.48           O  
ATOM   1428  CZ  TYR A 205     -17.039 -11.201 -49.174  1.00  0.67           C  
ATOM   1429  N   ARG A 206     -11.427 -10.117 -49.829  1.00  0.90           N  
ATOM   1430  CA  ARG A 206     -10.986 -11.392 -50.384  1.00  0.91           C  
ATOM   1431  C   ARG A 206     -10.587 -12.362 -49.277  1.00  0.90           C  
ATOM   1432  CB  ARG A 206      -9.814 -11.184 -51.346  1.00  0.89           C  
ATOM   1433  O   ARG A 206      -9.899 -11.980 -48.328  1.00  0.89           O  
ATOM   1434  CG  ARG A 206     -10.171 -10.382 -52.587  1.00  0.85           C  
ATOM   1435  CD  ARG A 206     -11.166 -11.121 -53.470  1.00  0.83           C  
ATOM   1436  NE  ARG A 206     -11.517 -10.344 -54.655  1.00  0.83           N  
ATOM   1437  NH1 ARG A 206     -13.337  -9.302 -53.687  1.00  0.72           N  
ATOM   1438  NH2 ARG A 206     -12.768  -8.841 -55.860  1.00  0.69           N  
ATOM   1439  CZ  ARG A 206     -12.540  -9.497 -54.731  1.00  0.81           C  
ATOM   1440  N   GLN A 207     -11.090 -13.491 -49.394  1.00  0.88           N  
ATOM   1441  CA  GLN A 207     -10.844 -14.473 -48.343  1.00  0.90           C  
ATOM   1442  C   GLN A 207     -10.519 -15.842 -48.935  1.00  0.87           C  
ATOM   1443  CB  GLN A 207     -12.053 -14.578 -47.412  1.00  0.85           C  
ATOM   1444  O   GLN A 207     -11.001 -16.187 -50.016  1.00  0.84           O  
ATOM   1445  CG  GLN A 207     -13.299 -15.141 -48.082  1.00  0.77           C  
ATOM   1446  CD  GLN A 207     -14.506 -15.151 -47.163  1.00  0.75           C  
ATOM   1447  NE2 GLN A 207     -15.544 -15.883 -47.556  1.00  0.72           N  
ATOM   1448  OE1 GLN A 207     -14.506 -14.508 -46.109  1.00  0.77           O  
ATOM   1449  N   TRP A 208      -9.654 -16.579 -48.290  1.00  0.86           N  
ATOM   1450  CA  TRP A 208      -9.498 -18.025 -48.414  1.00  0.89           C  
ATOM   1451  C   TRP A 208      -9.950 -18.732 -47.141  1.00  0.88           C  
ATOM   1452  CB  TRP A 208      -8.043 -18.385 -48.724  1.00  0.83           C  
ATOM   1453  O   TRP A 208      -9.737 -18.229 -46.035  1.00  0.86           O  
ATOM   1454  CG  TRP A 208      -7.727 -19.841 -48.561  1.00  0.66           C  
ATOM   1455  CD1 TRP A 208      -8.588 -20.892 -48.712  1.00  0.57           C  
ATOM   1456  CD2 TRP A 208      -6.461 -20.407 -48.211  1.00  0.59           C  
ATOM   1457  CE2 TRP A 208      -6.626 -21.809 -48.167  1.00  0.47           C  
ATOM   1458  CE3 TRP A 208      -5.200 -19.863 -47.930  1.00  0.48           C  
ATOM   1459  NE1 TRP A 208      -7.932 -22.079 -48.476  1.00  0.48           N  
ATOM   1460  CH2 TRP A 208      -4.354 -22.118 -47.583  1.00  0.44           C  
ATOM   1461  CZ2 TRP A 208      -5.577 -22.675 -47.853  1.00  0.55           C  
ATOM   1462  CZ3 TRP A 208      -4.157 -20.727 -47.618  1.00  0.37           C  
ATOM   1463  N   SER A 209     -10.679 -19.812 -47.235  1.00  0.89           N  
ATOM   1464  CA  SER A 209     -11.269 -20.562 -46.131  1.00  0.90           C  
ATOM   1465  C   SER A 209     -10.642 -21.947 -46.007  1.00  0.89           C  
ATOM   1466  CB  SER A 209     -12.781 -20.692 -46.318  1.00  0.86           C  
ATOM   1467  O   SER A 209     -10.235 -22.542 -47.007  1.00  0.86           O  
ATOM   1468  OG  SER A 209     -13.085 -21.229 -47.594  1.00  0.72           O  
ATOM   1469  N   LEU A 210     -10.446 -22.536 -44.802  1.00  0.89           N  
ATOM   1470  CA  LEU A 210     -10.263 -23.949 -44.487  1.00  0.90           C  
ATOM   1471  C   LEU A 210     -11.582 -24.588 -44.065  1.00  0.90           C  
ATOM   1472  CB  LEU A 210      -9.221 -24.121 -43.379  1.00  0.88           C  
ATOM   1473  O   LEU A 210     -12.181 -24.183 -43.066  1.00  0.89           O  
ATOM   1474  CG  LEU A 210      -7.858 -23.473 -43.624  1.00  0.83           C  
ATOM   1475  CD1 LEU A 210      -6.946 -23.686 -42.420  1.00  0.79           C  
ATOM   1476  CD2 LEU A 210      -7.219 -24.032 -44.890  1.00  0.80           C  
ATOM   1477  N   ASP A 211     -12.123 -25.445 -44.908  1.00  0.87           N  
ATOM   1478  CA  ASP A 211     -13.432 -26.069 -44.739  1.00  0.89           C  
ATOM   1479  C   ASP A 211     -13.295 -27.500 -44.223  1.00  0.88           C  
ATOM   1480  CB  ASP A 211     -14.206 -26.057 -46.058  1.00  0.86           C  
ATOM   1481  O   ASP A 211     -12.352 -28.207 -44.581  1.00  0.86           O  
ATOM   1482  CG  ASP A 211     -14.494 -24.654 -46.564  1.00  0.81           C  
ATOM   1483  OD1 ASP A 211     -14.143 -23.673 -45.874  1.00  0.80           O  
ATOM   1484  OD2 ASP A 211     -15.081 -24.529 -47.661  1.00  0.84           O  
ATOM   1485  N   VAL A 212     -14.123 -28.034 -43.382  1.00  0.89           N  
ATOM   1486  CA  VAL A 212     -14.287 -29.415 -42.941  1.00  0.91           C  
ATOM   1487  C   VAL A 212     -15.709 -29.886 -43.236  1.00  0.90           C  
ATOM   1488  CB  VAL A 212     -13.976 -29.570 -41.435  1.00  0.90           C  
ATOM   1489  O   VAL A 212     -16.680 -29.272 -42.785  1.00  0.89           O  
ATOM   1490  CG1 VAL A 212     -14.140 -31.024 -40.997  1.00  0.88           C  
ATOM   1491  CG2 VAL A 212     -12.564 -29.073 -41.129  1.00  0.87           C  
ATOM   1492  N   GLY A 213     -15.908 -30.966 -44.047  1.00  0.82           N  
ATOM   1493  CA  GLY A 213     -17.198 -31.471 -44.489  1.00  0.86           C  
ATOM   1494  C   GLY A 213     -17.995 -30.456 -45.285  1.00  0.82           C  
ATOM   1495  O   GLY A 213     -19.219 -30.382 -45.159  1.00  0.79           O  
ATOM   1496  N   GLY A 214     -17.323 -29.437 -46.043  1.00  0.83           N  
ATOM   1497  CA  GLY A 214     -17.916 -28.366 -46.827  1.00  0.85           C  
ATOM   1498  C   GLY A 214     -18.311 -27.163 -45.992  1.00  0.83           C  
ATOM   1499  O   GLY A 214     -18.898 -26.208 -46.507  1.00  0.82           O  
ATOM   1500  N   VAL A 215     -18.031 -27.109 -44.714  1.00  0.91           N  
ATOM   1501  CA  VAL A 215     -18.371 -25.992 -43.839  1.00  0.93           C  
ATOM   1502  C   VAL A 215     -17.100 -25.250 -43.431  1.00  0.92           C  
ATOM   1503  CB  VAL A 215     -19.137 -26.467 -42.584  1.00  0.92           C  
ATOM   1504  O   VAL A 215     -16.147 -25.860 -42.942  1.00  0.91           O  
ATOM   1505  CG1 VAL A 215     -19.538 -25.278 -41.714  1.00  0.92           C  
ATOM   1506  CG2 VAL A 215     -20.367 -27.279 -42.986  1.00  0.91           C  
ATOM   1507  N   LYS A 216     -17.013 -23.996 -43.591  1.00  0.91           N  
ATOM   1508  CA  LYS A 216     -15.887 -23.118 -43.287  1.00  0.92           C  
ATOM   1509  C   LYS A 216     -15.565 -23.134 -41.795  1.00  0.92           C  
ATOM   1510  CB  LYS A 216     -16.182 -21.689 -43.744  1.00  0.90           C  
ATOM   1511  O   LYS A 216     -16.437 -22.872 -40.964  1.00  0.91           O  
ATOM   1512  CG  LYS A 216     -16.384 -21.549 -45.246  1.00  0.84           C  
ATOM   1513  CD  LYS A 216     -16.667 -20.104 -45.640  1.00  0.82           C  
ATOM   1514  CE  LYS A 216     -16.917 -19.971 -47.136  1.00  0.81           C  
ATOM   1515  NZ  LYS A 216     -17.203 -18.557 -47.525  1.00  0.76           N  
ATOM   1516  N   ARG A 217     -14.233 -23.348 -41.408  1.00  0.94           N  
ATOM   1517  CA  ARG A 217     -13.799 -23.346 -40.015  1.00  0.94           C  
ATOM   1518  C   ARG A 217     -12.880 -22.163 -39.730  1.00  0.94           C  
ATOM   1519  CB  ARG A 217     -13.088 -24.657 -39.672  1.00  0.93           C  
ATOM   1520  O   ARG A 217     -12.988 -21.525 -38.681  1.00  0.93           O  
ATOM   1521  CG  ARG A 217     -14.003 -25.870 -39.662  1.00  0.90           C  
ATOM   1522  CD  ARG A 217     -15.123 -25.724 -38.640  1.00  0.87           C  
ATOM   1523  NE  ARG A 217     -15.929 -26.937 -38.547  1.00  0.89           N  
ATOM   1524  NH1 ARG A 217     -17.783 -26.033 -39.587  1.00  0.78           N  
ATOM   1525  NH2 ARG A 217     -17.817 -28.207 -38.862  1.00  0.74           N  
ATOM   1526  CZ  ARG A 217     -17.175 -27.056 -38.999  1.00  0.85           C  
ATOM   1527  N   TRP A 218     -12.147 -21.834 -40.778  1.00  0.89           N  
ATOM   1528  CA  TRP A 218     -11.203 -20.724 -40.697  1.00  0.93           C  
ATOM   1529  C   TRP A 218     -11.258 -19.870 -41.960  1.00  0.88           C  
ATOM   1530  CB  TRP A 218      -9.780 -21.243 -40.478  1.00  0.89           C  
ATOM   1531  O   TRP A 218     -11.456 -20.390 -43.060  1.00  0.84           O  
ATOM   1532  CG  TRP A 218      -9.612 -22.050 -39.225  1.00  0.77           C  
ATOM   1533  CD1 TRP A 218      -9.758 -23.402 -39.090  1.00  0.69           C  
ATOM   1534  CD2 TRP A 218      -9.270 -21.552 -37.928  1.00  0.74           C  
ATOM   1535  CE2 TRP A 218      -9.225 -22.660 -37.053  1.00  0.81           C  
ATOM   1536  CE3 TRP A 218      -8.995 -20.275 -37.421  1.00  0.74           C  
ATOM   1537  NE1 TRP A 218      -9.527 -23.775 -37.787  1.00  0.82           N  
ATOM   1538  CH2 TRP A 218      -8.652 -21.268 -35.227  1.00  0.75           C  
ATOM   1539  CZ2 TRP A 218      -8.917 -22.528 -35.697  1.00  0.79           C  
ATOM   1540  CZ3 TRP A 218      -8.688 -20.146 -36.071  1.00  0.76           C  
ATOM   1541  N   THR A 219     -11.142 -18.588 -41.769  1.00  0.93           N  
ATOM   1542  CA  THR A 219     -11.019 -17.679 -42.903  1.00  0.93           C  
ATOM   1543  C   THR A 219      -9.829 -16.741 -42.718  1.00  0.93           C  
ATOM   1544  CB  THR A 219     -12.303 -16.852 -43.099  1.00  0.90           C  
ATOM   1545  O   THR A 219      -9.715 -16.071 -41.690  1.00  0.92           O  
ATOM   1546  CG2 THR A 219     -13.464 -17.736 -43.542  1.00  0.74           C  
ATOM   1547  OG1 THR A 219     -12.646 -16.215 -41.863  1.00  0.71           O  
ATOM   1548  N   PHE A 220      -8.957 -16.752 -43.706  1.00  0.92           N  
ATOM   1549  CA  PHE A 220      -7.958 -15.709 -43.906  1.00  0.93           C  
ATOM   1550  C   PHE A 220      -8.474 -14.640 -44.862  1.00  0.91           C  
ATOM   1551  CB  PHE A 220      -6.654 -16.307 -44.442  1.00  0.91           C  
ATOM   1552  O   PHE A 220      -8.870 -14.947 -45.988  1.00  0.89           O  
ATOM   1553  CG  PHE A 220      -6.079 -17.391 -43.570  1.00  0.85           C  
ATOM   1554  CD1 PHE A 220      -5.010 -17.127 -42.723  1.00  0.78           C  
ATOM   1555  CD2 PHE A 220      -6.609 -18.674 -43.597  1.00  0.79           C  
ATOM   1556  CE1 PHE A 220      -4.476 -18.128 -41.914  1.00  0.82           C  
ATOM   1557  CE2 PHE A 220      -6.082 -19.680 -42.792  1.00  0.82           C  
ATOM   1558  CZ  PHE A 220      -5.014 -19.405 -41.952  1.00  0.82           C  
ATOM   1559  N   GLN A 221      -8.484 -13.466 -44.343  1.00  0.93           N  
ATOM   1560  CA  GLN A 221      -9.206 -12.420 -45.061  1.00  0.93           C  
ATOM   1561  C   GLN A 221      -8.395 -11.128 -45.112  1.00  0.93           C  
ATOM   1562  CB  GLN A 221     -10.565 -12.161 -44.409  1.00  0.92           C  
ATOM   1563  O   GLN A 221      -7.948 -10.628 -44.078  1.00  0.92           O  
ATOM   1564  CG  GLN A 221     -11.392 -11.094 -45.113  1.00  0.87           C  
ATOM   1565  CD  GLN A 221     -12.726 -10.842 -44.435  1.00  0.83           C  
ATOM   1566  NE2 GLN A 221     -13.096  -9.573 -44.309  1.00  0.83           N  
ATOM   1567  OE1 GLN A 221     -13.418 -11.781 -44.029  1.00  0.84           O  
ATOM   1568  N   LYS A 222      -8.163 -10.655 -46.274  1.00  0.90           N  
ATOM   1569  CA  LYS A 222      -8.042  -9.209 -46.441  1.00  0.91           C  
ATOM   1570  C   LYS A 222      -9.388  -8.518 -46.243  1.00  0.90           C  
ATOM   1571  CB  LYS A 222      -7.479  -8.874 -47.823  1.00  0.88           C  
ATOM   1572  O   LYS A 222     -10.366  -8.848 -46.916  1.00  0.89           O  
ATOM   1573  CG  LYS A 222      -7.239  -7.389 -48.051  1.00  0.80           C  
ATOM   1574  CD  LYS A 222      -7.134  -7.060 -49.534  1.00  0.78           C  
ATOM   1575  CE  LYS A 222      -7.809  -5.736 -49.864  1.00  0.78           C  
ATOM   1576  NZ  LYS A 222      -7.629  -5.364 -51.299  1.00  0.66           N  
ATOM   1577  N   ASP A 223      -9.478  -7.508 -45.275  1.00  0.88           N  
ATOM   1578  CA  ASP A 223     -10.754  -6.869 -44.965  1.00  0.89           C  
ATOM   1579  C   ASP A 223     -11.141  -5.863 -46.045  1.00  0.88           C  
ATOM   1580  CB  ASP A 223     -10.691  -6.179 -43.601  1.00  0.85           C  
ATOM   1581  O   ASP A 223     -10.443  -5.725 -47.052  1.00  0.86           O  
ATOM   1582  CG  ASP A 223      -9.784  -4.962 -43.593  1.00  0.77           C  
ATOM   1583  OD1 ASP A 223      -9.422  -4.464 -44.681  1.00  0.74           O  
ATOM   1584  OD2 ASP A 223      -9.424  -4.498 -42.489  1.00  0.77           O  
ATOM   1585  N   ASP A 224     -12.333  -5.307 -45.861  1.00  0.85           N  
ATOM   1586  CA  ASP A 224     -12.964  -4.396 -46.811  1.00  0.87           C  
ATOM   1587  C   ASP A 224     -12.606  -2.944 -46.499  1.00  0.84           C  
ATOM   1588  CB  ASP A 224     -14.483  -4.577 -46.801  1.00  0.81           C  
ATOM   1589  O   ASP A 224     -13.178  -2.020 -47.081  1.00  0.81           O  
ATOM   1590  CG  ASP A 224     -15.092  -4.402 -45.421  1.00  0.75           C  
ATOM   1591  OD1 ASP A 224     -14.358  -4.497 -44.414  1.00  0.71           O  
ATOM   1592  OD2 ASP A 224     -16.318  -4.171 -45.340  1.00  0.78           O  
ATOM   1593  N   VAL A 225     -11.759  -2.629 -45.564  1.00  0.85           N  
ATOM   1594  CA  VAL A 225     -11.303  -1.261 -45.344  1.00  0.88           C  
ATOM   1595  C   VAL A 225     -10.627  -0.732 -46.607  1.00  0.88           C  
ATOM   1596  CB  VAL A 225     -10.333  -1.173 -44.143  1.00  0.86           C  
ATOM   1597  O   VAL A 225      -9.643  -1.306 -47.079  1.00  0.88           O  
ATOM   1598  CG1 VAL A 225      -9.886   0.270 -43.916  1.00  0.86           C  
ATOM   1599  CG2 VAL A 225     -10.991  -1.737 -42.885  1.00  0.86           C  
ATOM   1600  N   ALA A 226     -11.110   0.309 -47.208  1.00  0.85           N  
ATOM   1601  CA  ALA A 226     -10.594   0.925 -48.427  1.00  0.88           C  
ATOM   1602  C   ALA A 226      -9.161   1.412 -48.232  1.00  0.86           C  
ATOM   1603  CB  ALA A 226     -11.491   2.082 -48.860  1.00  0.83           C  
ATOM   1604  O   ALA A 226      -8.816   1.935 -47.169  1.00  0.85           O  
ATOM   1605  N   GLU A 227      -8.350   1.236 -49.248  1.00  0.87           N  
ATOM   1606  CA  GLU A 227      -6.994   1.776 -49.251  1.00  0.90           C  
ATOM   1607  C   GLU A 227      -7.003   3.292 -49.429  1.00  0.88           C  
ATOM   1608  CB  GLU A 227      -6.158   1.122 -50.355  1.00  0.86           C  
ATOM   1609  O   GLU A 227      -7.715   3.817 -50.287  1.00  0.86           O  
ATOM   1610  CG  GLU A 227      -5.930  -0.368 -50.153  1.00  0.79           C  
ATOM   1611  CD  GLU A 227      -5.005  -0.980 -51.193  1.00  0.76           C  
ATOM   1612  OE1 GLU A 227      -4.648  -0.286 -52.171  1.00  0.81           O  
ATOM   1613  OE2 GLU A 227      -4.635  -2.164 -51.028  1.00  0.81           O  
ATOM   1614  N   ASP A 228      -6.275   4.018 -48.588  1.00  0.83           N  
ATOM   1615  CA  ASP A 228      -6.294   5.478 -48.573  1.00  0.86           C  
ATOM   1616  C   ASP A 228      -5.243   6.050 -49.521  1.00  0.81           C  
ATOM   1617  CB  ASP A 228      -6.066   6.004 -47.155  1.00  0.83           C  
ATOM   1618  O   ASP A 228      -5.122   7.270 -49.660  1.00  0.78           O  
ATOM   1619  CG  ASP A 228      -4.693   5.658 -46.608  1.00  0.82           C  
ATOM   1620  OD1 ASP A 228      -3.883   5.045 -47.336  1.00  0.81           O  
ATOM   1621  OD2 ASP A 228      -4.419   5.998 -45.436  1.00  0.89           O  
ATOM   1622  N   GLY A 229      -4.417   5.171 -50.213  1.00  0.81           N  
ATOM   1623  CA  GLY A 229      -3.299   5.576 -51.051  1.00  0.86           C  
ATOM   1624  C   GLY A 229      -2.030   5.844 -50.264  1.00  0.81           C  
ATOM   1625  O   GLY A 229      -0.971   6.086 -50.847  1.00  0.80           O  
ATOM   1626  N   LEU A 230      -2.056   5.792 -48.878  1.00  0.84           N  
ATOM   1627  CA  LEU A 230      -0.916   6.155 -48.044  1.00  0.87           C  
ATOM   1628  C   LEU A 230      -0.422   4.954 -47.245  1.00  0.79           C  
ATOM   1629  CB  LEU A 230      -1.288   7.297 -47.095  1.00  0.82           C  
ATOM   1630  O   LEU A 230       0.282   5.114 -46.245  1.00  0.72           O  
ATOM   1631  CG  LEU A 230      -1.717   8.611 -47.750  1.00  0.80           C  
ATOM   1632  CD1 LEU A 230      -2.070   9.643 -46.684  1.00  0.77           C  
ATOM   1633  CD2 LEU A 230      -0.617   9.135 -48.667  1.00  0.80           C  
ATOM   1634  N   GLY A 231      -0.805   3.633 -47.699  1.00  0.86           N  
ATOM   1635  CA  GLY A 231      -0.342   2.386 -47.112  1.00  0.88           C  
ATOM   1636  C   GLY A 231      -1.235   1.886 -45.992  1.00  0.85           C  
ATOM   1637  O   GLY A 231      -0.860   0.973 -45.253  1.00  0.81           O  
ATOM   1638  N   ALA A 232      -2.553   2.450 -45.850  1.00  0.85           N  
ATOM   1639  CA  ALA A 232      -3.559   1.985 -44.899  1.00  0.90           C  
ATOM   1640  C   ALA A 232      -4.735   1.331 -45.619  1.00  0.86           C  
ATOM   1641  CB  ALA A 232      -4.047   3.144 -44.033  1.00  0.84           C  
ATOM   1642  O   ALA A 232      -4.888   1.481 -46.833  1.00  0.85           O  
ATOM   1643  N   GLY A 233      -5.462   0.516 -44.967  1.00  0.87           N  
ATOM   1644  CA  GLY A 233      -6.578  -0.249 -45.501  1.00  0.89           C  
ATOM   1645  C   GLY A 233      -6.172  -1.618 -46.013  1.00  0.86           C  
ATOM   1646  O   GLY A 233      -4.983  -1.941 -46.062  1.00  0.83           O  
ATOM   1647  N   SER A 234      -7.211  -2.487 -46.272  1.00  0.88           N  
ATOM   1648  CA  SER A 234      -7.000  -3.880 -46.650  1.00  0.90           C  
ATOM   1649  C   SER A 234      -6.302  -4.655 -45.537  1.00  0.89           C  
ATOM   1650  CB  SER A 234      -6.177  -3.967 -47.936  1.00  0.86           C  
ATOM   1651  O   SER A 234      -5.311  -5.345 -45.782  1.00  0.87           O  
ATOM   1652  OG  SER A 234      -6.892  -3.417 -49.029  1.00  0.77           O  
ATOM   1653  N   ASN A 235      -6.724  -4.488 -44.398  1.00  0.92           N  
ATOM   1654  CA  ASN A 235      -6.128  -5.156 -43.247  1.00  0.93           C  
ATOM   1655  C   ASN A 235      -6.327  -6.668 -43.311  1.00  0.93           C  
ATOM   1656  CB  ASN A 235      -6.706  -4.599 -41.944  1.00  0.92           C  
ATOM   1657  O   ASN A 235      -7.201  -7.153 -44.032  1.00  0.92           O  
ATOM   1658  CG  ASN A 235      -6.589  -3.091 -41.851  1.00  0.89           C  
ATOM   1659  ND2 ASN A 235      -7.663  -2.438 -41.424  1.00  0.90           N  
ATOM   1660  OD1 ASN A 235      -5.541  -2.517 -42.161  1.00  0.88           O  
ATOM   1661  N   PHE A 236      -5.513  -7.455 -42.590  1.00  0.92           N  
ATOM   1662  CA  PHE A 236      -5.569  -8.912 -42.581  1.00  0.93           C  
ATOM   1663  C   PHE A 236      -6.321  -9.417 -41.355  1.00  0.93           C  
ATOM   1664  CB  PHE A 236      -4.157  -9.505 -42.612  1.00  0.92           C  
ATOM   1665  O   PHE A 236      -6.121  -8.914 -40.247  1.00  0.92           O  
ATOM   1666  CG  PHE A 236      -4.129 -11.008 -42.552  1.00  0.90           C  
ATOM   1667  CD1 PHE A 236      -4.399 -11.768 -43.684  1.00  0.86           C  
ATOM   1668  CD2 PHE A 236      -3.832 -11.662 -41.363  1.00  0.86           C  
ATOM   1669  CE1 PHE A 236      -4.374 -13.160 -43.631  1.00  0.88           C  
ATOM   1670  CE2 PHE A 236      -3.804 -13.053 -41.303  1.00  0.88           C  
ATOM   1671  CZ  PHE A 236      -4.077 -13.800 -42.438  1.00  0.87           C  
ATOM   1672  N   ARG A 237      -7.184 -10.374 -41.561  1.00  0.93           N  
ATOM   1673  CA  ARG A 237      -7.920 -11.043 -40.493  1.00  0.94           C  
ATOM   1674  C   ARG A 237      -7.812 -12.559 -40.620  1.00  0.93           C  
ATOM   1675  CB  ARG A 237      -9.391 -10.620 -40.507  1.00  0.91           C  
ATOM   1676  O   ARG A 237      -8.017 -13.113 -41.702  1.00  0.92           O  
ATOM   1677  CG  ARG A 237      -9.605  -9.131 -40.286  1.00  0.79           C  
ATOM   1678  CD  ARG A 237     -11.084  -8.772 -40.263  1.00  0.77           C  
ATOM   1679  NE  ARG A 237     -11.287  -7.330 -40.154  1.00  0.74           N  
ATOM   1680  NH1 ARG A 237     -13.573  -7.466 -39.845  1.00  0.62           N  
ATOM   1681  NH2 ARG A 237     -12.535  -5.423 -39.875  1.00  0.57           N  
ATOM   1682  CZ  ARG A 237     -12.464  -6.743 -39.958  1.00  0.71           C  
ATOM   1683  N   LEU A 238      -7.505 -13.169 -39.546  1.00  0.93           N  
ATOM   1684  CA  LEU A 238      -7.763 -14.591 -39.349  1.00  0.94           C  
ATOM   1685  C   LEU A 238      -8.959 -14.804 -38.428  1.00  0.94           C  
ATOM   1686  CB  LEU A 238      -6.528 -15.285 -38.769  1.00  0.93           C  
ATOM   1687  O   LEU A 238      -8.947 -14.364 -37.276  1.00  0.93           O  
ATOM   1688  CG  LEU A 238      -6.679 -16.770 -38.433  1.00  0.91           C  
ATOM   1689  CD1 LEU A 238      -7.031 -17.563 -39.687  1.00  0.88           C  
ATOM   1690  CD2 LEU A 238      -5.402 -17.307 -37.795  1.00  0.88           C  
ATOM   1691  N   SER A 239     -10.000 -15.416 -38.933  1.00  0.93           N  
ATOM   1692  CA  SER A 239     -11.234 -15.596 -38.175  1.00  0.94           C  
ATOM   1693  C   SER A 239     -11.598 -17.072 -38.055  1.00  0.93           C  
ATOM   1694  CB  SER A 239     -12.383 -14.830 -38.832  1.00  0.91           C  
ATOM   1695  O   SER A 239     -11.439 -17.836 -39.009  1.00  0.92           O  
ATOM   1696  OG  SER A 239     -12.061 -13.457 -38.965  1.00  0.77           O  
ATOM   1697  N   SER A 240     -12.041 -17.462 -36.930  1.00  0.93           N  
ATOM   1698  CA  SER A 240     -12.661 -18.765 -36.707  1.00  0.94           C  
ATOM   1699  C   SER A 240     -14.171 -18.701 -36.910  1.00  0.93           C  
ATOM   1700  CB  SER A 240     -12.348 -19.273 -35.299  1.00  0.92           C  
ATOM   1701  O   SER A 240     -14.773 -17.632 -36.793  1.00  0.93           O  
ATOM   1702  OG  SER A 240     -12.930 -18.431 -34.319  1.00  0.87           O  
ATOM   1703  N   ARG A 241     -14.721 -19.798 -37.188  1.00  0.93           N  
ATOM   1704  CA  ARG A 241     -16.159 -19.975 -37.363  1.00  0.93           C  
ATOM   1705  C   ARG A 241     -16.661 -21.186 -36.583  1.00  0.93           C  
ATOM   1706  CB  ARG A 241     -16.505 -20.126 -38.846  1.00  0.92           C  
ATOM   1707  O   ARG A 241     -15.891 -22.102 -36.286  1.00  0.91           O  
ATOM   1708  CG  ARG A 241     -16.232 -18.880 -39.673  1.00  0.87           C  
ATOM   1709  CD  ARG A 241     -16.694 -19.047 -41.113  1.00  0.86           C  
ATOM   1710  NE  ARG A 241     -16.654 -17.782 -41.842  1.00  0.85           N  
ATOM   1711  NH1 ARG A 241     -18.909 -17.338 -41.611  1.00  0.77           N  
ATOM   1712  NH2 ARG A 241     -17.557 -15.869 -42.737  1.00  0.73           N  
ATOM   1713  CZ  ARG A 241     -17.706 -17.000 -42.062  1.00  0.82           C  
ATOM   1714  N   ASN A 242     -17.870 -21.220 -36.172  1.00  0.93           N  
ATOM   1715  CA  ASN A 242     -18.550 -22.327 -35.507  1.00  0.94           C  
ATOM   1716  C   ASN A 242     -18.720 -23.522 -36.441  1.00  0.93           C  
ATOM   1717  CB  ASN A 242     -19.909 -21.877 -34.968  1.00  0.93           C  
ATOM   1718  O   ASN A 242     -18.471 -23.416 -37.643  1.00  0.92           O  
ATOM   1719  CG  ASN A 242     -19.788 -20.800 -33.907  1.00  0.91           C  
ATOM   1720  ND2 ASN A 242     -20.623 -19.773 -34.007  1.00  0.92           N  
ATOM   1721  OD1 ASN A 242     -18.951 -20.892 -33.005  1.00  0.90           O  
ATOM   1722  N   ASP A 243     -19.163 -24.662 -35.960  1.00  0.93           N  
ATOM   1723  CA  ASP A 243     -19.334 -25.914 -36.690  1.00  0.95           C  
ATOM   1724  C   ASP A 243     -20.404 -25.778 -37.770  1.00  0.93           C  
ATOM   1725  CB  ASP A 243     -19.696 -27.049 -35.730  1.00  0.93           C  
ATOM   1726  O   ASP A 243     -20.352 -26.465 -38.793  1.00  0.92           O  
ATOM   1727  CG  ASP A 243     -18.541 -27.460 -34.834  1.00  0.89           C  
ATOM   1728  OD1 ASP A 243     -17.374 -27.162 -35.168  1.00  0.87           O  
ATOM   1729  OD2 ASP A 243     -18.800 -28.090 -33.786  1.00  0.91           O  
ATOM   1730  N   ASP A 244     -21.336 -24.778 -37.695  1.00  0.90           N  
ATOM   1731  CA  ASP A 244     -22.370 -24.457 -38.674  1.00  0.92           C  
ATOM   1732  C   ASP A 244     -21.859 -23.449 -39.701  1.00  0.90           C  
ATOM   1733  CB  ASP A 244     -23.618 -23.912 -37.977  1.00  0.89           C  
ATOM   1734  O   ASP A 244     -22.605 -23.026 -40.587  1.00  0.87           O  
ATOM   1735  CG  ASP A 244     -23.373 -22.588 -37.273  1.00  0.83           C  
ATOM   1736  OD1 ASP A 244     -22.220 -22.106 -37.264  1.00  0.80           O  
ATOM   1737  OD2 ASP A 244     -24.342 -22.024 -36.720  1.00  0.88           O  
ATOM   1738  N   GLY A 245     -20.676 -22.910 -39.571  1.00  0.90           N  
ATOM   1739  CA  GLY A 245     -20.026 -21.989 -40.491  1.00  0.92           C  
ATOM   1740  C   GLY A 245     -20.189 -20.534 -40.092  1.00  0.90           C  
ATOM   1741  O   GLY A 245     -19.613 -19.645 -40.722  1.00  0.88           O  
ATOM   1742  N   THR A 246     -21.000 -20.303 -39.041  1.00  0.91           N  
ATOM   1743  CA  THR A 246     -21.214 -18.937 -38.575  1.00  0.93           C  
ATOM   1744  C   THR A 246     -19.921 -18.345 -38.022  1.00  0.92           C  
ATOM   1745  CB  THR A 246     -22.310 -18.881 -37.495  1.00  0.91           C  
ATOM   1746  O   THR A 246     -19.042 -19.079 -37.565  1.00  0.91           O  
ATOM   1747  CG2 THR A 246     -23.641 -19.393 -38.035  1.00  0.80           C  
ATOM   1748  OG1 THR A 246     -21.916 -19.691 -36.380  1.00  0.82           O  
ATOM   1749  N   PHE A 247     -19.706 -17.078 -38.122  1.00  0.90           N  
ATOM   1750  CA  PHE A 247     -18.550 -16.366 -37.591  1.00  0.92           C  
ATOM   1751  C   PHE A 247     -18.466 -16.522 -36.077  1.00  0.91           C  
ATOM   1752  CB  PHE A 247     -18.616 -14.881 -37.962  1.00  0.90           C  
ATOM   1753  O   PHE A 247     -19.453 -16.310 -35.370  1.00  0.89           O  
ATOM   1754  CG  PHE A 247     -17.461 -14.072 -37.436  1.00  0.88           C  
ATOM   1755  CD1 PHE A 247     -16.259 -14.017 -38.131  1.00  0.85           C  
ATOM   1756  CD2 PHE A 247     -17.577 -13.366 -36.245  1.00  0.86           C  
ATOM   1757  CE1 PHE A 247     -15.188 -13.269 -37.646  1.00  0.88           C  
ATOM   1758  CE2 PHE A 247     -16.512 -12.617 -35.755  1.00  0.88           C  
ATOM   1759  CZ  PHE A 247     -15.318 -12.571 -36.456  1.00  0.87           C  
ATOM   1760  N   LYS A 248     -17.410 -16.963 -35.490  1.00  0.94           N  
ATOM   1761  CA  LYS A 248     -17.172 -17.095 -34.056  1.00  0.94           C  
ATOM   1762  C   LYS A 248     -16.380 -15.907 -33.518  1.00  0.93           C  
ATOM   1763  CB  LYS A 248     -16.431 -18.399 -33.753  1.00  0.94           C  
ATOM   1764  O   LYS A 248     -16.870 -15.161 -32.668  1.00  0.90           O  
ATOM   1765  CG  LYS A 248     -16.199 -18.649 -32.270  1.00  0.93           C  
ATOM   1766  CD  LYS A 248     -15.542 -20.001 -32.027  1.00  0.89           C  
ATOM   1767  CE  LYS A 248     -15.333 -20.264 -30.542  1.00  0.91           C  
ATOM   1768  NZ  LYS A 248     -14.805 -21.638 -30.291  1.00  0.90           N  
ATOM   1769  N   SER A 249     -15.243 -15.665 -34.030  1.00  0.91           N  
ATOM   1770  CA  SER A 249     -14.390 -14.566 -33.587  1.00  0.92           C  
ATOM   1771  C   SER A 249     -13.252 -14.319 -34.572  1.00  0.93           C  
ATOM   1772  CB  SER A 249     -13.820 -14.856 -32.198  1.00  0.91           C  
ATOM   1773  O   SER A 249     -12.889 -15.207 -35.346  1.00  0.92           O  
ATOM   1774  OG  SER A 249     -13.007 -16.017 -32.220  1.00  0.83           O  
ATOM   1775  N   THR A 250     -12.621 -13.052 -34.564  1.00  0.92           N  
ATOM   1776  CA  THR A 250     -11.302 -12.796 -35.133  1.00  0.93           C  
ATOM   1777  C   THR A 250     -10.203 -13.185 -34.147  1.00  0.92           C  
ATOM   1778  CB  THR A 250     -11.141 -11.317 -35.528  1.00  0.91           C  
ATOM   1779  O   THR A 250     -10.162 -12.678 -33.024  1.00  0.91           O  
ATOM   1780  CG2 THR A 250      -9.780 -11.063 -36.167  1.00  0.87           C  
ATOM   1781  OG1 THR A 250     -12.169 -10.964 -36.463  1.00  0.87           O  
ATOM   1782  N   ILE A 251      -9.402 -14.207 -34.592  1.00  0.94           N  
ATOM   1783  CA  ILE A 251      -8.310 -14.732 -33.780  1.00  0.94           C  
ATOM   1784  C   ILE A 251      -7.102 -13.802 -33.876  1.00  0.93           C  
ATOM   1785  CB  ILE A 251      -7.920 -16.163 -34.213  1.00  0.92           C  
ATOM   1786  O   ILE A 251      -6.476 -13.481 -32.864  1.00  0.92           O  
ATOM   1787  CG1 ILE A 251      -9.124 -17.104 -34.091  1.00  0.83           C  
ATOM   1788  CG2 ILE A 251      -6.738 -16.675 -33.385  1.00  0.83           C  
ATOM   1789  CD1 ILE A 251      -9.688 -17.207 -32.681  1.00  0.78           C  
ATOM   1790  N   MET A 252      -6.935 -13.364 -35.045  1.00  0.94           N  
ATOM   1791  CA  MET A 252      -5.831 -12.447 -35.312  1.00  0.95           C  
ATOM   1792  C   MET A 252      -6.259 -11.345 -36.276  1.00  0.95           C  
ATOM   1793  CB  MET A 252      -4.629 -13.202 -35.882  1.00  0.93           C  
ATOM   1794  O   MET A 252      -6.938 -11.613 -37.269  1.00  0.94           O  
ATOM   1795  CG  MET A 252      -3.382 -12.346 -36.035  1.00  0.87           C  
ATOM   1796  SD  MET A 252      -1.926 -13.315 -36.588  1.00  0.89           S  
ATOM   1797  CE  MET A 252      -2.430 -13.708 -38.286  1.00  0.83           C  
ATOM   1798  N   TYR A 253      -5.844 -10.169 -35.952  1.00  0.93           N  
ATOM   1799  CA  TYR A 253      -6.007  -8.978 -36.778  1.00  0.94           C  
ATOM   1800  C   TYR A 253      -4.679  -8.253 -36.956  1.00  0.93           C  
ATOM   1801  CB  TYR A 253      -7.040  -8.032 -36.159  1.00  0.93           C  
ATOM   1802  O   TYR A 253      -3.901  -8.126 -36.007  1.00  0.92           O  
ATOM   1803  CG  TYR A 253      -7.230  -6.751 -36.935  1.00  0.89           C  
ATOM   1804  CD1 TYR A 253      -8.083  -6.700 -38.035  1.00  0.83           C  
ATOM   1805  CD2 TYR A 253      -6.557  -5.590 -36.570  1.00  0.84           C  
ATOM   1806  CE1 TYR A 253      -8.260  -5.522 -38.754  1.00  0.88           C  
ATOM   1807  CE2 TYR A 253      -6.726  -4.406 -37.281  1.00  0.87           C  
ATOM   1808  OH  TYR A 253      -7.750  -3.214 -39.078  1.00  0.78           O  
ATOM   1809  CZ  TYR A 253      -7.579  -4.382 -38.370  1.00  0.87           C  
ATOM   1810  N   ALA A 254      -4.349  -7.890 -38.206  1.00  0.94           N  
ATOM   1811  CA  ALA A 254      -3.175  -7.069 -38.493  1.00  0.95           C  
ATOM   1812  C   ALA A 254      -3.553  -5.840 -39.315  1.00  0.94           C  
ATOM   1813  CB  ALA A 254      -2.117  -7.891 -39.225  1.00  0.93           C  
ATOM   1814  O   ALA A 254      -4.083  -5.965 -40.421  1.00  0.93           O  
ATOM   1815  N   ASP A 255      -3.307  -4.659 -38.757  1.00  0.92           N  
ATOM   1816  CA  ASP A 255      -3.513  -3.371 -39.412  1.00  0.93           C  
ATOM   1817  C   ASP A 255      -2.330  -3.016 -40.309  1.00  0.92           C  
ATOM   1818  CB  ASP A 255      -3.734  -2.269 -38.373  1.00  0.91           C  
ATOM   1819  O   ASP A 255      -1.204  -2.866 -39.831  1.00  0.90           O  
ATOM   1820  CG  ASP A 255      -4.045  -0.920 -38.996  1.00  0.86           C  
ATOM   1821  OD1 ASP A 255      -3.341  -0.509 -39.944  1.00  0.84           O  
ATOM   1822  OD2 ASP A 255      -5.002  -0.261 -38.534  1.00  0.89           O  
ATOM   1823  N   ARG A 256      -2.565  -2.860 -41.625  1.00  0.93           N  
ATOM   1824  CA  ARG A 256      -1.512  -2.636 -42.611  1.00  0.94           C  
ATOM   1825  C   ARG A 256      -0.895  -1.251 -42.447  1.00  0.92           C  
ATOM   1826  CB  ARG A 256      -2.060  -2.802 -44.030  1.00  0.92           C  
ATOM   1827  O   ARG A 256       0.300  -1.065 -42.688  1.00  0.90           O  
ATOM   1828  CG  ARG A 256      -1.012  -2.631 -45.118  1.00  0.89           C  
ATOM   1829  CD  ARG A 256      -1.597  -2.857 -46.505  1.00  0.87           C  
ATOM   1830  NE  ARG A 256      -0.687  -2.407 -47.554  1.00  0.87           N  
ATOM   1831  NH1 ARG A 256      -2.355  -1.886 -49.065  1.00  0.78           N  
ATOM   1832  NH2 ARG A 256      -0.155  -1.573 -49.627  1.00  0.75           N  
ATOM   1833  CZ  ARG A 256      -1.068  -1.956 -48.746  1.00  0.84           C  
ATOM   1834  N   GLY A 257      -1.713  -0.265 -42.070  1.00  0.92           N  
ATOM   1835  CA  GLY A 257      -1.262   1.110 -41.924  1.00  0.92           C  
ATOM   1836  C   GLY A 257      -0.342   1.313 -40.735  1.00  0.91           C  
ATOM   1837  O   GLY A 257       0.739   1.891 -40.871  1.00  0.90           O  
ATOM   1838  N   THR A 258      -0.580   0.734 -39.638  1.00  0.91           N  
ATOM   1839  CA  THR A 258       0.125   0.967 -38.382  1.00  0.92           C  
ATOM   1840  C   THR A 258       1.122  -0.155 -38.106  1.00  0.91           C  
ATOM   1841  CB  THR A 258      -0.858   1.085 -37.203  1.00  0.91           C  
ATOM   1842  O   THR A 258       2.035   0.005 -37.293  1.00  0.89           O  
ATOM   1843  CG2 THR A 258      -1.866   2.206 -37.437  1.00  0.87           C  
ATOM   1844  OG1 THR A 258      -1.564  -0.153 -37.051  1.00  0.90           O  
ATOM   1845  N   GLY A 259       0.974  -1.347 -38.762  1.00  0.92           N  
ATOM   1846  CA  GLY A 259       1.724  -2.559 -38.477  1.00  0.93           C  
ATOM   1847  C   GLY A 259       1.366  -3.183 -37.141  1.00  0.91           C  
ATOM   1848  O   GLY A 259       2.139  -3.969 -36.590  1.00  0.90           O  
ATOM   1849  N   GLN A 260       0.213  -2.849 -36.590  1.00  0.92           N  
ATOM   1850  CA  GLN A 260      -0.259  -3.427 -35.336  1.00  0.93           C  
ATOM   1851  C   GLN A 260      -0.890  -4.797 -35.565  1.00  0.93           C  
ATOM   1852  CB  GLN A 260      -1.263  -2.493 -34.658  1.00  0.92           C  
ATOM   1853  O   GLN A 260      -1.654  -4.984 -36.515  1.00  0.92           O  
ATOM   1854  CG  GLN A 260      -0.653  -1.190 -34.161  1.00  0.87           C  
ATOM   1855  CD  GLN A 260      -1.681  -0.253 -33.555  1.00  0.83           C  
ATOM   1856  NE2 GLN A 260      -1.366   0.299 -32.389  1.00  0.87           N  
ATOM   1857  OE1 GLN A 260      -2.750  -0.027 -34.132  1.00  0.87           O  
ATOM   1858  N   VAL A 261      -0.556  -5.666 -34.719  1.00  0.93           N  
ATOM   1859  CA  VAL A 261      -1.154  -6.996 -34.679  1.00  0.94           C  
ATOM   1860  C   VAL A 261      -1.966  -7.160 -33.396  1.00  0.92           C  
ATOM   1861  CB  VAL A 261      -0.081  -8.104 -34.775  1.00  0.92           C  
ATOM   1862  O   VAL A 261      -1.503  -6.801 -32.311  1.00  0.91           O  
ATOM   1863  CG1 VAL A 261      -0.730  -9.487 -34.765  1.00  0.87           C  
ATOM   1864  CG2 VAL A 261       0.767  -7.917 -36.032  1.00  0.87           C  
ATOM   1865  N   ALA A 262      -3.219  -7.607 -33.530  1.00  0.92           N  
ATOM   1866  CA  ALA A 262      -4.104  -7.857 -32.395  1.00  0.93           C  
ATOM   1867  C   ALA A 262      -4.564  -9.311 -32.369  1.00  0.92           C  
ATOM   1868  CB  ALA A 262      -5.309  -6.921 -32.443  1.00  0.90           C  
ATOM   1869  O   ALA A 262      -4.897  -9.883 -33.410  1.00  0.91           O  
ATOM   1870  N   ILE A 263      -4.578  -9.942 -31.213  1.00  0.92           N  
ATOM   1871  CA  ILE A 263      -5.080 -11.290 -30.971  1.00  0.93           C  
ATOM   1872  C   ILE A 263      -6.370 -11.221 -30.157  1.00  0.91           C  
ATOM   1873  CB  ILE A 263      -4.032 -12.161 -30.243  1.00  0.90           C  
ATOM   1874  O   ILE A 263      -6.420 -10.565 -29.114  1.00  0.89           O  
ATOM   1875  CG1 ILE A 263      -2.761 -12.288 -31.090  1.00  0.85           C  
ATOM   1876  CG2 ILE A 263      -4.611 -13.540 -29.913  1.00  0.85           C  
ATOM   1877  CD1 ILE A 263      -1.656 -13.101 -30.431  1.00  0.81           C  
ATOM   1878  N   GLY A 264      -7.423 -11.755 -30.675  1.00  0.87           N  
ATOM   1879  CA  GLY A 264      -8.732 -11.831 -30.047  1.00  0.89           C  
ATOM   1880  C   GLY A 264      -9.551 -10.566 -30.218  1.00  0.84           C  
ATOM   1881  O   GLY A 264     -10.706 -10.506 -29.793  1.00  0.81           O  
ATOM   1882  N   THR A 265      -9.001  -9.500 -30.953  1.00  0.85           N  
ATOM   1883  CA  THR A 265      -9.695  -8.248 -31.232  1.00  0.87           C  
ATOM   1884  C   THR A 265      -9.337  -7.729 -32.622  1.00  0.87           C  
ATOM   1885  CB  THR A 265      -9.357  -7.176 -30.179  1.00  0.85           C  
ATOM   1886  O   THR A 265      -8.302  -8.098 -33.181  1.00  0.87           O  
ATOM   1887  CG2 THR A 265      -7.870  -6.841 -30.193  1.00  0.85           C  
ATOM   1888  OG1 THR A 265     -10.106  -5.987 -30.459  1.00  0.87           O  
ATOM   1889  N   THR A 266     -10.177  -6.787 -33.075  1.00  0.87           N  
ATOM   1890  CA  THR A 266      -9.924  -6.017 -34.287  1.00  0.88           C  
ATOM   1891  C   THR A 266      -9.553  -4.577 -33.945  1.00  0.84           C  
ATOM   1892  CB  THR A 266     -11.149  -6.026 -35.220  1.00  0.84           C  
ATOM   1893  O   THR A 266      -9.398  -3.741 -34.838  1.00  0.80           O  
ATOM   1894  CG2 THR A 266     -11.428  -7.430 -35.748  1.00  0.80           C  
ATOM   1895  OG1 THR A 266     -12.297  -5.563 -34.497  1.00  0.80           O  
ATOM   1896  N   SER A 267      -9.489  -4.204 -32.731  1.00  0.85           N  
ATOM   1897  CA  SER A 267      -9.132  -2.884 -32.222  1.00  0.87           C  
ATOM   1898  C   SER A 267      -7.849  -2.936 -31.399  1.00  0.85           C  
ATOM   1899  CB  SER A 267     -10.268  -2.311 -31.373  1.00  0.82           C  
ATOM   1900  O   SER A 267      -7.896  -3.040 -30.171  1.00  0.82           O  
ATOM   1901  OG  SER A 267     -11.460  -2.205 -32.133  1.00  0.76           O  
ATOM   1902  N   PRO A 268      -6.656  -3.106 -32.157  1.00  0.86           N  
ATOM   1903  CA  PRO A 268      -5.409  -3.044 -31.391  1.00  0.88           C  
ATOM   1904  C   PRO A 268      -5.290  -1.768 -30.560  1.00  0.86           C  
ATOM   1905  CB  PRO A 268      -4.327  -3.093 -32.473  1.00  0.85           C  
ATOM   1906  O   PRO A 268      -5.795  -0.716 -30.961  1.00  0.84           O  
ATOM   1907  CG  PRO A 268      -4.982  -2.532 -33.694  1.00  0.84           C  
ATOM   1908  CD  PRO A 268      -6.450  -2.845 -33.634  1.00  0.83           C  
ATOM   1909  N   TYR A 269      -4.647  -1.818 -29.336  1.00  0.79           N  
ATOM   1910  CA  TYR A 269      -4.429  -0.659 -28.477  1.00  0.83           C  
ATOM   1911  C   TYR A 269      -3.463   0.326 -29.124  1.00  0.78           C  
ATOM   1912  CB  TYR A 269      -3.891  -1.097 -27.111  1.00  0.76           C  
ATOM   1913  O   TYR A 269      -2.448  -0.076 -29.697  1.00  0.75           O  
ATOM   1914  CG  TYR A 269      -4.833  -1.997 -26.348  1.00  0.69           C  
ATOM   1915  CD1 TYR A 269      -6.060  -1.524 -25.888  1.00  0.66           C  
ATOM   1916  CD2 TYR A 269      -4.497  -3.320 -26.084  1.00  0.68           C  
ATOM   1917  CE1 TYR A 269      -6.930  -2.349 -25.183  1.00  0.66           C  
ATOM   1918  CE2 TYR A 269      -5.359  -4.154 -25.379  1.00  0.63           C  
ATOM   1919  OH  TYR A 269      -7.429  -4.481 -24.236  1.00  0.49           O  
ATOM   1920  CZ  TYR A 269      -6.572  -3.660 -24.934  1.00  0.68           C  
ATOM   1921  N   SER A 270      -3.696   1.674 -28.991  1.00  0.73           N  
ATOM   1922  CA  SER A 270      -2.800   2.719 -29.475  1.00  0.79           C  
ATOM   1923  C   SER A 270      -1.402   2.566 -28.884  1.00  0.71           C  
ATOM   1924  CB  SER A 270      -3.357   4.103 -29.136  1.00  0.68           C  
ATOM   1925  O   SER A 270      -1.251   2.156 -27.732  1.00  0.67           O  
ATOM   1926  OG  SER A 270      -3.563   4.233 -27.740  1.00  0.61           O  
ATOM   1927  N   ASN A 271      -0.257   2.801 -29.772  1.00  0.75           N  
ATOM   1928  CA  ASN A 271       1.152   2.795 -29.392  1.00  0.80           C  
ATOM   1929  C   ASN A 271       1.634   1.388 -29.048  1.00  0.71           C  
ATOM   1930  CB  ASN A 271       1.396   3.742 -28.216  1.00  0.71           C  
ATOM   1931  O   ASN A 271       2.693   1.222 -28.441  1.00  0.67           O  
ATOM   1932  CG  ASN A 271       1.028   5.178 -28.536  1.00  0.66           C  
ATOM   1933  ND2 ASN A 271       0.497   5.889 -27.548  1.00  0.76           N  
ATOM   1934  OD1 ASN A 271       1.219   5.644 -29.662  1.00  0.67           O  
ATOM   1935  N   THR A 272       0.901   0.317 -29.460  1.00  0.77           N  
ATOM   1936  CA  THR A 272       1.382  -1.051 -29.302  1.00  0.83           C  
ATOM   1937  C   THR A 272       1.544  -1.728 -30.660  1.00  0.83           C  
ATOM   1938  CB  THR A 272       0.428  -1.881 -28.423  1.00  0.78           C  
ATOM   1939  O   THR A 272       0.782  -1.455 -31.590  1.00  0.83           O  
ATOM   1940  CG2 THR A 272       0.256  -1.247 -27.047  1.00  0.71           C  
ATOM   1941  OG1 THR A 272      -0.852  -1.963 -29.062  1.00  0.75           O  
ATOM   1942  N   LYS A 273       2.507  -2.621 -30.835  1.00  0.83           N  
ATOM   1943  CA  LYS A 273       2.667  -3.424 -32.043  1.00  0.87           C  
ATOM   1944  C   LYS A 273       1.947  -4.763 -31.913  1.00  0.85           C  
ATOM   1945  CB  LYS A 273       4.150  -3.653 -32.343  1.00  0.84           C  
ATOM   1946  O   LYS A 273       1.450  -5.306 -32.902  1.00  0.83           O  
ATOM   1947  CG  LYS A 273       4.879  -2.415 -32.843  1.00  0.84           C  
ATOM   1948  CD  LYS A 273       4.201  -1.825 -34.073  1.00  0.80           C  
ATOM   1949  CE  LYS A 273       5.002  -0.667 -34.652  1.00  0.84           C  
ATOM   1950  NZ  LYS A 273       4.287  -0.013 -35.789  1.00  0.85           N  
ATOM   1951  N   LEU A 274       1.714  -5.224 -30.728  1.00  0.89           N  
ATOM   1952  CA  LEU A 274       0.947  -6.422 -30.403  1.00  0.90           C  
ATOM   1953  C   LEU A 274      -0.078  -6.132 -29.312  1.00  0.88           C  
ATOM   1954  CB  LEU A 274       1.881  -7.550 -29.955  1.00  0.88           C  
ATOM   1955  O   LEU A 274       0.272  -5.627 -28.243  1.00  0.85           O  
ATOM   1956  CG  LEU A 274       1.212  -8.870 -29.568  1.00  0.88           C  
ATOM   1957  CD1 LEU A 274       0.497  -9.475 -30.772  1.00  0.86           C  
ATOM   1958  CD2 LEU A 274       2.239  -9.845 -29.004  1.00  0.87           C  
ATOM   1959  N   SER A 275      -1.347  -6.370 -29.620  1.00  0.85           N  
ATOM   1960  CA  SER A 275      -2.452  -6.290 -28.670  1.00  0.88           C  
ATOM   1961  C   SER A 275      -3.109  -7.652 -28.471  1.00  0.85           C  
ATOM   1962  CB  SER A 275      -3.495  -5.277 -29.145  1.00  0.84           C  
ATOM   1963  O   SER A 275      -3.312  -8.396 -29.432  1.00  0.83           O  
ATOM   1964  OG  SER A 275      -2.926  -3.983 -29.253  1.00  0.79           O  
ATOM   1965  N   ALA A 276      -3.526  -7.996 -27.247  1.00  0.85           N  
ATOM   1966  CA  ALA A 276      -4.293  -9.203 -26.952  1.00  0.87           C  
ATOM   1967  C   ALA A 276      -5.557  -8.872 -26.165  1.00  0.85           C  
ATOM   1968  CB  ALA A 276      -3.436 -10.203 -26.180  1.00  0.84           C  
ATOM   1969  O   ALA A 276      -5.509  -8.120 -25.189  1.00  0.82           O  
ATOM   1970  N   ALA A 277      -6.871  -9.227 -26.598  1.00  0.81           N  
ATOM   1971  CA  ALA A 277      -8.134  -9.004 -25.899  1.00  0.80           C  
ATOM   1972  C   ALA A 277      -8.283  -9.960 -24.719  1.00  0.73           C  
ATOM   1973  CB  ALA A 277      -9.310  -9.163 -26.860  1.00  0.74           C  
ATOM   1974  O   ALA A 277      -9.375 -10.108 -24.165  1.00  0.66           O  
ATOM   1975  N   GLY A 278      -7.152 -10.422 -24.146  1.00  0.77           N  
ATOM   1976  CA  GLY A 278      -7.080 -11.261 -22.960  1.00  0.80           C  
ATOM   1977  C   GLY A 278      -5.677 -11.374 -22.395  1.00  0.75           C  
ATOM   1978  O   GLY A 278      -4.740 -10.768 -22.918  1.00  0.73           O  
ATOM   1979  N   ALA A 279      -5.636 -12.149 -21.332  1.00  0.73           N  
ATOM   1980  CA  ALA A 279      -4.311 -12.370 -20.757  1.00  0.76           C  
ATOM   1981  C   ALA A 279      -3.410 -13.125 -21.729  1.00  0.75           C  
ATOM   1982  CB  ALA A 279      -4.424 -13.133 -19.439  1.00  0.71           C  
ATOM   1983  O   ALA A 279      -3.838 -14.098 -22.355  1.00  0.74           O  
ATOM   1984  N   ILE A 280      -2.198 -12.554 -22.039  1.00  0.79           N  
ATOM   1985  CA  ILE A 280      -1.162 -13.327 -22.715  1.00  0.81           C  
ATOM   1986  C   ILE A 280      -0.556 -14.339 -21.745  1.00  0.78           C  
ATOM   1987  CB  ILE A 280      -0.060 -12.412 -23.293  1.00  0.77           C  
ATOM   1988  O   ILE A 280       0.052 -13.958 -20.742  1.00  0.76           O  
ATOM   1989  CG1 ILE A 280      -0.666 -11.394 -24.266  1.00  0.73           C  
ATOM   1990  CG2 ILE A 280       1.029 -13.243 -23.978  1.00  0.72           C  
ATOM   1991  CD1 ILE A 280       0.332 -10.376 -24.799  1.00  0.72           C  
ATOM   1992  N   GLY A 281      -1.070 -15.690 -21.880  1.00  0.72           N  
ATOM   1993  CA  GLY A 281      -0.322 -16.748 -21.221  1.00  0.76           C  
ATOM   1994  C   GLY A 281       1.124 -16.829 -21.674  1.00  0.73           C  
ATOM   1995  O   GLY A 281       1.398 -17.044 -22.857  1.00  0.72           O  
ATOM   1996  N   MET A 282       1.959 -16.600 -20.843  1.00  0.81           N  
ATOM   1997  CA  MET A 282       3.387 -16.803 -21.068  1.00  0.84           C  
ATOM   1998  C   MET A 282       3.860 -18.102 -20.424  1.00  0.83           C  
ATOM   1999  CB  MET A 282       4.191 -15.624 -20.518  1.00  0.79           C  
ATOM   2000  O   MET A 282       3.576 -18.359 -19.253  1.00  0.81           O  
ATOM   2001  CG  MET A 282       3.907 -14.307 -21.222  1.00  0.72           C  
ATOM   2002  SD  MET A 282       4.959 -12.937 -20.601  1.00  0.72           S  
ATOM   2003  CE  MET A 282       3.765 -12.071 -19.544  1.00  0.69           C  
ATOM   2004  N   LYS A 283       4.323 -19.111 -21.296  1.00  0.83           N  
ATOM   2005  CA  LYS A 283       4.968 -20.308 -20.765  1.00  0.87           C  
ATOM   2006  C   LYS A 283       6.082 -19.945 -19.787  1.00  0.87           C  
ATOM   2007  CB  LYS A 283       5.528 -21.166 -21.901  1.00  0.86           C  
ATOM   2008  O   LYS A 283       6.929 -19.101 -20.088  1.00  0.87           O  
ATOM   2009  CG  LYS A 283       6.133 -22.484 -21.442  1.00  0.86           C  
ATOM   2010  CD  LYS A 283       6.624 -23.314 -22.620  1.00  0.85           C  
ATOM   2011  CE  LYS A 283       7.259 -24.620 -22.160  1.00  0.88           C  
ATOM   2012  NZ  LYS A 283       7.777 -25.419 -23.310  1.00  0.88           N  
ATOM   2013  N   ASP A 284       6.020 -20.541 -18.606  1.00  0.81           N  
ATOM   2014  CA  ASP A 284       7.165 -20.431 -17.708  1.00  0.87           C  
ATOM   2015  C   ASP A 284       8.430 -20.987 -18.360  1.00  0.85           C  
ATOM   2016  CB  ASP A 284       6.888 -21.161 -16.392  1.00  0.78           C  
ATOM   2017  O   ASP A 284       8.401 -22.058 -18.970  1.00  0.83           O  
ATOM   2018  CG  ASP A 284       7.513 -20.476 -15.190  1.00  0.66           C  
ATOM   2019  OD1 ASP A 284       8.012 -19.338 -15.328  1.00  0.62           O  
ATOM   2020  OD2 ASP A 284       7.510 -21.080 -14.096  1.00  0.76           O  
ATOM   2021  N   ILE A 285       9.386 -20.196 -18.393  1.00  0.86           N  
ATOM   2022  CA  ILE A 285      10.670 -20.673 -18.897  1.00  0.88           C  
ATOM   2023  C   ILE A 285      11.644 -20.857 -17.735  1.00  0.87           C  
ATOM   2024  CB  ILE A 285      11.262 -19.704 -19.944  1.00  0.85           C  
ATOM   2025  O   ILE A 285      11.602 -20.107 -16.757  1.00  0.85           O  
ATOM   2026  CG1 ILE A 285      11.450 -18.310 -19.336  1.00  0.83           C  
ATOM   2027  CG2 ILE A 285      10.370 -19.643 -21.188  1.00  0.83           C  
ATOM   2028  CD1 ILE A 285      12.152 -17.321 -20.257  1.00  0.81           C  
ATOM   2029  N   GLY A 286      12.482 -22.018 -17.693  1.00  0.86           N  
ATOM   2030  CA  GLY A 286      13.406 -22.376 -16.629  1.00  0.89           C  
ATOM   2031  C   GLY A 286      14.619 -21.467 -16.560  1.00  0.85           C  
ATOM   2032  O   GLY A 286      15.267 -21.367 -15.516  1.00  0.82           O  
ATOM   2033  N   SER A 287      14.948 -20.674 -17.707  1.00  0.91           N  
ATOM   2034  CA  SER A 287      16.126 -19.817 -17.783  1.00  0.92           C  
ATOM   2035  C   SER A 287      15.779 -18.449 -18.362  1.00  0.91           C  
ATOM   2036  CB  SER A 287      17.215 -20.477 -18.630  1.00  0.90           C  
ATOM   2037  O   SER A 287      14.806 -18.314 -19.107  1.00  0.90           O  
ATOM   2038  OG  SER A 287      16.721 -20.806 -19.917  1.00  0.89           O  
ATOM   2039  N   ASP A 288      16.514 -17.337 -18.052  1.00  0.84           N  
ATOM   2040  CA  ASP A 288      16.342 -16.022 -18.661  1.00  0.88           C  
ATOM   2041  C   ASP A 288      16.648 -16.065 -20.157  1.00  0.86           C  
ATOM   2042  CB  ASP A 288      17.236 -14.989 -17.971  1.00  0.83           C  
ATOM   2043  O   ASP A 288      17.632 -16.677 -20.577  1.00  0.84           O  
ATOM   2044  CG  ASP A 288      16.969 -14.875 -16.481  1.00  0.77           C  
ATOM   2045  OD1 ASP A 288      15.807 -15.045 -16.055  1.00  0.77           O  
ATOM   2046  OD2 ASP A 288      17.930 -14.611 -15.726  1.00  0.85           O  
ATOM   2047  N   PRO A 289      15.725 -15.549 -21.011  1.00  0.89           N  
ATOM   2048  CA  PRO A 289      16.049 -15.508 -22.439  1.00  0.90           C  
ATOM   2049  C   PRO A 289      17.288 -14.666 -22.738  1.00  0.89           C  
ATOM   2050  CB  PRO A 289      14.800 -14.883 -23.066  1.00  0.88           C  
ATOM   2051  O   PRO A 289      17.550 -13.679 -22.046  1.00  0.87           O  
ATOM   2052  CG  PRO A 289      14.222 -14.022 -21.991  1.00  0.86           C  
ATOM   2053  CD  PRO A 289      14.515 -14.657 -20.662  1.00  0.85           C  
ATOM   2054  N   THR A 290      18.157 -14.996 -23.804  1.00  0.85           N  
ATOM   2055  CA  THR A 290      19.170 -14.111 -24.367  1.00  0.86           C  
ATOM   2056  C   THR A 290      18.520 -12.937 -25.094  1.00  0.82           C  
ATOM   2057  CB  THR A 290      20.097 -14.868 -25.336  1.00  0.81           C  
ATOM   2058  O   THR A 290      17.647 -13.132 -25.942  1.00  0.78           O  
ATOM   2059  CG2 THR A 290      21.480 -15.073 -24.727  1.00  0.71           C  
ATOM   2060  OG1 THR A 290      19.525 -16.147 -25.635  1.00  0.77           O  
ATOM   2061  N   THR A 291      18.830 -11.672 -24.739  1.00  0.75           N  
ATOM   2062  CA  THR A 291      18.345 -10.460 -25.389  1.00  0.80           C  
ATOM   2063  C   THR A 291      19.487  -9.722 -26.081  1.00  0.76           C  
ATOM   2064  CB  THR A 291      17.660  -9.520 -24.379  1.00  0.72           C  
ATOM   2065  O   THR A 291      20.627  -9.751 -25.610  1.00  0.73           O  
ATOM   2066  CG2 THR A 291      16.370 -10.133 -23.845  1.00  0.61           C  
ATOM   2067  OG1 THR A 291      18.550  -9.278 -23.282  1.00  0.69           O  
ATOM   2068  N   THR A 292      19.230  -9.207 -27.343  1.00  0.73           N  
ATOM   2069  CA  THR A 292      20.158  -8.359 -28.082  1.00  0.78           C  
ATOM   2070  C   THR A 292      20.138  -6.933 -27.539  1.00  0.73           C  
ATOM   2071  CB  THR A 292      19.825  -8.343 -29.585  1.00  0.70           C  
ATOM   2072  O   THR A 292      19.150  -6.506 -26.938  1.00  0.68           O  
ATOM   2073  CG2 THR A 292      20.217  -9.659 -30.249  1.00  0.56           C  
ATOM   2074  OG1 THR A 292      18.418  -8.135 -29.755  1.00  0.65           O  
ATOM   2075  N   ALA A 293      21.241  -6.180 -27.649  1.00  0.64           N  
ATOM   2076  CA  ALA A 293      21.306  -4.775 -27.255  1.00  0.70           C  
ATOM   2077  C   ALA A 293      20.118  -3.994 -27.810  1.00  0.65           C  
ATOM   2078  CB  ALA A 293      22.616  -4.150 -27.728  1.00  0.58           C  
ATOM   2079  O   ALA A 293      19.820  -4.071 -29.004  1.00  0.60           O  
ATOM   2080  N   GLY A 294      19.261  -3.303 -26.900  1.00  0.70           N  
ATOM   2081  CA  GLY A 294      18.104  -2.457 -27.149  1.00  0.73           C  
ATOM   2082  C   GLY A 294      16.787  -3.204 -27.054  1.00  0.66           C  
ATOM   2083  O   GLY A 294      15.717  -2.595 -27.110  1.00  0.62           O  
ATOM   2084  N   GLY A 295      16.835  -4.619 -26.901  1.00  0.72           N  
ATOM   2085  CA  GLY A 295      15.629  -5.416 -26.743  1.00  0.75           C  
ATOM   2086  C   GLY A 295      15.236  -5.625 -25.293  1.00  0.71           C  
ATOM   2087  O   GLY A 295      16.099  -5.708 -24.417  1.00  0.67           O  
ATOM   2088  N   VAL A 296      13.951  -5.551 -25.007  1.00  0.78           N  
ATOM   2089  CA  VAL A 296      13.421  -6.007 -23.727  1.00  0.82           C  
ATOM   2090  C   VAL A 296      12.610  -7.285 -23.928  1.00  0.80           C  
ATOM   2091  CB  VAL A 296      12.548  -4.923 -23.055  1.00  0.76           C  
ATOM   2092  O   VAL A 296      11.696  -7.324 -24.755  1.00  0.78           O  
ATOM   2093  CG1 VAL A 296      12.048  -5.399 -21.693  1.00  0.72           C  
ATOM   2094  CG2 VAL A 296      13.332  -3.619 -22.914  1.00  0.70           C  
ATOM   2095  N   ALA A 297      13.067  -8.365 -23.250  1.00  0.83           N  
ATOM   2096  CA  ALA A 297      12.265  -9.585 -23.201  1.00  0.86           C  
ATOM   2097  C   ALA A 297      11.422  -9.636 -21.930  1.00  0.85           C  
ATOM   2098  CB  ALA A 297      13.164 -10.816 -23.289  1.00  0.83           C  
ATOM   2099  O   ALA A 297      11.959  -9.640 -20.820  1.00  0.84           O  
ATOM   2100  N   VAL A 298      10.033  -9.579 -22.135  1.00  0.85           N  
ATOM   2101  CA  VAL A 298       9.114  -9.845 -21.033  1.00  0.86           C  
ATOM   2102  C   VAL A 298       8.702 -11.315 -21.047  1.00  0.86           C  
ATOM   2103  CB  VAL A 298       7.864  -8.939 -21.105  1.00  0.84           C  
ATOM   2104  O   VAL A 298       8.319 -11.848 -22.091  1.00  0.84           O  
ATOM   2105  CG1 VAL A 298       6.948  -9.188 -19.908  1.00  0.81           C  
ATOM   2106  CG2 VAL A 298       8.274  -7.469 -21.172  1.00  0.81           C  
ATOM   2107  N   TYR A 299       8.969 -12.020 -19.984  1.00  0.87           N  
ATOM   2108  CA  TYR A 299       8.713 -13.456 -19.958  1.00  0.88           C  
ATOM   2109  C   TYR A 299       8.245 -13.902 -18.578  1.00  0.88           C  
ATOM   2110  CB  TYR A 299       9.970 -14.234 -20.360  1.00  0.87           C  
ATOM   2111  O   TYR A 299       8.387 -13.164 -17.599  1.00  0.86           O  
ATOM   2112  CG  TYR A 299      11.137 -14.026 -19.425  1.00  0.88           C  
ATOM   2113  CD1 TYR A 299      11.939 -12.892 -19.523  1.00  0.86           C  
ATOM   2114  CD2 TYR A 299      11.440 -14.964 -18.444  1.00  0.86           C  
ATOM   2115  CE1 TYR A 299      13.017 -12.697 -18.665  1.00  0.88           C  
ATOM   2116  CE2 TYR A 299      12.515 -14.780 -17.581  1.00  0.88           C  
ATOM   2117  OH  TYR A 299      14.362 -13.457 -16.847  1.00  0.81           O  
ATOM   2118  CZ  TYR A 299      13.296 -13.645 -17.699  1.00  0.87           C  
ATOM   2119  N   SER A 300       7.641 -15.091 -18.507  1.00  0.85           N  
ATOM   2120  CA  SER A 300       7.319 -15.747 -17.245  1.00  0.87           C  
ATOM   2121  C   SER A 300       8.435 -16.692 -16.812  1.00  0.88           C  
ATOM   2122  CB  SER A 300       6.003 -16.519 -17.362  1.00  0.84           C  
ATOM   2123  O   SER A 300       8.957 -17.458 -17.624  1.00  0.87           O  
ATOM   2124  OG  SER A 300       5.659 -17.117 -16.124  1.00  0.80           O  
ATOM   2125  N   LYS A 301       8.777 -16.584 -15.428  1.00  0.87           N  
ATOM   2126  CA  LYS A 301       9.683 -17.514 -14.759  1.00  0.89           C  
ATOM   2127  C   LYS A 301       9.260 -17.747 -13.312  1.00  0.86           C  
ATOM   2128  CB  LYS A 301      11.120 -16.993 -14.809  1.00  0.86           C  
ATOM   2129  O   LYS A 301       9.119 -16.797 -12.540  1.00  0.83           O  
ATOM   2130  CG  LYS A 301      12.149 -17.961 -14.241  1.00  0.81           C  
ATOM   2131  CD  LYS A 301      13.564 -17.414 -14.376  1.00  0.80           C  
ATOM   2132  CE  LYS A 301      14.061 -16.818 -13.065  1.00  0.85           C  
ATOM   2133  NZ  LYS A 301      15.483 -16.373 -13.163  1.00  0.78           N  
ATOM   2134  N   GLY A 302       8.912 -19.036 -12.926  1.00  0.83           N  
ATOM   2135  CA  GLY A 302       8.387 -19.394 -11.617  1.00  0.84           C  
ATOM   2136  C   GLY A 302       7.061 -18.727 -11.304  1.00  0.80           C  
ATOM   2137  O   GLY A 302       6.834 -18.285 -10.176  1.00  0.75           O  
ATOM   2138  N   GLY A 303       6.136 -18.395 -12.356  1.00  0.84           N  
ATOM   2139  CA  GLY A 303       4.828 -17.773 -12.223  1.00  0.84           C  
ATOM   2140  C   GLY A 303       4.897 -16.265 -12.067  1.00  0.82           C  
ATOM   2141  O   GLY A 303       3.892 -15.621 -11.761  1.00  0.78           O  
ATOM   2142  N   LYS A 304       6.161 -15.814 -12.288  1.00  0.85           N  
ATOM   2143  CA  LYS A 304       6.368 -14.374 -12.164  1.00  0.86           C  
ATOM   2144  C   LYS A 304       6.808 -13.766 -13.493  1.00  0.86           C  
ATOM   2145  CB  LYS A 304       7.403 -14.072 -11.080  1.00  0.84           C  
ATOM   2146  O   LYS A 304       7.480 -14.424 -14.290  1.00  0.85           O  
ATOM   2147  CG  LYS A 304       6.993 -14.527  -9.688  1.00  0.80           C  
ATOM   2148  CD  LYS A 304       8.053 -14.179  -8.651  1.00  0.79           C  
ATOM   2149  CE  LYS A 304       7.659 -14.666  -7.263  1.00  0.77           C  
ATOM   2150  NZ  LYS A 304       8.666 -14.273  -6.232  1.00  0.71           N  
ATOM   2151  N   LEU A 305       6.338 -12.518 -13.805  1.00  0.83           N  
ATOM   2152  CA  LEU A 305       6.748 -11.787 -14.999  1.00  0.85           C  
ATOM   2153  C   LEU A 305       8.073 -11.069 -14.769  1.00  0.85           C  
ATOM   2154  CB  LEU A 305       5.671 -10.778 -15.405  1.00  0.81           C  
ATOM   2155  O   LEU A 305       8.243 -10.378 -13.762  1.00  0.83           O  
ATOM   2156  CG  LEU A 305       4.439 -11.347 -16.112  1.00  0.75           C  
ATOM   2157  CD1 LEU A 305       3.340 -10.294 -16.192  1.00  0.69           C  
ATOM   2158  CD2 LEU A 305       4.806 -11.851 -17.503  1.00  0.71           C  
ATOM   2159  N   TYR A 306       8.982 -11.364 -15.583  1.00  0.85           N  
ATOM   2160  CA  TYR A 306      10.282 -10.703 -15.612  1.00  0.87           C  
ATOM   2161  C   TYR A 306      10.456  -9.898 -16.895  1.00  0.86           C  
ATOM   2162  CB  TYR A 306      11.411 -11.730 -15.484  1.00  0.85           C  
ATOM   2163  O   TYR A 306       9.869 -10.229 -17.927  1.00  0.85           O  
ATOM   2164  CG  TYR A 306      11.463 -12.409 -14.137  1.00  0.84           C  
ATOM   2165  CD1 TYR A 306      12.277 -11.918 -13.118  1.00  0.82           C  
ATOM   2166  CD2 TYR A 306      10.700 -13.543 -13.880  1.00  0.83           C  
ATOM   2167  CE1 TYR A 306      12.330 -12.542 -11.876  1.00  0.85           C  
ATOM   2168  CE2 TYR A 306      10.744 -14.174 -12.641  1.00  0.85           C  
ATOM   2169  OH  TYR A 306      11.609 -14.288 -10.419  1.00  0.79           O  
ATOM   2170  CZ  TYR A 306      11.561 -13.667 -11.647  1.00  0.85           C  
ATOM   2171  N   ALA A 307      11.136  -8.789 -16.848  1.00  0.84           N  
ATOM   2172  CA  ALA A 307      11.733  -8.076 -17.974  1.00  0.86           C  
ATOM   2173  C   ALA A 307      13.253  -8.210 -17.964  1.00  0.86           C  
ATOM   2174  CB  ALA A 307      11.332  -6.603 -17.943  1.00  0.83           C  
ATOM   2175  O   ALA A 307      13.887  -8.091 -16.913  1.00  0.85           O  
ATOM   2176  N   LYS A 308      13.805  -8.638 -19.023  1.00  0.86           N  
ATOM   2177  CA  LYS A 308      15.242  -8.563 -19.272  1.00  0.88           C  
ATOM   2178  C   LYS A 308      15.557  -7.548 -20.367  1.00  0.86           C  
ATOM   2179  CB  LYS A 308      15.793  -9.937 -19.656  1.00  0.86           C  
ATOM   2180  O   LYS A 308      15.164  -7.731 -21.522  1.00  0.84           O  
ATOM   2181  CG  LYS A 308      17.308  -9.982 -19.787  1.00  0.86           C  
ATOM   2182  CD  LYS A 308      17.810 -11.407 -19.984  1.00  0.85           C  
ATOM   2183  CE  LYS A 308      19.330 -11.459 -20.058  1.00  0.90           C  
ATOM   2184  NZ  LYS A 308      19.832 -12.863 -20.142  1.00  0.88           N  
ATOM   2185  N   GLU A 309      16.205  -6.499 -20.039  1.00  0.83           N  
ATOM   2186  CA  GLU A 309      16.732  -5.541 -21.006  1.00  0.86           C  
ATOM   2187  C   GLU A 309      17.906  -6.130 -21.783  1.00  0.84           C  
ATOM   2188  CB  GLU A 309      17.161  -4.249 -20.305  1.00  0.79           C  
ATOM   2189  O   GLU A 309      18.641  -6.972 -21.264  1.00  0.81           O  
ATOM   2190  CG  GLU A 309      16.004  -3.456 -19.716  1.00  0.69           C  
ATOM   2191  CD  GLU A 309      16.444  -2.174 -19.027  1.00  0.69           C  
ATOM   2192  OE1 GLU A 309      17.662  -1.886 -19.002  1.00  0.74           O  
ATOM   2193  OE2 GLU A 309      15.564  -1.453 -18.506  1.00  0.70           O  
ATOM   2194  N   GLY A 310      18.032  -5.857 -22.974  1.00  0.69           N  
ATOM   2195  CA  GLY A 310      19.159  -6.267 -23.797  1.00  0.74           C  
ATOM   2196  C   GLY A 310      20.503  -5.913 -23.187  1.00  0.69           C  
ATOM   2197  O   GLY A 310      20.878  -4.740 -23.136  1.00  0.63           O  
ATOM   2198  N   GLY A 311      21.243  -6.833 -22.662  1.00  0.70           N  
ATOM   2199  CA  GLY A 311      22.513  -6.719 -21.963  1.00  0.73           C  
ATOM   2200  C   GLY A 311      22.359  -6.326 -20.506  1.00  0.71           C  
ATOM   2201  O   GLY A 311      23.345  -6.254 -19.769  1.00  0.68           O  
ATOM   2202  N   GLY A 312      21.168  -5.942 -20.200  1.00  0.79           N  
ATOM   2203  CA  GLY A 312      20.907  -5.388 -18.880  1.00  0.80           C  
ATOM   2204  C   GLY A 312      20.452  -6.430 -17.876  1.00  0.80           C  
ATOM   2205  O   GLY A 312      20.436  -7.625 -18.177  1.00  0.75           O  
ATOM   2206  N   ALA A 313      20.149  -6.127 -16.562  1.00  0.84           N  
ATOM   2207  CA  ALA A 313      19.680  -6.941 -15.444  1.00  0.85           C  
ATOM   2208  C   ALA A 313      18.257  -7.437 -15.685  1.00  0.85           C  
ATOM   2209  CB  ALA A 313      19.750  -6.148 -14.141  1.00  0.81           C  
ATOM   2210  O   ALA A 313      17.476  -6.786 -16.382  1.00  0.84           O  
ATOM   2211  N   VAL A 314      17.864  -8.617 -15.191  1.00  0.85           N  
ATOM   2212  CA  VAL A 314      16.513  -9.158 -15.086  1.00  0.87           C  
ATOM   2213  C   VAL A 314      15.758  -8.450 -13.963  1.00  0.83           C  
ATOM   2214  CB  VAL A 314      16.529 -10.683 -14.838  1.00  0.83           C  
ATOM   2215  O   VAL A 314      16.214  -8.430 -12.817  1.00  0.79           O  
ATOM   2216  CG1 VAL A 314      15.107 -11.235 -14.768  1.00  0.76           C  
ATOM   2217  CG2 VAL A 314      17.328 -11.392 -15.931  1.00  0.74           C  
ATOM   2218  N   THR A 315      14.625  -7.775 -14.363  1.00  0.82           N  
ATOM   2219  CA  THR A 315      13.733  -7.122 -13.412  1.00  0.83           C  
ATOM   2220  C   THR A 315      12.405  -7.867 -13.316  1.00  0.83           C  
ATOM   2221  CB  THR A 315      13.474  -5.656 -13.804  1.00  0.80           C  
ATOM   2222  O   THR A 315      11.775  -8.157 -14.335  1.00  0.81           O  
ATOM   2223  CG2 THR A 315      12.605  -4.953 -12.767  1.00  0.73           C  
ATOM   2224  OG1 THR A 315      14.726  -4.966 -13.907  1.00  0.77           O  
ATOM   2225  N   GLN A 316      11.952  -8.321 -12.238  1.00  0.82           N  
ATOM   2226  CA  GLN A 316      10.594  -8.814 -12.037  1.00  0.82           C  
ATOM   2227  C   GLN A 316       9.574  -7.686 -12.169  1.00  0.81           C  
ATOM   2228  CB  GLN A 316      10.462  -9.483 -10.668  1.00  0.80           C  
ATOM   2229  O   GLN A 316       9.656  -6.682 -11.460  1.00  0.79           O  
ATOM   2230  CG  GLN A 316       9.138 -10.205 -10.461  1.00  0.76           C  
ATOM   2231  CD  GLN A 316       9.057 -10.911  -9.120  1.00  0.75           C  
ATOM   2232  NE2 GLN A 316       7.842 -11.080  -8.611  1.00  0.71           N  
ATOM   2233  OE1 GLN A 316      10.079 -11.302  -8.547  1.00  0.76           O  
ATOM   2234  N   ILE A 317       8.628  -7.602 -13.213  1.00  0.80           N  
ATOM   2235  CA  ILE A 317       7.726  -6.515 -13.578  1.00  0.79           C  
ATOM   2236  C   ILE A 317       6.683  -6.319 -12.480  1.00  0.76           C  
ATOM   2237  CB  ILE A 317       7.034  -6.786 -14.933  1.00  0.77           C  
ATOM   2238  O   ILE A 317       6.344  -5.185 -12.133  1.00  0.71           O  
ATOM   2239  CG1 ILE A 317       8.074  -6.876 -16.056  1.00  0.73           C  
ATOM   2240  CG2 ILE A 317       5.994  -5.703 -15.235  1.00  0.72           C  
ATOM   2241  CD1 ILE A 317       7.502  -7.321 -17.395  1.00  0.72           C  
ATOM   2242  N   VAL A 318       6.020  -7.342 -11.818  1.00  0.66           N  
ATOM   2243  CA  VAL A 318       4.943  -7.245 -10.839  1.00  0.65           C  
ATOM   2244  C   VAL A 318       5.350  -7.954  -9.549  1.00  0.65           C  
ATOM   2245  CB  VAL A 318       3.626  -7.843 -11.383  1.00  0.59           C  
ATOM   2246  O   VAL A 318       5.415  -9.184  -9.504  1.00  0.60           O  
ATOM   2247  CG1 VAL A 318       2.466  -7.547 -10.434  1.00  0.51           C  
ATOM   2248  CG2 VAL A 318       3.330  -7.299 -12.779  1.00  0.52           C  
ATOM   2249  N   ASN A 319       5.951  -7.327  -8.692  1.00  0.56           N  
ATOM   2250  CA  ASN A 319       6.142  -7.754  -7.310  1.00  0.57           C  
ATOM   2251  C   ASN A 319       4.952  -7.372  -6.436  1.00  0.57           C  
ATOM   2252  CB  ASN A 319       7.432  -7.162  -6.739  1.00  0.51           C  
ATOM   2253  O   ASN A 319       4.598  -6.195  -6.341  1.00  0.54           O  
ATOM   2254  CG  ASN A 319       8.074  -8.056  -5.697  1.00  0.49           C  
ATOM   2255  ND2 ASN A 319       9.275  -7.692  -5.262  1.00  0.46           N  
ATOM   2256  OD1 ASN A 319       7.496  -9.065  -5.286  1.00  0.50           O  
ATOM   2257  N   SER A 320       3.843  -8.202  -6.341  1.00  0.49           N  
ATOM   2258  CA  SER A 320       2.854  -8.004  -5.286  1.00  0.49           C  
ATOM   2259  C   SER A 320       3.522  -7.840  -3.925  1.00  0.49           C  
ATOM   2260  CB  SER A 320       1.873  -9.177  -5.244  1.00  0.46           C  
ATOM   2261  O   SER A 320       2.917  -7.310  -2.991  1.00  0.47           O  
ATOM   2262  OG  SER A 320       2.567 -10.410  -5.153  1.00  0.45           O  
ATOM   2263  N   SER A 321       4.883  -8.001  -3.772  1.00  0.47           N  
ATOM   2264  CA  SER A 321       5.883  -7.788  -2.731  1.00  0.47           C  
ATOM   2265  C   SER A 321       7.220  -7.361  -3.327  1.00  0.47           C  
ATOM   2266  CB  SER A 321       6.069  -9.057  -1.898  1.00  0.42           C  
ATOM   2267  O   SER A 321       8.008  -8.203  -3.763  1.00  0.45           O  
ATOM   2268  OG  SER A 321       5.007  -9.211  -0.972  1.00  0.39           O  
ATOM   2269  N   PRO A 322       7.302  -6.243  -3.883  1.00  0.53           N  
ATOM   2270  CA  PRO A 322       8.655  -5.857  -4.292  1.00  0.54           C  
ATOM   2271  C   PRO A 322       9.719  -6.270  -3.277  1.00  0.53           C  
ATOM   2272  CB  PRO A 322       8.568  -4.333  -4.402  1.00  0.50           C  
ATOM   2273  O   PRO A 322       9.530  -6.090  -2.072  1.00  0.53           O  
ATOM   2274  CG  PRO A 322       7.479  -3.943  -3.456  1.00  0.50           C  
ATOM   2275  CD  PRO A 322       6.496  -5.075  -3.367  1.00  0.52           C  
ATOM   2276  N   THR A 323      10.460  -7.440  -3.478  1.00  0.45           N  
ATOM   2277  CA  THR A 323      11.742  -7.628  -2.808  1.00  0.47           C  
ATOM   2278  C   THR A 323      12.806  -6.712  -3.407  1.00  0.46           C  
ATOM   2279  CB  THR A 323      12.211  -9.092  -2.900  1.00  0.43           C  
ATOM   2280  O   THR A 323      12.904  -6.583  -4.629  1.00  0.45           O  
ATOM   2281  CG2 THR A 323      11.510  -9.961  -1.861  1.00  0.39           C  
ATOM   2282  OG1 THR A 323      11.919  -9.600  -4.207  1.00  0.38           O  
ATOM   2283  N   PHE A 324      13.273  -5.758  -2.779  1.00  0.51           N  
ATOM   2284  CA  PHE A 324      14.463  -4.934  -2.957  1.00  0.53           C  
ATOM   2285  C   PHE A 324      15.697  -5.639  -2.407  1.00  0.53           C  
ATOM   2286  CB  PHE A 324      14.285  -3.575  -2.272  1.00  0.49           C  
ATOM   2287  O   PHE A 324      15.640  -6.265  -1.346  1.00  0.53           O  
ATOM   2288  CG  PHE A 324      13.058  -2.827  -2.718  1.00  0.47           C  
ATOM   2289  CD1 PHE A 324      13.076  -2.062  -3.878  1.00  0.44           C  
ATOM   2290  CD2 PHE A 324      11.885  -2.889  -1.978  1.00  0.47           C  
ATOM   2291  CE1 PHE A 324      11.942  -1.368  -4.293  1.00  0.45           C  
ATOM   2292  CE2 PHE A 324      10.747  -2.199  -2.386  1.00  0.48           C  
ATOM   2293  CZ  PHE A 324      10.778  -1.438  -3.544  1.00  0.45           C  
ATOM   2294  N   ASP A 325      16.631  -6.274  -3.265  1.00  0.50           N  
ATOM   2295  CA  ASP A 325      17.866  -6.911  -2.819  1.00  0.51           C  
ATOM   2296  C   ASP A 325      18.455  -6.185  -1.612  1.00  0.50           C  
ATOM   2297  CB  ASP A 325      18.888  -6.955  -3.957  1.00  0.45           C  
ATOM   2298  O   ASP A 325      18.579  -6.765  -0.532  1.00  0.48           O  
ATOM   2299  CG  ASP A 325      18.533  -7.964  -5.034  1.00  0.44           C  
ATOM   2300  OD1 ASP A 325      17.815  -8.944  -4.740  1.00  0.47           O  
ATOM   2301  OD2 ASP A 325      18.978  -7.780  -6.188  1.00  0.60           O  
ATOM   2302  N   ASP A 326      18.942  -4.828  -1.934  1.00  0.45           N  
ATOM   2303  CA  ASP A 326      19.731  -4.116  -0.934  1.00  0.44           C  
ATOM   2304  C   ASP A 326      18.994  -2.877  -0.433  1.00  0.45           C  
ATOM   2305  CB  ASP A 326      21.094  -3.722  -1.507  1.00  0.40           C  
ATOM   2306  O   ASP A 326      19.091  -2.523   0.744  1.00  0.43           O  
ATOM   2307  CG  ASP A 326      22.052  -4.895  -1.620  1.00  0.38           C  
ATOM   2308  OD1 ASP A 326      21.933  -5.858  -0.832  1.00  0.44           O  
ATOM   2309  OD2 ASP A 326      22.935  -4.855  -2.504  1.00  0.55           O  
ATOM   2310  N   PHE A 327      18.029  -2.219  -1.225  1.00  0.48           N  
ATOM   2311  CA  PHE A 327      17.376  -1.036  -0.677  1.00  0.52           C  
ATOM   2312  C   PHE A 327      16.097  -0.721  -1.443  1.00  0.48           C  
ATOM   2313  CB  PHE A 327      18.322   0.168  -0.717  1.00  0.44           C  
ATOM   2314  O   PHE A 327      16.018  -0.951  -2.652  1.00  0.46           O  
ATOM   2315  CG  PHE A 327      18.944   0.407  -2.066  1.00  0.41           C  
ATOM   2316  CD1 PHE A 327      20.087  -0.282  -2.451  1.00  0.33           C  
ATOM   2317  CD2 PHE A 327      18.386   1.323  -2.948  1.00  0.39           C  
ATOM   2318  CE1 PHE A 327      20.666  -0.063  -3.700  1.00  0.38           C  
ATOM   2319  CE2 PHE A 327      18.958   1.548  -4.197  1.00  0.42           C  
ATOM   2320  CZ  PHE A 327      20.099   0.855  -4.570  1.00  0.34           C  
ATOM   2321  N   MET A 328      15.028  -0.511  -0.869  1.00  0.63           N  
ATOM   2322  CA  MET A 328      13.829   0.173  -1.345  1.00  0.64           C  
ATOM   2323  C   MET A 328      14.006   1.686  -1.285  1.00  0.64           C  
ATOM   2324  CB  MET A 328      12.609  -0.244  -0.521  1.00  0.60           C  
ATOM   2325  O   MET A 328      14.267   2.243  -0.218  1.00  0.63           O  
ATOM   2326  CG  MET A 328      11.297   0.320  -1.041  1.00  0.58           C  
ATOM   2327  SD  MET A 328       9.845  -0.305  -0.110  1.00  0.57           S  
ATOM   2328  CE  MET A 328      10.277   0.245   1.564  1.00  0.50           C  
ATOM   2329  N   VAL A 329      14.116   2.275  -2.540  1.00  0.63           N  
ATOM   2330  CA  VAL A 329      14.136   3.731  -2.640  1.00  0.65           C  
ATOM   2331  C   VAL A 329      12.708   4.262  -2.741  1.00  0.64           C  
ATOM   2332  CB  VAL A 329      14.968   4.205  -3.853  1.00  0.60           C  
ATOM   2333  O   VAL A 329      11.984   3.937  -3.685  1.00  0.62           O  
ATOM   2334  CG1 VAL A 329      15.027   5.731  -3.905  1.00  0.50           C  
ATOM   2335  CG2 VAL A 329      16.376   3.615  -3.797  1.00  0.49           C  
ATOM   2336  N   ILE A 330      12.288   4.915  -1.851  1.00  0.71           N  
ATOM   2337  CA  ILE A 330      11.066   5.713  -1.857  1.00  0.72           C  
ATOM   2338  C   ILE A 330      11.411   7.184  -2.079  1.00  0.72           C  
ATOM   2339  CB  ILE A 330      10.273   5.541  -0.542  1.00  0.69           C  
ATOM   2340  O   ILE A 330      12.001   7.828  -1.209  1.00  0.71           O  
ATOM   2341  CG1 ILE A 330       9.986   4.058  -0.281  1.00  0.67           C  
ATOM   2342  CG2 ILE A 330       8.974   6.351  -0.585  1.00  0.66           C  
ATOM   2343  CD1 ILE A 330       9.274   3.788   1.037  1.00  0.66           C  
ATOM   2344  N   ASN A 331      11.382   7.629  -3.343  1.00  0.69           N  
ATOM   2345  CA  ASN A 331      11.683   8.979  -3.807  1.00  0.73           C  
ATOM   2346  C   ASN A 331      10.429   9.848  -3.857  1.00  0.69           C  
ATOM   2347  CB  ASN A 331      12.356   8.937  -5.181  1.00  0.67           C  
ATOM   2348  O   ASN A 331       9.567   9.651  -4.716  1.00  0.67           O  
ATOM   2349  CG  ASN A 331      12.854  10.297  -5.629  1.00  0.62           C  
ATOM   2350  ND2 ASN A 331      13.233  10.402  -6.897  1.00  0.67           N  
ATOM   2351  OD1 ASN A 331      12.899  11.246  -4.841  1.00  0.65           O  
ATOM   2352  N   ALA A 332      10.233  10.702  -2.961  1.00  0.73           N  
ATOM   2353  CA  ALA A 332       9.261  11.792  -2.961  1.00  0.76           C  
ATOM   2354  C   ALA A 332       9.796  13.004  -3.720  1.00  0.73           C  
ATOM   2355  CB  ALA A 332       8.899  12.182  -1.530  1.00  0.71           C  
ATOM   2356  O   ALA A 332      10.752  13.647  -3.280  1.00  0.70           O  
ATOM   2357  N   THR A 333       9.372  13.381  -4.969  1.00  0.74           N  
ATOM   2358  CA  THR A 333      10.008  14.256  -5.947  1.00  0.76           C  
ATOM   2359  C   THR A 333       9.575  15.704  -5.740  1.00  0.72           C  
ATOM   2360  CB  THR A 333       9.677  13.819  -7.387  1.00  0.70           C  
ATOM   2361  O   THR A 333      10.108  16.615  -6.378  1.00  0.67           O  
ATOM   2362  CG2 THR A 333      10.359  12.499  -7.732  1.00  0.62           C  
ATOM   2363  OG1 THR A 333       8.259  13.660  -7.517  1.00  0.69           O  
ATOM   2364  N   ALA A 334       8.594  15.934  -4.746  1.00  0.81           N  
ATOM   2365  CA  ALA A 334       8.200  17.308  -4.448  1.00  0.83           C  
ATOM   2366  C   ALA A 334       8.195  17.564  -2.944  1.00  0.82           C  
ATOM   2367  CB  ALA A 334       6.824  17.607  -5.040  1.00  0.78           C  
ATOM   2368  O   ALA A 334       7.925  16.656  -2.155  1.00  0.79           O  
ATOM   2369  N   ASP A 335       8.407  18.921  -2.292  1.00  0.75           N  
ATOM   2370  CA  ASP A 335       8.528  19.335  -0.898  1.00  0.75           C  
ATOM   2371  C   ASP A 335       7.230  19.081  -0.134  1.00  0.71           C  
ATOM   2372  CB  ASP A 335       8.909  20.814  -0.808  1.00  0.68           C  
ATOM   2373  O   ASP A 335       7.249  18.879   1.082  1.00  0.65           O  
ATOM   2374  CG  ASP A 335      10.296  21.104  -1.357  1.00  0.63           C  
ATOM   2375  OD1 ASP A 335      11.062  20.150  -1.611  1.00  0.64           O  
ATOM   2376  OD2 ASP A 335      10.625  22.296  -1.534  1.00  0.74           O  
ATOM   2377  N   THR A 336       6.102  18.642  -0.764  1.00  0.76           N  
ATOM   2378  CA  THR A 336       4.815  18.358  -0.139  1.00  0.76           C  
ATOM   2379  C   THR A 336       4.527  16.859  -0.152  1.00  0.75           C  
ATOM   2380  CB  THR A 336       3.672  19.109  -0.847  1.00  0.71           C  
ATOM   2381  O   THR A 336       3.533  16.408   0.421  1.00  0.72           O  
ATOM   2382  CG2 THR A 336       3.823  20.618  -0.686  1.00  0.63           C  
ATOM   2383  OG1 THR A 336       3.688  18.784  -2.243  1.00  0.69           O  
ATOM   2384  N   ASN A 337       5.457  16.216  -0.821  1.00  0.78           N  
ATOM   2385  CA  ASN A 337       5.175  14.786  -0.887  1.00  0.80           C  
ATOM   2386  C   ASN A 337       5.881  14.023   0.230  1.00  0.79           C  
ATOM   2387  CB  ASN A 337       5.576  14.222  -2.251  1.00  0.74           C  
ATOM   2388  O   ASN A 337       7.013  14.349   0.590  1.00  0.75           O  
ATOM   2389  CG  ASN A 337       4.626  14.637  -3.357  1.00  0.69           C  
ATOM   2390  ND2 ASN A 337       5.009  14.369  -4.600  1.00  0.69           N  
ATOM   2391  OD1 ASN A 337       3.556  15.193  -3.097  1.00  0.68           O  
ATOM   2392  N   TYR A 338       5.290  13.140   0.892  1.00  0.78           N  
ATOM   2393  CA  TYR A 338       5.840  12.184   1.846  1.00  0.81           C  
ATOM   2394  C   TYR A 338       6.492  11.009   1.126  1.00  0.79           C  
ATOM   2395  CB  TYR A 338       4.746  11.676   2.790  1.00  0.76           C  
ATOM   2396  O   TYR A 338       5.911  10.443   0.196  1.00  0.76           O  
ATOM   2397  CG  TYR A 338       4.183  12.743   3.697  1.00  0.74           C  
ATOM   2398  CD1 TYR A 338       4.659  12.902   4.996  1.00  0.72           C  
ATOM   2399  CD2 TYR A 338       3.174  13.593   3.256  1.00  0.74           C  
ATOM   2400  CE1 TYR A 338       4.142  13.883   5.836  1.00  0.78           C  
ATOM   2401  CE2 TYR A 338       2.650  14.578   4.088  1.00  0.76           C  
ATOM   2402  OH  TYR A 338       2.624  15.688   6.201  1.00  0.67           O  
ATOM   2403  CZ  TYR A 338       3.139  14.715   5.373  1.00  0.78           C  
ATOM   2404  N   GLY A 339       7.715  10.604   1.423  1.00  0.80           N  
ATOM   2405  CA  GLY A 339       8.192   9.245   1.218  1.00  0.82           C  
ATOM   2406  C   GLY A 339       7.695   8.273   2.270  1.00  0.82           C  
ATOM   2407  O   GLY A 339       8.103   8.343   3.431  1.00  0.80           O  
ATOM   2408  N   ILE A 340       6.779   7.377   1.882  1.00  0.86           N  
ATOM   2409  CA  ILE A 340       6.032   6.596   2.863  1.00  0.87           C  
ATOM   2410  C   ILE A 340       6.241   5.106   2.603  1.00  0.86           C  
ATOM   2411  CB  ILE A 340       4.526   6.940   2.832  1.00  0.84           C  
ATOM   2412  O   ILE A 340       6.073   4.637   1.475  1.00  0.84           O  
ATOM   2413  CG1 ILE A 340       4.306   8.408   3.215  1.00  0.77           C  
ATOM   2414  CG2 ILE A 340       3.740   6.008   3.758  1.00  0.76           C  
ATOM   2415  CD1 ILE A 340       2.870   8.884   3.041  1.00  0.74           C  
ATOM   2416  N   VAL A 341       6.591   4.357   3.675  1.00  0.85           N  
ATOM   2417  CA  VAL A 341       6.395   2.914   3.763  1.00  0.86           C  
ATOM   2418  C   VAL A 341       5.282   2.603   4.760  1.00  0.86           C  
ATOM   2419  CB  VAL A 341       7.696   2.188   4.173  1.00  0.84           C  
ATOM   2420  O   VAL A 341       5.446   2.803   5.966  1.00  0.86           O  
ATOM   2421  CG1 VAL A 341       7.486   0.675   4.195  1.00  0.81           C  
ATOM   2422  CG2 VAL A 341       8.835   2.559   3.225  1.00  0.81           C  
ATOM   2423  N   ALA A 342       4.152   2.238   4.221  1.00  0.86           N  
ATOM   2424  CA  ALA A 342       3.009   1.842   5.040  1.00  0.87           C  
ATOM   2425  C   ALA A 342       3.005   0.335   5.283  1.00  0.86           C  
ATOM   2426  CB  ALA A 342       1.704   2.274   4.376  1.00  0.84           C  
ATOM   2427  O   ALA A 342       3.055  -0.453   4.336  1.00  0.83           O  
ATOM   2428  N   MET A 343       2.901  -0.114   6.503  1.00  0.86           N  
ATOM   2429  CA  MET A 343       2.737  -1.511   6.894  1.00  0.88           C  
ATOM   2430  C   MET A 343       1.275  -1.825   7.191  1.00  0.87           C  
ATOM   2431  CB  MET A 343       3.599  -1.832   8.116  1.00  0.85           C  
ATOM   2432  O   MET A 343       0.656  -1.179   8.038  1.00  0.86           O  
ATOM   2433  CG  MET A 343       5.087  -1.619   7.890  1.00  0.78           C  
ATOM   2434  SD  MET A 343       6.108  -2.265   9.271  1.00  0.78           S  
ATOM   2435  CE  MET A 343       5.867  -0.944  10.492  1.00  0.74           C  
ATOM   2436  N   ARG A 344       0.763  -2.662   6.374  1.00  0.83           N  
ATOM   2437  CA  ARG A 344      -0.632  -3.081   6.467  1.00  0.86           C  
ATOM   2438  C   ARG A 344      -0.744  -4.483   7.057  1.00  0.83           C  
ATOM   2439  CB  ARG A 344      -1.300  -3.036   5.091  1.00  0.82           C  
ATOM   2440  O   ARG A 344       0.038  -5.372   6.712  1.00  0.82           O  
ATOM   2441  CG  ARG A 344      -1.313  -1.654   4.458  1.00  0.77           C  
ATOM   2442  CD  ARG A 344      -2.016  -1.659   3.108  1.00  0.76           C  
ATOM   2443  NE  ARG A 344      -3.464  -1.541   3.254  1.00  0.76           N  
ATOM   2444  NH1 ARG A 344      -3.649   0.359   1.954  1.00  0.62           N  
ATOM   2445  NH2 ARG A 344      -5.517  -0.573   2.901  1.00  0.57           N  
ATOM   2446  CZ  ARG A 344      -4.207  -0.585   2.703  1.00  0.77           C  
ATOM   2447  N   LYS A 345      -1.605  -4.737   7.959  1.00  0.85           N  
ATOM   2448  CA  LYS A 345      -2.081  -6.020   8.469  1.00  0.89           C  
ATOM   2449  C   LYS A 345      -3.594  -6.146   8.315  1.00  0.88           C  
ATOM   2450  CB  LYS A 345      -1.688  -6.194   9.937  1.00  0.87           C  
ATOM   2451  O   LYS A 345      -4.336  -5.215   8.637  1.00  0.88           O  
ATOM   2452  CG  LYS A 345      -2.035  -7.559  10.513  1.00  0.84           C  
ATOM   2453  CD  LYS A 345      -1.441  -7.746  11.903  1.00  0.82           C  
ATOM   2454  CE  LYS A 345      -1.736  -9.134  12.455  1.00  0.85           C  
ATOM   2455  NZ  LYS A 345      -1.045  -9.370  13.759  1.00  0.83           N  
ATOM   2456  N   LEU A 346      -4.067  -7.269   7.594  1.00  0.75           N  
ATOM   2457  CA  LEU A 346      -5.458  -7.520   7.235  1.00  0.80           C  
ATOM   2458  C   LEU A 346      -6.004  -6.399   6.356  1.00  0.75           C  
ATOM   2459  CB  LEU A 346      -6.319  -7.663   8.493  1.00  0.74           C  
ATOM   2460  O   LEU A 346      -7.108  -5.903   6.591  1.00  0.72           O  
ATOM   2461  CG  LEU A 346      -5.937  -8.794   9.450  1.00  0.69           C  
ATOM   2462  CD1 LEU A 346      -6.824  -8.759  10.691  1.00  0.66           C  
ATOM   2463  CD2 LEU A 346      -6.040 -10.145   8.751  1.00  0.70           C  
ATOM   2464  N   ASN A 347      -5.200  -5.874   5.432  1.00  0.77           N  
ATOM   2465  CA  ASN A 347      -5.398  -4.838   4.424  1.00  0.81           C  
ATOM   2466  C   ASN A 347      -5.621  -3.470   5.063  1.00  0.77           C  
ATOM   2467  CB  ASN A 347      -6.572  -5.195   3.511  1.00  0.73           C  
ATOM   2468  O   ASN A 347      -5.971  -2.509   4.375  1.00  0.73           O  
ATOM   2469  CG  ASN A 347      -6.236  -6.308   2.537  1.00  0.65           C  
ATOM   2470  ND2 ASN A 347      -7.249  -7.061   2.125  1.00  0.61           N  
ATOM   2471  OD1 ASN A 347      -5.076  -6.490   2.159  1.00  0.60           O  
ATOM   2472  N   LYS A 348      -5.353  -3.356   6.360  1.00  0.87           N  
ATOM   2473  CA  LYS A 348      -5.452  -2.086   7.073  1.00  0.90           C  
ATOM   2474  C   LYS A 348      -4.070  -1.545   7.429  1.00  0.89           C  
ATOM   2475  CB  LYS A 348      -6.294  -2.245   8.339  1.00  0.88           C  
ATOM   2476  O   LYS A 348      -3.200  -2.297   7.874  1.00  0.88           O  
ATOM   2477  CG  LYS A 348      -7.711  -2.737   8.083  1.00  0.84           C  
ATOM   2478  CD  LYS A 348      -8.537  -1.698   7.335  1.00  0.81           C  
ATOM   2479  CE  LYS A 348      -9.965  -2.175   7.108  1.00  0.85           C  
ATOM   2480  NZ  LYS A 348     -10.750  -1.205   6.288  1.00  0.83           N  
ATOM   2481  N   LYS A 349      -3.873  -0.255   7.191  1.00  0.89           N  
ATOM   2482  CA  LYS A 349      -2.659   0.447   7.598  1.00  0.90           C  
ATOM   2483  C   LYS A 349      -2.504   0.443   9.116  1.00  0.91           C  
ATOM   2484  CB  LYS A 349      -2.669   1.884   7.076  1.00  0.87           C  
ATOM   2485  O   LYS A 349      -3.435   0.798   9.841  1.00  0.89           O  
ATOM   2486  CG  LYS A 349      -1.327   2.592   7.184  1.00  0.78           C  
ATOM   2487  CD  LYS A 349      -1.340   3.931   6.458  1.00  0.76           C  
ATOM   2488  CE  LYS A 349      -2.404   4.863   7.021  1.00  0.75           C  
ATOM   2489  NZ  LYS A 349      -2.493   6.136   6.245  1.00  0.68           N  
ATOM   2490  N   ARG A 350      -1.296  -0.050   9.695  1.00  0.91           N  
ATOM   2491  CA  ARG A 350      -1.045  -0.135  11.130  1.00  0.92           C  
ATOM   2492  C   ARG A 350       0.124   0.755  11.536  1.00  0.90           C  
ATOM   2493  CB  ARG A 350      -0.770  -1.583  11.543  1.00  0.90           C  
ATOM   2494  O   ARG A 350       0.053   1.460  12.545  1.00  0.88           O  
ATOM   2495  CG  ARG A 350      -1.961  -2.511  11.368  1.00  0.86           C  
ATOM   2496  CD  ARG A 350      -3.162  -2.046  12.180  1.00  0.82           C  
ATOM   2497  NE  ARG A 350      -4.234  -3.038  12.173  1.00  0.85           N  
ATOM   2498  NH1 ARG A 350      -5.881  -1.565  12.848  1.00  0.71           N  
ATOM   2499  NH2 ARG A 350      -6.395  -3.763  12.450  1.00  0.66           N  
ATOM   2500  CZ  ARG A 350      -5.501  -2.786  12.490  1.00  0.82           C  
ATOM   2501  N   TRP A 351       1.097   0.738  10.586  1.00  0.90           N  
ATOM   2502  CA  TRP A 351       2.309   1.516  10.821  1.00  0.93           C  
ATOM   2503  C   TRP A 351       2.770   2.205   9.542  1.00  0.89           C  
ATOM   2504  CB  TRP A 351       3.425   0.620  11.365  1.00  0.89           C  
ATOM   2505  O   TRP A 351       2.497   1.727   8.438  1.00  0.86           O  
ATOM   2506  CG  TRP A 351       3.147   0.060  12.728  1.00  0.82           C  
ATOM   2507  CD1 TRP A 351       2.433  -1.068  13.025  1.00  0.76           C  
ATOM   2508  CD2 TRP A 351       3.575   0.605  13.979  1.00  0.79           C  
ATOM   2509  CE2 TRP A 351       3.085  -0.245  14.995  1.00  0.84           C  
ATOM   2510  CE3 TRP A 351       4.328   1.730  14.341  1.00  0.75           C  
ATOM   2511  NE1 TRP A 351       2.392  -1.257  14.387  1.00  0.80           N  
ATOM   2512  CH2 TRP A 351       4.062   1.104  16.677  1.00  0.78           C  
ATOM   2513  CZ2 TRP A 351       3.323  -0.004  16.350  1.00  0.79           C  
ATOM   2514  CZ3 TRP A 351       4.564   1.968  15.690  1.00  0.78           C  
ATOM   2515  N   MET A 352       3.381   3.329   9.751  1.00  0.92           N  
ATOM   2516  CA  MET A 352       4.001   4.079   8.664  1.00  0.92           C  
ATOM   2517  C   MET A 352       5.380   4.589   9.071  1.00  0.92           C  
ATOM   2518  CB  MET A 352       3.113   5.252   8.243  1.00  0.88           C  
ATOM   2519  O   MET A 352       5.548   5.129  10.166  1.00  0.90           O  
ATOM   2520  CG  MET A 352       3.674   6.061   7.085  1.00  0.77           C  
ATOM   2521  SD  MET A 352       2.563   7.431   6.582  1.00  0.69           S  
ATOM   2522  CE  MET A 352       2.841   8.589   7.951  1.00  0.68           C  
ATOM   2523  N   PHE A 353       6.366   4.341   8.178  1.00  0.91           N  
ATOM   2524  CA  PHE A 353       7.627   5.071   8.128  1.00  0.92           C  
ATOM   2525  C   PHE A 353       7.591   6.140   7.042  1.00  0.91           C  
ATOM   2526  CB  PHE A 353       8.796   4.112   7.882  1.00  0.89           C  
ATOM   2527  O   PHE A 353       7.254   5.853   5.892  1.00  0.88           O  
ATOM   2528  CG  PHE A 353       8.876   2.984   8.875  1.00  0.83           C  
ATOM   2529  CD1 PHE A 353       9.746   3.052   9.956  1.00  0.76           C  
ATOM   2530  CD2 PHE A 353       8.079   1.856   8.727  1.00  0.77           C  
ATOM   2531  CE1 PHE A 353       9.822   2.009  10.877  1.00  0.79           C  
ATOM   2532  CE2 PHE A 353       8.149   0.811   9.643  1.00  0.77           C  
ATOM   2533  CZ  PHE A 353       9.022   0.889  10.717  1.00  0.78           C  
ATOM   2534  N   ALA A 354       7.836   7.349   7.514  1.00  0.90           N  
ATOM   2535  CA  ALA A 354       7.721   8.404   6.511  1.00  0.91           C  
ATOM   2536  C   ALA A 354       8.839   9.432   6.664  1.00  0.90           C  
ATOM   2537  CB  ALA A 354       6.359   9.087   6.609  1.00  0.89           C  
ATOM   2538  O   ALA A 354       9.298   9.697   7.777  1.00  0.89           O  
ATOM   2539  N   VAL A 355       9.275   9.940   5.615  1.00  0.89           N  
ATOM   2540  CA  VAL A 355       9.897  11.258   5.535  1.00  0.90           C  
ATOM   2541  C   VAL A 355       8.828  12.320   5.287  1.00  0.89           C  
ATOM   2542  CB  VAL A 355      10.970  11.313   4.424  1.00  0.87           C  
ATOM   2543  O   VAL A 355       7.980  12.162   4.406  1.00  0.86           O  
ATOM   2544  CG1 VAL A 355      11.613  12.697   4.362  1.00  0.72           C  
ATOM   2545  CG2 VAL A 355      12.031  10.238   4.654  1.00  0.71           C  
ATOM   2546  N   SER A 356       8.769  13.316   6.117  1.00  0.85           N  
ATOM   2547  CA  SER A 356       7.724  14.334   6.106  1.00  0.85           C  
ATOM   2548  C   SER A 356       7.761  15.150   4.819  1.00  0.84           C  
ATOM   2549  CB  SER A 356       7.868  15.263   7.313  1.00  0.82           C  
ATOM   2550  O   SER A 356       8.815  15.285   4.193  1.00  0.81           O  
ATOM   2551  OG  SER A 356       8.974  16.133   7.149  1.00  0.74           O  
ATOM   2552  N   GLY A 357       6.578  15.673   4.439  1.00  0.75           N  
ATOM   2553  CA  GLY A 357       6.450  16.618   3.341  1.00  0.77           C  
ATOM   2554  C   GLY A 357       6.855  18.030   3.718  1.00  0.74           C  
ATOM   2555  O   GLY A 357       6.426  18.995   3.083  1.00  0.70           O  
ATOM   2556  N   ALA A 358       7.467  18.273   4.800  1.00  0.83           N  
ATOM   2557  CA  ALA A 358       7.924  19.615   5.148  1.00  0.83           C  
ATOM   2558  C   ALA A 358       8.931  20.134   4.126  1.00  0.83           C  
ATOM   2559  CB  ALA A 358       8.538  19.623   6.546  1.00  0.80           C  
ATOM   2560  O   ALA A 358       9.816  19.396   3.687  1.00  0.81           O  
ATOM   2561  N   SER A 359       8.813  21.384   3.693  1.00  0.78           N  
ATOM   2562  CA  SER A 359       9.601  22.020   2.643  1.00  0.80           C  
ATOM   2563  C   SER A 359      11.093  21.959   2.957  1.00  0.78           C  
ATOM   2564  CB  SER A 359       9.170  23.476   2.456  1.00  0.75           C  
ATOM   2565  O   SER A 359      11.510  22.272   4.074  1.00  0.75           O  
ATOM   2566  OG  SER A 359       9.835  24.059   1.348  1.00  0.69           O  
ATOM   2567  N   GLU A 360      11.926  21.566   1.965  1.00  0.79           N  
ATOM   2568  CA  GLU A 360      13.384  21.595   2.022  1.00  0.81           C  
ATOM   2569  C   GLU A 360      13.925  22.965   1.622  1.00  0.78           C  
ATOM   2570  CB  GLU A 360      13.979  20.511   1.119  1.00  0.76           C  
ATOM   2571  O   GLU A 360      13.869  23.342   0.450  1.00  0.74           O  
ATOM   2572  CG  GLU A 360      13.623  19.093   1.544  1.00  0.71           C  
ATOM   2573  CD  GLU A 360      14.368  18.026   0.758  1.00  0.70           C  
ATOM   2574  OE1 GLU A 360      15.044  18.368  -0.239  1.00  0.74           O  
ATOM   2575  OE2 GLU A 360      14.274  16.839   1.141  1.00  0.71           O  
ATOM   2576  N   THR A 361      14.076  23.855   2.546  1.00  0.79           N  
ATOM   2577  CA  THR A 361      14.401  25.259   2.321  1.00  0.79           C  
ATOM   2578  C   THR A 361      15.912  25.474   2.342  1.00  0.76           C  
ATOM   2579  CB  THR A 361      13.737  26.162   3.376  1.00  0.74           C  
ATOM   2580  O   THR A 361      16.383  26.586   2.592  1.00  0.71           O  
ATOM   2581  CG2 THR A 361      12.217  26.121   3.257  1.00  0.66           C  
ATOM   2582  OG1 THR A 361      14.115  25.716   4.685  1.00  0.71           O  
ATOM   2583  N   GLY A 362      16.780  24.268   1.925  1.00  0.70           N  
ATOM   2584  CA  GLY A 362      18.199  24.524   2.114  1.00  0.69           C  
ATOM   2585  C   GLY A 362      18.577  24.754   3.565  1.00  0.66           C  
ATOM   2586  O   GLY A 362      17.751  25.202   4.363  1.00  0.58           O  
ATOM   2587  N   SER A 363      19.356  23.773   4.257  1.00  0.75           N  
ATOM   2588  CA  SER A 363      19.982  23.764   5.575  1.00  0.76           C  
ATOM   2589  C   SER A 363      19.579  22.527   6.370  1.00  0.74           C  
ATOM   2590  CB  SER A 363      19.607  25.025   6.355  1.00  0.69           C  
ATOM   2591  O   SER A 363      19.483  22.576   7.598  1.00  0.69           O  
ATOM   2592  OG  SER A 363      19.889  26.188   5.595  1.00  0.60           O  
ATOM   2593  N   ASP A 364      19.249  21.516   5.765  1.00  0.78           N  
ATOM   2594  CA  ASP A 364      18.838  20.224   6.304  1.00  0.80           C  
ATOM   2595  C   ASP A 364      17.497  20.331   7.027  1.00  0.77           C  
ATOM   2596  CB  ASP A 364      19.905  19.675   7.254  1.00  0.74           C  
ATOM   2597  O   ASP A 364      17.184  19.509   7.890  1.00  0.73           O  
ATOM   2598  CG  ASP A 364      21.231  19.405   6.564  1.00  0.69           C  
ATOM   2599  OD1 ASP A 364      21.231  18.971   5.392  1.00  0.66           O  
ATOM   2600  OD2 ASP A 364      22.284  19.624   7.200  1.00  0.78           O  
ATOM   2601  N   THR A 365      16.770  21.419   6.701  1.00  0.82           N  
ATOM   2602  CA  THR A 365      15.406  21.642   7.166  1.00  0.84           C  
ATOM   2603  C   THR A 365      14.402  20.944   6.253  1.00  0.82           C  
ATOM   2604  CB  THR A 365      15.079  23.145   7.239  1.00  0.79           C  
ATOM   2605  O   THR A 365      14.569  20.934   5.031  1.00  0.79           O  
ATOM   2606  CG2 THR A 365      15.795  23.807   8.412  1.00  0.67           C  
ATOM   2607  OG1 THR A 365      15.494  23.778   6.022  1.00  0.73           O  
ATOM   2608  N   GLY A 366      13.409  20.229   6.811  1.00  0.83           N  
ATOM   2609  CA  GLY A 366      12.395  19.462   6.107  1.00  0.84           C  
ATOM   2610  C   GLY A 366      12.782  18.010   5.899  1.00  0.83           C  
ATOM   2611  O   GLY A 366      13.840  17.573   6.355  1.00  0.79           O  
ATOM   2612  N   SER A 367      11.821  17.147   5.503  1.00  0.84           N  
ATOM   2613  CA  SER A 367      11.994  15.706   5.349  1.00  0.85           C  
ATOM   2614  C   SER A 367      12.280  15.038   6.689  1.00  0.85           C  
ATOM   2615  CB  SER A 367      13.126  15.403   4.366  1.00  0.82           C  
ATOM   2616  O   SER A 367      13.216  14.244   6.806  1.00  0.83           O  
ATOM   2617  OG  SER A 367      12.871  15.999   3.106  1.00  0.74           O  
ATOM   2618  N   ASN A 368      11.680  15.472   7.663  1.00  0.89           N  
ATOM   2619  CA  ASN A 368      11.805  14.817   8.961  1.00  0.91           C  
ATOM   2620  C   ASN A 368      11.318  13.371   8.909  1.00  0.91           C  
ATOM   2621  CB  ASN A 368      11.041  15.596  10.032  1.00  0.89           C  
ATOM   2622  O   ASN A 368      10.398  13.049   8.156  1.00  0.90           O  
ATOM   2623  CG  ASN A 368      11.533  17.023  10.180  1.00  0.85           C  
ATOM   2624  ND2 ASN A 368      10.611  17.945  10.429  1.00  0.85           N  
ATOM   2625  OD1 ASN A 368      12.732  17.293  10.070  1.00  0.85           O  
ATOM   2626  N   PHE A 369      12.010  12.509   9.662  1.00  0.90           N  
ATOM   2627  CA  PHE A 369      11.653  11.097   9.719  1.00  0.92           C  
ATOM   2628  C   PHE A 369      10.636  10.840  10.824  1.00  0.92           C  
ATOM   2629  CB  PHE A 369      12.899  10.234   9.941  1.00  0.91           C  
ATOM   2630  O   PHE A 369      10.737  11.409  11.913  1.00  0.91           O  
ATOM   2631  CG  PHE A 369      12.602   8.766  10.089  1.00  0.88           C  
ATOM   2632  CD1 PHE A 369      12.288   7.991   8.979  1.00  0.85           C  
ATOM   2633  CD2 PHE A 369      12.638   8.161  11.338  1.00  0.86           C  
ATOM   2634  CE1 PHE A 369      12.013   6.632   9.113  1.00  0.88           C  
ATOM   2635  CE2 PHE A 369      12.365   6.803  11.480  1.00  0.87           C  
ATOM   2636  CZ  PHE A 369      12.051   6.041  10.366  1.00  0.87           C  
ATOM   2637  N   MET A 370       9.640  10.071  10.475  1.00  0.91           N  
ATOM   2638  CA  MET A 370       8.699   9.701  11.528  1.00  0.92           C  
ATOM   2639  C   MET A 370       8.286   8.239  11.400  1.00  0.92           C  
ATOM   2640  CB  MET A 370       7.462  10.600  11.485  1.00  0.89           C  
ATOM   2641  O   MET A 370       8.192   7.711  10.290  1.00  0.92           O  
ATOM   2642  CG  MET A 370       6.661  10.479  10.198  1.00  0.81           C  
ATOM   2643  SD  MET A 370       5.237  11.634  10.145  1.00  0.79           S  
ATOM   2644  CE  MET A 370       5.796  12.772   8.847  1.00  0.74           C  
ATOM   2645  N   ILE A 371       8.108   7.579  12.541  1.00  0.93           N  
ATOM   2646  CA  ILE A 371       7.359   6.336  12.690  1.00  0.93           C  
ATOM   2647  C   ILE A 371       6.020   6.619  13.368  1.00  0.93           C  
ATOM   2648  CB  ILE A 371       8.158   5.289  13.497  1.00  0.92           C  
ATOM   2649  O   ILE A 371       5.981   7.094  14.505  1.00  0.92           O  
ATOM   2650  CG1 ILE A 371       9.541   5.074  12.871  1.00  0.90           C  
ATOM   2651  CG2 ILE A 371       7.385   3.969  13.584  1.00  0.90           C  
ATOM   2652  CD1 ILE A 371      10.398   4.049  13.601  1.00  0.86           C  
ATOM   2653  N   GLN A 372       4.958   6.331  12.622  1.00  0.93           N  
ATOM   2654  CA  GLN A 372       3.600   6.646  13.052  1.00  0.93           C  
ATOM   2655  C   GLN A 372       2.717   5.401  13.046  1.00  0.93           C  
ATOM   2656  CB  GLN A 372       2.990   7.727  12.158  1.00  0.91           C  
ATOM   2657  O   GLN A 372       2.839   4.553  12.160  1.00  0.93           O  
ATOM   2658  CG  GLN A 372       1.581   8.139  12.564  1.00  0.85           C  
ATOM   2659  CD  GLN A 372       1.089   9.363  11.815  1.00  0.83           C  
ATOM   2660  NE2 GLN A 372      -0.131   9.793  12.120  1.00  0.83           N  
ATOM   2661  OE1 GLN A 372       1.799   9.917  10.970  1.00  0.83           O  
ATOM   2662  N   SER A 373       1.870   5.269  14.017  1.00  0.92           N  
ATOM   2663  CA  SER A 373       0.856   4.220  14.031  1.00  0.93           C  
ATOM   2664  C   SER A 373      -0.504   4.761  13.601  1.00  0.92           C  
ATOM   2665  CB  SER A 373       0.749   3.595  15.422  1.00  0.91           C  
ATOM   2666  O   SER A 373      -0.749   5.967  13.672  1.00  0.92           O  
ATOM   2667  OG  SER A 373       0.250   4.534  16.359  1.00  0.89           O  
ATOM   2668  N   TYR A 374      -1.404   3.874  13.167  1.00  0.91           N  
ATOM   2669  CA  TYR A 374      -2.766   4.170  12.736  1.00  0.92           C  
ATOM   2670  C   TYR A 374      -3.781   3.381  13.556  1.00  0.92           C  
ATOM   2671  CB  TYR A 374      -2.940   3.855  11.248  1.00  0.91           C  
ATOM   2672  O   TYR A 374      -3.469   2.306  14.072  1.00  0.90           O  
ATOM   2673  CG  TYR A 374      -2.174   4.784  10.337  1.00  0.89           C  
ATOM   2674  CD1 TYR A 374      -2.811   5.845   9.698  1.00  0.85           C  
ATOM   2675  CD2 TYR A 374      -0.814   4.602  10.113  1.00  0.85           C  
ATOM   2676  CE1 TYR A 374      -2.110   6.703   8.857  1.00  0.87           C  
ATOM   2677  CE2 TYR A 374      -0.103   5.453   9.274  1.00  0.86           C  
ATOM   2678  OH  TYR A 374      -0.060   7.346   7.820  1.00  0.79           O  
ATOM   2679  CZ  TYR A 374      -0.759   6.500   8.652  1.00  0.86           C  
ATOM   2680  N   THR A 375      -4.935   3.932  13.736  1.00  0.92           N  
ATOM   2681  CA  THR A 375      -6.058   3.250  14.368  1.00  0.92           C  
ATOM   2682  C   THR A 375      -6.547   2.094  13.501  1.00  0.92           C  
ATOM   2683  CB  THR A 375      -7.222   4.222  14.637  1.00  0.91           C  
ATOM   2684  O   THR A 375      -6.144   1.966  12.343  1.00  0.90           O  
ATOM   2685  CG2 THR A 375      -6.750   5.444  15.417  1.00  0.89           C  
ATOM   2686  OG1 THR A 375      -7.776   4.652  13.387  1.00  0.90           O  
ATOM   2687  N   ASP A 376      -7.425   1.341  13.994  1.00  0.90           N  
ATOM   2688  CA  ASP A 376      -8.054   0.246  13.261  1.00  0.91           C  
ATOM   2689  C   ASP A 376      -8.887   0.773  12.095  1.00  0.90           C  
ATOM   2690  CB  ASP A 376      -8.929  -0.592  14.196  1.00  0.88           C  
ATOM   2691  O   ASP A 376      -9.146   0.047  11.132  1.00  0.88           O  
ATOM   2692  CG  ASP A 376      -8.122  -1.475  15.131  1.00  0.81           C  
ATOM   2693  OD1 ASP A 376      -7.001  -1.888  14.764  1.00  0.79           O  
ATOM   2694  OD2 ASP A 376      -8.613  -1.764  16.244  1.00  0.85           O  
ATOM   2695  N   ALA A 377      -9.288   2.121  12.104  1.00  0.89           N  
ATOM   2696  CA  ALA A 377     -10.002   2.829  11.044  1.00  0.90           C  
ATOM   2697  C   ALA A 377      -9.028   3.487  10.072  1.00  0.88           C  
ATOM   2698  CB  ALA A 377     -10.941   3.874  11.641  1.00  0.87           C  
ATOM   2699  O   ALA A 377      -9.428   4.305   9.240  1.00  0.85           O  
ATOM   2700  N   GLU A 378      -7.761   3.192  10.191  1.00  0.89           N  
ATOM   2701  CA  GLU A 378      -6.651   3.678   9.377  1.00  0.90           C  
ATOM   2702  C   GLU A 378      -6.455   5.181   9.552  1.00  0.87           C  
ATOM   2703  CB  GLU A 378      -6.882   3.346   7.900  1.00  0.87           C  
ATOM   2704  O   GLU A 378      -5.924   5.850   8.664  1.00  0.82           O  
ATOM   2705  CG  GLU A 378      -7.000   1.855   7.616  1.00  0.83           C  
ATOM   2706  CD  GLU A 378      -6.813   1.508   6.148  1.00  0.79           C  
ATOM   2707  OE1 GLU A 378      -7.663   1.902   5.318  1.00  0.84           O  
ATOM   2708  OE2 GLU A 378      -5.808   0.835   5.826  1.00  0.87           O  
ATOM   2709  N   ALA A 379      -6.982   5.805  10.721  1.00  0.91           N  
ATOM   2710  CA  ALA A 379      -6.732   7.198  11.082  1.00  0.92           C  
ATOM   2711  C   ALA A 379      -5.388   7.349  11.789  1.00  0.91           C  
ATOM   2712  CB  ALA A 379      -7.858   7.729  11.967  1.00  0.90           C  
ATOM   2713  O   ALA A 379      -4.922   6.420  12.453  1.00  0.90           O  
ATOM   2714  N   ASP A 380      -4.733   8.508  11.740  1.00  0.89           N  
ATOM   2715  CA  ASP A 380      -3.499   8.846  12.441  1.00  0.90           C  
ATOM   2716  C   ASP A 380      -3.667   8.700  13.951  1.00  0.90           C  
ATOM   2717  CB  ASP A 380      -3.059  10.271  12.096  1.00  0.87           C  
ATOM   2718  O   ASP A 380      -4.598   9.258  14.534  1.00  0.89           O  
ATOM   2719  CG  ASP A 380      -2.729  10.450  10.624  1.00  0.79           C  
ATOM   2720  OD1 ASP A 380      -2.502   9.440   9.923  1.00  0.75           O  
ATOM   2721  OD2 ASP A 380      -2.692  11.611  10.163  1.00  0.81           O  
ATOM   2722  N   LYS A 381      -2.993   7.887  14.624  1.00  0.92           N  
ATOM   2723  CA  LYS A 381      -3.046   7.727  16.074  1.00  0.91           C  
ATOM   2724  C   LYS A 381      -1.975   8.571  16.759  1.00  0.87           C  
ATOM   2725  CB  LYS A 381      -2.880   6.256  16.458  1.00  0.90           C  
ATOM   2726  O   LYS A 381      -2.289   9.547  17.442  1.00  0.81           O  
ATOM   2727  CG  LYS A 381      -3.029   5.985  17.948  1.00  0.90           C  
ATOM   2728  CD  LYS A 381      -2.907   4.499  18.261  1.00  0.85           C  
ATOM   2729  CE  LYS A 381      -2.977   4.235  19.759  1.00  0.87           C  
ATOM   2730  NZ  LYS A 381      -2.867   2.778  20.070  1.00  0.86           N  
ATOM   2731  N   THR A 382      -0.648   8.153  16.610  1.00  0.89           N  
ATOM   2732  CA  THR A 382       0.456   8.873  17.235  1.00  0.90           C  
ATOM   2733  C   THR A 382       1.750   8.660  16.456  1.00  0.91           C  
ATOM   2734  CB  THR A 382       0.654   8.431  18.696  1.00  0.87           C  
ATOM   2735  O   THR A 382       1.941   7.614  15.832  1.00  0.90           O  
ATOM   2736  CG2 THR A 382       1.226   7.019  18.771  1.00  0.76           C  
ATOM   2737  OG1 THR A 382       1.558   9.335  19.344  1.00  0.79           O  
ATOM   2738  N   VAL A 383       2.641   9.728  16.505  1.00  0.88           N  
ATOM   2739  CA  VAL A 383       4.042   9.581  16.124  1.00  0.89           C  
ATOM   2740  C   VAL A 383       4.839   9.006  17.293  1.00  0.89           C  
ATOM   2741  CB  VAL A 383       4.652  10.928  15.675  1.00  0.87           C  
ATOM   2742  O   VAL A 383       4.856   9.581  18.383  1.00  0.87           O  
ATOM   2743  CG1 VAL A 383       6.109  10.748  15.253  1.00  0.80           C  
ATOM   2744  CG2 VAL A 383       3.833  11.530  14.534  1.00  0.81           C  
ATOM   2745  N   HIS A 384       5.351   7.749  17.079  1.00  0.89           N  
ATOM   2746  CA  HIS A 384       6.101   7.023  18.097  1.00  0.90           C  
ATOM   2747  C   HIS A 384       7.562   7.461  18.122  1.00  0.88           C  
ATOM   2748  CB  HIS A 384       6.009   5.515  17.856  1.00  0.88           C  
ATOM   2749  O   HIS A 384       8.167   7.556  19.192  1.00  0.86           O  
ATOM   2750  CG  HIS A 384       4.669   4.936  18.181  1.00  0.85           C  
ATOM   2751  CD2 HIS A 384       3.623   4.614  17.384  1.00  0.82           C  
ATOM   2752  ND1 HIS A 384       4.284   4.627  19.468  1.00  0.80           N  
ATOM   2753  CE1 HIS A 384       3.056   4.137  19.448  1.00  0.83           C  
ATOM   2754  NE2 HIS A 384       2.632   4.118  18.195  1.00  0.85           N  
ATOM   2755  N   LEU A 385       8.076   7.696  16.986  1.00  0.91           N  
ATOM   2756  CA  LEU A 385       9.427   8.213  16.794  1.00  0.92           C  
ATOM   2757  C   LEU A 385       9.438   9.332  15.758  1.00  0.92           C  
ATOM   2758  CB  LEU A 385      10.373   7.091  16.360  1.00  0.90           C  
ATOM   2759  O   LEU A 385       8.882   9.180  14.668  1.00  0.91           O  
ATOM   2760  CG  LEU A 385      11.851   7.462  16.231  1.00  0.85           C  
ATOM   2761  CD1 LEU A 385      12.460   7.699  17.609  1.00  0.81           C  
ATOM   2762  CD2 LEU A 385      12.614   6.373  15.484  1.00  0.81           C  
ATOM   2763  N   PHE A 386      10.032  10.429  16.120  1.00  0.88           N  
ATOM   2764  CA  PHE A 386      10.238  11.571  15.237  1.00  0.89           C  
ATOM   2765  C   PHE A 386      11.699  12.003  15.242  1.00  0.88           C  
ATOM   2766  CB  PHE A 386       9.342  12.742  15.653  1.00  0.87           C  
ATOM   2767  O   PHE A 386      12.313  12.122  16.305  1.00  0.85           O  
ATOM   2768  CG  PHE A 386       9.459  13.944  14.755  1.00  0.84           C  
ATOM   2769  CD1 PHE A 386       8.683  14.049  13.607  1.00  0.80           C  
ATOM   2770  CD2 PHE A 386      10.344  14.970  15.060  1.00  0.81           C  
ATOM   2771  CE1 PHE A 386       8.789  15.160  12.774  1.00  0.84           C  
ATOM   2772  CE2 PHE A 386      10.455  16.083  14.232  1.00  0.84           C  
ATOM   2773  CZ  PHE A 386       9.677  16.176  13.089  1.00  0.84           C  
ATOM   2774  N   GLY A 387      12.295  12.083  14.162  1.00  0.88           N  
ATOM   2775  CA  GLY A 387      13.624  12.637  13.958  1.00  0.89           C  
ATOM   2776  C   GLY A 387      13.615  13.942  13.185  1.00  0.88           C  
ATOM   2777  O   GLY A 387      13.169  13.987  12.037  1.00  0.86           O  
ATOM   2778  N   ASP A 388      14.025  15.033  13.753  1.00  0.86           N  
ATOM   2779  CA  ASP A 388      14.203  16.330  13.106  1.00  0.87           C  
ATOM   2780  C   ASP A 388      15.530  16.391  12.354  1.00  0.86           C  
ATOM   2781  CB  ASP A 388      14.130  17.458  14.138  1.00  0.85           C  
ATOM   2782  O   ASP A 388      16.599  16.338  12.966  1.00  0.83           O  
ATOM   2783  CG  ASP A 388      14.291  18.836  13.521  1.00  0.82           C  
ATOM   2784  OD1 ASP A 388      14.518  18.934  12.296  1.00  0.82           O  
ATOM   2785  OD2 ASP A 388      14.193  19.834  14.268  1.00  0.84           O  
ATOM   2786  N   ARG A 389      15.532  16.492  11.079  1.00  0.88           N  
ATOM   2787  CA  ARG A 389      16.720  16.442  10.234  1.00  0.88           C  
ATOM   2788  C   ARG A 389      17.593  17.675  10.442  1.00  0.87           C  
ATOM   2789  CB  ARG A 389      16.327  16.321   8.760  1.00  0.87           C  
ATOM   2790  O   ARG A 389      18.820  17.594  10.361  1.00  0.85           O  
ATOM   2791  CG  ARG A 389      17.510  16.159   7.819  1.00  0.85           C  
ATOM   2792  CD  ARG A 389      17.061  15.970   6.376  1.00  0.83           C  
ATOM   2793  NE  ARG A 389      18.186  16.045   5.448  1.00  0.82           N  
ATOM   2794  NH1 ARG A 389      16.949  16.901   3.695  1.00  0.72           N  
ATOM   2795  NH2 ARG A 389      19.193  16.510   3.437  1.00  0.70           N  
ATOM   2796  CZ  ARG A 389      18.107  16.485   4.195  1.00  0.82           C  
ATOM   2797  N   ALA A 390      16.951  18.861  10.796  1.00  0.86           N  
ATOM   2798  CA  ALA A 390      17.673  20.123  10.943  1.00  0.86           C  
ATOM   2799  C   ALA A 390      18.511  20.129  12.219  1.00  0.85           C  
ATOM   2800  CB  ALA A 390      16.697  21.297  10.945  1.00  0.84           C  
ATOM   2801  O   ALA A 390      19.681  20.519  12.199  1.00  0.83           O  
ATOM   2802  N   THR A 391      18.016  19.570  13.256  1.00  0.81           N  
ATOM   2803  CA  THR A 391      18.627  19.685  14.575  1.00  0.82           C  
ATOM   2804  C   THR A 391      19.287  18.371  14.983  1.00  0.81           C  
ATOM   2805  CB  THR A 391      17.589  20.093  15.637  1.00  0.80           C  
ATOM   2806  O   THR A 391      20.132  18.347  15.880  1.00  0.79           O  
ATOM   2807  CG2 THR A 391      16.924  21.417  15.276  1.00  0.76           C  
ATOM   2808  OG1 THR A 391      16.584  19.076  15.730  1.00  0.79           O  
ATOM   2809  N   GLY A 392      18.959  17.226  14.394  1.00  0.81           N  
ATOM   2810  CA  GLY A 392      19.319  15.877  14.802  1.00  0.82           C  
ATOM   2811  C   GLY A 392      18.579  15.411  16.041  1.00  0.80           C  
ATOM   2812  O   GLY A 392      18.962  14.418  16.663  1.00  0.79           O  
ATOM   2813  N   ASN A 393      17.537  16.084  16.425  1.00  0.81           N  
ATOM   2814  CA  ASN A 393      16.748  15.694  17.589  1.00  0.83           C  
ATOM   2815  C   ASN A 393      15.880  14.474  17.295  1.00  0.83           C  
ATOM   2816  CB  ASN A 393      15.880  16.860  18.066  1.00  0.80           C  
ATOM   2817  O   ASN A 393      15.253  14.393  16.237  1.00  0.82           O  
ATOM   2818  CG  ASN A 393      16.698  17.999  18.642  1.00  0.74           C  
ATOM   2819  ND2 ASN A 393      16.036  19.110  18.946  1.00  0.71           N  
ATOM   2820  OD1 ASN A 393      17.915  17.883  18.810  1.00  0.72           O  
ATOM   2821  N   THR A 394      15.944  13.573  18.277  1.00  0.82           N  
ATOM   2822  CA  THR A 394      15.061  12.412  18.263  1.00  0.84           C  
ATOM   2823  C   THR A 394      14.021  12.510  19.375  1.00  0.82           C  
ATOM   2824  CB  THR A 394      15.857  11.103  18.414  1.00  0.81           C  
ATOM   2825  O   THR A 394      14.364  12.764  20.532  1.00  0.79           O  
ATOM   2826  CG2 THR A 394      14.941   9.888  18.315  1.00  0.78           C  
ATOM   2827  OG1 THR A 394      16.845  11.029  17.379  1.00  0.82           O  
ATOM   2828  N   ILE A 395      12.773  12.397  19.033  1.00  0.82           N  
ATOM   2829  CA  ILE A 395      11.650  12.459  19.961  1.00  0.83           C  
ATOM   2830  C   ILE A 395      10.901  11.128  19.956  1.00  0.84           C  
ATOM   2831  CB  ILE A 395      10.688  13.616  19.608  1.00  0.81           C  
ATOM   2832  O   ILE A 395      10.589  10.588  18.892  1.00  0.83           O  
ATOM   2833  CG1 ILE A 395      11.451  14.944  19.546  1.00  0.77           C  
ATOM   2834  CG2 ILE A 395       9.539  13.691  20.618  1.00  0.77           C  
ATOM   2835  CD1 ILE A 395      10.740  16.030  18.751  1.00  0.74           C  
ATOM   2836  N   ILE A 396      10.680  10.599  21.126  1.00  0.84           N  
ATOM   2837  CA  ILE A 396       9.870   9.402  21.319  1.00  0.85           C  
ATOM   2838  C   ILE A 396       8.523   9.782  21.930  1.00  0.84           C  
ATOM   2839  CB  ILE A 396      10.592   8.369  22.214  1.00  0.83           C  
ATOM   2840  O   ILE A 396       8.471  10.472  22.951  1.00  0.82           O  
ATOM   2841  CG1 ILE A 396      11.931   7.963  21.587  1.00  0.81           C  
ATOM   2842  CG2 ILE A 396       9.704   7.144  22.450  1.00  0.81           C  
ATOM   2843  CD1 ILE A 396      12.755   7.016  22.448  1.00  0.79           C  
ATOM   2844  N   GLY A 397       7.415   9.397  21.235  1.00  0.82           N  
ATOM   2845  CA  GLY A 397       6.046   9.557  21.699  1.00  0.83           C  
ATOM   2846  C   GLY A 397       5.417  10.866  21.261  1.00  0.80           C  
ATOM   2847  O   GLY A 397       4.402  11.290  21.817  1.00  0.77           O  
ATOM   2848  N   GLY A 398       6.042  11.592  20.286  1.00  0.81           N  
ATOM   2849  CA  GLY A 398       5.546  12.863  19.780  1.00  0.83           C  
ATOM   2850  C   GLY A 398       6.366  13.405  18.625  1.00  0.82           C  
ATOM   2851  O   GLY A 398       7.332  12.774  18.192  1.00  0.81           O  
ATOM   2852  N   SER A 399       6.006  14.679  18.173  1.00  0.79           N  
ATOM   2853  CA  SER A 399       6.726  15.364  17.105  1.00  0.80           C  
ATOM   2854  C   SER A 399       7.192  16.746  17.549  1.00  0.77           C  
ATOM   2855  CB  SER A 399       5.847  15.489  15.859  1.00  0.76           C  
ATOM   2856  O   SER A 399       7.736  17.510  16.750  1.00  0.73           O  
ATOM   2857  OG  SER A 399       4.634  16.155  16.165  1.00  0.76           O  
ATOM   2858  N   THR A 400       6.937  17.090  18.694  1.00  0.75           N  
ATOM   2859  CA  THR A 400       7.323  18.413  19.172  1.00  0.76           C  
ATOM   2860  C   THR A 400       8.781  18.422  19.621  1.00  0.73           C  
ATOM   2861  CB  THR A 400       6.423  18.871  20.335  1.00  0.72           C  
ATOM   2862  O   THR A 400       9.139  17.766  20.601  1.00  0.70           O  
ATOM   2863  CG2 THR A 400       6.736  20.308  20.740  1.00  0.64           C  
ATOM   2864  OG1 THR A 400       5.051  18.790  19.930  1.00  0.67           O  
ATOM   2865  N   VAL A 401       9.592  19.104  18.914  1.00  0.69           N  
ATOM   2866  CA  VAL A 401      11.010  19.287  19.205  1.00  0.70           C  
ATOM   2867  C   VAL A 401      11.174  20.050  20.518  1.00  0.69           C  
ATOM   2868  CB  VAL A 401      11.733  20.033  18.061  1.00  0.64           C  
ATOM   2869  O   VAL A 401      10.660  21.161  20.665  1.00  0.66           O  
ATOM   2870  CG1 VAL A 401      13.229  20.145  18.350  1.00  0.58           C  
ATOM   2871  CG2 VAL A 401      11.495  19.325  16.729  1.00  0.56           C  
ATOM   2872  N   MET A 402      11.792  19.421  21.442  1.00  0.62           N  
ATOM   2873  CA  MET A 402      12.213  20.111  22.658  1.00  0.66           C  
ATOM   2874  C   MET A 402      13.568  20.782  22.461  1.00  0.62           C  
ATOM   2875  CB  MET A 402      12.278  19.136  23.835  1.00  0.59           C  
ATOM   2876  O   MET A 402      14.539  20.128  22.075  1.00  0.60           O  
ATOM   2877  CG  MET A 402      10.921  18.598  24.261  1.00  0.56           C  
ATOM   2878  SD  MET A 402      11.001  17.654  25.832  1.00  0.60           S  
ATOM   2879  CE  MET A 402      11.881  16.170  25.269  1.00  0.52           C  
ATOM   2880  N   ASN A 403      13.756  22.030  22.595  1.00  0.52           N  
ATOM   2881  CA  ASN A 403      15.009  22.774  22.522  1.00  0.54           C  
ATOM   2882  C   ASN A 403      16.041  22.234  23.508  1.00  0.52           C  
ATOM   2883  CB  ASN A 403      14.765  24.264  22.771  1.00  0.47           C  
ATOM   2884  O   ASN A 403      15.740  22.050  24.689  1.00  0.51           O  
ATOM   2885  CG  ASN A 403      14.293  24.994  21.529  1.00  0.45           C  
ATOM   2886  ND2 ASN A 403      13.728  26.181  21.718  1.00  0.48           N  
ATOM   2887  OD1 ASN A 403      14.434  24.496  20.410  1.00  0.50           O  
ATOM   2888  N   GLY A 404      17.253  21.842  22.980  1.00  0.48           N  
ATOM   2889  CA  GLY A 404      18.423  21.477  23.762  1.00  0.49           C  
ATOM   2890  C   GLY A 404      18.501  19.993  24.064  1.00  0.48           C  
ATOM   2891  O   GLY A 404      19.511  19.511  24.580  1.00  0.48           O  
ATOM   2892  N   ALA A 405      17.482  19.140  23.675  1.00  0.62           N  
ATOM   2893  CA  ALA A 405      17.562  17.698  23.890  1.00  0.64           C  
ATOM   2894  C   ALA A 405      17.761  16.956  22.572  1.00  0.65           C  
ATOM   2895  CB  ALA A 405      16.306  17.194  24.597  1.00  0.60           C  
ATOM   2896  O   ALA A 405      17.024  17.181  21.609  1.00  0.64           O  
ATOM   2897  N   ARG A 406      18.837  16.076  22.502  1.00  0.62           N  
ATOM   2898  CA  ARG A 406      19.046  15.209  21.347  1.00  0.66           C  
ATOM   2899  C   ARG A 406      18.043  14.060  21.336  1.00  0.64           C  
ATOM   2900  CB  ARG A 406      20.473  14.658  21.338  1.00  0.60           C  
ATOM   2901  O   ARG A 406      17.649  13.582  20.270  1.00  0.64           O  
ATOM   2902  CG  ARG A 406      21.534  15.701  21.027  1.00  0.56           C  
ATOM   2903  CD  ARG A 406      21.405  16.231  19.606  1.00  0.58           C  
ATOM   2904  NE  ARG A 406      22.519  17.106  19.253  1.00  0.49           N  
ATOM   2905  NH1 ARG A 406      21.722  17.615  17.146  1.00  0.36           N  
ATOM   2906  NH2 ARG A 406      23.699  18.516  17.877  1.00  0.33           N  
ATOM   2907  CZ  ARG A 406      22.644  17.744  18.093  1.00  0.53           C  
ATOM   2908  N   LEU A 407      17.652  13.747  22.550  1.00  0.75           N  
ATOM   2909  CA  LEU A 407      16.593  12.774  22.797  1.00  0.75           C  
ATOM   2910  C   LEU A 407      15.521  13.358  23.711  1.00  0.74           C  
ATOM   2911  CB  LEU A 407      17.170  11.499  23.417  1.00  0.72           C  
ATOM   2912  O   LEU A 407      15.816  13.777  24.832  1.00  0.71           O  
ATOM   2913  CG  LEU A 407      16.167  10.394  23.751  1.00  0.72           C  
ATOM   2914  CD1 LEU A 407      15.493   9.888  22.480  1.00  0.71           C  
ATOM   2915  CD2 LEU A 407      16.857   9.251  24.488  1.00  0.73           C  
ATOM   2916  N   ALA A 408      14.279  13.428  23.190  1.00  0.71           N  
ATOM   2917  CA  ALA A 408      13.129  13.821  24.002  1.00  0.73           C  
ATOM   2918  C   ALA A 408      12.088  12.707  24.054  1.00  0.72           C  
ATOM   2919  CB  ALA A 408      12.506  15.103  23.454  1.00  0.70           C  
ATOM   2920  O   ALA A 408      11.848  12.025  23.055  1.00  0.72           O  
ATOM   2921  N   VAL A 409      11.556  12.419  25.125  1.00  0.75           N  
ATOM   2922  CA  VAL A 409      10.404  11.545  25.324  1.00  0.76           C  
ATOM   2923  C   VAL A 409       9.171  12.382  25.654  1.00  0.75           C  
ATOM   2924  CB  VAL A 409      10.663  10.512  26.443  1.00  0.73           C  
ATOM   2925  O   VAL A 409       9.128  13.056  26.685  1.00  0.72           O  
ATOM   2926  CG1 VAL A 409       9.495   9.533  26.555  1.00  0.68           C  
ATOM   2927  CG2 VAL A 409      11.969   9.763  26.186  1.00  0.68           C  
ATOM   2928  N   ALA A 410       8.220  12.472  24.727  1.00  0.72           N  
ATOM   2929  CA  ALA A 410       6.966  13.206  24.873  1.00  0.73           C  
ATOM   2930  C   ALA A 410       5.932  12.380  25.633  1.00  0.70           C  
ATOM   2931  CB  ALA A 410       6.421  13.605  23.503  1.00  0.67           C  
ATOM   2932  O   ALA A 410       5.797  11.176  25.400  1.00  0.65           O  
ATOM   2933  N   GLY A 411       5.264  13.031  26.753  1.00  0.61           N  
ATOM   2934  CA  GLY A 411       4.032  12.616  27.406  1.00  0.60           C  
ATOM   2935  C   GLY A 411       4.253  11.590  28.501  1.00  0.59           C  
ATOM   2936  O   GLY A 411       3.310  11.197  29.190  1.00  0.55           O  
ATOM   2937  N   GLY A 412       5.670  11.212  29.003  1.00  0.55           N  
ATOM   2938  CA  GLY A 412       5.760  10.187  30.031  1.00  0.56           C  
ATOM   2939  C   GLY A 412       7.169   9.991  30.557  1.00  0.55           C  
ATOM   2940  O   GLY A 412       8.134  10.462  29.952  1.00  0.51           O  
ATOM   2941  N   ALA A 413       7.341   9.622  31.847  1.00  0.55           N  
ATOM   2942  CA  ALA A 413       8.561   9.085  32.444  1.00  0.55           C  
ATOM   2943  C   ALA A 413       9.220   8.064  31.520  1.00  0.56           C  
ATOM   2944  CB  ALA A 413       8.256   8.452  33.799  1.00  0.51           C  
ATOM   2945  O   ALA A 413       8.536   7.253  30.892  1.00  0.55           O  
ATOM   2946  N   LEU A 414      10.472   8.320  31.099  1.00  0.66           N  
ATOM   2947  CA  LEU A 414      11.204   7.141  30.650  1.00  0.66           C  
ATOM   2948  C   LEU A 414      11.048   5.994  31.643  1.00  0.66           C  
ATOM   2949  CB  LEU A 414      12.688   7.471  30.463  1.00  0.63           C  
ATOM   2950  O   LEU A 414      11.553   6.065  32.765  1.00  0.65           O  
ATOM   2951  CG  LEU A 414      13.567   6.348  29.911  1.00  0.61           C  
ATOM   2952  CD1 LEU A 414      13.230   6.081  28.448  1.00  0.58           C  
ATOM   2953  CD2 LEU A 414      15.043   6.697  30.070  1.00  0.60           C  
ATOM   2954  N   GLY A 415       9.945   5.021  31.354  1.00  0.53           N  
ATOM   2955  CA  GLY A 415      10.076   3.748  32.044  1.00  0.54           C  
ATOM   2956  C   GLY A 415      11.418   3.079  31.813  1.00  0.55           C  
ATOM   2957  O   GLY A 415      11.757   2.732  30.680  1.00  0.54           O  
ATOM   2958  N   ILE A 416      12.227   3.047  32.730  1.00  0.67           N  
ATOM   2959  CA  ILE A 416      13.449   2.254  32.805  1.00  0.68           C  
ATOM   2960  C   ILE A 416      13.242   1.076  33.753  1.00  0.69           C  
ATOM   2961  CB  ILE A 416      14.651   3.109  33.266  1.00  0.66           C  
ATOM   2962  O   ILE A 416      12.859   1.262  34.911  1.00  0.68           O  
ATOM   2963  CG1 ILE A 416      14.800   4.346  32.373  1.00  0.64           C  
ATOM   2964  CG2 ILE A 416      15.936   2.277  33.270  1.00  0.64           C  
ATOM   2965  CD1 ILE A 416      15.910   5.294  32.808  1.00  0.64           C  
ATOM   2966  N   ALA A 417      13.167  -0.201  33.206  1.00  0.60           N  
ATOM   2967  CA  ALA A 417      13.078  -1.408  34.024  1.00  0.66           C  
ATOM   2968  C   ALA A 417      14.113  -1.388  35.145  1.00  0.65           C  
ATOM   2969  CB  ALA A 417      13.259  -2.652  33.158  1.00  0.61           C  
ATOM   2970  O   ALA A 417      15.268  -1.016  34.925  1.00  0.66           O  
ATOM   2971  N   ASP A 418      13.653  -1.787  36.267  1.00  0.70           N  
ATOM   2972  CA  ASP A 418      14.580  -1.925  37.385  1.00  0.75           C  
ATOM   2973  C   ASP A 418      15.658  -2.962  37.080  1.00  0.71           C  
ATOM   2974  CB  ASP A 418      13.828  -2.308  38.662  1.00  0.67           C  
ATOM   2975  O   ASP A 418      15.360  -4.043  36.568  1.00  0.69           O  
ATOM   2976  CG  ASP A 418      14.125  -1.379  39.826  1.00  0.61           C  
ATOM   2977  OD1 ASP A 418      14.693  -0.288  39.606  1.00  0.60           O  
ATOM   2978  OD2 ASP A 418      13.790  -1.743  40.974  1.00  0.71           O  
ATOM   2979  N   GLN A 419      16.769  -2.633  37.229  1.00  0.78           N  
ATOM   2980  CA  GLN A 419      17.897  -3.557  37.173  1.00  0.79           C  
ATOM   2981  C   GLN A 419      18.188  -4.154  38.547  1.00  0.79           C  
ATOM   2982  CB  GLN A 419      19.142  -2.854  36.630  1.00  0.76           C  
ATOM   2983  O   GLN A 419      18.311  -3.424  39.533  1.00  0.77           O  
ATOM   2984  CG  GLN A 419      18.968  -2.291  35.226  1.00  0.72           C  
ATOM   2985  CD  GLN A 419      18.766  -3.372  34.181  1.00  0.71           C  
ATOM   2986  NE2 GLN A 419      17.802  -3.164  33.291  1.00  0.70           N  
ATOM   2987  OE1 GLN A 419      19.472  -4.386  34.173  1.00  0.76           O  
ATOM   2988  N   ALA A 420      18.318  -5.492  38.715  1.00  0.75           N  
ATOM   2989  CA  ALA A 420      18.626  -6.190  39.960  1.00  0.77           C  
ATOM   2990  C   ALA A 420      20.037  -5.860  40.440  1.00  0.75           C  
ATOM   2991  CB  ALA A 420      18.470  -7.698  39.778  1.00  0.73           C  
ATOM   2992  O   ALA A 420      20.305  -5.857  41.643  1.00  0.73           O  
ATOM   2993  N   ALA A 421      20.977  -5.546  39.485  1.00  0.77           N  
ATOM   2994  CA  ALA A 421      22.386  -5.237  39.715  1.00  0.76           C  
ATOM   2995  C   ALA A 421      22.813  -4.004  38.923  1.00  0.75           C  
ATOM   2996  CB  ALA A 421      23.261  -6.432  39.345  1.00  0.74           C  
ATOM   2997  O   ALA A 421      22.117  -3.581  37.997  1.00  0.72           O  
ATOM   2998  N   ASN A 422      23.897  -3.289  39.366  1.00  0.74           N  
ATOM   2999  CA  ASN A 422      24.536  -2.264  38.548  1.00  0.75           C  
ATOM   3000  C   ASN A 422      24.966  -2.817  37.192  1.00  0.74           C  
ATOM   3001  CB  ASN A 422      25.737  -1.664  39.282  1.00  0.72           C  
ATOM   3002  O   ASN A 422      25.518  -3.915  37.111  1.00  0.72           O  
ATOM   3003  CG  ASN A 422      25.344  -0.954  40.562  1.00  0.68           C  
ATOM   3004  ND2 ASN A 422      26.318  -0.715  41.431  1.00  0.67           N  
ATOM   3005  OD1 ASN A 422      24.173  -0.623  40.769  1.00  0.68           O  
ATOM   3006  N   PRO A 423      24.500  -2.194  36.092  1.00  0.76           N  
ATOM   3007  CA  PRO A 423      25.104  -2.641  34.834  1.00  0.75           C  
ATOM   3008  C   PRO A 423      26.628  -2.707  34.902  1.00  0.76           C  
ATOM   3009  CB  PRO A 423      24.647  -1.581  33.829  1.00  0.74           C  
ATOM   3010  O   PRO A 423      27.260  -1.840  35.511  1.00  0.73           O  
ATOM   3011  CG  PRO A 423      23.919  -0.565  34.649  1.00  0.72           C  
ATOM   3012  CD  PRO A 423      23.861  -1.051  36.068  1.00  0.71           C  
ATOM   3013  N   THR A 424      27.387  -3.758  34.448  1.00  0.66           N  
ATOM   3014  CA  THR A 424      28.829  -3.896  34.277  1.00  0.65           C  
ATOM   3015  C   THR A 424      29.366  -2.823  33.335  1.00  0.64           C  
ATOM   3016  CB  THR A 424      29.196  -5.290  33.735  1.00  0.62           C  
ATOM   3017  O   THR A 424      28.759  -2.536  32.301  1.00  0.60           O  
ATOM   3018  CG2 THR A 424      29.151  -6.339  34.841  1.00  0.56           C  
ATOM   3019  OG1 THR A 424      28.269  -5.655  32.706  1.00  0.61           O  
ATOM   3020  N   SER A 425      30.212  -1.781  33.843  1.00  0.59           N  
ATOM   3021  CA  SER A 425      30.838  -0.635  33.190  1.00  0.59           C  
ATOM   3022  C   SER A 425      31.070  -0.903  31.707  1.00  0.59           C  
ATOM   3023  CB  SER A 425      32.165  -0.291  33.868  1.00  0.52           C  
ATOM   3024  O   SER A 425      31.639  -1.932  31.338  1.00  0.56           O  
ATOM   3025  OG  SER A 425      33.260  -0.701  33.067  1.00  0.49           O  
ATOM   3026  N   SER A 426      30.397  -0.319  30.781  1.00  0.52           N  
ATOM   3027  CA  SER A 426      30.695  -0.148  29.362  1.00  0.52           C  
ATOM   3028  C   SER A 426      31.624   1.039  29.132  1.00  0.53           C  
ATOM   3029  CB  SER A 426      29.405   0.041  28.563  1.00  0.47           C  
ATOM   3030  O   SER A 426      31.602   2.008  29.894  1.00  0.51           O  
ATOM   3031  OG  SER A 426      28.872   1.338  28.768  1.00  0.45           O  
ATOM   3032  N   SER A 427      32.702   0.887  28.347  1.00  0.52           N  
ATOM   3033  CA  SER A 427      33.595   1.855  27.719  1.00  0.50           C  
ATOM   3034  C   SER A 427      32.815   3.024  27.128  1.00  0.52           C  
ATOM   3035  CB  SER A 427      34.430   1.185  26.627  1.00  0.46           C  
ATOM   3036  O   SER A 427      33.406   4.012  26.686  1.00  0.50           O  
ATOM   3037  OG  SER A 427      33.594   0.603  25.641  1.00  0.48           O  
ATOM   3038  N   LEU A 428      31.429   2.983  27.091  1.00  0.51           N  
ATOM   3039  CA  LEU A 428      30.596   3.876  26.293  1.00  0.51           C  
ATOM   3040  C   LEU A 428      29.834   4.851  27.184  1.00  0.51           C  
ATOM   3041  CB  LEU A 428      29.613   3.072  25.438  1.00  0.45           C  
ATOM   3042  O   LEU A 428      28.716   5.254  26.856  1.00  0.48           O  
ATOM   3043  CG  LEU A 428      30.226   2.182  24.355  1.00  0.42           C  
ATOM   3044  CD1 LEU A 428      29.144   1.347  23.680  1.00  0.37           C  
ATOM   3045  CD2 LEU A 428      30.974   3.027  23.330  1.00  0.40           C  
ATOM   3046  N   GLY A 429      30.459   5.443  28.289  1.00  0.60           N  
ATOM   3047  CA  GLY A 429      29.962   6.615  28.993  1.00  0.60           C  
ATOM   3048  C   GLY A 429      28.977   6.275  30.096  1.00  0.60           C  
ATOM   3049  O   GLY A 429      29.027   5.183  30.665  1.00  0.56           O  
ATOM   3050  N   SER A 430      28.154   7.264  30.750  1.00  0.67           N  
ATOM   3051  CA  SER A 430      27.194   7.164  31.844  1.00  0.67           C  
ATOM   3052  C   SER A 430      25.941   6.409  31.413  1.00  0.67           C  
ATOM   3053  CB  SER A 430      26.811   8.555  32.351  1.00  0.64           C  
ATOM   3054  O   SER A 430      25.439   6.610  30.304  1.00  0.65           O  
ATOM   3055  OG  SER A 430      27.957   9.262  32.793  1.00  0.63           O  
ATOM   3056  N   HIS A 431      25.512   5.281  32.182  1.00  0.69           N  
ATOM   3057  CA  HIS A 431      24.260   4.542  32.061  1.00  0.69           C  
ATOM   3058  C   HIS A 431      23.213   5.067  33.037  1.00  0.69           C  
ATOM   3059  CB  HIS A 431      24.495   3.048  32.297  1.00  0.66           C  
ATOM   3060  O   HIS A 431      23.418   5.032  34.252  1.00  0.67           O  
ATOM   3061  CG  HIS A 431      25.337   2.400  31.244  1.00  0.62           C  
ATOM   3062  CD2 HIS A 431      26.638   2.576  30.913  1.00  0.60           C  
ATOM   3063  ND1 HIS A 431      24.845   1.442  30.384  1.00  0.57           N  
ATOM   3064  CE1 HIS A 431      25.811   1.055  29.568  1.00  0.57           C  
ATOM   3065  NE2 HIS A 431      26.909   1.728  29.868  1.00  0.52           N  
ATOM   3066  N   PHE A 432      22.214   5.532  32.377  1.00  0.72           N  
ATOM   3067  CA  PHE A 432      20.996   5.783  33.138  1.00  0.73           C  
ATOM   3068  C   PHE A 432      20.143   4.523  33.227  1.00  0.73           C  
ATOM   3069  CB  PHE A 432      20.188   6.920  32.504  1.00  0.70           C  
ATOM   3070  O   PHE A 432      19.865   3.883  32.211  1.00  0.71           O  
ATOM   3071  CG  PHE A 432      19.011   7.362  33.330  1.00  0.66           C  
ATOM   3072  CD1 PHE A 432      17.729   6.917  33.033  1.00  0.62           C  
ATOM   3073  CD2 PHE A 432      19.186   8.225  34.404  1.00  0.63           C  
ATOM   3074  CE1 PHE A 432      16.637   7.325  33.796  1.00  0.60           C  
ATOM   3075  CE2 PHE A 432      18.100   8.637  35.171  1.00  0.61           C  
ATOM   3076  CZ  PHE A 432      16.826   8.187  34.865  1.00  0.61           C  
ATOM   3077  N   TYR A 433      19.993   4.001  34.488  1.00  0.73           N  
ATOM   3078  CA  TYR A 433      19.138   2.834  34.678  1.00  0.73           C  
ATOM   3079  C   TYR A 433      18.271   2.991  35.921  1.00  0.74           C  
ATOM   3080  CB  TYR A 433      19.983   1.561  34.788  1.00  0.71           C  
ATOM   3081  O   TYR A 433      18.485   3.902  36.724  1.00  0.74           O  
ATOM   3082  CG  TYR A 433      20.872   1.525  36.007  1.00  0.71           C  
ATOM   3083  CD1 TYR A 433      22.072   2.232  36.039  1.00  0.71           C  
ATOM   3084  CD2 TYR A 433      20.515   0.785  37.129  1.00  0.73           C  
ATOM   3085  CE1 TYR A 433      22.896   2.201  37.159  1.00  0.72           C  
ATOM   3086  CE2 TYR A 433      21.331   0.746  38.255  1.00  0.71           C  
ATOM   3087  OH  TYR A 433      23.328   1.422  39.373  1.00  0.67           O  
ATOM   3088  CZ  TYR A 433      22.517   1.457  38.261  1.00  0.69           C  
ATOM   3089  N   SER A 434      17.213   2.220  36.072  1.00  0.73           N  
ATOM   3090  CA  SER A 434      16.469   2.040  37.315  1.00  0.74           C  
ATOM   3091  C   SER A 434      17.006   0.858  38.114  1.00  0.75           C  
ATOM   3092  CB  SER A 434      14.981   1.837  37.024  1.00  0.72           C  
ATOM   3093  O   SER A 434      17.384  -0.165  37.541  1.00  0.75           O  
ATOM   3094  OG  SER A 434      14.236   1.785  38.229  1.00  0.72           O  
ATOM   3095  N   LYS A 435      17.145   1.069  39.508  1.00  0.75           N  
ATOM   3096  CA  LYS A 435      17.407   0.060  40.530  1.00  0.76           C  
ATOM   3097  C   LYS A 435      16.622   0.353  41.806  1.00  0.76           C  
ATOM   3098  CB  LYS A 435      18.903  -0.014  40.841  1.00  0.74           C  
ATOM   3099  O   LYS A 435      16.718   1.449  42.362  1.00  0.75           O  
ATOM   3100  CG  LYS A 435      19.281  -1.133  41.800  1.00  0.72           C  
ATOM   3101  CD  LYS A 435      20.774  -1.128  42.104  1.00  0.73           C  
ATOM   3102  CE  LYS A 435      21.117  -2.076  43.245  1.00  0.73           C  
ATOM   3103  NZ  LYS A 435      22.577  -2.060  43.559  1.00  0.65           N  
ATOM   3104  N   ALA A 436      15.791  -0.505  42.266  1.00  0.69           N  
ATOM   3105  CA  ALA A 436      14.846  -0.361  43.370  1.00  0.69           C  
ATOM   3106  C   ALA A 436      13.907   0.819  43.137  1.00  0.69           C  
ATOM   3107  CB  ALA A 436      15.593  -0.190  44.691  1.00  0.66           C  
ATOM   3108  O   ALA A 436      13.676   1.625  44.042  1.00  0.68           O  
ATOM   3109  N   GLY A 437      13.424   1.047  41.915  1.00  0.72           N  
ATOM   3110  CA  GLY A 437      12.474   2.089  41.557  1.00  0.71           C  
ATOM   3111  C   GLY A 437      13.106   3.466  41.466  1.00  0.70           C  
ATOM   3112  O   GLY A 437      12.402   4.470  41.343  1.00  0.68           O  
ATOM   3113  N   ARG A 438      14.463   3.476  41.535  1.00  0.73           N  
ATOM   3114  CA  ARG A 438      15.155   4.761  41.512  1.00  0.72           C  
ATOM   3115  C   ARG A 438      16.034   4.887  40.272  1.00  0.73           C  
ATOM   3116  CB  ARG A 438      16.000   4.940  42.774  1.00  0.71           C  
ATOM   3117  O   ARG A 438      16.687   3.922  39.867  1.00  0.71           O  
ATOM   3118  CG  ARG A 438      15.185   5.021  44.055  1.00  0.68           C  
ATOM   3119  CD  ARG A 438      16.067   5.273  45.270  1.00  0.68           C  
ATOM   3120  NE  ARG A 438      15.283   5.351  46.499  1.00  0.59           N  
ATOM   3121  NH1 ARG A 438      17.052   6.009  47.831  1.00  0.54           N  
ATOM   3122  NH2 ARG A 438      14.965   5.737  48.741  1.00  0.49           N  
ATOM   3123  CZ  ARG A 438      15.768   5.699  47.688  1.00  0.64           C  
ATOM   3124  N   PRO A 439      15.960   5.980  39.579  1.00  0.70           N  
ATOM   3125  CA  PRO A 439      16.933   6.192  38.505  1.00  0.69           C  
ATOM   3126  C   PRO A 439      18.368   6.283  39.018  1.00  0.70           C  
ATOM   3127  CB  PRO A 439      16.490   7.520  37.885  1.00  0.67           C  
ATOM   3128  O   PRO A 439      18.637   7.000  39.986  1.00  0.67           O  
ATOM   3129  CG  PRO A 439      15.836   8.264  39.003  1.00  0.65           C  
ATOM   3130  CD  PRO A 439      15.215   7.268  39.940  1.00  0.65           C  
ATOM   3131  N   TRP A 440      19.313   5.521  38.470  1.00  0.71           N  
ATOM   3132  CA  TRP A 440      20.753   5.491  38.707  1.00  0.71           C  
ATOM   3133  C   TRP A 440      21.520   5.889  37.451  1.00  0.70           C  
ATOM   3134  CB  TRP A 440      21.193   4.100  39.170  1.00  0.68           C  
ATOM   3135  O   TRP A 440      21.081   5.608  36.333  1.00  0.68           O  
ATOM   3136  CG  TRP A 440      20.672   3.715  40.522  1.00  0.63           C  
ATOM   3137  CD1 TRP A 440      19.423   3.245  40.821  1.00  0.59           C  
ATOM   3138  CD2 TRP A 440      21.386   3.772  41.761  1.00  0.61           C  
ATOM   3139  CE2 TRP A 440      20.507   3.320  42.771  1.00  0.59           C  
ATOM   3140  CE3 TRP A 440      22.685   4.161  42.115  1.00  0.68           C  
ATOM   3141  NE1 TRP A 440      19.318   3.005  42.171  1.00  0.68           N  
ATOM   3142  CH2 TRP A 440      22.164   3.634  44.432  1.00  0.64           C  
ATOM   3143  CZ2 TRP A 440      20.888   3.247  44.113  1.00  0.66           C  
ATOM   3144  CZ3 TRP A 440      23.061   4.087  43.452  1.00  0.65           C  
ATOM   3145  N   VAL A 441      22.667   6.791  37.583  1.00  0.70           N  
ATOM   3146  CA  VAL A 441      23.684   6.973  36.552  1.00  0.70           C  
ATOM   3147  C   VAL A 441      24.978   6.281  36.975  1.00  0.70           C  
ATOM   3148  CB  VAL A 441      23.946   8.469  36.272  1.00  0.68           C  
ATOM   3149  O   VAL A 441      25.561   6.620  38.007  1.00  0.67           O  
ATOM   3150  CG1 VAL A 441      25.071   8.639  35.252  1.00  0.64           C  
ATOM   3151  CG2 VAL A 441      22.670   9.152  35.782  1.00  0.64           C  
ATOM   3152  N   GLN A 442      25.254   5.286  36.352  1.00  0.69           N  
ATOM   3153  CA  GLN A 442      26.615   4.764  36.390  1.00  0.69           C  
ATOM   3154  C   GLN A 442      27.531   5.545  35.452  1.00  0.69           C  
ATOM   3155  CB  GLN A 442      26.631   3.279  36.024  1.00  0.67           C  
ATOM   3156  O   GLN A 442      27.323   5.552  34.237  1.00  0.66           O  
ATOM   3157  CG  GLN A 442      27.994   2.619  36.189  1.00  0.64           C  
ATOM   3158  CD  GLN A 442      27.947   1.116  35.989  1.00  0.64           C  
ATOM   3159  NE2 GLN A 442      29.072   0.451  36.227  1.00  0.58           N  
ATOM   3160  OE1 GLN A 442      26.907   0.558  35.624  1.00  0.66           O  
ATOM   3161  N   ARG A 443      28.463   6.345  35.898  1.00  0.65           N  
ATOM   3162  CA  ARG A 443      29.460   7.087  35.133  1.00  0.64           C  
ATOM   3163  C   ARG A 443      30.512   6.149  34.551  1.00  0.65           C  
ATOM   3164  CB  ARG A 443      30.130   8.148  36.009  1.00  0.62           C  
ATOM   3165  O   ARG A 443      31.020   5.268  35.248  1.00  0.63           O  
ATOM   3166  CG  ARG A 443      29.226   9.319  36.358  1.00  0.60           C  
ATOM   3167  CD  ARG A 443      29.974  10.401  37.124  1.00  0.60           C  
ATOM   3168  NE  ARG A 443      29.092  11.499  37.508  1.00  0.52           N  
ATOM   3169  NH1 ARG A 443      30.756  12.771  38.482  1.00  0.43           N  
ATOM   3170  NH2 ARG A 443      28.596  13.536  38.445  1.00  0.39           N  
ATOM   3171  CZ  ARG A 443      29.483  12.599  38.144  1.00  0.56           C  
ATOM   3172  N   GLY A 444      30.728   6.178  33.249  1.00  0.58           N  
ATOM   3173  CA  GLY A 444      31.778   5.629  32.407  1.00  0.56           C  
ATOM   3174  C   GLY A 444      33.136   6.255  32.661  1.00  0.57           C  
ATOM   3175  O   GLY A 444      33.251   7.478  32.767  1.00  0.54           O  
ATOM   3176  N   SER A 445      34.164   5.572  33.248  1.00  0.50           N  
ATOM   3177  CA  SER A 445      35.606   5.364  33.343  1.00  0.49           C  
ATOM   3178  C   SER A 445      36.185   6.056  34.572  1.00  0.50           C  
ATOM   3179  CB  SER A 445      36.305   5.875  32.083  1.00  0.45           C  
ATOM   3180  O   SER A 445      37.398   6.038  34.787  1.00  0.47           O  
ATOM   3181  OG  SER A 445      36.082   7.264  31.912  1.00  0.44           O  
ATOM   3182  N   GLY A 446      35.423   6.215  35.734  1.00  0.42           N  
ATOM   3183  CA  GLY A 446      36.082   6.635  36.961  1.00  0.42           C  
ATOM   3184  C   GLY A 446      35.763   5.742  38.145  1.00  0.42           C  
ATOM   3185  O   GLY A 446      34.631   5.276  38.291  1.00  0.40           O  
ATOM   3186  N   ALA A 447      36.695   4.710  38.434  1.00  0.43           N  
ATOM   3187  CA  ALA A 447      37.239   3.863  39.492  1.00  0.43           C  
ATOM   3188  C   ALA A 447      36.353   3.900  40.734  1.00  0.43           C  
ATOM   3189  CB  ALA A 447      38.660   4.297  39.842  1.00  0.37           C  
ATOM   3190  O   ALA A 447      36.749   3.423  41.800  1.00  0.40           O  
ATOM   3191  N   SER A 448      34.952   4.206  40.624  1.00  0.46           N  
ATOM   3192  CA  SER A 448      34.083   3.875  41.749  1.00  0.47           C  
ATOM   3193  C   SER A 448      32.833   3.137  41.283  1.00  0.47           C  
ATOM   3194  CB  SER A 448      33.684   5.141  42.508  1.00  0.43           C  
ATOM   3195  O   SER A 448      32.045   3.671  40.499  1.00  0.45           O  
ATOM   3196  OG  SER A 448      34.607   5.416  43.548  1.00  0.40           O  
ATOM   3197  N   PRO A 449      32.818   1.744  41.227  1.00  0.43           N  
ATOM   3198  CA  PRO A 449      31.601   0.934  41.141  1.00  0.42           C  
ATOM   3199  C   PRO A 449      30.452   1.506  41.968  1.00  0.43           C  
ATOM   3200  CB  PRO A 449      32.043  -0.426  41.688  1.00  0.39           C  
ATOM   3201  O   PRO A 449      29.374   0.910  42.030  1.00  0.41           O  
ATOM   3202  CG  PRO A 449      33.407  -0.186  42.250  1.00  0.37           C  
ATOM   3203  CD  PRO A 449      33.850   1.193  41.855  1.00  0.41           C  
ATOM   3204  N   GLY A 450      30.407   2.779  42.436  1.00  0.43           N  
ATOM   3205  CA  GLY A 450      29.367   3.412  43.231  1.00  0.42           C  
ATOM   3206  C   GLY A 450      28.454   4.308  42.416  1.00  0.43           C  
ATOM   3207  O   GLY A 450      28.865   5.381  41.969  1.00  0.41           O  
ATOM   3208  N   GLY A 451      27.727   3.752  41.306  1.00  0.46           N  
ATOM   3209  CA  GLY A 451      26.617   4.472  40.703  1.00  0.45           C  
ATOM   3210  C   GLY A 451      26.255   5.744  41.446  1.00  0.46           C  
ATOM   3211  O   GLY A 451      26.136   5.739  42.673  1.00  0.44           O  
ATOM   3212  N   ALA A 452      26.734   6.971  41.063  1.00  0.47           N  
ATOM   3213  CA  ALA A 452      26.041   8.189  41.474  1.00  0.46           C  
ATOM   3214  C   ALA A 452      24.583   8.170  41.021  1.00  0.47           C  
ATOM   3215  CB  ALA A 452      26.752   9.420  40.917  1.00  0.44           C  
ATOM   3216  O   ALA A 452      24.276   7.718  39.916  1.00  0.46           O  
ATOM   3217  N   LEU A 453      23.614   8.115  42.041  1.00  0.48           N  
ATOM   3218  CA  LEU A 453      22.263   8.544  41.699  1.00  0.47           C  
ATOM   3219  C   LEU A 453      22.292   9.634  40.633  1.00  0.48           C  
ATOM   3220  CB  LEU A 453      21.530   9.051  42.944  1.00  0.44           C  
ATOM   3221  O   LEU A 453      23.070  10.585  40.732  1.00  0.47           O  
ATOM   3222  CG  LEU A 453      20.836   7.991  43.800  1.00  0.41           C  
ATOM   3223  CD1 LEU A 453      20.772   8.444  45.255  1.00  0.37           C  
ATOM   3224  CD2 LEU A 453      19.439   7.699  43.263  1.00  0.39           C  
ATOM   3225  N   ALA A 454      21.989   9.371  39.410  1.00  0.47           N  
ATOM   3226  CA  ALA A 454      22.033  10.279  38.267  1.00  0.45           C  
ATOM   3227  C   ALA A 454      21.636  11.695  38.675  1.00  0.47           C  
ATOM   3228  CB  ALA A 454      21.121   9.774  37.151  1.00  0.42           C  
ATOM   3229  O   ALA A 454      22.160  12.673  38.136  1.00  0.45           O  
ATOM   3230  N   PHE A 455      20.702  11.831  39.699  1.00  0.44           N  
ATOM   3231  CA  PHE A 455      20.270  13.132  40.197  1.00  0.44           C  
ATOM   3232  C   PHE A 455      20.843  13.398  41.584  1.00  0.44           C  
ATOM   3233  CB  PHE A 455      18.741  13.213  40.236  1.00  0.40           C  
ATOM   3234  O   PHE A 455      20.307  12.918  42.585  1.00  0.42           O  
ATOM   3235  CG  PHE A 455      18.107  13.390  38.883  1.00  0.37           C  
ATOM   3236  CD1 PHE A 455      18.016  14.650  38.302  1.00  0.34           C  
ATOM   3237  CD2 PHE A 455      17.602  12.297  38.191  1.00  0.37           C  
ATOM   3238  CE1 PHE A 455      17.430  14.817  37.050  1.00  0.38           C  
ATOM   3239  CE2 PHE A 455      17.015  12.457  36.939  1.00  0.39           C  
ATOM   3240  CZ  PHE A 455      16.929  13.717  36.370  1.00  0.35           C  
ATOM   3241  N   GLU A 456      21.988  13.123  42.068  1.00  0.37           N  
ATOM   3242  CA  GLU A 456      22.296  14.200  43.004  1.00  0.37           C  
ATOM   3243  C   GLU A 456      21.779  15.541  42.490  1.00  0.37           C  
ATOM   3244  CB  GLU A 456      23.804  14.279  43.256  1.00  0.34           C  
ATOM   3245  O   GLU A 456      22.319  16.094  41.530  1.00  0.35           O  
ATOM   3246  CG  GLU A 456      24.215  13.854  44.658  1.00  0.32           C  
ATOM   3247  CD  GLU A 456      25.716  13.932  44.893  1.00  0.37           C  
ATOM   3248  OE1 GLU A 456      26.457  14.311  43.958  1.00  0.39           O  
ATOM   3249  OE2 GLU A 456      26.153  13.609  46.020  1.00  0.36           O  
ATOM   3250  N   LEU A 457      20.602  15.741  41.898  1.00  0.32           N  
ATOM   3251  CA  LEU A 457      20.196  17.123  42.132  1.00  0.32           C  
ATOM   3252  C   LEU A 457      20.646  17.595  43.511  1.00  0.32           C  
ATOM   3253  CB  LEU A 457      18.678  17.265  42.001  1.00  0.30           C  
ATOM   3254  O   LEU A 457      20.354  16.948  44.519  1.00  0.31           O  
ATOM   3255  CG  LEU A 457      18.110  17.201  40.582  1.00  0.28           C  
ATOM   3256  CD1 LEU A 457      16.608  16.942  40.623  1.00  0.26           C  
ATOM   3257  CD2 LEU A 457      18.415  18.489  39.825  1.00  0.29           C  
ATOM   3258  N   GLN A 458      21.845  17.764  43.812  1.00  0.37           N  
ATOM   3259  CA  GLN A 458      21.906  18.761  44.876  1.00  0.38           C  
ATOM   3260  C   GLN A 458      20.509  19.227  45.274  1.00  0.37           C  
ATOM   3261  CB  GLN A 458      22.755  19.957  44.443  1.00  0.35           C  
ATOM   3262  O   GLN A 458      19.721  19.643  44.422  1.00  0.35           O  
ATOM   3263  CG  GLN A 458      24.250  19.669  44.408  1.00  0.33           C  
ATOM   3264  CD  GLN A 458      25.032  20.502  45.406  1.00  0.38           C  
ATOM   3265  NE2 GLN A 458      26.179  19.989  45.838  1.00  0.32           N  
ATOM   3266  OE1 GLN A 458      24.609  21.599  45.785  1.00  0.41           O  
ATOM   3267  N   PRO A 459      19.708  18.306  46.009  1.00  0.38           N  
ATOM   3268  CA  PRO A 459      18.447  18.845  46.524  1.00  0.37           C  
ATOM   3269  C   PRO A 459      18.303  20.346  46.280  1.00  0.38           C  
ATOM   3270  CB  PRO A 459      18.519  18.540  48.022  1.00  0.36           C  
ATOM   3271  O   PRO A 459      19.250  21.104  46.504  1.00  0.36           O  
ATOM   3272  CG  PRO A 459      19.938  18.133  48.261  1.00  0.34           C  
ATOM   3273  CD  PRO A 459      20.598  17.902  46.932  1.00  0.37           C  
ATOM   3274  N   ARG A 460      17.767  20.796  45.197  1.00  0.38           N  
ATOM   3275  CA  ARG A 460      17.216  22.132  45.395  1.00  0.37           C  
ATOM   3276  C   ARG A 460      16.659  22.292  46.806  1.00  0.38           C  
ATOM   3277  CB  ARG A 460      16.122  22.421  44.365  1.00  0.35           C  
ATOM   3278  O   ARG A 460      16.247  21.312  47.430  1.00  0.36           O  
ATOM   3279  CG  ARG A 460      16.637  22.552  42.940  1.00  0.33           C  
ATOM   3280  CD  ARG A 460      15.543  23.010  41.985  1.00  0.36           C  
ATOM   3281  NE  ARG A 460      15.995  22.984  40.597  1.00  0.32           N  
ATOM   3282  NH1 ARG A 460      14.011  23.779  39.720  1.00  0.26           N  
ATOM   3283  NH2 ARG A 460      15.766  23.286  38.331  1.00  0.23           N  
ATOM   3284  CZ  ARG A 460      15.256  23.350  39.553  1.00  0.30           C  
ATOM   3285  N   PRO A 461      17.035  23.203  47.599  1.00  0.40           N  
ATOM   3286  CA  PRO A 461      16.454  23.472  48.916  1.00  0.39           C  
ATOM   3287  C   PRO A 461      15.012  22.986  49.036  1.00  0.40           C  
ATOM   3288  CB  PRO A 461      16.528  24.996  49.030  1.00  0.37           C  
ATOM   3289  O   PRO A 461      14.614  22.470  50.084  1.00  0.38           O  
ATOM   3290  CG  PRO A 461      17.418  25.421  47.906  1.00  0.35           C  
ATOM   3291  CD  PRO A 461      17.520  24.288  46.926  1.00  0.38           C  
ATOM   3292  N   ASP A 462      14.189  22.948  48.005  1.00  0.39           N  
ATOM   3293  CA  ASP A 462      12.780  22.567  47.995  1.00  0.41           C  
ATOM   3294  C   ASP A 462      12.619  21.064  47.777  1.00  0.39           C  
ATOM   3295  CB  ASP A 462      12.023  23.339  46.912  1.00  0.36           C  
ATOM   3296  O   ASP A 462      11.571  20.495  48.089  1.00  0.37           O  
ATOM   3297  CG  ASP A 462      12.833  23.525  45.641  1.00  0.35           C  
ATOM   3298  OD1 ASP A 462      14.077  23.612  45.717  1.00  0.37           O  
ATOM   3299  OD2 ASP A 462      12.220  23.589  44.553  1.00  0.35           O  
ATOM   3300  N   GLU A 463      13.766  20.278  47.632  1.00  0.41           N  
ATOM   3301  CA  GLU A 463      13.640  18.826  47.546  1.00  0.42           C  
ATOM   3302  C   GLU A 463      14.570  18.131  48.536  1.00  0.41           C  
ATOM   3303  CB  GLU A 463      13.932  18.345  46.122  1.00  0.37           C  
ATOM   3304  O   GLU A 463      15.105  17.059  48.246  1.00  0.38           O  
ATOM   3305  CG  GLU A 463      12.807  18.621  45.136  1.00  0.35           C  
ATOM   3306  CD  GLU A 463      13.115  18.145  43.725  1.00  0.39           C  
ATOM   3307  OE1 GLU A 463      14.249  17.676  43.477  1.00  0.41           O  
ATOM   3308  OE2 GLU A 463      12.216  18.243  42.861  1.00  0.38           O  
ATOM   3309  N   PHE A 464      15.128  18.674  49.457  1.00  0.50           N  
ATOM   3310  CA  PHE A 464      15.735  18.217  50.701  1.00  0.51           C  
ATOM   3311  C   PHE A 464      14.892  17.121  51.343  1.00  0.50           C  
ATOM   3312  CB  PHE A 464      15.910  19.385  51.677  1.00  0.47           C  
ATOM   3313  O   PHE A 464      13.856  17.403  51.949  1.00  0.49           O  
ATOM   3314  CG  PHE A 464      17.085  19.231  52.603  1.00  0.46           C  
ATOM   3315  CD1 PHE A 464      16.921  18.694  53.874  1.00  0.44           C  
ATOM   3316  CD2 PHE A 464      18.356  19.623  52.203  1.00  0.45           C  
ATOM   3317  CE1 PHE A 464      18.007  18.550  54.734  1.00  0.41           C  
ATOM   3318  CE2 PHE A 464      19.447  19.482  53.056  1.00  0.43           C  
ATOM   3319  CZ  PHE A 464      19.270  18.946  54.322  1.00  0.42           C  
ATOM   3320  N   LEU A 465      14.898  15.880  50.841  1.00  0.57           N  
ATOM   3321  CA  LEU A 465      14.439  14.819  51.731  1.00  0.56           C  
ATOM   3322  C   LEU A 465      15.540  14.412  52.704  1.00  0.58           C  
ATOM   3323  CB  LEU A 465      13.980  13.603  50.923  1.00  0.54           C  
ATOM   3324  O   LEU A 465      16.592  13.921  52.288  1.00  0.56           O  
ATOM   3325  CG  LEU A 465      12.776  13.815  50.004  1.00  0.52           C  
ATOM   3326  CD1 LEU A 465      12.550  12.583  49.134  1.00  0.47           C  
ATOM   3327  CD2 LEU A 465      11.529  14.134  50.821  1.00  0.48           C  
ATOM   3328  N   PRO A 466      15.563  14.856  53.939  1.00  0.62           N  
ATOM   3329  CA  PRO A 466      16.492  14.527  55.022  1.00  0.61           C  
ATOM   3330  C   PRO A 466      16.863  13.046  55.052  1.00  0.64           C  
ATOM   3331  CB  PRO A 466      15.718  14.921  56.283  1.00  0.60           C  
ATOM   3332  O   PRO A 466      18.020  12.701  55.306  1.00  0.63           O  
ATOM   3333  CG  PRO A 466      14.731  15.945  55.820  1.00  0.58           C  
ATOM   3334  CD  PRO A 466      14.385  15.660  54.387  1.00  0.58           C  
ATOM   3335  N   GLU A 467      16.087  12.111  54.713  1.00  0.66           N  
ATOM   3336  CA  GLU A 467      16.338  10.672  54.704  1.00  0.67           C  
ATOM   3337  C   GLU A 467      17.364  10.298  53.638  1.00  0.67           C  
ATOM   3338  CB  GLU A 467      15.036   9.901  54.474  1.00  0.63           C  
ATOM   3339  O   GLU A 467      18.234   9.458  53.876  1.00  0.66           O  
ATOM   3340  CG  GLU A 467      14.027  10.045  55.604  1.00  0.59           C  
ATOM   3341  CD  GLU A 467      13.120  11.255  55.448  1.00  0.59           C  
ATOM   3342  OE1 GLU A 467      13.287  12.017  54.468  1.00  0.61           O  
ATOM   3343  OE2 GLU A 467      12.236  11.444  56.313  1.00  0.53           O  
ATOM   3344  N   ASP A 468      17.364  11.006  52.559  1.00  0.63           N  
ATOM   3345  CA  ASP A 468      18.318  10.699  51.497  1.00  0.64           C  
ATOM   3346  C   ASP A 468      19.740  11.069  51.913  1.00  0.63           C  
ATOM   3347  CB  ASP A 468      17.941  11.432  50.208  1.00  0.60           C  
ATOM   3348  O   ASP A 468      20.707  10.469  51.439  1.00  0.62           O  
ATOM   3349  CG  ASP A 468      16.661  10.907  49.581  1.00  0.57           C  
ATOM   3350  OD1 ASP A 468      16.286   9.744  49.842  1.00  0.57           O  
ATOM   3351  OD2 ASP A 468      16.023  11.664  48.817  1.00  0.61           O  
ATOM   3352  N   LEU A 469      19.967  11.918  52.851  1.00  0.70           N  
ATOM   3353  CA  LEU A 469      21.260  12.281  53.421  1.00  0.70           C  
ATOM   3354  C   LEU A 469      21.592  11.400  54.621  1.00  0.71           C  
ATOM   3355  CB  LEU A 469      21.269  13.754  53.836  1.00  0.68           C  
ATOM   3356  O   LEU A 469      22.628  11.584  55.264  1.00  0.70           O  
ATOM   3357  CG  LEU A 469      21.130  14.777  52.708  1.00  0.65           C  
ATOM   3358  CD1 LEU A 469      21.134  16.194  53.273  1.00  0.62           C  
ATOM   3359  CD2 LEU A 469      22.247  14.601  51.685  1.00  0.63           C  
ATOM   3360  N   GLY A 470      20.780  10.374  54.857  1.00  0.75           N  
ATOM   3361  CA  GLY A 470      20.995   9.559  56.042  1.00  0.76           C  
ATOM   3362  C   GLY A 470      20.647  10.277  57.332  1.00  0.77           C  
ATOM   3363  O   GLY A 470      21.085   9.874  58.411  1.00  0.77           O  
ATOM   3364  N   LEU A 471      19.851  11.370  57.202  1.00  0.82           N  
ATOM   3365  CA  LEU A 471      19.446  12.093  58.403  1.00  0.82           C  
ATOM   3366  C   LEU A 471      18.397  11.309  59.183  1.00  0.82           C  
ATOM   3367  CB  LEU A 471      18.899  13.476  58.037  1.00  0.80           C  
ATOM   3368  O   LEU A 471      17.491  10.717  58.592  1.00  0.81           O  
ATOM   3369  CG  LEU A 471      19.808  14.360  57.181  1.00  0.78           C  
ATOM   3370  CD1 LEU A 471      19.152  15.715  56.938  1.00  0.75           C  
ATOM   3371  CD2 LEU A 471      21.169  14.530  57.846  1.00  0.76           C  
ATOM   3372  N   LYS A 472      18.595  11.207  60.407  1.00  0.85           N  
ATOM   3373  CA  LYS A 472      17.797  10.389  61.316  1.00  0.86           C  
ATOM   3374  C   LYS A 472      16.807  11.247  62.101  1.00  0.85           C  
ATOM   3375  CB  LYS A 472      18.701   9.619  62.279  1.00  0.86           C  
ATOM   3376  O   LYS A 472      15.725  10.780  62.463  1.00  0.83           O  
ATOM   3377  CG  LYS A 472      19.705   8.707  61.590  1.00  0.87           C  
ATOM   3378  CD  LYS A 472      19.018   7.734  60.640  1.00  0.86           C  
ATOM   3379  CE  LYS A 472      20.015   6.780  59.998  1.00  0.87           C  
ATOM   3380  NZ  LYS A 472      19.377   5.942  58.939  1.00  0.86           N  
ATOM   3381  N   ALA A 473      17.209  12.461  62.355  1.00  0.86           N  
ATOM   3382  CA  ALA A 473      16.371  13.474  62.991  1.00  0.86           C  
ATOM   3383  C   ALA A 473      16.844  14.880  62.631  1.00  0.85           C  
ATOM   3384  CB  ALA A 473      16.369  13.289  64.506  1.00  0.85           C  
ATOM   3385  O   ALA A 473      18.047  15.133  62.541  1.00  0.84           O  
ATOM   3386  N   TRP A 474      15.770  15.856  62.480  1.00  0.82           N  
ATOM   3387  CA  TRP A 474      16.113  17.222  62.100  1.00  0.82           C  
ATOM   3388  C   TRP A 474      15.093  18.213  62.650  1.00  0.81           C  
ATOM   3389  CB  TRP A 474      16.199  17.352  60.576  1.00  0.80           C  
ATOM   3390  O   TRP A 474      14.003  17.820  63.074  1.00  0.78           O  
ATOM   3391  CG  TRP A 474      14.938  16.972  59.861  1.00  0.75           C  
ATOM   3392  CD1 TRP A 474      13.914  17.803  59.498  1.00  0.69           C  
ATOM   3393  CD2 TRP A 474      14.564  15.661  59.426  1.00  0.71           C  
ATOM   3394  CE2 TRP A 474      13.300  15.771  58.805  1.00  0.71           C  
ATOM   3395  CE3 TRP A 474      15.177  14.403  59.500  1.00  0.77           C  
ATOM   3396  NE1 TRP A 474      12.926  17.086  58.862  1.00  0.76           N  
ATOM   3397  CH2 TRP A 474      13.258  13.449  58.347  1.00  0.71           C  
ATOM   3398  CZ2 TRP A 474      12.637  14.668  58.261  1.00  0.74           C  
ATOM   3399  CZ3 TRP A 474      14.515  13.307  58.958  1.00  0.72           C  
ATOM   3400  N   THR A 475      15.487  19.609  62.879  1.00  0.75           N  
ATOM   3401  CA  THR A 475      14.770  20.615  63.654  1.00  0.73           C  
ATOM   3402  C   THR A 475      13.617  21.201  62.845  1.00  0.73           C  
ATOM   3403  CB  THR A 475      15.711  21.747  64.105  1.00  0.71           C  
ATOM   3404  O   THR A 475      12.641  21.695  63.413  1.00  0.68           O  
ATOM   3405  CG2 THR A 475      16.714  21.249  65.141  1.00  0.66           C  
ATOM   3406  OG1 THR A 475      16.425  22.249  62.969  1.00  0.66           O  
ATOM   3407  N   GLY A 476      13.451  21.181  61.569  1.00  0.63           N  
ATOM   3408  CA  GLY A 476      12.516  21.814  60.653  1.00  0.62           C  
ATOM   3409  C   GLY A 476      12.511  21.183  59.274  1.00  0.63           C  
ATOM   3410  O   GLY A 476      13.202  20.189  59.038  1.00  0.59           O  
ATOM   3411  N   ASP A 477      11.389  21.604  58.533  1.00  0.59           N  
ATOM   3412  CA  ASP A 477      11.388  21.299  57.106  1.00  0.57           C  
ATOM   3413  C   ASP A 477      12.549  21.991  56.396  1.00  0.59           C  
ATOM   3414  CB  ASP A 477      10.060  21.713  56.469  1.00  0.56           C  
ATOM   3415  O   ASP A 477      12.635  23.221  56.389  1.00  0.57           O  
ATOM   3416  CG  ASP A 477       9.914  21.233  55.036  1.00  0.54           C  
ATOM   3417  OD1 ASP A 477      10.932  20.869  54.408  1.00  0.54           O  
ATOM   3418  OD2 ASP A 477       8.771  21.222  54.529  1.00  0.56           O  
ATOM   3419  N   PRO A 478      13.642  21.283  56.148  1.00  0.54           N  
ATOM   3420  CA  PRO A 478      14.687  21.925  55.347  1.00  0.53           C  
ATOM   3421  C   PRO A 478      14.125  22.712  54.166  1.00  0.54           C  
ATOM   3422  CB  PRO A 478      15.535  20.746  54.864  1.00  0.53           C  
ATOM   3423  O   PRO A 478      14.712  23.716  53.752  1.00  0.53           O  
ATOM   3424  CG  PRO A 478      14.754  19.531  55.247  1.00  0.51           C  
ATOM   3425  CD  PRO A 478      13.631  19.952  56.152  1.00  0.50           C  
ATOM   3426  N   ALA A 479      13.043  22.265  53.621  1.00  0.53           N  
ATOM   3427  CA  ALA A 479      12.369  23.023  52.570  1.00  0.52           C  
ATOM   3428  C   ALA A 479      11.878  24.369  53.095  1.00  0.53           C  
ATOM   3429  CB  ALA A 479      11.203  22.220  51.999  1.00  0.51           C  
ATOM   3430  O   ALA A 479      11.804  25.345  52.344  1.00  0.51           O  
ATOM   3431  N   ALA A 480      11.539  24.452  54.356  1.00  0.54           N  
ATOM   3432  CA  ALA A 480      11.141  25.698  55.004  1.00  0.53           C  
ATOM   3433  C   ALA A 480      12.360  26.537  55.376  1.00  0.54           C  
ATOM   3434  CB  ALA A 480      10.300  25.408  56.245  1.00  0.52           C  
ATOM   3435  O   ALA A 480      12.226  27.703  55.757  1.00  0.52           O  
ATOM   3436  N   CYS A 481      13.524  25.974  55.267  1.00  0.52           N  
ATOM   3437  CA  CYS A 481      14.743  26.764  55.392  1.00  0.51           C  
ATOM   3438  C   CYS A 481      15.049  27.504  54.095  1.00  0.52           C  
ATOM   3439  CB  CYS A 481      15.924  25.872  55.772  1.00  0.50           C  
ATOM   3440  O   CYS A 481      15.202  26.882  53.043  1.00  0.50           O  
ATOM   3441  SG  CYS A 481      15.760  25.098  57.396  1.00  0.57           S  
ATOM   3442  N   VAL A 482      14.067  28.301  53.547  1.00  0.49           N  
ATOM   3443  CA  VAL A 482      14.062  29.251  52.439  1.00  0.49           C  
ATOM   3444  C   VAL A 482      15.335  30.095  52.476  1.00  0.49           C  
ATOM   3445  CB  VAL A 482      12.816  30.164  52.481  1.00  0.45           C  
ATOM   3446  O   VAL A 482      15.762  30.538  53.545  1.00  0.47           O  
ATOM   3447  CG1 VAL A 482      11.799  29.737  51.424  1.00  0.41           C  
ATOM   3448  CG2 VAL A 482      12.187  30.144  53.873  1.00  0.41           C  
ATOM   3449  N   SER A 483      16.210  29.936  51.383  1.00  0.49           N  
ATOM   3450  CA  SER A 483      17.225  30.787  50.770  1.00  0.48           C  
ATOM   3451  C   SER A 483      17.641  31.915  51.708  1.00  0.49           C  
ATOM   3452  CB  SER A 483      16.711  31.372  49.453  1.00  0.45           C  
ATOM   3453  O   SER A 483      18.411  32.798  51.323  1.00  0.47           O  
ATOM   3454  OG  SER A 483      15.686  32.322  49.691  1.00  0.39           O  
ATOM   3455  N   THR A 484      17.117  31.814  53.004  1.00  0.54           N  
ATOM   3456  CA  THR A 484      17.642  32.848  53.888  1.00  0.52           C  
ATOM   3457  C   THR A 484      18.598  32.248  54.915  1.00  0.54           C  
ATOM   3458  CB  THR A 484      16.506  33.593  54.613  1.00  0.50           C  
ATOM   3459  O   THR A 484      18.275  31.251  55.563  1.00  0.52           O  
ATOM   3460  CG2 THR A 484      15.839  34.610  53.693  1.00  0.46           C  
ATOM   3461  OG1 THR A 484      15.524  32.645  55.051  1.00  0.48           O  
ATOM   3462  N   GLY A 485      19.863  32.479  54.679  1.00  0.60           N  
ATOM   3463  CA  GLY A 485      20.925  32.387  55.668  1.00  0.58           C  
ATOM   3464  C   GLY A 485      20.944  33.557  56.635  1.00  0.61           C  
ATOM   3465  O   GLY A 485      20.606  34.682  56.262  1.00  0.59           O  
ATOM   3466  N   ALA A 486      20.732  33.236  57.911  1.00  0.65           N  
ATOM   3467  CA  ALA A 486      21.135  34.204  58.927  1.00  0.64           C  
ATOM   3468  C   ALA A 486      22.528  33.888  59.464  1.00  0.66           C  
ATOM   3469  CB  ALA A 486      20.121  34.230  60.069  1.00  0.62           C  
ATOM   3470  O   ALA A 486      22.932  32.724  59.513  1.00  0.64           O  
ATOM   3471  N   PHE A 487      23.236  34.893  59.700  1.00  0.67           N  
ATOM   3472  CA  PHE A 487      24.541  34.816  60.346  1.00  0.67           C  
ATOM   3473  C   PHE A 487      24.420  34.214  61.741  1.00  0.68           C  
ATOM   3474  CB  PHE A 487      25.186  36.203  60.426  1.00  0.64           C  
ATOM   3475  O   PHE A 487      23.690  34.735  62.586  1.00  0.66           O  
ATOM   3476  CG  PHE A 487      25.450  36.828  59.083  1.00  0.60           C  
ATOM   3477  CD1 PHE A 487      26.411  36.298  58.231  1.00  0.55           C  
ATOM   3478  CD2 PHE A 487      24.737  37.947  58.673  1.00  0.56           C  
ATOM   3479  CE1 PHE A 487      26.658  36.875  56.988  1.00  0.52           C  
ATOM   3480  CE2 PHE A 487      24.978  38.529  57.432  1.00  0.55           C  
ATOM   3481  CZ  PHE A 487      25.940  37.992  56.591  1.00  0.49           C  
ATOM   3482  N   CYS A 488      25.081  33.126  61.907  1.00  0.71           N  
ATOM   3483  CA  CYS A 488      25.329  32.625  63.254  1.00  0.70           C  
ATOM   3484  C   CYS A 488      26.445  33.410  63.932  1.00  0.71           C  
ATOM   3485  CB  CYS A 488      25.688  31.140  63.216  1.00  0.68           C  
ATOM   3486  O   CYS A 488      27.565  33.472  63.421  1.00  0.68           O  
ATOM   3487  SG  CYS A 488      24.305  30.068  62.767  1.00  0.68           S  
ATOM   3488  N   GLY A 489      26.140  34.378  64.794  1.00  0.74           N  
ATOM   3489  CA  GLY A 489      27.143  35.112  65.549  1.00  0.74           C  
ATOM   3490  C   GLY A 489      28.223  34.219  66.131  1.00  0.75           C  
ATOM   3491  O   GLY A 489      27.953  33.080  66.515  1.00  0.74           O  
ATOM   3492  N   SER A 490      29.530  34.633  66.220  1.00  0.81           N  
ATOM   3493  CA  SER A 490      30.676  33.956  66.818  1.00  0.81           C  
ATOM   3494  C   SER A 490      30.579  33.944  68.340  1.00  0.81           C  
ATOM   3495  CB  SER A 490      31.981  34.629  66.388  1.00  0.80           C  
ATOM   3496  O   SER A 490      30.345  34.983  68.961  1.00  0.81           O  
ATOM   3497  OG  SER A 490      33.101  33.895  66.851  1.00  0.81           O  
ATOM   3498  N   GLY A 491      30.619  32.738  68.968  1.00  0.83           N  
ATOM   3499  CA  GLY A 491      30.791  32.605  70.406  1.00  0.83           C  
ATOM   3500  C   GLY A 491      29.528  32.161  71.120  1.00  0.83           C  
ATOM   3501  O   GLY A 491      29.591  31.407  72.093  1.00  0.83           O  
ATOM   3502  N   PRO A 492      28.374  32.637  70.701  1.00  0.82           N  
ATOM   3503  CA  PRO A 492      27.158  32.182  71.381  1.00  0.82           C  
ATOM   3504  C   PRO A 492      26.842  30.714  71.104  1.00  0.83           C  
ATOM   3505  CB  PRO A 492      26.071  33.093  70.805  1.00  0.81           C  
ATOM   3506  O   PRO A 492      27.083  30.225  69.997  1.00  0.82           O  
ATOM   3507  CG  PRO A 492      26.788  34.345  70.415  1.00  0.80           C  
ATOM   3508  CD  PRO A 492      28.146  33.974  69.893  1.00  0.80           C  
ATOM   3509  N   LEU A 493      26.243  30.045  72.115  1.00  0.86           N  
ATOM   3510  CA  LEU A 493      25.692  28.703  71.958  1.00  0.86           C  
ATOM   3511  C   LEU A 493      24.287  28.758  71.368  1.00  0.86           C  
ATOM   3512  CB  LEU A 493      25.666  27.975  73.305  1.00  0.85           C  
ATOM   3513  O   LEU A 493      23.401  29.411  71.923  1.00  0.84           O  
ATOM   3514  CG  LEU A 493      25.159  26.532  73.285  1.00  0.85           C  
ATOM   3515  CD1 LEU A 493      26.125  25.641  72.511  1.00  0.84           C  
ATOM   3516  CD2 LEU A 493      24.966  26.013  74.706  1.00  0.84           C  
ATOM   3517  N   ARG A 494      24.182  28.070  70.328  1.00  0.83           N  
ATOM   3518  CA  ARG A 494      22.869  27.909  69.713  1.00  0.83           C  
ATOM   3519  C   ARG A 494      22.347  26.488  69.901  1.00  0.84           C  
ATOM   3520  CB  ARG A 494      22.926  28.253  68.223  1.00  0.82           C  
ATOM   3521  O   ARG A 494      23.131  25.546  70.037  1.00  0.83           O  
ATOM   3522  CG  ARG A 494      23.411  29.665  67.936  1.00  0.76           C  
ATOM   3523  CD  ARG A 494      22.335  30.701  68.227  1.00  0.74           C  
ATOM   3524  NE  ARG A 494      22.760  32.043  67.839  1.00  0.67           N  
ATOM   3525  NH1 ARG A 494      20.775  33.067  68.430  1.00  0.58           N  
ATOM   3526  NH2 ARG A 494      22.496  34.307  67.561  1.00  0.55           N  
ATOM   3527  CZ  ARG A 494      22.010  33.136  67.944  1.00  0.67           C  
ATOM   3528  N   ILE A 495      21.031  26.390  69.811  1.00  0.84           N  
ATOM   3529  CA  ILE A 495      20.398  25.104  70.080  1.00  0.84           C  
ATOM   3530  C   ILE A 495      19.197  24.916  69.155  1.00  0.84           C  
ATOM   3531  CB  ILE A 495      19.960  24.987  71.557  1.00  0.83           C  
ATOM   3532  O   ILE A 495      18.401  25.839  68.968  1.00  0.82           O  
ATOM   3533  CG1 ILE A 495      21.163  25.181  72.488  1.00  0.79           C  
ATOM   3534  CG2 ILE A 495      19.281  23.638  71.814  1.00  0.79           C  
ATOM   3535  CD1 ILE A 495      20.817  25.112  73.969  1.00  0.77           C  
ATOM   3536  N   ALA A 496      19.056  23.726  68.681  1.00  0.83           N  
ATOM   3537  CA  ALA A 496      17.878  23.299  67.930  1.00  0.83           C  
ATOM   3538  C   ALA A 496      17.380  21.941  68.416  1.00  0.83           C  
ATOM   3539  CB  ALA A 496      18.190  23.244  66.437  1.00  0.81           C  
ATOM   3540  O   ALA A 496      18.168  21.005  68.578  1.00  0.82           O  
ATOM   3541  N   ALA A 497      16.095  21.847  68.633  1.00  0.82           N  
ATOM   3542  CA  ALA A 497      15.489  20.586  69.053  1.00  0.82           C  
ATOM   3543  C   ALA A 497      15.201  19.689  67.852  1.00  0.82           C  
ATOM   3544  CB  ALA A 497      14.206  20.847  69.837  1.00  0.81           C  
ATOM   3545  O   ALA A 497      14.695  20.155  66.828  1.00  0.81           O  
ATOM   3546  N   VAL A 498      15.431  18.431  67.984  1.00  0.84           N  
ATOM   3547  CA  VAL A 498      15.135  17.401  66.993  1.00  0.84           C  
ATOM   3548  C   VAL A 498      14.362  16.259  67.649  1.00  0.84           C  
ATOM   3549  CB  VAL A 498      16.423  16.862  66.333  1.00  0.83           C  
ATOM   3550  O   VAL A 498      14.588  15.940  68.819  1.00  0.83           O  
ATOM   3551  CG1 VAL A 498      17.138  17.969  65.559  1.00  0.81           C  
ATOM   3552  CG2 VAL A 498      17.350  16.259  67.386  1.00  0.81           C  
ATOM   3553  N   ASN A 499      13.374  15.689  66.881  1.00  0.82           N  
ATOM   3554  CA  ASN A 499      12.611  14.522  67.311  1.00  0.83           C  
ATOM   3555  C   ASN A 499      13.079  13.254  66.602  1.00  0.83           C  
ATOM   3556  CB  ASN A 499      11.115  14.741  67.074  1.00  0.81           C  
ATOM   3557  O   ASN A 499      12.873  13.099  65.397  1.00  0.82           O  
ATOM   3558  CG  ASN A 499      10.264  13.624  67.645  1.00  0.79           C  
ATOM   3559  ND2 ASN A 499       8.969  13.656  67.352  1.00  0.78           N  
ATOM   3560  OD1 ASN A 499      10.765  12.741  68.346  1.00  0.78           O  
ATOM   3561  N   LEU A 500      13.791  12.450  67.301  1.00  0.86           N  
ATOM   3562  CA  LEU A 500      14.174  11.112  66.863  1.00  0.87           C  
ATOM   3563  C   LEU A 500      13.039  10.119  67.092  1.00  0.87           C  
ATOM   3564  CB  LEU A 500      15.432  10.646  67.602  1.00  0.86           C  
ATOM   3565  O   LEU A 500      12.708   9.801  68.237  1.00  0.85           O  
ATOM   3566  CG  LEU A 500      16.085   9.363  67.086  1.00  0.85           C  
ATOM   3567  CD1 LEU A 500      16.668   9.586  65.695  1.00  0.82           C  
ATOM   3568  CD2 LEU A 500      17.163   8.885  68.053  1.00  0.83           C  
ATOM   3569  N   ARG A 501      12.365   9.531  66.035  1.00  0.82           N  
ATOM   3570  CA  ARG A 501      11.139   8.742  66.077  1.00  0.83           C  
ATOM   3571  C   ARG A 501      11.438   7.281  66.394  1.00  0.83           C  
ATOM   3572  CB  ARG A 501      10.386   8.846  64.749  1.00  0.80           C  
ATOM   3573  O   ARG A 501      10.597   6.578  66.959  1.00  0.82           O  
ATOM   3574  CG  ARG A 501       9.836  10.234  64.459  1.00  0.74           C  
ATOM   3575  CD  ARG A 501       9.032  10.263  63.167  1.00  0.73           C  
ATOM   3576  NE  ARG A 501       8.492  11.594  62.898  1.00  0.65           N  
ATOM   3577  NH1 ARG A 501       7.378  10.978  60.970  1.00  0.56           N  
ATOM   3578  NH2 ARG A 501       7.284  13.145  61.713  1.00  0.51           N  
ATOM   3579  CZ  ARG A 501       7.719  11.903  61.861  1.00  0.69           C  
ATOM   3580  N   GLN A 502      12.657   6.842  66.075  1.00  0.88           N  
ATOM   3581  CA  GLN A 502      13.094   5.461  66.254  1.00  0.90           C  
ATOM   3582  C   GLN A 502      14.499   5.400  66.844  1.00  0.90           C  
ATOM   3583  CB  GLN A 502      13.049   4.708  64.923  1.00  0.86           C  
ATOM   3584  O   GLN A 502      15.295   6.325  66.663  1.00  0.90           O  
ATOM   3585  CG  GLN A 502      11.654   4.604  64.322  1.00  0.77           C  
ATOM   3586  CD  GLN A 502      11.636   3.838  63.012  1.00  0.74           C  
ATOM   3587  NE2 GLN A 502      10.442   3.617  62.471  1.00  0.71           N  
ATOM   3588  OE1 GLN A 502      12.685   3.449  62.490  1.00  0.78           O  
ATOM   3589  N   ALA A 503      14.706   4.346  67.457  1.00  0.86           N  
ATOM   3590  CA  ALA A 503      16.081   4.122  67.895  1.00  0.89           C  
ATOM   3591  C   ALA A 503      17.039   4.099  66.708  1.00  0.85           C  
ATOM   3592  CB  ALA A 503      16.182   2.817  68.682  1.00  0.84           C  
ATOM   3593  O   ALA A 503      16.751   3.477  65.682  1.00  0.81           O  
ATOM   3594  N   GLN A 504      18.213   4.786  66.912  1.00  0.91           N  
ATOM   3595  CA  GLN A 504      19.158   4.958  65.814  1.00  0.92           C  
ATOM   3596  C   GLN A 504      20.594   5.011  66.327  1.00  0.92           C  
ATOM   3597  CB  GLN A 504      18.836   6.226  65.021  1.00  0.90           C  
ATOM   3598  O   GLN A 504      20.847   5.500  67.430  1.00  0.91           O  
ATOM   3599  CG  GLN A 504      17.501   6.172  64.291  1.00  0.82           C  
ATOM   3600  CD  GLN A 504      17.504   5.191  63.134  1.00  0.78           C  
ATOM   3601  NE2 GLN A 504      16.346   4.602  62.854  1.00  0.81           N  
ATOM   3602  OE1 GLN A 504      18.537   4.964  62.497  1.00  0.82           O  
ATOM   3603  N   SER A 505      21.484   4.526  65.545  1.00  0.94           N  
ATOM   3604  CA  SER A 505      22.906   4.815  65.696  1.00  0.95           C  
ATOM   3605  C   SER A 505      23.275   6.140  65.039  1.00  0.93           C  
ATOM   3606  CB  SER A 505      23.749   3.688  65.098  1.00  0.92           C  
ATOM   3607  O   SER A 505      23.119   6.302  63.826  1.00  0.91           O  
ATOM   3608  OG  SER A 505      25.119   3.859  65.420  1.00  0.80           O  
ATOM   3609  N   ILE A 506      23.731   7.142  65.974  1.00  0.94           N  
ATOM   3610  CA  ILE A 506      24.110   8.480  65.534  1.00  0.95           C  
ATOM   3611  C   ILE A 506      25.630   8.625  65.573  1.00  0.95           C  
ATOM   3612  CB  ILE A 506      23.445   9.570  66.404  1.00  0.94           C  
ATOM   3613  O   ILE A 506      26.254   8.407  66.614  1.00  0.94           O  
ATOM   3614  CG1 ILE A 506      21.930   9.349  66.472  1.00  0.92           C  
ATOM   3615  CG2 ILE A 506      23.771  10.966  65.863  1.00  0.92           C  
ATOM   3616  CD1 ILE A 506      21.243   9.347  65.114  1.00  0.89           C  
ATOM   3617  N   SER A 507      26.187   8.967  64.355  1.00  0.93           N  
ATOM   3618  CA  SER A 507      27.636   9.087  64.231  1.00  0.93           C  
ATOM   3619  C   SER A 507      28.041  10.502  63.834  1.00  0.92           C  
ATOM   3620  CB  SER A 507      28.171   8.088  63.204  1.00  0.92           C  
ATOM   3621  O   SER A 507      29.217  10.862  63.913  1.00  0.90           O  
ATOM   3622  OG  SER A 507      27.568   8.297  61.938  1.00  0.91           O  
ATOM   3623  N   LYS A 508      27.039  11.278  63.514  1.00  0.91           N  
ATOM   3624  CA  LYS A 508      27.325  12.617  63.008  1.00  0.91           C  
ATOM   3625  C   LYS A 508      26.237  13.605  63.421  1.00  0.91           C  
ATOM   3626  CB  LYS A 508      27.463  12.598  61.485  1.00  0.90           C  
ATOM   3627  O   LYS A 508      25.093  13.213  63.660  1.00  0.91           O  
ATOM   3628  CG  LYS A 508      28.513  11.623  60.972  1.00  0.86           C  
ATOM   3629  CD  LYS A 508      28.550  11.592  59.449  1.00  0.85           C  
ATOM   3630  CE  LYS A 508      29.499  10.519  58.934  1.00  0.83           C  
ATOM   3631  NZ  LYS A 508      29.510  10.459  57.441  1.00  0.80           N  
ATOM   3632  N   ILE A 509      26.623  14.888  63.366  1.00  0.90           N  
ATOM   3633  CA  ILE A 509      25.723  16.036  63.364  1.00  0.90           C  
ATOM   3634  C   ILE A 509      25.834  16.777  62.033  1.00  0.89           C  
ATOM   3635  CB  ILE A 509      26.026  16.994  64.538  1.00  0.89           C  
ATOM   3636  O   ILE A 509      26.927  16.904  61.476  1.00  0.87           O  
ATOM   3637  CG1 ILE A 509      25.811  16.281  65.878  1.00  0.90           C  
ATOM   3638  CG2 ILE A 509      25.162  18.255  64.443  1.00  0.89           C  
ATOM   3639  CD1 ILE A 509      26.290  17.076  67.085  1.00  0.88           C  
ATOM   3640  N   ALA A 510      24.605  17.194  61.547  1.00  0.84           N  
ATOM   3641  CA  ALA A 510      24.564  17.856  60.246  1.00  0.84           C  
ATOM   3642  C   ALA A 510      23.951  19.249  60.358  1.00  0.83           C  
ATOM   3643  CB  ALA A 510      23.780  17.012  59.244  1.00  0.83           C  
ATOM   3644  O   ALA A 510      23.023  19.464  61.140  1.00  0.82           O  
ATOM   3645  N   TRP A 511      24.522  20.163  59.552  1.00  0.80           N  
ATOM   3646  CA  TRP A 511      23.971  21.491  59.305  1.00  0.80           C  
ATOM   3647  C   TRP A 511      23.846  21.759  57.809  1.00  0.79           C  
ATOM   3648  CB  TRP A 511      24.844  22.566  59.958  1.00  0.78           C  
ATOM   3649  O   TRP A 511      24.600  21.203  57.007  1.00  0.75           O  
ATOM   3650  CG  TRP A 511      24.986  22.417  61.443  1.00  0.73           C  
ATOM   3651  CD1 TRP A 511      24.163  22.934  62.405  1.00  0.69           C  
ATOM   3652  CD2 TRP A 511      26.016  21.706  62.135  1.00  0.70           C  
ATOM   3653  CE2 TRP A 511      25.755  21.833  63.518  1.00  0.69           C  
ATOM   3654  CE3 TRP A 511      27.136  20.972  61.721  1.00  0.74           C  
ATOM   3655  NE1 TRP A 511      24.621  22.586  63.655  1.00  0.74           N  
ATOM   3656  CH2 TRP A 511      27.663  20.540  64.056  1.00  0.70           C  
ATOM   3657  CZ2 TRP A 511      26.575  21.252  64.489  1.00  0.72           C  
ATOM   3658  CZ3 TRP A 511      27.950  20.395  62.689  1.00  0.72           C  
ATOM   3659  N   HIS A 512      22.983  22.627  57.500  1.00  0.73           N  
ATOM   3660  CA  HIS A 512      22.902  23.141  56.137  1.00  0.72           C  
ATOM   3661  C   HIS A 512      23.465  24.555  56.047  1.00  0.72           C  
ATOM   3662  CB  HIS A 512      21.454  23.120  55.643  1.00  0.70           C  
ATOM   3663  O   HIS A 512      22.974  25.467  56.715  1.00  0.70           O  
ATOM   3664  CG  HIS A 512      21.320  23.341  54.170  1.00  0.66           C  
ATOM   3665  CD2 HIS A 512      21.056  24.463  53.460  1.00  0.64           C  
ATOM   3666  ND1 HIS A 512      21.459  22.325  53.249  1.00  0.59           N  
ATOM   3667  CE1 HIS A 512      21.287  22.815  52.032  1.00  0.61           C  
ATOM   3668  NE2 HIS A 512      21.041  24.110  52.133  1.00  0.56           N  
ATOM   3669  N   PHE A 513      24.533  24.737  55.240  1.00  0.70           N  
ATOM   3670  CA  PHE A 513      25.260  25.990  55.074  1.00  0.69           C  
ATOM   3671  C   PHE A 513      24.846  26.691  53.786  1.00  0.69           C  
ATOM   3672  CB  PHE A 513      26.771  25.740  55.073  1.00  0.67           C  
ATOM   3673  O   PHE A 513      24.690  26.047  52.746  1.00  0.66           O  
ATOM   3674  CG  PHE A 513      27.305  25.241  56.389  1.00  0.64           C  
ATOM   3675  CD1 PHE A 513      27.724  26.132  57.369  1.00  0.61           C  
ATOM   3676  CD2 PHE A 513      27.387  23.878  56.645  1.00  0.62           C  
ATOM   3677  CE1 PHE A 513      28.218  25.672  58.587  1.00  0.59           C  
ATOM   3678  CE2 PHE A 513      27.880  23.411  57.861  1.00  0.60           C  
ATOM   3679  CZ  PHE A 513      28.296  24.310  58.830  1.00  0.58           C  
ATOM   3680  N   LEU A 514      24.713  28.006  53.974  1.00  0.65           N  
ATOM   3681  CA  LEU A 514      24.651  28.967  52.879  1.00  0.64           C  
ATOM   3682  C   LEU A 514      25.792  29.974  52.975  1.00  0.64           C  
ATOM   3683  CB  LEU A 514      23.307  29.700  52.885  1.00  0.62           C  
ATOM   3684  O   LEU A 514      25.882  30.727  53.948  1.00  0.61           O  
ATOM   3685  CG  LEU A 514      22.205  29.102  52.009  1.00  0.59           C  
ATOM   3686  CD1 LEU A 514      20.883  29.067  52.769  1.00  0.56           C  
ATOM   3687  CD2 LEU A 514      22.062  29.894  50.714  1.00  0.56           C  
ATOM   3688  N   GLY A 515      26.949  29.791  52.092  1.00  0.58           N  
ATOM   3689  CA  GLY A 515      28.028  30.761  52.014  1.00  0.57           C  
ATOM   3690  C   GLY A 515      29.297  30.299  52.705  1.00  0.58           C  
ATOM   3691  O   GLY A 515      29.631  29.113  52.672  1.00  0.55           O  
ATOM   3692  N   TYR A 516      30.206  31.126  52.923  1.00  0.56           N  
ATOM   3693  CA  TYR A 516      31.546  30.946  53.470  1.00  0.55           C  
ATOM   3694  C   TYR A 516      31.498  30.190  54.793  1.00  0.56           C  
ATOM   3695  CB  TYR A 516      32.233  32.301  53.668  1.00  0.52           C  
ATOM   3696  O   TYR A 516      30.834  30.622  55.738  1.00  0.54           O  
ATOM   3697  CG  TYR A 516      32.570  33.005  52.377  1.00  0.50           C  
ATOM   3698  CD1 TYR A 516      33.763  32.740  51.707  1.00  0.46           C  
ATOM   3699  CD2 TYR A 516      31.698  33.936  51.823  1.00  0.46           C  
ATOM   3700  CE1 TYR A 516      34.079  33.388  50.517  1.00  0.44           C  
ATOM   3701  CE2 TYR A 516      32.004  34.590  50.634  1.00  0.46           C  
ATOM   3702  OH  TYR A 516      33.503  34.953  48.812  1.00  0.37           O  
ATOM   3703  CZ  TYR A 516      33.195  34.309  49.990  1.00  0.44           C  
ATOM   3704  N   ALA A 517      31.912  29.041  54.948  1.00  0.56           N  
ATOM   3705  CA  ALA A 517      32.523  28.612  56.203  1.00  0.54           C  
ATOM   3706  C   ALA A 517      33.906  29.234  56.381  1.00  0.56           C  
ATOM   3707  CB  ALA A 517      32.618  27.089  56.256  1.00  0.52           C  
ATOM   3708  O   ALA A 517      34.850  28.874  55.673  1.00  0.54           O  
ATOM   3709  N   GLY A 518      34.049  30.582  56.319  1.00  0.54           N  
ATOM   3710  CA  GLY A 518      35.249  31.287  56.739  1.00  0.53           C  
ATOM   3711  C   GLY A 518      35.817  30.773  58.048  1.00  0.55           C  
ATOM   3712  O   GLY A 518      35.135  30.791  59.075  1.00  0.52           O  
ATOM   3713  N   GLY A 519      36.964  29.758  57.980  1.00  0.65           N  
ATOM   3714  CA  GLY A 519      37.905  29.232  58.957  1.00  0.64           C  
ATOM   3715  C   GLY A 519      37.371  29.261  60.376  1.00  0.66           C  
ATOM   3716  O   GLY A 519      37.512  30.265  61.077  1.00  0.63           O  
ATOM   3717  N   LEU A 520      36.646  28.366  60.838  1.00  0.78           N  
ATOM   3718  CA  LEU A 520      36.386  28.096  62.248  1.00  0.79           C  
ATOM   3719  C   LEU A 520      37.683  28.101  63.051  1.00  0.79           C  
ATOM   3720  CB  LEU A 520      35.675  26.750  62.414  1.00  0.77           C  
ATOM   3721  O   LEU A 520      38.704  27.584  62.592  1.00  0.78           O  
ATOM   3722  CG  LEU A 520      34.238  26.674  61.895  1.00  0.76           C  
ATOM   3723  CD1 LEU A 520      33.672  25.274  62.106  1.00  0.75           C  
ATOM   3724  CD2 LEU A 520      33.365  27.719  62.582  1.00  0.76           C  
ATOM   3725  N   GLN A 521      37.582  28.816  64.137  1.00  0.82           N  
ATOM   3726  CA  GLN A 521      38.693  28.907  65.079  1.00  0.82           C  
ATOM   3727  C   GLN A 521      38.509  27.936  66.241  1.00  0.83           C  
ATOM   3728  CB  GLN A 521      38.835  30.336  65.606  1.00  0.81           C  
ATOM   3729  O   GLN A 521      37.430  27.368  66.418  1.00  0.83           O  
ATOM   3730  CG  GLN A 521      39.153  31.361  64.526  1.00  0.78           C  
ATOM   3731  CD  GLN A 521      39.477  32.730  65.094  1.00  0.76           C  
ATOM   3732  NE2 GLN A 521      40.292  33.493  64.374  1.00  0.71           N  
ATOM   3733  OE1 GLN A 521      38.997  33.100  66.170  1.00  0.74           O  
ATOM   3734  N   THR A 522      39.580  27.721  67.040  1.00  0.85           N  
ATOM   3735  CA  THR A 522      39.597  26.855  68.214  1.00  0.86           C  
ATOM   3736  C   THR A 522      38.500  27.253  69.196  1.00  0.86           C  
ATOM   3737  CB  THR A 522      40.964  26.901  68.922  1.00  0.85           C  
ATOM   3738  O   THR A 522      38.335  28.435  69.506  1.00  0.86           O  
ATOM   3739  CG2 THR A 522      41.006  25.936  70.102  1.00  0.83           C  
ATOM   3740  OG1 THR A 522      41.991  26.542  67.989  1.00  0.85           O  
ATOM   3741  N   GLY A 523      37.744  26.182  69.589  1.00  0.88           N  
ATOM   3742  CA  GLY A 523      36.607  26.342  70.481  1.00  0.88           C  
ATOM   3743  C   GLY A 523      35.272  26.275  69.763  1.00  0.88           C  
ATOM   3744  O   GLY A 523      34.225  26.529  70.363  1.00  0.87           O  
ATOM   3745  N   SER A 524      35.435  25.922  68.483  1.00  0.86           N  
ATOM   3746  CA  SER A 524      34.225  25.547  67.758  1.00  0.86           C  
ATOM   3747  C   SER A 524      33.871  24.082  67.994  1.00  0.87           C  
ATOM   3748  CB  SER A 524      34.397  25.803  66.260  1.00  0.85           C  
ATOM   3749  O   SER A 524      34.705  23.196  67.795  1.00  0.86           O  
ATOM   3750  OG  SER A 524      34.594  27.183  66.005  1.00  0.85           O  
ATOM   3751  N   TRP A 525      32.598  23.863  68.442  1.00  0.89           N  
ATOM   3752  CA  TRP A 525      32.175  22.501  68.749  1.00  0.90           C  
ATOM   3753  C   TRP A 525      30.674  22.336  68.535  1.00  0.90           C  
ATOM   3754  CB  TRP A 525      32.541  22.136  70.190  1.00  0.89           C  
ATOM   3755  O   TRP A 525      29.936  23.323  68.480  1.00  0.89           O  
ATOM   3756  CG  TRP A 525      31.989  23.078  71.216  1.00  0.88           C  
ATOM   3757  CD1 TRP A 525      32.620  24.159  71.767  1.00  0.85           C  
ATOM   3758  CD2 TRP A 525      30.693  23.020  71.820  1.00  0.86           C  
ATOM   3759  CE2 TRP A 525      30.605  24.099  72.727  1.00  0.87           C  
ATOM   3760  CE3 TRP A 525      29.595  22.160  71.680  1.00  0.86           C  
ATOM   3761  NE1 TRP A 525      31.793  24.778  72.676  1.00  0.85           N  
ATOM   3762  CH2 TRP A 525      28.403  23.484  73.337  1.00  0.83           C  
ATOM   3763  CZ2 TRP A 525      29.462  24.340  73.492  1.00  0.84           C  
ATOM   3764  CZ3 TRP A 525      28.458  22.402  72.443  1.00  0.84           C  
ATOM   3765  N   ALA A 526      30.185  20.998  68.493  1.00  0.90           N  
ATOM   3766  CA  ALA A 526      28.773  20.631  68.559  1.00  0.91           C  
ATOM   3767  C   ALA A 526      28.545  19.510  69.568  1.00  0.91           C  
ATOM   3768  CB  ALA A 526      28.266  20.214  67.180  1.00  0.90           C  
ATOM   3769  O   ALA A 526      29.457  18.732  69.858  1.00  0.91           O  
ATOM   3770  N   ALA A 527      27.290  19.472  70.041  1.00  0.94           N  
ATOM   3771  CA  ALA A 527      26.921  18.436  71.001  1.00  0.94           C  
ATOM   3772  C   ALA A 527      25.422  18.153  70.955  1.00  0.94           C  
ATOM   3773  CB  ALA A 527      27.340  18.844  72.412  1.00  0.93           C  
ATOM   3774  O   ALA A 527      24.640  18.990  70.497  1.00  0.94           O  
ATOM   3775  N   VAL A 528      25.052  17.000  71.514  1.00  0.95           N  
ATOM   3776  CA  VAL A 528      23.663  16.598  71.711  1.00  0.95           C  
ATOM   3777  C   VAL A 528      23.349  16.536  73.204  1.00  0.95           C  
ATOM   3778  CB  VAL A 528      23.367  15.235  71.047  1.00  0.95           C  
ATOM   3779  O   VAL A 528      24.089  15.921  73.975  1.00  0.95           O  
ATOM   3780  CG1 VAL A 528      21.876  14.910  71.122  1.00  0.94           C  
ATOM   3781  CG2 VAL A 528      23.845  15.234  69.596  1.00  0.94           C  
ATOM   3782  N   PHE A 529      22.238  17.096  73.532  1.00  0.93           N  
ATOM   3783  CA  PHE A 529      21.732  17.078  74.899  1.00  0.93           C  
ATOM   3784  C   PHE A 529      20.335  16.472  74.951  1.00  0.93           C  
ATOM   3785  CB  PHE A 529      21.712  18.494  75.485  1.00  0.93           C  
ATOM   3786  O   PHE A 529      19.572  16.573  73.988  1.00  0.92           O  
ATOM   3787  CG  PHE A 529      23.076  19.115  75.619  1.00  0.93           C  
ATOM   3788  CD1 PHE A 529      23.769  19.051  76.821  1.00  0.91           C  
ATOM   3789  CD2 PHE A 529      23.665  19.763  74.541  1.00  0.91           C  
ATOM   3790  CE1 PHE A 529      25.032  19.625  76.948  1.00  0.91           C  
ATOM   3791  CE2 PHE A 529      24.927  20.339  74.660  1.00  0.91           C  
ATOM   3792  CZ  PHE A 529      25.608  20.270  75.865  1.00  0.91           C  
ATOM   3793  N   ASN A 530      19.940  15.805  76.039  1.00  0.92           N  
ATOM   3794  CA  ASN A 530      18.559  15.400  76.278  1.00  0.92           C  
ATOM   3795  C   ASN A 530      17.723  16.554  76.823  1.00  0.91           C  
ATOM   3796  CB  ASN A 530      18.508  14.208  77.237  1.00  0.91           C  
ATOM   3797  O   ASN A 530      18.241  17.648  77.051  1.00  0.89           O  
ATOM   3798  CG  ASN A 530      18.928  14.575  78.647  1.00  0.90           C  
ATOM   3799  ND2 ASN A 530      19.212  13.566  79.462  1.00  0.91           N  
ATOM   3800  OD1 ASN A 530      18.996  15.755  79.001  1.00  0.90           O  
ATOM   3801  N   THR A 531      16.473  16.333  77.122  1.00  0.87           N  
ATOM   3802  CA  THR A 531      15.514  17.347  77.546  1.00  0.87           C  
ATOM   3803  C   THR A 531      15.824  17.826  78.961  1.00  0.86           C  
ATOM   3804  CB  THR A 531      14.071  16.812  77.486  1.00  0.85           C  
ATOM   3805  O   THR A 531      15.377  18.899  79.371  1.00  0.85           O  
ATOM   3806  CG2 THR A 531      13.616  16.617  76.044  1.00  0.82           C  
ATOM   3807  OG1 THR A 531      14.006  15.555  78.170  1.00  0.85           O  
ATOM   3808  N   SER A 532      16.657  17.072  79.708  1.00  0.87           N  
ATOM   3809  CA  SER A 532      17.096  17.484  81.037  1.00  0.88           C  
ATOM   3810  C   SER A 532      18.373  18.315  80.964  1.00  0.88           C  
ATOM   3811  CB  SER A 532      17.323  16.263  81.930  1.00  0.86           C  
ATOM   3812  O   SER A 532      18.884  18.768  81.990  1.00  0.87           O  
ATOM   3813  OG  SER A 532      16.162  15.451  81.974  1.00  0.81           O  
ATOM   3814  N   GLY A 533      18.988  18.497  79.810  1.00  0.89           N  
ATOM   3815  CA  GLY A 533      20.199  19.267  79.575  1.00  0.90           C  
ATOM   3816  C   GLY A 533      21.467  18.455  79.759  1.00  0.90           C  
ATOM   3817  O   GLY A 533      22.568  19.009  79.773  1.00  0.89           O  
ATOM   3818  N   THR A 534      21.327  17.138  79.946  1.00  0.94           N  
ATOM   3819  CA  THR A 534      22.487  16.262  80.063  1.00  0.94           C  
ATOM   3820  C   THR A 534      23.083  15.968  78.689  1.00  0.95           C  
ATOM   3821  CB  THR A 534      22.121  14.939  80.761  1.00  0.94           C  
ATOM   3822  O   THR A 534      22.357  15.630  77.752  1.00  0.94           O  
ATOM   3823  CG2 THR A 534      23.362  14.090  81.016  1.00  0.92           C  
ATOM   3824  OG1 THR A 534      21.486  15.226  82.013  1.00  0.93           O  
ATOM   3825  N   ARG A 535      24.441  16.063  78.472  1.00  0.95           N  
ATOM   3826  CA  ARG A 535      25.147  15.780  77.227  1.00  0.96           C  
ATOM   3827  C   ARG A 535      25.144  14.285  76.924  1.00  0.95           C  
ATOM   3828  CB  ARG A 535      26.586  16.297  77.295  1.00  0.95           C  
ATOM   3829  O   ARG A 535      25.631  13.483  77.723  1.00  0.95           O  
ATOM   3830  CG  ARG A 535      27.333  16.216  75.974  1.00  0.94           C  
ATOM   3831  CD  ARG A 535      28.746  16.770  76.090  1.00  0.93           C  
ATOM   3832  NE  ARG A 535      29.615  15.875  76.849  1.00  0.93           N  
ATOM   3833  NH1 ARG A 535      31.316  17.416  77.116  1.00  0.90           N  
ATOM   3834  NH2 ARG A 535      31.522  15.309  77.997  1.00  0.89           N  
ATOM   3835  CZ  ARG A 535      30.816  16.202  77.319  1.00  0.92           C  
ATOM   3836  N   MET A 536      24.717  13.936  75.768  1.00  0.97           N  
ATOM   3837  CA  MET A 536      24.606  12.559  75.296  1.00  0.97           C  
ATOM   3838  C   MET A 536      25.754  12.212  74.355  1.00  0.97           C  
ATOM   3839  CB  MET A 536      23.266  12.338  74.591  1.00  0.97           C  
ATOM   3840  O   MET A 536      26.345  11.135  74.461  1.00  0.96           O  
ATOM   3841  CG  MET A 536      22.061  12.737  75.426  1.00  0.94           C  
ATOM   3842  SD  MET A 536      22.050  11.932  77.075  1.00  0.94           S  
ATOM   3843  CE  MET A 536      21.808  10.202  76.584  1.00  0.89           C  
ATOM   3844  N   ALA A 537      26.118  13.181  73.495  1.00  0.96           N  
ATOM   3845  CA  ALA A 537      27.199  13.045  72.523  1.00  0.97           C  
ATOM   3846  C   ALA A 537      27.806  14.404  72.185  1.00  0.97           C  
ATOM   3847  CB  ALA A 537      26.693  12.362  71.255  1.00  0.96           C  
ATOM   3848  O   ALA A 537      27.177  15.443  72.399  1.00  0.96           O  
ATOM   3849  N   TYR A 538      29.041  14.355  71.563  1.00  0.95           N  
ATOM   3850  CA  TYR A 538      29.653  15.616  71.162  1.00  0.95           C  
ATOM   3851  C   TYR A 538      30.709  15.392  70.086  1.00  0.94           C  
ATOM   3852  CB  TYR A 538      30.279  16.319  72.370  1.00  0.94           C  
ATOM   3853  O   TYR A 538      31.105  14.254  69.824  1.00  0.93           O  
ATOM   3854  CG  TYR A 538      31.450  15.575  72.965  1.00  0.93           C  
ATOM   3855  CD1 TYR A 538      31.253  14.479  73.801  1.00  0.90           C  
ATOM   3856  CD2 TYR A 538      32.756  15.968  72.692  1.00  0.90           C  
ATOM   3857  CE1 TYR A 538      32.329  13.792  74.353  1.00  0.90           C  
ATOM   3858  CE2 TYR A 538      33.840  15.288  73.238  1.00  0.90           C  
ATOM   3859  OH  TYR A 538      34.686  13.526  74.609  1.00  0.85           O  
ATOM   3860  CZ  TYR A 538      33.617  14.203  74.066  1.00  0.90           C  
ATOM   3861  N   THR A 539      31.199  16.394  69.491  1.00  0.92           N  
ATOM   3862  CA  THR A 539      32.269  16.393  68.500  1.00  0.92           C  
ATOM   3863  C   THR A 539      33.592  16.820  69.131  1.00  0.91           C  
ATOM   3864  CB  THR A 539      31.937  17.324  67.319  1.00  0.91           C  
ATOM   3865  O   THR A 539      33.605  17.459  70.185  1.00  0.90           O  
ATOM   3866  CG2 THR A 539      30.568  16.998  66.730  1.00  0.88           C  
ATOM   3867  OG1 THR A 539      31.937  18.683  67.774  1.00  0.89           O  
ATOM   3868  N   ASN A 540      34.635  16.487  68.462  1.00  0.89           N  
ATOM   3869  CA  ASN A 540      35.872  17.226  68.691  1.00  0.90           C  
ATOM   3870  C   ASN A 540      35.745  18.681  68.251  1.00  0.89           C  
ATOM   3871  CB  ASN A 540      37.040  16.552  67.968  1.00  0.88           C  
ATOM   3872  O   ASN A 540      34.705  19.089  67.732  1.00  0.88           O  
ATOM   3873  CG  ASN A 540      37.397  15.204  68.563  1.00  0.87           C  
ATOM   3874  ND2 ASN A 540      37.719  14.244  67.705  1.00  0.87           N  
ATOM   3875  OD1 ASN A 540      37.382  15.027  69.784  1.00  0.86           O  
ATOM   3876  N   ASP A 541      36.843  19.452  68.472  1.00  0.87           N  
ATOM   3877  CA  ASP A 541      36.911  20.797  67.910  1.00  0.87           C  
ATOM   3878  C   ASP A 541      36.774  20.765  66.390  1.00  0.86           C  
ATOM   3879  CB  ASP A 541      38.223  21.478  68.306  1.00  0.86           C  
ATOM   3880  O   ASP A 541      37.556  20.103  65.705  1.00  0.83           O  
ATOM   3881  CG  ASP A 541      38.226  22.970  68.021  1.00  0.83           C  
ATOM   3882  OD1 ASP A 541      37.824  23.380  66.911  1.00  0.83           O  
ATOM   3883  OD2 ASP A 541      38.637  23.742  68.914  1.00  0.84           O  
ATOM   3884  N   ILE A 542      35.790  21.408  65.940  1.00  0.84           N  
ATOM   3885  CA  ILE A 542      35.385  21.340  64.540  1.00  0.84           C  
ATOM   3886  C   ILE A 542      36.424  22.039  63.667  1.00  0.83           C  
ATOM   3887  CB  ILE A 542      33.991  21.970  64.324  1.00  0.82           C  
ATOM   3888  O   ILE A 542      36.591  21.696  62.495  1.00  0.80           O  
ATOM   3889  CG1 ILE A 542      32.944  21.261  65.192  1.00  0.77           C  
ATOM   3890  CG2 ILE A 542      33.600  21.921  62.845  1.00  0.77           C  
ATOM   3891  CD1 ILE A 542      31.593  21.962  65.228  1.00  0.75           C  
ATOM   3892  N   SER A 543      37.161  23.043  64.173  1.00  0.82           N  
ATOM   3893  CA  SER A 543      38.164  23.784  63.416  1.00  0.82           C  
ATOM   3894  C   SER A 543      39.358  22.901  63.068  1.00  0.81           C  
ATOM   3895  CB  SER A 543      38.636  25.007  64.204  1.00  0.80           C  
ATOM   3896  O   SER A 543      40.073  23.168  62.100  1.00  0.79           O  
ATOM   3897  OG  SER A 543      39.436  24.616  65.307  1.00  0.80           O  
ATOM   3898  N   THR A 544      39.591  21.823  63.770  1.00  0.78           N  
ATOM   3899  CA  THR A 544      40.752  20.948  63.653  1.00  0.77           C  
ATOM   3900  C   THR A 544      40.368  19.626  62.995  1.00  0.76           C  
ATOM   3901  CB  THR A 544      41.387  20.675  65.029  1.00  0.74           C  
ATOM   3902  O   THR A 544      41.226  18.922  62.457  1.00  0.71           O  
ATOM   3903  CG2 THR A 544      41.942  21.955  65.643  1.00  0.69           C  
ATOM   3904  OG1 THR A 544      40.394  20.129  65.906  1.00  0.73           O  
ATOM   3905  N   ALA A 545      39.044  19.320  63.025  1.00  0.62           N  
ATOM   3906  CA  ALA A 545      38.595  17.984  62.642  1.00  0.61           C  
ATOM   3907  C   ALA A 545      38.458  17.864  61.127  1.00  0.60           C  
ATOM   3908  CB  ALA A 545      37.267  17.654  63.321  1.00  0.54           C  
ATOM   3909  O   ALA A 545      38.216  16.774  60.603  1.00  0.55           O  
ATOM   3910  N   GLY A 546      39.013  18.888  60.250  1.00  0.59           N  
ATOM   3911  CA  GLY A 546      38.819  18.933  58.810  1.00  0.58           C  
ATOM   3912  C   GLY A 546      37.358  18.907  58.403  1.00  0.58           C  
ATOM   3913  O   GLY A 546      37.028  18.528  57.278  1.00  0.55           O  
ATOM   3914  N   ASN A 547      36.512  19.209  59.342  1.00  0.61           N  
ATOM   3915  CA  ASN A 547      35.072  19.031  59.187  1.00  0.60           C  
ATOM   3916  C   ASN A 547      34.370  20.358  58.912  1.00  0.61           C  
ATOM   3917  CB  ASN A 547      34.477  18.362  60.428  1.00  0.55           C  
ATOM   3918  O   ASN A 547      33.169  20.492  59.156  1.00  0.57           O  
ATOM   3919  CG  ASN A 547      34.959  16.936  60.610  1.00  0.51           C  
ATOM   3920  ND2 ASN A 547      35.231  16.557  61.853  1.00  0.51           N  
ATOM   3921  OD1 ASN A 547      35.088  16.183  59.642  1.00  0.53           O  
ATOM   3922  N   GLU A 548      35.155  21.388  58.513  1.00  0.59           N  
ATOM   3923  CA  GLU A 548      34.572  22.590  57.924  1.00  0.59           C  
ATOM   3924  C   GLU A 548      33.900  22.280  56.590  1.00  0.60           C  
ATOM   3925  CB  GLU A 548      35.642  23.669  57.737  1.00  0.55           C  
ATOM   3926  O   GLU A 548      34.467  21.577  55.751  1.00  0.57           O  
ATOM   3927  CG  GLU A 548      35.931  24.473  58.997  1.00  0.53           C  
ATOM   3928  CD  GLU A 548      36.971  25.562  58.787  1.00  0.54           C  
ATOM   3929  OE1 GLU A 548      37.492  25.694  57.657  1.00  0.54           O  
ATOM   3930  OE2 GLU A 548      37.267  26.289  59.762  1.00  0.48           O  
ATOM   3931  N   PRO A 549      32.613  22.544  56.636  1.00  0.57           N  
ATOM   3932  CA  PRO A 549      32.105  22.393  55.270  1.00  0.55           C  
ATOM   3933  C   PRO A 549      32.945  23.146  54.241  1.00  0.57           C  
ATOM   3934  CB  PRO A 549      30.692  22.976  55.353  1.00  0.53           C  
ATOM   3935  O   PRO A 549      33.500  24.204  54.547  1.00  0.55           O  
ATOM   3936  CG  PRO A 549      30.642  23.670  56.676  1.00  0.51           C  
ATOM   3937  CD  PRO A 549      31.863  23.287  57.462  1.00  0.51           C  
ATOM   3938  N   ALA A 550      33.181  22.452  53.164  1.00  0.56           N  
ATOM   3939  CA  ALA A 550      33.664  23.153  51.977  1.00  0.55           C  
ATOM   3940  C   ALA A 550      32.754  24.326  51.625  1.00  0.56           C  
ATOM   3941  CB  ALA A 550      33.767  22.190  50.796  1.00  0.53           C  
ATOM   3942  O   ALA A 550      31.541  24.264  51.835  1.00  0.54           O  
ATOM   3943  N   GLU A 551      33.323  25.594  51.503  1.00  0.54           N  
ATOM   3944  CA  GLU A 551      32.682  26.786  50.955  1.00  0.53           C  
ATOM   3945  C   GLU A 551      31.700  26.424  49.845  1.00  0.54           C  
ATOM   3946  CB  GLU A 551      33.733  27.767  50.429  1.00  0.50           C  
ATOM   3947  O   GLU A 551      32.049  25.693  48.915  1.00  0.52           O  
ATOM   3948  CG  GLU A 551      33.247  29.208  50.356  1.00  0.48           C  
ATOM   3949  CD  GLU A 551      34.327  30.183  49.916  1.00  0.49           C  
ATOM   3950  OE1 GLU A 551      35.472  29.746  49.659  1.00  0.49           O  
ATOM   3951  OE2 GLU A 551      34.027  31.395  49.829  1.00  0.43           O  
ATOM   3952  N   GLN A 552      30.392  26.738  50.145  1.00  0.54           N  
ATOM   3953  CA  GLN A 552      29.372  26.518  49.124  1.00  0.54           C  
ATOM   3954  C   GLN A 552      28.688  27.826  48.739  1.00  0.54           C  
ATOM   3955  CB  GLN A 552      28.334  25.506  49.612  1.00  0.50           C  
ATOM   3956  O   GLN A 552      27.976  28.423  49.549  1.00  0.52           O  
ATOM   3957  CG  GLN A 552      28.833  24.067  49.618  1.00  0.49           C  
ATOM   3958  CD  GLN A 552      27.715  23.057  49.447  1.00  0.51           C  
ATOM   3959  NE2 GLN A 552      28.080  21.804  49.198  1.00  0.39           N  
ATOM   3960  OE1 GLN A 552      26.531  23.400  49.537  1.00  0.51           O  
ATOM   3961  N   HIS A 553      29.084  28.507  47.597  1.00  0.51           N  
ATOM   3962  CA  HIS A 553      28.612  29.731  46.961  1.00  0.51           C  
ATOM   3963  C   HIS A 553      27.232  29.533  46.343  1.00  0.51           C  
ATOM   3964  CB  HIS A 553      29.603  30.196  45.892  1.00  0.48           C  
ATOM   3965  O   HIS A 553      26.624  30.488  45.854  1.00  0.49           O  
ATOM   3966  CG  HIS A 553      30.914  30.654  46.449  1.00  0.45           C  
ATOM   3967  CD2 HIS A 553      32.105  30.019  46.555  1.00  0.43           C  
ATOM   3968  ND1 HIS A 553      31.097  31.910  46.984  1.00  0.50           N  
ATOM   3969  CE1 HIS A 553      32.349  32.029  47.395  1.00  0.44           C  
ATOM   3970  NE2 HIS A 553      32.981  30.895  47.146  1.00  0.37           N  
ATOM   3971  N   GLY A 554      26.643  28.429  46.378  1.00  0.51           N  
ATOM   3972  CA  GLY A 554      25.408  28.241  45.634  1.00  0.49           C  
ATOM   3973  C   GLY A 554      24.165  28.428  46.483  1.00  0.51           C  
ATOM   3974  O   GLY A 554      24.185  28.170  47.688  1.00  0.49           O  
ATOM   3975  N   SER A 555      23.136  29.350  46.053  1.00  0.50           N  
ATOM   3976  CA  SER A 555      21.860  29.673  46.684  1.00  0.49           C  
ATOM   3977  C   SER A 555      21.221  28.435  47.304  1.00  0.50           C  
ATOM   3978  CB  SER A 555      20.902  30.297  45.668  1.00  0.46           C  
ATOM   3979  O   SER A 555      20.372  28.547  48.190  1.00  0.47           O  
ATOM   3980  OG  SER A 555      20.727  29.442  44.551  1.00  0.43           O  
ATOM   3981  N   GLY A 556      21.792  27.218  47.148  1.00  0.52           N  
ATOM   3982  CA  GLY A 556      21.218  26.003  47.702  1.00  0.50           C  
ATOM   3983  C   GLY A 556      21.929  25.524  48.954  1.00  0.52           C  
ATOM   3984  O   GLY A 556      21.400  24.692  49.695  1.00  0.49           O  
ATOM   3985  N   GLY A 557      23.099  26.146  49.349  1.00  0.62           N  
ATOM   3986  CA  GLY A 557      23.887  25.703  50.488  1.00  0.61           C  
ATOM   3987  C   GLY A 557      24.290  24.243  50.404  1.00  0.62           C  
ATOM   3988  O   GLY A 557      24.126  23.608  49.360  1.00  0.59           O  
ATOM   3989  N   GLY A 558      25.005  23.756  51.196  1.00  0.66           N  
ATOM   3990  CA  GLY A 558      25.449  22.384  51.385  1.00  0.65           C  
ATOM   3991  C   GLY A 558      25.218  21.871  52.793  1.00  0.66           C  
ATOM   3992  O   GLY A 558      25.245  22.643  53.753  1.00  0.65           O  
ATOM   3993  N   THR A 559      24.815  20.583  52.859  1.00  0.72           N  
ATOM   3994  CA  THR A 559      24.808  19.908  54.153  1.00  0.72           C  
ATOM   3995  C   THR A 559      26.206  19.416  54.513  1.00  0.72           C  
ATOM   3996  CB  THR A 559      23.826  18.722  54.158  1.00  0.70           C  
ATOM   3997  O   THR A 559      26.845  18.714  53.727  1.00  0.71           O  
ATOM   3998  CG2 THR A 559      23.730  18.094  55.545  1.00  0.68           C  
ATOM   3999  OG1 THR A 559      22.527  19.183  53.764  1.00  0.70           O  
ATOM   4000  N   SER A 560      26.631  19.849  55.618  1.00  0.76           N  
ATOM   4001  CA  SER A 560      27.899  19.377  56.163  1.00  0.76           C  
ATOM   4002  C   SER A 560      27.679  18.467  57.366  1.00  0.77           C  
ATOM   4003  CB  SER A 560      28.785  20.558  56.562  1.00  0.74           C  
ATOM   4004  O   SER A 560      26.713  18.639  58.113  1.00  0.76           O  
ATOM   4005  OG  SER A 560      30.095  20.120  56.879  1.00  0.69           O  
ATOM   4006  N   PHE A 561      28.650  17.522  57.504  1.00  0.81           N  
ATOM   4007  CA  PHE A 561      28.609  16.512  58.555  1.00  0.82           C  
ATOM   4008  C   PHE A 561      29.864  16.577  59.418  1.00  0.82           C  
ATOM   4009  CB  PHE A 561      28.459  15.112  57.951  1.00  0.81           C  
ATOM   4010  O   PHE A 561      30.981  16.572  58.898  1.00  0.81           O  
ATOM   4011  CG  PHE A 561      27.238  14.951  57.087  1.00  0.80           C  
ATOM   4012  CD1 PHE A 561      26.042  14.493  57.626  1.00  0.78           C  
ATOM   4013  CD2 PHE A 561      27.286  15.259  55.733  1.00  0.79           C  
ATOM   4014  CE1 PHE A 561      24.910  14.344  56.828  1.00  0.78           C  
ATOM   4015  CE2 PHE A 561      26.159  15.112  54.929  1.00  0.78           C  
ATOM   4016  CZ  PHE A 561      24.973  14.653  55.478  1.00  0.74           C  
ATOM   4017  N   VAL A 562      29.675  16.581  60.673  1.00  0.85           N  
ATOM   4018  CA  VAL A 562      30.771  16.492  61.632  1.00  0.86           C  
ATOM   4019  C   VAL A 562      30.641  15.207  62.447  1.00  0.87           C  
ATOM   4020  CB  VAL A 562      30.805  17.718  62.572  1.00  0.84           C  
ATOM   4021  O   VAL A 562      29.594  14.946  63.044  1.00  0.86           O  
ATOM   4022  CG1 VAL A 562      32.035  17.671  63.477  1.00  0.79           C  
ATOM   4023  CG2 VAL A 562      30.784  19.012  61.760  1.00  0.79           C  
ATOM   4024  N   PRO A 563      31.743  14.408  62.451  1.00  0.87           N  
ATOM   4025  CA  PRO A 563      31.681  13.184  63.254  1.00  0.88           C  
ATOM   4026  C   PRO A 563      31.637  13.464  64.754  1.00  0.90           C  
ATOM   4027  CB  PRO A 563      32.968  12.447  62.873  1.00  0.87           C  
ATOM   4028  O   PRO A 563      32.315  14.374  65.236  1.00  0.90           O  
ATOM   4029  CG  PRO A 563      33.943  13.529  62.538  1.00  0.84           C  
ATOM   4030  CD  PRO A 563      33.189  14.680  61.936  1.00  0.85           C  
ATOM   4031  N   LEU A 564      30.913  12.628  65.386  1.00  0.92           N  
ATOM   4032  CA  LEU A 564      30.937  12.529  66.841  1.00  0.93           C  
ATOM   4033  C   LEU A 564      32.219  11.857  67.319  1.00  0.92           C  
ATOM   4034  CB  LEU A 564      29.719  11.751  67.346  1.00  0.93           C  
ATOM   4035  O   LEU A 564      32.800  11.039  66.602  1.00  0.92           O  
ATOM   4036  CG  LEU A 564      28.354  12.396  67.105  1.00  0.92           C  
ATOM   4037  CD1 LEU A 564      27.236  11.436  67.499  1.00  0.91           C  
ATOM   4038  CD2 LEU A 564      28.237  13.706  67.877  1.00  0.91           C  
ATOM   4039  N   THR A 565      32.616  12.031  68.510  1.00  0.93           N  
ATOM   4040  CA  THR A 565      33.806  11.414  69.086  1.00  0.93           C  
ATOM   4041  C   THR A 565      33.610   9.909  69.248  1.00  0.93           C  
ATOM   4042  CB  THR A 565      34.156  12.039  70.449  1.00  0.92           C  
ATOM   4043  O   THR A 565      34.581   9.149  69.258  1.00  0.92           O  
ATOM   4044  CG2 THR A 565      34.614  13.485  70.290  1.00  0.89           C  
ATOM   4045  OG1 THR A 565      32.999  12.006  71.294  1.00  0.90           O  
ATOM   4046  N   ALA A 566      32.408   9.479  69.386  1.00  0.95           N  
ATOM   4047  CA  ALA A 566      31.975   8.084  69.381  1.00  0.95           C  
ATOM   4048  C   ALA A 566      30.563   7.949  68.820  1.00  0.95           C  
ATOM   4049  CB  ALA A 566      32.042   7.501  70.791  1.00  0.95           C  
ATOM   4050  O   ALA A 566      29.732   8.845  68.991  1.00  0.95           O  
ATOM   4051  N   THR A 567      30.268   6.822  68.146  1.00  0.95           N  
ATOM   4052  CA  THR A 567      28.893   6.507  67.774  1.00  0.96           C  
ATOM   4053  C   THR A 567      28.013   6.377  69.014  1.00  0.96           C  
ATOM   4054  CB  THR A 567      28.820   5.207  66.951  1.00  0.95           C  
ATOM   4055  O   THR A 567      28.339   5.628  69.937  1.00  0.96           O  
ATOM   4056  CG2 THR A 567      27.388   4.909  66.520  1.00  0.92           C  
ATOM   4057  OG1 THR A 567      29.641   5.341  65.784  1.00  0.93           O  
ATOM   4058  N   TRP A 568      26.944   6.944  68.895  1.00  0.97           N  
ATOM   4059  CA  TRP A 568      25.974   6.991  69.985  1.00  0.97           C  
ATOM   4060  C   TRP A 568      24.703   6.234  69.616  1.00  0.97           C  
ATOM   4061  CB  TRP A 568      25.635   8.441  70.340  1.00  0.96           C  
ATOM   4062  O   TRP A 568      24.081   6.516  68.589  1.00  0.95           O  
ATOM   4063  CG  TRP A 568      24.477   8.582  71.282  1.00  0.91           C  
ATOM   4064  CD1 TRP A 568      24.270   7.890  72.443  1.00  0.83           C  
ATOM   4065  CD2 TRP A 568      23.363   9.469  71.140  1.00  0.84           C  
ATOM   4066  CE2 TRP A 568      22.519   9.261  72.253  1.00  0.87           C  
ATOM   4067  CE3 TRP A 568      22.997  10.421  70.179  1.00  0.73           C  
ATOM   4068  NE1 TRP A 568      23.094   8.294  73.032  1.00  0.79           N  
ATOM   4069  CH2 TRP A 568      20.995  10.897  71.476  1.00  0.81           C  
ATOM   4070  CZ2 TRP A 568      21.329   9.972  72.431  1.00  0.80           C  
ATOM   4071  CZ3 TRP A 568      21.813  11.127  70.357  1.00  0.79           C  
ATOM   4072  N   SER A 569      24.192   5.191  70.468  1.00  0.96           N  
ATOM   4073  CA  SER A 569      22.899   4.523  70.355  1.00  0.96           C  
ATOM   4074  C   SER A 569      21.789   5.357  70.986  1.00  0.95           C  
ATOM   4075  CB  SER A 569      22.949   3.143  71.013  1.00  0.95           C  
ATOM   4076  O   SER A 569      21.604   5.332  72.205  1.00  0.93           O  
ATOM   4077  OG  SER A 569      23.883   2.306  70.354  1.00  0.87           O  
ATOM   4078  N   ALA A 570      21.075   6.111  70.179  1.00  0.96           N  
ATOM   4079  CA  ALA A 570      20.024   7.016  70.638  1.00  0.96           C  
ATOM   4080  C   ALA A 570      18.681   6.296  70.729  1.00  0.95           C  
ATOM   4081  CB  ALA A 570      19.916   8.222  69.708  1.00  0.95           C  
ATOM   4082  O   ALA A 570      18.314   5.538  69.828  1.00  0.94           O  
ATOM   4083  N   THR A 571      17.965   6.508  71.811  1.00  0.95           N  
ATOM   4084  CA  THR A 571      16.589   6.043  71.945  1.00  0.95           C  
ATOM   4085  C   THR A 571      15.617   7.044  71.328  1.00  0.93           C  
ATOM   4086  CB  THR A 571      16.220   5.808  73.422  1.00  0.93           C  
ATOM   4087  O   THR A 571      15.953   8.218  71.155  1.00  0.90           O  
ATOM   4088  CG2 THR A 571      17.049   4.678  74.022  1.00  0.86           C  
ATOM   4089  OG1 THR A 571      16.461   7.009  74.165  1.00  0.87           O  
ATOM   4090  N   PRO A 572      14.297   6.588  71.016  1.00  0.89           N  
ATOM   4091  CA  PRO A 572      13.315   7.598  70.612  1.00  0.90           C  
ATOM   4092  C   PRO A 572      13.142   8.701  71.654  1.00  0.89           C  
ATOM   4093  CB  PRO A 572      12.024   6.791  70.452  1.00  0.88           C  
ATOM   4094  O   PRO A 572      13.119   8.422  72.855  1.00  0.87           O  
ATOM   4095  CG  PRO A 572      12.479   5.393  70.178  1.00  0.87           C  
ATOM   4096  CD  PRO A 572      13.736   5.139  70.959  1.00  0.87           C  
ATOM   4097  N   GLY A 573      13.082   9.938  70.988  1.00  0.87           N  
ATOM   4098  CA  GLY A 573      12.850  11.057  71.888  1.00  0.87           C  
ATOM   4099  C   GLY A 573      13.239  12.395  71.288  1.00  0.87           C  
ATOM   4100  O   GLY A 573      13.672  12.462  70.136  1.00  0.85           O  
ATOM   4101  N   ILE A 574      13.076  13.472  72.112  1.00  0.85           N  
ATOM   4102  CA  ILE A 574      13.502  14.819  71.749  1.00  0.85           C  
ATOM   4103  C   ILE A 574      14.903  15.082  72.295  1.00  0.86           C  
ATOM   4104  CB  ILE A 574      12.514  15.885  72.272  1.00  0.84           C  
ATOM   4105  O   ILE A 574      15.173  14.836  73.473  1.00  0.85           O  
ATOM   4106  CG1 ILE A 574      11.102  15.612  71.741  1.00  0.80           C  
ATOM   4107  CG2 ILE A 574      12.982  17.292  71.886  1.00  0.79           C  
ATOM   4108  CD1 ILE A 574      10.991  15.663  70.223  1.00  0.77           C  
ATOM   4109  N   TYR A 575      15.722  15.605  71.491  1.00  0.89           N  
ATOM   4110  CA  TYR A 575      17.089  15.997  71.815  1.00  0.90           C  
ATOM   4111  C   TYR A 575      17.373  17.420  71.348  1.00  0.89           C  
ATOM   4112  CB  TYR A 575      18.091  15.029  71.178  1.00  0.90           C  
ATOM   4113  O   TYR A 575      16.732  17.915  70.418  1.00  0.88           O  
ATOM   4114  CG  TYR A 575      17.985  13.616  71.699  1.00  0.91           C  
ATOM   4115  CD1 TYR A 575      18.631  13.235  72.873  1.00  0.90           C  
ATOM   4116  CD2 TYR A 575      17.239  12.660  71.019  1.00  0.90           C  
ATOM   4117  CE1 TYR A 575      18.538  11.934  73.355  1.00  0.90           C  
ATOM   4118  CE2 TYR A 575      17.139  11.356  71.492  1.00  0.90           C  
ATOM   4119  OH  TYR A 575      17.695   9.714  73.133  1.00  0.87           O  
ATOM   4120  CZ  TYR A 575      17.790  11.003  72.660  1.00  0.91           C  
ATOM   4121  N   TYR A 576      18.317  18.021  71.890  1.00  0.88           N  
ATOM   4122  CA  TYR A 576      18.846  19.322  71.497  1.00  0.88           C  
ATOM   4123  C   TYR A 576      20.204  19.177  70.820  1.00  0.89           C  
ATOM   4124  CB  TYR A 576      18.966  20.243  72.715  1.00  0.87           C  
ATOM   4125  O   TYR A 576      21.165  18.711  71.436  1.00  0.88           O  
ATOM   4126  CG  TYR A 576      17.650  20.514  73.404  1.00  0.86           C  
ATOM   4127  CD1 TYR A 576      16.649  21.249  72.772  1.00  0.83           C  
ATOM   4128  CD2 TYR A 576      17.405  20.036  74.687  1.00  0.84           C  
ATOM   4129  CE1 TYR A 576      15.436  21.502  73.403  1.00  0.83           C  
ATOM   4130  CE2 TYR A 576      16.196  20.284  75.327  1.00  0.83           C  
ATOM   4131  OH  TYR A 576      14.019  21.264  75.308  1.00  0.78           O  
ATOM   4132  CZ  TYR A 576      15.219  21.016  74.679  1.00  0.81           C  
ATOM   4133  N   ILE A 577      20.273  19.544  69.602  1.00  0.90           N  
ATOM   4134  CA  ILE A 577      21.557  19.830  68.971  1.00  0.90           C  
ATOM   4135  C   ILE A 577      22.018  21.235  69.353  1.00  0.90           C  
ATOM   4136  CB  ILE A 577      21.474  19.693  67.434  1.00  0.89           C  
ATOM   4137  O   ILE A 577      21.317  22.216  69.098  1.00  0.89           O  
ATOM   4138  CG1 ILE A 577      21.003  18.286  67.048  1.00  0.89           C  
ATOM   4139  CG2 ILE A 577      22.826  20.013  66.790  1.00  0.89           C  
ATOM   4140  CD1 ILE A 577      20.721  18.114  65.562  1.00  0.87           C  
ATOM   4141  N   ALA A 578      23.150  21.220  69.929  1.00  0.89           N  
ATOM   4142  CA  ALA A 578      23.772  22.481  70.327  1.00  0.89           C  
ATOM   4143  C   ALA A 578      25.103  22.686  69.609  1.00  0.89           C  
ATOM   4144  CB  ALA A 578      23.976  22.519  71.839  1.00  0.89           C  
ATOM   4145  O   ALA A 578      25.884  21.744  69.454  1.00  0.89           O  
ATOM   4146  N   TRP A 579      25.437  23.958  69.246  1.00  0.88           N  
ATOM   4147  CA  TRP A 579      26.730  24.259  68.640  1.00  0.88           C  
ATOM   4148  C   TRP A 579      27.209  25.650  69.042  1.00  0.88           C  
ATOM   4149  CB  TRP A 579      26.647  24.155  67.115  1.00  0.87           C  
ATOM   4150  O   TRP A 579      26.398  26.548  69.282  1.00  0.87           O  
ATOM   4151  CG  TRP A 579      25.684  25.120  66.490  1.00  0.82           C  
ATOM   4152  CD1 TRP A 579      25.975  26.342  65.952  1.00  0.75           C  
ATOM   4153  CD2 TRP A 579      24.272  24.943  66.344  1.00  0.77           C  
ATOM   4154  CE2 TRP A 579      23.769  26.099  65.707  1.00  0.79           C  
ATOM   4155  CE3 TRP A 579      23.381  23.917  66.690  1.00  0.83           C  
ATOM   4156  NE1 TRP A 579      24.828  26.936  65.479  1.00  0.83           N  
ATOM   4157  CH2 TRP A 579      21.564  25.240  65.757  1.00  0.78           C  
ATOM   4158  CZ2 TRP A 579      22.414  26.258  65.408  1.00  0.80           C  
ATOM   4159  CZ3 TRP A 579      22.033  24.077  66.392  1.00  0.79           C  
ATOM   4160  N   ARG A 580      28.482  25.735  69.006  1.00  0.87           N  
ATOM   4161  CA  ARG A 580      29.229  26.984  69.116  1.00  0.87           C  
ATOM   4162  C   ARG A 580      30.268  27.100  68.006  1.00  0.87           C  
ATOM   4163  CB  ARG A 580      29.909  27.085  70.483  1.00  0.87           C  
ATOM   4164  O   ARG A 580      31.205  26.302  67.939  1.00  0.86           O  
ATOM   4165  CG  ARG A 580      30.675  28.381  70.696  1.00  0.86           C  
ATOM   4166  CD  ARG A 580      31.294  28.449  72.085  1.00  0.86           C  
ATOM   4167  NE  ARG A 580      32.073  29.670  72.268  1.00  0.83           N  
ATOM   4168  NH1 ARG A 580      34.078  28.737  71.597  1.00  0.81           N  
ATOM   4169  NH2 ARG A 580      33.988  30.938  72.233  1.00  0.81           N  
ATOM   4170  CZ  ARG A 580      33.378  29.779  72.033  1.00  0.83           C  
ATOM   4171  N   PHE A 581      30.127  28.178  67.277  1.00  0.84           N  
ATOM   4172  CA  PHE A 581      31.135  28.492  66.271  1.00  0.84           C  
ATOM   4173  C   PHE A 581      31.938  29.723  66.674  1.00  0.84           C  
ATOM   4174  CB  PHE A 581      30.479  28.717  64.905  1.00  0.83           C  
ATOM   4175  O   PHE A 581      31.369  30.728  67.105  1.00  0.82           O  
ATOM   4176  CG  PHE A 581      29.714  27.526  64.395  1.00  0.82           C  
ATOM   4177  CD1 PHE A 581      30.234  26.243  64.519  1.00  0.81           C  
ATOM   4178  CD2 PHE A 581      28.474  27.689  63.790  1.00  0.81           C  
ATOM   4179  CE1 PHE A 581      29.528  25.139  64.048  1.00  0.80           C  
ATOM   4180  CE2 PHE A 581      27.763  26.590  63.317  1.00  0.80           C  
ATOM   4181  CZ  PHE A 581      28.292  25.316  63.446  1.00  0.76           C  
ATOM   4182  N   ILE A 582      33.217  29.468  66.567  1.00  0.84           N  
ATOM   4183  CA  ILE A 582      34.175  30.562  66.680  1.00  0.84           C  
ATOM   4184  C   ILE A 582      34.821  30.824  65.321  1.00  0.83           C  
ATOM   4185  CB  ILE A 582      35.258  30.258  67.739  1.00  0.83           C  
ATOM   4186  O   ILE A 582      35.355  29.906  64.694  1.00  0.81           O  
ATOM   4187  CG1 ILE A 582      34.608  29.862  69.070  1.00  0.84           C  
ATOM   4188  CG2 ILE A 582      36.189  31.460  67.920  1.00  0.84           C  
ATOM   4189  CD1 ILE A 582      33.729  30.948  69.675  1.00  0.83           C  
ATOM   4190  N   TYR A 583      34.702  31.976  64.729  1.00  0.79           N  
ATOM   4191  CA  TYR A 583      35.322  32.329  63.456  1.00  0.79           C  
ATOM   4192  C   TYR A 583      35.893  33.741  63.501  1.00  0.79           C  
ATOM   4193  CB  TYR A 583      34.308  32.211  62.314  1.00  0.78           C  
ATOM   4194  O   TYR A 583      35.546  34.530  64.383  1.00  0.76           O  
ATOM   4195  CG  TYR A 583      33.019  32.954  62.568  1.00  0.75           C  
ATOM   4196  CD1 TYR A 583      31.954  32.338  63.222  1.00  0.72           C  
ATOM   4197  CD2 TYR A 583      32.862  34.272  62.153  1.00  0.73           C  
ATOM   4198  CE1 TYR A 583      30.764  33.017  63.456  1.00  0.69           C  
ATOM   4199  CE2 TYR A 583      31.675  34.962  62.382  1.00  0.71           C  
ATOM   4200  OH  TYR A 583      29.457  35.005  63.263  1.00  0.58           O  
ATOM   4201  CZ  TYR A 583      30.634  34.327  63.034  1.00  0.64           C  
ATOM   4202  N   ASN A 584      36.943  34.018  62.674  1.00  0.74           N  
ATOM   4203  CA  ASN A 584      37.588  35.321  62.566  1.00  0.73           C  
ATOM   4204  C   ASN A 584      36.706  36.325  61.828  1.00  0.73           C  
ATOM   4205  CB  ASN A 584      38.945  35.193  61.869  1.00  0.70           C  
ATOM   4206  O   ASN A 584      36.517  36.216  60.615  1.00  0.69           O  
ATOM   4207  CG  ASN A 584      39.757  36.471  61.934  1.00  0.67           C  
ATOM   4208  ND2 ASN A 584      41.042  36.373  61.614  1.00  0.65           N  
ATOM   4209  OD1 ASN A 584      39.235  37.537  62.269  1.00  0.66           O  
ATOM   4210  N   THR A 585      36.117  37.298  62.526  1.00  0.66           N  
ATOM   4211  CA  THR A 585      35.300  38.396  62.021  1.00  0.65           C  
ATOM   4212  C   THR A 585      36.169  39.444  61.332  1.00  0.66           C  
ATOM   4213  CB  THR A 585      34.494  39.058  63.154  1.00  0.63           C  
ATOM   4214  O   THR A 585      35.653  40.356  60.682  1.00  0.64           O  
ATOM   4215  CG2 THR A 585      33.462  38.095  63.730  1.00  0.59           C  
ATOM   4216  OG1 THR A 585      35.389  39.463  64.197  1.00  0.62           O  
ATOM   4217  N   THR A 586      37.532  39.354  61.548  1.00  0.65           N  
ATOM   4218  CA  THR A 586      38.373  40.456  61.095  1.00  0.64           C  
ATOM   4219  C   THR A 586      38.834  40.229  59.658  1.00  0.64           C  
ATOM   4220  CB  THR A 586      39.600  40.634  62.008  1.00  0.61           C  
ATOM   4221  O   THR A 586      39.036  41.185  58.907  1.00  0.61           O  
ATOM   4222  CG2 THR A 586      39.739  42.082  62.466  1.00  0.56           C  
ATOM   4223  OG1 THR A 586      39.459  39.792  63.159  1.00  0.62           O  
ATOM   4224  N   THR A 587      39.103  38.925  59.119  1.00  0.57           N  
ATOM   4225  CA  THR A 587      39.683  38.628  57.814  1.00  0.56           C  
ATOM   4226  C   THR A 587      38.592  38.314  56.796  1.00  0.56           C  
ATOM   4227  CB  THR A 587      40.668  37.447  57.896  1.00  0.52           C  
ATOM   4228  O   THR A 587      38.876  38.130  55.610  1.00  0.53           O  
ATOM   4229  CG2 THR A 587      41.997  37.880  58.508  1.00  0.46           C  
ATOM   4230  OG1 THR A 587      40.098  36.412  58.705  1.00  0.50           O  
ATOM   4231  N   GLY A 588      37.256  38.732  57.090  1.00  0.49           N  
ATOM   4232  CA  GLY A 588      36.117  38.745  56.186  1.00  0.48           C  
ATOM   4233  C   GLY A 588      35.649  37.356  55.796  1.00  0.49           C  
ATOM   4234  O   GLY A 588      34.762  37.208  54.952  1.00  0.46           O  
ATOM   4235  N   ASP A 589      36.279  36.214  56.275  1.00  0.49           N  
ATOM   4236  CA  ASP A 589      35.881  34.816  56.147  1.00  0.48           C  
ATOM   4237  C   ASP A 589      34.547  34.559  56.845  1.00  0.49           C  
ATOM   4238  CB  ASP A 589      36.960  33.896  56.721  1.00  0.45           C  
ATOM   4239  O   ASP A 589      34.430  34.739  58.058  1.00  0.47           O  
ATOM   4240  CG  ASP A 589      38.201  33.821  55.849  1.00  0.41           C  
ATOM   4241  OD1 ASP A 589      38.120  34.142  54.643  1.00  0.43           O  
ATOM   4242  OD2 ASP A 589      39.270  33.436  56.371  1.00  0.42           O  
ATOM   4243  N   GLY A 590      33.503  35.353  56.432  1.00  0.50           N  
ATOM   4244  CA  GLY A 590      32.089  35.632  56.632  1.00  0.49           C  
ATOM   4245  C   GLY A 590      31.384  34.575  57.461  1.00  0.50           C  
ATOM   4246  O   GLY A 590      31.903  33.471  57.640  1.00  0.47           O  
ATOM   4247  N   PRO A 591      30.615  35.123  58.496  1.00  0.52           N  
ATOM   4248  CA  PRO A 591      29.654  34.400  59.333  1.00  0.50           C  
ATOM   4249  C   PRO A 591      28.968  33.256  58.591  1.00  0.52           C  
ATOM   4250  CB  PRO A 591      28.644  35.482  59.724  1.00  0.46           C  
ATOM   4251  O   PRO A 591      28.638  33.392  57.410  1.00  0.49           O  
ATOM   4252  CG  PRO A 591      28.680  36.463  58.598  1.00  0.42           C  
ATOM   4253  CD  PRO A 591      30.054  36.442  57.990  1.00  0.45           C  
ATOM   4254  N   MET A 592      29.215  32.017  59.264  1.00  0.58           N  
ATOM   4255  CA  MET A 592      28.502  30.811  58.853  1.00  0.57           C  
ATOM   4256  C   MET A 592      27.018  31.098  58.652  1.00  0.59           C  
ATOM   4257  CB  MET A 592      28.684  29.699  59.888  1.00  0.53           C  
ATOM   4258  O   MET A 592      26.351  31.602  59.557  1.00  0.57           O  
ATOM   4259  CG  MET A 592      29.854  28.774  59.596  1.00  0.50           C  
ATOM   4260  SD  MET A 592      29.945  27.364  60.766  1.00  0.46           S  
ATOM   4261  CE  MET A 592      28.425  26.479  60.319  1.00  0.39           C  
ATOM   4262  N   CYS A 593      26.663  31.209  57.464  1.00  0.59           N  
ATOM   4263  CA  CYS A 593      25.242  31.268  57.139  1.00  0.60           C  
ATOM   4264  C   CYS A 593      24.606  29.885  57.222  1.00  0.60           C  
ATOM   4265  CB  CYS A 593      25.035  31.851  55.742  1.00  0.56           C  
ATOM   4266  O   CYS A 593      25.020  28.963  56.517  1.00  0.58           O  
ATOM   4267  SG  CYS A 593      25.176  33.651  55.676  1.00  0.57           S  
ATOM   4268  N   LEU A 594      23.820  29.713  58.355  1.00  0.67           N  
ATOM   4269  CA  LEU A 594      22.988  28.519  58.447  1.00  0.65           C  
ATOM   4270  C   LEU A 594      21.583  28.794  57.921  1.00  0.67           C  
ATOM   4271  CB  LEU A 594      22.916  28.025  59.894  1.00  0.63           C  
ATOM   4272  O   LEU A 594      21.050  29.891  58.104  1.00  0.65           O  
ATOM   4273  CG  LEU A 594      24.222  27.508  60.499  1.00  0.59           C  
ATOM   4274  CD1 LEU A 594      24.026  27.171  61.974  1.00  0.54           C  
ATOM   4275  CD2 LEU A 594      24.723  26.290  59.730  1.00  0.56           C  
ATOM   4276  N   GLN A 595      21.098  27.931  57.238  1.00  0.63           N  
ATOM   4277  CA  GLN A 595      19.682  28.001  56.892  1.00  0.63           C  
ATOM   4278  C   GLN A 595      18.812  28.059  58.144  1.00  0.64           C  
ATOM   4279  CB  GLN A 595      19.280  26.805  56.028  1.00  0.61           C  
ATOM   4280  O   GLN A 595      19.079  27.362  59.125  1.00  0.63           O  
ATOM   4281  CG  GLN A 595      19.160  27.130  54.545  1.00  0.57           C  
ATOM   4282  CD  GLN A 595      18.482  26.027  53.755  1.00  0.58           C  
ATOM   4283  NE2 GLN A 595      18.282  26.260  52.462  1.00  0.44           N  
ATOM   4284  OE1 GLN A 595      18.142  24.973  54.302  1.00  0.55           O  
ATOM   4285  N   TYR A 596      17.870  29.020  58.155  1.00  0.65           N  
ATOM   4286  CA  TYR A 596      16.905  29.134  59.242  1.00  0.63           C  
ATOM   4287  C   TYR A 596      15.498  29.358  58.701  1.00  0.65           C  
ATOM   4288  CB  TYR A 596      17.289  30.279  60.185  1.00  0.61           C  
ATOM   4289  O   TYR A 596      15.327  29.827  57.573  1.00  0.61           O  
ATOM   4290  CG  TYR A 596      17.068  31.651  59.596  1.00  0.57           C  
ATOM   4291  CD1 TYR A 596      17.993  32.211  58.717  1.00  0.53           C  
ATOM   4292  CD2 TYR A 596      15.934  32.390  59.917  1.00  0.55           C  
ATOM   4293  CE1 TYR A 596      17.794  33.476  58.174  1.00  0.52           C  
ATOM   4294  CE2 TYR A 596      15.725  33.655  59.379  1.00  0.55           C  
ATOM   4295  OH  TYR A 596      16.456  35.441  57.974  1.00  0.49           O  
ATOM   4296  CZ  TYR A 596      16.658  34.189  58.509  1.00  0.50           C  
ATOM   4297  N   GLU A 597      14.480  28.881  59.225  1.00  0.58           N  
ATOM   4298  CA  GLU A 597      13.061  29.159  59.026  1.00  0.57           C  
ATOM   4299  C   GLU A 597      12.728  30.607  59.376  1.00  0.58           C  
ATOM   4300  CB  GLU A 597      12.204  28.206  59.863  1.00  0.55           C  
ATOM   4301  O   GLU A 597      12.873  31.022  60.527  1.00  0.56           O  
ATOM   4302  CG  GLU A 597      10.769  28.077  59.371  1.00  0.52           C  
ATOM   4303  CD  GLU A 597       9.930  27.128  60.212  1.00  0.54           C  
ATOM   4304  OE1 GLU A 597      10.459  26.554  61.190  1.00  0.53           O  
ATOM   4305  OE2 GLU A 597       8.733  26.957  59.889  1.00  0.46           O  
ATOM   4306  N   ASN A 598      12.549  31.503  58.208  1.00  0.52           N  
ATOM   4307  CA  ASN A 598      12.290  32.934  58.328  1.00  0.52           C  
ATOM   4308  C   ASN A 598      10.833  33.211  58.688  1.00  0.52           C  
ATOM   4309  CB  ASN A 598      12.663  33.658  57.033  1.00  0.48           C  
ATOM   4310  O   ASN A 598      10.478  34.339  59.034  1.00  0.50           O  
ATOM   4311  CG  ASN A 598      12.977  35.125  57.254  1.00  0.46           C  
ATOM   4312  ND2 ASN A 598      13.225  35.848  56.168  1.00  0.40           N  
ATOM   4313  OD1 ASN A 598      12.998  35.603  58.391  1.00  0.47           O  
ATOM   4314  N   ALA A 599       9.821  32.182  58.737  1.00  0.46           N  
ATOM   4315  CA  ALA A 599       8.463  32.686  58.925  1.00  0.45           C  
ATOM   4316  C   ALA A 599       8.167  32.926  60.403  1.00  0.46           C  
ATOM   4317  CB  ALA A 599       7.447  31.712  58.333  1.00  0.42           C  
ATOM   4318  O   ALA A 599       8.186  31.990  61.206  1.00  0.43           O  
ATOM   4319  N   ALA A 600       8.365  34.158  60.883  1.00  0.41           N  
ATOM   4320  CA  ALA A 600       7.424  34.673  61.874  1.00  0.40           C  
ATOM   4321  C   ALA A 600       5.991  34.281  61.526  1.00  0.41           C  
ATOM   4322  CB  ALA A 600       7.545  36.191  61.985  1.00  0.37           C  
ATOM   4323  O   ALA A 600       5.507  34.583  60.433  1.00  0.39           O  
ATOM   4324  N   GLY A 601       5.538  33.041  61.945  1.00  0.36           N  
ATOM   4325  CA  GLY A 601       4.180  32.523  61.898  1.00  0.37           C  
ATOM   4326  C   GLY A 601       4.110  31.074  61.453  1.00  0.36           C  
ATOM   4327  O   GLY A 601       3.022  30.503  61.351  1.00  0.34           O  
ATOM   4328  N   ALA A 602       5.157  30.360  61.122  1.00  0.41           N  
ATOM   4329  CA  ALA A 602       5.026  28.911  60.984  1.00  0.41           C  
ATOM   4330  C   ALA A 602       4.582  28.273  62.297  1.00  0.41           C  
ATOM   4331  CB  ALA A 602       6.344  28.300  60.518  1.00  0.38           C  
ATOM   4332  O   ALA A 602       5.027  28.679  63.374  1.00  0.40           O  
ATOM   4333  N   PRO A 603       3.298  27.791  62.294  1.00  0.40           N  
ATOM   4334  CA  PRO A 603       2.716  27.163  63.482  1.00  0.40           C  
ATOM   4335  C   PRO A 603       3.751  26.419  64.323  1.00  0.41           C  
ATOM   4336  CB  PRO A 603       1.686  26.193  62.900  1.00  0.38           C  
ATOM   4337  O   PRO A 603       4.632  25.751  63.775  1.00  0.39           O  
ATOM   4338  CG  PRO A 603       1.869  26.284  61.419  1.00  0.36           C  
ATOM   4339  CD  PRO A 603       2.932  27.306  61.132  1.00  0.38           C  
ATOM   4340  N   PRO A 604       4.080  26.952  65.616  1.00  0.41           N  
ATOM   4341  CA  PRO A 604       4.891  26.398  66.703  1.00  0.40           C  
ATOM   4342  C   PRO A 604       4.853  24.872  66.749  1.00  0.41           C  
ATOM   4343  CB  PRO A 604       4.255  26.998  67.959  1.00  0.37           C  
ATOM   4344  O   PRO A 604       5.742  24.246  67.331  1.00  0.38           O  
ATOM   4345  CG  PRO A 604       2.929  27.518  67.505  1.00  0.34           C  
ATOM   4346  CD  PRO A 604       2.955  27.649  66.009  1.00  0.36           C  
ATOM   4347  N   ASN A 605       4.187  24.132  65.788  1.00  0.38           N  
ATOM   4348  CA  ASN A 605       3.811  22.744  66.036  1.00  0.40           C  
ATOM   4349  C   ASN A 605       3.926  21.898  64.771  1.00  0.38           C  
ATOM   4350  CB  ASN A 605       2.392  22.664  66.601  1.00  0.34           C  
ATOM   4351  O   ASN A 605       3.053  21.076  64.487  1.00  0.36           O  
ATOM   4352  CG  ASN A 605       2.366  22.668  68.117  1.00  0.32           C  
ATOM   4353  ND2 ASN A 605       1.197  22.929  68.689  1.00  0.28           N  
ATOM   4354  OD1 ASN A 605       3.388  22.438  68.768  1.00  0.33           O  
ATOM   4355  N   VAL A 606       5.004  21.997  63.971  1.00  0.42           N  
ATOM   4356  CA  VAL A 606       4.981  21.118  62.806  1.00  0.44           C  
ATOM   4357  C   VAL A 606       5.427  19.715  63.209  1.00  0.42           C  
ATOM   4358  CB  VAL A 606       5.879  21.658  61.671  1.00  0.39           C  
ATOM   4359  O   VAL A 606       5.053  18.730  62.567  1.00  0.41           O  
ATOM   4360  CG1 VAL A 606       5.429  21.108  60.318  1.00  0.36           C  
ATOM   4361  CG2 VAL A 606       5.866  23.185  61.661  1.00  0.36           C  
ATOM   4362  N   PHE A 607       5.981  19.428  64.450  1.00  0.46           N  
ATOM   4363  CA  PHE A 607       6.322  18.046  64.766  1.00  0.47           C  
ATOM   4364  C   PHE A 607       5.617  17.592  66.039  1.00  0.47           C  
ATOM   4365  CB  PHE A 607       7.838  17.886  64.920  1.00  0.44           C  
ATOM   4366  O   PHE A 607       6.029  16.616  66.669  1.00  0.45           O  
ATOM   4367  CG  PHE A 607       8.604  18.108  63.644  1.00  0.42           C  
ATOM   4368  CD1 PHE A 607       8.518  17.198  62.598  1.00  0.40           C  
ATOM   4369  CD2 PHE A 607       9.410  19.229  63.491  1.00  0.41           C  
ATOM   4370  CE1 PHE A 607       9.226  17.401  61.416  1.00  0.42           C  
ATOM   4371  CE2 PHE A 607      10.121  19.439  62.312  1.00  0.42           C  
ATOM   4372  CZ  PHE A 607      10.028  18.523  61.276  1.00  0.40           C  
ATOM   4373  N   GLY A 608       4.435  18.125  66.464  1.00  0.41           N  
ATOM   4374  CA  GLY A 608       3.758  17.556  67.618  1.00  0.40           C  
ATOM   4375  C   GLY A 608       4.550  17.696  68.904  1.00  0.42           C  
ATOM   4376  O   GLY A 608       4.447  16.852  69.797  1.00  0.39           O  
ATOM   4377  N   LEU A 609       5.593  18.682  69.000  1.00  0.45           N  
ATOM   4378  CA  LEU A 609       6.247  18.938  70.279  1.00  0.44           C  
ATOM   4379  C   LEU A 609       5.392  19.851  71.153  1.00  0.46           C  
ATOM   4380  CB  LEU A 609       7.625  19.567  70.060  1.00  0.42           C  
ATOM   4381  O   LEU A 609       5.012  20.945  70.729  1.00  0.45           O  
ATOM   4382  CG  LEU A 609       8.647  18.715  69.306  1.00  0.40           C  
ATOM   4383  CD1 LEU A 609       9.918  19.517  69.047  1.00  0.36           C  
ATOM   4384  CD2 LEU A 609       8.961  17.442  70.084  1.00  0.39           C  
ATOM   4385  N   GLY A 610       4.379  19.225  71.975  1.00  0.41           N  
ATOM   4386  CA  GLY A 610       3.733  19.825  73.131  1.00  0.39           C  
ATOM   4387  C   GLY A 610       4.598  20.858  73.829  1.00  0.41           C  
ATOM   4388  O   GLY A 610       5.827  20.799  73.754  1.00  0.39           O  
ATOM   4389  N   THR A 611       4.119  22.171  74.019  1.00  0.38           N  
ATOM   4390  CA  THR A 611       4.394  23.477  74.607  1.00  0.39           C  
ATOM   4391  C   THR A 611       5.647  23.426  75.477  1.00  0.38           C  
ATOM   4392  CB  THR A 611       3.202  23.972  75.448  1.00  0.33           C  
ATOM   4393  O   THR A 611       6.374  24.415  75.585  1.00  0.35           O  
ATOM   4394  CG2 THR A 611       2.668  25.299  74.917  1.00  0.29           C  
ATOM   4395  OG1 THR A 611       2.155  22.996  75.403  1.00  0.29           O  
ATOM   4396  N   PRO A 612       6.204  22.270  75.987  1.00  0.46           N  
ATOM   4397  CA  PRO A 612       7.340  22.537  76.872  1.00  0.45           C  
ATOM   4398  C   PRO A 612       8.686  22.388  76.166  1.00  0.46           C  
ATOM   4399  CB  PRO A 612       7.182  21.487  77.974  1.00  0.40           C  
ATOM   4400  O   PRO A 612       9.732  22.650  76.764  1.00  0.44           O  
ATOM   4401  CG  PRO A 612       6.392  20.386  77.343  1.00  0.37           C  
ATOM   4402  CD  PRO A 612       5.604  20.959  76.200  1.00  0.41           C  
ATOM   4403  N   VAL A 613       8.649  22.068  74.981  1.00  0.55           N  
ATOM   4404  CA  VAL A 613       9.977  21.903  74.399  1.00  0.54           C  
ATOM   4405  C   VAL A 613      10.316  23.114  73.534  1.00  0.55           C  
ATOM   4406  CB  VAL A 613      10.074  20.607  73.564  1.00  0.50           C  
ATOM   4407  O   VAL A 613       9.576  23.449  72.606  1.00  0.53           O  
ATOM   4408  CG1 VAL A 613      11.507  20.377  73.088  1.00  0.43           C  
ATOM   4409  CG2 VAL A 613       9.579  19.411  74.375  1.00  0.43           C  
ATOM   4410  N   LYS A 614      11.255  23.981  74.123  1.00  0.62           N  
ATOM   4411  CA  LYS A 614      11.878  25.059  73.360  1.00  0.61           C  
ATOM   4412  C   LYS A 614      12.607  24.515  72.135  1.00  0.62           C  
ATOM   4413  CB  LYS A 614      12.850  25.847  74.240  1.00  0.57           C  
ATOM   4414  O   LYS A 614      13.529  23.706  72.262  1.00  0.59           O  
ATOM   4415  CG  LYS A 614      12.182  26.591  75.387  1.00  0.54           C  
ATOM   4416  CD  LYS A 614      13.177  27.462  76.143  1.00  0.55           C  
ATOM   4417  CE  LYS A 614      12.515  28.186  77.308  1.00  0.46           C  
ATOM   4418  NZ  LYS A 614      13.481  29.063  78.036  1.00  0.40           N  
ATOM   4419  N   ARG A 615      12.091  24.816  70.924  1.00  0.68           N  
ATOM   4420  CA  ARG A 615      12.646  24.260  69.695  1.00  0.68           C  
ATOM   4421  C   ARG A 615      14.009  24.869  69.384  1.00  0.69           C  
ATOM   4422  CB  ARG A 615      11.691  24.488  68.521  1.00  0.66           C  
ATOM   4423  O   ARG A 615      14.900  24.184  68.877  1.00  0.68           O  
ATOM   4424  CG  ARG A 615      10.659  23.385  68.344  1.00  0.62           C  
ATOM   4425  CD  ARG A 615       9.908  23.523  67.027  1.00  0.60           C  
ATOM   4426  NE  ARG A 615       8.944  22.442  66.841  1.00  0.51           N  
ATOM   4427  NH1 ARG A 615       8.532  22.914  64.617  1.00  0.38           N  
ATOM   4428  NH2 ARG A 615       7.454  21.170  65.642  1.00  0.33           N  
ATOM   4429  CZ  ARG A 615       8.312  22.178  65.701  1.00  0.54           C  
ATOM   4430  N   PHE A 616      14.015  26.110  69.773  1.00  0.74           N  
ATOM   4431  CA  PHE A 616      15.223  26.868  69.469  1.00  0.74           C  
ATOM   4432  C   PHE A 616      15.619  27.751  70.646  1.00  0.75           C  
ATOM   4433  CB  PHE A 616      15.019  27.726  68.216  1.00  0.72           C  
ATOM   4434  O   PHE A 616      14.760  28.215  71.398  1.00  0.73           O  
ATOM   4435  CG  PHE A 616      14.608  26.937  67.001  1.00  0.68           C  
ATOM   4436  CD1 PHE A 616      15.555  26.262  66.241  1.00  0.66           C  
ATOM   4437  CD2 PHE A 616      13.275  26.872  66.619  1.00  0.67           C  
ATOM   4438  CE1 PHE A 616      15.178  25.532  65.116  1.00  0.64           C  
ATOM   4439  CE2 PHE A 616      12.890  26.144  65.497  1.00  0.65           C  
ATOM   4440  CZ  PHE A 616      13.844  25.476  64.746  1.00  0.60           C  
ATOM   4441  N   GLY A 617      16.907  27.898  70.764  1.00  0.77           N  
ATOM   4442  CA  GLY A 617      17.403  28.754  71.830  1.00  0.77           C  
ATOM   4443  C   GLY A 617      18.855  29.154  71.647  1.00  0.77           C  
ATOM   4444  O   GLY A 617      19.523  28.683  70.724  1.00  0.75           O  
ATOM   4445  N   TYR A 618      19.413  30.179  72.438  1.00  0.77           N  
ATOM   4446  CA  TYR A 618      20.828  30.522  72.534  1.00  0.78           C  
ATOM   4447  C   TYR A 618      21.227  30.793  73.979  1.00  0.78           C  
ATOM   4448  CB  TYR A 618      21.144  31.744  71.667  1.00  0.75           C  
ATOM   4449  O   TYR A 618      20.380  31.132  74.810  1.00  0.77           O  
ATOM   4450  CG  TYR A 618      20.806  33.060  72.325  1.00  0.70           C  
ATOM   4451  CD1 TYR A 618      19.526  33.601  72.228  1.00  0.64           C  
ATOM   4452  CD2 TYR A 618      21.765  33.764  73.045  1.00  0.65           C  
ATOM   4453  CE1 TYR A 618      19.211  34.814  72.832  1.00  0.59           C  
ATOM   4454  CE2 TYR A 618      21.461  34.978  73.653  1.00  0.59           C  
ATOM   4455  OH  TYR A 618      19.876  36.694  74.141  1.00  0.45           O  
ATOM   4456  CZ  TYR A 618      20.183  35.493  73.541  1.00  0.59           C  
ATOM   4457  N   PHE A 619      22.394  30.647  74.264  1.00  0.81           N  
ATOM   4458  CA  PHE A 619      23.114  31.011  75.478  1.00  0.82           C  
ATOM   4459  C   PHE A 619      24.241  31.989  75.167  1.00  0.81           C  
ATOM   4460  CB  PHE A 619      23.676  29.763  76.166  1.00  0.80           C  
ATOM   4461  O   PHE A 619      25.061  31.737  74.282  1.00  0.78           O  
ATOM   4462  CG  PHE A 619      22.625  28.759  76.554  1.00  0.79           C  
ATOM   4463  CD1 PHE A 619      22.062  28.776  77.824  1.00  0.77           C  
ATOM   4464  CD2 PHE A 619      22.200  27.796  75.647  1.00  0.78           C  
ATOM   4465  CE1 PHE A 619      21.089  27.847  78.186  1.00  0.78           C  
ATOM   4466  CE2 PHE A 619      21.228  26.865  76.002  1.00  0.78           C  
ATOM   4467  CZ  PHE A 619      20.675  26.891  77.271  1.00  0.75           C  
ATOM   4468  N   PRO A 620      24.222  33.291  75.727  1.00  0.78           N  
ATOM   4469  CA  PRO A 620      25.223  34.316  75.420  1.00  0.77           C  
ATOM   4470  C   PRO A 620      26.649  33.853  75.712  1.00  0.77           C  
ATOM   4471  CB  PRO A 620      24.828  35.479  76.334  1.00  0.74           C  
ATOM   4472  O   PRO A 620      27.600  34.351  75.104  1.00  0.74           O  
ATOM   4473  CG  PRO A 620      23.998  34.856  77.409  1.00  0.71           C  
ATOM   4474  CD  PRO A 620      23.383  33.597  76.868  1.00  0.70           C  
ATOM   4475  N   SER A 621      26.879  32.937  76.617  1.00  0.62           N  
ATOM   4476  CA  SER A 621      28.223  32.595  77.073  1.00  0.62           C  
ATOM   4477  C   SER A 621      28.381  31.088  77.247  1.00  0.63           C  
ATOM   4478  CB  SER A 621      28.539  33.305  78.390  1.00  0.53           C  
ATOM   4479  O   SER A 621      27.651  30.468  78.023  1.00  0.57           O  
ATOM   4480  OG  SER A 621      29.431  32.533  79.176  1.00  0.48           O  
ATOM   4481  N   THR A 622      29.366  30.528  76.507  1.00  0.70           N  
ATOM   4482  CA  THR A 622      29.716  29.135  76.762  1.00  0.70           C  
ATOM   4483  C   THR A 622      31.229  28.941  76.722  1.00  0.73           C  
ATOM   4484  CB  THR A 622      29.049  28.196  75.740  1.00  0.59           C  
ATOM   4485  O   THR A 622      31.963  29.829  76.282  1.00  0.65           O  
ATOM   4486  CG2 THR A 622      27.529  28.245  75.858  1.00  0.49           C  
ATOM   4487  OG1 THR A 622      29.427  28.594  74.416  1.00  0.50           O  
ATOM   4488  N   SER A 623      31.714  27.956  77.357  1.00  0.86           N  
ATOM   4489  CA  SER A 623      33.026  27.326  77.467  1.00  0.87           C  
ATOM   4490  C   SER A 623      33.571  26.941  76.096  1.00  0.87           C  
ATOM   4491  CB  SER A 623      32.952  26.087  78.361  1.00  0.84           C  
ATOM   4492  O   SER A 623      32.805  26.618  75.186  1.00  0.85           O  
ATOM   4493  OG  SER A 623      34.212  25.442  78.433  1.00  0.76           O  
ATOM   4494  N   ALA A 624      34.939  26.889  75.879  1.00  0.89           N  
ATOM   4495  CA  ALA A 624      35.649  26.455  74.679  1.00  0.90           C  
ATOM   4496  C   ALA A 624      35.440  24.965  74.426  1.00  0.90           C  
ATOM   4497  CB  ALA A 624      37.139  26.768  74.800  1.00  0.88           C  
ATOM   4498  O   ALA A 624      35.693  24.474  73.323  1.00  0.89           O  
ATOM   4499  N   THR A 625      34.884  24.369  75.347  1.00  0.92           N  
ATOM   4500  CA  THR A 625      34.571  22.950  75.219  1.00  0.93           C  
ATOM   4501  C   THR A 625      33.089  22.697  75.481  1.00  0.93           C  
ATOM   4502  CB  THR A 625      35.418  22.102  76.185  1.00  0.91           C  
ATOM   4503  O   THR A 625      32.464  23.405  76.273  1.00  0.93           O  
ATOM   4504  CG2 THR A 625      36.903  22.206  75.851  1.00  0.87           C  
ATOM   4505  OG1 THR A 625      35.208  22.562  77.526  1.00  0.89           O  
ATOM   4506  N   PRO A 626      32.441  21.689  74.892  1.00  0.92           N  
ATOM   4507  CA  PRO A 626      31.034  21.383  75.158  1.00  0.93           C  
ATOM   4508  C   PRO A 626      30.763  21.085  76.631  1.00  0.93           C  
ATOM   4509  CB  PRO A 626      30.772  20.147  74.293  1.00  0.92           C  
ATOM   4510  O   PRO A 626      31.351  20.159  77.195  1.00  0.93           O  
ATOM   4511  CG  PRO A 626      31.874  20.146  73.284  1.00  0.90           C  
ATOM   4512  CD  PRO A 626      33.078  20.806  73.892  1.00  0.89           C  
ATOM   4513  N   PRO A 627      29.873  21.834  77.296  1.00  0.92           N  
ATOM   4514  CA  PRO A 627      29.585  21.551  78.704  1.00  0.93           C  
ATOM   4515  C   PRO A 627      28.915  20.194  78.909  1.00  0.93           C  
ATOM   4516  CB  PRO A 627      28.645  22.690  79.107  1.00  0.92           C  
ATOM   4517  O   PRO A 627      28.259  19.682  77.999  1.00  0.93           O  
ATOM   4518  CG  PRO A 627      27.916  23.046  77.852  1.00  0.90           C  
ATOM   4519  CD  PRO A 627      28.853  22.876  76.691  1.00  0.90           C  
ATOM   4520  N   THR A 628      29.104  19.537  80.206  1.00  0.94           N  
ATOM   4521  CA  THR A 628      28.512  18.245  80.535  1.00  0.94           C  
ATOM   4522  C   THR A 628      27.006  18.376  80.740  1.00  0.94           C  
ATOM   4523  CB  THR A 628      29.154  17.641  81.798  1.00  0.94           C  
ATOM   4524  O   THR A 628      26.264  17.406  80.572  1.00  0.94           O  
ATOM   4525  CG2 THR A 628      30.584  17.189  81.526  1.00  0.89           C  
ATOM   4526  OG1 THR A 628      29.166  18.627  82.838  1.00  0.91           O  
ATOM   4527  N   SER A 629      26.570  19.676  80.984  1.00  0.93           N  
ATOM   4528  CA  SER A 629      25.152  19.999  81.105  1.00  0.93           C  
ATOM   4529  C   SER A 629      24.876  21.439  80.686  1.00  0.92           C  
ATOM   4530  CB  SER A 629      24.671  19.775  82.539  1.00  0.92           C  
ATOM   4531  O   SER A 629      25.747  22.303  80.805  1.00  0.90           O  
ATOM   4532  OG  SER A 629      25.391  20.593  83.445  1.00  0.88           O  
ATOM   4533  N   ILE A 630      23.557  21.689  80.234  1.00  0.89           N  
ATOM   4534  CA  ILE A 630      23.030  23.028  79.994  1.00  0.89           C  
ATOM   4535  C   ILE A 630      21.752  23.233  80.804  1.00  0.88           C  
ATOM   4536  CB  ILE A 630      22.756  23.266  78.492  1.00  0.88           C  
ATOM   4537  O   ILE A 630      20.965  22.300  80.980  1.00  0.86           O  
ATOM   4538  CG1 ILE A 630      21.774  22.219  77.955  1.00  0.84           C  
ATOM   4539  CG2 ILE A 630      24.064  23.249  77.695  1.00  0.84           C  
ATOM   4540  CD1 ILE A 630      21.351  22.449  76.511  1.00  0.81           C  
ATOM   4541  N   ALA A 631      21.671  24.395  81.404  1.00  0.85           N  
ATOM   4542  CA  ALA A 631      20.441  24.750  82.108  1.00  0.85           C  
ATOM   4543  C   ALA A 631      19.335  25.126  81.126  1.00  0.84           C  
ATOM   4544  CB  ALA A 631      20.697  25.898  83.081  1.00  0.83           C  
ATOM   4545  O   ALA A 631      19.257  26.273  80.679  1.00  0.82           O  
ATOM   4546  N   VAL A 632      18.420  24.277  80.778  1.00  0.83           N  
ATOM   4547  CA  VAL A 632      17.392  24.415  79.751  1.00  0.82           C  
ATOM   4548  C   VAL A 632      16.454  25.565  80.109  1.00  0.81           C  
ATOM   4549  CB  VAL A 632      16.589  23.108  79.573  1.00  0.80           C  
ATOM   4550  O   VAL A 632      15.962  26.271  79.226  1.00  0.78           O  
ATOM   4551  CG1 VAL A 632      15.466  23.298  78.554  1.00  0.78           C  
ATOM   4552  CG2 VAL A 632      17.513  21.968  79.147  1.00  0.77           C  
ATOM   4553  N   ALA A 633      16.372  25.868  81.367  1.00  0.76           N  
ATOM   4554  CA  ALA A 633      15.543  26.963  81.864  1.00  0.76           C  
ATOM   4555  C   ALA A 633      16.080  28.313  81.398  1.00  0.76           C  
ATOM   4556  CB  ALA A 633      15.467  26.922  83.389  1.00  0.74           C  
ATOM   4557  O   ALA A 633      15.315  29.264  81.220  1.00  0.73           O  
ATOM   4558  N   ASN A 634      17.373  28.386  81.168  1.00  0.76           N  
ATOM   4559  CA  ASN A 634      18.048  29.635  80.833  1.00  0.76           C  
ATOM   4560  C   ASN A 634      18.134  29.838  79.323  1.00  0.74           C  
ATOM   4561  CB  ASN A 634      19.445  29.674  81.455  1.00  0.73           C  
ATOM   4562  O   ASN A 634      18.734  30.808  78.856  1.00  0.70           O  
ATOM   4563  CG  ASN A 634      19.410  29.696  82.971  1.00  0.70           C  
ATOM   4564  ND2 ASN A 634      20.574  29.559  83.593  1.00  0.73           N  
ATOM   4565  OD1 ASN A 634      18.344  29.833  83.577  1.00  0.72           O  
ATOM   4566  N   MET A 635      17.584  28.878  78.526  1.00  0.77           N  
ATOM   4567  CA  MET A 635      17.522  29.018  77.074  1.00  0.77           C  
ATOM   4568  C   MET A 635      16.565  30.135  76.674  1.00  0.75           C  
ATOM   4569  CB  MET A 635      17.090  27.702  76.424  1.00  0.74           C  
ATOM   4570  O   MET A 635      15.382  30.098  77.019  1.00  0.71           O  
ATOM   4571  CG  MET A 635      17.320  27.655  74.922  1.00  0.69           C  
ATOM   4572  SD  MET A 635      16.922  26.015  74.201  1.00  0.66           S  
ATOM   4573  CE  MET A 635      15.138  25.947  74.527  1.00  0.59           C  
ATOM   4574  N   GLU A 636      17.061  31.225  76.093  1.00  0.70           N  
ATOM   4575  CA  GLU A 636      16.272  32.343  75.584  1.00  0.68           C  
ATOM   4576  C   GLU A 636      15.554  31.968  74.291  1.00  0.68           C  
ATOM   4577  CB  GLU A 636      17.162  33.568  75.355  1.00  0.64           C  
ATOM   4578  O   GLU A 636      16.096  31.232  73.464  1.00  0.64           O  
ATOM   4579  CG  GLU A 636      17.745  34.151  76.634  1.00  0.60           C  
ATOM   4580  CD  GLU A 636      18.546  35.423  76.402  1.00  0.60           C  
ATOM   4581  OE1 GLU A 636      18.513  35.964  75.273  1.00  0.61           O  
ATOM   4582  OE2 GLU A 636      19.212  35.882  77.357  1.00  0.54           O  
ATOM   4583  N   ASN A 637      14.058  32.357  74.119  1.00  0.63           N  
ATOM   4584  CA  ASN A 637      13.245  32.284  72.910  1.00  0.62           C  
ATOM   4585  C   ASN A 637      13.567  33.424  71.948  1.00  0.62           C  
ATOM   4586  CB  ASN A 637      11.756  32.293  73.263  1.00  0.58           C  
ATOM   4587  O   ASN A 637      13.476  34.597  72.316  1.00  0.58           O  
ATOM   4588  CG  ASN A 637      11.285  30.972  73.840  1.00  0.54           C  
ATOM   4589  ND2 ASN A 637      10.182  31.007  74.578  1.00  0.49           N  
ATOM   4590  OD1 ASN A 637      11.908  29.929  73.624  1.00  0.55           O  
ATOM   4591  N   GLY A 638      14.391  33.243  70.995  1.00  0.53           N  
ATOM   4592  CA  GLY A 638      14.595  34.311  70.030  1.00  0.51           C  
ATOM   4593  C   GLY A 638      15.666  33.991  69.004  1.00  0.53           C  
ATOM   4594  O   GLY A 638      15.973  34.817  68.142  1.00  0.50           O  
ATOM   4595  N   ALA A 639      16.048  32.824  68.927  1.00  0.53           N  
ATOM   4596  CA  ALA A 639      17.163  32.485  68.047  1.00  0.52           C  
ATOM   4597  C   ALA A 639      16.664  32.035  66.677  1.00  0.53           C  
ATOM   4598  CB  ALA A 639      18.028  31.397  68.678  1.00  0.46           C  
ATOM   4599  O   ALA A 639      15.566  31.488  66.558  1.00  0.50           O  
ATOM   4600  N   ASN A 640      17.177  32.905  65.698  1.00  0.65           N  
ATOM   4601  CA  ASN A 640      17.133  32.282  64.380  1.00  0.64           C  
ATOM   4602  C   ASN A 640      17.052  30.762  64.480  1.00  0.65           C  
ATOM   4603  CB  ASN A 640      18.351  32.695  63.550  1.00  0.62           C  
ATOM   4604  O   ASN A 640      17.739  30.152  65.302  1.00  0.62           O  
ATOM   4605  CG  ASN A 640      18.391  34.185  63.272  1.00  0.59           C  
ATOM   4606  ND2 ASN A 640      19.580  34.704  62.990  1.00  0.56           N  
ATOM   4607  OD1 ASN A 640      17.361  34.863  63.311  1.00  0.59           O  
ATOM   4608  N   ARG A 641      16.014  30.188  63.928  1.00  0.68           N  
ATOM   4609  CA  ARG A 641      15.642  28.781  63.827  1.00  0.68           C  
ATOM   4610  C   ARG A 641      16.537  28.048  62.833  1.00  0.69           C  
ATOM   4611  CB  ARG A 641      14.175  28.640  63.413  1.00  0.65           C  
ATOM   4612  O   ARG A 641      16.140  27.808  61.691  1.00  0.66           O  
ATOM   4613  CG  ARG A 641      13.200  29.321  64.360  1.00  0.62           C  
ATOM   4614  CD  ARG A 641      11.762  29.194  63.876  1.00  0.60           C  
ATOM   4615  NE  ARG A 641      10.844  29.970  64.705  1.00  0.49           N  
ATOM   4616  NH1 ARG A 641       8.932  29.242  63.632  1.00  0.38           N  
ATOM   4617  NH2 ARG A 641       8.780  30.718  65.379  1.00  0.34           N  
ATOM   4618  CZ  ARG A 641       9.521  29.975  64.570  1.00  0.53           C  
ATOM   4619  N   PHE A 642      17.719  27.909  63.334  1.00  0.77           N  
ATOM   4620  CA  PHE A 642      18.707  27.313  62.443  1.00  0.77           C  
ATOM   4621  C   PHE A 642      18.429  25.829  62.241  1.00  0.77           C  
ATOM   4622  CB  PHE A 642      20.122  27.512  62.996  1.00  0.75           C  
ATOM   4623  O   PHE A 642      18.078  25.123  63.189  1.00  0.76           O  
ATOM   4624  CG  PHE A 642      20.554  28.952  63.055  1.00  0.74           C  
ATOM   4625  CD1 PHE A 642      20.933  29.626  61.900  1.00  0.73           C  
ATOM   4626  CD2 PHE A 642      20.581  29.633  64.265  1.00  0.74           C  
ATOM   4627  CE1 PHE A 642      21.334  30.959  61.951  1.00  0.70           C  
ATOM   4628  CE2 PHE A 642      20.981  30.965  64.324  1.00  0.71           C  
ATOM   4629  CZ  PHE A 642      21.357  31.626  63.166  1.00  0.66           C  
ATOM   4630  N   TRP A 643      18.477  25.353  61.086  1.00  0.77           N  
ATOM   4631  CA  TRP A 643      18.364  23.934  60.766  1.00  0.78           C  
ATOM   4632  C   TRP A 643      19.581  23.164  61.267  1.00  0.78           C  
ATOM   4633  CB  TRP A 643      18.203  23.734  59.257  1.00  0.75           C  
ATOM   4634  O   TRP A 643      20.719  23.605  61.088  1.00  0.77           O  
ATOM   4635  CG  TRP A 643      17.952  22.312  58.854  1.00  0.70           C  
ATOM   4636  CD1 TRP A 643      16.739  21.698  58.709  1.00  0.64           C  
ATOM   4637  CD2 TRP A 643      18.941  21.324  58.550  1.00  0.66           C  
ATOM   4638  CE2 TRP A 643      18.255  20.132  58.227  1.00  0.64           C  
ATOM   4639  CE3 TRP A 643      20.342  21.330  58.517  1.00  0.73           C  
ATOM   4640  NE1 TRP A 643      16.914  20.387  58.332  1.00  0.72           N  
ATOM   4641  CH2 TRP A 643      20.295  18.991  57.852  1.00  0.68           C  
ATOM   4642  CZ2 TRP A 643      18.924  18.957  57.876  1.00  0.70           C  
ATOM   4643  CZ3 TRP A 643      21.006  20.160  58.168  1.00  0.69           C  
ATOM   4644  N   ALA A 644      19.367  22.012  61.859  1.00  0.82           N  
ATOM   4645  CA  ALA A 644      20.355  21.019  62.272  1.00  0.82           C  
ATOM   4646  C   ALA A 644      19.756  19.615  62.273  1.00  0.83           C  
ATOM   4647  CB  ALA A 644      20.906  21.360  63.655  1.00  0.81           C  
ATOM   4648  O   ALA A 644      18.547  19.450  62.453  1.00  0.82           O  
ATOM   4649  N   ALA A 645      20.606  18.652  62.043  1.00  0.85           N  
ATOM   4650  CA  ALA A 645      20.121  17.278  61.944  1.00  0.86           C  
ATOM   4651  C   ALA A 645      21.102  16.302  62.587  1.00  0.87           C  
ATOM   4652  CB  ALA A 645      19.881  16.902  60.484  1.00  0.84           C  
ATOM   4653  O   ALA A 645      22.275  16.628  62.781  1.00  0.87           O  
ATOM   4654  N   LEU A 646      20.606  15.144  62.878  1.00  0.89           N  
ATOM   4655  CA  LEU A 646      21.366  13.975  63.308  1.00  0.90           C  
ATOM   4656  C   LEU A 646      21.502  12.968  62.171  1.00  0.89           C  
ATOM   4657  CB  LEU A 646      20.695  13.313  64.514  1.00  0.89           C  
ATOM   4658  O   LEU A 646      20.526  12.671  61.479  1.00  0.88           O  
ATOM   4659  CG  LEU A 646      20.570  14.170  65.775  1.00  0.89           C  
ATOM   4660  CD1 LEU A 646      19.817  13.408  66.861  1.00  0.87           C  
ATOM   4661  CD2 LEU A 646      21.947  14.598  66.271  1.00  0.87           C  
ATOM   4662  N   ALA A 647      22.749  12.450  62.132  1.00  0.87           N  
ATOM   4663  CA  ALA A 647      23.083  11.444  61.127  1.00  0.88           C  
ATOM   4664  C   ALA A 647      23.855  10.283  61.749  1.00  0.87           C  
ATOM   4665  CB  ALA A 647      23.892  12.071  59.995  1.00  0.86           C  
ATOM   4666  O   ALA A 647      24.487  10.440  62.796  1.00  0.86           O  
TER    4667      ALA A 647
END
