# Supplementary material for: DepoScope: Accurate phage depolymerase annotation and domain delineation using large language models
Source: PLoS Comput Biol. 2024 Aug 5;20(8):e1011831. doi: 10.1371/journal.pcbi.1011831 (PMC11326577; doi:10.1371/journal.pcbi.1011831)
Supplement: S1 Data — (ZIP) [file pcbi.1011831.s003.zip › FN_FP_deposcope_032024/False_negatives/FR671405.1__CBW38917.pdb]

PARENT N/A
ATOM      1  N   MET A   1      12.313  16.594 -36.182  1.00  0.43           N  
ATOM      2  CA  MET A   1      13.323  17.645 -36.101  1.00  0.47           C  
ATOM      3  C   MET A   1      13.580  18.259 -37.472  1.00  0.47           C  
ATOM      4  CB  MET A   1      14.627  17.095 -35.521  1.00  0.42           C  
ATOM      5  O   MET A   1      13.938  17.553 -38.417  1.00  0.46           O  
ATOM      6  CG  MET A   1      15.203  17.942 -34.397  1.00  0.41           C  
ATOM      7  SD  MET A   1      16.768  17.254 -33.729  1.00  0.50           S  
ATOM      8  CE  MET A   1      16.107  16.035 -32.558  1.00  0.40           C  
ATOM      9  N   ASP A   2      13.323  19.540 -37.631  1.00  0.52           N  
ATOM     10  CA  ASP A   2      13.520  20.193 -38.922  1.00  0.56           C  
ATOM     11  C   ASP A   2      15.005  20.337 -39.244  1.00  0.53           C  
ATOM     12  CB  ASP A   2      12.842  21.564 -38.939  1.00  0.51           C  
ATOM     13  O   ASP A   2      15.856  20.150 -38.372  1.00  0.52           O  
ATOM     14  CG  ASP A   2      13.482  22.554 -37.981  1.00  0.49           C  
ATOM     15  OD1 ASP A   2      14.679  22.875 -38.145  1.00  0.53           O  
ATOM     16  OD2 ASP A   2      12.784  23.014 -37.051  1.00  0.68           O  
ATOM     17  N   ALA A   3      15.520  20.229 -40.611  1.00  0.54           N  
ATOM     18  CA  ALA A   3      16.915  20.176 -41.042  1.00  0.56           C  
ATOM     19  C   ALA A   3      17.776  21.137 -40.228  1.00  0.54           C  
ATOM     20  CB  ALA A   3      17.025  20.498 -42.530  1.00  0.51           C  
ATOM     21  O   ALA A   3      18.942  20.848 -39.945  1.00  0.53           O  
ATOM     22  N   LEU A   4      17.123  22.338 -39.782  1.00  0.68           N  
ATOM     23  CA  LEU A   4      17.890  23.267 -38.959  1.00  0.70           C  
ATOM     24  C   LEU A   4      18.040  22.736 -37.537  1.00  0.68           C  
ATOM     25  CB  LEU A   4      17.219  24.642 -38.934  1.00  0.64           C  
ATOM     26  O   LEU A   4      19.143  22.732 -36.985  1.00  0.67           O  
ATOM     27  CG  LEU A   4      18.043  25.788 -38.346  1.00  0.59           C  
ATOM     28  CD1 LEU A   4      18.912  26.425 -39.425  1.00  0.52           C  
ATOM     29  CD2 LEU A   4      17.131  26.828 -37.703  1.00  0.55           C  
ATOM     30  N   THR A   5      17.049  22.223 -36.829  1.00  0.71           N  
ATOM     31  CA  THR A   5      17.065  21.641 -35.492  1.00  0.73           C  
ATOM     32  C   THR A   5      17.896  20.361 -35.469  1.00  0.71           C  
ATOM     33  CB  THR A   5      15.638  21.339 -34.997  1.00  0.68           C  
ATOM     34  O   THR A   5      18.608  20.094 -34.499  1.00  0.69           O  
ATOM     35  CG2 THR A   5      15.642  20.922 -33.530  1.00  0.57           C  
ATOM     36  OG1 THR A   5      14.829  22.512 -35.147  1.00  0.68           O  
ATOM     37  N   ARG A   6      17.871  19.713 -36.611  1.00  0.69           N  
ATOM     38  CA  ARG A   6      18.704  18.526 -36.775  1.00  0.72           C  
ATOM     39  C   ARG A   6      20.184  18.895 -36.791  1.00  0.68           C  
ATOM     40  CB  ARG A   6      18.335  17.783 -38.060  1.00  0.66           C  
ATOM     41  O   ARG A   6      20.998  18.245 -36.131  1.00  0.65           O  
ATOM     42  CG  ARG A   6      19.170  16.538 -38.313  1.00  0.60           C  
ATOM     43  CD  ARG A   6      18.354  15.265 -38.132  1.00  0.60           C  
ATOM     44  NE  ARG A   6      19.189  14.071 -38.227  1.00  0.51           N  
ATOM     45  NH1 ARG A   6      17.562  12.760 -39.213  1.00  0.37           N  
ATOM     46  NH2 ARG A   6      19.635  11.886 -38.775  1.00  0.32           N  
ATOM     47  CZ  ARG A   6      18.793  12.909 -38.738  1.00  0.53           C  
ATOM     48  N   ARG A   7      20.548  20.002 -37.549  1.00  0.66           N  
ATOM     49  CA  ARG A   7      21.928  20.477 -37.579  1.00  0.68           C  
ATOM     50  C   ARG A   7      22.356  21.004 -36.214  1.00  0.66           C  
ATOM     51  CB  ARG A   7      22.099  21.568 -38.639  1.00  0.64           C  
ATOM     52  O   ARG A   7      23.482  20.763 -35.774  1.00  0.64           O  
ATOM     53  CG  ARG A   7      22.329  21.032 -40.043  1.00  0.61           C  
ATOM     54  CD  ARG A   7      22.525  22.156 -41.051  1.00  0.61           C  
ATOM     55  NE  ARG A   7      22.313  21.695 -42.420  1.00  0.51           N  
ATOM     56  NH1 ARG A   7      22.730  23.748 -43.395  1.00  0.40           N  
ATOM     57  NH2 ARG A   7      22.201  21.940 -44.701  1.00  0.35           N  
ATOM     58  CZ  ARG A   7      22.415  22.462 -43.502  1.00  0.53           C  
ATOM     59  N   GLN A   8      21.392  21.648 -35.424  1.00  0.76           N  
ATOM     60  CA  GLN A   8      21.665  22.128 -34.073  1.00  0.77           C  
ATOM     61  C   GLN A   8      21.706  20.973 -33.077  1.00  0.76           C  
ATOM     62  CB  GLN A   8      20.613  23.153 -33.645  1.00  0.74           C  
ATOM     63  O   GLN A   8      22.541  20.958 -32.170  1.00  0.74           O  
ATOM     64  CG  GLN A   8      20.709  24.479 -34.388  1.00  0.70           C  
ATOM     65  CD  GLN A   8      19.573  25.425 -34.049  1.00  0.69           C  
ATOM     66  NE2 GLN A   8      19.798  26.719 -34.251  1.00  0.62           N  
ATOM     67  OE1 GLN A   8      18.501  24.997 -33.610  1.00  0.71           O  
ATOM     68  N   PHE A   9      20.988  20.010 -33.335  1.00  0.77           N  
ATOM     69  CA  PHE A   9      20.954  18.794 -32.531  1.00  0.78           C  
ATOM     70  C   PHE A   9      22.235  17.989 -32.712  1.00  0.76           C  
ATOM     71  CB  PHE A   9      19.739  17.937 -32.902  1.00  0.75           C  
ATOM     72  O   PHE A   9      22.870  17.593 -31.732  1.00  0.73           O  
ATOM     73  CG  PHE A   9      19.606  16.684 -32.079  1.00  0.74           C  
ATOM     74  CD1 PHE A   9      18.822  16.670 -30.932  1.00  0.71           C  
ATOM     75  CD2 PHE A   9      20.265  15.520 -32.452  1.00  0.73           C  
ATOM     76  CE1 PHE A   9      18.696  15.512 -30.168  1.00  0.75           C  
ATOM     77  CE2 PHE A   9      20.144  14.359 -31.694  1.00  0.75           C  
ATOM     78  CZ  PHE A   9      19.361  14.358 -30.552  1.00  0.72           C  
ATOM     79  N   ASP A  10      22.667  17.759 -33.992  1.00  0.73           N  
ATOM     80  CA  ASP A  10      23.925  17.079 -34.285  1.00  0.74           C  
ATOM     81  C   ASP A  10      25.110  17.833 -33.685  1.00  0.72           C  
ATOM     82  CB  ASP A  10      24.112  16.923 -35.796  1.00  0.70           C  
ATOM     83  O   ASP A  10      25.995  17.227 -33.078  1.00  0.70           O  
ATOM     84  CG  ASP A  10      23.141  15.933 -36.415  1.00  0.66           C  
ATOM     85  OD1 ASP A  10      22.596  15.077 -35.685  1.00  0.65           O  
ATOM     86  OD2 ASP A  10      22.922  16.007 -37.643  1.00  0.70           O  
ATOM     87  N   ARG A  11      25.032  19.239 -33.717  1.00  0.69           N  
ATOM     88  CA  ARG A  11      26.071  20.078 -33.131  1.00  0.70           C  
ATOM     89  C   ARG A  11      26.072  19.968 -31.610  1.00  0.69           C  
ATOM     90  CB  ARG A  11      25.884  21.538 -33.551  1.00  0.67           C  
ATOM     91  O   ARG A  11      27.134  19.943 -30.984  1.00  0.67           O  
ATOM     92  CG  ARG A  11      26.535  21.885 -34.881  1.00  0.63           C  
ATOM     93  CD  ARG A  11      26.365  23.358 -35.224  1.00  0.62           C  
ATOM     94  NE  ARG A  11      26.576  23.607 -36.647  1.00  0.52           N  
ATOM     95  NH1 ARG A  11      26.169  25.878 -36.522  1.00  0.41           N  
ATOM     96  NH2 ARG A  11      26.690  24.912 -38.534  1.00  0.36           N  
ATOM     97  CZ  ARG A  11      26.478  24.798 -37.231  1.00  0.55           C  
ATOM     98  N   ALA A  12      24.919  19.843 -30.966  1.00  0.76           N  
ATOM     99  CA  ALA A  12      24.779  19.705 -29.518  1.00  0.76           C  
ATOM    100  C   ALA A  12      25.181  18.306 -29.059  1.00  0.76           C  
ATOM    101  CB  ALA A  12      23.346  20.010 -29.091  1.00  0.74           C  
ATOM    102  O   ALA A  12      25.726  18.138 -27.965  1.00  0.73           O  
ATOM    103  N   MET A  13      25.123  17.321 -29.910  1.00  0.76           N  
ATOM    104  CA  MET A  13      25.550  15.954 -29.628  1.00  0.76           C  
ATOM    105  C   MET A  13      27.066  15.824 -29.739  1.00  0.75           C  
ATOM    106  CB  MET A  13      24.869  14.970 -30.580  1.00  0.73           C  
ATOM    107  O   MET A  13      27.666  14.949 -29.112  1.00  0.70           O  
ATOM    108  CG  MET A  13      23.417  14.685 -30.232  1.00  0.69           C  
ATOM    109  SD  MET A  13      23.233  13.870 -28.598  1.00  0.68           S  
ATOM    110  CE  MET A  13      24.184  12.353 -28.887  1.00  0.61           C  
ATOM    111  N   PHE A  14      27.739  16.815 -30.442  1.00  0.69           N  
ATOM    112  CA  PHE A  14      29.187  16.879 -30.608  1.00  0.70           C  
ATOM    113  C   PHE A  14      29.820  17.734 -29.517  1.00  0.68           C  
ATOM    114  CB  PHE A  14      29.546  17.438 -31.988  1.00  0.66           C  
ATOM    115  O   PHE A  14      31.042  17.735 -29.353  1.00  0.64           O  
ATOM    116  CG  PHE A  14      29.408  16.437 -33.104  1.00  0.62           C  
ATOM    117  CD1 PHE A  14      30.260  15.342 -33.183  1.00  0.58           C  
ATOM    118  CD2 PHE A  14      28.425  16.591 -34.073  1.00  0.59           C  
ATOM    119  CE1 PHE A  14      30.135  14.414 -34.215  1.00  0.54           C  
ATOM    120  CE2 PHE A  14      28.294  15.668 -35.106  1.00  0.56           C  
ATOM    121  CZ  PHE A  14      29.150  14.581 -35.176  1.00  0.53           C  
ATOM    122  N   ALA A  15      28.905  18.373 -28.641  1.00  0.69           N  
ATOM    123  CA  ALA A  15      29.415  19.170 -27.529  1.00  0.69           C  
ATOM    124  C   ALA A  15      29.956  18.276 -26.416  1.00  0.69           C  
ATOM    125  CB  ALA A  15      28.322  20.087 -26.986  1.00  0.67           C  
ATOM    126  O   ALA A  15      29.387  17.220 -26.128  1.00  0.67           O  
ATOM    127  N   LYS A  16      31.255  18.433 -25.892  1.00  0.63           N  
ATOM    128  CA  LYS A  16      31.899  17.717 -24.795  1.00  0.64           C  
ATOM    129  C   LYS A  16      30.981  17.634 -23.578  1.00  0.63           C  
ATOM    130  CB  LYS A  16      33.216  18.394 -24.412  1.00  0.60           C  
ATOM    131  O   LYS A  16      30.955  16.618 -22.882  1.00  0.60           O  
ATOM    132  CG  LYS A  16      34.248  17.447 -23.815  1.00  0.57           C  
ATOM    133  CD  LYS A  16      35.564  18.161 -23.533  1.00  0.57           C  
ATOM    134  CE  LYS A  16      36.577  17.230 -22.880  1.00  0.50           C  
ATOM    135  NZ  LYS A  16      37.874  17.921 -22.615  1.00  0.45           N  
ATOM    136  N   GLU A  17      30.196  18.808 -23.230  1.00  0.62           N  
ATOM    137  CA  GLU A  17      29.184  18.875 -22.179  1.00  0.63           C  
ATOM    138  C   GLU A  17      27.783  19.004 -22.770  1.00  0.62           C  
ATOM    139  CB  GLU A  17      29.466  20.045 -21.234  1.00  0.59           C  
ATOM    140  O   GLU A  17      27.515  19.920 -23.550  1.00  0.59           O  
ATOM    141  CG  GLU A  17      30.743  19.885 -20.422  1.00  0.56           C  
ATOM    142  CD  GLU A  17      30.963  21.010 -19.422  1.00  0.57           C  
ATOM    143  OE1 GLU A  17      30.143  21.955 -19.382  1.00  0.58           O  
ATOM    144  OE2 GLU A  17      31.964  20.945 -18.674  1.00  0.53           O  
ATOM    145  N   ARG A  18      26.928  17.956 -22.561  1.00  0.66           N  
ATOM    146  CA  ARG A  18      25.550  17.852 -23.032  1.00  0.67           C  
ATOM    147  C   ARG A  18      24.566  17.955 -21.872  1.00  0.66           C  
ATOM    148  CB  ARG A  18      25.337  16.538 -23.786  1.00  0.63           C  
ATOM    149  O   ARG A  18      24.749  17.312 -20.837  1.00  0.62           O  
ATOM    150  CG  ARG A  18      26.260  16.356 -24.980  1.00  0.59           C  
ATOM    151  CD  ARG A  18      26.139  14.961 -25.579  1.00  0.60           C  
ATOM    152  NE  ARG A  18      27.169  14.715 -26.584  1.00  0.48           N  
ATOM    153  NH1 ARG A  18      26.628  12.490 -26.893  1.00  0.37           N  
ATOM    154  NH2 ARG A  18      28.343  13.433 -28.085  1.00  0.32           N  
ATOM    155  CZ  ARG A  18      27.377  13.547 -27.185  1.00  0.54           C  
ATOM    156  N   THR A  19      23.734  19.004 -21.817  1.00  0.75           N  
ATOM    157  CA  THR A  19      22.618  19.047 -20.878  1.00  0.76           C  
ATOM    158  C   THR A  19      21.475  18.156 -21.355  1.00  0.76           C  
ATOM    159  CB  THR A  19      22.105  20.486 -20.686  1.00  0.73           C  
ATOM    160  O   THR A  19      20.846  18.438 -22.376  1.00  0.74           O  
ATOM    161  CG2 THR A  19      21.036  20.548 -19.600  1.00  0.66           C  
ATOM    162  OG1 THR A  19      23.200  21.331 -20.312  1.00  0.72           O  
ATOM    163  N   LEU A  20      21.346  16.968 -20.768  1.00  0.77           N  
ATOM    164  CA  LEU A  20      20.352  15.942 -21.062  1.00  0.78           C  
ATOM    165  C   LEU A  20      19.260  15.922 -19.998  1.00  0.77           C  
ATOM    166  CB  LEU A  20      21.014  14.565 -21.156  1.00  0.75           C  
ATOM    167  O   LEU A  20      19.517  16.235 -18.833  1.00  0.75           O  
ATOM    168  CG  LEU A  20      22.037  14.380 -22.279  1.00  0.72           C  
ATOM    169  CD1 LEU A  20      22.916  13.165 -22.000  1.00  0.68           C  
ATOM    170  CD2 LEU A  20      21.334  14.240 -23.625  1.00  0.69           C  
ATOM    171  N   ALA A  21      18.024  15.815 -20.402  1.00  0.80           N  
ATOM    172  CA  ALA A  21      16.856  15.584 -19.555  1.00  0.81           C  
ATOM    173  C   ALA A  21      16.083  14.350 -20.012  1.00  0.81           C  
ATOM    174  CB  ALA A  21      15.946  16.809 -19.557  1.00  0.79           C  
ATOM    175  O   ALA A  21      16.122  13.986 -21.190  1.00  0.80           O  
ATOM    176  N   ILE A  22      15.502  13.515 -19.072  1.00  0.79           N  
ATOM    177  CA  ILE A  22      14.670  12.351 -19.355  1.00  0.80           C  
ATOM    178  C   ILE A  22      13.260  12.581 -18.816  1.00  0.79           C  
ATOM    179  CB  ILE A  22      15.273  11.065 -18.746  1.00  0.77           C  
ATOM    180  O   ILE A  22      13.082  13.219 -17.776  1.00  0.77           O  
ATOM    181  CG1 ILE A  22      14.466   9.837 -19.184  1.00  0.76           C  
ATOM    182  CG2 ILE A  22      15.331  11.166 -17.219  1.00  0.74           C  
ATOM    183  CD1 ILE A  22      15.167   8.511 -18.927  1.00  0.74           C  
ATOM    184  N   ARG A  23      12.240  12.364 -19.615  1.00  0.82           N  
ATOM    185  CA  ARG A  23      10.850  12.378 -19.170  1.00  0.83           C  
ATOM    186  C   ARG A  23      10.139  11.086 -19.555  1.00  0.81           C  
ATOM    187  CB  ARG A  23      10.109  13.580 -19.760  1.00  0.79           C  
ATOM    188  O   ARG A  23      10.391  10.526 -20.624  1.00  0.78           O  
ATOM    189  CG  ARG A  23       9.848  13.470 -21.254  1.00  0.73           C  
ATOM    190  CD  ARG A  23       9.136  14.702 -21.794  1.00  0.72           C  
ATOM    191  NE  ARG A  23       8.950  14.627 -23.241  1.00  0.66           N  
ATOM    192  NH1 ARG A  23       8.054  16.747 -23.444  1.00  0.58           N  
ATOM    193  NH2 ARG A  23       8.317  15.425 -25.299  1.00  0.54           N  
ATOM    194  CZ  ARG A  23       8.441  15.600 -23.991  1.00  0.66           C  
ATOM    195  N   VAL A  24       9.433  10.387 -18.724  1.00  0.80           N  
ATOM    196  CA  VAL A  24       8.585   9.204 -18.820  1.00  0.80           C  
ATOM    197  C   VAL A  24       7.169   9.544 -18.360  1.00  0.77           C  
ATOM    198  CB  VAL A  24       9.148   8.032 -17.985  1.00  0.77           C  
ATOM    199  O   VAL A  24       6.927   9.742 -17.167  1.00  0.72           O  
ATOM    200  CG1 VAL A  24       8.272   6.790 -18.136  1.00  0.70           C  
ATOM    201  CG2 VAL A  24      10.587   7.728 -18.397  1.00  0.68           C  
ATOM    202  N   GLY A  25       6.312   9.930 -19.366  1.00  0.74           N  
ATOM    203  CA  GLY A  25       5.044  10.564 -19.041  1.00  0.74           C  
ATOM    204  C   GLY A  25       5.207  11.915 -18.370  1.00  0.73           C  
ATOM    205  O   GLY A  25       5.938  12.775 -18.864  1.00  0.70           O  
ATOM    206  N   GLU A  26       4.536  11.953 -17.064  1.00  0.69           N  
ATOM    207  CA  GLU A  26       4.565  13.142 -16.217  1.00  0.72           C  
ATOM    208  C   GLU A  26       5.828  13.179 -15.361  1.00  0.68           C  
ATOM    209  CB  GLU A  26       3.323  13.197 -15.323  1.00  0.67           C  
ATOM    210  O   GLU A  26       6.115  14.187 -14.711  1.00  0.67           O  
ATOM    211  CG  GLU A  26       2.016  13.305 -16.094  1.00  0.62           C  
ATOM    212  CD  GLU A  26       0.850  13.770 -15.237  1.00  0.62           C  
ATOM    213  OE1 GLU A  26       0.929  13.657 -13.992  1.00  0.63           O  
ATOM    214  OE2 GLU A  26      -0.151  14.251 -15.813  1.00  0.59           O  
ATOM    215  N   TYR A  27       6.611  12.207 -15.403  1.00  0.75           N  
ATOM    216  CA  TYR A  27       7.778  12.122 -14.531  1.00  0.76           C  
ATOM    217  C   TYR A  27       9.034  12.596 -15.253  1.00  0.75           C  
ATOM    218  CB  TYR A  27       7.973  10.687 -14.033  1.00  0.73           C  
ATOM    219  O   TYR A  27       9.283  12.208 -16.397  1.00  0.71           O  
ATOM    220  CG  TYR A  27       6.797  10.150 -13.253  1.00  0.73           C  
ATOM    221  CD1 TYR A  27       6.662  10.411 -11.891  1.00  0.70           C  
ATOM    222  CD2 TYR A  27       5.820   9.381 -13.875  1.00  0.72           C  
ATOM    223  CE1 TYR A  27       5.582   9.917 -11.168  1.00  0.75           C  
ATOM    224  CE2 TYR A  27       4.735   8.882 -13.162  1.00  0.74           C  
ATOM    225  OH  TYR A  27       3.552   8.664 -11.100  1.00  0.68           O  
ATOM    226  CZ  TYR A  27       4.624   9.155 -11.811  1.00  0.72           C  
ATOM    227  N   ALA A  28       9.784  13.649 -14.662  1.00  0.71           N  
ATOM    228  CA  ALA A  28      10.966  14.302 -15.219  1.00  0.72           C  
ATOM    229  C   ALA A  28      12.237  13.815 -14.531  1.00  0.71           C  
ATOM    230  CB  ALA A  28      10.844  15.819 -15.094  1.00  0.67           C  
ATOM    231  O   ALA A  28      12.176  13.022 -13.588  1.00  0.67           O  
ATOM    232  N   SER A  29      13.385  14.078 -14.986  1.00  0.71           N  
ATOM    233  CA  SER A  29      14.737  13.698 -14.591  1.00  0.72           C  
ATOM    234  C   SER A  29      14.880  13.665 -13.073  1.00  0.70           C  
ATOM    235  CB  SER A  29      15.762  14.663 -15.187  1.00  0.66           C  
ATOM    236  O   SER A  29      15.599  12.824 -12.530  1.00  0.68           O  
ATOM    237  OG  SER A  29      15.675  14.678 -16.602  1.00  0.62           O  
ATOM    238  N   ARG A  30      14.098  14.550 -12.226  1.00  0.72           N  
ATOM    239  CA  ARG A  30      14.227  14.598 -10.773  1.00  0.73           C  
ATOM    240  C   ARG A  30      13.563  13.388 -10.125  1.00  0.71           C  
ATOM    241  CB  ARG A  30      13.618  15.889 -10.221  1.00  0.68           C  
ATOM    242  O   ARG A  30      13.950  12.974  -9.030  1.00  0.68           O  
ATOM    243  CG  ARG A  30      14.373  17.146 -10.622  1.00  0.64           C  
ATOM    244  CD  ARG A  30      13.779  18.390  -9.976  1.00  0.64           C  
ATOM    245  NE  ARG A  30      14.468  19.603 -10.407  1.00  0.54           N  
ATOM    246  NH1 ARG A  30      13.180  21.036  -9.133  1.00  0.43           N  
ATOM    247  NH2 ARG A  30      14.860  21.866 -10.454  1.00  0.39           N  
ATOM    248  CZ  ARG A  30      14.168  20.832  -9.997  1.00  0.56           C  
ATOM    249  N   ASP A  31      12.608  12.747 -10.884  1.00  0.78           N  
ATOM    250  CA  ASP A  31      11.810  11.639 -10.367  1.00  0.80           C  
ATOM    251  C   ASP A  31      12.373  10.296 -10.827  1.00  0.79           C  
ATOM    252  CB  ASP A  31      10.352  11.777 -10.808  1.00  0.76           C  
ATOM    253  O   ASP A  31      11.979   9.245 -10.317  1.00  0.77           O  
ATOM    254  CG  ASP A  31       9.716  13.079 -10.353  1.00  0.72           C  
ATOM    255  OD1 ASP A  31       9.920  13.484  -9.189  1.00  0.72           O  
ATOM    256  OD2 ASP A  31       9.001  13.704 -11.166  1.00  0.77           O  
ATOM    257  N   ILE A  32      13.350  10.281 -11.695  1.00  0.76           N  
ATOM    258  CA  ILE A  32      13.932   9.093 -12.310  1.00  0.77           C  
ATOM    259  C   ILE A  32      15.394   8.957 -11.888  1.00  0.75           C  
ATOM    260  CB  ILE A  32      13.822   9.142 -13.851  1.00  0.74           C  
ATOM    261  O   ILE A  32      16.212   9.835 -12.170  1.00  0.72           O  
ATOM    262  CG1 ILE A  32      12.352   9.237 -14.277  1.00  0.74           C  
ATOM    263  CG2 ILE A  32      14.496   7.919 -14.480  1.00  0.73           C  
ATOM    264  CD1 ILE A  32      12.156   9.535 -15.757  1.00  0.72           C  
ATOM    265  N   LYS A  33      15.651   7.973 -10.978  1.00  0.78           N  
ATOM    266  CA  LYS A  33      16.978   7.630 -10.474  1.00  0.78           C  
ATOM    267  C   LYS A  33      17.862   7.074 -11.587  1.00  0.77           C  
ATOM    268  CB  LYS A  33      16.874   6.618  -9.332  1.00  0.76           C  
ATOM    269  O   LYS A  33      19.022   7.470 -11.721  1.00  0.75           O  
ATOM    270  CG  LYS A  33      18.207   6.280  -8.682  1.00  0.73           C  
ATOM    271  CD  LYS A  33      18.032   5.308  -7.522  1.00  0.72           C  
ATOM    272  CE  LYS A  33      19.370   4.933  -6.899  1.00  0.70           C  
ATOM    273  NZ  LYS A  33      19.205   3.971  -5.769  1.00  0.66           N  
ATOM    274  N   GLU A  34      17.401   6.199 -12.365  1.00  0.79           N  
ATOM    275  CA  GLU A  34      18.149   5.523 -13.420  1.00  0.81           C  
ATOM    276  C   GLU A  34      17.214   4.958 -14.485  1.00  0.80           C  
ATOM    277  CB  GLU A  34      19.015   4.405 -12.834  1.00  0.78           C  
ATOM    278  O   GLU A  34      16.133   4.457 -14.167  1.00  0.79           O  
ATOM    279  CG  GLU A  34      19.897   3.707 -13.859  1.00  0.72           C  
ATOM    280  CD  GLU A  34      20.824   2.670 -13.246  1.00  0.70           C  
ATOM    281  OE1 GLU A  34      20.787   2.477 -12.010  1.00  0.71           O  
ATOM    282  OE2 GLU A  34      21.596   2.046 -14.009  1.00  0.67           O  
ATOM    283  N   ALA A  35      17.492   5.278 -15.726  1.00  0.81           N  
ATOM    284  CA  ALA A  35      16.793   4.688 -16.865  1.00  0.82           C  
ATOM    285  C   ALA A  35      17.777   4.048 -17.840  1.00  0.81           C  
ATOM    286  CB  ALA A  35      15.952   5.744 -17.578  1.00  0.79           C  
ATOM    287  O   ALA A  35      18.739   4.689 -18.271  1.00  0.79           O  
ATOM    288  N   SER A  36      17.757   2.782 -18.030  1.00  0.80           N  
ATOM    289  CA  SER A  36      18.628   2.039 -18.935  1.00  0.81           C  
ATOM    290  C   SER A  36      17.831   1.388 -20.060  1.00  0.80           C  
ATOM    291  CB  SER A  36      19.410   0.970 -18.169  1.00  0.78           C  
ATOM    292  O   SER A  36      16.717   0.908 -19.842  1.00  0.78           O  
ATOM    293  OG  SER A  36      18.530   0.020 -17.593  1.00  0.71           O  
ATOM    294  N   PHE A  37      18.210   1.572 -21.310  1.00  0.81           N  
ATOM    295  CA  PHE A  37      17.583   1.036 -22.513  1.00  0.81           C  
ATOM    296  C   PHE A  37      18.583   0.224 -23.328  1.00  0.80           C  
ATOM    297  CB  PHE A  37      17.002   2.166 -23.368  1.00  0.79           C  
ATOM    298  O   PHE A  37      19.710   0.667 -23.557  1.00  0.76           O  
ATOM    299  CG  PHE A  37      16.105   3.104 -22.607  1.00  0.79           C  
ATOM    300  CD1 PHE A  37      14.769   2.788 -22.392  1.00  0.76           C  
ATOM    301  CD2 PHE A  37      16.598   4.302 -22.106  1.00  0.77           C  
ATOM    302  CE1 PHE A  37      13.936   3.654 -21.687  1.00  0.78           C  
ATOM    303  CE2 PHE A  37      15.771   5.172 -21.401  1.00  0.79           C  
ATOM    304  CZ  PHE A  37      14.441   4.847 -21.194  1.00  0.75           C  
ATOM    305  N   GLU A  38      18.351  -0.970 -23.582  1.00  0.77           N  
ATOM    306  CA  GLU A  38      19.210  -1.873 -24.343  1.00  0.77           C  
ATOM    307  C   GLU A  38      18.533  -2.318 -25.636  1.00  0.76           C  
ATOM    308  CB  GLU A  38      19.588  -3.093 -23.500  1.00  0.75           C  
ATOM    309  O   GLU A  38      17.396  -2.793 -25.617  1.00  0.73           O  
ATOM    310  CG  GLU A  38      20.456  -2.763 -22.294  1.00  0.70           C  
ATOM    311  CD  GLU A  38      20.883  -3.992 -21.507  1.00  0.67           C  
ATOM    312  OE1 GLU A  38      20.468  -5.117 -21.867  1.00  0.65           O  
ATOM    313  OE2 GLU A  38      21.637  -3.828 -20.523  1.00  0.62           O  
ATOM    314  N   TYR A  39      19.094  -1.943 -26.822  1.00  0.75           N  
ATOM    315  CA  TYR A  39      18.717  -2.296 -28.186  1.00  0.75           C  
ATOM    316  C   TYR A  39      19.792  -3.153 -28.845  1.00  0.73           C  
ATOM    317  CB  TYR A  39      18.473  -1.034 -29.020  1.00  0.71           C  
ATOM    318  O   TYR A  39      20.986  -2.878 -28.705  1.00  0.66           O  
ATOM    319  CG  TYR A  39      17.468  -0.088 -28.409  1.00  0.66           C  
ATOM    320  CD1 TYR A  39      16.110  -0.199 -28.702  1.00  0.63           C  
ATOM    321  CD2 TYR A  39      17.873   0.918 -27.538  1.00  0.64           C  
ATOM    322  CE1 TYR A  39      15.180   0.671 -28.143  1.00  0.61           C  
ATOM    323  CE2 TYR A  39      16.952   1.794 -26.973  1.00  0.62           C  
ATOM    324  OH  TYR A  39      14.694   2.527 -26.724  1.00  0.52           O  
ATOM    325  CZ  TYR A  39      15.610   1.663 -27.281  1.00  0.60           C  
ATOM    326  N   GLY A  40      19.528  -4.273 -29.446  1.00  0.63           N  
ATOM    327  CA  GLY A  40      20.638  -4.823 -30.208  1.00  0.61           C  
ATOM    328  C   GLY A  40      20.348  -6.200 -30.775  1.00  0.62           C  
ATOM    329  O   GLY A  40      19.484  -6.917 -30.266  1.00  0.58           O  
ATOM    330  N   TYR A  41      20.845  -6.507 -31.951  1.00  0.59           N  
ATOM    331  CA  TYR A  41      20.872  -7.719 -32.762  1.00  0.59           C  
ATOM    332  C   TYR A  41      21.457  -8.887 -31.977  1.00  0.58           C  
ATOM    333  CB  TYR A  41      21.682  -7.492 -34.042  1.00  0.52           C  
ATOM    334  O   TYR A  41      21.176 -10.049 -32.280  1.00  0.54           O  
ATOM    335  CG  TYR A  41      21.016  -6.560 -35.025  1.00  0.47           C  
ATOM    336  CD1 TYR A  41      20.013  -7.016 -35.877  1.00  0.42           C  
ATOM    337  CD2 TYR A  41      21.388  -5.222 -35.103  1.00  0.44           C  
ATOM    338  CE1 TYR A  41      19.398  -6.161 -36.786  1.00  0.43           C  
ATOM    339  CE2 TYR A  41      20.780  -4.358 -36.007  1.00  0.46           C  
ATOM    340  OH  TYR A  41      19.181  -3.985 -37.740  1.00  0.36           O  
ATOM    341  CZ  TYR A  41      19.787  -4.836 -36.843  1.00  0.39           C  
ATOM    342  N   ILE A  42      22.223  -8.777 -31.048  1.00  0.50           N  
ATOM    343  CA  ILE A  42      23.026  -9.781 -30.359  1.00  0.49           C  
ATOM    344  C   ILE A  42      22.862  -9.625 -28.848  1.00  0.50           C  
ATOM    345  CB  ILE A  42      24.518  -9.678 -30.749  1.00  0.46           C  
ATOM    346  O   ILE A  42      23.222  -8.590 -28.282  1.00  0.47           O  
ATOM    347  CG1 ILE A  42      24.679  -9.779 -32.270  1.00  0.40           C  
ATOM    348  CG2 ILE A  42      25.338 -10.758 -30.038  1.00  0.41           C  
ATOM    349  CD1 ILE A  42      26.102  -9.543 -32.758  1.00  0.37           C  
ATOM    350  N   LYS A  43      21.939 -10.434 -28.310  1.00  0.48           N  
ATOM    351  CA  LYS A  43      22.159 -10.887 -26.940  1.00  0.47           C  
ATOM    352  C   LYS A  43      22.926 -12.206 -26.913  1.00  0.48           C  
ATOM    353  CB  LYS A  43      20.827 -11.040 -26.204  1.00  0.46           C  
ATOM    354  O   LYS A  43      22.424 -13.231 -27.377  1.00  0.46           O  
ATOM    355  CG  LYS A  43      20.597 -10.001 -25.117  1.00  0.43           C  
ATOM    356  CD  LYS A  43      19.281 -10.237 -24.388  1.00  0.45           C  
ATOM    357  CE  LYS A  43      19.053  -9.202 -23.294  1.00  0.38           C  
ATOM    358  NZ  LYS A  43      17.752  -9.415 -22.592  1.00  0.35           N  
ATOM    359  N   GLY A  44      24.238 -12.169 -26.980  1.00  0.46           N  
ATOM    360  CA  GLY A  44      25.186 -13.269 -26.905  1.00  0.46           C  
ATOM    361  C   GLY A  44      26.223 -13.238 -28.012  1.00  0.46           C  
ATOM    362  O   GLY A  44      26.348 -12.241 -28.726  1.00  0.44           O  
ATOM    363  N   ASP A  45      27.127 -14.072 -28.089  1.00  0.40           N  
ATOM    364  CA  ASP A  45      28.456 -14.235 -28.671  1.00  0.43           C  
ATOM    365  C   ASP A  45      28.373 -14.426 -30.184  1.00  0.41           C  
ATOM    366  CB  ASP A  45      29.180 -15.421 -28.030  1.00  0.38           C  
ATOM    367  O   ASP A  45      29.397 -14.425 -30.871  1.00  0.39           O  
ATOM    368  CG  ASP A  45      29.196 -15.355 -26.513  1.00  0.37           C  
ATOM    369  OD1 ASP A  45      29.041 -14.251 -25.948  1.00  0.37           O  
ATOM    370  OD2 ASP A  45      29.368 -16.418 -25.876  1.00  0.36           O  
ATOM    371  N   THR A  46      27.237 -14.379 -30.862  1.00  0.50           N  
ATOM    372  CA  THR A  46      27.185 -14.682 -32.288  1.00  0.50           C  
ATOM    373  C   THR A  46      26.129 -13.828 -32.984  1.00  0.51           C  
ATOM    374  CB  THR A  46      26.885 -16.173 -32.532  1.00  0.47           C  
ATOM    375  O   THR A  46      24.969 -13.804 -32.568  1.00  0.48           O  
ATOM    376  CG2 THR A  46      28.130 -16.913 -33.012  1.00  0.42           C  
ATOM    377  OG1 THR A  46      26.430 -16.768 -31.310  1.00  0.40           O  
ATOM    378  N   TYR A  47      26.526 -12.770 -33.907  1.00  0.58           N  
ATOM    379  CA  TYR A  47      25.652 -12.154 -34.900  1.00  0.57           C  
ATOM    380  C   TYR A  47      25.010 -13.209 -35.791  1.00  0.58           C  
ATOM    381  CB  TYR A  47      26.433 -11.152 -35.756  1.00  0.53           C  
ATOM    382  O   TYR A  47      25.708 -13.960 -36.477  1.00  0.54           O  
ATOM    383  CG  TYR A  47      25.616 -10.533 -36.863  1.00  0.48           C  
ATOM    384  CD1 TYR A  47      24.649  -9.569 -36.587  1.00  0.44           C  
ATOM    385  CD2 TYR A  47      25.807 -10.912 -38.188  1.00  0.45           C  
ATOM    386  CE1 TYR A  47      23.892  -8.997 -37.604  1.00  0.47           C  
ATOM    387  CE2 TYR A  47      25.055 -10.347 -39.213  1.00  0.50           C  
ATOM    388  OH  TYR A  47      23.355  -8.829 -39.922  1.00  0.50           O  
ATOM    389  CZ  TYR A  47      24.102  -9.391 -38.912  1.00  0.43           C  
ATOM    390  N   LYS A  48      23.882 -13.497 -35.479  1.00  0.59           N  
ATOM    391  CA  LYS A  48      23.010 -14.249 -36.378  1.00  0.58           C  
ATOM    392  C   LYS A  48      22.158 -13.312 -37.229  1.00  0.59           C  
ATOM    393  CB  LYS A  48      22.112 -15.199 -35.584  1.00  0.56           C  
ATOM    394  O   LYS A  48      21.170 -12.754 -36.748  1.00  0.57           O  
ATOM    395  CG  LYS A  48      22.864 -16.322 -34.886  1.00  0.54           C  
ATOM    396  CD  LYS A  48      21.910 -17.284 -34.189  1.00  0.53           C  
ATOM    397  CE  LYS A  48      22.663 -18.380 -33.447  1.00  0.51           C  
ATOM    398  NZ  LYS A  48      21.733 -19.310 -32.739  1.00  0.44           N  
ATOM    399  N   PRO A  49      22.729 -12.730 -38.370  1.00  0.65           N  
ATOM    400  CA  PRO A  49      21.869 -11.998 -39.302  1.00  0.64           C  
ATOM    401  C   PRO A  49      20.528 -12.691 -39.537  1.00  0.64           C  
ATOM    402  CB  PRO A  49      22.696 -11.960 -40.590  1.00  0.61           C  
ATOM    403  O   PRO A  49      20.470 -13.921 -39.610  1.00  0.61           O  
ATOM    404  CG  PRO A  49      23.906 -12.784 -40.291  1.00  0.59           C  
ATOM    405  CD  PRO A  49      23.824 -13.253 -38.867  1.00  0.58           C  
ATOM    406  N   GLY A  50      19.382 -11.875 -39.291  1.00  0.62           N  
ATOM    407  CA  GLY A  50      18.032 -12.341 -39.567  1.00  0.61           C  
ATOM    408  C   GLY A  50      17.267 -12.728 -38.316  1.00  0.62           C  
ATOM    409  O   GLY A  50      16.236 -13.399 -38.395  1.00  0.59           O  
ATOM    410  N   GLY A  51      17.676 -12.226 -37.070  1.00  0.63           N  
ATOM    411  CA  GLY A  51      17.004 -12.458 -35.801  1.00  0.62           C  
ATOM    412  C   GLY A  51      16.150 -11.286 -35.356  1.00  0.63           C  
ATOM    413  O   GLY A  51      16.312 -10.169 -35.852  1.00  0.61           O  
ATOM    414  N   THR A  52      15.137 -11.621 -34.763  1.00  0.70           N  
ATOM    415  CA  THR A  52      14.279 -10.699 -34.028  1.00  0.70           C  
ATOM    416  C   THR A  52      14.982 -10.191 -32.772  1.00  0.69           C  
ATOM    417  CB  THR A  52      12.946 -11.365 -33.640  1.00  0.67           C  
ATOM    418  O   THR A  52      15.527 -10.980 -31.997  1.00  0.66           O  
ATOM    419  CG2 THR A  52      12.119 -11.702 -34.876  1.00  0.64           C  
ATOM    420  OG1 THR A  52      13.214 -12.571 -32.914  1.00  0.70           O  
ATOM    421  N   CYS A  53      15.166  -8.905 -32.649  1.00  0.68           N  
ATOM    422  CA  CYS A  53      15.818  -8.237 -31.529  1.00  0.69           C  
ATOM    423  C   CYS A  53      14.807  -7.465 -30.690  1.00  0.67           C  
ATOM    424  CB  CYS A  53      16.907  -7.289 -32.031  1.00  0.65           C  
ATOM    425  O   CYS A  53      14.107  -6.590 -31.203  1.00  0.64           O  
ATOM    426  SG  CYS A  53      18.227  -8.115 -32.946  1.00  0.64           S  
ATOM    427  N   ALA A  54      14.550  -7.940 -29.466  1.00  0.70           N  
ATOM    428  CA  ALA A  54      13.695  -7.265 -28.494  1.00  0.70           C  
ATOM    429  C   ALA A  54      14.444  -6.133 -27.796  1.00  0.70           C  
ATOM    430  CB  ALA A  54      13.168  -8.262 -27.465  1.00  0.67           C  
ATOM    431  O   ALA A  54      15.578  -6.315 -27.348  1.00  0.68           O  
ATOM    432  N   GLY A  55      13.937  -4.951 -27.814  1.00  0.75           N  
ATOM    433  CA  GLY A  55      14.365  -3.846 -26.972  1.00  0.74           C  
ATOM    434  C   GLY A  55      13.818  -3.925 -25.559  1.00  0.74           C  
ATOM    435  O   GLY A  55      12.660  -4.298 -25.356  1.00  0.72           O  
ATOM    436  N   SER A  56      14.703  -3.952 -24.642  1.00  0.76           N  
ATOM    437  CA  SER A  56      14.330  -3.937 -23.232  1.00  0.77           C  
ATOM    438  C   SER A  56      14.804  -2.659 -22.548  1.00  0.77           C  
ATOM    439  CB  SER A  56      14.908  -5.155 -22.511  1.00  0.75           C  
ATOM    440  O   SER A  56      15.756  -2.021 -23.004  1.00  0.75           O  
ATOM    441  OG  SER A  56      16.325  -5.141 -22.556  1.00  0.74           O  
ATOM    442  N   GLY A  57      14.001  -2.102 -21.597  1.00  0.82           N  
ATOM    443  CA  GLY A  57      14.335  -0.949 -20.776  1.00  0.82           C  
ATOM    444  C   GLY A  57      14.004  -1.145 -19.308  1.00  0.81           C  
ATOM    445  O   GLY A  57      13.178  -1.992 -18.961  1.00  0.79           O  
ATOM    446  N   LYS A  58      14.760  -0.647 -18.466  1.00  0.80           N  
ATOM    447  CA  LYS A  58      14.513  -0.600 -17.027  1.00  0.81           C  
ATOM    448  C   LYS A  58      14.540   0.835 -16.511  1.00  0.80           C  
ATOM    449  CB  LYS A  58      15.542  -1.447 -16.278  1.00  0.78           C  
ATOM    450  O   LYS A  58      15.504   1.567 -16.745  1.00  0.78           O  
ATOM    451  CG  LYS A  58      15.249  -1.608 -14.793  1.00  0.73           C  
ATOM    452  CD  LYS A  58      16.228  -2.568 -14.131  1.00  0.72           C  
ATOM    453  CE  LYS A  58      15.904  -2.769 -12.656  1.00  0.71           C  
ATOM    454  NZ  LYS A  58      16.762  -3.825 -12.040  1.00  0.64           N  
ATOM    455  N   ILE A  59      13.448   1.393 -15.948  1.00  0.82           N  
ATOM    456  CA  ILE A  59      13.350   2.733 -15.378  1.00  0.83           C  
ATOM    457  C   ILE A  59      13.077   2.637 -13.878  1.00  0.81           C  
ATOM    458  CB  ILE A  59      12.247   3.563 -16.071  1.00  0.80           C  
ATOM    459  O   ILE A  59      12.121   1.982 -13.456  1.00  0.78           O  
ATOM    460  CG1 ILE A  59      12.517   3.657 -17.578  1.00  0.79           C  
ATOM    461  CG2 ILE A  59      12.147   4.957 -15.445  1.00  0.78           C  
ATOM    462  CD1 ILE A  59      11.402   4.332 -18.365  1.00  0.76           C  
ATOM    463  N   THR A  60      13.978   3.101 -13.029  1.00  0.79           N  
ATOM    464  CA  THR A  60      13.813   3.167 -11.581  1.00  0.80           C  
ATOM    465  C   THR A  60      13.469   4.587 -11.139  1.00  0.79           C  
ATOM    466  CB  THR A  60      15.083   2.693 -10.852  1.00  0.77           C  
ATOM    467  O   THR A  60      14.199   5.531 -11.445  1.00  0.77           O  
ATOM    468  CG2 THR A  60      14.865   2.641  -9.343  1.00  0.73           C  
ATOM    469  OG1 THR A  60      15.435   1.385 -11.318  1.00  0.77           O  
ATOM    470  N   PHE A  61      12.312   4.843 -10.566  1.00  0.82           N  
ATOM    471  CA  PHE A  61      11.825   6.115 -10.045  1.00  0.83           C  
ATOM    472  C   PHE A  61      12.244   6.301  -8.592  1.00  0.81           C  
ATOM    473  CB  PHE A  61      10.300   6.199 -10.166  1.00  0.81           C  
ATOM    474  O   PHE A  61      12.421   5.324  -7.861  1.00  0.79           O  
ATOM    475  CG  PHE A  61       9.802   6.159 -11.586  1.00  0.81           C  
ATOM    476  CD1 PHE A  61       9.654   7.331 -12.318  1.00  0.78           C  
ATOM    477  CD2 PHE A  61       9.480   4.950 -12.187  1.00  0.79           C  
ATOM    478  CE1 PHE A  61       9.192   7.297 -13.632  1.00  0.81           C  
ATOM    479  CE2 PHE A  61       9.018   4.908 -13.500  1.00  0.80           C  
ATOM    480  CZ  PHE A  61       8.874   6.083 -14.220  1.00  0.79           C  
ATOM    481  N   THR A  62      12.577   7.561  -8.085  1.00  0.79           N  
ATOM    482  CA  THR A  62      13.004   7.906  -6.734  1.00  0.79           C  
ATOM    483  C   THR A  62      11.811   7.957  -5.785  1.00  0.76           C  
ATOM    484  CB  THR A  62      13.741   9.259  -6.710  1.00  0.75           C  
ATOM    485  O   THR A  62      11.956   8.316  -4.615  1.00  0.73           O  
ATOM    486  CG2 THR A  62      15.049   9.187  -7.491  1.00  0.69           C  
ATOM    487  OG1 THR A  62      12.902  10.263  -7.296  1.00  0.73           O  
ATOM    488  N   SER A  63      10.525   7.632  -6.210  1.00  0.79           N  
ATOM    489  CA  SER A  63       9.307   7.594  -5.406  1.00  0.80           C  
ATOM    490  C   SER A  63       8.488   6.343  -5.704  1.00  0.79           C  
ATOM    491  CB  SER A  63       8.459   8.841  -5.659  1.00  0.76           C  
ATOM    492  O   SER A  63       8.734   5.655  -6.697  1.00  0.77           O  
ATOM    493  OG  SER A  63       8.115   8.947  -7.030  1.00  0.70           O  
ATOM    494  N   ILE A  64       7.606   5.887  -4.899  1.00  0.76           N  
ATOM    495  CA  ILE A  64       6.647   4.819  -5.163  1.00  0.78           C  
ATOM    496  C   ILE A  64       5.595   5.305  -6.158  1.00  0.73           C  
ATOM    497  CB  ILE A  64       5.970   4.333  -3.862  1.00  0.72           C  
ATOM    498  O   ILE A  64       4.900   6.291  -5.904  1.00  0.68           O  
ATOM    499  CG1 ILE A  64       7.017   3.772  -2.893  1.00  0.60           C  
ATOM    500  CG2 ILE A  64       4.894   3.289  -4.171  1.00  0.57           C  
ATOM    501  CD1 ILE A  64       6.445   3.323  -1.555  1.00  0.59           C  
ATOM    502  N   ILE A  65       5.551   4.910  -7.279  1.00  0.78           N  
ATOM    503  CA  ILE A  65       4.655   5.230  -8.385  1.00  0.78           C  
ATOM    504  C   ILE A  65       3.614   4.124  -8.543  1.00  0.75           C  
ATOM    505  CB  ILE A  65       5.434   5.424  -9.706  1.00  0.74           C  
ATOM    506  O   ILE A  65       3.963   2.958  -8.740  1.00  0.71           O  
ATOM    507  CG1 ILE A  65       6.490   6.524  -9.546  1.00  0.66           C  
ATOM    508  CG2 ILE A  65       4.476   5.748 -10.855  1.00  0.66           C  
ATOM    509  CD1 ILE A  65       7.217   6.876 -10.836  1.00  0.65           C  
ATOM    510  N   THR A  66       2.320   4.387  -8.263  1.00  0.74           N  
ATOM    511  CA  THR A  66       1.166   3.499  -8.339  1.00  0.74           C  
ATOM    512  C   THR A  66       0.371   3.752  -9.617  1.00  0.73           C  
ATOM    513  CB  THR A  66       0.246   3.673  -7.116  1.00  0.70           C  
ATOM    514  O   THR A  66      -0.641   3.094  -9.866  1.00  0.70           O  
ATOM    515  CG2 THR A  66       0.949   3.244  -5.833  1.00  0.64           C  
ATOM    516  OG1 THR A  66      -0.132   5.051  -7.003  1.00  0.69           O  
ATOM    517  N   THR A  67       0.889   4.733 -10.575  1.00  0.76           N  
ATOM    518  CA  THR A  67       0.153   5.184 -11.750  1.00  0.78           C  
ATOM    519  C   THR A  67       0.375   4.235 -12.925  1.00  0.76           C  
ATOM    520  CB  THR A  67       0.566   6.611 -12.154  1.00  0.73           C  
ATOM    521  O   THR A  67      -0.382   4.255 -13.898  1.00  0.72           O  
ATOM    522  CG2 THR A  67       0.029   7.640 -11.164  1.00  0.62           C  
ATOM    523  OG1 THR A  67       1.996   6.697 -12.188  1.00  0.67           O  
ATOM    524  N   PHE A  68       1.393   3.269 -12.841  1.00  0.77           N  
ATOM    525  CA  PHE A  68       1.696   2.366 -13.945  1.00  0.79           C  
ATOM    526  C   PHE A  68       1.277   0.940 -13.610  1.00  0.76           C  
ATOM    527  CB  PHE A  68       3.190   2.409 -14.282  1.00  0.75           C  
ATOM    528  O   PHE A  68       1.465   0.482 -12.481  1.00  0.71           O  
ATOM    529  CG  PHE A  68       3.675   3.765 -14.720  1.00  0.72           C  
ATOM    530  CD1 PHE A  68       3.157   4.368 -15.860  1.00  0.69           C  
ATOM    531  CD2 PHE A  68       4.649   4.436 -13.993  1.00  0.72           C  
ATOM    532  CE1 PHE A  68       3.603   5.623 -16.268  1.00  0.75           C  
ATOM    533  CE2 PHE A  68       5.100   5.690 -14.394  1.00  0.75           C  
ATOM    534  CZ  PHE A  68       4.577   6.281 -15.533  1.00  0.74           C  
ATOM    535  N   ASN A  69       0.398   0.246 -14.461  1.00  0.76           N  
ATOM    536  CA  ASN A  69       0.013  -1.160 -14.426  1.00  0.79           C  
ATOM    537  C   ASN A  69       0.839  -1.993 -15.402  1.00  0.76           C  
ATOM    538  CB  ASN A  69      -1.480  -1.316 -14.726  1.00  0.74           C  
ATOM    539  O   ASN A  69       1.351  -1.468 -16.393  1.00  0.74           O  
ATOM    540  CG  ASN A  69      -2.354  -0.535 -13.764  1.00  0.68           C  
ATOM    541  ND2 ASN A  69      -3.021   0.494 -14.272  1.00  0.70           N  
ATOM    542  OD1 ASN A  69      -2.427  -0.853 -12.575  1.00  0.69           O  
ATOM    543  N   LYS A  70       1.162  -3.255 -15.189  1.00  0.61           N  
ATOM    544  CA  LYS A  70       1.781  -4.210 -16.104  1.00  0.66           C  
ATOM    545  C   LYS A  70       1.126  -4.156 -17.481  1.00  0.60           C  
ATOM    546  CB  LYS A  70       1.695  -5.628 -15.538  1.00  0.59           C  
ATOM    547  O   LYS A  70      -0.097  -4.041 -17.589  1.00  0.58           O  
ATOM    548  CG  LYS A  70       2.561  -5.858 -14.309  1.00  0.56           C  
ATOM    549  CD  LYS A  70       2.597  -7.330 -13.917  1.00  0.58           C  
ATOM    550  CE  LYS A  70       3.480  -7.564 -12.699  1.00  0.56           C  
ATOM    551  NZ  LYS A  70       3.555  -9.011 -12.339  1.00  0.51           N  
ATOM    552  N   LEU A  71       1.818  -3.907 -18.528  1.00  0.67           N  
ATOM    553  CA  LEU A  71       1.461  -3.887 -19.942  1.00  0.68           C  
ATOM    554  C   LEU A  71       1.027  -2.490 -20.373  1.00  0.66           C  
ATOM    555  CB  LEU A  71       0.343  -4.892 -20.228  1.00  0.64           C  
ATOM    556  O   LEU A  71       0.626  -2.286 -21.521  1.00  0.65           O  
ATOM    557  CG  LEU A  71       0.645  -6.355 -19.898  1.00  0.60           C  
ATOM    558  CD1 LEU A  71      -0.582  -7.221 -20.158  1.00  0.58           C  
ATOM    559  CD2 LEU A  71       1.838  -6.850 -20.708  1.00  0.61           C  
ATOM    560  N   ASP A  72       1.153  -1.541 -19.422  1.00  0.76           N  
ATOM    561  CA  ASP A  72       0.998  -0.165 -19.884  1.00  0.77           C  
ATOM    562  C   ASP A  72       2.114   0.218 -20.853  1.00  0.76           C  
ATOM    563  CB  ASP A  72       0.976   0.801 -18.697  1.00  0.75           C  
ATOM    564  O   ASP A  72       3.249  -0.243 -20.714  1.00  0.74           O  
ATOM    565  CG  ASP A  72      -0.307   0.719 -17.889  1.00  0.73           C  
ATOM    566  OD1 ASP A  72      -1.272   0.067 -18.342  1.00  0.73           O  
ATOM    567  OD2 ASP A  72      -0.353   1.313 -16.790  1.00  0.76           O  
ATOM    568  N   THR A  73       1.759   0.969 -21.920  1.00  0.75           N  
ATOM    569  CA  THR A  73       2.705   1.494 -22.899  1.00  0.77           C  
ATOM    570  C   THR A  73       3.377   2.760 -22.377  1.00  0.75           C  
ATOM    571  CB  THR A  73       2.011   1.793 -24.241  1.00  0.73           C  
ATOM    572  O   THR A  73       2.708   3.654 -21.854  1.00  0.73           O  
ATOM    573  CG2 THR A  73       3.028   2.172 -25.313  1.00  0.64           C  
ATOM    574  OG1 THR A  73       1.291   0.631 -24.670  1.00  0.69           O  
ATOM    575  N   LEU A  74       4.647   2.846 -22.276  1.00  0.81           N  
ATOM    576  CA  LEU A  74       5.468   3.986 -21.883  1.00  0.82           C  
ATOM    577  C   LEU A  74       6.358   4.437 -23.036  1.00  0.80           C  
ATOM    578  CB  LEU A  74       6.328   3.633 -20.666  1.00  0.79           C  
ATOM    579  O   LEU A  74       6.898   3.607 -23.771  1.00  0.77           O  
ATOM    580  CG  LEU A  74       5.577   3.346 -19.365  1.00  0.74           C  
ATOM    581  CD1 LEU A  74       6.537   2.817 -18.305  1.00  0.69           C  
ATOM    582  CD2 LEU A  74       4.864   4.599 -18.871  1.00  0.69           C  
ATOM    583  N   HIS A  75       6.373   5.729 -23.294  1.00  0.78           N  
ATOM    584  CA  HIS A  75       7.202   6.390 -24.297  1.00  0.79           C  
ATOM    585  C   HIS A  75       8.285   7.240 -23.643  1.00  0.78           C  
ATOM    586  CB  HIS A  75       6.340   7.255 -25.218  1.00  0.75           C  
ATOM    587  O   HIS A  75       8.096   8.441 -23.432  1.00  0.75           O  
ATOM    588  CG  HIS A  75       5.197   6.517 -25.838  1.00  0.70           C  
ATOM    589  CD2 HIS A  75       3.886   6.461 -25.502  1.00  0.67           C  
ATOM    590  ND1 HIS A  75       5.345   5.711 -26.946  1.00  0.68           N  
ATOM    591  CE1 HIS A  75       4.172   5.191 -27.266  1.00  0.65           C  
ATOM    592  NE2 HIS A  75       3.270   5.631 -26.405  1.00  0.63           N  
ATOM    593  N   PRO A  76       9.312   6.538 -23.035  1.00  0.82           N  
ATOM    594  CA  PRO A  76      10.384   7.344 -22.447  1.00  0.82           C  
ATOM    595  C   PRO A  76      11.128   8.184 -23.483  1.00  0.82           C  
ATOM    596  CB  PRO A  76      11.312   6.298 -21.825  1.00  0.80           C  
ATOM    597  O   PRO A  76      11.361   7.724 -24.603  1.00  0.80           O  
ATOM    598  CG  PRO A  76      10.564   5.008 -21.939  1.00  0.80           C  
ATOM    599  CD  PRO A  76       9.515   5.158 -23.003  1.00  0.80           C  
ATOM    600  N   GLU A  77      11.376   9.425 -23.211  1.00  0.83           N  
ATOM    601  CA  GLU A  77      12.055  10.377 -24.085  1.00  0.84           C  
ATOM    602  C   GLU A  77      13.262  11.001 -23.389  1.00  0.83           C  
ATOM    603  CB  GLU A  77      11.088  11.472 -24.543  1.00  0.81           C  
ATOM    604  O   GLU A  77      13.211  11.298 -22.194  1.00  0.81           O  
ATOM    605  CG  GLU A  77       9.877  10.946 -25.300  1.00  0.77           C  
ATOM    606  CD  GLU A  77       8.912  12.041 -25.724  1.00  0.75           C  
ATOM    607  OE1 GLU A  77       8.562  12.901 -24.884  1.00  0.77           O  
ATOM    608  OE2 GLU A  77       8.503  12.040 -26.906  1.00  0.74           O  
ATOM    609  N   ILE A  78      14.358  11.073 -24.002  1.00  0.80           N  
ATOM    610  CA  ILE A  78      15.554  11.769 -23.539  1.00  0.80           C  
ATOM    611  C   ILE A  78      15.735  13.065 -24.326  1.00  0.79           C  
ATOM    612  CB  ILE A  78      16.812  10.881 -23.672  1.00  0.79           C  
ATOM    613  O   ILE A  78      15.657  13.067 -25.556  1.00  0.76           O  
ATOM    614  CG1 ILE A  78      16.664   9.615 -22.819  1.00  0.79           C  
ATOM    615  CG2 ILE A  78      18.069  11.662 -23.280  1.00  0.78           C  
ATOM    616  CD1 ILE A  78      17.831   8.645 -22.945  1.00  0.77           C  
ATOM    617  N   GLY A  79      15.736  14.137 -23.677  1.00  0.80           N  
ATOM    618  CA  GLY A  79      15.873  15.473 -24.235  1.00  0.81           C  
ATOM    619  C   GLY A  79      17.302  15.981 -24.226  1.00  0.80           C  
ATOM    620  O   GLY A  79      18.036  15.768 -23.258  1.00  0.78           O  
ATOM    621  N   LEU A  80      17.798  16.503 -25.345  1.00  0.80           N  
ATOM    622  CA  LEU A  80      19.040  17.248 -25.524  1.00  0.80           C  
ATOM    623  C   LEU A  80      18.765  18.743 -25.646  1.00  0.79           C  
ATOM    624  CB  LEU A  80      19.788  16.752 -26.764  1.00  0.78           C  
ATOM    625  O   LEU A  80      17.909  19.159 -26.431  1.00  0.77           O  
ATOM    626  CG  LEU A  80      21.119  17.440 -27.073  1.00  0.76           C  
ATOM    627  CD1 LEU A  80      22.153  17.097 -26.007  1.00  0.73           C  
ATOM    628  CD2 LEU A  80      21.618  17.041 -28.458  1.00  0.74           C  
ATOM    629  N   LEU A  81      19.219  19.622 -24.724  1.00  0.79           N  
ATOM    630  CA  LEU A  81      19.070  21.072 -24.787  1.00  0.79           C  
ATOM    631  C   LEU A  81      19.770  21.637 -26.019  1.00  0.78           C  
ATOM    632  CB  LEU A  81      19.633  21.724 -23.522  1.00  0.77           C  
ATOM    633  O   LEU A  81      20.992  21.533 -26.147  1.00  0.75           O  
ATOM    634  CG  LEU A  81      19.454  23.239 -23.403  1.00  0.75           C  
ATOM    635  CD1 LEU A  81      17.977  23.588 -23.255  1.00  0.72           C  
ATOM    636  CD2 LEU A  81      20.258  23.781 -22.227  1.00  0.73           C  
ATOM    637  N   VAL A  82      19.059  21.787 -27.080  1.00  0.79           N  
ATOM    638  CA  VAL A  82      19.458  22.427 -28.329  1.00  0.79           C  
ATOM    639  C   VAL A  82      18.937  23.862 -28.365  1.00  0.77           C  
ATOM    640  CB  VAL A  82      18.944  21.643 -29.557  1.00  0.76           C  
ATOM    641  O   VAL A  82      17.726  24.088 -28.429  1.00  0.73           O  
ATOM    642  CG1 VAL A  82      19.395  22.313 -30.854  1.00  0.72           C  
ATOM    643  CG2 VAL A  82      19.426  20.194 -29.505  1.00  0.70           C  
ATOM    644  N   GLY A  83      19.810  24.830 -28.066  1.00  0.73           N  
ATOM    645  CA  GLY A  83      19.416  26.178 -27.688  1.00  0.73           C  
ATOM    646  C   GLY A  83      18.807  26.255 -26.301  1.00  0.72           C  
ATOM    647  O   GLY A  83      19.341  25.680 -25.350  1.00  0.70           O  
ATOM    648  N   ASP A  84      17.605  26.936 -26.132  1.00  0.72           N  
ATOM    649  CA  ASP A  84      16.873  27.117 -24.882  1.00  0.75           C  
ATOM    650  C   ASP A  84      15.776  26.066 -24.731  1.00  0.72           C  
ATOM    651  CB  ASP A  84      16.269  28.521 -24.813  1.00  0.67           C  
ATOM    652  O   ASP A  84      14.997  26.107 -23.776  1.00  0.70           O  
ATOM    653  CG  ASP A  84      17.315  29.621 -24.875  1.00  0.62           C  
ATOM    654  OD1 ASP A  84      18.423  29.440 -24.326  1.00  0.61           O  
ATOM    655  OD2 ASP A  84      17.027  30.678 -25.477  1.00  0.72           O  
ATOM    656  N   THR A  85      15.693  25.124 -25.679  1.00  0.73           N  
ATOM    657  CA  THR A  85      14.610  24.152 -25.574  1.00  0.75           C  
ATOM    658  C   THR A  85      15.144  22.730 -25.720  1.00  0.73           C  
ATOM    659  CB  THR A  85      13.525  24.407 -26.635  1.00  0.70           C  
ATOM    660  O   THR A  85      16.131  22.501 -26.422  1.00  0.72           O  
ATOM    661  CG2 THR A  85      12.879  25.776 -26.444  1.00  0.61           C  
ATOM    662  OG1 THR A  85      14.117  24.348 -27.939  1.00  0.67           O  
ATOM    663  N   TYR A  86      14.766  21.761 -24.962  1.00  0.76           N  
ATOM    664  CA  TYR A  86      15.108  20.345 -25.038  1.00  0.77           C  
ATOM    665  C   TYR A  86      14.532  19.712 -26.300  1.00  0.75           C  
ATOM    666  CB  TYR A  86      14.597  19.601 -23.801  1.00  0.74           C  
ATOM    667  O   TYR A  86      13.360  19.916 -26.624  1.00  0.71           O  
ATOM    668  CG  TYR A  86      15.391  19.887 -22.550  1.00  0.75           C  
ATOM    669  CD1 TYR A  86      16.572  19.200 -22.278  1.00  0.73           C  
ATOM    670  CD2 TYR A  86      14.962  20.843 -21.636  1.00  0.75           C  
ATOM    671  CE1 TYR A  86      17.306  19.459 -21.125  1.00  0.78           C  
ATOM    672  CE2 TYR A  86      15.688  21.111 -20.480  1.00  0.78           C  
ATOM    673  OH  TYR A  86      17.579  20.675 -19.091  1.00  0.72           O  
ATOM    674  CZ  TYR A  86      16.857  20.415 -20.234  1.00  0.75           C  
ATOM    675  N   GLN A  87      15.340  19.269 -27.150  1.00  0.78           N  
ATOM    676  CA  GLN A  87      14.927  18.427 -28.269  1.00  0.79           C  
ATOM    677  C   GLN A  87      14.803  16.967 -27.842  1.00  0.78           C  
ATOM    678  CB  GLN A  87      15.916  18.552 -29.429  1.00  0.76           C  
ATOM    679  O   GLN A  87      15.808  16.304 -27.580  1.00  0.75           O  
ATOM    680  CG  GLN A  87      16.083  19.976 -29.944  1.00  0.72           C  
ATOM    681  CD  GLN A  87      14.807  20.535 -30.545  1.00  0.69           C  
ATOM    682  NE2 GLN A  87      14.547  21.814 -30.298  1.00  0.65           N  
ATOM    683  OE1 GLN A  87      14.063  19.824 -31.227  1.00  0.72           O  
ATOM    684  N   TRP A  88      13.569  16.590 -27.523  1.00  0.78           N  
ATOM    685  CA  TRP A  88      13.199  15.310 -26.928  1.00  0.81           C  
ATOM    686  C   TRP A  88      13.255  14.191 -27.963  1.00  0.78           C  
ATOM    687  CB  TRP A  88      11.797  15.386 -26.316  1.00  0.75           C  
ATOM    688  O   TRP A  88      12.683  14.312 -29.049  1.00  0.72           O  
ATOM    689  CG  TRP A  88      11.682  16.352 -25.176  1.00  0.71           C  
ATOM    690  CD1 TRP A  88      11.179  17.623 -25.219  1.00  0.65           C  
ATOM    691  CD2 TRP A  88      12.084  16.126 -23.821  1.00  0.70           C  
ATOM    692  CE2 TRP A  88      11.794  17.304 -23.097  1.00  0.75           C  
ATOM    693  CE3 TRP A  88      12.660  15.040 -23.149  1.00  0.78           C  
ATOM    694  NE1 TRP A  88      11.244  18.201 -23.972  1.00  0.77           N  
ATOM    695  CH2 TRP A  88      12.627  16.349 -21.098  1.00  0.75           C  
ATOM    696  CZ2 TRP A  88      12.062  17.426 -21.731  1.00  0.75           C  
ATOM    697  CZ3 TRP A  88      12.926  15.164 -21.790  1.00  0.76           C  
ATOM    698  N   VAL A  89      14.036  13.145 -27.860  1.00  0.79           N  
ATOM    699  CA  VAL A  89      14.190  11.965 -28.705  1.00  0.79           C  
ATOM    700  C   VAL A  89      13.532  10.760 -28.036  1.00  0.79           C  
ATOM    701  CB  VAL A  89      15.677  11.666 -28.996  1.00  0.78           C  
ATOM    702  O   VAL A  89      13.849  10.428 -26.892  1.00  0.78           O  
ATOM    703  CG1 VAL A  89      15.816  10.428 -29.881  1.00  0.75           C  
ATOM    704  CG2 VAL A  89      16.345  12.873 -29.652  1.00  0.75           C  
ATOM    705  N   LYS A  90      12.496  10.209 -28.668  1.00  0.80           N  
ATOM    706  CA  LYS A  90      11.814   9.009 -28.192  1.00  0.81           C  
ATOM    707  C   LYS A  90      12.754   7.808 -28.186  1.00  0.81           C  
ATOM    708  CB  LYS A  90      10.588   8.711 -29.057  1.00  0.78           C  
ATOM    709  O   LYS A  90      13.479   7.575 -29.156  1.00  0.78           O  
ATOM    710  CG  LYS A  90       9.476   9.742 -28.931  1.00  0.73           C  
ATOM    711  CD  LYS A  90       8.264   9.363 -29.772  1.00  0.72           C  
ATOM    712  CE  LYS A  90       7.156  10.401 -29.658  1.00  0.66           C  
ATOM    713  NZ  LYS A  90       5.967  10.035 -30.484  1.00  0.60           N  
ATOM    714  N   MET A  91      12.837   7.088 -27.090  1.00  0.81           N  
ATOM    715  CA  MET A  91      13.686   5.910 -26.931  1.00  0.81           C  
ATOM    716  C   MET A  91      12.952   4.647 -27.371  1.00  0.79           C  
ATOM    717  CB  MET A  91      14.145   5.769 -25.479  1.00  0.79           C  
ATOM    718  O   MET A  91      13.581   3.626 -27.655  1.00  0.76           O  
ATOM    719  CG  MET A  91      14.930   6.965 -24.965  1.00  0.79           C  
ATOM    720  SD  MET A  91      16.392   7.346 -26.007  1.00  0.81           S  
ATOM    721  CE  MET A  91      17.409   5.880 -25.679  1.00  0.74           C  
ATOM    722  N   GLY A  92      11.622   4.750 -27.686  1.00  0.79           N  
ATOM    723  CA  GLY A  92      10.796   3.633 -28.115  1.00  0.79           C  
ATOM    724  C   GLY A  92       9.419   3.629 -27.479  1.00  0.79           C  
ATOM    725  O   GLY A  92       9.110   4.489 -26.651  1.00  0.77           O  
ATOM    726  N   GLU A  93       8.635   2.810 -27.894  1.00  0.79           N  
ATOM    727  CA  GLU A  93       7.389   2.450 -27.225  1.00  0.80           C  
ATOM    728  C   GLU A  93       7.537   1.145 -26.447  1.00  0.78           C  
ATOM    729  CB  GLU A  93       6.248   2.330 -28.239  1.00  0.77           C  
ATOM    730  O   GLU A  93       7.832   0.099 -27.029  1.00  0.76           O  
ATOM    731  CG  GLU A  93       4.880   2.121 -27.605  1.00  0.73           C  
ATOM    732  CD  GLU A  93       3.742   2.150 -28.612  1.00  0.72           C  
ATOM    733  OE1 GLU A  93       3.636   3.132 -29.381  1.00  0.74           O  
ATOM    734  OE2 GLU A  93       2.948   1.183 -28.631  1.00  0.70           O  
ATOM    735  N   TYR A  94       7.499   1.182 -25.137  1.00  0.84           N  
ATOM    736  CA  TYR A  94       7.760   0.051 -24.254  1.00  0.85           C  
ATOM    737  C   TYR A  94       6.514  -0.318 -23.457  1.00  0.83           C  
ATOM    738  CB  TYR A  94       8.914   0.370 -23.299  1.00  0.83           C  
ATOM    739  O   TYR A  94       5.686   0.544 -23.154  1.00  0.79           O  
ATOM    740  CG  TYR A  94      10.250   0.515 -23.988  1.00  0.81           C  
ATOM    741  CD1 TYR A  94      11.048  -0.598 -24.243  1.00  0.78           C  
ATOM    742  CD2 TYR A  94      10.716   1.763 -24.384  1.00  0.79           C  
ATOM    743  CE1 TYR A  94      12.280  -0.470 -24.876  1.00  0.80           C  
ATOM    744  CE2 TYR A  94      11.946   1.904 -25.018  1.00  0.79           C  
ATOM    745  OH  TYR A  94      13.938   0.916 -25.886  1.00  0.71           O  
ATOM    746  CZ  TYR A  94      12.720   0.783 -25.259  1.00  0.79           C  
ATOM    747  N   PHE A  95       6.211  -1.493 -23.265  1.00  0.82           N  
ATOM    748  CA  PHE A  95       5.210  -2.036 -22.353  1.00  0.83           C  
ATOM    749  C   PHE A  95       5.846  -2.435 -21.027  1.00  0.82           C  
ATOM    750  CB  PHE A  95       4.507  -3.243 -22.982  1.00  0.81           C  
ATOM    751  O   PHE A  95       6.948  -2.986 -21.001  1.00  0.80           O  
ATOM    752  CG  PHE A  95       3.845  -2.942 -24.300  1.00  0.78           C  
ATOM    753  CD1 PHE A  95       2.531  -2.493 -24.347  1.00  0.75           C  
ATOM    754  CD2 PHE A  95       4.538  -3.108 -25.492  1.00  0.76           C  
ATOM    755  CE1 PHE A  95       1.916  -2.213 -25.565  1.00  0.76           C  
ATOM    756  CE2 PHE A  95       3.930  -2.830 -26.713  1.00  0.75           C  
ATOM    757  CZ  PHE A  95       2.619  -2.384 -26.747  1.00  0.74           C  
ATOM    758  N   ILE A  96       5.234  -2.071 -19.957  1.00  0.78           N  
ATOM    759  CA  ILE A  96       5.713  -2.382 -18.615  1.00  0.79           C  
ATOM    760  C   ILE A  96       5.566  -3.879 -18.348  1.00  0.77           C  
ATOM    761  CB  ILE A  96       4.955  -1.570 -17.541  1.00  0.76           C  
ATOM    762  O   ILE A  96       4.449  -4.392 -18.255  1.00  0.74           O  
ATOM    763  CG1 ILE A  96       5.130  -0.067 -17.787  1.00  0.73           C  
ATOM    764  CG2 ILE A  96       5.431  -1.954 -16.137  1.00  0.73           C  
ATOM    765  CD1 ILE A  96       4.335   0.813 -16.833  1.00  0.72           C  
ATOM    766  N   ASN A  97       6.703  -4.677 -18.404  1.00  0.82           N  
ATOM    767  CA  ASN A  97       6.747  -6.106 -18.116  1.00  0.82           C  
ATOM    768  C   ASN A  97       6.599  -6.382 -16.622  1.00  0.80           C  
ATOM    769  CB  ASN A  97       8.045  -6.721 -18.643  1.00  0.79           C  
ATOM    770  O   ASN A  97       5.850  -7.274 -16.222  1.00  0.77           O  
ATOM    771  CG  ASN A  97       8.132  -8.213 -18.385  1.00  0.72           C  
ATOM    772  ND2 ASN A  97       9.177  -8.633 -17.683  1.00  0.70           N  
ATOM    773  OD1 ASN A  97       7.267  -8.981 -18.814  1.00  0.70           O  
ATOM    774  N   ASP A  98       7.196  -5.757 -15.827  1.00  0.75           N  
ATOM    775  CA  ASP A  98       7.193  -5.949 -14.380  1.00  0.77           C  
ATOM    776  C   ASP A  98       7.428  -4.629 -13.650  1.00  0.75           C  
ATOM    777  CB  ASP A  98       8.255  -6.972 -13.972  1.00  0.73           C  
ATOM    778  O   ASP A  98       8.082  -3.728 -14.180  1.00  0.74           O  
ATOM    779  CG  ASP A  98       8.002  -7.574 -12.601  1.00  0.69           C  
ATOM    780  OD1 ASP A  98       6.867  -7.469 -12.088  1.00  0.70           O  
ATOM    781  OD2 ASP A  98       8.948  -8.157 -12.027  1.00  0.77           O  
ATOM    782  N   ILE A  99       6.663  -4.362 -12.527  1.00  0.79           N  
ATOM    783  CA  ILE A  99       6.777  -3.222 -11.623  1.00  0.80           C  
ATOM    784  C   ILE A  99       7.317  -3.687 -10.272  1.00  0.78           C  
ATOM    785  CB  ILE A  99       5.419  -2.507 -11.440  1.00  0.76           C  
ATOM    786  O   ILE A  99       6.689  -4.503  -9.593  1.00  0.75           O  
ATOM    787  CG1 ILE A  99       4.849  -2.088 -12.800  1.00  0.70           C  
ATOM    788  CG2 ILE A  99       5.566  -1.298 -10.512  1.00  0.69           C  
ATOM    789  CD1 ILE A  99       3.439  -1.517 -12.731  1.00  0.69           C  
ATOM    790  N   GLU A 100       8.576  -3.460  -9.938  1.00  0.77           N  
ATOM    791  CA  GLU A 100       9.194  -3.734  -8.644  1.00  0.79           C  
ATOM    792  C   GLU A 100       9.169  -2.499  -7.747  1.00  0.77           C  
ATOM    793  CB  GLU A 100      10.634  -4.221  -8.829  1.00  0.76           C  
ATOM    794  O   GLU A 100       9.721  -1.456  -8.103  1.00  0.75           O  
ATOM    795  CG  GLU A 100      11.279  -4.733  -7.549  1.00  0.70           C  
ATOM    796  CD  GLU A 100      12.715  -5.192  -7.743  1.00  0.68           C  
ATOM    797  OE1 GLU A 100      13.210  -5.168  -8.893  1.00  0.71           O  
ATOM    798  OE2 GLU A 100      13.351  -5.580  -6.738  1.00  0.67           O  
ATOM    799  N   ILE A 101       8.373  -2.519  -6.620  1.00  0.77           N  
ATOM    800  CA  ILE A 101       8.297  -1.469  -5.610  1.00  0.78           C  
ATOM    801  C   ILE A 101       9.184  -1.831  -4.422  1.00  0.76           C  
ATOM    802  CB  ILE A 101       6.843  -1.237  -5.143  1.00  0.74           C  
ATOM    803  O   ILE A 101       8.977  -2.862  -3.776  1.00  0.73           O  
ATOM    804  CG1 ILE A 101       5.947  -0.889  -6.338  1.00  0.67           C  
ATOM    805  CG2 ILE A 101       6.786  -0.139  -4.078  1.00  0.66           C  
ATOM    806  CD1 ILE A 101       4.466  -0.801  -5.996  1.00  0.66           C  
ATOM    807  N   ASP A 102      10.367  -1.303  -4.177  1.00  0.78           N  
ATOM    808  CA  ASP A 102      11.229  -1.379  -3.001  1.00  0.80           C  
ATOM    809  C   ASP A 102      10.858  -0.307  -1.979  1.00  0.78           C  
ATOM    810  CB  ASP A 102      12.699  -1.236  -3.403  1.00  0.76           C  
ATOM    811  O   ASP A 102      11.192   0.867  -2.154  1.00  0.75           O  
ATOM    812  CG  ASP A 102      13.655  -1.484  -2.250  1.00  0.73           C  
ATOM    813  OD1 ASP A 102      13.221  -1.445  -1.078  1.00  0.74           O  
ATOM    814  OD2 ASP A 102      14.854  -1.717  -2.515  1.00  0.81           O  
ATOM    815  N   ARG A 103       9.895  -0.658  -0.941  1.00  0.55           N  
ATOM    816  CA  ARG A 103       9.381   0.209   0.114  1.00  0.59           C  
ATOM    817  C   ARG A 103      10.483   0.590   1.096  1.00  0.53           C  
ATOM    818  CB  ARG A 103       8.229  -0.472   0.857  1.00  0.52           C  
ATOM    819  O   ARG A 103      10.409   1.635   1.747  1.00  0.52           O  
ATOM    820  CG  ARG A 103       6.985  -0.679   0.008  1.00  0.50           C  
ATOM    821  CD  ARG A 103       5.834  -1.250   0.824  1.00  0.53           C  
ATOM    822  NE  ARG A 103       4.645  -1.463   0.003  1.00  0.48           N  
ATOM    823  NH1 ARG A 103       3.290  -2.095   1.764  1.00  0.37           N  
ATOM    824  NH2 ARG A 103       2.449  -2.022  -0.367  1.00  0.32           N  
ATOM    825  CZ  ARG A 103       3.464  -1.859   0.468  1.00  0.48           C  
ATOM    826  N   ASN A 104      11.665  -0.207   1.186  1.00  0.71           N  
ATOM    827  CA  ASN A 104      12.796   0.144   2.039  1.00  0.74           C  
ATOM    828  C   ASN A 104      13.655   1.237   1.409  1.00  0.67           C  
ATOM    829  CB  ASN A 104      13.647  -1.093   2.337  1.00  0.68           C  
ATOM    830  O   ASN A 104      14.120   2.143   2.103  1.00  0.64           O  
ATOM    831  CG  ASN A 104      12.940  -2.083   3.242  1.00  0.62           C  
ATOM    832  ND2 ASN A 104      13.273  -3.360   3.098  1.00  0.61           N  
ATOM    833  OD1 ASN A 104      12.101  -1.703   4.063  1.00  0.60           O  
ATOM    834  N   ARG A 105      13.669   1.429   0.042  1.00  0.69           N  
ATOM    835  CA  ARG A 105      14.450   2.431  -0.677  1.00  0.69           C  
ATOM    836  C   ARG A 105      13.541   3.433  -1.380  1.00  0.65           C  
ATOM    837  CB  ARG A 105      15.377   1.762  -1.694  1.00  0.65           C  
ATOM    838  O   ARG A 105      14.019   4.386  -1.998  1.00  0.63           O  
ATOM    839  CG  ARG A 105      16.465   0.906  -1.066  1.00  0.63           C  
ATOM    840  CD  ARG A 105      17.423   0.353  -2.113  1.00  0.63           C  
ATOM    841  NE  ARG A 105      18.442  -0.503  -1.512  1.00  0.55           N  
ATOM    842  NH1 ARG A 105      19.415  -1.104  -3.520  1.00  0.44           N  
ATOM    843  NH2 ARG A 105      20.245  -1.925  -1.547  1.00  0.40           N  
ATOM    844  CZ  ARG A 105      19.365  -1.175  -2.194  1.00  0.60           C  
ATOM    845  N   ASN A 106      12.101   3.356  -1.145  1.00  0.79           N  
ATOM    846  CA  ASN A 106      11.098   4.225  -1.751  1.00  0.81           C  
ATOM    847  C   ASN A 106      11.332   4.394  -3.249  1.00  0.78           C  
ATOM    848  CB  ASN A 106      11.082   5.590  -1.059  1.00  0.74           C  
ATOM    849  O   ASN A 106      11.307   5.513  -3.764  1.00  0.73           O  
ATOM    850  CG  ASN A 106      10.448   5.540   0.317  1.00  0.67           C  
ATOM    851  ND2 ASN A 106      10.768   6.522   1.153  1.00  0.66           N  
ATOM    852  OD1 ASN A 106       9.679   4.627   0.627  1.00  0.62           O  
ATOM    853  N   THR A 107      11.768   3.354  -3.998  1.00  0.77           N  
ATOM    854  CA  THR A 107      11.923   3.432  -5.446  1.00  0.79           C  
ATOM    855  C   THR A 107      10.977   2.460  -6.145  1.00  0.78           C  
ATOM    856  CB  THR A 107      13.374   3.135  -5.870  1.00  0.76           C  
ATOM    857  O   THR A 107      10.567   1.456  -5.559  1.00  0.77           O  
ATOM    858  CG2 THR A 107      14.341   4.150  -5.270  1.00  0.70           C  
ATOM    859  OG1 THR A 107      13.737   1.823  -5.422  1.00  0.76           O  
ATOM    860  N   THR A 108      10.358   2.723  -7.241  1.00  0.81           N  
ATOM    861  CA  THR A 108       9.610   1.890  -8.175  1.00  0.82           C  
ATOM    862  C   THR A 108      10.399   1.681  -9.465  1.00  0.81           C  
ATOM    863  CB  THR A 108       8.239   2.509  -8.503  1.00  0.80           C  
ATOM    864  O   THR A 108      10.844   2.646 -10.089  1.00  0.80           O  
ATOM    865  CG2 THR A 108       7.438   1.610  -9.438  1.00  0.76           C  
ATOM    866  OG1 THR A 108       7.502   2.694  -7.288  1.00  0.81           O  
ATOM    867  N   THR A 109      10.806   0.554  -9.725  1.00  0.82           N  
ATOM    868  CA  THR A 109      11.526   0.150 -10.928  1.00  0.83           C  
ATOM    869  C   THR A 109      10.580  -0.510 -11.928  1.00  0.82           C  
ATOM    870  CB  THR A 109      12.678  -0.815 -10.592  1.00  0.80           C  
ATOM    871  O   THR A 109       9.855  -1.444 -11.581  1.00  0.80           O  
ATOM    872  CG2 THR A 109      13.444  -1.214 -11.849  1.00  0.75           C  
ATOM    873  OG1 THR A 109      13.578  -0.175  -9.679  1.00  0.80           O  
ATOM    874  N   LEU A 110      10.383   0.034 -13.082  1.00  0.82           N  
ATOM    875  CA  LEU A 110       9.615  -0.507 -14.199  1.00  0.83           C  
ATOM    876  C   LEU A 110      10.519  -1.270 -15.161  1.00  0.82           C  
ATOM    877  CB  LEU A 110       8.888   0.616 -14.944  1.00  0.81           C  
ATOM    878  O   LEU A 110      11.540  -0.744 -15.609  1.00  0.79           O  
ATOM    879  CG  LEU A 110       8.048   1.564 -14.088  1.00  0.80           C  
ATOM    880  CD1 LEU A 110       7.378   2.617 -14.965  1.00  0.77           C  
ATOM    881  CD2 LEU A 110       7.008   0.785 -13.290  1.00  0.78           C  
ATOM    882  N   GLU A 111      10.276  -2.605 -15.374  1.00  0.81           N  
ATOM    883  CA  GLU A 111      10.900  -3.392 -16.434  1.00  0.82           C  
ATOM    884  C   GLU A 111      10.105  -3.298 -17.733  1.00  0.80           C  
ATOM    885  CB  GLU A 111      11.037  -4.856 -16.006  1.00  0.78           C  
ATOM    886  O   GLU A 111       8.899  -3.556 -17.749  1.00  0.77           O  
ATOM    887  CG  GLU A 111      11.978  -5.067 -14.829  1.00  0.70           C  
ATOM    888  CD  GLU A 111      12.372  -6.522 -14.628  1.00  0.68           C  
ATOM    889  OE1 GLU A 111      11.727  -7.413 -15.226  1.00  0.67           O  
ATOM    890  OE2 GLU A 111      13.332  -6.773 -13.866  1.00  0.64           O  
ATOM    891  N   LEU A 112      10.652  -2.681 -18.757  1.00  0.83           N  
ATOM    892  CA  LEU A 112      10.015  -2.316 -20.017  1.00  0.84           C  
ATOM    893  C   LEU A 112      10.453  -3.251 -21.139  1.00  0.82           C  
ATOM    894  CB  LEU A 112      10.345  -0.867 -20.386  1.00  0.82           C  
ATOM    895  O   LEU A 112      11.613  -3.668 -21.188  1.00  0.79           O  
ATOM    896  CG  LEU A 112      10.109   0.180 -19.297  1.00  0.80           C  
ATOM    897  CD1 LEU A 112      10.544   1.558 -19.784  1.00  0.76           C  
ATOM    898  CD2 LEU A 112       8.643   0.194 -18.876  1.00  0.77           C  
ATOM    899  N   MET A 113       9.570  -3.738 -21.968  1.00  0.79           N  
ATOM    900  CA  MET A 113       9.814  -4.521 -23.176  1.00  0.81           C  
ATOM    901  C   MET A 113       9.144  -3.878 -24.385  1.00  0.79           C  
ATOM    902  CB  MET A 113       9.311  -5.955 -22.999  1.00  0.76           C  
ATOM    903  O   MET A 113       8.074  -3.279 -24.262  1.00  0.76           O  
ATOM    904  CG  MET A 113      10.031  -6.726 -21.904  1.00  0.68           C  
ATOM    905  SD  MET A 113       9.509  -8.484 -21.824  1.00  0.65           S  
ATOM    906  CE  MET A 113      10.352  -9.134 -23.293  1.00  0.59           C  
ATOM    907  N   ASP A 114       9.776  -3.883 -25.507  1.00  0.80           N  
ATOM    908  CA  ASP A 114       9.195  -3.318 -26.721  1.00  0.81           C  
ATOM    909  C   ASP A 114       8.168  -4.268 -27.332  1.00  0.79           C  
ATOM    910  CB  ASP A 114      10.290  -3.000 -27.742  1.00  0.78           C  
ATOM    911  O   ASP A 114       7.836  -5.297 -26.739  1.00  0.75           O  
ATOM    912  CG  ASP A 114      10.971  -4.243 -28.287  1.00  0.77           C  
ATOM    913  OD1 ASP A 114      10.482  -5.366 -28.038  1.00  0.78           O  
ATOM    914  OD2 ASP A 114      12.008  -4.098 -28.970  1.00  0.81           O  
ATOM    915  N   GLY A 115       7.640  -4.030 -28.344  1.00  0.78           N  
ATOM    916  CA  GLY A 115       6.541  -4.740 -28.979  1.00  0.78           C  
ATOM    917  C   GLY A 115       6.871  -6.185 -29.299  1.00  0.78           C  
ATOM    918  O   GLY A 115       5.973  -6.988 -29.564  1.00  0.76           O  
ATOM    919  N   MET A 116       8.139  -6.593 -29.235  1.00  0.80           N  
ATOM    920  CA  MET A 116       8.593  -7.952 -29.516  1.00  0.81           C  
ATOM    921  C   MET A 116       7.957  -8.949 -28.552  1.00  0.79           C  
ATOM    922  CB  MET A 116      10.118  -8.039 -29.426  1.00  0.77           C  
ATOM    923  O   MET A 116       7.694 -10.094 -28.922  1.00  0.76           O  
ATOM    924  CG  MET A 116      10.696  -9.306 -30.035  1.00  0.72           C  
ATOM    925  SD  MET A 116      10.286  -9.481 -31.815  1.00  0.69           S  
ATOM    926  CE  MET A 116      11.700  -8.618 -32.556  1.00  0.62           C  
ATOM    927  N   PHE A 117       7.557  -8.424 -27.399  1.00  0.73           N  
ATOM    928  CA  PHE A 117       6.953  -9.325 -26.424  1.00  0.74           C  
ATOM    929  C   PHE A 117       5.573  -9.777 -26.887  1.00  0.72           C  
ATOM    930  CB  PHE A 117       6.852  -8.647 -25.054  1.00  0.70           C  
ATOM    931  O   PHE A 117       5.139 -10.887 -26.570  1.00  0.68           O  
ATOM    932  CG  PHE A 117       5.596  -7.840 -24.868  1.00  0.67           C  
ATOM    933  CD1 PHE A 117       5.574  -6.483 -25.167  1.00  0.62           C  
ATOM    934  CD2 PHE A 117       4.436  -8.438 -24.393  1.00  0.63           C  
ATOM    935  CE1 PHE A 117       4.413  -5.733 -24.996  1.00  0.57           C  
ATOM    936  CE2 PHE A 117       3.271  -7.695 -24.219  1.00  0.57           C  
ATOM    937  CZ  PHE A 117       3.262  -6.343 -24.520  1.00  0.56           C  
ATOM    938  N   LYS A 118       4.847  -8.935 -27.707  1.00  0.77           N  
ATOM    939  CA  LYS A 118       3.547  -9.305 -28.260  1.00  0.78           C  
ATOM    940  C   LYS A 118       3.676 -10.472 -29.234  1.00  0.77           C  
ATOM    941  CB  LYS A 118       2.900  -8.108 -28.959  1.00  0.76           C  
ATOM    942  O   LYS A 118       2.690 -11.149 -29.535  1.00  0.75           O  
ATOM    943  CG  LYS A 118       2.472  -6.995 -28.013  1.00  0.74           C  
ATOM    944  CD  LYS A 118       1.760  -5.873 -28.757  1.00  0.73           C  
ATOM    945  CE  LYS A 118       1.304  -4.773 -27.807  1.00  0.71           C  
ATOM    946  NZ  LYS A 118       0.672  -3.635 -28.540  1.00  0.68           N  
ATOM    947  N   LEU A 119       4.922 -10.793 -29.616  1.00  0.80           N  
ATOM    948  CA  LEU A 119       5.151 -11.795 -30.651  1.00  0.80           C  
ATOM    949  C   LEU A 119       5.532 -13.137 -30.033  1.00  0.79           C  
ATOM    950  CB  LEU A 119       6.248 -11.333 -31.613  1.00  0.78           C  
ATOM    951  O   LEU A 119       5.685 -14.132 -30.746  1.00  0.76           O  
ATOM    952  CG  LEU A 119       6.008 -10.002 -32.326  1.00  0.77           C  
ATOM    953  CD1 LEU A 119       7.199  -9.652 -33.212  1.00  0.75           C  
ATOM    954  CD2 LEU A 119       4.723 -10.059 -33.146  1.00  0.75           C  
ATOM    955  N   ASN A 120       5.689 -13.251 -28.582  1.00  0.73           N  
ATOM    956  CA  ASN A 120       5.989 -14.484 -27.862  1.00  0.73           C  
ATOM    957  C   ASN A 120       4.751 -15.365 -27.718  1.00  0.71           C  
ATOM    958  CB  ASN A 120       6.581 -14.171 -26.486  1.00  0.69           C  
ATOM    959  O   ASN A 120       4.752 -16.323 -26.943  1.00  0.67           O  
ATOM    960  CG  ASN A 120       8.028 -13.726 -26.561  1.00  0.65           C  
ATOM    961  ND2 ASN A 120       8.492 -13.041 -25.522  1.00  0.66           N  
ATOM    962  OD1 ASN A 120       8.723 -13.993 -27.544  1.00  0.64           O  
ATOM    963  N   ARG A 121       3.757 -15.146 -28.563  1.00  0.72           N  
ATOM    964  CA  ARG A 121       2.573 -15.998 -28.588  1.00  0.74           C  
ATOM    965  C   ARG A 121       2.639 -16.995 -29.741  1.00  0.71           C  
ATOM    966  CB  ARG A 121       1.303 -15.151 -28.701  1.00  0.70           C  
ATOM    967  O   ARG A 121       3.366 -16.780 -30.713  1.00  0.69           O  
ATOM    968  CG  ARG A 121       1.097 -14.194 -27.538  1.00  0.67           C  
ATOM    969  CD  ARG A 121      -0.172 -13.369 -27.705  1.00  0.65           C  
ATOM    970  NE  ARG A 121      -0.333 -12.402 -26.623  1.00  0.59           N  
ATOM    971  NH1 ARG A 121      -2.364 -11.594 -27.369  1.00  0.50           N  
ATOM    972  NH2 ARG A 121      -1.416 -10.741 -25.464  1.00  0.46           N  
ATOM    973  CZ  ARG A 121      -1.371 -11.581 -26.488  1.00  0.59           C  
ATOM    974  N   GLU A 122       2.098 -18.103 -29.665  1.00  0.73           N  
ATOM    975  CA  GLU A 122       2.071 -19.132 -30.700  1.00  0.75           C  
ATOM    976  C   GLU A 122       1.630 -18.554 -32.042  1.00  0.73           C  
ATOM    977  CB  GLU A 122       1.146 -20.281 -30.293  1.00  0.70           C  
ATOM    978  O   GLU A 122       0.666 -17.789 -32.107  1.00  0.70           O  
ATOM    979  CG  GLU A 122       1.208 -21.481 -31.227  1.00  0.65           C  
ATOM    980  CD  GLU A 122       0.378 -22.660 -30.745  1.00  0.64           C  
ATOM    981  OE1 GLU A 122      -0.357 -22.515 -29.742  1.00  0.70           O  
ATOM    982  OE2 GLU A 122       0.465 -23.738 -31.375  1.00  0.65           O  
ATOM    983  N   TYR A 123       2.365 -18.846 -33.048  1.00  0.78           N  
ATOM    984  CA  TYR A 123       2.057 -18.438 -34.414  1.00  0.79           C  
ATOM    985  C   TYR A 123       0.883 -19.237 -34.970  1.00  0.76           C  
ATOM    986  CB  TYR A 123       3.282 -18.613 -35.317  1.00  0.75           C  
ATOM    987  O   TYR A 123       0.966 -20.460 -35.106  1.00  0.71           O  
ATOM    988  CG  TYR A 123       3.028 -18.252 -36.760  1.00  0.74           C  
ATOM    989  CD1 TYR A 123       2.878 -16.923 -37.150  1.00  0.71           C  
ATOM    990  CD2 TYR A 123       2.938 -19.238 -37.737  1.00  0.74           C  
ATOM    991  CE1 TYR A 123       2.643 -16.585 -38.478  1.00  0.78           C  
ATOM    992  CE2 TYR A 123       2.703 -18.912 -39.068  1.00  0.77           C  
ATOM    993  OH  TYR A 123       2.324 -17.256 -40.746  1.00  0.71           O  
ATOM    994  CZ  TYR A 123       2.557 -17.585 -39.429  1.00  0.77           C  
ATOM    995  N   VAL A 124      -0.237 -18.631 -34.918  1.00  0.75           N  
ATOM    996  CA  VAL A 124      -1.432 -19.114 -35.602  1.00  0.76           C  
ATOM    997  C   VAL A 124      -1.600 -18.379 -36.929  1.00  0.74           C  
ATOM    998  CB  VAL A 124      -2.695 -18.937 -34.730  1.00  0.72           C  
ATOM    999  O   VAL A 124      -1.538 -17.148 -36.977  1.00  0.71           O  
ATOM   1000  CG1 VAL A 124      -3.916 -19.545 -35.419  1.00  0.62           C  
ATOM   1001  CG2 VAL A 124      -2.486 -19.565 -33.354  1.00  0.61           C  
ATOM   1002  N   THR A 125      -1.587 -19.045 -38.177  1.00  0.75           N  
ATOM   1003  CA  THR A 125      -1.629 -18.478 -39.520  1.00  0.76           C  
ATOM   1004  C   THR A 125      -2.893 -18.916 -40.253  1.00  0.75           C  
ATOM   1005  CB  THR A 125      -0.390 -18.887 -40.338  1.00  0.72           C  
ATOM   1006  O   THR A 125      -3.375 -20.034 -40.057  1.00  0.71           O  
ATOM   1007  CG2 THR A 125      -0.313 -20.401 -40.500  1.00  0.65           C  
ATOM   1008  OG1 THR A 125      -0.460 -18.282 -41.635  1.00  0.74           O  
ATOM   1009  N   ASP A 126      -3.479 -17.939 -40.855  1.00  0.73           N  
ATOM   1010  CA  ASP A 126      -4.534 -18.201 -41.828  1.00  0.74           C  
ATOM   1011  C   ASP A 126      -3.980 -18.210 -43.251  1.00  0.72           C  
ATOM   1012  CB  ASP A 126      -5.649 -17.161 -41.704  1.00  0.70           C  
ATOM   1013  O   ASP A 126      -4.737 -18.324 -44.217  1.00  0.69           O  
ATOM   1014  CG  ASP A 126      -6.272 -17.120 -40.320  1.00  0.65           C  
ATOM   1015  OD1 ASP A 126      -6.517 -18.195 -39.730  1.00  0.64           O  
ATOM   1016  OD2 ASP A 126      -6.523 -16.004 -39.816  1.00  0.70           O  
ATOM   1017  N   LEU A 127      -2.615 -18.018 -43.391  1.00  0.73           N  
ATOM   1018  CA  LEU A 127      -1.987 -18.017 -44.708  1.00  0.73           C  
ATOM   1019  C   LEU A 127      -1.862 -19.437 -45.251  1.00  0.71           C  
ATOM   1020  CB  LEU A 127      -0.606 -17.360 -44.643  1.00  0.70           C  
ATOM   1021  O   LEU A 127      -1.566 -20.370 -44.500  1.00  0.67           O  
ATOM   1022  CG  LEU A 127      -0.583 -15.857 -44.358  1.00  0.68           C  
ATOM   1023  CD1 LEU A 127       0.850 -15.381 -44.142  1.00  0.64           C  
ATOM   1024  CD2 LEU A 127      -1.242 -15.087 -45.497  1.00  0.64           C  
ATOM   1025  N   HIS A 128      -2.296 -19.583 -46.493  1.00  0.67           N  
ATOM   1026  CA  HIS A 128      -1.958 -20.776 -47.262  1.00  0.69           C  
ATOM   1027  C   HIS A 128      -0.501 -20.746 -47.713  1.00  0.66           C  
ATOM   1028  CB  HIS A 128      -2.880 -20.910 -48.475  1.00  0.64           C  
ATOM   1029  O   HIS A 128      -0.063 -19.784 -48.347  1.00  0.64           O  
ATOM   1030  CG  HIS A 128      -4.293 -21.247 -48.119  1.00  0.59           C  
ATOM   1031  CD2 HIS A 128      -5.463 -20.911 -48.712  1.00  0.54           C  
ATOM   1032  ND1 HIS A 128      -4.622 -22.020 -47.027  1.00  0.56           N  
ATOM   1033  CE1 HIS A 128      -5.937 -22.146 -46.964  1.00  0.49           C  
ATOM   1034  NE2 HIS A 128      -6.471 -21.482 -47.975  1.00  0.50           N  
ATOM   1035  N   PHE A 129       0.290 -21.756 -47.330  1.00  0.68           N  
ATOM   1036  CA  PHE A 129       1.687 -21.947 -47.704  1.00  0.71           C  
ATOM   1037  C   PHE A 129       1.798 -22.788 -48.970  1.00  0.67           C  
ATOM   1038  CB  PHE A 129       2.464 -22.611 -46.563  1.00  0.63           C  
ATOM   1039  O   PHE A 129       1.061 -23.760 -49.143  1.00  0.62           O  
ATOM   1040  CG  PHE A 129       2.646 -21.728 -45.358  1.00  0.59           C  
ATOM   1041  CD1 PHE A 129       3.740 -20.877 -45.261  1.00  0.55           C  
ATOM   1042  CD2 PHE A 129       1.722 -21.749 -44.322  1.00  0.58           C  
ATOM   1043  CE1 PHE A 129       3.911 -20.059 -44.147  1.00  0.57           C  
ATOM   1044  CE2 PHE A 129       1.886 -20.934 -43.205  1.00  0.57           C  
ATOM   1045  CZ  PHE A 129       2.982 -20.091 -43.119  1.00  0.56           C  
ATOM   1046  N   PRO A 130       2.373 -22.477 -49.999  1.00  0.69           N  
ATOM   1047  CA  PRO A 130       3.516 -21.577 -49.830  1.00  0.71           C  
ATOM   1048  C   PRO A 130       3.105 -20.108 -49.753  1.00  0.70           C  
ATOM   1049  CB  PRO A 130       4.361 -21.842 -51.079  1.00  0.67           C  
ATOM   1050  O   PRO A 130       2.218 -19.672 -50.491  1.00  0.68           O  
ATOM   1051  CG  PRO A 130       3.384 -22.311 -52.109  1.00  0.64           C  
ATOM   1052  CD  PRO A 130       2.233 -22.974 -51.407  1.00  0.64           C  
ATOM   1053  N   ALA A 131       3.621 -19.393 -48.811  1.00  0.77           N  
ATOM   1054  CA  ALA A 131       3.393 -17.966 -48.602  1.00  0.78           C  
ATOM   1055  C   ALA A 131       4.701 -17.184 -48.680  1.00  0.77           C  
ATOM   1056  CB  ALA A 131       2.713 -17.727 -47.256  1.00  0.75           C  
ATOM   1057  O   ALA A 131       5.764 -17.705 -48.335  1.00  0.75           O  
ATOM   1058  N   GLU A 132       4.563 -16.033 -49.339  1.00  0.74           N  
ATOM   1059  CA  GLU A 132       5.737 -15.169 -49.418  1.00  0.75           C  
ATOM   1060  C   GLU A 132       6.142 -14.660 -48.037  1.00  0.75           C  
ATOM   1061  CB  GLU A 132       5.475 -13.989 -50.357  1.00  0.72           C  
ATOM   1062  O   GLU A 132       5.284 -14.359 -47.205  1.00  0.73           O  
ATOM   1063  CG  GLU A 132       5.339 -14.386 -51.820  1.00  0.67           C  
ATOM   1064  CD  GLU A 132       5.198 -13.195 -52.754  1.00  0.65           C  
ATOM   1065  OE1 GLU A 132       5.158 -12.042 -52.267  1.00  0.65           O  
ATOM   1066  OE2 GLU A 132       5.126 -13.416 -53.984  1.00  0.60           O  
ATOM   1067  N   VAL A 133       7.447 -14.583 -47.835  1.00  0.78           N  
ATOM   1068  CA  VAL A 133       7.990 -14.108 -46.566  1.00  0.78           C  
ATOM   1069  C   VAL A 133       7.316 -12.794 -46.176  1.00  0.78           C  
ATOM   1070  CB  VAL A 133       9.522 -13.921 -46.638  1.00  0.76           C  
ATOM   1071  O   VAL A 133       6.962 -12.593 -45.012  1.00  0.76           O  
ATOM   1072  CG1 VAL A 133      10.028 -13.140 -45.426  1.00  0.71           C  
ATOM   1073  CG2 VAL A 133      10.220 -15.276 -46.735  1.00  0.71           C  
ATOM   1074  N   ARG A 134       6.998 -11.908 -47.139  1.00  0.77           N  
ATOM   1075  CA  ARG A 134       6.295 -10.654 -46.887  1.00  0.78           C  
ATOM   1076  C   ARG A 134       4.894 -10.912 -46.342  1.00  0.77           C  
ATOM   1077  CB  ARG A 134       6.213  -9.817 -48.166  1.00  0.75           C  
ATOM   1078  O   ARG A 134       4.455 -10.244 -45.404  1.00  0.76           O  
ATOM   1079  CG  ARG A 134       5.498  -8.488 -47.987  1.00  0.70           C  
ATOM   1080  CD  ARG A 134       5.406  -7.716 -49.296  1.00  0.67           C  
ATOM   1081  NE  ARG A 134       4.711  -6.444 -49.124  1.00  0.59           N  
ATOM   1082  NH1 ARG A 134       4.619  -5.952 -51.380  1.00  0.48           N  
ATOM   1083  NH2 ARG A 134       3.723  -4.501 -49.848  1.00  0.44           N  
ATOM   1084  CZ  ARG A 134       4.353  -5.635 -50.118  1.00  0.60           C  
ATOM   1085  N   GLU A 135       4.275 -11.842 -46.954  1.00  0.77           N  
ATOM   1086  CA  GLU A 135       2.922 -12.181 -46.523  1.00  0.78           C  
ATOM   1087  C   GLU A 135       2.918 -12.734 -45.101  1.00  0.78           C  
ATOM   1088  CB  GLU A 135       2.290 -13.194 -47.482  1.00  0.75           C  
ATOM   1089  O   GLU A 135       2.053 -12.384 -44.295  1.00  0.77           O  
ATOM   1090  CG  GLU A 135       2.060 -12.650 -48.885  1.00  0.72           C  
ATOM   1091  CD  GLU A 135       1.539 -13.698 -49.856  1.00  0.70           C  
ATOM   1092  OE1 GLU A 135       2.036 -14.847 -49.834  1.00  0.70           O  
ATOM   1093  OE2 GLU A 135       0.626 -13.367 -50.645  1.00  0.66           O  
ATOM   1094  N   VAL A 136       3.863 -13.520 -44.778  1.00  0.80           N  
ATOM   1095  CA  VAL A 136       4.025 -14.081 -43.441  1.00  0.81           C  
ATOM   1096  C   VAL A 136       4.311 -12.962 -42.442  1.00  0.81           C  
ATOM   1097  CB  VAL A 136       5.154 -15.134 -43.400  1.00  0.80           C  
ATOM   1098  O   VAL A 136       3.701 -12.905 -41.372  1.00  0.80           O  
ATOM   1099  CG1 VAL A 136       5.351 -15.660 -41.979  1.00  0.78           C  
ATOM   1100  CG2 VAL A 136       4.848 -16.282 -44.360  1.00  0.77           C  
ATOM   1101  N   ILE A 137       5.101 -11.993 -42.814  1.00  0.80           N  
ATOM   1102  CA  ILE A 137       5.451 -10.885 -41.931  1.00  0.80           C  
ATOM   1103  C   ILE A 137       4.249  -9.959 -41.764  1.00  0.80           C  
ATOM   1104  CB  ILE A 137       6.665 -10.096 -42.470  1.00  0.78           C  
ATOM   1105  O   ILE A 137       3.950  -9.514 -40.654  1.00  0.78           O  
ATOM   1106  CG1 ILE A 137       7.935 -10.951 -42.394  1.00  0.78           C  
ATOM   1107  CG2 ILE A 137       6.841  -8.784 -41.699  1.00  0.77           C  
ATOM   1108  CD1 ILE A 137       9.122 -10.365 -43.147  1.00  0.75           C  
ATOM   1109  N   GLN A 138       3.520  -9.677 -42.834  1.00  0.78           N  
ATOM   1110  CA  GLN A 138       2.310  -8.864 -42.775  1.00  0.79           C  
ATOM   1111  C   GLN A 138       1.229  -9.546 -41.940  1.00  0.79           C  
ATOM   1112  CB  GLN A 138       1.784  -8.581 -44.183  1.00  0.77           C  
ATOM   1113  O   GLN A 138       0.529  -8.889 -41.167  1.00  0.77           O  
ATOM   1114  CG  GLN A 138       2.609  -7.558 -44.954  1.00  0.72           C  
ATOM   1115  CD  GLN A 138       2.135  -7.379 -46.384  1.00  0.70           C  
ATOM   1116  NE2 GLN A 138       2.329  -6.182 -46.927  1.00  0.65           N  
ATOM   1117  OE1 GLN A 138       1.600  -8.309 -46.996  1.00  0.70           O  
ATOM   1118  N   GLU A 139       1.133 -10.880 -42.000  1.00  0.79           N  
ATOM   1119  CA  GLU A 139       0.188 -11.618 -41.167  1.00  0.80           C  
ATOM   1120  C   GLU A 139       0.570 -11.535 -39.692  1.00  0.79           C  
ATOM   1121  CB  GLU A 139       0.111 -13.082 -41.609  1.00  0.78           C  
ATOM   1122  O   GLU A 139      -0.290 -11.330 -38.833  1.00  0.78           O  
ATOM   1123  CG  GLU A 139      -0.883 -13.913 -40.810  1.00  0.74           C  
ATOM   1124  CD  GLU A 139      -0.830 -15.396 -41.145  1.00  0.73           C  
ATOM   1125  OE1 GLU A 139       0.285 -15.958 -41.235  1.00  0.74           O  
ATOM   1126  OE2 GLU A 139      -1.912 -15.999 -41.320  1.00  0.70           O  
ATOM   1127  N   ILE A 140       1.803 -11.693 -39.466  1.00  0.81           N  
ATOM   1128  CA  ILE A 140       2.308 -11.572 -38.102  1.00  0.82           C  
ATOM   1129  C   ILE A 140       1.978 -10.187 -37.550  1.00  0.81           C  
ATOM   1130  CB  ILE A 140       3.832 -11.824 -38.039  1.00  0.80           C  
ATOM   1131  O   ILE A 140       1.495 -10.060 -36.423  1.00  0.79           O  
ATOM   1132  CG1 ILE A 140       4.139 -13.303 -38.298  1.00  0.80           C  
ATOM   1133  CG2 ILE A 140       4.398 -11.374 -36.689  1.00  0.80           C  
ATOM   1134  CD1 ILE A 140       5.617 -13.600 -38.513  1.00  0.78           C  
ATOM   1135  N   CYS A 141       1.967  -9.104 -38.389  1.00  0.82           N  
ATOM   1136  CA  CYS A 141       1.584  -7.755 -37.988  1.00  0.82           C  
ATOM   1137  C   CYS A 141       0.078  -7.655 -37.778  1.00  0.81           C  
ATOM   1138  CB  CYS A 141       2.031  -6.737 -39.037  1.00  0.79           C  
ATOM   1139  O   CYS A 141      -0.379  -7.072 -36.793  1.00  0.78           O  
ATOM   1140  SG  CYS A 141       3.821  -6.512 -39.118  1.00  0.78           S  
ATOM   1141  N   LEU A 142      -0.731  -8.273 -38.663  1.00  0.75           N  
ATOM   1142  CA  LEU A 142      -2.189  -8.264 -38.610  1.00  0.76           C  
ATOM   1143  C   LEU A 142      -2.693  -9.036 -37.394  1.00  0.74           C  
ATOM   1144  CB  LEU A 142      -2.776  -8.865 -39.890  1.00  0.73           C  
ATOM   1145  O   LEU A 142      -3.583  -8.567 -36.682  1.00  0.72           O  
ATOM   1146  CG  LEU A 142      -4.290  -8.736 -40.067  1.00  0.68           C  
ATOM   1147  CD1 LEU A 142      -4.657  -7.309 -40.462  1.00  0.64           C  
ATOM   1148  CD2 LEU A 142      -4.793  -9.730 -41.107  1.00  0.64           C  
ATOM   1149  N   LYS A 143      -2.061 -10.186 -37.017  1.00  0.77           N  
ATOM   1150  CA  LYS A 143      -2.511 -11.067 -35.944  1.00  0.77           C  
ATOM   1151  C   LYS A 143      -2.039 -10.562 -34.583  1.00  0.76           C  
ATOM   1152  CB  LYS A 143      -2.012 -12.494 -36.175  1.00  0.75           C  
ATOM   1153  O   LYS A 143      -2.675 -10.829 -33.561  1.00  0.73           O  
ATOM   1154  CG  LYS A 143      -2.672 -13.197 -37.352  1.00  0.71           C  
ATOM   1155  CD  LYS A 143      -4.071 -13.685 -36.999  1.00  0.70           C  
ATOM   1156  CE  LYS A 143      -4.686 -14.492 -38.134  1.00  0.67           C  
ATOM   1157  NZ  LYS A 143      -6.088 -14.904 -37.825  1.00  0.62           N  
ATOM   1158  N   THR A 144      -0.906  -9.839 -34.610  1.00  0.79           N  
ATOM   1159  CA  THR A 144      -0.363  -9.435 -33.318  1.00  0.79           C  
ATOM   1160  C   THR A 144      -0.601  -7.948 -33.072  1.00  0.78           C  
ATOM   1161  CB  THR A 144       1.144  -9.739 -33.225  1.00  0.77           C  
ATOM   1162  O   THR A 144      -0.350  -7.447 -31.974  1.00  0.74           O  
ATOM   1163  CG2 THR A 144       1.414 -11.233 -33.372  1.00  0.74           C  
ATOM   1164  OG1 THR A 144       1.832  -9.036 -34.267  1.00  0.78           O  
ATOM   1165  N   GLY A 145      -1.388  -7.198 -33.949  1.00  0.75           N  
ATOM   1166  CA  GLY A 145      -1.679  -5.777 -33.846  1.00  0.75           C  
ATOM   1167  C   GLY A 145      -0.432  -4.913 -33.824  1.00  0.74           C  
ATOM   1168  O   GLY A 145      -0.476  -3.760 -33.389  1.00  0.72           O  
ATOM   1169  N   ILE A 146       0.742  -5.335 -34.382  1.00  0.80           N  
ATOM   1170  CA  ILE A 146       1.995  -4.596 -34.503  1.00  0.80           C  
ATOM   1171  C   ILE A 146       2.047  -3.887 -35.855  1.00  0.79           C  
ATOM   1172  CB  ILE A 146       3.218  -5.526 -34.337  1.00  0.78           C  
ATOM   1173  O   ILE A 146       1.736  -4.484 -36.888  1.00  0.76           O  
ATOM   1174  CG1 ILE A 146       3.288  -6.064 -32.903  1.00  0.72           C  
ATOM   1175  CG2 ILE A 146       4.509  -4.791 -34.711  1.00  0.72           C  
ATOM   1176  CD1 ILE A 146       4.290  -7.195 -32.716  1.00  0.70           C  
ATOM   1177  N   GLU A 147       2.322  -2.512 -35.830  1.00  0.75           N  
ATOM   1178  CA  GLU A 147       2.450  -1.714 -37.046  1.00  0.77           C  
ATOM   1179  C   GLU A 147       3.851  -1.829 -37.637  1.00  0.75           C  
ATOM   1180  CB  GLU A 147       2.117  -0.246 -36.763  1.00  0.73           C  
ATOM   1181  O   GLU A 147       4.846  -1.737 -36.915  1.00  0.73           O  
ATOM   1182  CG  GLU A 147       1.877   0.582 -38.017  1.00  0.68           C  
ATOM   1183  CD  GLU A 147       1.547   2.036 -37.721  1.00  0.66           C  
ATOM   1184  OE1 GLU A 147       1.224   2.360 -36.556  1.00  0.67           O  
ATOM   1185  OE2 GLU A 147       1.611   2.858 -38.663  1.00  0.63           O  
ATOM   1186  N   LEU A 148       4.028  -2.149 -38.944  1.00  0.77           N  
ATOM   1187  CA  LEU A 148       5.263  -2.170 -39.720  1.00  0.77           C  
ATOM   1188  C   LEU A 148       5.714  -0.754 -40.062  1.00  0.76           C  
ATOM   1189  CB  LEU A 148       5.075  -2.982 -41.005  1.00  0.74           C  
ATOM   1190  O   LEU A 148       4.927   0.048 -40.570  1.00  0.73           O  
ATOM   1191  CG  LEU A 148       6.352  -3.414 -41.727  1.00  0.70           C  
ATOM   1192  CD1 LEU A 148       7.081  -4.484 -40.921  1.00  0.65           C  
ATOM   1193  CD2 LEU A 148       6.029  -3.920 -43.128  1.00  0.65           C  
ATOM   1194  N   ALA A 149       6.877  -0.254 -39.588  1.00  0.74           N  
ATOM   1195  CA  ALA A 149       7.452   1.058 -39.871  1.00  0.74           C  
ATOM   1196  C   ALA A 149       7.663   1.252 -41.370  1.00  0.73           C  
ATOM   1197  CB  ALA A 149       8.772   1.232 -39.124  1.00  0.71           C  
ATOM   1198  O   ALA A 149       7.519   2.364 -41.884  1.00  0.68           O  
ATOM   1199  N   ASN A 150       8.042   0.339 -42.127  1.00  0.65           N  
ATOM   1200  CA  ASN A 150       8.280   0.316 -43.566  1.00  0.65           C  
ATOM   1201  C   ASN A 150       7.824  -1.000 -44.189  1.00  0.65           C  
ATOM   1202  CB  ASN A 150       9.758   0.565 -43.871  1.00  0.62           C  
ATOM   1203  O   ASN A 150       8.184  -2.076 -43.708  1.00  0.62           O  
ATOM   1204  CG  ASN A 150      10.183   1.991 -43.583  1.00  0.60           C  
ATOM   1205  ND2 ASN A 150      11.445   2.171 -43.213  1.00  0.58           N  
ATOM   1206  OD1 ASN A 150       9.382   2.924 -43.690  1.00  0.58           O  
ATOM   1207  N   ASP A 151       6.852  -0.868 -45.135  1.00  0.57           N  
ATOM   1208  CA  ASP A 151       6.339  -2.014 -45.879  1.00  0.57           C  
ATOM   1209  C   ASP A 151       7.316  -2.440 -46.973  1.00  0.56           C  
ATOM   1210  CB  ASP A 151       4.974  -1.691 -46.489  1.00  0.52           C  
ATOM   1211  O   ASP A 151       7.019  -3.342 -47.760  1.00  0.53           O  
ATOM   1212  CG  ASP A 151       5.029  -0.555 -47.496  1.00  0.49           C  
ATOM   1213  OD1 ASP A 151       6.078   0.115 -47.604  1.00  0.49           O  
ATOM   1214  OD2 ASP A 151       4.012  -0.326 -48.186  1.00  0.54           O  
ATOM   1215  N   TYR A 152       8.457  -1.783 -47.130  1.00  0.52           N  
ATOM   1216  CA  TYR A 152       9.441  -2.172 -48.134  1.00  0.52           C  
ATOM   1217  C   TYR A 152      10.612  -2.909 -47.494  1.00  0.51           C  
ATOM   1218  CB  TYR A 152       9.951  -0.942 -48.892  1.00  0.45           C  
ATOM   1219  O   TYR A 152      11.396  -2.315 -46.750  1.00  0.48           O  
ATOM   1220  CG  TYR A 152      10.703  -1.277 -50.157  1.00  0.41           C  
ATOM   1221  CD1 TYR A 152      12.094  -1.344 -50.167  1.00  0.34           C  
ATOM   1222  CD2 TYR A 152      10.024  -1.526 -51.345  1.00  0.36           C  
ATOM   1223  CE1 TYR A 152      12.791  -1.651 -51.331  1.00  0.35           C  
ATOM   1224  CE2 TYR A 152      10.710  -1.834 -52.515  1.00  0.40           C  
ATOM   1225  OH  TYR A 152      12.777  -2.198 -53.653  1.00  0.31           O  
ATOM   1226  CZ  TYR A 152      12.092  -1.894 -52.498  1.00  0.30           C  
ATOM   1227  N   PHE A 153      10.699  -4.389 -47.370  1.00  0.63           N  
ATOM   1228  CA  PHE A 153      11.825  -5.246 -47.021  1.00  0.61           C  
ATOM   1229  C   PHE A 153      12.792  -5.374 -48.192  1.00  0.62           C  
ATOM   1230  CB  PHE A 153      11.334  -6.633 -46.592  1.00  0.57           C  
ATOM   1231  O   PHE A 153      12.448  -5.947 -49.228  1.00  0.57           O  
ATOM   1232  CG  PHE A 153      10.252  -6.597 -45.547  1.00  0.53           C  
ATOM   1233  CD1 PHE A 153      10.525  -6.152 -44.259  1.00  0.49           C  
ATOM   1234  CD2 PHE A 153       8.961  -7.008 -45.852  1.00  0.51           C  
ATOM   1235  CE1 PHE A 153       9.525  -6.118 -43.289  1.00  0.52           C  
ATOM   1236  CE2 PHE A 153       7.957  -6.977 -44.889  1.00  0.54           C  
ATOM   1237  CZ  PHE A 153       8.241  -6.532 -43.608  1.00  0.49           C  
ATOM   1238  N   GLY A 154      13.646  -4.369 -48.648  1.00  0.52           N  
ATOM   1239  CA  GLY A 154      14.678  -4.465 -49.668  1.00  0.51           C  
ATOM   1240  C   GLY A 154      14.426  -5.576 -50.670  1.00  0.52           C  
ATOM   1241  O   GLY A 154      13.658  -6.501 -50.398  1.00  0.50           O  
ATOM   1242  N   ILE A 155      14.752  -5.573 -51.936  1.00  0.40           N  
ATOM   1243  CA  ILE A 155      14.503  -6.288 -53.183  1.00  0.40           C  
ATOM   1244  C   ILE A 155      14.636  -7.792 -52.951  1.00  0.40           C  
ATOM   1245  CB  ILE A 155      15.468  -5.831 -54.299  1.00  0.34           C  
ATOM   1246  O   ILE A 155      13.933  -8.588 -53.578  1.00  0.36           O  
ATOM   1247  CG1 ILE A 155      15.125  -4.407 -54.752  1.00  0.29           C  
ATOM   1248  CG2 ILE A 155      15.428  -6.806 -55.480  1.00  0.30           C  
ATOM   1249  CD1 ILE A 155      16.151  -3.793 -55.693  1.00  0.25           C  
ATOM   1250  N   SER A 156      15.456  -8.251 -51.963  1.00  0.47           N  
ATOM   1251  CA  SER A 156      15.761  -9.669 -51.804  1.00  0.47           C  
ATOM   1252  C   SER A 156      14.741 -10.357 -50.903  1.00  0.47           C  
ATOM   1253  CB  SER A 156      17.166  -9.854 -51.230  1.00  0.43           C  
ATOM   1254  O   SER A 156      14.504 -11.560 -51.030  1.00  0.45           O  
ATOM   1255  OG  SER A 156      17.548  -8.727 -50.461  1.00  0.38           O  
ATOM   1256  N   ALA A 157      13.927  -9.660 -50.035  1.00  0.49           N  
ATOM   1257  CA  ALA A 157      12.919 -10.240 -49.150  1.00  0.47           C  
ATOM   1258  C   ALA A 157      11.692 -10.691 -49.938  1.00  0.49           C  
ATOM   1259  CB  ALA A 157      12.516  -9.237 -48.072  1.00  0.43           C  
ATOM   1260  O   ALA A 157      10.989 -11.617 -49.527  1.00  0.47           O  
ATOM   1261  N   MET A 158      11.470 -10.281 -51.149  1.00  0.40           N  
ATOM   1262  CA  MET A 158      10.242 -10.450 -51.921  1.00  0.42           C  
ATOM   1263  C   MET A 158      10.247 -11.780 -52.667  1.00  0.40           C  
ATOM   1264  CB  MET A 158      10.064  -9.296 -52.909  1.00  0.34           C  
ATOM   1265  O   MET A 158       9.209 -12.222 -53.164  1.00  0.38           O  
ATOM   1266  CG  MET A 158       9.652  -7.987 -52.256  1.00  0.30           C  
ATOM   1267  SD  MET A 158       8.752  -6.879 -53.408  1.00  0.33           S  
ATOM   1268  CE  MET A 158      10.134  -5.893 -54.048  1.00  0.25           C  
ATOM   1269  N   ARG A 159      11.419 -12.555 -52.606  1.00  0.56           N  
ATOM   1270  CA  ARG A 159      11.378 -13.626 -53.597  1.00  0.55           C  
ATOM   1271  C   ARG A 159      11.335 -14.994 -52.924  1.00  0.57           C  
ATOM   1272  CB  ARG A 159      12.586 -13.540 -54.532  1.00  0.49           C  
ATOM   1273  O   ARG A 159      11.349 -16.025 -53.599  1.00  0.53           O  
ATOM   1274  CG  ARG A 159      12.516 -12.392 -55.526  1.00  0.45           C  
ATOM   1275  CD  ARG A 159      13.678 -12.424 -56.508  1.00  0.47           C  
ATOM   1276  NE  ARG A 159      13.603 -11.325 -57.468  1.00  0.37           N  
ATOM   1277  NH1 ARG A 159      15.549 -11.890 -58.579  1.00  0.28           N  
ATOM   1278  NH2 ARG A 159      14.328 -10.068 -59.248  1.00  0.25           N  
ATOM   1279  CZ  ARG A 159      14.494 -11.097 -58.429  1.00  0.38           C  
ATOM   1280  N   TYR A 160      11.222 -15.078 -51.580  1.00  0.65           N  
ATOM   1281  CA  TYR A 160      11.301 -16.389 -50.947  1.00  0.66           C  
ATOM   1282  C   TYR A 160       9.934 -16.836 -50.444  1.00  0.65           C  
ATOM   1283  CB  TYR A 160      12.302 -16.368 -49.788  1.00  0.62           C  
ATOM   1284  O   TYR A 160       9.264 -16.101 -49.714  1.00  0.62           O  
ATOM   1285  CG  TYR A 160      13.720 -16.073 -50.215  1.00  0.59           C  
ATOM   1286  CD1 TYR A 160      14.465 -17.015 -50.921  1.00  0.56           C  
ATOM   1287  CD2 TYR A 160      14.316 -14.853 -49.914  1.00  0.57           C  
ATOM   1288  CE1 TYR A 160      15.772 -16.748 -51.315  1.00  0.57           C  
ATOM   1289  CE2 TYR A 160      15.623 -14.576 -50.303  1.00  0.56           C  
ATOM   1290  OH  TYR A 160      17.635 -15.259 -51.391  1.00  0.57           O  
ATOM   1291  CZ  TYR A 160      16.341 -15.528 -51.003  1.00  0.54           C  
ATOM   1292  N   HIS A 161       9.405 -17.894 -51.098  1.00  0.67           N  
ATOM   1293  CA  HIS A 161       8.178 -18.574 -50.700  1.00  0.69           C  
ATOM   1294  C   HIS A 161       8.448 -19.603 -49.607  1.00  0.68           C  
ATOM   1295  CB  HIS A 161       7.524 -19.249 -51.906  1.00  0.65           C  
ATOM   1296  O   HIS A 161       9.401 -20.379 -49.701  1.00  0.65           O  
ATOM   1297  CG  HIS A 161       7.025 -18.286 -52.935  1.00  0.61           C  
ATOM   1298  CD2 HIS A 161       5.777 -17.830 -53.195  1.00  0.56           C  
ATOM   1299  ND1 HIS A 161       7.856 -17.676 -53.850  1.00  0.54           N  
ATOM   1300  CE1 HIS A 161       7.139 -16.884 -54.629  1.00  0.51           C  
ATOM   1301  NE2 HIS A 161       5.874 -16.959 -54.252  1.00  0.50           N  
ATOM   1302  N   ILE A 162       7.783 -19.437 -48.475  1.00  0.76           N  
ATOM   1303  CA  ILE A 162       7.722 -20.441 -47.418  1.00  0.76           C  
ATOM   1304  C   ILE A 162       6.670 -21.491 -47.764  1.00  0.75           C  
ATOM   1305  CB  ILE A 162       7.410 -19.800 -46.047  1.00  0.74           C  
ATOM   1306  O   ILE A 162       5.486 -21.172 -47.899  1.00  0.72           O  
ATOM   1307  CG1 ILE A 162       8.369 -18.637 -45.770  1.00  0.66           C  
ATOM   1308  CG2 ILE A 162       7.482 -20.848 -44.933  1.00  0.66           C  
ATOM   1309  CD1 ILE A 162       9.837 -19.041 -45.734  1.00  0.65           C  
ATOM   1310  N   GLU A 163       7.119 -22.648 -48.241  1.00  0.70           N  
ATOM   1311  CA  GLU A 163       6.252 -23.680 -48.802  1.00  0.71           C  
ATOM   1312  C   GLU A 163       5.272 -24.204 -47.756  1.00  0.69           C  
ATOM   1313  CB  GLU A 163       7.085 -24.833 -49.367  1.00  0.67           C  
ATOM   1314  O   GLU A 163       4.087 -24.386 -48.045  1.00  0.66           O  
ATOM   1315  CG  GLU A 163       7.836 -24.481 -50.643  1.00  0.63           C  
ATOM   1316  CD  GLU A 163       8.205 -25.698 -51.477  1.00  0.61           C  
ATOM   1317  OE1 GLU A 163       8.082 -26.838 -50.975  1.00  0.61           O  
ATOM   1318  OE2 GLU A 163       8.622 -25.509 -52.642  1.00  0.57           O  
ATOM   1319  N   GLN A 164       5.610 -24.442 -46.571  1.00  0.65           N  
ATOM   1320  CA  GLN A 164       4.857 -24.998 -45.452  1.00  0.67           C  
ATOM   1321  C   GLN A 164       5.500 -24.629 -44.118  1.00  0.65           C  
ATOM   1322  CB  GLN A 164       4.749 -26.519 -45.580  1.00  0.61           C  
ATOM   1323  O   GLN A 164       6.726 -24.555 -44.013  1.00  0.64           O  
ATOM   1324  CG  GLN A 164       3.762 -27.150 -44.607  1.00  0.57           C  
ATOM   1325  CD  GLN A 164       3.611 -28.645 -44.812  1.00  0.57           C  
ATOM   1326  NE2 GLN A 164       2.765 -29.272 -44.001  1.00  0.48           N  
ATOM   1327  OE1 GLN A 164       4.247 -29.232 -45.693  1.00  0.58           O  
ATOM   1328  N   VAL A 165       4.688 -24.410 -43.129  1.00  0.70           N  
ATOM   1329  CA  VAL A 165       5.105 -24.415 -41.731  1.00  0.70           C  
ATOM   1330  C   VAL A 165       5.271 -25.854 -41.247  1.00  0.69           C  
ATOM   1331  CB  VAL A 165       4.096 -23.664 -40.834  1.00  0.66           C  
ATOM   1332  O   VAL A 165       4.384 -26.688 -41.442  1.00  0.66           O  
ATOM   1333  CG1 VAL A 165       4.577 -23.637 -39.385  1.00  0.58           C  
ATOM   1334  CG2 VAL A 165       3.875 -22.245 -41.354  1.00  0.58           C  
ATOM   1335  N   PRO A 166       6.522 -26.140 -40.892  1.00  0.65           N  
ATOM   1336  CA  PRO A 166       6.700 -27.518 -40.429  1.00  0.65           C  
ATOM   1337  C   PRO A 166       5.646 -27.937 -39.406  1.00  0.65           C  
ATOM   1338  CB  PRO A 166       8.095 -27.502 -39.801  1.00  0.62           C  
ATOM   1339  O   PRO A 166       5.399 -27.214 -38.438  1.00  0.64           O  
ATOM   1340  CG  PRO A 166       8.700 -26.211 -40.247  1.00  0.61           C  
ATOM   1341  CD  PRO A 166       7.595 -25.288 -40.674  1.00  0.60           C  
ATOM   1342  N   GLU A 167       4.819 -28.939 -39.615  1.00  0.57           N  
ATOM   1343  CA  GLU A 167       3.902 -29.613 -38.702  1.00  0.57           C  
ATOM   1344  C   GLU A 167       4.650 -30.229 -37.522  1.00  0.56           C  
ATOM   1345  CB  GLU A 167       3.104 -30.692 -39.439  1.00  0.52           C  
ATOM   1346  O   GLU A 167       5.686 -30.872 -37.705  1.00  0.54           O  
ATOM   1347  CG  GLU A 167       1.997 -30.140 -40.326  1.00  0.50           C  
ATOM   1348  CD  GLU A 167       1.194 -31.224 -41.028  1.00  0.53           C  
ATOM   1349  OE1 GLU A 167       1.499 -32.423 -40.839  1.00  0.57           O  
ATOM   1350  OE2 GLU A 167       0.254 -30.870 -41.774  1.00  0.50           O  
ATOM   1351  N   GLY A 168       4.399 -29.921 -36.289  1.00  0.54           N  
ATOM   1352  CA  GLY A 168       4.933 -30.473 -35.054  1.00  0.55           C  
ATOM   1353  C   GLY A 168       5.916 -29.547 -34.362  1.00  0.54           C  
ATOM   1354  O   GLY A 168       6.271 -29.765 -33.202  1.00  0.53           O  
ATOM   1355  N   LYS A 169       6.275 -28.408 -34.922  1.00  0.59           N  
ATOM   1356  CA  LYS A 169       7.055 -27.378 -34.241  1.00  0.59           C  
ATOM   1357  C   LYS A 169       6.211 -26.136 -33.973  1.00  0.59           C  
ATOM   1358  CB  LYS A 169       8.288 -27.005 -35.067  1.00  0.56           C  
ATOM   1359  O   LYS A 169       5.755 -25.475 -34.908  1.00  0.57           O  
ATOM   1360  CG  LYS A 169       9.470 -27.943 -34.871  1.00  0.54           C  
ATOM   1361  CD  LYS A 169      10.772 -27.306 -35.342  1.00  0.55           C  
ATOM   1362  CE  LYS A 169      11.954 -28.249 -35.160  1.00  0.49           C  
ATOM   1363  NZ  LYS A 169      13.240 -27.610 -35.571  1.00  0.44           N  
ATOM   1364  N   LYS A 170       5.674 -26.107 -32.729  1.00  0.63           N  
ATOM   1365  CA  LYS A 170       5.010 -24.910 -32.221  1.00  0.63           C  
ATOM   1366  C   LYS A 170       5.940 -23.702 -32.270  1.00  0.63           C  
ATOM   1367  CB  LYS A 170       4.519 -25.135 -30.790  1.00  0.57           C  
ATOM   1368  O   LYS A 170       6.879 -23.602 -31.478  1.00  0.60           O  
ATOM   1369  CG  LYS A 170       3.389 -26.148 -30.675  1.00  0.53           C  
ATOM   1370  CD  LYS A 170       2.853 -26.228 -29.251  1.00  0.54           C  
ATOM   1371  CE  LYS A 170       1.728 -27.248 -29.133  1.00  0.50           C  
ATOM   1372  NZ  LYS A 170       1.132 -27.259 -27.764  1.00  0.43           N  
ATOM   1373  N   LEU A 171       5.917 -22.946 -33.335  1.00  0.79           N  
ATOM   1374  CA  LEU A 171       6.667 -21.706 -33.506  1.00  0.80           C  
ATOM   1375  C   LEU A 171       5.888 -20.519 -32.952  1.00  0.80           C  
ATOM   1376  CB  LEU A 171       6.989 -21.475 -34.985  1.00  0.78           C  
ATOM   1377  O   LEU A 171       4.659 -20.475 -33.053  1.00  0.78           O  
ATOM   1378  CG  LEU A 171       7.886 -22.517 -35.655  1.00  0.75           C  
ATOM   1379  CD1 LEU A 171       7.916 -22.300 -37.164  1.00  0.71           C  
ATOM   1380  CD2 LEU A 171       9.295 -22.464 -35.074  1.00  0.72           C  
ATOM   1381  N   SER A 172       6.419 -19.732 -32.268  1.00  0.77           N  
ATOM   1382  CA  SER A 172       5.842 -18.456 -31.855  1.00  0.78           C  
ATOM   1383  C   SER A 172       5.895 -17.434 -32.985  1.00  0.78           C  
ATOM   1384  CB  SER A 172       6.572 -17.910 -30.627  1.00  0.76           C  
ATOM   1385  O   SER A 172       6.627 -17.616 -33.960  1.00  0.77           O  
ATOM   1386  OG  SER A 172       7.883 -17.491 -30.967  1.00  0.74           O  
ATOM   1387  N   PHE A 173       4.967 -16.391 -32.927  1.00  0.83           N  
ATOM   1388  CA  PHE A 173       5.027 -15.323 -33.917  1.00  0.84           C  
ATOM   1389  C   PHE A 173       6.445 -14.777 -34.039  1.00  0.83           C  
ATOM   1390  CB  PHE A 173       4.060 -14.193 -33.550  1.00  0.83           C  
ATOM   1391  O   PHE A 173       6.912 -14.490 -35.143  1.00  0.81           O  
ATOM   1392  CG  PHE A 173       2.613 -14.530 -33.794  1.00  0.82           C  
ATOM   1393  CD1 PHE A 173       2.083 -14.496 -35.078  1.00  0.80           C  
ATOM   1394  CD2 PHE A 173       1.783 -14.881 -32.737  1.00  0.81           C  
ATOM   1395  CE1 PHE A 173       0.745 -14.807 -35.306  1.00  0.82           C  
ATOM   1396  CE2 PHE A 173       0.444 -15.193 -32.957  1.00  0.82           C  
ATOM   1397  CZ  PHE A 173      -0.073 -15.154 -34.242  1.00  0.81           C  
ATOM   1398  N   ARG A 174       7.095 -14.749 -32.977  1.00  0.80           N  
ATOM   1399  CA  ARG A 174       8.487 -14.311 -32.950  1.00  0.81           C  
ATOM   1400  C   ARG A 174       9.386 -15.303 -33.681  1.00  0.79           C  
ATOM   1401  CB  ARG A 174       8.968 -14.133 -31.508  1.00  0.78           C  
ATOM   1402  O   ARG A 174      10.261 -14.904 -34.452  1.00  0.77           O  
ATOM   1403  CG  ARG A 174      10.395 -13.622 -31.394  1.00  0.74           C  
ATOM   1404  CD  ARG A 174      10.820 -13.456 -29.941  1.00  0.72           C  
ATOM   1405  NE  ARG A 174      12.213 -13.034 -29.832  1.00  0.64           N  
ATOM   1406  NH1 ARG A 174      12.238 -13.002 -27.522  1.00  0.55           N  
ATOM   1407  NH2 ARG A 174      14.123 -12.444 -28.701  1.00  0.51           N  
ATOM   1408  CZ  ARG A 174      12.855 -12.827 -28.685  1.00  0.69           C  
ATOM   1409  N   ASP A 175       9.190 -16.602 -33.452  1.00  0.80           N  
ATOM   1410  CA  ASP A 175       9.976 -17.630 -34.128  1.00  0.80           C  
ATOM   1411  C   ASP A 175       9.726 -17.610 -35.634  1.00  0.80           C  
ATOM   1412  CB  ASP A 175       9.652 -19.013 -33.560  1.00  0.78           C  
ATOM   1413  O   ASP A 175      10.666 -17.698 -36.426  1.00  0.78           O  
ATOM   1414  CG  ASP A 175      10.065 -19.169 -32.107  1.00  0.75           C  
ATOM   1415  OD1 ASP A 175      11.035 -18.510 -31.674  1.00  0.76           O  
ATOM   1416  OD2 ASP A 175       9.416 -19.959 -31.388  1.00  0.76           O  
ATOM   1417  N   MET A 176       8.559 -17.401 -35.947  1.00  0.81           N  
ATOM   1418  CA  MET A 176       8.181 -17.279 -37.352  1.00  0.83           C  
ATOM   1419  C   MET A 176       8.785 -16.023 -37.971  1.00  0.82           C  
ATOM   1420  CB  MET A 176       6.659 -17.254 -37.499  1.00  0.80           C  
ATOM   1421  O   MET A 176       9.371 -16.080 -39.053  1.00  0.80           O  
ATOM   1422  CG  MET A 176       6.182 -17.262 -38.942  1.00  0.78           C  
ATOM   1423  SD  MET A 176       6.695 -18.775 -39.844  1.00  0.80           S  
ATOM   1424  CE  MET A 176       6.021 -18.412 -41.489  1.00  0.75           C  
ATOM   1425  N   LEU A 177       8.746 -14.939 -37.302  1.00  0.82           N  
ATOM   1426  CA  LEU A 177       9.310 -13.676 -37.766  1.00  0.82           C  
ATOM   1427  C   LEU A 177      10.826 -13.773 -37.898  1.00  0.82           C  
ATOM   1428  CB  LEU A 177       8.941 -12.540 -36.808  1.00  0.81           C  
ATOM   1429  O   LEU A 177      11.395 -13.342 -38.903  1.00  0.80           O  
ATOM   1430  CG  LEU A 177       9.456 -11.148 -37.177  1.00  0.80           C  
ATOM   1431  CD1 LEU A 177       8.904 -10.720 -38.533  1.00  0.78           C  
ATOM   1432  CD2 LEU A 177       9.083 -10.136 -36.099  1.00  0.78           C  
ATOM   1433  N   SER A 178      11.377 -14.467 -36.893  1.00  0.80           N  
ATOM   1434  CA  SER A 178      12.814 -14.717 -36.912  1.00  0.80           C  
ATOM   1435  C   SER A 178      13.209 -15.582 -38.105  1.00  0.80           C  
ATOM   1436  CB  SER A 178      13.258 -15.392 -35.613  1.00  0.78           C  
ATOM   1437  O   SER A 178      14.211 -15.311 -38.770  1.00  0.77           O  
ATOM   1438  OG  SER A 178      14.669 -15.516 -35.568  1.00  0.73           O  
ATOM   1439  N   ALA A 179      12.371 -16.502 -38.381  1.00  0.79           N  
ATOM   1440  CA  ALA A 179      12.611 -17.381 -39.522  1.00  0.80           C  
ATOM   1441  C   ALA A 179      12.473 -16.621 -40.838  1.00  0.79           C  
ATOM   1442  CB  ALA A 179      11.648 -18.566 -39.492  1.00  0.78           C  
ATOM   1443  O   ALA A 179      13.293 -16.784 -41.745  1.00  0.77           O  
ATOM   1444  N   MET A 180      11.593 -15.738 -40.919  1.00  0.81           N  
ATOM   1445  CA  MET A 180      11.365 -14.934 -42.115  1.00  0.81           C  
ATOM   1446  C   MET A 180      12.511 -13.952 -42.338  1.00  0.80           C  
ATOM   1447  CB  MET A 180      10.040 -14.176 -42.010  1.00  0.79           C  
ATOM   1448  O   MET A 180      13.015 -13.823 -43.454  1.00  0.78           O  
ATOM   1449  CG  MET A 180       8.819 -15.080 -41.963  1.00  0.77           C  
ATOM   1450  SD  MET A 180       8.770 -16.268 -43.361  1.00  0.78           S  
ATOM   1451  CE  MET A 180       9.446 -17.743 -42.550  1.00  0.70           C  
ATOM   1452  N   THR A 181      13.006 -13.287 -41.298  1.00  0.80           N  
ATOM   1453  CA  THR A 181      14.064 -12.288 -41.405  1.00  0.80           C  
ATOM   1454  C   THR A 181      15.410 -12.954 -41.677  1.00  0.79           C  
ATOM   1455  CB  THR A 181      14.159 -11.436 -40.126  1.00  0.78           C  
ATOM   1456  O   THR A 181      16.272 -12.374 -42.340  1.00  0.77           O  
ATOM   1457  CG2 THR A 181      12.900 -10.598 -39.929  1.00  0.74           C  
ATOM   1458  OG1 THR A 181      14.326 -12.300 -38.994  1.00  0.75           O  
ATOM   1459  N   GLN A 182      15.494 -14.211 -41.302  1.00  0.79           N  
ATOM   1460  CA  GLN A 182      16.695 -14.981 -41.607  1.00  0.79           C  
ATOM   1461  C   GLN A 182      16.726 -15.396 -43.075  1.00  0.79           C  
ATOM   1462  CB  GLN A 182      16.783 -16.217 -40.710  1.00  0.78           C  
ATOM   1463  O   GLN A 182      17.790 -15.422 -43.696  1.00  0.77           O  
ATOM   1464  CG  GLN A 182      17.223 -15.913 -39.285  1.00  0.75           C  
ATOM   1465  CD  GLN A 182      17.188 -17.134 -38.386  1.00  0.73           C  
ATOM   1466  NE2 GLN A 182      17.383 -16.922 -37.089  1.00  0.69           N  
ATOM   1467  OE1 GLN A 182      16.986 -18.260 -38.853  1.00  0.72           O  
ATOM   1468  N   VAL A 183      15.608 -15.620 -43.657  1.00  0.77           N  
ATOM   1469  CA  VAL A 183      15.518 -15.993 -45.065  1.00  0.77           C  
ATOM   1470  C   VAL A 183      15.914 -14.806 -45.940  1.00  0.76           C  
ATOM   1471  CB  VAL A 183      14.099 -16.478 -45.434  1.00  0.75           C  
ATOM   1472  O   VAL A 183      16.648 -14.965 -46.918  1.00  0.74           O  
ATOM   1473  CG1 VAL A 183      13.949 -16.607 -46.949  1.00  0.71           C  
ATOM   1474  CG2 VAL A 183      13.795 -17.810 -44.749  1.00  0.71           C  
ATOM   1475  N   ILE A 184      15.560 -13.602 -45.476  1.00  0.76           N  
ATOM   1476  CA  ILE A 184      15.803 -12.431 -46.311  1.00  0.75           C  
ATOM   1477  C   ILE A 184      17.057 -11.705 -45.828  1.00  0.75           C  
ATOM   1478  CB  ILE A 184      14.592 -11.471 -46.305  1.00  0.73           C  
ATOM   1479  O   ILE A 184      17.502 -10.739 -46.454  1.00  0.72           O  
ATOM   1480  CG1 ILE A 184      14.292 -10.998 -44.878  1.00  0.69           C  
ATOM   1481  CG2 ILE A 184      13.366 -12.145 -46.928  1.00  0.69           C  
ATOM   1482  CD1 ILE A 184      13.194  -9.948 -44.792  1.00  0.67           C  
ATOM   1483  N   GLY A 185      17.743 -12.149 -44.936  1.00  0.71           N  
ATOM   1484  CA  GLY A 185      19.015 -11.640 -44.449  1.00  0.71           C  
ATOM   1485  C   GLY A 185      18.904 -10.267 -43.814  1.00  0.71           C  
ATOM   1486  O   GLY A 185      19.853  -9.480 -43.855  1.00  0.68           O  
ATOM   1487  N   MET A 186      17.722  -9.928 -43.278  1.00  0.75           N  
ATOM   1488  CA  MET A 186      17.476  -8.652 -42.613  1.00  0.76           C  
ATOM   1489  C   MET A 186      17.123  -8.862 -41.145  1.00  0.75           C  
ATOM   1490  CB  MET A 186      16.355  -7.885 -43.316  1.00  0.73           C  
ATOM   1491  O   MET A 186      16.710  -9.955 -40.751  1.00  0.73           O  
ATOM   1492  CG  MET A 186      16.665  -7.535 -44.763  1.00  0.69           C  
ATOM   1493  SD  MET A 186      15.301  -6.612 -45.571  1.00  0.66           S  
ATOM   1494  CE  MET A 186      16.123  -6.104 -47.106  1.00  0.59           C  
ATOM   1495  N   SER A 187      17.368  -8.007 -40.222  1.00  0.75           N  
ATOM   1496  CA  SER A 187      17.036  -8.079 -38.803  1.00  0.75           C  
ATOM   1497  C   SER A 187      15.765  -7.296 -38.491  1.00  0.75           C  
ATOM   1498  CB  SER A 187      18.193  -7.549 -37.954  1.00  0.73           C  
ATOM   1499  O   SER A 187      15.460  -6.307 -39.160  1.00  0.73           O  
ATOM   1500  OG  SER A 187      19.376  -8.289 -38.198  1.00  0.68           O  
ATOM   1501  N   CYS A 188      14.898  -7.734 -37.666  1.00  0.79           N  
ATOM   1502  CA  CYS A 188      13.624  -7.147 -37.265  1.00  0.80           C  
ATOM   1503  C   CYS A 188      13.705  -6.582 -35.851  1.00  0.79           C  
ATOM   1504  CB  CYS A 188      12.506  -8.186 -37.345  1.00  0.78           C  
ATOM   1505  O   CYS A 188      14.141  -7.270 -34.927  1.00  0.77           O  
ATOM   1506  SG  CYS A 188      10.878  -7.539 -36.904  1.00  0.80           S  
ATOM   1507  N   PHE A 189      13.422  -5.340 -35.617  1.00  0.79           N  
ATOM   1508  CA  PHE A 189      13.374  -4.658 -34.329  1.00  0.79           C  
ATOM   1509  C   PHE A 189      12.251  -3.628 -34.304  1.00  0.79           C  
ATOM   1510  CB  PHE A 189      14.715  -3.981 -34.027  1.00  0.77           C  
ATOM   1511  O   PHE A 189      11.643  -3.340 -35.337  1.00  0.77           O  
ATOM   1512  CG  PHE A 189      15.142  -2.987 -35.073  1.00  0.74           C  
ATOM   1513  CD1 PHE A 189      15.826  -3.403 -36.209  1.00  0.71           C  
ATOM   1514  CD2 PHE A 189      14.859  -1.636 -34.921  1.00  0.71           C  
ATOM   1515  CE1 PHE A 189      16.223  -2.485 -37.179  1.00  0.67           C  
ATOM   1516  CE2 PHE A 189      15.253  -0.713 -35.886  1.00  0.68           C  
ATOM   1517  CZ  PHE A 189      15.935  -1.139 -37.013  1.00  0.65           C  
ATOM   1518  N   PHE A 190      11.813  -3.015 -33.288  1.00  0.79           N  
ATOM   1519  CA  PHE A 190      10.870  -1.911 -33.154  1.00  0.79           C  
ATOM   1520  C   PHE A 190      11.603  -0.577 -33.089  1.00  0.79           C  
ATOM   1521  CB  PHE A 190      10.000  -2.094 -31.906  1.00  0.78           C  
ATOM   1522  O   PHE A 190      12.528  -0.409 -32.291  1.00  0.76           O  
ATOM   1523  CG  PHE A 190       8.917  -3.126 -32.067  1.00  0.78           C  
ATOM   1524  CD1 PHE A 190       7.618  -2.747 -32.383  1.00  0.76           C  
ATOM   1525  CD2 PHE A 190       9.198  -4.476 -31.901  1.00  0.77           C  
ATOM   1526  CE1 PHE A 190       6.613  -3.701 -32.533  1.00  0.76           C  
ATOM   1527  CE2 PHE A 190       8.199  -5.434 -32.049  1.00  0.76           C  
ATOM   1528  CZ  PHE A 190       6.908  -5.045 -32.363  1.00  0.74           C  
ATOM   1529  N   ASN A 191      11.297   0.319 -34.034  1.00  0.76           N  
ATOM   1530  CA  ASN A 191      11.914   1.639 -34.099  1.00  0.77           C  
ATOM   1531  C   ASN A 191      11.410   2.549 -32.983  1.00  0.77           C  
ATOM   1532  CB  ASN A 191      11.662   2.283 -35.464  1.00  0.75           C  
ATOM   1533  O   ASN A 191      10.566   2.146 -32.181  1.00  0.75           O  
ATOM   1534  CG  ASN A 191      10.201   2.621 -35.690  1.00  0.74           C  
ATOM   1535  ND2 ASN A 191       9.827   2.824 -36.947  1.00  0.76           N  
ATOM   1536  OD1 ASN A 191       9.416   2.699 -34.741  1.00  0.76           O  
ATOM   1537  N   ARG A 192      11.828   3.663 -32.825  1.00  0.73           N  
ATOM   1538  CA  ARG A 192      11.560   4.606 -31.745  1.00  0.73           C  
ATOM   1539  C   ARG A 192      10.088   5.006 -31.719  1.00  0.72           C  
ATOM   1540  CB  ARG A 192      12.438   5.851 -31.886  1.00  0.70           C  
ATOM   1541  O   ARG A 192       9.576   5.443 -30.687  1.00  0.70           O  
ATOM   1542  CG  ARG A 192      13.921   5.585 -31.683  1.00  0.68           C  
ATOM   1543  CD  ARG A 192      14.733   6.872 -31.700  1.00  0.66           C  
ATOM   1544  NE  ARG A 192      16.144   6.624 -31.419  1.00  0.55           N  
ATOM   1545  NH1 ARG A 192      16.690   8.849 -31.121  1.00  0.48           N  
ATOM   1546  NH2 ARG A 192      18.300   7.230 -30.909  1.00  0.44           N  
ATOM   1547  CZ  ARG A 192      17.041   7.568 -31.150  1.00  0.61           C  
ATOM   1548  N   GLU A 193       9.350   4.832 -32.839  1.00  0.72           N  
ATOM   1549  CA  GLU A 193       7.922   5.126 -32.913  1.00  0.72           C  
ATOM   1550  C   GLU A 193       7.087   3.911 -32.520  1.00  0.72           C  
ATOM   1551  CB  GLU A 193       7.541   5.593 -34.320  1.00  0.70           C  
ATOM   1552  O   GLU A 193       5.857   3.945 -32.595  1.00  0.70           O  
ATOM   1553  CG  GLU A 193       8.164   6.924 -34.716  1.00  0.66           C  
ATOM   1554  CD  GLU A 193       9.668   6.844 -34.924  1.00  0.64           C  
ATOM   1555  OE1 GLU A 193      10.221   5.721 -34.932  1.00  0.63           O  
ATOM   1556  OE2 GLU A 193      10.298   7.913 -35.081  1.00  0.60           O  
ATOM   1557  N   GLY A 194       7.701   2.849 -32.029  1.00  0.74           N  
ATOM   1558  CA  GLY A 194       6.961   1.670 -31.607  1.00  0.74           C  
ATOM   1559  C   GLY A 194       6.493   0.812 -32.768  1.00  0.74           C  
ATOM   1560  O   GLY A 194       5.724  -0.132 -32.578  1.00  0.72           O  
ATOM   1561  N   LYS A 195       6.988   1.133 -33.957  1.00  0.80           N  
ATOM   1562  CA  LYS A 195       6.620   0.380 -35.152  1.00  0.80           C  
ATOM   1563  C   LYS A 195       7.681  -0.662 -35.494  1.00  0.80           C  
ATOM   1564  CB  LYS A 195       6.410   1.323 -36.337  1.00  0.78           C  
ATOM   1565  O   LYS A 195       8.875  -0.429 -35.295  1.00  0.79           O  
ATOM   1566  CG  LYS A 195       5.365   2.401 -36.093  1.00  0.76           C  
ATOM   1567  CD  LYS A 195       5.177   3.286 -37.319  1.00  0.75           C  
ATOM   1568  CE  LYS A 195       4.120   4.356 -37.081  1.00  0.71           C  
ATOM   1569  NZ  LYS A 195       3.827   5.131 -38.323  1.00  0.69           N  
ATOM   1570  N   MET A 196       7.287  -1.934 -35.848  1.00  0.81           N  
ATOM   1571  CA  MET A 196       8.173  -3.027 -36.240  1.00  0.82           C  
ATOM   1572  C   MET A 196       8.884  -2.708 -37.551  1.00  0.81           C  
ATOM   1573  CB  MET A 196       7.388  -4.333 -36.376  1.00  0.80           C  
ATOM   1574  O   MET A 196       8.241  -2.359 -38.542  1.00  0.78           O  
ATOM   1575  CG  MET A 196       8.264  -5.555 -36.596  1.00  0.78           C  
ATOM   1576  SD  MET A 196       7.303  -7.118 -36.602  1.00  0.80           S  
ATOM   1577  CE  MET A 196       6.491  -6.989 -38.219  1.00  0.74           C  
ATOM   1578  N   GLU A 197      10.133  -2.630 -37.521  1.00  0.79           N  
ATOM   1579  CA  GLU A 197      10.939  -2.292 -38.690  1.00  0.79           C  
ATOM   1580  C   GLU A 197      11.908  -3.418 -39.037  1.00  0.79           C  
ATOM   1581  CB  GLU A 197      11.708  -0.990 -38.456  1.00  0.77           C  
ATOM   1582  O   GLU A 197      12.588  -3.952 -38.159  1.00  0.77           O  
ATOM   1583  CG  GLU A 197      12.408  -0.457 -39.697  1.00  0.75           C  
ATOM   1584  CD  GLU A 197      13.070   0.895 -39.479  1.00  0.73           C  
ATOM   1585  OE1 GLU A 197      12.917   1.476 -38.381  1.00  0.71           O  
ATOM   1586  OE2 GLU A 197      13.746   1.377 -40.415  1.00  0.69           O  
ATOM   1587  N   ILE A 198      11.906  -3.983 -40.270  1.00  0.78           N  
ATOM   1588  CA  ILE A 198      12.830  -4.955 -40.845  1.00  0.78           C  
ATOM   1589  C   ILE A 198      13.849  -4.239 -41.727  1.00  0.77           C  
ATOM   1590  CB  ILE A 198      12.080  -6.034 -41.659  1.00  0.76           C  
ATOM   1591  O   ILE A 198      13.483  -3.599 -42.715  1.00  0.73           O  
ATOM   1592  CG1 ILE A 198      11.063  -6.762 -40.772  1.00  0.75           C  
ATOM   1593  CG2 ILE A 198      13.068  -7.022 -42.284  1.00  0.74           C  
ATOM   1594  CD1 ILE A 198      10.186  -7.755 -41.522  1.00  0.73           C  
ATOM   1595  N   ARG A 199      14.977  -4.090 -41.296  1.00  0.75           N  
ATOM   1596  CA  ARG A 199      15.991  -3.243 -41.916  1.00  0.75           C  
ATOM   1597  C   ARG A 199      17.314  -3.988 -42.059  1.00  0.74           C  
ATOM   1598  CB  ARG A 199      16.195  -1.964 -41.102  1.00  0.73           C  
ATOM   1599  O   ARG A 199      17.667  -4.805 -41.205  1.00  0.71           O  
ATOM   1600  CG  ARG A 199      17.154  -0.973 -41.742  1.00  0.69           C  
ATOM   1601  CD  ARG A 199      17.323   0.278 -40.892  1.00  0.67           C  
ATOM   1602  NE  ARG A 199      16.299   1.275 -41.189  1.00  0.59           N  
ATOM   1603  NH1 ARG A 199      17.065   2.822 -39.654  1.00  0.51           N  
ATOM   1604  NH2 ARG A 199      15.228   3.292 -40.943  1.00  0.47           N  
ATOM   1605  CZ  ARG A 199      16.200   2.461 -40.595  1.00  0.61           C  
ATOM   1606  N   ASP A 200      18.117  -3.835 -43.202  1.00  0.74           N  
ATOM   1607  CA  ASP A 200      19.504  -4.213 -43.456  1.00  0.74           C  
ATOM   1608  C   ASP A 200      20.468  -3.299 -42.705  1.00  0.73           C  
ATOM   1609  CB  ASP A 200      19.804  -4.175 -44.956  1.00  0.71           C  
ATOM   1610  O   ASP A 200      20.062  -2.265 -42.169  1.00  0.71           O  
ATOM   1611  CG  ASP A 200      20.965  -5.070 -45.351  1.00  0.67           C  
ATOM   1612  OD1 ASP A 200      21.639  -5.626 -44.457  1.00  0.65           O  
ATOM   1613  OD2 ASP A 200      21.210  -5.220 -46.568  1.00  0.68           O  
ATOM   1614  N   LEU A 201      21.721  -3.711 -42.469  1.00  0.69           N  
ATOM   1615  CA  LEU A 201      22.754  -2.842 -41.916  1.00  0.68           C  
ATOM   1616  C   LEU A 201      22.959  -1.613 -42.796  1.00  0.68           C  
ATOM   1617  CB  LEU A 201      24.073  -3.604 -41.768  1.00  0.66           C  
ATOM   1618  O   LEU A 201      23.171  -1.738 -44.004  1.00  0.66           O  
ATOM   1619  CG  LEU A 201      24.060  -4.804 -40.819  1.00  0.62           C  
ATOM   1620  CD1 LEU A 201      25.375  -5.571 -40.917  1.00  0.59           C  
ATOM   1621  CD2 LEU A 201      23.806  -4.349 -39.385  1.00  0.60           C  
ATOM   1622  N   THR A 202      22.525  -0.415 -42.412  1.00  0.68           N  
ATOM   1623  CA  THR A 202      22.621   0.860 -43.113  1.00  0.69           C  
ATOM   1624  C   THR A 202      23.784   1.688 -42.574  1.00  0.68           C  
ATOM   1625  CB  THR A 202      21.314   1.665 -42.991  1.00  0.65           C  
ATOM   1626  O   THR A 202      24.088   1.637 -41.380  1.00  0.66           O  
ATOM   1627  CG2 THR A 202      20.167   0.964 -43.712  1.00  0.57           C  
ATOM   1628  OG1 THR A 202      20.976   1.810 -41.606  1.00  0.65           O  
ATOM   1629  N   GLU A 203      24.632   2.224 -43.375  1.00  0.57           N  
ATOM   1630  CA  GLU A 203      25.689   3.149 -42.978  1.00  0.58           C  
ATOM   1631  C   GLU A 203      25.109   4.406 -42.335  1.00  0.57           C  
ATOM   1632  CB  GLU A 203      26.554   3.526 -44.183  1.00  0.54           C  
ATOM   1633  O   GLU A 203      24.182   5.014 -42.874  1.00  0.56           O  
ATOM   1634  CG  GLU A 203      27.557   2.452 -44.580  1.00  0.50           C  
ATOM   1635  CD  GLU A 203      28.539   2.912 -45.646  1.00  0.53           C  
ATOM   1636  OE1 GLU A 203      28.446   4.078 -46.094  1.00  0.55           O  
ATOM   1637  OE2 GLU A 203      29.407   2.100 -46.036  1.00  0.50           O  
ATOM   1638  N   SER A 204      25.519   4.547 -41.186  1.00  0.68           N  
ATOM   1639  CA  SER A 204      25.288   5.817 -40.506  1.00  0.67           C  
ATOM   1640  C   SER A 204      26.465   6.768 -40.698  1.00  0.66           C  
ATOM   1641  CB  SER A 204      25.042   5.591 -39.014  1.00  0.64           C  
ATOM   1642  O   SER A 204      27.617   6.335 -40.752  1.00  0.61           O  
ATOM   1643  OG  SER A 204      26.265   5.373 -38.331  1.00  0.62           O  
ATOM   1644  N   ASN A 205      26.318   7.984 -41.468  1.00  0.63           N  
ATOM   1645  CA  ASN A 205      27.345   9.017 -41.559  1.00  0.64           C  
ATOM   1646  C   ASN A 205      27.753   9.524 -40.179  1.00  0.63           C  
ATOM   1647  CB  ASN A 205      26.862  10.179 -42.430  1.00  0.58           C  
ATOM   1648  O   ASN A 205      27.933  10.728 -39.983  1.00  0.60           O  
ATOM   1649  CG  ASN A 205      26.732   9.797 -43.891  1.00  0.53           C  
ATOM   1650  ND2 ASN A 205      25.833  10.469 -44.602  1.00  0.54           N  
ATOM   1651  OD1 ASN A 205      27.433   8.907 -44.378  1.00  0.54           O  
ATOM   1652  N   ILE A 206      27.697   8.577 -39.066  1.00  0.73           N  
ATOM   1653  CA  ILE A 206      28.074   9.015 -37.726  1.00  0.73           C  
ATOM   1654  C   ILE A 206      29.450   8.456 -37.369  1.00  0.73           C  
ATOM   1655  CB  ILE A 206      27.029   8.580 -36.674  1.00  0.71           C  
ATOM   1656  O   ILE A 206      29.678   7.248 -37.458  1.00  0.71           O  
ATOM   1657  CG1 ILE A 206      25.675   9.236 -36.965  1.00  0.67           C  
ATOM   1658  CG2 ILE A 206      27.512   8.921 -35.261  1.00  0.67           C  
ATOM   1659  CD1 ILE A 206      24.527   8.681 -36.132  1.00  0.65           C  
ATOM   1660  N   THR A 207      30.475   9.321 -37.260  1.00  0.73           N  
ATOM   1661  CA  THR A 207      31.809   9.005 -36.760  1.00  0.74           C  
ATOM   1662  C   THR A 207      31.883   9.212 -35.250  1.00  0.73           C  
ATOM   1663  CB  THR A 207      32.882   9.866 -37.452  1.00  0.71           C  
ATOM   1664  O   THR A 207      31.606  10.305 -34.753  1.00  0.71           O  
ATOM   1665  CG2 THR A 207      34.282   9.473 -36.991  1.00  0.64           C  
ATOM   1666  OG1 THR A 207      32.790   9.685 -38.870  1.00  0.71           O  
ATOM   1667  N   ILE A 208      31.945   8.154 -34.495  1.00  0.76           N  
ATOM   1668  CA  ILE A 208      32.161   8.173 -33.052  1.00  0.76           C  
ATOM   1669  C   ILE A 208      33.650   8.339 -32.756  1.00  0.75           C  
ATOM   1670  CB  ILE A 208      31.621   6.890 -32.383  1.00  0.73           C  
ATOM   1671  O   ILE A 208      34.449   7.443 -33.038  1.00  0.71           O  
ATOM   1672  CG1 ILE A 208      30.141   6.689 -32.730  1.00  0.69           C  
ATOM   1673  CG2 ILE A 208      31.825   6.945 -30.866  1.00  0.68           C  
ATOM   1674  CD1 ILE A 208      29.534   5.423 -32.140  1.00  0.67           C  
ATOM   1675  N   ASN A 209      34.064   9.459 -32.560  1.00  0.71           N  
ATOM   1676  CA  ASN A 209      35.471   9.764 -32.325  1.00  0.72           C  
ATOM   1677  C   ASN A 209      35.736  10.090 -30.858  1.00  0.71           C  
ATOM   1678  CB  ASN A 209      35.926  10.922 -33.216  1.00  0.69           C  
ATOM   1679  O   ASN A 209      34.814  10.436 -30.118  1.00  0.68           O  
ATOM   1680  CG  ASN A 209      35.212  12.220 -32.896  1.00  0.65           C  
ATOM   1681  ND2 ASN A 209      34.856  12.972 -33.931  1.00  0.63           N  
ATOM   1682  OD1 ASN A 209      34.982  12.545 -31.728  1.00  0.62           O  
ATOM   1683  N   ALA A 210      36.834   9.662 -30.184  1.00  0.68           N  
ATOM   1684  CA  ALA A 210      37.270   9.805 -28.798  1.00  0.67           C  
ATOM   1685  C   ALA A 210      37.206  11.263 -28.351  1.00  0.67           C  
ATOM   1686  CB  ALA A 210      38.686   9.260 -28.626  1.00  0.63           C  
ATOM   1687  O   ALA A 210      37.038  11.547 -27.163  1.00  0.64           O  
ATOM   1688  N   ASP A 211      37.274  12.209 -29.307  1.00  0.67           N  
ATOM   1689  CA  ASP A 211      37.292  13.631 -28.978  1.00  0.67           C  
ATOM   1690  C   ASP A 211      35.897  14.125 -28.601  1.00  0.66           C  
ATOM   1691  CB  ASP A 211      37.839  14.447 -30.151  1.00  0.64           C  
ATOM   1692  O   ASP A 211      35.753  14.997 -27.742  1.00  0.64           O  
ATOM   1693  CG  ASP A 211      39.296  14.143 -30.456  1.00  0.60           C  
ATOM   1694  OD1 ASP A 211      40.062  13.826 -29.520  1.00  0.60           O  
ATOM   1695  OD2 ASP A 211      39.682  14.224 -31.642  1.00  0.64           O  
ATOM   1696  N   SER A 212      34.734  13.602 -29.160  1.00  0.66           N  
ATOM   1697  CA  SER A 212      33.380  14.110 -28.967  1.00  0.67           C  
ATOM   1698  C   SER A 212      32.552  13.163 -28.105  1.00  0.66           C  
ATOM   1699  CB  SER A 212      32.690  14.322 -30.314  1.00  0.63           C  
ATOM   1700  O   SER A 212      31.620  13.592 -27.421  1.00  0.64           O  
ATOM   1701  OG  SER A 212      33.510  15.081 -31.186  1.00  0.60           O  
ATOM   1702  N   TYR A 213      32.770  11.846 -27.947  1.00  0.63           N  
ATOM   1703  CA  TYR A 213      31.894  10.854 -27.335  1.00  0.62           C  
ATOM   1704  C   TYR A 213      32.572  10.189 -26.143  1.00  0.62           C  
ATOM   1705  CB  TYR A 213      31.484   9.793 -28.361  1.00  0.55           C  
ATOM   1706  O   TYR A 213      32.047   9.226 -25.579  1.00  0.57           O  
ATOM   1707  CG  TYR A 213      30.616  10.328 -29.474  1.00  0.51           C  
ATOM   1708  CD1 TYR A 213      29.242  10.478 -29.301  1.00  0.47           C  
ATOM   1709  CD2 TYR A 213      31.168  10.684 -30.700  1.00  0.53           C  
ATOM   1710  CE1 TYR A 213      28.438  10.969 -30.324  1.00  0.56           C  
ATOM   1711  CE2 TYR A 213      30.373  11.176 -31.730  1.00  0.58           C  
ATOM   1712  OH  TYR A 213      28.221  11.802 -32.550  1.00  0.51           O  
ATOM   1713  CZ  TYR A 213      29.012  11.315 -31.533  1.00  0.51           C  
ATOM   1714  N   PHE A 214      33.636  10.887 -25.434  1.00  0.55           N  
ATOM   1715  CA  PHE A 214      34.316  10.249 -24.312  1.00  0.56           C  
ATOM   1716  C   PHE A 214      34.335   8.734 -24.481  1.00  0.56           C  
ATOM   1717  CB  PHE A 214      33.638  10.621 -22.990  1.00  0.49           C  
ATOM   1718  O   PHE A 214      33.488   8.031 -23.926  1.00  0.52           O  
ATOM   1719  CG  PHE A 214      34.015  11.984 -22.476  1.00  0.43           C  
ATOM   1720  CD1 PHE A 214      35.134  12.152 -21.669  1.00  0.35           C  
ATOM   1721  CD2 PHE A 214      33.251  13.097 -22.800  1.00  0.38           C  
ATOM   1722  CE1 PHE A 214      35.486  13.413 -21.192  1.00  0.35           C  
ATOM   1723  CE2 PHE A 214      33.597  14.360 -22.327  1.00  0.41           C  
ATOM   1724  CZ  PHE A 214      34.714  14.515 -21.523  1.00  0.32           C  
ATOM   1725  N   LEU A 215      35.105   8.209 -25.511  1.00  0.52           N  
ATOM   1726  CA  LEU A 215      35.327   6.777 -25.679  1.00  0.52           C  
ATOM   1727  C   LEU A 215      36.131   6.212 -24.513  1.00  0.52           C  
ATOM   1728  CB  LEU A 215      36.054   6.499 -26.997  1.00  0.46           C  
ATOM   1729  O   LEU A 215      37.236   6.682 -24.229  1.00  0.49           O  
ATOM   1730  CG  LEU A 215      35.353   6.975 -28.271  1.00  0.42           C  
ATOM   1731  CD1 LEU A 215      36.299   6.878 -29.464  1.00  0.35           C  
ATOM   1732  CD2 LEU A 215      34.086   6.164 -28.520  1.00  0.39           C  
ATOM   1733  N   HIS A 216      35.407   5.517 -23.651  1.00  0.57           N  
ATOM   1734  CA  HIS A 216      35.983   4.652 -22.628  1.00  0.59           C  
ATOM   1735  C   HIS A 216      35.708   3.183 -22.930  1.00  0.56           C  
ATOM   1736  CB  HIS A 216      35.435   5.016 -21.247  1.00  0.53           C  
ATOM   1737  O   HIS A 216      34.588   2.819 -23.295  1.00  0.54           O  
ATOM   1738  CG  HIS A 216      36.049   4.232 -20.131  1.00  0.51           C  
ATOM   1739  CD2 HIS A 216      35.523   3.294 -19.309  1.00  0.47           C  
ATOM   1740  ND1 HIS A 216      37.366   4.380 -19.755  1.00  0.47           N  
ATOM   1741  CE1 HIS A 216      37.624   3.564 -18.747  1.00  0.43           C  
ATOM   1742  NE2 HIS A 216      36.522   2.894 -18.457  1.00  0.43           N  
ATOM   1743  N   GLY A 217      36.808   2.394 -23.034  1.00  0.64           N  
ATOM   1744  CA  GLY A 217      36.726   0.942 -23.047  1.00  0.63           C  
ATOM   1745  C   GLY A 217      36.479   0.371 -24.431  1.00  0.65           C  
ATOM   1746  O   GLY A 217      35.726  -0.592 -24.585  1.00  0.62           O  
ATOM   1747  N   LEU A 218      37.238   0.961 -25.533  1.00  0.71           N  
ATOM   1748  CA  LEU A 218      37.223   0.340 -26.853  1.00  0.71           C  
ATOM   1749  C   LEU A 218      38.082  -0.921 -26.869  1.00  0.71           C  
ATOM   1750  CB  LEU A 218      37.721   1.324 -27.914  1.00  0.67           C  
ATOM   1751  O   LEU A 218      39.285  -0.861 -26.608  1.00  0.68           O  
ATOM   1752  CG  LEU A 218      37.836   0.783 -29.340  1.00  0.65           C  
ATOM   1753  CD1 LEU A 218      36.459   0.404 -29.876  1.00  0.62           C  
ATOM   1754  CD2 LEU A 218      38.506   1.807 -30.249  1.00  0.65           C  
ATOM   1755  N   THR A 219      37.441  -2.002 -26.880  1.00  0.71           N  
ATOM   1756  CA  THR A 219      38.082  -3.278 -27.178  1.00  0.72           C  
ATOM   1757  C   THR A 219      37.754  -3.728 -28.599  1.00  0.71           C  
ATOM   1758  CB  THR A 219      37.652  -4.367 -26.179  1.00  0.69           C  
ATOM   1759  O   THR A 219      36.585  -3.914 -28.942  1.00  0.70           O  
ATOM   1760  CG2 THR A 219      38.199  -4.081 -24.784  1.00  0.63           C  
ATOM   1761  OG1 THR A 219      36.221  -4.413 -26.118  1.00  0.67           O  
ATOM   1762  N   LYS A 220      38.752  -3.651 -29.585  1.00  0.74           N  
ATOM   1763  CA  LYS A 220      38.695  -4.053 -30.987  1.00  0.74           C  
ATOM   1764  C   LYS A 220      39.448  -5.360 -31.216  1.00  0.74           C  
ATOM   1765  CB  LYS A 220      39.267  -2.954 -31.885  1.00  0.72           C  
ATOM   1766  O   LYS A 220      40.585  -5.514 -30.766  1.00  0.71           O  
ATOM   1767  CG  LYS A 220      39.254  -3.296 -33.367  1.00  0.69           C  
ATOM   1768  CD  LYS A 220      40.043  -2.280 -34.183  1.00  0.68           C  
ATOM   1769  CE  LYS A 220      40.257  -2.755 -35.613  1.00  0.65           C  
ATOM   1770  NZ  LYS A 220      41.237  -1.895 -36.342  1.00  0.60           N  
ATOM   1771  N   SER A 221      38.798  -6.383 -31.789  1.00  0.71           N  
ATOM   1772  CA  SER A 221      39.458  -7.581 -32.298  1.00  0.71           C  
ATOM   1773  C   SER A 221      40.229  -7.285 -33.580  1.00  0.70           C  
ATOM   1774  CB  SER A 221      38.436  -8.689 -32.552  1.00  0.68           C  
ATOM   1775  O   SER A 221      39.748  -6.549 -34.444  1.00  0.68           O  
ATOM   1776  OG  SER A 221      39.072  -9.859 -33.037  1.00  0.65           O  
ATOM   1777  N   GLU A 222      41.551  -7.727 -33.777  1.00  0.56           N  
ATOM   1778  CA  GLU A 222      42.405  -7.590 -34.953  1.00  0.57           C  
ATOM   1779  C   GLU A 222      42.038  -8.614 -36.023  1.00  0.55           C  
ATOM   1780  CB  GLU A 222      43.879  -7.737 -34.568  1.00  0.52           C  
ATOM   1781  O   GLU A 222      42.529  -8.543 -37.152  1.00  0.52           O  
ATOM   1782  CG  GLU A 222      44.380  -6.651 -33.627  1.00  0.48           C  
ATOM   1783  CD  GLU A 222      44.450  -5.279 -34.278  1.00  0.51           C  
ATOM   1784  OE1 GLU A 222      44.640  -5.202 -35.513  1.00  0.56           O  
ATOM   1785  OE2 GLU A 222      44.314  -4.272 -33.547  1.00  0.51           O  
ATOM   1786  N   ILE A 223      41.170  -9.581 -35.687  1.00  0.63           N  
ATOM   1787  CA  ILE A 223      40.661 -10.562 -36.638  1.00  0.63           C  
ATOM   1788  C   ILE A 223      39.309 -10.104 -37.179  1.00  0.63           C  
ATOM   1789  CB  ILE A 223      40.535 -11.961 -35.994  1.00  0.60           C  
ATOM   1790  O   ILE A 223      38.366  -9.891 -36.412  1.00  0.61           O  
ATOM   1791  CG1 ILE A 223      41.880 -12.400 -35.402  1.00  0.54           C  
ATOM   1792  CG2 ILE A 223      40.027 -12.983 -37.015  1.00  0.56           C  
ATOM   1793  CD1 ILE A 223      41.813 -13.698 -34.610  1.00  0.55           C  
ATOM   1794  N   GLU A 224      39.308  -9.582 -38.544  1.00  0.66           N  
ATOM   1795  CA  GLU A 224      38.123  -9.174 -39.292  1.00  0.67           C  
ATOM   1796  C   GLU A 224      37.052 -10.261 -39.267  1.00  0.66           C  
ATOM   1797  CB  GLU A 224      38.492  -8.833 -40.739  1.00  0.63           C  
ATOM   1798  O   GLU A 224      37.354 -11.441 -39.455  1.00  0.64           O  
ATOM   1799  CG  GLU A 224      37.405  -8.077 -41.489  1.00  0.59           C  
ATOM   1800  CD  GLU A 224      37.813  -7.680 -42.898  1.00  0.60           C  
ATOM   1801  OE1 GLU A 224      38.866  -8.154 -43.381  1.00  0.60           O  
ATOM   1802  OE2 GLU A 224      37.075  -6.887 -43.524  1.00  0.55           O  
ATOM   1803  N   TYR A 225      35.957  -9.927 -38.747  1.00  0.70           N  
ATOM   1804  CA  TYR A 225      34.785 -10.791 -38.840  1.00  0.70           C  
ATOM   1805  C   TYR A 225      34.314 -10.918 -40.283  1.00  0.70           C  
ATOM   1806  CB  TYR A 225      33.649 -10.253 -37.965  1.00  0.66           C  
ATOM   1807  O   TYR A 225      34.032  -9.914 -40.941  1.00  0.66           O  
ATOM   1808  CG  TYR A 225      32.415 -11.122 -37.970  1.00  0.62           C  
ATOM   1809  CD1 TYR A 225      31.383 -10.896 -38.877  1.00  0.58           C  
ATOM   1810  CD2 TYR A 225      32.279 -12.171 -37.066  1.00  0.60           C  
ATOM   1811  CE1 TYR A 225      30.244 -11.693 -38.884  1.00  0.58           C  
ATOM   1812  CE2 TYR A 225      31.143 -12.975 -37.064  1.00  0.60           C  
ATOM   1813  OH  TYR A 225      29.007 -13.521 -37.978  1.00  0.57           O  
ATOM   1814  CZ  TYR A 225      30.133 -12.729 -37.976  1.00  0.53           C  
ATOM   1815  N   GLN A 226      34.504 -12.005 -40.954  1.00  0.70           N  
ATOM   1816  CA  GLN A 226      34.049 -12.374 -42.290  1.00  0.70           C  
ATOM   1817  C   GLN A 226      33.348 -13.729 -42.277  1.00  0.70           C  
ATOM   1818  CB  GLN A 226      35.224 -12.400 -43.269  1.00  0.67           C  
ATOM   1819  O   GLN A 226      33.789 -14.656 -41.594  1.00  0.67           O  
ATOM   1820  CG  GLN A 226      34.808 -12.573 -44.724  1.00  0.63           C  
ATOM   1821  CD  GLN A 226      35.989 -12.562 -45.677  1.00  0.62           C  
ATOM   1822  NE2 GLN A 226      35.707 -12.420 -46.968  1.00  0.53           N  
ATOM   1823  OE1 GLN A 226      37.144 -12.679 -45.256  1.00  0.62           O  
ATOM   1824  N   ILE A 227      32.208 -13.874 -42.880  1.00  0.72           N  
ATOM   1825  CA  ILE A 227      31.458 -15.115 -43.040  1.00  0.72           C  
ATOM   1826  C   ILE A 227      31.987 -15.885 -44.248  1.00  0.72           C  
ATOM   1827  CB  ILE A 227      29.945 -14.845 -43.198  1.00  0.69           C  
ATOM   1828  O   ILE A 227      31.904 -15.408 -45.382  1.00  0.70           O  
ATOM   1829  CG1 ILE A 227      29.397 -14.137 -41.953  1.00  0.65           C  
ATOM   1830  CG2 ILE A 227      29.188 -16.149 -43.464  1.00  0.66           C  
ATOM   1831  CD1 ILE A 227      27.949 -13.685 -42.086  1.00  0.64           C  
ATOM   1832  N   ALA A 228      32.733 -16.986 -44.015  1.00  0.71           N  
ATOM   1833  CA  ALA A 228      33.281 -17.864 -45.046  1.00  0.72           C  
ATOM   1834  C   ALA A 228      32.207 -18.796 -45.599  1.00  0.71           C  
ATOM   1835  CB  ALA A 228      34.449 -18.674 -44.489  1.00  0.68           C  
ATOM   1836  O   ALA A 228      32.211 -19.121 -46.789  1.00  0.69           O  
ATOM   1837  N   GLY A 229      31.249 -19.166 -44.889  1.00  0.70           N  
ATOM   1838  CA  GLY A 229      30.133 -20.016 -45.275  1.00  0.70           C  
ATOM   1839  C   GLY A 229      28.982 -19.974 -44.289  1.00  0.70           C  
ATOM   1840  O   GLY A 229      29.124 -19.450 -43.182  1.00  0.68           O  
ATOM   1841  N   ILE A 230      27.891 -20.301 -44.736  1.00  0.75           N  
ATOM   1842  CA  ILE A 230      26.660 -20.415 -43.961  1.00  0.75           C  
ATOM   1843  C   ILE A 230      26.136 -21.847 -44.035  1.00  0.75           C  
ATOM   1844  CB  ILE A 230      25.585 -19.424 -44.458  1.00  0.74           C  
ATOM   1845  O   ILE A 230      26.045 -22.426 -45.120  1.00  0.73           O  
ATOM   1846  CG1 ILE A 230      26.157 -18.003 -44.523  1.00  0.74           C  
ATOM   1847  CG2 ILE A 230      24.346 -19.474 -43.558  1.00  0.73           C  
ATOM   1848  CD1 ILE A 230      25.175 -16.963 -45.043  1.00  0.71           C  
ATOM   1849  N   THR A 231      26.016 -22.536 -42.896  1.00  0.76           N  
ATOM   1850  CA  THR A 231      25.303 -23.798 -42.735  1.00  0.76           C  
ATOM   1851  C   THR A 231      23.932 -23.569 -42.106  1.00  0.76           C  
ATOM   1852  CB  THR A 231      26.107 -24.789 -41.873  1.00  0.74           C  
ATOM   1853  O   THR A 231      23.826 -22.959 -41.040  1.00  0.74           O  
ATOM   1854  CG2 THR A 231      25.411 -26.143 -41.798  1.00  0.67           C  
ATOM   1855  OG1 THR A 231      27.409 -24.964 -42.446  1.00  0.71           O  
ATOM   1856  N   CYS A 232      22.843 -23.847 -42.734  1.00  0.76           N  
ATOM   1857  CA  CYS A 232      21.458 -23.731 -42.290  1.00  0.78           C  
ATOM   1858  C   CYS A 232      20.827 -25.106 -42.108  1.00  0.76           C  
ATOM   1859  CB  CYS A 232      20.642 -22.913 -43.290  1.00  0.74           C  
ATOM   1860  O   CYS A 232      20.751 -25.890 -43.056  1.00  0.73           O  
ATOM   1861  SG  CYS A 232      18.952 -22.577 -42.748  1.00  0.77           S  
ATOM   1862  N   LYS A 233      20.579 -25.436 -40.825  1.00  0.73           N  
ATOM   1863  CA  LYS A 233      19.865 -26.667 -40.503  1.00  0.74           C  
ATOM   1864  C   LYS A 233      18.376 -26.536 -40.811  1.00  0.73           C  
ATOM   1865  CB  LYS A 233      20.065 -27.035 -39.032  1.00  0.71           C  
ATOM   1866  O   LYS A 233      17.698 -25.665 -40.263  1.00  0.71           O  
ATOM   1867  CG  LYS A 233      21.488 -27.449 -38.685  1.00  0.67           C  
ATOM   1868  CD  LYS A 233      21.620 -27.821 -37.214  1.00  0.65           C  
ATOM   1869  CE  LYS A 233      23.066 -28.109 -36.836  1.00  0.60           C  
ATOM   1870  NZ  LYS A 233      23.219 -28.346 -35.370  1.00  0.54           N  
ATOM   1871  N   THR A 234      17.928 -27.215 -41.762  1.00  0.77           N  
ATOM   1872  CA  THR A 234      16.511 -27.347 -42.083  1.00  0.77           C  
ATOM   1873  C   THR A 234      15.939 -28.632 -41.490  1.00  0.75           C  
ATOM   1874  CB  THR A 234      16.279 -27.333 -43.605  1.00  0.74           C  
ATOM   1875  O   THR A 234      16.673 -29.431 -40.905  1.00  0.72           O  
ATOM   1876  CG2 THR A 234      16.979 -26.146 -44.258  1.00  0.71           C  
ATOM   1877  OG1 THR A 234      16.791 -28.546 -44.171  1.00  0.73           O  
ATOM   1878  N   ASP A 235      14.660 -28.962 -41.592  1.00  0.65           N  
ATOM   1879  CA  ASP A 235      14.049 -30.168 -41.040  1.00  0.67           C  
ATOM   1880  C   ASP A 235      14.580 -31.420 -41.733  1.00  0.64           C  
ATOM   1881  CB  ASP A 235      12.525 -30.103 -41.165  1.00  0.62           C  
ATOM   1882  O   ASP A 235      14.590 -32.504 -41.146  1.00  0.62           O  
ATOM   1883  CG  ASP A 235      11.908 -28.994 -40.332  1.00  0.59           C  
ATOM   1884  OD1 ASP A 235      12.482 -28.628 -39.283  1.00  0.57           O  
ATOM   1885  OD2 ASP A 235      10.837 -28.484 -40.725  1.00  0.63           O  
ATOM   1886  N   LYS A 236      15.040 -31.398 -43.072  1.00  0.62           N  
ATOM   1887  CA  LYS A 236      15.370 -32.599 -43.834  1.00  0.62           C  
ATOM   1888  C   LYS A 236      16.881 -32.754 -43.987  1.00  0.62           C  
ATOM   1889  CB  LYS A 236      14.705 -32.561 -45.210  1.00  0.58           C  
ATOM   1890  O   LYS A 236      17.401 -33.872 -43.965  1.00  0.61           O  
ATOM   1891  CG  LYS A 236      13.187 -32.657 -45.167  1.00  0.55           C  
ATOM   1892  CD  LYS A 236      12.591 -32.723 -46.568  1.00  0.56           C  
ATOM   1893  CE  LYS A 236      11.071 -32.788 -46.527  1.00  0.55           C  
ATOM   1894  NZ  LYS A 236      10.480 -32.818 -47.898  1.00  0.50           N  
ATOM   1895  N   LYS A 237      17.692 -31.595 -44.128  1.00  0.67           N  
ATOM   1896  CA  LYS A 237      19.114 -31.573 -44.460  1.00  0.69           C  
ATOM   1897  C   LYS A 237      19.754 -30.250 -44.047  1.00  0.67           C  
ATOM   1898  CB  LYS A 237      19.320 -31.809 -45.957  1.00  0.64           C  
ATOM   1899  O   LYS A 237      19.079 -29.220 -43.987  1.00  0.66           O  
ATOM   1900  CG  LYS A 237      18.711 -30.733 -46.844  1.00  0.60           C  
ATOM   1901  CD  LYS A 237      18.923 -31.040 -48.321  1.00  0.61           C  
ATOM   1902  CE  LYS A 237      18.345 -29.945 -49.208  1.00  0.56           C  
ATOM   1903  NZ  LYS A 237      18.585 -30.222 -50.656  1.00  0.51           N  
ATOM   1904  N   SER A 238      20.949 -30.217 -43.502  1.00  0.69           N  
ATOM   1905  CA  SER A 238      21.789 -29.035 -43.342  1.00  0.71           C  
ATOM   1906  C   SER A 238      22.200 -28.462 -44.695  1.00  0.69           C  
ATOM   1907  CB  SER A 238      23.035 -29.369 -42.521  1.00  0.65           C  
ATOM   1908  O   SER A 238      22.737 -29.179 -45.541  1.00  0.66           O  
ATOM   1909  OG  SER A 238      22.704 -29.545 -41.154  1.00  0.60           O  
ATOM   1910  N   LEU A 239      21.677 -27.357 -45.047  1.00  0.77           N  
ATOM   1911  CA  LEU A 239      22.091 -26.617 -46.234  1.00  0.78           C  
ATOM   1912  C   LEU A 239      23.344 -25.794 -45.951  1.00  0.77           C  
ATOM   1913  CB  LEU A 239      20.963 -25.702 -46.716  1.00  0.76           C  
ATOM   1914  O   LEU A 239      23.465 -25.187 -44.885  1.00  0.75           O  
ATOM   1915  CG  LEU A 239      19.621 -26.376 -47.008  1.00  0.74           C  
ATOM   1916  CD1 LEU A 239      18.570 -25.331 -47.366  1.00  0.71           C  
ATOM   1917  CD2 LEU A 239      19.769 -27.399 -48.129  1.00  0.72           C  
ATOM   1918  N   THR A 240      24.504 -25.967 -46.742  1.00  0.76           N  
ATOM   1919  CA  THR A 240      25.754 -25.232 -46.583  1.00  0.78           C  
ATOM   1920  C   THR A 240      26.091 -24.458 -47.855  1.00  0.76           C  
ATOM   1921  CB  THR A 240      26.917 -26.178 -46.231  1.00  0.73           C  
ATOM   1922  O   THR A 240      25.861 -24.945 -48.963  1.00  0.74           O  
ATOM   1923  CG2 THR A 240      28.177 -25.393 -45.882  1.00  0.63           C  
ATOM   1924  OG1 THR A 240      26.545 -26.986 -45.108  1.00  0.69           O  
ATOM   1925  N   VAL A 241      26.343 -23.221 -47.808  1.00  0.76           N  
ATOM   1926  CA  VAL A 241      26.822 -22.363 -48.886  1.00  0.77           C  
ATOM   1927  C   VAL A 241      28.059 -21.596 -48.426  1.00  0.75           C  
ATOM   1928  CB  VAL A 241      25.728 -21.378 -49.356  1.00  0.74           C  
ATOM   1929  O   VAL A 241      28.139 -21.169 -47.272  1.00  0.72           O  
ATOM   1930  CG1 VAL A 241      25.375 -20.393 -48.243  1.00  0.69           C  
ATOM   1931  CG2 VAL A 241      26.183 -20.633 -50.609  1.00  0.68           C  
ATOM   1932  N   GLY A 242      29.209 -21.675 -49.329  1.00  0.77           N  
ATOM   1933  CA  GLY A 242      30.482 -21.020 -49.071  1.00  0.77           C  
ATOM   1934  C   GLY A 242      31.585 -21.989 -48.688  1.00  0.75           C  
ATOM   1935  O   GLY A 242      31.458 -23.197 -48.899  1.00  0.70           O  
ATOM   1936  N   MET A 243      32.644 -21.411 -48.342  1.00  0.64           N  
ATOM   1937  CA  MET A 243      33.860 -22.179 -48.090  1.00  0.66           C  
ATOM   1938  C   MET A 243      33.781 -22.898 -46.748  1.00  0.63           C  
ATOM   1939  CB  MET A 243      35.088 -21.268 -48.124  1.00  0.60           C  
ATOM   1940  O   MET A 243      33.259 -22.351 -45.775  1.00  0.60           O  
ATOM   1941  CG  MET A 243      35.339 -20.626 -49.479  1.00  0.56           C  
ATOM   1942  SD  MET A 243      36.945 -19.742 -49.552  1.00  0.57           S  
ATOM   1943  CE  MET A 243      37.243 -19.473 -47.782  1.00  0.50           C  
ATOM   1944  N   LYS A 244      34.078 -24.192 -46.593  1.00  0.56           N  
ATOM   1945  CA  LYS A 244      34.217 -24.986 -45.376  1.00  0.55           C  
ATOM   1946  C   LYS A 244      35.358 -24.465 -44.507  1.00  0.55           C  
ATOM   1947  CB  LYS A 244      34.449 -26.458 -45.719  1.00  0.52           C  
ATOM   1948  O   LYS A 244      35.396 -24.724 -43.302  1.00  0.53           O  
ATOM   1949  CG  LYS A 244      33.228 -27.159 -46.295  1.00  0.48           C  
ATOM   1950  CD  LYS A 244      33.475 -28.651 -46.480  1.00  0.49           C  
ATOM   1951  CE  LYS A 244      32.251 -29.355 -47.051  1.00  0.46           C  
ATOM   1952  NZ  LYS A 244      32.494 -30.816 -47.246  1.00  0.41           N  
ATOM   1953  N   THR A 245      36.200 -23.746 -45.253  1.00  0.54           N  
ATOM   1954  CA  THR A 245      37.384 -23.197 -44.602  1.00  0.54           C  
ATOM   1955  C   THR A 245      37.236 -21.693 -44.389  1.00  0.53           C  
ATOM   1956  CB  THR A 245      38.655 -23.479 -45.424  1.00  0.49           C  
ATOM   1957  O   THR A 245      37.083 -20.937 -45.350  1.00  0.50           O  
ATOM   1958  CG2 THR A 245      39.037 -24.954 -45.357  1.00  0.43           C  
ATOM   1959  OG1 THR A 245      38.423 -23.118 -46.791  1.00  0.49           O  
ATOM   1960  N   GLY A 246      36.708 -21.421 -43.077  1.00  0.59           N  
ATOM   1961  CA  GLY A 246      36.493 -20.091 -42.529  1.00  0.59           C  
ATOM   1962  C   GLY A 246      35.237 -19.990 -41.684  1.00  0.59           C  
ATOM   1963  O   GLY A 246      34.656 -21.008 -41.302  1.00  0.55           O  
ATOM   1964  N   ARG A 247      34.933 -18.957 -41.079  1.00  0.61           N  
ATOM   1965  CA  ARG A 247      33.801 -18.748 -40.182  1.00  0.62           C  
ATOM   1966  C   ARG A 247      32.478 -18.978 -40.906  1.00  0.62           C  
ATOM   1967  CB  ARG A 247      33.835 -17.337 -39.590  1.00  0.59           C  
ATOM   1968  O   ARG A 247      32.130 -18.234 -41.825  1.00  0.60           O  
ATOM   1969  CG  ARG A 247      34.266 -17.290 -38.133  1.00  0.57           C  
ATOM   1970  CD  ARG A 247      34.340 -15.862 -37.612  1.00  0.58           C  
ATOM   1971  NE  ARG A 247      35.001 -15.796 -36.312  1.00  0.49           N  
ATOM   1972  NH1 ARG A 247      34.860 -13.497 -36.126  1.00  0.37           N  
ATOM   1973  NH2 ARG A 247      35.842 -14.728 -34.460  1.00  0.32           N  
ATOM   1974  CZ  ARG A 247      35.233 -14.674 -35.636  1.00  0.49           C  
ATOM   1975  N   SER A 248      31.946 -20.275 -40.721  1.00  0.66           N  
ATOM   1976  CA  SER A 248      30.617 -20.602 -41.227  1.00  0.66           C  
ATOM   1977  C   SER A 248      29.529 -20.144 -40.261  1.00  0.66           C  
ATOM   1978  CB  SER A 248      30.492 -22.106 -41.474  1.00  0.63           C  
ATOM   1979  O   SER A 248      29.676 -20.279 -39.045  1.00  0.64           O  
ATOM   1980  OG  SER A 248      29.136 -22.473 -41.667  1.00  0.60           O  
ATOM   1981  N   LEU A 249      28.597 -19.324 -40.538  1.00  0.73           N  
ATOM   1982  CA  LEU A 249      27.355 -18.933 -39.882  1.00  0.73           C  
ATOM   1983  C   LEU A 249      26.350 -20.079 -39.892  1.00  0.73           C  
ATOM   1984  CB  LEU A 249      26.751 -17.703 -40.566  1.00  0.71           C  
ATOM   1985  O   LEU A 249      26.032 -20.623 -40.953  1.00  0.71           O  
ATOM   1986  CG  LEU A 249      25.459 -17.155 -39.959  1.00  0.67           C  
ATOM   1987  CD1 LEU A 249      25.728 -16.577 -38.573  1.00  0.64           C  
ATOM   1988  CD2 LEU A 249      24.843 -16.102 -40.873  1.00  0.65           C  
ATOM   1989  N   GLU A 250      26.117 -20.685 -38.646  1.00  0.69           N  
ATOM   1990  CA  GLU A 250      25.112 -21.735 -38.509  1.00  0.70           C  
ATOM   1991  C   GLU A 250      23.726 -21.144 -38.272  1.00  0.69           C  
ATOM   1992  CB  GLU A 250      25.480 -22.686 -37.367  1.00  0.67           C  
ATOM   1993  O   GLU A 250      23.532 -20.352 -37.348  1.00  0.67           O  
ATOM   1994  CG  GLU A 250      26.692 -23.559 -37.660  1.00  0.63           C  
ATOM   1995  CD  GLU A 250      26.996 -24.555 -36.553  1.00  0.62           C  
ATOM   1996  OE1 GLU A 250      26.324 -24.513 -35.497  1.00  0.62           O  
ATOM   1997  OE2 GLU A 250      27.914 -25.384 -36.742  1.00  0.57           O  
ATOM   1998  N   LEU A 251      22.814 -21.341 -39.128  1.00  0.77           N  
ATOM   1999  CA  LEU A 251      21.418 -20.922 -39.071  1.00  0.77           C  
ATOM   2000  C   LEU A 251      20.500 -22.119 -38.848  1.00  0.76           C  
ATOM   2001  CB  LEU A 251      21.023 -20.195 -40.359  1.00  0.75           C  
ATOM   2002  O   LEU A 251      20.795 -23.227 -39.303  1.00  0.74           O  
ATOM   2003  CG  LEU A 251      21.852 -18.962 -40.723  1.00  0.73           C  
ATOM   2004  CD1 LEU A 251      21.416 -18.410 -42.076  1.00  0.71           C  
ATOM   2005  CD2 LEU A 251      21.729 -17.896 -39.640  1.00  0.71           C  
ATOM   2006  N   ASP A 252      19.570 -22.044 -37.899  1.00  0.73           N  
ATOM   2007  CA  ASP A 252      18.492 -23.008 -37.704  1.00  0.74           C  
ATOM   2008  C   ASP A 252      17.168 -22.468 -38.241  1.00  0.73           C  
ATOM   2009  CB  ASP A 252      18.353 -23.366 -36.223  1.00  0.70           C  
ATOM   2010  O   ASP A 252      16.590 -21.544 -37.665  1.00  0.69           O  
ATOM   2011  CG  ASP A 252      17.487 -24.591 -35.987  1.00  0.65           C  
ATOM   2012  OD1 ASP A 252      16.858 -25.087 -36.947  1.00  0.62           O  
ATOM   2013  OD2 ASP A 252      17.431 -25.063 -34.831  1.00  0.67           O  
ATOM   2014  N   ASN A 253      16.792 -22.733 -39.552  1.00  0.80           N  
ATOM   2015  CA  ASN A 253      15.616 -22.216 -40.245  1.00  0.81           C  
ATOM   2016  C   ASN A 253      14.991 -23.272 -41.152  1.00  0.80           C  
ATOM   2017  CB  ASN A 253      15.975 -20.967 -41.052  1.00  0.79           C  
ATOM   2018  O   ASN A 253      15.571 -23.640 -42.175  1.00  0.77           O  
ATOM   2019  CG  ASN A 253      14.760 -20.302 -41.669  1.00  0.77           C  
ATOM   2020  ND2 ASN A 253      14.882 -19.017 -41.981  1.00  0.79           N  
ATOM   2021  OD1 ASN A 253      13.721 -20.937 -41.863  1.00  0.77           O  
ATOM   2022  N   VAL A 254      13.880 -23.733 -40.635  1.00  0.73           N  
ATOM   2023  CA  VAL A 254      13.209 -24.844 -41.302  1.00  0.73           C  
ATOM   2024  C   VAL A 254      12.681 -24.389 -42.660  1.00  0.72           C  
ATOM   2025  CB  VAL A 254      12.056 -25.408 -40.442  1.00  0.71           C  
ATOM   2026  O   VAL A 254      12.357 -25.216 -43.516  1.00  0.70           O  
ATOM   2027  CG1 VAL A 254      12.594 -26.019 -39.150  1.00  0.65           C  
ATOM   2028  CG2 VAL A 254      11.036 -24.313 -40.135  1.00  0.64           C  
ATOM   2029  N   PHE A 255      12.763 -23.081 -42.884  1.00  0.78           N  
ATOM   2030  CA  PHE A 255      12.197 -22.530 -44.110  1.00  0.79           C  
ATOM   2031  C   PHE A 255      13.298 -22.143 -45.089  1.00  0.78           C  
ATOM   2032  CB  PHE A 255      11.319 -21.314 -43.798  1.00  0.77           C  
ATOM   2033  O   PHE A 255      13.018 -21.639 -46.179  1.00  0.75           O  
ATOM   2034  CG  PHE A 255      10.207 -21.601 -42.826  1.00  0.75           C  
ATOM   2035  CD1 PHE A 255       9.085 -22.318 -43.223  1.00  0.72           C  
ATOM   2036  CD2 PHE A 255      10.283 -21.153 -41.514  1.00  0.73           C  
ATOM   2037  CE1 PHE A 255       8.054 -22.586 -42.325  1.00  0.73           C  
ATOM   2038  CE2 PHE A 255       9.257 -21.416 -40.611  1.00  0.74           C  
ATOM   2039  CZ  PHE A 255       8.143 -22.131 -41.018  1.00  0.71           C  
ATOM   2040  N   MET A 256      14.561 -22.334 -44.853  1.00  0.79           N  
ATOM   2041  CA  MET A 256      15.707 -22.016 -45.700  1.00  0.80           C  
ATOM   2042  C   MET A 256      15.832 -23.016 -46.845  1.00  0.79           C  
ATOM   2043  CB  MET A 256      16.997 -21.999 -44.878  1.00  0.78           C  
ATOM   2044  O   MET A 256      15.768 -24.227 -46.627  1.00  0.76           O  
ATOM   2045  CG  MET A 256      18.210 -21.507 -45.650  1.00  0.75           C  
ATOM   2046  SD  MET A 256      18.040 -19.760 -46.187  1.00  0.76           S  
ATOM   2047  CE  MET A 256      18.240 -18.915 -44.595  1.00  0.70           C  
ATOM   2048  N   THR A 257      15.757 -22.475 -48.031  1.00  0.77           N  
ATOM   2049  CA  THR A 257      16.092 -23.248 -49.222  1.00  0.78           C  
ATOM   2050  C   THR A 257      17.551 -23.031 -49.615  1.00  0.78           C  
ATOM   2051  CB  THR A 257      15.178 -22.877 -50.404  1.00  0.76           C  
ATOM   2052  O   THR A 257      18.171 -22.050 -49.201  1.00  0.77           O  
ATOM   2053  CG2 THR A 257      13.707 -22.999 -50.021  1.00  0.71           C  
ATOM   2054  OG1 THR A 257      15.446 -21.527 -50.803  1.00  0.73           O  
ATOM   2055  N   GLN A 258      18.193 -23.935 -50.501  1.00  0.76           N  
ATOM   2056  CA  GLN A 258      19.567 -23.764 -50.960  1.00  0.77           C  
ATOM   2057  C   GLN A 258      19.735 -22.450 -51.717  1.00  0.76           C  
ATOM   2058  CB  GLN A 258      19.988 -24.938 -51.846  1.00  0.73           C  
ATOM   2059  O   GLN A 258      20.743 -21.759 -51.556  1.00  0.74           O  
ATOM   2060  CG  GLN A 258      21.471 -24.947 -52.190  1.00  0.70           C  
ATOM   2061  CD  GLN A 258      22.355 -25.149 -50.974  1.00  0.69           C  
ATOM   2062  NE2 GLN A 258      23.293 -24.231 -50.763  1.00  0.63           N  
ATOM   2063  OE1 GLN A 258      22.196 -26.121 -50.229  1.00  0.72           O  
ATOM   2064  N   SER A 259      18.658 -22.160 -52.508  1.00  0.74           N  
ATOM   2065  CA  SER A 259      18.715 -20.897 -53.236  1.00  0.75           C  
ATOM   2066  C   SER A 259      18.691 -19.708 -52.282  1.00  0.74           C  
ATOM   2067  CB  SER A 259      17.551 -20.793 -54.222  1.00  0.72           C  
ATOM   2068  O   SER A 259      19.472 -18.766 -52.434  1.00  0.72           O  
ATOM   2069  OG  SER A 259      17.488 -19.497 -54.792  1.00  0.66           O  
ATOM   2070  N   ALA A 260      17.858 -19.716 -51.242  1.00  0.77           N  
ATOM   2071  CA  ALA A 260      17.801 -18.647 -50.249  1.00  0.78           C  
ATOM   2072  C   ALA A 260      19.100 -18.569 -49.452  1.00  0.78           C  
ATOM   2073  CB  ALA A 260      16.615 -18.856 -49.310  1.00  0.76           C  
ATOM   2074  O   ALA A 260      19.611 -17.477 -49.192  1.00  0.76           O  
ATOM   2075  N   LEU A 261      19.654 -19.718 -49.173  1.00  0.78           N  
ATOM   2076  CA  LEU A 261      20.899 -19.816 -48.419  1.00  0.79           C  
ATOM   2077  C   LEU A 261      22.077 -19.310 -49.245  1.00  0.78           C  
ATOM   2078  CB  LEU A 261      21.150 -21.263 -47.984  1.00  0.77           C  
ATOM   2079  O   LEU A 261      22.956 -18.621 -48.723  1.00  0.77           O  
ATOM   2080  CG  LEU A 261      22.320 -21.490 -47.026  1.00  0.75           C  
ATOM   2081  CD1 LEU A 261      22.031 -20.847 -45.674  1.00  0.72           C  
ATOM   2082  CD2 LEU A 261      22.599 -22.981 -46.866  1.00  0.73           C  
ATOM   2083  N   ASN A 262      22.061 -19.558 -50.599  1.00  0.76           N  
ATOM   2084  CA  ASN A 262      23.062 -18.992 -51.497  1.00  0.77           C  
ATOM   2085  C   ASN A 262      22.956 -17.471 -51.568  1.00  0.76           C  
ATOM   2086  CB  ASN A 262      22.933 -19.599 -52.896  1.00  0.75           C  
ATOM   2087  O   ASN A 262      23.965 -16.769 -51.478  1.00  0.75           O  
ATOM   2088  CG  ASN A 262      23.373 -21.049 -52.946  1.00  0.70           C  
ATOM   2089  ND2 ASN A 262      22.979 -21.752 -54.001  1.00  0.69           N  
ATOM   2090  OD1 ASN A 262      24.061 -21.533 -52.044  1.00  0.69           O  
ATOM   2091  N   ASP A 263      21.730 -16.972 -51.627  1.00  0.77           N  
ATOM   2092  CA  ASP A 263      21.513 -15.531 -51.715  1.00  0.77           C  
ATOM   2093  C   ASP A 263      21.913 -14.835 -50.416  1.00  0.77           C  
ATOM   2094  CB  ASP A 263      20.051 -15.227 -52.046  1.00  0.76           C  
ATOM   2095  O   ASP A 263      22.510 -13.756 -50.441  1.00  0.75           O  
ATOM   2096  CG  ASP A 263      19.669 -15.619 -53.462  1.00  0.72           C  
ATOM   2097  OD1 ASP A 263      20.572 -15.837 -54.299  1.00  0.71           O  
ATOM   2098  OD2 ASP A 263      18.455 -15.707 -53.746  1.00  0.72           O  
ATOM   2099  N   LEU A 264      21.712 -15.518 -49.330  1.00  0.78           N  
ATOM   2100  CA  LEU A 264      22.087 -15.014 -48.013  1.00  0.78           C  
ATOM   2101  C   LEU A 264      23.601 -15.031 -47.835  1.00  0.77           C  
ATOM   2102  CB  LEU A 264      21.422 -15.845 -46.913  1.00  0.76           C  
ATOM   2103  O   LEU A 264      24.184 -14.059 -47.350  1.00  0.75           O  
ATOM   2104  CG  LEU A 264      21.702 -15.412 -45.473  1.00  0.74           C  
ATOM   2105  CD1 LEU A 264      21.187 -13.996 -45.236  1.00  0.71           C  
ATOM   2106  CD2 LEU A 264      21.069 -16.388 -44.487  1.00  0.71           C  
ATOM   2107  N   TYR A 265      24.238 -16.078 -48.344  1.00  0.75           N  
ATOM   2108  CA  TYR A 265      25.688 -16.200 -48.251  1.00  0.75           C  
ATOM   2109  C   TYR A 265      26.380 -15.114 -49.066  1.00  0.75           C  
ATOM   2110  CB  TYR A 265      26.144 -17.582 -48.730  1.00  0.73           C  
ATOM   2111  O   TYR A 265      27.316 -14.470 -48.586  1.00  0.73           O  
ATOM   2112  CG  TYR A 265      27.641 -17.714 -48.869  1.00  0.73           C  
ATOM   2113  CD1 TYR A 265      28.463 -17.762 -47.745  1.00  0.72           C  
ATOM   2114  CD2 TYR A 265      28.237 -17.789 -50.123  1.00  0.73           C  
ATOM   2115  CE1 TYR A 265      29.843 -17.881 -47.868  1.00  0.73           C  
ATOM   2116  CE2 TYR A 265      29.616 -17.909 -50.258  1.00  0.72           C  
ATOM   2117  OH  TYR A 265      31.775 -18.072 -49.255  1.00  0.71           O  
ATOM   2118  CZ  TYR A 265      30.409 -17.954 -49.127  1.00  0.71           C  
ATOM   2119  N   TYR A 266      25.832 -14.774 -50.288  1.00  0.74           N  
ATOM   2120  CA  TYR A 266      26.414 -13.745 -51.142  1.00  0.75           C  
ATOM   2121  C   TYR A 266      26.170 -12.356 -50.566  1.00  0.73           C  
ATOM   2122  CB  TYR A 266      25.837 -13.832 -52.558  1.00  0.71           C  
ATOM   2123  O   TYR A 266      26.968 -11.440 -50.777  1.00  0.70           O  
ATOM   2124  CG  TYR A 266      26.512 -14.867 -53.426  1.00  0.67           C  
ATOM   2125  CD1 TYR A 266      27.823 -14.690 -53.862  1.00  0.63           C  
ATOM   2126  CD2 TYR A 266      25.840 -16.021 -53.813  1.00  0.63           C  
ATOM   2127  CE1 TYR A 266      28.448 -15.640 -54.663  1.00  0.59           C  
ATOM   2128  CE2 TYR A 266      26.455 -16.977 -54.614  1.00  0.59           C  
ATOM   2129  OH  TYR A 266      28.372 -17.722 -55.827  1.00  0.50           O  
ATOM   2130  CZ  TYR A 266      27.758 -16.778 -55.033  1.00  0.57           C  
ATOM   2131  N   LYS A 267      25.149 -12.304 -49.780  1.00  0.73           N  
ATOM   2132  CA  LYS A 267      24.854 -11.029 -49.132  1.00  0.73           C  
ATOM   2133  C   LYS A 267      25.720 -10.828 -47.892  1.00  0.73           C  
ATOM   2134  CB  LYS A 267      23.374 -10.947 -48.757  1.00  0.71           C  
ATOM   2135  O   LYS A 267      26.177  -9.715 -47.621  1.00  0.70           O  
ATOM   2136  CG  LYS A 267      22.920  -9.561 -48.324  1.00  0.67           C  
ATOM   2137  CD  LYS A 267      21.412  -9.505 -48.119  1.00  0.65           C  
ATOM   2138  CE  LYS A 267      20.961  -8.126 -47.656  1.00  0.59           C  
ATOM   2139  NZ  LYS A 267      19.484  -8.072 -47.435  1.00  0.53           N  
ATOM   2140  N   LEU A 268      26.067 -11.866 -47.191  1.00  0.75           N  
ATOM   2141  CA  LEU A 268      26.717 -11.780 -45.888  1.00  0.75           C  
ATOM   2142  C   LEU A 268      28.217 -12.028 -46.012  1.00  0.75           C  
ATOM   2143  CB  LEU A 268      26.100 -12.787 -44.914  1.00  0.73           C  
ATOM   2144  O   LEU A 268      28.988 -11.647 -45.129  1.00  0.72           O  
ATOM   2145  CG  LEU A 268      24.659 -12.516 -44.481  1.00  0.72           C  
ATOM   2146  CD1 LEU A 268      24.158 -13.636 -43.576  1.00  0.69           C  
ATOM   2147  CD2 LEU A 268      24.556 -11.167 -43.778  1.00  0.69           C  
ATOM   2148  N   LYS A 269      28.681 -12.631 -47.308  1.00  0.69           N  
ATOM   2149  CA  LYS A 269      30.102 -12.891 -47.514  1.00  0.69           C  
ATOM   2150  C   LYS A 269      30.900 -11.591 -47.550  1.00  0.68           C  
ATOM   2151  CB  LYS A 269      30.323 -13.677 -48.807  1.00  0.66           C  
ATOM   2152  O   LYS A 269      32.086 -11.575 -47.215  1.00  0.66           O  
ATOM   2153  CG  LYS A 269      30.260 -12.826 -50.067  1.00  0.64           C  
ATOM   2154  CD  LYS A 269      30.554 -13.651 -51.314  1.00  0.63           C  
ATOM   2155  CE  LYS A 269      30.388 -12.825 -52.583  1.00  0.59           C  
ATOM   2156  NZ  LYS A 269      30.770 -13.600 -53.801  1.00  0.56           N  
ATOM   2157  N   ASN A 270      30.186 -10.459 -47.952  1.00  0.70           N  
ATOM   2158  CA  ASN A 270      30.836  -9.155 -48.028  1.00  0.70           C  
ATOM   2159  C   ASN A 270      30.654  -8.362 -46.738  1.00  0.70           C  
ATOM   2160  CB  ASN A 270      30.303  -8.359 -49.221  1.00  0.67           C  
ATOM   2161  O   ASN A 270      31.041  -7.194 -46.662  1.00  0.67           O  
ATOM   2162  CG  ASN A 270      30.649  -8.997 -50.552  1.00  0.64           C  
ATOM   2163  ND2 ASN A 270      29.795  -8.794 -51.547  1.00  0.63           N  
ATOM   2164  OD1 ASN A 270      31.676  -9.669 -50.683  1.00  0.63           O  
ATOM   2165  N   LEU A 271      30.130  -8.993 -45.550  1.00  0.71           N  
ATOM   2166  CA  LEU A 271      30.005  -8.359 -44.242  1.00  0.71           C  
ATOM   2167  C   LEU A 271      31.258  -8.591 -43.404  1.00  0.70           C  
ATOM   2168  CB  LEU A 271      28.775  -8.892 -43.502  1.00  0.68           C  
ATOM   2169  O   LEU A 271      31.428  -9.663 -42.818  1.00  0.67           O  
ATOM   2170  CG  LEU A 271      28.461  -8.242 -42.154  1.00  0.64           C  
ATOM   2171  CD1 LEU A 271      28.004  -6.801 -42.354  1.00  0.61           C  
ATOM   2172  CD2 LEU A 271      27.401  -9.046 -41.407  1.00  0.62           C  
ATOM   2173  N   THR A 272      32.354  -7.769 -43.718  1.00  0.70           N  
ATOM   2174  CA  THR A 272      33.617  -7.783 -42.988  1.00  0.71           C  
ATOM   2175  C   THR A 272      33.725  -6.568 -42.071  1.00  0.70           C  
ATOM   2176  CB  THR A 272      34.819  -7.810 -43.951  1.00  0.68           C  
ATOM   2177  O   THR A 272      33.377  -5.453 -42.465  1.00  0.68           O  
ATOM   2178  CG2 THR A 272      34.838  -9.097 -44.769  1.00  0.62           C  
ATOM   2179  OG1 THR A 272      34.736  -6.691 -44.842  1.00  0.66           O  
ATOM   2180  N   TYR A 273      33.719  -6.830 -40.705  1.00  0.73           N  
ATOM   2181  CA  TYR A 273      33.965  -5.761 -39.744  1.00  0.73           C  
ATOM   2182  C   TYR A 273      34.770  -6.271 -38.555  1.00  0.73           C  
ATOM   2183  CB  TYR A 273      32.643  -5.158 -39.259  1.00  0.70           C  
ATOM   2184  O   TYR A 273      34.814  -7.477 -38.299  1.00  0.70           O  
ATOM   2185  CG  TYR A 273      31.796  -6.117 -38.458  1.00  0.68           C  
ATOM   2186  CD1 TYR A 273      30.898  -6.976 -39.087  1.00  0.65           C  
ATOM   2187  CD2 TYR A 273      31.891  -6.165 -37.072  1.00  0.68           C  
ATOM   2188  CE1 TYR A 273      30.115  -7.860 -38.353  1.00  0.66           C  
ATOM   2189  CE2 TYR A 273      31.113  -7.044 -36.327  1.00  0.67           C  
ATOM   2190  OH  TYR A 273      29.456  -8.760 -36.244  1.00  0.61           O  
ATOM   2191  CZ  TYR A 273      30.229  -7.887 -36.976  1.00  0.60           C  
ATOM   2192  N   TYR A 274      35.673  -5.542 -37.816  1.00  0.71           N  
ATOM   2193  CA  TYR A 274      36.417  -5.869 -36.605  1.00  0.71           C  
ATOM   2194  C   TYR A 274      35.519  -5.791 -35.376  1.00  0.71           C  
ATOM   2195  CB  TYR A 274      37.613  -4.928 -36.438  1.00  0.68           C  
ATOM   2196  O   TYR A 274      34.906  -4.754 -35.112  1.00  0.69           O  
ATOM   2197  CG  TYR A 274      38.654  -5.071 -37.522  1.00  0.65           C  
ATOM   2198  CD1 TYR A 274      39.584  -6.107 -37.490  1.00  0.62           C  
ATOM   2199  CD2 TYR A 274      38.710  -4.170 -38.580  1.00  0.63           C  
ATOM   2200  CE1 TYR A 274      40.546  -6.242 -38.486  1.00  0.60           C  
ATOM   2201  CE2 TYR A 274      39.667  -4.294 -39.581  1.00  0.61           C  
ATOM   2202  OH  TYR A 274      41.529  -5.461 -40.514  1.00  0.59           O  
ATOM   2203  CZ  TYR A 274      40.579  -5.332 -39.526  1.00  0.55           C  
ATOM   2204  N   PRO A 275      35.266  -7.002 -34.831  1.00  0.73           N  
ATOM   2205  CA  PRO A 275      34.514  -6.961 -33.575  1.00  0.73           C  
ATOM   2206  C   PRO A 275      35.079  -5.948 -32.582  1.00  0.74           C  
ATOM   2207  CB  PRO A 275      34.648  -8.387 -33.037  1.00  0.71           C  
ATOM   2208  O   PRO A 275      36.297  -5.771 -32.501  1.00  0.73           O  
ATOM   2209  CG  PRO A 275      34.929  -9.225 -34.242  1.00  0.69           C  
ATOM   2210  CD  PRO A 275      35.745  -8.415 -35.207  1.00  0.68           C  
ATOM   2211  N   TYR A 276      34.248  -5.225 -32.040  1.00  0.76           N  
ATOM   2212  CA  TYR A 276      34.633  -4.153 -31.128  1.00  0.76           C  
ATOM   2213  C   TYR A 276      33.591  -3.969 -30.032  1.00  0.76           C  
ATOM   2214  CB  TYR A 276      34.825  -2.840 -31.893  1.00  0.74           C  
ATOM   2215  O   TYR A 276      32.427  -4.339 -30.205  1.00  0.74           O  
ATOM   2216  CG  TYR A 276      33.530  -2.191 -32.319  1.00  0.74           C  
ATOM   2217  CD1 TYR A 276      32.824  -2.661 -33.425  1.00  0.72           C  
ATOM   2218  CD2 TYR A 276      33.011  -1.108 -31.619  1.00  0.73           C  
ATOM   2219  CE1 TYR A 276      31.632  -2.065 -33.823  1.00  0.71           C  
ATOM   2220  CE2 TYR A 276      31.819  -0.505 -32.008  1.00  0.72           C  
ATOM   2221  OH  TYR A 276      29.958  -0.396 -33.499  1.00  0.67           O  
ATOM   2222  CZ  TYR A 276      31.138  -0.990 -33.109  1.00  0.64           C  
ATOM   2223  N   ASN A 277      33.956  -3.622 -28.760  1.00  0.76           N  
ATOM   2224  CA  ASN A 277      33.165  -3.123 -27.640  1.00  0.78           C  
ATOM   2225  C   ASN A 277      33.590  -1.714 -27.237  1.00  0.77           C  
ATOM   2226  CB  ASN A 277      33.269  -4.071 -26.444  1.00  0.74           C  
ATOM   2227  O   ASN A 277      34.777  -1.453 -27.032  1.00  0.74           O  
ATOM   2228  CG  ASN A 277      32.604  -5.410 -26.701  1.00  0.67           C  
ATOM   2229  ND2 ASN A 277      33.402  -6.470 -26.741  1.00  0.63           N  
ATOM   2230  OD1 ASN A 277      31.383  -5.489 -26.862  1.00  0.63           O  
ATOM   2231  N   LEU A 278      32.652  -0.790 -27.227  1.00  0.79           N  
ATOM   2232  CA  LEU A 278      32.980   0.617 -27.025  1.00  0.79           C  
ATOM   2233  C   LEU A 278      31.980   1.279 -26.084  1.00  0.79           C  
ATOM   2234  CB  LEU A 278      33.009   1.358 -28.364  1.00  0.77           C  
ATOM   2235  O   LEU A 278      30.774   1.268 -26.345  1.00  0.77           O  
ATOM   2236  CG  LEU A 278      33.213   2.873 -28.296  1.00  0.76           C  
ATOM   2237  CD1 LEU A 278      34.586   3.197 -27.717  1.00  0.73           C  
ATOM   2238  CD2 LEU A 278      33.048   3.497 -29.677  1.00  0.74           C  
ATOM   2239  N   ASN A 279      32.340   1.684 -24.877  1.00  0.74           N  
ATOM   2240  CA  ASN A 279      31.633   2.618 -24.007  1.00  0.75           C  
ATOM   2241  C   ASN A 279      31.887   4.066 -24.414  1.00  0.74           C  
ATOM   2242  CB  ASN A 279      32.032   2.398 -22.547  1.00  0.71           C  
ATOM   2243  O   ASN A 279      33.033   4.459 -24.644  1.00  0.71           O  
ATOM   2244  CG  ASN A 279      31.724   0.996 -22.061  1.00  0.67           C  
ATOM   2245  ND2 ASN A 279      32.752   0.283 -21.617  1.00  0.67           N  
ATOM   2246  OD1 ASN A 279      30.571   0.557 -22.086  1.00  0.67           O  
ATOM   2247  N   TYR A 280      30.742   4.778 -24.744  1.00  0.75           N  
ATOM   2248  CA  TYR A 280      30.804   6.170 -25.176  1.00  0.76           C  
ATOM   2249  C   TYR A 280      29.641   6.971 -24.604  1.00  0.74           C  
ATOM   2250  CB  TYR A 280      30.798   6.259 -26.705  1.00  0.72           C  
ATOM   2251  O   TYR A 280      28.706   6.401 -24.037  1.00  0.70           O  
ATOM   2252  CG  TYR A 280      29.442   6.012 -27.322  1.00  0.70           C  
ATOM   2253  CD1 TYR A 280      28.855   4.750 -27.276  1.00  0.67           C  
ATOM   2254  CD2 TYR A 280      28.748   7.039 -27.952  1.00  0.68           C  
ATOM   2255  CE1 TYR A 280      27.607   4.517 -27.845  1.00  0.66           C  
ATOM   2256  CE2 TYR A 280      27.499   6.817 -28.524  1.00  0.68           C  
ATOM   2257  OH  TYR A 280      25.702   5.330 -29.030  1.00  0.53           O  
ATOM   2258  CZ  TYR A 280      26.938   5.555 -28.465  1.00  0.62           C  
ATOM   2259  N   GLN A 281      29.769   8.368 -24.485  1.00  0.73           N  
ATOM   2260  CA  GLN A 281      28.795   9.269 -23.878  1.00  0.73           C  
ATOM   2261  C   GLN A 281      27.472   9.241 -24.638  1.00  0.71           C  
ATOM   2262  CB  GLN A 281      29.341  10.697 -23.827  1.00  0.68           C  
ATOM   2263  O   GLN A 281      26.500   9.879 -24.226  1.00  0.65           O  
ATOM   2264  CG  GLN A 281      29.415  11.277 -22.421  1.00  0.62           C  
ATOM   2265  CD  GLN A 281      29.956  12.695 -22.399  1.00  0.61           C  
ATOM   2266  NE2 GLN A 281      30.102  13.255 -21.203  1.00  0.50           N  
ATOM   2267  OE1 GLN A 281      30.242  13.281 -23.448  1.00  0.61           O  
ATOM   2268  N   GLY A 282      27.191   8.262 -25.478  1.00  0.68           N  
ATOM   2269  CA  GLY A 282      25.943   7.951 -26.155  1.00  0.67           C  
ATOM   2270  C   GLY A 282      25.560   8.979 -27.203  1.00  0.68           C  
ATOM   2271  O   GLY A 282      25.780  10.177 -27.015  1.00  0.65           O  
ATOM   2272  N   HIS A 283      25.145   8.717 -28.243  1.00  0.75           N  
ATOM   2273  CA  HIS A 283      24.562   9.449 -29.361  1.00  0.76           C  
ATOM   2274  C   HIS A 283      23.091   9.090 -29.547  1.00  0.75           C  
ATOM   2275  CB  HIS A 283      25.337   9.166 -30.649  1.00  0.73           C  
ATOM   2276  O   HIS A 283      22.764   7.952 -29.891  1.00  0.73           O  
ATOM   2277  CG  HIS A 283      25.013  10.109 -31.764  1.00  0.70           C  
ATOM   2278  CD2 HIS A 283      25.761  11.062 -32.368  1.00  0.68           C  
ATOM   2279  ND1 HIS A 283      23.781  10.136 -32.381  1.00  0.71           N  
ATOM   2280  CE1 HIS A 283      23.787  11.066 -33.322  1.00  0.66           C  
ATOM   2281  NE2 HIS A 283      24.976  11.643 -33.334  1.00  0.64           N  
ATOM   2282  N   LEU A 284      22.143  10.031 -29.262  1.00  0.75           N  
ATOM   2283  CA  LEU A 284      20.713   9.790 -29.106  1.00  0.75           C  
ATOM   2284  C   LEU A 284      20.078   9.405 -30.438  1.00  0.74           C  
ATOM   2285  CB  LEU A 284      20.019  11.030 -28.536  1.00  0.72           C  
ATOM   2286  O   LEU A 284      19.036   8.746 -30.467  1.00  0.71           O  
ATOM   2287  CG  LEU A 284      20.316  11.360 -27.073  1.00  0.71           C  
ATOM   2288  CD1 LEU A 284      19.624  12.659 -26.672  1.00  0.68           C  
ATOM   2289  CD2 LEU A 284      19.879  10.214 -26.167  1.00  0.70           C  
ATOM   2290  N   LEU A 285      20.836   9.679 -31.651  1.00  0.75           N  
ATOM   2291  CA  LEU A 285      20.245   9.397 -32.954  1.00  0.75           C  
ATOM   2292  C   LEU A 285      20.890   8.170 -33.590  1.00  0.74           C  
ATOM   2293  CB  LEU A 285      20.394  10.606 -33.883  1.00  0.73           C  
ATOM   2294  O   LEU A 285      20.547   7.795 -34.714  1.00  0.72           O  
ATOM   2295  CG  LEU A 285      19.667  11.882 -33.456  1.00  0.69           C  
ATOM   2296  CD1 LEU A 285      19.930  13.001 -34.458  1.00  0.66           C  
ATOM   2297  CD2 LEU A 285      18.171  11.624 -33.316  1.00  0.67           C  
ATOM   2298  N   LEU A 286      21.786   7.482 -32.862  1.00  0.78           N  
ATOM   2299  CA  LEU A 286      22.412   6.260 -33.355  1.00  0.78           C  
ATOM   2300  C   LEU A 286      21.520   5.050 -33.096  1.00  0.78           C  
ATOM   2301  CB  LEU A 286      23.777   6.052 -32.694  1.00  0.76           C  
ATOM   2302  O   LEU A 286      21.008   4.877 -31.987  1.00  0.76           O  
ATOM   2303  CG  LEU A 286      24.572   4.827 -33.149  1.00  0.74           C  
ATOM   2304  CD1 LEU A 286      24.882   4.921 -34.639  1.00  0.72           C  
ATOM   2305  CD2 LEU A 286      25.856   4.691 -32.338  1.00  0.72           C  
ATOM   2306  N   GLU A 287      21.172   4.336 -34.044  1.00  0.74           N  
ATOM   2307  CA  GLU A 287      20.281   3.182 -33.956  1.00  0.75           C  
ATOM   2308  C   GLU A 287      21.036   1.881 -34.215  1.00  0.74           C  
ATOM   2309  CB  GLU A 287      19.121   3.323 -34.945  1.00  0.72           C  
ATOM   2310  O   GLU A 287      22.039   1.871 -34.932  1.00  0.72           O  
ATOM   2311  CG  GLU A 287      18.212   4.510 -34.661  1.00  0.68           C  
ATOM   2312  CD  GLU A 287      17.003   4.574 -35.581  1.00  0.66           C  
ATOM   2313  OE1 GLU A 287      16.966   3.828 -36.586  1.00  0.65           O  
ATOM   2314  OE2 GLU A 287      16.087   5.377 -35.296  1.00  0.61           O  
ATOM   2315  N   VAL A 288      20.701   0.795 -33.608  1.00  0.73           N  
ATOM   2316  CA  VAL A 288      21.228  -0.545 -33.844  1.00  0.73           C  
ATOM   2317  C   VAL A 288      21.001  -0.942 -35.301  1.00  0.72           C  
ATOM   2318  CB  VAL A 288      20.580  -1.584 -32.901  1.00  0.71           C  
ATOM   2319  O   VAL A 288      19.936  -0.676 -35.864  1.00  0.69           O  
ATOM   2320  CG1 VAL A 288      21.184  -2.969 -33.128  1.00  0.64           C  
ATOM   2321  CG2 VAL A 288      20.745  -1.158 -31.444  1.00  0.64           C  
ATOM   2322  N   GLY A 289      21.943  -1.313 -36.085  1.00  0.74           N  
ATOM   2323  CA  GLY A 289      21.916  -1.675 -37.493  1.00  0.74           C  
ATOM   2324  C   GLY A 289      22.574  -0.641 -38.388  1.00  0.73           C  
ATOM   2325  O   GLY A 289      22.708  -0.853 -39.595  1.00  0.71           O  
ATOM   2326  N   GLN A 290      23.020   0.368 -37.841  1.00  0.76           N  
ATOM   2327  CA  GLN A 290      23.719   1.401 -38.599  1.00  0.76           C  
ATOM   2328  C   GLN A 290      25.231   1.223 -38.507  1.00  0.75           C  
ATOM   2329  CB  GLN A 290      23.322   2.792 -38.102  1.00  0.74           C  
ATOM   2330  O   GLN A 290      25.743   0.727 -37.501  1.00  0.74           O  
ATOM   2331  CG  GLN A 290      21.872   3.158 -38.389  1.00  0.72           C  
ATOM   2332  CD  GLN A 290      21.518   4.559 -37.929  1.00  0.70           C  
ATOM   2333  NE2 GLN A 290      20.609   5.208 -38.649  1.00  0.67           N  
ATOM   2334  OE1 GLN A 290      22.057   5.055 -36.935  1.00  0.69           O  
ATOM   2335  N   TRP A 291      25.986   1.351 -39.560  1.00  0.71           N  
ATOM   2336  CA  TRP A 291      27.443   1.415 -39.597  1.00  0.76           C  
ATOM   2337  C   TRP A 291      27.943   2.757 -39.074  1.00  0.71           C  
ATOM   2338  CB  TRP A 291      27.956   1.184 -41.021  1.00  0.67           C  
ATOM   2339  O   TRP A 291      27.485   3.813 -39.519  1.00  0.66           O  
ATOM   2340  CG  TRP A 291      27.777  -0.221 -41.513  1.00  0.59           C  
ATOM   2341  CD1 TRP A 291      26.640  -0.773 -42.034  1.00  0.49           C  
ATOM   2342  CD2 TRP A 291      28.766  -1.255 -41.525  1.00  0.54           C  
ATOM   2343  CE2 TRP A 291      28.159  -2.408 -42.068  1.00  0.52           C  
ATOM   2344  CE3 TRP A 291      30.109  -1.317 -41.129  1.00  0.70           C  
ATOM   2345  NE1 TRP A 291      26.863  -2.088 -42.370  1.00  0.70           N  
ATOM   2346  CH2 TRP A 291      30.162  -3.646 -41.830  1.00  0.63           C  
ATOM   2347  CZ2 TRP A 291      28.850  -3.612 -42.225  1.00  0.69           C  
ATOM   2348  CZ3 TRP A 291      30.795  -2.516 -41.286  1.00  0.60           C  
ATOM   2349  N   VAL A 292      28.652   2.649 -38.060  1.00  0.77           N  
ATOM   2350  CA  VAL A 292      29.306   3.849 -37.549  1.00  0.78           C  
ATOM   2351  C   VAL A 292      30.806   3.777 -37.824  1.00  0.77           C  
ATOM   2352  CB  VAL A 292      29.050   4.034 -36.036  1.00  0.75           C  
ATOM   2353  O   VAL A 292      31.371   2.687 -37.937  1.00  0.75           O  
ATOM   2354  CG1 VAL A 292      27.562   4.240 -35.761  1.00  0.69           C  
ATOM   2355  CG2 VAL A 292      29.580   2.832 -35.255  1.00  0.69           C  
ATOM   2356  N   THR A 293      31.488   4.826 -38.104  1.00  0.77           N  
ATOM   2357  CA  THR A 293      32.942   4.940 -38.118  1.00  0.78           C  
ATOM   2358  C   THR A 293      33.471   5.294 -36.731  1.00  0.77           C  
ATOM   2359  CB  THR A 293      33.409   5.999 -39.134  1.00  0.75           C  
ATOM   2360  O   THR A 293      33.035   6.276 -36.127  1.00  0.76           O  
ATOM   2361  CG2 THR A 293      34.931   6.048 -39.218  1.00  0.71           C  
ATOM   2362  OG1 THR A 293      32.880   5.679 -40.427  1.00  0.75           O  
ATOM   2363  N   ILE A 294      34.172   4.359 -36.087  1.00  0.78           N  
ATOM   2364  CA  ILE A 294      34.856   4.627 -34.826  1.00  0.78           C  
ATOM   2365  C   ILE A 294      36.238   5.214 -35.104  1.00  0.77           C  
ATOM   2366  CB  ILE A 294      34.979   3.349 -33.967  1.00  0.76           C  
ATOM   2367  O   ILE A 294      37.003   4.667 -35.902  1.00  0.74           O  
ATOM   2368  CG1 ILE A 294      33.590   2.792 -33.635  1.00  0.75           C  
ATOM   2369  CG2 ILE A 294      35.776   3.631 -32.690  1.00  0.74           C  
ATOM   2370  CD1 ILE A 294      33.616   1.452 -32.913  1.00  0.73           C  
ATOM   2371  N   GLN A 295      36.592   6.358 -34.691  1.00  0.76           N  
ATOM   2372  CA  GLN A 295      37.910   6.983 -34.728  1.00  0.77           C  
ATOM   2373  C   GLN A 295      38.544   7.013 -33.341  1.00  0.76           C  
ATOM   2374  CB  GLN A 295      37.816   8.401 -35.294  1.00  0.74           C  
ATOM   2375  O   GLN A 295      38.004   7.628 -32.419  1.00  0.74           O  
ATOM   2376  CG  GLN A 295      39.168   9.067 -35.511  1.00  0.71           C  
ATOM   2377  CD  GLN A 295      39.049  10.455 -36.112  1.00  0.70           C  
ATOM   2378  NE2 GLN A 295      39.933  10.772 -37.052  1.00  0.63           N  
ATOM   2379  OE1 GLN A 295      38.170  11.235 -35.735  1.00  0.69           O  
ATOM   2380  N   THR A 296      39.517   6.193 -33.024  1.00  0.73           N  
ATOM   2381  CA  THR A 296      40.231   6.066 -31.758  1.00  0.73           C  
ATOM   2382  C   THR A 296      41.064   7.314 -31.480  1.00  0.72           C  
ATOM   2383  CB  THR A 296      41.143   4.826 -31.753  1.00  0.70           C  
ATOM   2384  O   THR A 296      41.251   8.152 -32.364  1.00  0.71           O  
ATOM   2385  CG2 THR A 296      40.394   3.590 -32.242  1.00  0.66           C  
ATOM   2386  OG1 THR A 296      42.265   5.061 -32.612  1.00  0.71           O  
ATOM   2387  N   ASN A 297      41.605   7.412 -30.165  1.00  0.66           N  
ATOM   2388  CA  ASN A 297      42.512   8.487 -29.774  1.00  0.68           C  
ATOM   2389  C   ASN A 297      43.801   8.456 -30.589  1.00  0.65           C  
ATOM   2390  CB  ASN A 297      42.827   8.406 -28.279  1.00  0.64           C  
ATOM   2391  O   ASN A 297      44.515   9.458 -30.666  1.00  0.62           O  
ATOM   2392  CG  ASN A 297      43.457   7.085 -27.885  1.00  0.61           C  
ATOM   2393  ND2 ASN A 297      44.161   7.076 -26.759  1.00  0.59           N  
ATOM   2394  OD1 ASN A 297      43.314   6.081 -28.588  1.00  0.58           O  
ATOM   2395  N   LYS A 298      44.170   7.356 -31.342  1.00  0.65           N  
ATOM   2396  CA  LYS A 298      45.308   7.220 -32.246  1.00  0.65           C  
ATOM   2397  C   LYS A 298      44.901   7.502 -33.690  1.00  0.64           C  
ATOM   2398  CB  LYS A 298      45.916   5.821 -32.137  1.00  0.62           C  
ATOM   2399  O   LYS A 298      45.667   7.239 -34.619  1.00  0.63           O  
ATOM   2400  CG  LYS A 298      46.547   5.524 -30.784  1.00  0.59           C  
ATOM   2401  CD  LYS A 298      47.251   4.173 -30.780  1.00  0.60           C  
ATOM   2402  CE  LYS A 298      47.878   3.873 -29.426  1.00  0.54           C  
ATOM   2403  NZ  LYS A 298      48.520   2.524 -29.399  1.00  0.49           N  
ATOM   2404  N   LYS A 299      43.688   8.164 -34.028  1.00  0.70           N  
ATOM   2405  CA  LYS A 299      43.117   8.535 -35.320  1.00  0.70           C  
ATOM   2406  C   LYS A 299      42.949   7.313 -36.218  1.00  0.69           C  
ATOM   2407  CB  LYS A 299      43.993   9.579 -36.014  1.00  0.65           C  
ATOM   2408  O   LYS A 299      42.880   7.441 -37.442  1.00  0.66           O  
ATOM   2409  CG  LYS A 299      44.134  10.882 -35.241  1.00  0.61           C  
ATOM   2410  CD  LYS A 299      44.826  11.954 -36.073  1.00  0.60           C  
ATOM   2411  CE  LYS A 299      44.924  13.273 -35.318  1.00  0.55           C  
ATOM   2412  NZ  LYS A 299      45.599  14.328 -36.132  1.00  0.49           N  
ATOM   2413  N   GLU A 300      42.974   6.189 -35.655  1.00  0.71           N  
ATOM   2414  CA  GLU A 300      42.551   5.016 -36.414  1.00  0.72           C  
ATOM   2415  C   GLU A 300      41.031   4.953 -36.532  1.00  0.71           C  
ATOM   2416  CB  GLU A 300      43.081   3.735 -35.764  1.00  0.69           C  
ATOM   2417  O   GLU A 300      40.318   5.119 -35.540  1.00  0.70           O  
ATOM   2418  CG  GLU A 300      44.589   3.564 -35.882  1.00  0.64           C  
ATOM   2419  CD  GLU A 300      45.106   2.308 -35.199  1.00  0.63           C  
ATOM   2420  OE1 GLU A 300      44.319   1.630 -34.500  1.00  0.62           O  
ATOM   2421  OE2 GLU A 300      46.307   2.000 -35.364  1.00  0.58           O  
ATOM   2422  N   THR A 301      40.471   5.058 -37.904  1.00  0.73           N  
ATOM   2423  CA  THR A 301      39.049   4.968 -38.218  1.00  0.74           C  
ATOM   2424  C   THR A 301      38.701   3.584 -38.757  1.00  0.73           C  
ATOM   2425  CB  THR A 301      38.635   6.040 -39.243  1.00  0.70           C  
ATOM   2426  O   THR A 301      39.475   2.993 -39.513  1.00  0.70           O  
ATOM   2427  CG2 THR A 301      38.888   7.444 -38.703  1.00  0.62           C  
ATOM   2428  OG1 THR A 301      39.391   5.860 -40.446  1.00  0.68           O  
ATOM   2429  N   PHE A 302      37.852   2.841 -38.174  1.00  0.77           N  
ATOM   2430  CA  PHE A 302      37.316   1.605 -38.733  1.00  0.77           C  
ATOM   2431  C   PHE A 302      35.797   1.574 -38.620  1.00  0.77           C  
ATOM   2432  CB  PHE A 302      37.920   0.387 -38.027  1.00  0.74           C  
ATOM   2433  O   PHE A 302      35.230   2.099 -37.659  1.00  0.74           O  
ATOM   2434  CG  PHE A 302      37.836   0.453 -36.526  1.00  0.71           C  
ATOM   2435  CD1 PHE A 302      38.777   1.166 -35.793  1.00  0.68           C  
ATOM   2436  CD2 PHE A 302      36.815  -0.199 -35.847  1.00  0.70           C  
ATOM   2437  CE1 PHE A 302      38.702   1.228 -34.404  1.00  0.67           C  
ATOM   2438  CE2 PHE A 302      36.733  -0.142 -34.459  1.00  0.68           C  
ATOM   2439  CZ  PHE A 302      37.678   0.572 -33.739  1.00  0.62           C  
ATOM   2440  N   LYS A 303      35.126   1.279 -39.776  1.00  0.74           N  
ATOM   2441  CA  LYS A 303      33.676   1.145 -39.889  1.00  0.76           C  
ATOM   2442  C   LYS A 303      33.196  -0.171 -39.285  1.00  0.74           C  
ATOM   2443  CB  LYS A 303      33.241   1.239 -41.352  1.00  0.71           C  
ATOM   2444  O   LYS A 303      33.774  -1.228 -39.547  1.00  0.71           O  
ATOM   2445  CG  LYS A 303      33.363   2.635 -41.946  1.00  0.66           C  
ATOM   2446  CD  LYS A 303      32.751   2.705 -43.339  1.00  0.66           C  
ATOM   2447  CE  LYS A 303      32.842   4.110 -43.921  1.00  0.59           C  
ATOM   2448  NZ  LYS A 303      32.195   4.196 -45.264  1.00  0.52           N  
ATOM   2449  N   VAL A 304      32.377  -0.023 -38.388  1.00  0.77           N  
ATOM   2450  CA  VAL A 304      31.848  -1.196 -37.700  1.00  0.77           C  
ATOM   2451  C   VAL A 304      30.333  -1.072 -37.555  1.00  0.77           C  
ATOM   2452  CB  VAL A 304      32.503  -1.384 -36.314  1.00  0.76           C  
ATOM   2453  O   VAL A 304      29.803   0.036 -37.443  1.00  0.77           O  
ATOM   2454  CG1 VAL A 304      33.992  -1.692 -36.457  1.00  0.73           C  
ATOM   2455  CG2 VAL A 304      32.292  -0.141 -35.452  1.00  0.73           C  
ATOM   2456  N   PRO A 305      29.615  -1.995 -37.839  1.00  0.78           N  
ATOM   2457  CA  PRO A 305      28.172  -1.958 -37.592  1.00  0.79           C  
ATOM   2458  C   PRO A 305      27.829  -1.909 -36.105  1.00  0.79           C  
ATOM   2459  CB  PRO A 305      27.673  -3.260 -38.225  1.00  0.77           C  
ATOM   2460  O   PRO A 305      28.555  -2.472 -35.281  1.00  0.78           O  
ATOM   2461  CG  PRO A 305      28.821  -4.209 -38.103  1.00  0.76           C  
ATOM   2462  CD  PRO A 305      30.099  -3.426 -38.195  1.00  0.74           C  
ATOM   2463  N   VAL A 306      26.890  -1.092 -35.716  1.00  0.78           N  
ATOM   2464  CA  VAL A 306      26.346  -1.080 -34.362  1.00  0.78           C  
ATOM   2465  C   VAL A 306      25.341  -2.218 -34.198  1.00  0.77           C  
ATOM   2466  CB  VAL A 306      25.676   0.273 -34.031  1.00  0.76           C  
ATOM   2467  O   VAL A 306      24.249  -2.178 -34.768  1.00  0.75           O  
ATOM   2468  CG1 VAL A 306      25.093   0.257 -32.619  1.00  0.74           C  
ATOM   2469  CG2 VAL A 306      26.678   1.416 -34.186  1.00  0.74           C  
ATOM   2470  N   LEU A 307      25.727  -3.369 -33.617  1.00  0.75           N  
ATOM   2471  CA  LEU A 307      24.901  -4.560 -33.454  1.00  0.75           C  
ATOM   2472  C   LEU A 307      24.194  -4.552 -32.103  1.00  0.75           C  
ATOM   2473  CB  LEU A 307      25.753  -5.825 -33.589  1.00  0.73           C  
ATOM   2474  O   LEU A 307      23.122  -5.143 -31.955  1.00  0.72           O  
ATOM   2475  CG  LEU A 307      26.458  -6.028 -34.931  1.00  0.70           C  
ATOM   2476  CD1 LEU A 307      27.192  -7.365 -34.948  1.00  0.68           C  
ATOM   2477  CD2 LEU A 307      25.457  -5.947 -36.079  1.00  0.68           C  
ATOM   2478  N   SER A 308      24.644  -4.010 -31.111  1.00  0.74           N  
ATOM   2479  CA  SER A 308      24.021  -3.814 -29.806  1.00  0.75           C  
ATOM   2480  C   SER A 308      24.338  -2.432 -29.244  1.00  0.75           C  
ATOM   2481  CB  SER A 308      24.484  -4.891 -28.824  1.00  0.72           C  
ATOM   2482  O   SER A 308      25.457  -1.937 -29.394  1.00  0.73           O  
ATOM   2483  OG  SER A 308      24.008  -4.618 -27.518  1.00  0.67           O  
ATOM   2484  N   GLN A 309      23.354  -1.790 -28.799  1.00  0.79           N  
ATOM   2485  CA  GLN A 309      23.466  -0.469 -28.189  1.00  0.79           C  
ATOM   2486  C   GLN A 309      22.729  -0.416 -26.853  1.00  0.79           C  
ATOM   2487  CB  GLN A 309      22.922   0.606 -29.131  1.00  0.77           C  
ATOM   2488  O   GLN A 309      21.590  -0.875 -26.748  1.00  0.76           O  
ATOM   2489  CG  GLN A 309      23.125   2.027 -28.625  1.00  0.73           C  
ATOM   2490  CD  GLN A 309      22.624   3.075 -29.601  1.00  0.71           C  
ATOM   2491  NE2 GLN A 309      23.242   4.252 -29.576  1.00  0.65           N  
ATOM   2492  OE1 GLN A 309      21.691   2.830 -30.372  1.00  0.70           O  
ATOM   2493  N   SER A 310      23.328  -0.121 -25.785  1.00  0.77           N  
ATOM   2494  CA  SER A 310      22.724   0.128 -24.480  1.00  0.77           C  
ATOM   2495  C   SER A 310      22.961   1.565 -24.027  1.00  0.76           C  
ATOM   2496  CB  SER A 310      23.279  -0.843 -23.438  1.00  0.74           C  
ATOM   2497  O   SER A 310      24.032   2.128 -24.264  1.00  0.74           O  
ATOM   2498  OG  SER A 310      24.667  -0.632 -23.243  1.00  0.69           O  
ATOM   2499  N   PHE A 311      21.939   2.318 -23.591  1.00  0.80           N  
ATOM   2500  CA  PHE A 311      21.949   3.659 -23.018  1.00  0.81           C  
ATOM   2501  C   PHE A 311      21.604   3.616 -21.534  1.00  0.79           C  
ATOM   2502  CB  PHE A 311      20.964   4.569 -23.759  1.00  0.78           C  
ATOM   2503  O   PHE A 311      20.672   2.918 -21.127  1.00  0.75           O  
ATOM   2504  CG  PHE A 311      21.327   4.810 -25.199  1.00  0.74           C  
ATOM   2505  CD1 PHE A 311      22.315   5.726 -25.538  1.00  0.70           C  
ATOM   2506  CD2 PHE A 311      20.679   4.119 -26.216  1.00  0.71           C  
ATOM   2507  CE1 PHE A 311      22.653   5.951 -26.870  1.00  0.70           C  
ATOM   2508  CE2 PHE A 311      21.011   4.339 -27.549  1.00  0.69           C  
ATOM   2509  CZ  PHE A 311      21.997   5.256 -27.875  1.00  0.68           C  
ATOM   2510  N   THR A 312      22.409   4.070 -20.677  1.00  0.73           N  
ATOM   2511  CA  THR A 312      22.095   4.290 -19.270  1.00  0.74           C  
ATOM   2512  C   THR A 312      22.095   5.780 -18.941  1.00  0.73           C  
ATOM   2513  CB  THR A 312      23.095   3.559 -18.354  1.00  0.71           C  
ATOM   2514  O   THR A 312      23.078   6.477 -19.197  1.00  0.71           O  
ATOM   2515  CG2 THR A 312      22.692   3.686 -16.888  1.00  0.64           C  
ATOM   2516  OG1 THR A 312      23.134   2.172 -18.709  1.00  0.70           O  
ATOM   2517  N   PHE A 313      20.892   6.306 -18.610  1.00  0.73           N  
ATOM   2518  CA  PHE A 313      20.732   7.662 -18.097  1.00  0.73           C  
ATOM   2519  C   PHE A 313      20.755   7.671 -16.573  1.00  0.70           C  
ATOM   2520  CB  PHE A 313      19.426   8.280 -18.607  1.00  0.69           C  
ATOM   2521  O   PHE A 313      19.850   7.134 -15.931  1.00  0.66           O  
ATOM   2522  CG  PHE A 313      19.270   9.736 -18.263  1.00  0.67           C  
ATOM   2523  CD1 PHE A 313      19.729  10.722 -19.127  1.00  0.64           C  
ATOM   2524  CD2 PHE A 313      18.662  10.120 -17.074  1.00  0.66           C  
ATOM   2525  CE1 PHE A 313      19.586  12.071 -18.812  1.00  0.67           C  
ATOM   2526  CE2 PHE A 313      18.515  11.466 -16.752  1.00  0.67           C  
ATOM   2527  CZ  PHE A 313      18.978  12.440 -17.622  1.00  0.65           C  
ATOM   2528  N   LYS A 314      21.950   7.764 -16.037  1.00  0.64           N  
ATOM   2529  CA  LYS A 314      22.219   7.973 -14.617  1.00  0.64           C  
ATOM   2530  C   LYS A 314      23.078   9.215 -14.397  1.00  0.61           C  
ATOM   2531  CB  LYS A 314      22.906   6.747 -14.014  1.00  0.57           C  
ATOM   2532  O   LYS A 314      24.295   9.176 -14.590  1.00  0.55           O  
ATOM   2533  CG  LYS A 314      23.022   6.785 -12.497  1.00  0.53           C  
ATOM   2534  CD  LYS A 314      23.596   5.486 -11.948  1.00  0.54           C  
ATOM   2535  CE  LYS A 314      23.672   5.506 -10.427  1.00  0.59           C  
ATOM   2536  NZ  LYS A 314      24.030   4.167  -9.872  1.00  0.51           N  
ATOM   2537  N   GLY A 315      22.523  10.317 -14.210  1.00  0.63           N  
ATOM   2538  CA  GLY A 315      23.306  11.531 -14.037  1.00  0.61           C  
ATOM   2539  C   GLY A 315      24.012  11.971 -15.306  1.00  0.62           C  
ATOM   2540  O   GLY A 315      24.718  12.982 -15.311  1.00  0.58           O  
ATOM   2541  N   GLY A 316      23.658  11.365 -16.460  1.00  0.60           N  
ATOM   2542  CA  GLY A 316      24.125  11.558 -17.824  1.00  0.60           C  
ATOM   2543  C   GLY A 316      23.973  10.321 -18.687  1.00  0.60           C  
ATOM   2544  O   GLY A 316      23.607   9.253 -18.192  1.00  0.58           O  
ATOM   2545  N   LEU A 317      24.010  10.488 -19.905  1.00  0.69           N  
ATOM   2546  CA  LEU A 317      23.799   9.453 -20.911  1.00  0.69           C  
ATOM   2547  C   LEU A 317      25.094   8.701 -21.199  1.00  0.68           C  
ATOM   2548  CB  LEU A 317      23.253  10.065 -22.204  1.00  0.65           C  
ATOM   2549  O   LEU A 317      26.091   9.305 -21.601  1.00  0.65           O  
ATOM   2550  CG  LEU A 317      22.855   9.081 -23.305  1.00  0.61           C  
ATOM   2551  CD1 LEU A 317      21.618   8.292 -22.890  1.00  0.56           C  
ATOM   2552  CD2 LEU A 317      22.610   9.818 -24.618  1.00  0.59           C  
ATOM   2553  N   ARG A 318      25.167   7.610 -20.683  1.00  0.72           N  
ATOM   2554  CA  ARG A 318      26.200   6.642 -21.035  1.00  0.74           C  
ATOM   2555  C   ARG A 318      25.663   5.597 -22.008  1.00  0.73           C  
ATOM   2556  CB  ARG A 318      26.747   5.958 -19.780  1.00  0.70           C  
ATOM   2557  O   ARG A 318      24.580   5.046 -21.799  1.00  0.71           O  
ATOM   2558  CG  ARG A 318      27.430   6.907 -18.809  1.00  0.64           C  
ATOM   2559  CD  ARG A 318      28.001   6.169 -17.606  1.00  0.63           C  
ATOM   2560  NE  ARG A 318      28.538   7.094 -16.612  1.00  0.52           N  
ATOM   2561  NH1 ARG A 318      29.351   5.443 -15.214  1.00  0.40           N  
ATOM   2562  NH2 ARG A 318      29.615   7.652 -14.662  1.00  0.36           N  
ATOM   2563  CZ  ARG A 318      29.167   6.728 -15.498  1.00  0.53           C  
ATOM   2564  N   GLY A 319      26.317   5.496 -23.232  1.00  0.74           N  
ATOM   2565  CA  GLY A 319      26.010   4.512 -24.259  1.00  0.74           C  
ATOM   2566  C   GLY A 319      27.120   3.499 -24.465  1.00  0.73           C  
ATOM   2567  O   GLY A 319      28.291   3.794 -24.218  1.00  0.71           O  
ATOM   2568  N   ARG A 320      26.841   2.363 -24.590  1.00  0.78           N  
ATOM   2569  CA  ARG A 320      27.701   1.260 -25.006  1.00  0.78           C  
ATOM   2570  C   ARG A 320      27.229   0.667 -26.330  1.00  0.78           C  
ATOM   2571  CB  ARG A 320      27.742   0.173 -23.930  1.00  0.76           C  
ATOM   2572  O   ARG A 320      26.049   0.349 -26.488  1.00  0.76           O  
ATOM   2573  CG  ARG A 320      28.661  -0.991 -24.264  1.00  0.72           C  
ATOM   2574  CD  ARG A 320      28.688  -2.026 -23.149  1.00  0.71           C  
ATOM   2575  NE  ARG A 320      29.501  -3.185 -23.508  1.00  0.60           N  
ATOM   2576  NH1 ARG A 320      29.170  -4.297 -21.511  1.00  0.52           N  
ATOM   2577  NH2 ARG A 320      30.469  -5.236 -23.149  1.00  0.48           N  
ATOM   2578  CZ  ARG A 320      29.711  -4.237 -22.722  1.00  0.63           C  
ATOM   2579  N   ILE A 321      28.067   0.673 -27.411  1.00  0.74           N  
ATOM   2580  CA  ILE A 321      27.818   0.009 -28.686  1.00  0.74           C  
ATOM   2581  C   ILE A 321      28.822  -1.124 -28.882  1.00  0.73           C  
ATOM   2582  CB  ILE A 321      27.895   1.004 -29.866  1.00  0.72           C  
ATOM   2583  O   ILE A 321      29.941  -1.067 -28.367  1.00  0.71           O  
ATOM   2584  CG1 ILE A 321      29.244   1.733 -29.863  1.00  0.71           C  
ATOM   2585  CG2 ILE A 321      26.734   2.000 -29.809  1.00  0.70           C  
ATOM   2586  CD1 ILE A 321      29.469   2.623 -31.077  1.00  0.69           C  
ATOM   2587  N   SER A 322      28.386  -2.211 -29.236  1.00  0.76           N  
ATOM   2588  CA  SER A 322      29.234  -3.377 -29.459  1.00  0.77           C  
ATOM   2589  C   SER A 322      28.826  -4.123 -30.725  1.00  0.76           C  
ATOM   2590  CB  SER A 322      29.172  -4.323 -28.259  1.00  0.74           C  
ATOM   2591  O   SER A 322      27.671  -4.052 -31.149  1.00  0.74           O  
ATOM   2592  OG  SER A 322      27.890  -4.917 -28.151  1.00  0.69           O  
ATOM   2593  N   ALA A 323      29.622  -4.563 -31.477  1.00  0.71           N  
ATOM   2594  CA  ALA A 323      29.539  -5.641 -32.458  1.00  0.70           C  
ATOM   2595  C   ALA A 323      30.410  -6.825 -32.047  1.00  0.69           C  
ATOM   2596  CB  ALA A 323      29.950  -5.137 -33.840  1.00  0.67           C  
ATOM   2597  O   ALA A 323      31.522  -6.991 -32.553  1.00  0.65           O  
ATOM   2598  N   ASP A 324      30.083  -7.400 -30.903  1.00  0.58           N  
ATOM   2599  CA  ASP A 324      30.822  -8.519 -30.327  1.00  0.58           C  
ATOM   2600  C   ASP A 324      30.544  -9.812 -31.090  1.00  0.57           C  
ATOM   2601  CB  ASP A 324      30.467  -8.693 -28.849  1.00  0.53           C  
ATOM   2602  O   ASP A 324      29.396 -10.253 -31.176  1.00  0.54           O  
ATOM   2603  CG  ASP A 324      31.684  -8.910 -27.968  1.00  0.50           C  
ATOM   2604  OD1 ASP A 324      32.783  -9.178 -28.500  1.00  0.50           O  
ATOM   2605  OD2 ASP A 324      31.543  -8.815 -26.729  1.00  0.53           O  
ATOM   2606  N   SER A 325      31.195 -10.118 -32.268  1.00  0.49           N  
ATOM   2607  CA  SER A 325      31.259 -11.441 -32.882  1.00  0.48           C  
ATOM   2608  C   SER A 325      32.495 -12.205 -32.419  1.00  0.49           C  
ATOM   2609  CB  SER A 325      31.262 -11.325 -34.407  1.00  0.45           C  
ATOM   2610  O   SER A 325      33.620 -11.725 -32.568  1.00  0.47           O  
ATOM   2611  OG  SER A 325      32.401 -10.610 -34.854  1.00  0.45           O  
ATOM   2612  N   LYS A 326      32.596 -12.830 -31.235  1.00  0.39           N  
ATOM   2613  CA  LYS A 326      33.644 -13.821 -31.007  1.00  0.38           C  
ATOM   2614  C   LYS A 326      33.985 -14.566 -32.294  1.00  0.39           C  
ATOM   2615  CB  LYS A 326      33.218 -14.813 -29.924  1.00  0.36           C  
ATOM   2616  O   LYS A 326      33.100 -15.118 -32.951  1.00  0.37           O  
ATOM   2617  CG  LYS A 326      33.439 -14.313 -28.504  1.00  0.34           C  
ATOM   2618  CD  LYS A 326      33.102 -15.384 -27.475  1.00  0.37           C  
ATOM   2619  CE  LYS A 326      33.272 -14.868 -26.053  1.00  0.31           C  
ATOM   2620  NZ  LYS A 326      32.932 -15.912 -25.040  1.00  0.32           N  
ATOM   2621  N   ALA A 327      35.062 -14.248 -33.167  1.00  0.37           N  
ATOM   2622  CA  ALA A 327      35.961 -14.960 -34.072  1.00  0.37           C  
ATOM   2623  C   ALA A 327      36.059 -16.436 -33.697  1.00  0.37           C  
ATOM   2624  CB  ALA A 327      37.346 -14.318 -34.061  1.00  0.34           C  
ATOM   2625  O   ALA A 327      36.526 -16.777 -32.608  1.00  0.34           O  
ATOM   2626  N   GLY A 328      35.266 -17.374 -34.059  1.00  0.32           N  
ATOM   2627  CA  GLY A 328      35.571 -18.794 -34.143  1.00  0.33           C  
ATOM   2628  C   GLY A 328      36.718 -19.102 -35.087  1.00  0.33           C  
ATOM   2629  O   GLY A 328      36.581 -18.965 -36.304  1.00  0.32           O  
ATOM   2630  N   ASN A 329      37.981 -18.894 -34.773  1.00  0.31           N  
ATOM   2631  CA  ASN A 329      39.064 -19.871 -34.810  1.00  0.34           C  
ATOM   2632  C   ASN A 329      39.639 -20.123 -33.419  1.00  0.31           C  
ATOM   2633  CB  ASN A 329      40.168 -19.413 -35.766  1.00  0.29           C  
ATOM   2634  O   ASN A 329      40.341 -19.273 -32.869  1.00  0.30           O  
ATOM   2635  CG  ASN A 329      39.790 -19.592 -37.223  1.00  0.29           C  
ATOM   2636  ND2 ASN A 329      40.565 -18.986 -38.115  1.00  0.19           N  
ATOM   2637  OD1 ASN A 329      38.810 -20.269 -37.544  1.00  0.31           O  
ATOM   2638  N   ASP A 330      38.964 -20.387 -32.402  1.00  0.29           N  
ATOM   2639  CA  ASP A 330      39.570 -21.231 -31.377  1.00  0.30           C  
ATOM   2640  C   ASP A 330      39.066 -22.669 -31.481  1.00  0.29           C  
ATOM   2641  CB  ASP A 330      39.281 -20.672 -29.982  1.00  0.27           C  
ATOM   2642  O   ASP A 330      37.859 -22.914 -31.436  1.00  0.27           O  
ATOM   2643  CG  ASP A 330      40.345 -19.702 -29.500  1.00  0.27           C  
ATOM   2644  OD1 ASP A 330      41.439 -19.648 -30.103  1.00  0.29           O  
ATOM   2645  OD2 ASP A 330      40.089 -18.987 -28.507  1.00  0.21           O  
ATOM   2646  N   THR A 331      39.492 -23.450 -32.556  1.00  0.31           N  
ATOM   2647  CA  THR A 331      39.936 -24.786 -32.174  1.00  0.32           C  
ATOM   2648  C   THR A 331      39.455 -25.135 -30.769  1.00  0.31           C  
ATOM   2649  CB  THR A 331      41.471 -24.903 -32.238  1.00  0.28           C  
ATOM   2650  O   THR A 331      39.675 -24.374 -29.824  1.00  0.29           O  
ATOM   2651  CG2 THR A 331      41.905 -25.819 -33.378  1.00  0.29           C  
ATOM   2652  OG1 THR A 331      42.035 -23.602 -32.443  1.00  0.20           O  
ATOM   2653  N   GLN A 332      38.158 -25.689 -30.491  1.00  0.29           N  
ATOM   2654  CA  GLN A 332      38.158 -26.694 -29.434  1.00  0.31           C  
ATOM   2655  C   GLN A 332      39.452 -26.645 -28.627  1.00  0.30           C  
ATOM   2656  CB  GLN A 332      37.958 -28.092 -30.021  1.00  0.28           C  
ATOM   2657  O   GLN A 332      40.515 -27.023 -29.125  1.00  0.29           O  
ATOM   2658  CG  GLN A 332      36.527 -28.602 -29.923  1.00  0.30           C  
ATOM   2659  CD  GLN A 332      36.366 -30.008 -30.470  1.00  0.39           C  
ATOM   2660  NE2 GLN A 332      35.200 -30.603 -30.244  1.00  0.31           N  
ATOM   2661  OE1 GLN A 332      37.283 -30.556 -31.091  1.00  0.46           O  
ATOM   2662  N   TYR A 333      39.735 -25.539 -27.868  1.00  0.30           N  
ATOM   2663  CA  TYR A 333      40.288 -25.946 -26.581  1.00  0.30           C  
ATOM   2664  C   TYR A 333      39.263 -25.769 -25.466  1.00  0.30           C  
ATOM   2665  CB  TYR A 333      41.552 -25.142 -26.260  1.00  0.27           C  
ATOM   2666  O   TYR A 333      38.676 -24.694 -25.320  1.00  0.28           O  
ATOM   2667  CG  TYR A 333      42.768 -25.591 -27.033  1.00  0.28           C  
ATOM   2668  CD1 TYR A 333      43.529 -26.676 -26.604  1.00  0.27           C  
ATOM   2669  CD2 TYR A 333      43.160 -24.930 -28.192  1.00  0.28           C  
ATOM   2670  CE1 TYR A 333      44.652 -27.092 -27.311  1.00  0.23           C  
ATOM   2671  CE2 TYR A 333      44.281 -25.337 -28.908  1.00  0.27           C  
ATOM   2672  OH  TYR A 333      46.130 -26.825 -29.165  1.00  0.10           O  
ATOM   2673  CZ  TYR A 333      45.019 -26.418 -28.461  1.00  0.24           C  
ATOM   2674  N   SER A 334      38.308 -26.766 -25.160  1.00  0.33           N  
ATOM   2675  CA  SER A 334      38.166 -27.255 -23.792  1.00  0.35           C  
ATOM   2676  C   SER A 334      38.329 -26.125 -22.781  1.00  0.33           C  
ATOM   2677  CB  SER A 334      39.189 -28.356 -23.508  1.00  0.31           C  
ATOM   2678  O   SER A 334      39.404 -25.532 -22.672  1.00  0.32           O  
ATOM   2679  OG  SER A 334      40.474 -27.802 -23.280  1.00  0.35           O  
ATOM   2680  N   TYR A 335      37.278 -25.131 -22.548  1.00  0.29           N  
ATOM   2681  CA  TYR A 335      37.151 -24.629 -21.184  1.00  0.31           C  
ATOM   2682  C   TYR A 335      36.620 -25.712 -20.252  1.00  0.29           C  
ATOM   2683  CB  TYR A 335      36.229 -23.407 -21.144  1.00  0.27           C  
ATOM   2684  O   TYR A 335      35.503 -26.201 -20.432  1.00  0.27           O  
ATOM   2685  CG  TYR A 335      36.711 -22.312 -20.224  1.00  0.28           C  
ATOM   2686  CD1 TYR A 335      36.284 -22.250 -18.900  1.00  0.28           C  
ATOM   2687  CD2 TYR A 335      37.594 -21.338 -20.677  1.00  0.30           C  
ATOM   2688  CE1 TYR A 335      36.724 -21.241 -18.049  1.00  0.30           C  
ATOM   2689  CE2 TYR A 335      38.041 -20.325 -19.835  1.00  0.34           C  
ATOM   2690  OH  TYR A 335      38.040 -19.285 -17.687  1.00  0.15           O  
ATOM   2691  CZ  TYR A 335      37.601 -20.285 -18.525  1.00  0.27           C  
ATOM   2692  N   GLU A 336      37.496 -26.635 -19.556  1.00  0.33           N  
ATOM   2693  CA  GLU A 336      37.913 -26.923 -18.187  1.00  0.37           C  
ATOM   2694  C   GLU A 336      38.053 -25.641 -17.371  1.00  0.33           C  
ATOM   2695  CB  GLU A 336      39.233 -27.699 -18.179  1.00  0.32           C  
ATOM   2696  O   GLU A 336      39.028 -24.903 -17.528  1.00  0.33           O  
ATOM   2697  CG  GLU A 336      39.061 -29.204 -18.035  1.00  0.35           C  
ATOM   2698  CD  GLU A 336      40.381 -29.956 -17.978  1.00  0.44           C  
ATOM   2699  OE1 GLU A 336      41.446 -29.327 -18.169  1.00  0.51           O  
ATOM   2700  OE2 GLU A 336      40.349 -31.184 -17.742  1.00  0.44           O  
ATOM   2701  N   GLY A 337      36.855 -24.925 -16.786  1.00  0.34           N  
ATOM   2702  CA  GLY A 337      37.131 -24.211 -15.550  1.00  0.37           C  
ATOM   2703  C   GLY A 337      35.884 -23.933 -14.731  1.00  0.34           C  
ATOM   2704  O   GLY A 337      34.872 -23.478 -15.268  1.00  0.32           O  
ATOM   2705  N   THR A 338      35.262 -25.102 -13.760  1.00  0.39           N  
ATOM   2706  CA  THR A 338      35.019 -24.766 -12.361  1.00  0.43           C  
ATOM   2707  C   THR A 338      33.595 -24.255 -12.166  1.00  0.39           C  
ATOM   2708  CB  THR A 338      36.020 -23.709 -11.858  1.00  0.37           C  
ATOM   2709  O   THR A 338      33.209 -23.240 -12.750  1.00  0.38           O  
ATOM   2710  CG2 THR A 338      36.481 -24.020 -10.438  1.00  0.38           C  
ATOM   2711  OG1 THR A 338      37.161 -23.689 -12.725  1.00  0.37           O  
ATOM   2712  N   ILE A 339      32.418 -25.309 -12.387  1.00  0.34           N  
ATOM   2713  CA  ILE A 339      31.190 -25.839 -11.804  1.00  0.37           C  
ATOM   2714  C   ILE A 339      30.619 -26.931 -12.706  1.00  0.34           C  
ATOM   2715  CB  ILE A 339      30.143 -24.725 -11.583  1.00  0.32           C  
ATOM   2716  O   ILE A 339      29.995 -27.879 -12.224  1.00  0.32           O  
ATOM   2717  CG1 ILE A 339      30.596 -23.781 -10.463  1.00  0.34           C  
ATOM   2718  CG2 ILE A 339      28.770 -25.328 -11.269  1.00  0.33           C  
ATOM   2719  CD1 ILE A 339      29.740 -22.529 -10.324  1.00  0.33           C  
ATOM   2720  N   THR A 340      31.677 -27.888 -13.382  1.00  0.37           N  
ATOM   2721  CA  THR A 340      32.087 -29.203 -13.862  1.00  0.36           C  
ATOM   2722  C   THR A 340      33.533 -29.495 -13.470  1.00  0.37           C  
ATOM   2723  CB  THR A 340      31.935 -29.312 -15.390  1.00  0.36           C  
ATOM   2724  O   THR A 340      33.972 -30.646 -13.511  1.00  0.35           O  
ATOM   2725  CG2 THR A 340      31.060 -30.502 -15.772  1.00  0.40           C  
ATOM   2726  OG1 THR A 340      31.335 -28.112 -15.892  1.00  0.39           O  
ATOM   2727  N   LYS A 341      33.989 -29.133 -12.348  1.00  0.40           N  
ATOM   2728  CA  LYS A 341      35.130 -29.315 -11.456  1.00  0.40           C  
ATOM   2729  C   LYS A 341      34.911 -28.596 -10.128  1.00  0.39           C  
ATOM   2730  CB  LYS A 341      36.414 -28.812 -12.118  1.00  0.38           C  
ATOM   2731  O   LYS A 341      35.576 -28.898  -9.135  1.00  0.38           O  
ATOM   2732  CG  LYS A 341      37.382 -29.918 -12.513  1.00  0.40           C  
ATOM   2733  CD  LYS A 341      38.668 -29.352 -13.099  1.00  0.47           C  
ATOM   2734  CE  LYS A 341      39.634 -30.458 -13.501  1.00  0.39           C  
ATOM   2735  NZ  LYS A 341      40.890 -29.909 -14.094  1.00  0.38           N  
ATOM   2736  N   GLN A 342      33.583 -28.768  -9.517  1.00  0.36           N  
ATOM   2737  CA  GLN A 342      33.069 -28.679  -8.154  1.00  0.38           C  
ATOM   2738  C   GLN A 342      31.711 -29.363  -8.033  1.00  0.36           C  
ATOM   2739  CB  GLN A 342      32.963 -27.219  -7.714  1.00  0.34           C  
ATOM   2740  O   GLN A 342      30.692 -28.700  -7.826  1.00  0.34           O  
ATOM   2741  CG  GLN A 342      34.173 -26.721  -6.936  1.00  0.35           C  
ATOM   2742  CD  GLN A 342      34.017 -25.289  -6.460  1.00  0.43           C  
ATOM   2743  NE2 GLN A 342      34.865 -24.880  -5.522  1.00  0.34           N  
ATOM   2744  OE1 GLN A 342      33.142 -24.556  -6.931  1.00  0.47           O  
ATOM   2745  N   ILE A 343      31.502 -30.618  -8.531  1.00  0.39           N  
ATOM   2746  CA  ILE A 343      30.831 -31.866  -8.185  1.00  0.38           C  
ATOM   2747  C   ILE A 343      31.753 -33.046  -8.479  1.00  0.39           C  
ATOM   2748  CB  ILE A 343      29.498 -32.022  -8.951  1.00  0.36           C  
ATOM   2749  O   ILE A 343      31.868 -33.481  -9.628  1.00  0.37           O  
ATOM   2750  CG1 ILE A 343      28.534 -30.888  -8.583  1.00  0.38           C  
ATOM   2751  CG2 ILE A 343      28.869 -33.389  -8.666  1.00  0.38           C  
ATOM   2752  CD1 ILE A 343      27.248 -30.880  -9.398  1.00  0.34           C  
ATOM   2753  N   LYS A 344      33.083 -32.977  -8.801  1.00  0.43           N  
ATOM   2754  CA  LYS A 344      34.162 -33.873  -8.393  1.00  0.45           C  
ATOM   2755  C   LYS A 344      34.669 -33.522  -6.997  1.00  0.43           C  
ATOM   2756  CB  LYS A 344      35.313 -33.819  -9.398  1.00  0.41           C  
ATOM   2757  O   LYS A 344      35.420 -32.559  -6.828  1.00  0.41           O  
ATOM   2758  CG  LYS A 344      35.199 -34.835 -10.525  1.00  0.42           C  
ATOM   2759  CD  LYS A 344      36.421 -34.800 -11.435  1.00  0.49           C  
ATOM   2760  CE  LYS A 344      36.309 -35.818 -12.562  1.00  0.41           C  
ATOM   2761  NZ  LYS A 344      37.501 -35.783 -13.460  1.00  0.40           N  
ATOM   2762  N   GLN A 345      33.885 -33.415  -6.163  1.00  0.41           N  
ATOM   2763  CA  GLN A 345      34.193 -33.678  -4.761  1.00  0.44           C  
ATOM   2764  C   GLN A 345      32.943 -34.097  -3.992  1.00  0.41           C  
ATOM   2765  CB  GLN A 345      34.821 -32.445  -4.109  1.00  0.38           C  
ATOM   2766  O   GLN A 345      32.005 -33.310  -3.846  1.00  0.40           O  
ATOM   2767  CG  GLN A 345      36.336 -32.379  -4.251  1.00  0.39           C  
ATOM   2768  CD  GLN A 345      36.937 -31.165  -3.568  1.00  0.46           C  
ATOM   2769  NE2 GLN A 345      38.255 -31.170  -3.402  1.00  0.36           N  
ATOM   2770  OE1 GLN A 345      36.223 -30.229  -3.193  1.00  0.49           O  
ATOM   2771  N   GLN A 346      32.536 -35.105  -4.301  1.00  0.37           N  
ATOM   2772  CA  GLN A 346      31.897 -36.090  -3.435  1.00  0.40           C  
ATOM   2773  C   GLN A 346      31.407 -37.292  -4.237  1.00  0.37           C  
ATOM   2774  CB  GLN A 346      30.733 -35.458  -2.670  1.00  0.34           C  
ATOM   2775  O   GLN A 346      30.667 -37.135  -5.211  1.00  0.35           O  
ATOM   2776  CG  GLN A 346      31.085 -35.041  -1.249  1.00  0.34           C  
ATOM   2777  CD  GLN A 346      29.899 -34.470  -0.494  1.00  0.41           C  
ATOM   2778  NE2 GLN A 346      30.060 -34.285   0.812  1.00  0.31           N  
ATOM   2779  OE1 GLN A 346      28.846 -34.198  -1.080  1.00  0.45           O  
ATOM   2780  N   ASP A 347      32.617 -38.004  -4.599  1.00  0.43           N  
ATOM   2781  CA  ASP A 347      32.413 -39.247  -3.862  1.00  0.46           C  
ATOM   2782  C   ASP A 347      31.086 -39.900  -4.241  1.00  0.43           C  
ATOM   2783  CB  ASP A 347      32.461 -38.990  -2.354  1.00  0.39           C  
ATOM   2784  O   ASP A 347      30.029 -39.275  -4.137  1.00  0.41           O  
ATOM   2785  CG  ASP A 347      33.854 -38.648  -1.854  1.00  0.39           C  
ATOM   2786  OD1 ASP A 347      34.848 -39.079  -2.477  1.00  0.41           O  
ATOM   2787  OD2 ASP A 347      33.958 -37.943  -0.827  1.00  0.44           O  
ATOM   2788  N   GLY A 348      31.143 -40.780  -5.325  1.00  0.46           N  
ATOM   2789  CA  GLY A 348      30.656 -42.107  -4.983  1.00  0.46           C  
ATOM   2790  C   GLY A 348      29.142 -42.203  -4.978  1.00  0.45           C  
ATOM   2791  O   GLY A 348      28.465 -41.393  -4.342  1.00  0.42           O  
ATOM   2792  N   ILE A 349      28.431 -42.244  -6.071  1.00  0.45           N  
ATOM   2793  CA  ILE A 349      27.237 -42.890  -6.606  1.00  0.47           C  
ATOM   2794  C   ILE A 349      26.304 -41.837  -7.201  1.00  0.44           C  
ATOM   2795  CB  ILE A 349      26.501 -43.706  -5.521  1.00  0.41           C  
ATOM   2796  O   ILE A 349      25.601 -42.104  -8.179  1.00  0.41           O  
ATOM   2797  CG1 ILE A 349      27.348 -44.910  -5.091  1.00  0.38           C  
ATOM   2798  CG2 ILE A 349      25.125 -44.156  -6.023  1.00  0.39           C  
ATOM   2799  CD1 ILE A 349      26.804 -45.647  -3.875  1.00  0.36           C  
ATOM   2800  N   GLU A 350      26.756 -40.429  -7.528  1.00  0.42           N  
ATOM   2801  CA  GLU A 350      26.151 -39.282  -8.199  1.00  0.43           C  
ATOM   2802  C   GLU A 350      27.068 -38.733  -9.289  1.00  0.42           C  
ATOM   2803  CB  GLU A 350      25.818 -38.182  -7.188  1.00  0.39           C  
ATOM   2804  O   GLU A 350      26.596 -38.284 -10.336  1.00  0.40           O  
ATOM   2805  CG  GLU A 350      24.394 -38.247  -6.655  1.00  0.39           C  
ATOM   2806  CD  GLU A 350      24.141 -37.290  -5.501  1.00  0.45           C  
ATOM   2807  OE1 GLU A 350      25.097 -36.619  -5.048  1.00  0.49           O  
ATOM   2808  OE2 GLU A 350      22.978 -37.210  -5.046  1.00  0.44           O  
ATOM   2809  N   ALA A 351      28.517 -39.037  -9.435  1.00  0.45           N  
ATOM   2810  CA  ALA A 351      29.504 -38.717 -10.462  1.00  0.45           C  
ATOM   2811  C   ALA A 351      29.591 -39.828 -11.505  1.00  0.44           C  
ATOM   2812  CB  ALA A 351      30.873 -38.478  -9.829  1.00  0.43           C  
ATOM   2813  O   ALA A 351      29.921 -39.573 -12.666  1.00  0.42           O  
ATOM   2814  N   LYS A 352      28.855 -41.103 -11.176  1.00  0.43           N  
ATOM   2815  CA  LYS A 352      28.468 -42.204 -12.054  1.00  0.44           C  
ATOM   2816  C   LYS A 352      27.008 -42.079 -12.481  1.00  0.43           C  
ATOM   2817  CB  LYS A 352      28.698 -43.548 -11.361  1.00  0.41           C  
ATOM   2818  O   LYS A 352      26.646 -42.468 -13.594  1.00  0.41           O  
ATOM   2819  CG  LYS A 352      29.939 -44.286 -11.840  1.00  0.40           C  
ATOM   2820  CD  LYS A 352      30.083 -45.640 -11.157  1.00  0.44           C  
ATOM   2821  CE  LYS A 352      31.320 -46.384 -11.642  1.00  0.40           C  
ATOM   2822  NZ  LYS A 352      31.493 -47.690 -10.938  1.00  0.40           N  
ATOM   2823  N   ILE A 353      26.149 -41.135 -11.813  1.00  0.48           N  
ATOM   2824  CA  ILE A 353      24.810 -40.760 -12.254  1.00  0.46           C  
ATOM   2825  C   ILE A 353      24.870 -39.440 -13.019  1.00  0.47           C  
ATOM   2826  CB  ILE A 353      23.834 -40.645 -11.062  1.00  0.44           C  
ATOM   2827  O   ILE A 353      24.193 -39.273 -14.036  1.00  0.45           O  
ATOM   2828  CG1 ILE A 353      23.587 -42.024 -10.439  1.00  0.41           C  
ATOM   2829  CG2 ILE A 353      22.517 -40.000 -11.504  1.00  0.42           C  
ATOM   2830  CD1 ILE A 353      22.777 -41.985  -9.151  1.00  0.37           C  
ATOM   2831  N   GLN A 354      25.891 -38.619 -13.162  1.00  0.46           N  
ATOM   2832  CA  GLN A 354      26.082 -37.397 -13.936  1.00  0.45           C  
ATOM   2833  C   GLN A 354      27.098 -37.608 -15.055  1.00  0.45           C  
ATOM   2834  CB  GLN A 354      26.530 -36.251 -13.029  1.00  0.44           C  
ATOM   2835  O   GLN A 354      26.931 -37.085 -16.159  1.00  0.44           O  
ATOM   2836  CG  GLN A 354      26.150 -34.870 -13.548  1.00  0.44           C  
ATOM   2837  CD  GLN A 354      24.802 -34.401 -13.035  1.00  0.49           C  
ATOM   2838  NE2 GLN A 354      24.242 -33.385 -13.683  1.00  0.42           N  
ATOM   2839  OE1 GLN A 354      24.267 -34.948 -12.065  1.00  0.52           O  
ATOM   2840  N   ALA A 355      28.209 -38.476 -15.067  1.00  0.47           N  
ATOM   2841  CA  ALA A 355      29.032 -39.019 -16.144  1.00  0.48           C  
ATOM   2842  C   ALA A 355      28.293 -40.121 -16.896  1.00  0.46           C  
ATOM   2843  CB  ALA A 355      30.352 -39.549 -15.590  1.00  0.46           C  
ATOM   2844  O   ALA A 355      28.480 -40.291 -18.104  1.00  0.45           O  
ATOM   2845  N   GLN A 356      27.156 -40.702 -16.200  1.00  0.44           N  
ATOM   2846  CA  GLN A 356      26.045 -41.449 -16.780  1.00  0.43           C  
ATOM   2847  C   GLN A 356      24.927 -40.513 -17.229  1.00  0.44           C  
ATOM   2848  CB  GLN A 356      25.504 -42.471 -15.779  1.00  0.42           C  
ATOM   2849  O   GLN A 356      24.233 -40.792 -18.209  1.00  0.42           O  
ATOM   2850  CG  GLN A 356      26.184 -43.831 -15.859  1.00  0.40           C  
ATOM   2851  CD  GLN A 356      25.610 -44.833 -14.876  1.00  0.44           C  
ATOM   2852  NE2 GLN A 356      25.919 -46.109 -15.081  1.00  0.38           N  
ATOM   2853  OE1 GLN A 356      24.896 -44.464 -13.938  1.00  0.48           O  
ATOM   2854  N   ILE A 357      24.835 -39.268 -16.789  1.00  0.46           N  
ATOM   2855  CA  ILE A 357      23.953 -38.237 -17.327  1.00  0.45           C  
ATOM   2856  C   ILE A 357      24.698 -37.418 -18.378  1.00  0.46           C  
ATOM   2857  CB  ILE A 357      23.415 -37.315 -16.210  1.00  0.44           C  
ATOM   2858  O   ILE A 357      24.139 -37.085 -19.426  1.00  0.44           O  
ATOM   2859  CG1 ILE A 357      22.447 -38.083 -15.303  1.00  0.41           C  
ATOM   2860  CG2 ILE A 357      22.738 -36.079 -16.810  1.00  0.42           C  
ATOM   2861  CD1 ILE A 357      22.028 -37.317 -14.055  1.00  0.38           C  
ATOM   2862  N   GLU A 358      25.978 -37.214 -18.446  1.00  0.49           N  
ATOM   2863  CA  GLU A 358      26.800 -36.545 -19.450  1.00  0.50           C  
ATOM   2864  C   GLU A 358      27.363 -37.544 -20.456  1.00  0.48           C  
ATOM   2865  CB  GLU A 358      27.939 -35.770 -18.783  1.00  0.47           C  
ATOM   2866  O   GLU A 358      27.477 -37.238 -21.645  1.00  0.47           O  
ATOM   2867  CG  GLU A 358      27.534 -34.392 -18.280  1.00  0.47           C  
ATOM   2868  CD  GLU A 358      28.655 -33.666 -17.552  1.00  0.50           C  
ATOM   2869  OE1 GLU A 358      29.779 -34.210 -17.472  1.00  0.54           O  
ATOM   2870  OE2 GLU A 358      28.405 -32.545 -17.056  1.00  0.50           O  
ATOM   2871  N   ALA A 359      27.577 -38.950 -20.201  1.00  0.47           N  
ATOM   2872  CA  ALA A 359      27.684 -40.116 -21.073  1.00  0.48           C  
ATOM   2873  C   ALA A 359      26.305 -40.607 -21.505  1.00  0.47           C  
ATOM   2874  CB  ALA A 359      28.449 -41.236 -20.372  1.00  0.46           C  
ATOM   2875  O   ALA A 359      26.121 -41.034 -22.647  1.00  0.45           O  
ATOM   2876  N   ALA A 360      25.182 -40.414 -20.720  1.00  0.44           N  
ATOM   2877  CA  ALA A 360      23.779 -40.488 -21.121  1.00  0.43           C  
ATOM   2878  C   ALA A 360      23.355 -39.226 -21.868  1.00  0.43           C  
ATOM   2879  CB  ALA A 360      22.887 -40.706 -19.901  1.00  0.42           C  
ATOM   2880  O   ALA A 360      22.630 -39.299 -22.862  1.00  0.42           O  
ATOM   2881  N   ASP A 361      23.899 -38.029 -21.728  1.00  0.47           N  
ATOM   2882  CA  ASP A 361      23.652 -36.821 -22.509  1.00  0.48           C  
ATOM   2883  C   ASP A 361      24.587 -36.745 -23.714  1.00  0.46           C  
ATOM   2884  CB  ASP A 361      23.817 -35.575 -21.636  1.00  0.45           C  
ATOM   2885  O   ASP A 361      24.167 -36.363 -24.808  1.00  0.45           O  
ATOM   2886  CG  ASP A 361      22.547 -35.199 -20.893  1.00  0.44           C  
ATOM   2887  OD1 ASP A 361      21.475 -35.770 -21.189  1.00  0.47           O  
ATOM   2888  OD2 ASP A 361      22.618 -34.322 -20.005  1.00  0.51           O  
ATOM   2889  N   ALA A 362      25.906 -37.280 -23.853  1.00  0.51           N  
ATOM   2890  CA  ALA A 362      26.787 -37.471 -25.002  1.00  0.53           C  
ATOM   2891  C   ALA A 362      26.529 -38.817 -25.674  1.00  0.50           C  
ATOM   2892  CB  ALA A 362      28.249 -37.366 -24.574  1.00  0.48           C  
ATOM   2893  O   ALA A 362      26.591 -38.927 -26.900  1.00  0.48           O  
ATOM   2894  N   ALA A 363      25.995 -39.899 -24.928  1.00  0.49           N  
ATOM   2895  CA  ALA A 363      25.310 -41.098 -25.405  1.00  0.49           C  
ATOM   2896  C   ALA A 363      23.839 -40.811 -25.693  1.00  0.48           C  
ATOM   2897  CB  ALA A 363      25.439 -42.226 -24.385  1.00  0.47           C  
ATOM   2898  O   ALA A 363      23.266 -41.364 -26.635  1.00  0.47           O  
ATOM   2899  N   PHE A 364      23.130 -39.744 -25.079  1.00  0.43           N  
ATOM   2900  CA  PHE A 364      21.855 -39.200 -25.532  1.00  0.43           C  
ATOM   2901  C   PHE A 364      22.062 -38.224 -26.684  1.00  0.43           C  
ATOM   2902  CB  PHE A 364      21.127 -38.503 -24.378  1.00  0.41           C  
ATOM   2903  O   PHE A 364      21.335 -38.267 -27.679  1.00  0.41           O  
ATOM   2904  CG  PHE A 364      19.653 -38.313 -24.617  1.00  0.40           C  
ATOM   2905  CD1 PHE A 364      18.746 -39.313 -24.287  1.00  0.37           C  
ATOM   2906  CD2 PHE A 364      19.174 -37.134 -25.173  1.00  0.39           C  
ATOM   2907  CE1 PHE A 364      17.382 -39.139 -24.507  1.00  0.40           C  
ATOM   2908  CE2 PHE A 364      17.812 -36.953 -25.396  1.00  0.42           C  
ATOM   2909  CZ  PHE A 364      16.918 -37.957 -25.063  1.00  0.35           C  
ATOM   2910  N   ASP A 365      23.102 -37.422 -26.739  1.00  0.52           N  
ATOM   2911  CA  ASP A 365      23.437 -36.529 -27.844  1.00  0.53           C  
ATOM   2912  C   ASP A 365      24.110 -37.293 -28.982  1.00  0.51           C  
ATOM   2913  CB  ASP A 365      24.346 -35.396 -27.362  1.00  0.48           C  
ATOM   2914  O   ASP A 365      23.826 -37.046 -30.156  1.00  0.49           O  
ATOM   2915  CG  ASP A 365      23.590 -34.301 -26.630  1.00  0.46           C  
ATOM   2916  OD1 ASP A 365      22.345 -34.247 -26.730  1.00  0.49           O  
ATOM   2917  OD2 ASP A 365      24.246 -33.483 -25.949  1.00  0.58           O  
ATOM   2918  N   ALA A 366      24.839 -38.521 -28.795  1.00  0.53           N  
ATOM   2919  CA  ALA A 366      25.396 -39.435 -29.789  1.00  0.54           C  
ATOM   2920  C   ALA A 366      24.425 -40.572 -30.095  1.00  0.52           C  
ATOM   2921  CB  ALA A 366      26.731 -39.997 -29.306  1.00  0.50           C  
ATOM   2922  O   ALA A 366      24.363 -41.056 -31.227  1.00  0.51           O  
ATOM   2923  N   GLU A 367      23.435 -40.810 -29.114  1.00  0.42           N  
ATOM   2924  CA  GLU A 367      22.207 -41.568 -29.331  1.00  0.43           C  
ATOM   2925  C   GLU A 367      21.062 -40.654 -29.759  1.00  0.42           C  
ATOM   2926  CB  GLU A 367      21.820 -42.339 -28.066  1.00  0.42           C  
ATOM   2927  O   GLU A 367      20.196 -41.058 -30.538  1.00  0.41           O  
ATOM   2928  CG  GLU A 367      21.132 -43.668 -28.343  1.00  0.42           C  
ATOM   2929  CD  GLU A 367      21.538 -44.767 -27.373  1.00  0.47           C  
ATOM   2930  OE1 GLU A 367      22.393 -44.515 -26.494  1.00  0.50           O  
ATOM   2931  OE2 GLU A 367      20.997 -45.888 -27.495  1.00  0.48           O  
ATOM   2932  N   PHE A 368      21.144 -39.388 -29.557  1.00  0.41           N  
ATOM   2933  CA  PHE A 368      20.248 -38.434 -30.200  1.00  0.42           C  
ATOM   2934  C   PHE A 368      20.758 -38.063 -31.587  1.00  0.41           C  
ATOM   2935  CB  PHE A 368      20.096 -37.174 -29.342  1.00  0.39           C  
ATOM   2936  O   PHE A 368      19.986 -38.023 -32.548  1.00  0.40           O  
ATOM   2937  CG  PHE A 368      18.822 -36.416 -29.597  1.00  0.39           C  
ATOM   2938  CD1 PHE A 368      17.664 -36.715 -28.889  1.00  0.35           C  
ATOM   2939  CD2 PHE A 368      18.782 -35.403 -30.546  1.00  0.38           C  
ATOM   2940  CE1 PHE A 368      16.483 -36.015 -29.124  1.00  0.38           C  
ATOM   2941  CE2 PHE A 368      17.605 -34.698 -30.786  1.00  0.41           C  
ATOM   2942  CZ  PHE A 368      16.457 -35.006 -30.075  1.00  0.33           C  
ATOM   2943  N   ASP A 369      22.017 -37.935 -31.830  1.00  0.52           N  
ATOM   2944  CA  ASP A 369      22.610 -37.785 -33.155  1.00  0.54           C  
ATOM   2945  C   ASP A 369      22.660 -39.124 -33.889  1.00  0.51           C  
ATOM   2946  CB  ASP A 369      24.016 -37.190 -33.050  1.00  0.49           C  
ATOM   2947  O   ASP A 369      22.457 -39.180 -35.103  1.00  0.50           O  
ATOM   2948  CG  ASP A 369      24.016 -35.672 -33.021  1.00  0.47           C  
ATOM   2949  OD1 ASP A 369      22.948 -35.057 -33.232  1.00  0.50           O  
ATOM   2950  OD2 ASP A 369      25.095 -35.084 -32.788  1.00  0.57           O  
ATOM   2951  N   LYS A 370      22.748 -40.346 -33.087  1.00  0.50           N  
ATOM   2952  CA  LYS A 370      22.535 -41.701 -33.587  1.00  0.51           C  
ATOM   2953  C   LYS A 370      21.046 -42.010 -33.718  1.00  0.50           C  
ATOM   2954  CB  LYS A 370      23.204 -42.724 -32.669  1.00  0.48           C  
ATOM   2955  O   LYS A 370      20.635 -42.737 -34.624  1.00  0.48           O  
ATOM   2956  CG  LYS A 370      24.479 -43.328 -33.240  1.00  0.47           C  
ATOM   2957  CD  LYS A 370      25.081 -44.360 -32.295  1.00  0.49           C  
ATOM   2958  CE  LYS A 370      26.407 -44.894 -32.820  1.00  0.45           C  
ATOM   2959  NZ  LYS A 370      27.019 -45.878 -31.879  1.00  0.42           N  
ATOM   2960  N   ARG A 371      20.262 -41.328 -32.860  1.00  0.47           N  
ATOM   2961  CA  ARG A 371      18.814 -41.444 -32.999  1.00  0.46           C  
ATOM   2962  C   ARG A 371      18.262 -40.349 -33.906  1.00  0.47           C  
ATOM   2963  CB  ARG A 371      18.136 -41.382 -31.629  1.00  0.44           C  
ATOM   2964  O   ARG A 371      17.333 -40.587 -34.680  1.00  0.45           O  
ATOM   2965  CG  ARG A 371      18.133 -42.706 -30.882  1.00  0.42           C  
ATOM   2966  CD  ARG A 371      17.388 -42.605 -29.558  1.00  0.45           C  
ATOM   2967  NE  ARG A 371      17.508 -43.833 -28.778  1.00  0.41           N  
ATOM   2968  NH1 ARG A 371      15.932 -43.229 -27.200  1.00  0.31           N  
ATOM   2969  NH2 ARG A 371      17.001 -45.251 -27.043  1.00  0.26           N  
ATOM   2970  CZ  ARG A 371      16.814 -44.102 -27.675  1.00  0.37           C  
ATOM   2971  N   GLU A 372      18.893 -39.224 -33.975  1.00  0.44           N  
ATOM   2972  CA  GLU A 372      18.555 -38.209 -34.968  1.00  0.45           C  
ATOM   2973  C   GLU A 372      19.146 -38.553 -36.333  1.00  0.43           C  
ATOM   2974  CB  GLU A 372      19.044 -36.830 -34.516  1.00  0.42           C  
ATOM   2975  O   GLU A 372      18.513 -38.322 -37.365  1.00  0.43           O  
ATOM   2976  CG  GLU A 372      18.095 -35.695 -34.870  1.00  0.41           C  
ATOM   2977  CD  GLU A 372      18.588 -34.334 -34.406  1.00  0.49           C  
ATOM   2978  OE1 GLU A 372      19.653 -34.265 -33.751  1.00  0.50           O  
ATOM   2979  OE2 GLU A 372      17.904 -33.328 -34.698  1.00  0.46           O  
ATOM   2980  N   LYS A 373      20.350 -39.309 -36.449  1.00  0.47           N  
ATOM   2981  CA  LYS A 373      20.832 -40.017 -37.632  1.00  0.48           C  
ATOM   2982  C   LYS A 373      20.146 -41.372 -37.779  1.00  0.47           C  
ATOM   2983  CB  LYS A 373      22.348 -40.201 -37.567  1.00  0.44           C  
ATOM   2984  O   LYS A 373      19.857 -41.810 -38.894  1.00  0.45           O  
ATOM   2985  CG  LYS A 373      23.019 -40.305 -38.929  1.00  0.44           C  
ATOM   2986  CD  LYS A 373      24.535 -40.378 -38.802  1.00  0.47           C  
ATOM   2987  CE  LYS A 373      25.200 -40.604 -40.152  1.00  0.42           C  
ATOM   2988  NZ  LYS A 373      26.571 -40.014 -40.201  1.00  0.41           N  
ATOM   2989  N   ALA A 374      19.771 -42.071 -36.639  1.00  0.49           N  
ATOM   2990  CA  ALA A 374      18.946 -43.275 -36.697  1.00  0.49           C  
ATOM   2991  C   ALA A 374      17.487 -42.927 -36.976  1.00  0.48           C  
ATOM   2992  CB  ALA A 374      19.063 -44.063 -35.395  1.00  0.47           C  
ATOM   2993  O   ALA A 374      16.776 -43.689 -37.636  1.00  0.47           O  
ATOM   2994  N   ILE A 375      17.100 -41.724 -36.629  1.00  0.47           N  
ATOM   2995  CA  ILE A 375      15.747 -41.308 -36.981  1.00  0.45           C  
ATOM   2996  C   ILE A 375      15.754 -40.628 -38.348  1.00  0.47           C  
ATOM   2997  CB  ILE A 375      15.151 -40.362 -35.915  1.00  0.43           C  
ATOM   2998  O   ILE A 375      14.852 -40.844 -39.160  1.00  0.45           O  
ATOM   2999  CG1 ILE A 375      14.900 -41.121 -34.607  1.00  0.39           C  
ATOM   3000  CG2 ILE A 375      13.862 -39.713 -36.428  1.00  0.40           C  
ATOM   3001  CD1 ILE A 375      14.555 -40.223 -33.426  1.00  0.36           C  
ATOM   3002  N   THR A 376      16.853 -39.960 -38.773  1.00  0.47           N  
ATOM   3003  CA  THR A 376      17.023 -39.424 -40.119  1.00  0.49           C  
ATOM   3004  C   THR A 376      17.474 -40.518 -41.083  1.00  0.46           C  
ATOM   3005  CB  THR A 376      18.040 -38.269 -40.136  1.00  0.44           C  
ATOM   3006  O   THR A 376      17.002 -40.583 -42.220  1.00  0.45           O  
ATOM   3007  CG2 THR A 376      17.875 -37.409 -41.385  1.00  0.41           C  
ATOM   3008  OG1 THR A 376      17.845 -37.450 -38.977  1.00  0.42           O  
ATOM   3009  N   ASP A 377      18.357 -41.517 -40.634  1.00  0.52           N  
ATOM   3010  CA  ASP A 377      18.635 -42.761 -41.347  1.00  0.52           C  
ATOM   3011  C   ASP A 377      17.443 -43.712 -41.277  1.00  0.52           C  
ATOM   3012  CB  ASP A 377      19.883 -43.439 -40.777  1.00  0.49           C  
ATOM   3013  O   ASP A 377      17.134 -44.402 -42.251  1.00  0.50           O  
ATOM   3014  CG  ASP A 377      21.173 -42.760 -41.203  1.00  0.48           C  
ATOM   3015  OD1 ASP A 377      21.140 -41.903 -42.113  1.00  0.51           O  
ATOM   3016  OD2 ASP A 377      22.233 -43.088 -40.626  1.00  0.55           O  
ATOM   3017  N   ALA A 378      16.646 -43.746 -40.084  1.00  0.46           N  
ATOM   3018  CA  ALA A 378      15.425 -44.539 -39.977  1.00  0.45           C  
ATOM   3019  C   ALA A 378      14.279 -43.888 -40.746  1.00  0.45           C  
ATOM   3020  CB  ALA A 378      15.038 -44.727 -38.512  1.00  0.44           C  
ATOM   3021  O   ALA A 378      13.444 -44.581 -41.333  1.00  0.43           O  
ATOM   3022  N   ILE A 379      14.331 -42.604 -40.989  1.00  0.47           N  
ATOM   3023  CA  ILE A 379      13.321 -41.944 -41.809  1.00  0.46           C  
ATOM   3024  C   ILE A 379      13.738 -41.989 -43.277  1.00  0.47           C  
ATOM   3025  CB  ILE A 379      13.095 -40.483 -41.360  1.00  0.44           C  
ATOM   3026  O   ILE A 379      12.901 -42.186 -44.161  1.00  0.45           O  
ATOM   3027  CG1 ILE A 379      12.416 -40.444 -39.987  1.00  0.40           C  
ATOM   3028  CG2 ILE A 379      12.269 -39.720 -42.401  1.00  0.41           C  
ATOM   3029  CD1 ILE A 379      12.351 -39.055 -39.367  1.00  0.37           C  
ATOM   3030  N   GLU A 380      15.131 -41.984 -43.572  1.00  0.47           N  
ATOM   3031  CA  GLU A 380      15.610 -42.212 -44.932  1.00  0.50           C  
ATOM   3032  C   GLU A 380      15.617 -43.699 -45.273  1.00  0.47           C  
ATOM   3033  CB  GLU A 380      17.011 -41.624 -45.115  1.00  0.46           C  
ATOM   3034  O   GLU A 380      15.289 -44.086 -46.397  1.00  0.46           O  
ATOM   3035  CG  GLU A 380      17.015 -40.186 -45.615  1.00  0.46           C  
ATOM   3036  CD  GLU A 380      17.906 -39.975 -46.828  1.00  0.50           C  
ATOM   3037  OE1 GLU A 380      18.791 -40.823 -47.087  1.00  0.52           O  
ATOM   3038  OE2 GLU A 380      17.718 -38.954 -47.526  1.00  0.50           O  
ATOM   3039  N   LEU A 381      15.850 -44.574 -44.260  1.00  0.46           N  
ATOM   3040  CA  LEU A 381      15.617 -46.012 -44.338  1.00  0.47           C  
ATOM   3041  C   LEU A 381      14.128 -46.326 -44.248  1.00  0.46           C  
ATOM   3042  CB  LEU A 381      16.373 -46.739 -43.223  1.00  0.46           C  
ATOM   3043  O   LEU A 381      13.638 -47.231 -44.928  1.00  0.45           O  
ATOM   3044  CG  LEU A 381      16.823 -48.169 -43.530  1.00  0.46           C  
ATOM   3045  CD1 LEU A 381      18.244 -48.170 -44.083  1.00  0.43           C  
ATOM   3046  CD2 LEU A 381      16.728 -49.038 -42.281  1.00  0.44           C  
ATOM   3047  N   ALA A 382      13.405 -45.577 -43.482  1.00  0.43           N  
ATOM   3048  CA  ALA A 382      11.960 -45.789 -43.475  1.00  0.43           C  
ATOM   3049  C   ALA A 382      11.318 -45.235 -44.744  1.00  0.43           C  
ATOM   3050  CB  ALA A 382      11.333 -45.145 -42.241  1.00  0.41           C  
ATOM   3051  O   ALA A 382      10.400 -45.843 -45.299  1.00  0.42           O  
ATOM   3052  N   LYS A 383      12.030 -44.280 -45.368  1.00  0.44           N  
ATOM   3053  CA  LYS A 383      11.574 -43.728 -46.641  1.00  0.46           C  
ATOM   3054  C   LYS A 383      12.104 -44.545 -47.816  1.00  0.44           C  
ATOM   3055  CB  LYS A 383      12.009 -42.268 -46.779  1.00  0.43           C  
ATOM   3056  O   LYS A 383      11.401 -44.740 -48.810  1.00  0.43           O  
ATOM   3057  CG  LYS A 383      10.963 -41.264 -46.319  1.00  0.43           C  
ATOM   3058  CD  LYS A 383      11.439 -39.831 -46.515  1.00  0.48           C  
ATOM   3059  CE  LYS A 383      10.401 -38.825 -46.036  1.00  0.42           C  
ATOM   3060  NZ  LYS A 383      10.907 -37.422 -46.123  1.00  0.41           N  
ATOM   3061  N   ALA A 384      13.382 -45.116 -47.774  1.00  0.48           N  
ATOM   3062  CA  ALA A 384      13.947 -46.074 -48.721  1.00  0.48           C  
ATOM   3063  C   ALA A 384      13.395 -47.475 -48.479  1.00  0.47           C  
ATOM   3064  CB  ALA A 384      15.471 -46.081 -48.624  1.00  0.45           C  
ATOM   3065  O   ALA A 384      13.148 -48.224 -49.428  1.00  0.46           O  
ATOM   3066  N   ARG A 385      12.922 -47.761 -47.245  1.00  0.44           N  
ATOM   3067  CA  ARG A 385      12.224 -48.998 -46.908  1.00  0.44           C  
ATOM   3068  C   ARG A 385      10.713 -48.822 -47.020  1.00  0.44           C  
ATOM   3069  CB  ARG A 385      12.595 -49.457 -45.496  1.00  0.43           C  
ATOM   3070  O   ARG A 385       9.996 -49.769 -47.352  1.00  0.43           O  
ATOM   3071  CG  ARG A 385      12.944 -50.933 -45.400  1.00  0.43           C  
ATOM   3072  CD  ARG A 385      13.947 -51.204 -44.287  1.00  0.48           C  
ATOM   3073  NE  ARG A 385      14.250 -52.628 -44.169  1.00  0.45           N  
ATOM   3074  NH1 ARG A 385      15.916 -52.354 -42.593  1.00  0.33           N  
ATOM   3075  NH2 ARG A 385      15.371 -54.452 -43.338  1.00  0.27           N  
ATOM   3076  CZ  ARG A 385      15.178 -53.141 -43.367  1.00  0.38           C  
ATOM   3077  N   ALA A 386      10.190 -47.656 -46.912  1.00  0.44           N  
ATOM   3078  CA  ALA A 386       8.781 -47.475 -47.252  1.00  0.45           C  
ATOM   3079  C   ALA A 386       8.588 -47.391 -48.763  1.00  0.44           C  
ATOM   3080  CB  ALA A 386       8.228 -46.223 -46.577  1.00  0.43           C  
ATOM   3081  O   ALA A 386       7.605 -47.907 -49.299  1.00  0.44           O  
ATOM   3082  N   GLU A 387       9.678 -46.963 -49.505  1.00  0.49           N  
ATOM   3083  CA  GLU A 387       9.690 -47.010 -50.964  1.00  0.51           C  
ATOM   3084  C   GLU A 387      10.192 -48.360 -51.468  1.00  0.48           C  
ATOM   3085  CB  GLU A 387      10.555 -45.882 -51.532  1.00  0.47           C  
ATOM   3086  O   GLU A 387       9.724 -48.859 -52.493  1.00  0.47           O  
ATOM   3087  CG  GLU A 387       9.774 -44.622 -51.875  1.00  0.47           C  
ATOM   3088  CD  GLU A 387       9.419 -44.519 -53.350  1.00  0.51           C  
ATOM   3089  OE1 GLU A 387      10.011 -45.257 -54.169  1.00  0.54           O  
ATOM   3090  OE2 GLU A 387       8.544 -43.692 -53.689  1.00  0.50           O  
ATOM   3091  N   GLU A 388      11.063 -49.132 -50.730  1.00  0.45           N  
ATOM   3092  CA  GLU A 388      11.453 -50.522 -50.947  1.00  0.46           C  
ATOM   3093  C   GLU A 388      10.386 -51.482 -50.429  1.00  0.45           C  
ATOM   3094  CB  GLU A 388      12.796 -50.816 -50.274  1.00  0.43           C  
ATOM   3095  O   GLU A 388      10.054 -52.467 -51.092  1.00  0.43           O  
ATOM   3096  CG  GLU A 388      13.543 -51.995 -50.881  1.00  0.42           C  
ATOM   3097  CD  GLU A 388      14.928 -52.198 -50.287  1.00  0.47           C  
ATOM   3098  OE1 GLU A 388      15.256 -51.539 -49.274  1.00  0.50           O  
ATOM   3099  OE2 GLU A 388      15.691 -53.021 -50.839  1.00  0.47           O  
ATOM   3100  N   VAL A 389       9.752 -51.212 -49.255  1.00  0.42           N  
ATOM   3101  CA  VAL A 389       8.617 -51.996 -48.779  1.00  0.41           C  
ATOM   3102  C   VAL A 389       7.357 -51.600 -49.545  1.00  0.42           C  
ATOM   3103  CB  VAL A 389       8.397 -51.812 -47.261  1.00  0.40           C  
ATOM   3104  O   VAL A 389       6.506 -52.446 -49.833  1.00  0.40           O  
ATOM   3105  CG1 VAL A 389       7.131 -52.536 -46.807  1.00  0.39           C  
ATOM   3106  CG2 VAL A 389       9.612 -52.313 -46.482  1.00  0.39           C  
ATOM   3107  N   LYS A 390       7.435 -50.407 -50.251  1.00  0.46           N  
ATOM   3108  CA  LYS A 390       6.390 -50.042 -51.204  1.00  0.47           C  
ATOM   3109  C   LYS A 390       6.636 -50.688 -52.564  1.00  0.46           C  
ATOM   3110  CB  LYS A 390       6.308 -48.522 -51.353  1.00  0.44           C  
ATOM   3111  O   LYS A 390       5.689 -51.062 -53.259  1.00  0.45           O  
ATOM   3112  CG  LYS A 390       4.910 -48.005 -51.660  1.00  0.42           C  
ATOM   3113  CD  LYS A 390       4.883 -46.484 -51.745  1.00  0.47           C  
ATOM   3114  CE  LYS A 390       3.491 -45.967 -52.081  1.00  0.39           C  
ATOM   3115  NZ  LYS A 390       3.468 -44.479 -52.205  1.00  0.37           N  
ATOM   3116  N   ARG A 391       7.895 -50.998 -53.025  1.00  0.49           N  
ATOM   3117  CA  ARG A 391       8.323 -51.813 -54.157  1.00  0.50           C  
ATOM   3118  C   ARG A 391       8.349 -53.293 -53.789  1.00  0.48           C  
ATOM   3119  CB  ARG A 391       9.704 -51.371 -54.646  1.00  0.46           C  
ATOM   3120  O   ARG A 391       7.919 -54.141 -54.573  1.00  0.46           O  
ATOM   3121  CG  ARG A 391       9.810 -51.240 -56.157  1.00  0.45           C  
ATOM   3122  CD  ARG A 391      11.199 -50.793 -56.589  1.00  0.50           C  
ATOM   3123  NE  ARG A 391      11.243 -50.466 -58.011  1.00  0.45           N  
ATOM   3124  NH1 ARG A 391      13.410 -49.666 -57.973  1.00  0.33           N  
ATOM   3125  NH2 ARG A 391      12.223 -49.680 -59.934  1.00  0.27           N  
ATOM   3126  CZ  ARG A 391      12.292 -49.938 -58.636  1.00  0.41           C  
ATOM   3127  N   GLU A 392       8.708 -53.814 -52.626  1.00  0.47           N  
ATOM   3128  CA  GLU A 392       8.695 -55.198 -52.161  1.00  0.46           C  
ATOM   3129  C   GLU A 392       7.311 -55.598 -51.657  1.00  0.46           C  
ATOM   3130  CB  GLU A 392       9.736 -55.405 -51.059  1.00  0.45           C  
ATOM   3131  O   GLU A 392       6.884 -56.740 -51.840  1.00  0.44           O  
ATOM   3132  CG  GLU A 392      11.032 -56.036 -51.548  1.00  0.44           C  
ATOM   3133  CD  GLU A 392      12.027 -56.305 -50.431  1.00  0.48           C  
ATOM   3134  OE1 GLU A 392      11.775 -55.884 -49.279  1.00  0.51           O  
ATOM   3135  OE2 GLU A 392      13.068 -56.941 -50.710  1.00  0.47           O  
ATOM   3136  N   LEU A 393       6.516 -54.603 -51.179  1.00  0.45           N  
ATOM   3137  CA  LEU A 393       5.141 -54.922 -50.809  1.00  0.45           C  
ATOM   3138  C   LEU A 393       4.215 -54.813 -52.016  1.00  0.45           C  
ATOM   3139  CB  LEU A 393       4.656 -53.993 -49.693  1.00  0.43           C  
ATOM   3140  O   LEU A 393       3.284 -55.608 -52.162  1.00  0.43           O  
ATOM   3141  CG  LEU A 393       4.545 -54.609 -48.298  1.00  0.42           C  
ATOM   3142  CD1 LEU A 393       5.121 -53.660 -47.252  1.00  0.39           C  
ATOM   3143  CD2 LEU A 393       3.094 -54.950 -47.978  1.00  0.41           C  
ATOM   3144  N   SER A 394       4.595 -53.957 -53.069  1.00  0.45           N  
ATOM   3145  CA  SER A 394       4.012 -54.011 -54.405  1.00  0.49           C  
ATOM   3146  C   SER A 394       4.430 -55.280 -55.140  1.00  0.45           C  
ATOM   3147  CB  SER A 394       4.421 -52.782 -55.219  1.00  0.45           C  
ATOM   3148  O   SER A 394       3.611 -55.917 -55.806  1.00  0.45           O  
ATOM   3149  OG  SER A 394       3.531 -52.576 -56.302  1.00  0.44           O  
ATOM   3150  N   ASP A 395       5.641 -55.940 -54.889  1.00  0.51           N  
ATOM   3151  CA  ASP A 395       6.168 -57.166 -55.480  1.00  0.51           C  
ATOM   3152  C   ASP A 395       5.897 -58.369 -54.579  1.00  0.50           C  
ATOM   3153  CB  ASP A 395       7.669 -57.034 -55.744  1.00  0.48           C  
ATOM   3154  O   ASP A 395       5.590 -59.459 -55.066  1.00  0.49           O  
ATOM   3155  CG  ASP A 395       7.981 -56.283 -57.026  1.00  0.47           C  
ATOM   3156  OD1 ASP A 395       7.068 -56.087 -57.856  1.00  0.50           O  
ATOM   3157  OD2 ASP A 395       9.153 -55.886 -57.210  1.00  0.56           O  
ATOM   3158  N   THR A 396       5.707 -58.361 -53.168  1.00  0.46           N  
ATOM   3159  CA  THR A 396       5.396 -59.478 -52.284  1.00  0.44           C  
ATOM   3160  C   THR A 396       3.890 -59.588 -52.061  1.00  0.46           C  
ATOM   3161  CB  THR A 396       6.109 -59.332 -50.927  1.00  0.43           C  
ATOM   3162  O   THR A 396       3.356 -60.692 -51.933  1.00  0.43           O  
ATOM   3163  CG2 THR A 396       6.195 -60.672 -50.204  1.00  0.42           C  
ATOM   3164  OG1 THR A 396       7.435 -58.832 -51.142  1.00  0.43           O  
ATOM   3165  N   ILE A 397       3.117 -58.431 -52.168  1.00  0.45           N  
ATOM   3166  CA  ILE A 397       1.664 -58.562 -52.136  1.00  0.44           C  
ATOM   3167  C   ILE A 397       1.165 -59.103 -53.474  1.00  0.45           C  
ATOM   3168  CB  ILE A 397       0.981 -57.214 -51.815  1.00  0.41           C  
ATOM   3169  O   ILE A 397       0.278 -59.959 -53.512  1.00  0.42           O  
ATOM   3170  CG1 ILE A 397       1.241 -56.817 -50.357  1.00  0.38           C  
ATOM   3171  CG2 ILE A 397      -0.521 -57.287 -52.104  1.00  0.38           C  
ATOM   3172  CD1 ILE A 397       0.797 -55.403 -50.011  1.00  0.35           C  
ATOM   3173  N   ASN A 398       1.863 -58.872 -54.648  1.00  0.50           N  
ATOM   3174  CA  ASN A 398       1.682 -59.549 -55.928  1.00  0.50           C  
ATOM   3175  C   ASN A 398       2.188 -60.987 -55.878  1.00  0.49           C  
ATOM   3176  CB  ASN A 398       2.383 -58.777 -57.048  1.00  0.47           C  
ATOM   3177  O   ASN A 398       1.603 -61.878 -56.496  1.00  0.49           O  
ATOM   3178  CG  ASN A 398       1.581 -57.583 -57.525  1.00  0.47           C  
ATOM   3179  ND2 ASN A 398       2.259 -56.619 -58.137  1.00  0.49           N  
ATOM   3180  OD1 ASN A 398       0.362 -57.527 -57.346  1.00  0.49           O  
ATOM   3181  N   GLN A 399       3.065 -61.600 -54.883  1.00  0.52           N  
ATOM   3182  CA  GLN A 399       3.561 -62.964 -54.739  1.00  0.51           C  
ATOM   3183  C   GLN A 399       2.900 -63.668 -53.558  1.00  0.51           C  
ATOM   3184  CB  GLN A 399       5.081 -62.968 -54.568  1.00  0.48           C  
ATOM   3185  O   GLN A 399       2.648 -64.874 -53.609  1.00  0.49           O  
ATOM   3186  CG  GLN A 399       5.845 -63.236 -55.858  1.00  0.47           C  
ATOM   3187  CD  GLN A 399       7.349 -63.232 -55.661  1.00  0.50           C  
ATOM   3188  NE2 GLN A 399       8.086 -63.567 -56.715  1.00  0.43           N  
ATOM   3189  OE1 GLN A 399       7.845 -62.930 -54.572  1.00  0.52           O  
ATOM   3190  N   ARG A 400       2.253 -63.231 -52.565  1.00  0.42           N  
ATOM   3191  CA  ARG A 400       1.586 -63.924 -51.468  1.00  0.41           C  
ATOM   3192  C   ARG A 400       0.075 -63.731 -51.535  1.00  0.41           C  
ATOM   3193  CB  ARG A 400       2.117 -63.433 -50.119  1.00  0.39           C  
ATOM   3194  O   ARG A 400      -0.685 -64.555 -51.024  1.00  0.39           O  
ATOM   3195  CG  ARG A 400       3.244 -64.283 -49.554  1.00  0.37           C  
ATOM   3196  CD  ARG A 400       3.664 -63.814 -48.168  1.00  0.43           C  
ATOM   3197  NE  ARG A 400       4.717 -64.657 -47.610  1.00  0.41           N  
ATOM   3198  NH1 ARG A 400       4.786 -63.576 -45.569  1.00  0.30           N  
ATOM   3199  NH2 ARG A 400       6.182 -65.347 -45.982  1.00  0.25           N  
ATOM   3200  CZ  ARG A 400       5.226 -64.525 -46.388  1.00  0.35           C  
ATOM   3201  N   PHE A 401      -0.389 -62.606 -52.151  1.00  0.44           N  
ATOM   3202  CA  PHE A 401      -1.837 -62.565 -52.320  1.00  0.44           C  
ATOM   3203  C   PHE A 401      -2.279 -63.508 -53.432  1.00  0.44           C  
ATOM   3204  CB  PHE A 401      -2.303 -61.138 -52.625  1.00  0.40           C  
ATOM   3205  O   PHE A 401      -3.414 -63.990 -53.430  1.00  0.41           O  
ATOM   3206  CG  PHE A 401      -2.715 -60.360 -51.404  1.00  0.38           C  
ATOM   3207  CD1 PHE A 401      -3.940 -60.596 -50.793  1.00  0.34           C  
ATOM   3208  CD2 PHE A 401      -1.876 -59.392 -50.868  1.00  0.38           C  
ATOM   3209  CE1 PHE A 401      -4.324 -59.877 -49.663  1.00  0.36           C  
ATOM   3210  CE2 PHE A 401      -2.252 -58.670 -49.739  1.00  0.41           C  
ATOM   3211  CZ  PHE A 401      -3.477 -58.913 -49.139  1.00  0.32           C  
ATOM   3212  N   ASN A 402      -1.271 -64.274 -54.346  1.00  0.49           N  
ATOM   3213  CA  ASN A 402      -1.149 -65.627 -54.879  1.00  0.48           C  
ATOM   3214  C   ASN A 402      -0.966 -66.653 -53.765  1.00  0.48           C  
ATOM   3215  CB  ASN A 402       0.010 -65.710 -55.874  1.00  0.45           C  
ATOM   3216  O   ASN A 402      -1.281 -67.831 -53.943  1.00  0.46           O  
ATOM   3217  CG  ASN A 402      -0.358 -65.179 -57.246  1.00  0.44           C  
ATOM   3218  ND2 ASN A 402       0.649 -64.916 -58.070  1.00  0.46           N  
ATOM   3219  OD1 ASN A 402      -1.538 -65.007 -57.562  1.00  0.48           O  
ATOM   3220  N   SER A 403      -1.496 -66.380 -52.312  1.00  0.44           N  
ATOM   3221  CA  SER A 403      -1.609 -67.424 -51.299  1.00  0.45           C  
ATOM   3222  C   SER A 403      -2.677 -67.078 -50.267  1.00  0.44           C  
ATOM   3223  CB  SER A 403      -0.266 -67.642 -50.601  1.00  0.40           C  
ATOM   3224  O   SER A 403      -2.997 -67.893 -49.400  1.00  0.40           O  
ATOM   3225  OG  SER A 403      -0.008 -66.605 -49.670  1.00  0.44           O  
ATOM   3226  N   PHE A 404      -3.961 -66.416 -50.541  1.00  0.45           N  
ATOM   3227  CA  PHE A 404      -5.164 -66.477 -49.719  1.00  0.47           C  
ATOM   3228  C   PHE A 404      -6.415 -66.346 -50.579  1.00  0.45           C  
ATOM   3229  CB  PHE A 404      -5.143 -65.378 -48.652  1.00  0.41           C  
ATOM   3230  O   PHE A 404      -6.757 -65.249 -51.024  1.00  0.42           O  
ATOM   3231  CG  PHE A 404      -4.532 -65.810 -47.347  1.00  0.40           C  
ATOM   3232  CD1 PHE A 404      -5.290 -66.486 -46.398  1.00  0.37           C  
ATOM   3233  CD2 PHE A 404      -3.199 -65.540 -47.067  1.00  0.39           C  
ATOM   3234  CE1 PHE A 404      -4.727 -66.887 -45.189  1.00  0.36           C  
ATOM   3235  CE2 PHE A 404      -2.629 -65.938 -45.861  1.00  0.42           C  
ATOM   3236  CZ  PHE A 404      -3.396 -66.610 -44.923  1.00  0.32           C  
ATOM   3237  N   ASP A 405      -6.850 -67.060 -51.756  1.00  0.51           N  
ATOM   3238  CA  ASP A 405      -7.881 -67.804 -52.474  1.00  0.53           C  
ATOM   3239  C   ASP A 405      -8.272 -69.071 -51.716  1.00  0.51           C  
ATOM   3240  CB  ASP A 405      -7.402 -68.160 -53.883  1.00  0.45           C  
ATOM   3241  O   ASP A 405      -7.526 -70.053 -51.712  1.00  0.48           O  
ATOM   3242  CG  ASP A 405      -8.243 -67.521 -54.974  1.00  0.44           C  
ATOM   3243  OD1 ASP A 405      -9.298 -66.927 -54.662  1.00  0.45           O  
ATOM   3244  OD2 ASP A 405      -7.848 -67.614 -56.156  1.00  0.48           O  
ATOM   3245  N   ASN A 406      -8.809 -69.089 -50.566  1.00  0.53           N  
ATOM   3246  CA  ASN A 406      -9.318 -70.253 -49.848  1.00  0.52           C  
ATOM   3247  C   ASN A 406     -10.327 -69.853 -48.775  1.00  0.53           C  
ATOM   3248  CB  ASN A 406      -8.167 -71.045 -49.225  1.00  0.46           C  
ATOM   3249  O   ASN A 406      -9.947 -69.349 -47.717  1.00  0.49           O  
ATOM   3250  CG  ASN A 406      -7.376 -71.831 -50.252  1.00  0.43           C  
ATOM   3251  ND2 ASN A 406      -6.101 -72.068 -49.964  1.00  0.44           N  
ATOM   3252  OD1 ASN A 406      -7.905 -72.220 -51.296  1.00  0.48           O  
ATOM   3253  N   GLY A 407     -11.780 -69.438 -49.019  1.00  0.53           N  
ATOM   3254  CA  GLY A 407     -12.833 -69.795 -48.082  1.00  0.53           C  
ATOM   3255  C   GLY A 407     -14.212 -69.812 -48.712  1.00  0.53           C  
ATOM   3256  O   GLY A 407     -14.424 -69.217 -49.771  1.00  0.50           O  
ATOM   3257  N   PRO A 408     -15.197 -70.952 -48.484  1.00  0.50           N  
ATOM   3258  CA  PRO A 408     -16.501 -71.609 -48.606  1.00  0.50           C  
ATOM   3259  C   PRO A 408     -17.668 -70.643 -48.420  1.00  0.49           C  
ATOM   3260  CB  PRO A 408     -16.473 -72.655 -47.487  1.00  0.45           C  
ATOM   3261  O   PRO A 408     -18.830 -71.044 -48.535  1.00  0.46           O  
ATOM   3262  CG  PRO A 408     -15.219 -72.367 -46.727  1.00  0.45           C  
ATOM   3263  CD  PRO A 408     -14.469 -71.279 -47.438  1.00  0.50           C  
ATOM   3264  N   LEU A 409     -17.958 -69.264 -49.162  1.00  0.45           N  
ATOM   3265  CA  LEU A 409     -19.035 -68.473 -49.748  1.00  0.48           C  
ATOM   3266  C   LEU A 409     -18.494 -67.515 -50.804  1.00  0.44           C  
ATOM   3267  CB  LEU A 409     -19.777 -67.689 -48.663  1.00  0.40           C  
ATOM   3268  O   LEU A 409     -19.235 -67.067 -51.681  1.00  0.41           O  
ATOM   3269  CG  LEU A 409     -21.243 -68.061 -48.439  1.00  0.41           C  
ATOM   3270  CD1 LEU A 409     -21.485 -68.406 -46.973  1.00  0.39           C  
ATOM   3271  CD2 LEU A 409     -22.158 -66.925 -48.885  1.00  0.40           C  
ATOM   3272  N   LYS A 410     -17.042 -67.592 -51.354  1.00  0.44           N  
ATOM   3273  CA  LYS A 410     -15.953 -67.568 -52.326  1.00  0.44           C  
ATOM   3274  C   LYS A 410     -15.871 -68.885 -53.092  1.00  0.44           C  
ATOM   3275  CB  LYS A 410     -14.620 -67.282 -51.632  1.00  0.41           C  
ATOM   3276  O   LYS A 410     -15.463 -68.909 -54.256  1.00  0.42           O  
ATOM   3277  CG  LYS A 410     -13.829 -66.142 -52.256  1.00  0.41           C  
ATOM   3278  CD  LYS A 410     -12.510 -65.913 -51.529  1.00  0.46           C  
ATOM   3279  CE  LYS A 410     -11.725 -64.763 -52.143  1.00  0.38           C  
ATOM   3280  NZ  LYS A 410     -10.461 -64.492 -51.394  1.00  0.37           N  
ATOM   3281  N   GLU A 411     -16.351 -70.115 -52.738  1.00  0.48           N  
ATOM   3282  CA  GLU A 411     -16.658 -71.511 -53.035  1.00  0.50           C  
ATOM   3283  C   GLU A 411     -17.986 -71.638 -53.776  1.00  0.48           C  
ATOM   3284  CB  GLU A 411     -16.693 -72.340 -51.748  1.00  0.45           C  
ATOM   3285  O   GLU A 411     -18.108 -72.435 -54.709  1.00  0.46           O  
ATOM   3286  CG  GLU A 411     -16.135 -73.746 -51.906  1.00  0.44           C  
ATOM   3287  CD  GLU A 411     -14.669 -73.857 -51.519  1.00  0.49           C  
ATOM   3288  OE1 GLU A 411     -14.065 -72.831 -51.129  1.00  0.50           O  
ATOM   3289  OE2 GLU A 411     -14.119 -74.977 -51.606  1.00  0.47           O  
ATOM   3290  N   THR A 412     -18.974 -70.770 -54.059  1.00  0.51           N  
ATOM   3291  CA  THR A 412     -20.190 -70.925 -54.850  1.00  0.52           C  
ATOM   3292  C   THR A 412     -20.314 -69.803 -55.877  1.00  0.50           C  
ATOM   3293  CB  THR A 412     -21.442 -70.944 -53.953  1.00  0.47           C  
ATOM   3294  O   THR A 412     -20.711 -70.042 -57.020  1.00  0.48           O  
ATOM   3295  CG2 THR A 412     -22.567 -71.747 -54.595  1.00  0.43           C  
ATOM   3296  OG1 THR A 412     -21.109 -71.534 -52.690  1.00  0.46           O  
ATOM   3297  N   LYS A 413     -19.554 -68.824 -56.218  1.00  0.52           N  
ATOM   3298  CA  LYS A 413     -19.139 -67.928 -57.293  1.00  0.51           C  
ATOM   3299  C   LYS A 413     -17.650 -68.077 -57.590  1.00  0.51           C  
ATOM   3300  CB  LYS A 413     -19.459 -66.476 -56.934  1.00  0.49           C  
ATOM   3301  O   LYS A 413     -17.231 -67.991 -58.746  1.00  0.50           O  
ATOM   3302  CG  LYS A 413     -19.837 -65.612 -58.129  1.00  0.48           C  
ATOM   3303  CD  LYS A 413     -20.187 -64.192 -57.703  1.00  0.50           C  
ATOM   3304  CE  LYS A 413     -20.497 -63.308 -58.904  1.00  0.45           C  
ATOM   3305  NZ  LYS A 413     -20.801 -61.904 -58.494  1.00  0.42           N  
ATOM   3306  N   ARG A 414     -16.624 -68.462 -56.722  1.00  0.49           N  
ATOM   3307  CA  ARG A 414     -15.428 -69.290 -56.837  1.00  0.47           C  
ATOM   3308  C   ARG A 414     -15.771 -70.674 -57.378  1.00  0.48           C  
ATOM   3309  CB  ARG A 414     -14.727 -69.415 -55.483  1.00  0.45           C  
ATOM   3310  O   ARG A 414     -15.003 -71.253 -58.149  1.00  0.46           O  
ATOM   3311  CG  ARG A 414     -13.254 -69.779 -55.583  1.00  0.43           C  
ATOM   3312  CD  ARG A 414     -12.650 -70.067 -54.215  1.00  0.46           C  
ATOM   3313  NE  ARG A 414     -13.053 -71.377 -53.712  1.00  0.43           N  
ATOM   3314  NH1 ARG A 414     -10.943 -72.306 -53.844  1.00  0.31           N  
ATOM   3315  NH2 ARG A 414     -12.706 -73.558 -53.083  1.00  0.26           N  
ATOM   3316  CZ  ARG A 414     -12.233 -72.411 -53.548  1.00  0.38           C  
ATOM   3317  N   LYS A 415     -16.823 -71.378 -57.317  1.00  0.48           N  
ATOM   3318  CA  LYS A 415     -17.315 -72.630 -57.884  1.00  0.48           C  
ATOM   3319  C   LYS A 415     -18.128 -72.379 -59.150  1.00  0.48           C  
ATOM   3320  CB  LYS A 415     -18.160 -73.388 -56.859  1.00  0.46           C  
ATOM   3321  O   LYS A 415     -18.051 -73.151 -60.107  1.00  0.46           O  
ATOM   3322  CG  LYS A 415     -17.346 -74.202 -55.865  1.00  0.45           C  
ATOM   3323  CD  LYS A 415     -18.243 -75.007 -54.933  1.00  0.48           C  
ATOM   3324  CE  LYS A 415     -17.429 -75.836 -53.949  1.00  0.44           C  
ATOM   3325  NZ  LYS A 415     -18.304 -76.589 -53.002  1.00  0.43           N  
ATOM   3326  N   ALA A 416     -18.638 -71.261 -59.773  1.00  0.54           N  
ATOM   3327  CA  ALA A 416     -19.197 -70.928 -61.080  1.00  0.54           C  
ATOM   3328  C   ALA A 416     -18.353 -69.869 -61.784  1.00  0.53           C  
ATOM   3329  CB  ALA A 416     -20.638 -70.447 -60.936  1.00  0.50           C  
ATOM   3330  O   ALA A 416     -18.086 -69.974 -62.983  1.00  0.50           O  
ATOM   3331  N   GLU A 417     -17.262 -69.280 -61.202  1.00  0.52           N  
ATOM   3332  CA  GLU A 417     -15.997 -68.635 -61.540  1.00  0.52           C  
ATOM   3333  C   GLU A 417     -14.813 -69.553 -61.249  1.00  0.50           C  
ATOM   3334  CB  GLU A 417     -15.842 -67.319 -60.773  1.00  0.52           C  
ATOM   3335  O   GLU A 417     -13.812 -69.531 -61.968  1.00  0.51           O  
ATOM   3336  CG  GLU A 417     -16.609 -66.156 -61.387  1.00  0.52           C  
ATOM   3337  CD  GLU A 417     -16.520 -64.879 -60.566  1.00  0.52           C  
ATOM   3338  OE1 GLU A 417     -15.893 -64.897 -59.482  1.00  0.57           O  
ATOM   3339  OE2 GLU A 417     -17.082 -63.853 -61.010  1.00  0.55           O  
ATOM   3340  N   GLU A 418     -14.724 -70.590 -60.355  1.00  0.48           N  
ATOM   3341  CA  GLU A 418     -13.928 -71.790 -60.113  1.00  0.48           C  
ATOM   3342  C   GLU A 418     -14.442 -72.968 -60.936  1.00  0.47           C  
ATOM   3343  CB  GLU A 418     -13.932 -72.147 -58.624  1.00  0.46           C  
ATOM   3344  O   GLU A 418     -13.655 -73.775 -61.433  1.00  0.46           O  
ATOM   3345  CG  GLU A 418     -12.641 -72.794 -58.144  1.00  0.46           C  
ATOM   3346  CD  GLU A 418     -12.610 -73.028 -56.642  1.00  0.50           C  
ATOM   3347  OE1 GLU A 418     -13.607 -72.705 -55.957  1.00  0.51           O  
ATOM   3348  OE2 GLU A 418     -11.580 -73.537 -56.146  1.00  0.48           O  
ATOM   3349  N   ALA A 419     -15.809 -73.281 -61.462  1.00  0.48           N  
ATOM   3350  CA  ALA A 419     -16.312 -74.194 -62.486  1.00  0.47           C  
ATOM   3351  C   ALA A 419     -16.083 -73.629 -63.885  1.00  0.48           C  
ATOM   3352  CB  ALA A 419     -17.797 -74.474 -62.266  1.00  0.45           C  
ATOM   3353  O   ALA A 419     -15.741 -74.369 -64.811  1.00  0.46           O  
ATOM   3354  N   LEU A 420     -15.752 -72.260 -64.035  1.00  0.50           N  
ATOM   3355  CA  LEU A 420     -15.277 -71.582 -65.236  1.00  0.51           C  
ATOM   3356  C   LEU A 420     -13.786 -71.278 -65.135  1.00  0.49           C  
ATOM   3357  CB  LEU A 420     -16.060 -70.286 -65.465  1.00  0.48           C  
ATOM   3358  O   LEU A 420     -13.058 -71.383 -66.125  1.00  0.47           O  
ATOM   3359  CG  LEU A 420     -16.866 -70.201 -66.762  1.00  0.47           C  
ATOM   3360  CD1 LEU A 420     -18.312 -69.821 -66.463  1.00  0.46           C  
ATOM   3361  CD2 LEU A 420     -16.231 -69.199 -67.721  1.00  0.47           C  
ATOM   3362  N   ARG A 421     -13.038 -71.428 -63.870  1.00  0.50           N  
ATOM   3363  CA  ARG A 421     -11.678 -71.471 -63.340  1.00  0.51           C  
ATOM   3364  C   ARG A 421     -11.206 -72.909 -63.160  1.00  0.49           C  
ATOM   3365  CB  ARG A 421     -11.596 -70.721 -62.009  1.00  0.48           C  
ATOM   3366  O   ARG A 421     -10.057 -73.234 -63.467  1.00  0.48           O  
ATOM   3367  CG  ARG A 421     -10.926 -69.360 -62.108  1.00  0.48           C  
ATOM   3368  CD  ARG A 421     -10.760 -68.712 -60.741  1.00  0.51           C  
ATOM   3369  NE  ARG A 421     -11.874 -67.820 -60.429  1.00  0.48           N  
ATOM   3370  NH1 ARG A 421     -10.818 -66.787 -58.652  1.00  0.36           N  
ATOM   3371  NH2 ARG A 421     -12.943 -66.166 -59.248  1.00  0.30           N  
ATOM   3372  CZ  ARG A 421     -11.876 -66.926 -59.444  1.00  0.43           C  
ATOM   3373  N   ASN A 422     -11.860 -74.000 -63.017  1.00  0.50           N  
ATOM   3374  CA  ASN A 422     -11.532 -75.418 -62.914  1.00  0.52           C  
ATOM   3375  C   ASN A 422     -12.097 -76.210 -64.089  1.00  0.50           C  
ATOM   3376  CB  ASN A 422     -12.043 -75.992 -61.591  1.00  0.47           C  
ATOM   3377  O   ASN A 422     -11.498 -77.194 -64.525  1.00  0.48           O  
ATOM   3378  CG  ASN A 422     -11.210 -75.553 -60.403  1.00  0.48           C  
ATOM   3379  ND2 ASN A 422     -11.773 -75.674 -59.206  1.00  0.51           N  
ATOM   3380  OD1 ASN A 422     -10.070 -75.108 -60.559  1.00  0.49           O  
ATOM   3381  N   ALA A 423     -12.660 -75.701 -65.110  1.00  0.43           N  
ATOM   3382  CA  ALA A 423     -12.879 -76.141 -66.486  1.00  0.42           C  
ATOM   3383  C   ALA A 423     -12.346 -75.114 -67.481  1.00  0.42           C  
ATOM   3384  CB  ALA A 423     -14.364 -76.396 -66.733  1.00  0.40           C  
ATOM   3385  O   ALA A 423     -11.949 -75.467 -68.594  1.00  0.40           O  
ATOM   3386  N   GLY A 424     -11.345 -74.159 -66.813  1.00  0.43           N  
ATOM   3387  CA  GLY A 424     -10.199 -73.298 -67.058  1.00  0.41           C  
ATOM   3388  C   GLY A 424      -8.959 -73.724 -66.296  1.00  0.43           C  
ATOM   3389  O   GLY A 424      -7.864 -73.217 -66.548  1.00  0.40           O  
ATOM   3390  N   ALA A 425      -9.150 -75.104 -65.367  1.00  0.40           N  
ATOM   3391  CA  ALA A 425      -8.286 -75.774 -64.399  1.00  0.41           C  
ATOM   3392  C   ALA A 425      -7.023 -76.308 -65.068  1.00  0.39           C  
ATOM   3393  CB  ALA A 425      -9.039 -76.908 -63.709  1.00  0.37           C  
ATOM   3394  O   ALA A 425      -5.953 -76.336 -64.456  1.00  0.37           O  
ATOM   3395  N   SER A 426      -6.792 -76.177 -66.334  1.00  0.38           N  
ATOM   3396  CA  SER A 426      -5.667 -76.421 -67.230  1.00  0.38           C  
ATOM   3397  C   SER A 426      -5.400 -75.215 -68.124  1.00  0.38           C  
ATOM   3398  CB  SER A 426      -5.928 -77.657 -68.093  1.00  0.36           C  
ATOM   3399  O   SER A 426      -4.245 -74.890 -68.408  1.00  0.37           O  
ATOM   3400  OG  SER A 426      -7.002 -77.427 -68.989  1.00  0.46           O  
ATOM   3401  N   THR A 427      -6.356 -74.218 -68.001  1.00  0.46           N  
ATOM   3402  CA  THR A 427      -6.586 -72.799 -68.247  1.00  0.46           C  
ATOM   3403  C   THR A 427      -6.758 -72.042 -66.933  1.00  0.45           C  
ATOM   3404  CB  THR A 427      -7.825 -72.579 -69.135  1.00  0.44           C  
ATOM   3405  O   THR A 427      -6.374 -70.876 -66.827  1.00  0.43           O  
ATOM   3406  CG2 THR A 427      -7.708 -71.284 -69.932  1.00  0.46           C  
ATOM   3407  OG1 THR A 427      -7.955 -73.678 -70.045  1.00  0.45           O  
ATOM   3408  N   LEU A 428      -6.823 -72.747 -65.608  1.00  0.44           N  
ATOM   3409  CA  LEU A 428      -6.704 -72.628 -64.158  1.00  0.46           C  
ATOM   3410  C   LEU A 428      -5.287 -72.955 -63.701  1.00  0.44           C  
ATOM   3411  CB  LEU A 428      -7.705 -73.553 -63.461  1.00  0.43           C  
ATOM   3412  O   LEU A 428      -4.792 -72.372 -62.734  1.00  0.42           O  
ATOM   3413  CG  LEU A 428      -9.008 -72.908 -62.987  1.00  0.43           C  
ATOM   3414  CD1 LEU A 428     -10.165 -73.893 -63.118  1.00  0.41           C  
ATOM   3415  CD2 LEU A 428      -8.873 -72.424 -61.547  1.00  0.42           C  
ATOM   3416  N   LEU A 429      -4.367 -73.561 -64.385  1.00  0.42           N  
ATOM   3417  CA  LEU A 429      -2.916 -73.574 -64.231  1.00  0.44           C  
ATOM   3418  C   LEU A 429      -2.263 -72.539 -65.141  1.00  0.41           C  
ATOM   3419  CB  LEU A 429      -2.357 -74.966 -64.538  1.00  0.41           C  
ATOM   3420  O   LEU A 429      -1.315 -71.862 -64.738  1.00  0.40           O  
ATOM   3421  CG  LEU A 429      -2.219 -75.918 -63.349  1.00  0.42           C  
ATOM   3422  CD1 LEU A 429      -2.331 -77.366 -63.815  1.00  0.40           C  
ATOM   3423  CD2 LEU A 429      -0.898 -75.684 -62.626  1.00  0.41           C  
ATOM   3424  N   ALA A 430      -2.771 -71.954 -66.117  1.00  0.46           N  
ATOM   3425  CA  ALA A 430      -2.583 -70.826 -67.027  1.00  0.46           C  
ATOM   3426  C   ALA A 430      -3.636 -69.748 -66.787  1.00  0.45           C  
ATOM   3427  CB  ALA A 430      -2.630 -71.299 -68.478  1.00  0.45           C  
ATOM   3428  O   ALA A 430      -3.337 -68.553 -66.853  1.00  0.44           O  
ATOM   3429  N   GLN A 431      -4.827 -69.800 -66.031  1.00  0.43           N  
ATOM   3430  CA  GLN A 431      -5.802 -69.000 -65.297  1.00  0.43           C  
ATOM   3431  C   GLN A 431      -5.529 -69.041 -63.796  1.00  0.43           C  
ATOM   3432  CB  GLN A 431      -7.223 -69.487 -65.586  1.00  0.43           C  
ATOM   3433  O   GLN A 431      -5.728 -68.045 -63.097  1.00  0.41           O  
ATOM   3434  CG  GLN A 431      -7.813 -68.931 -66.875  1.00  0.43           C  
ATOM   3435  CD  GLN A 431      -9.186 -69.498 -67.184  1.00  0.45           C  
ATOM   3436  NE2 GLN A 431      -9.829 -68.965 -68.217  1.00  0.43           N  
ATOM   3437  OE1 GLN A 431      -9.664 -70.409 -66.501  1.00  0.51           O  
ATOM   3438  N   GLU A 432      -4.830 -70.103 -63.083  1.00  0.41           N  
ATOM   3439  CA  GLU A 432      -4.103 -70.162 -61.819  1.00  0.43           C  
ATOM   3440  C   GLU A 432      -2.706 -69.565 -61.956  1.00  0.41           C  
ATOM   3441  CB  GLU A 432      -4.011 -71.606 -61.319  1.00  0.41           C  
ATOM   3442  O   GLU A 432      -2.249 -68.832 -61.077  1.00  0.39           O  
ATOM   3443  CG  GLU A 432      -4.073 -71.738 -59.804  1.00  0.42           C  
ATOM   3444  CD  GLU A 432      -5.444 -72.151 -59.293  1.00  0.47           C  
ATOM   3445  OE1 GLU A 432      -6.380 -72.293 -60.112  1.00  0.49           O  
ATOM   3446  OE2 GLU A 432      -5.583 -72.334 -58.063  1.00  0.48           O  
ATOM   3447  N   ALA A 433      -1.851 -69.563 -63.030  1.00  0.41           N  
ATOM   3448  CA  ALA A 433      -0.748 -68.757 -63.546  1.00  0.41           C  
ATOM   3449  C   ALA A 433      -1.248 -67.412 -64.066  1.00  0.40           C  
ATOM   3450  CB  ALA A 433      -0.010 -69.510 -64.651  1.00  0.40           C  
ATOM   3451  O   ALA A 433      -0.600 -66.382 -63.865  1.00  0.39           O  
ATOM   3452  N   LYS A 434      -2.518 -67.180 -64.483  1.00  0.47           N  
ATOM   3453  CA  LYS A 434      -3.256 -65.940 -64.707  1.00  0.46           C  
ATOM   3454  C   LYS A 434      -4.074 -65.557 -63.477  1.00  0.46           C  
ATOM   3455  CB  LYS A 434      -4.172 -66.073 -65.925  1.00  0.45           C  
ATOM   3456  O   LYS A 434      -4.212 -64.373 -63.162  1.00  0.45           O  
ATOM   3457  CG  LYS A 434      -4.608 -64.742 -66.520  1.00  0.45           C  
ATOM   3458  CD  LYS A 434      -5.341 -64.933 -67.841  1.00  0.47           C  
ATOM   3459  CE  LYS A 434      -5.778 -63.602 -68.438  1.00  0.46           C  
ATOM   3460  NZ  LYS A 434      -6.460 -63.782 -69.754  1.00  0.43           N  
ATOM   3461  N   ARG A 435      -4.587 -66.437 -62.573  1.00  0.46           N  
ATOM   3462  CA  ARG A 435      -5.093 -66.232 -61.219  1.00  0.46           C  
ATOM   3463  C   ARG A 435      -3.947 -66.059 -60.227  1.00  0.46           C  
ATOM   3464  CB  ARG A 435      -5.981 -67.403 -60.794  1.00  0.43           C  
ATOM   3465  O   ARG A 435      -3.988 -65.171 -59.373  1.00  0.43           O  
ATOM   3466  CG  ARG A 435      -6.841 -67.113 -59.574  1.00  0.41           C  
ATOM   3467  CD  ARG A 435      -7.618 -68.343 -59.126  1.00  0.43           C  
ATOM   3468  NE  ARG A 435      -6.794 -69.234 -58.314  1.00  0.42           N  
ATOM   3469  NH1 ARG A 435      -8.314 -69.398 -56.582  1.00  0.32           N  
ATOM   3470  NH2 ARG A 435      -6.318 -70.519 -56.470  1.00  0.27           N  
ATOM   3471  CZ  ARG A 435      -7.144 -69.715 -57.124  1.00  0.40           C  
ATOM   3472  N   ILE A 436      -2.655 -66.777 -60.392  1.00  0.44           N  
ATOM   3473  CA  ILE A 436      -1.388 -66.447 -59.750  1.00  0.43           C  
ATOM   3474  C   ILE A 436      -0.737 -65.267 -60.469  1.00  0.43           C  
ATOM   3475  CB  ILE A 436      -0.430 -67.660 -59.734  1.00  0.41           C  
ATOM   3476  O   ILE A 436      -0.170 -64.378 -59.828  1.00  0.41           O  
ATOM   3477  CG1 ILE A 436      -1.005 -68.783 -58.863  1.00  0.40           C  
ATOM   3478  CG2 ILE A 436       0.960 -67.243 -59.244  1.00  0.40           C  
ATOM   3479  CD1 ILE A 436      -0.242 -70.097 -58.965  1.00  0.36           C  
ATOM   3480  N   GLY A 437      -1.101 -65.053 -61.740  1.00  0.42           N  
ATOM   3481  CA  GLY A 437      -0.735 -63.862 -62.490  1.00  0.41           C  
ATOM   3482  C   GLY A 437      -1.744 -62.737 -62.355  1.00  0.41           C  
ATOM   3483  O   GLY A 437      -1.370 -61.586 -62.120  1.00  0.40           O  
ATOM   3484  N   LEU A 438      -3.104 -62.898 -62.175  1.00  0.47           N  
ATOM   3485  CA  LEU A 438      -4.201 -61.973 -61.912  1.00  0.46           C  
ATOM   3486  C   LEU A 438      -4.467 -61.856 -60.415  1.00  0.46           C  
ATOM   3487  CB  LEU A 438      -5.471 -62.429 -62.634  1.00  0.45           C  
ATOM   3488  O   LEU A 438      -4.735 -60.762 -59.912  1.00  0.45           O  
ATOM   3489  CG  LEU A 438      -5.579 -62.062 -64.115  1.00  0.45           C  
ATOM   3490  CD1 LEU A 438      -6.602 -62.955 -64.810  1.00  0.44           C  
ATOM   3491  CD2 LEU A 438      -5.949 -60.591 -64.276  1.00  0.45           C  
ATOM   3492  N   ASP A 439      -4.150 -62.880 -59.463  1.00  0.48           N  
ATOM   3493  CA  ASP A 439      -4.032 -62.826 -58.009  1.00  0.49           C  
ATOM   3494  C   ASP A 439      -2.683 -62.246 -57.588  1.00  0.47           C  
ATOM   3495  CB  ASP A 439      -4.217 -64.218 -57.403  1.00  0.47           C  
ATOM   3496  O   ASP A 439      -2.603 -61.486 -56.620  1.00  0.47           O  
ATOM   3497  CG  ASP A 439      -5.478 -64.337 -56.565  1.00  0.46           C  
ATOM   3498  OD1 ASP A 439      -6.293 -63.389 -56.550  1.00  0.48           O  
ATOM   3499  OD2 ASP A 439      -5.658 -65.388 -55.911  1.00  0.51           O  
ATOM   3500  N   SER A 440      -1.453 -62.390 -58.469  1.00  0.38           N  
ATOM   3501  CA  SER A 440      -0.205 -61.645 -58.338  1.00  0.40           C  
ATOM   3502  C   SER A 440      -0.338 -60.240 -58.916  1.00  0.38           C  
ATOM   3503  CB  SER A 440       0.938 -62.385 -59.032  1.00  0.37           C  
ATOM   3504  O   SER A 440       0.190 -59.278 -58.352  1.00  0.37           O  
ATOM   3505  OG  SER A 440       1.000 -63.734 -58.601  1.00  0.37           O  
ATOM   3506  N   VAL A 441      -1.170 -59.915 -60.004  1.00  0.43           N  
ATOM   3507  CA  VAL A 441      -1.565 -58.583 -60.449  1.00  0.43           C  
ATOM   3508  C   VAL A 441      -2.682 -58.049 -59.555  1.00  0.42           C  
ATOM   3509  CB  VAL A 441      -2.022 -58.591 -61.925  1.00  0.41           C  
ATOM   3510  O   VAL A 441      -2.667 -56.879 -59.165  1.00  0.41           O  
ATOM   3511  CG1 VAL A 441      -2.589 -57.229 -62.322  1.00  0.41           C  
ATOM   3512  CG2 VAL A 441      -0.862 -58.978 -62.840  1.00  0.41           C  
ATOM   3513  N   ALA A 442      -3.795 -58.771 -58.923  1.00  0.50           N  
ATOM   3514  CA  ALA A 442      -4.817 -58.403 -57.946  1.00  0.50           C  
ATOM   3515  C   ALA A 442      -4.236 -58.351 -56.537  1.00  0.49           C  
ATOM   3516  CB  ALA A 442      -5.984 -59.386 -58.001  1.00  0.48           C  
ATOM   3517  O   ALA A 442      -4.545 -57.441 -55.764  1.00  0.48           O  
ATOM   3518  N   ARG A 443      -3.128 -59.183 -56.202  1.00  0.46           N  
ATOM   3519  CA  ARG A 443      -2.335 -59.047 -54.984  1.00  0.47           C  
ATOM   3520  C   ARG A 443      -1.209 -58.036 -55.173  1.00  0.45           C  
ATOM   3521  CB  ARG A 443      -1.759 -60.401 -54.564  1.00  0.44           C  
ATOM   3522  O   ARG A 443      -0.851 -57.316 -54.239  1.00  0.44           O  
ATOM   3523  CG  ARG A 443      -2.715 -61.248 -53.740  1.00  0.43           C  
ATOM   3524  CD  ARG A 443      -2.095 -62.585 -53.355  1.00  0.45           C  
ATOM   3525  NE  ARG A 443      -3.063 -63.458 -52.697  1.00  0.45           N  
ATOM   3526  NH1 ARG A 443      -1.496 -64.992 -51.971  1.00  0.35           N  
ATOM   3527  NH2 ARG A 443      -3.716 -65.300 -51.492  1.00  0.31           N  
ATOM   3528  CZ  ARG A 443      -2.756 -64.581 -52.055  1.00  0.43           C  
ATOM   3529  N   LEU A 444      -0.718 -57.695 -56.454  1.00  0.46           N  
ATOM   3530  CA  LEU A 444       0.108 -56.545 -56.805  1.00  0.47           C  
ATOM   3531  C   LEU A 444      -0.749 -55.300 -57.003  1.00  0.45           C  
ATOM   3532  CB  LEU A 444       0.914 -56.831 -58.075  1.00  0.44           C  
ATOM   3533  O   LEU A 444      -0.377 -54.208 -56.567  1.00  0.44           O  
ATOM   3534  CG  LEU A 444       2.386 -56.415 -58.053  1.00  0.44           C  
ATOM   3535  CD1 LEU A 444       3.285 -57.646 -58.084  1.00  0.42           C  
ATOM   3536  CD2 LEU A 444       2.698 -55.488 -59.223  1.00  0.44           C  
ATOM   3537  N   GLU A 445      -2.021 -55.338 -57.537  1.00  0.47           N  
ATOM   3538  CA  GLU A 445      -3.021 -54.274 -57.540  1.00  0.49           C  
ATOM   3539  C   GLU A 445      -3.693 -54.144 -56.176  1.00  0.47           C  
ATOM   3540  CB  GLU A 445      -4.073 -54.527 -58.622  1.00  0.46           C  
ATOM   3541  O   GLU A 445      -3.955 -53.032 -55.710  1.00  0.46           O  
ATOM   3542  CG  GLU A 445      -3.729 -53.912 -59.971  1.00  0.46           C  
ATOM   3543  CD  GLU A 445      -4.872 -53.111 -60.574  1.00  0.49           C  
ATOM   3544  OE1 GLU A 445      -6.017 -53.221 -60.080  1.00  0.53           O  
ATOM   3545  OE2 GLU A 445      -4.620 -52.369 -61.550  1.00  0.50           O  
ATOM   3546  N   ALA A 446      -3.804 -55.268 -55.204  1.00  0.47           N  
ATOM   3547  CA  ALA A 446      -4.190 -55.202 -53.797  1.00  0.48           C  
ATOM   3548  C   ALA A 446      -2.999 -54.831 -52.918  1.00  0.46           C  
ATOM   3549  CB  ALA A 446      -4.786 -56.533 -53.345  1.00  0.45           C  
ATOM   3550  O   ALA A 446      -3.132 -54.033 -51.986  1.00  0.44           O  
ATOM   3551  N   PHE A 447      -1.671 -55.094 -53.353  1.00  0.42           N  
ATOM   3552  CA  PHE A 447      -0.468 -54.585 -52.704  1.00  0.42           C  
ATOM   3553  C   PHE A 447      -0.070 -53.234 -53.286  1.00  0.42           C  
ATOM   3554  CB  PHE A 447       0.687 -55.581 -52.852  1.00  0.39           C  
ATOM   3555  O   PHE A 447       0.312 -52.323 -52.548  1.00  0.39           O  
ATOM   3556  CG  PHE A 447       1.918 -55.203 -52.074  1.00  0.37           C  
ATOM   3557  CD1 PHE A 447       2.023 -55.505 -50.722  1.00  0.35           C  
ATOM   3558  CD2 PHE A 447       2.971 -54.545 -52.696  1.00  0.39           C  
ATOM   3559  CE1 PHE A 447       3.162 -55.157 -50.000  1.00  0.41           C  
ATOM   3560  CE2 PHE A 447       4.112 -54.193 -51.980  1.00  0.41           C  
ATOM   3561  CZ  PHE A 447       4.205 -54.499 -50.632  1.00  0.36           C  
ATOM   3562  N   LYS A 448      -0.394 -52.907 -54.557  1.00  0.44           N  
ATOM   3563  CA  LYS A 448      -0.361 -51.568 -55.137  1.00  0.45           C  
ATOM   3564  C   LYS A 448      -1.571 -50.748 -54.698  1.00  0.43           C  
ATOM   3565  CB  LYS A 448      -0.305 -51.644 -56.663  1.00  0.43           C  
ATOM   3566  O   LYS A 448      -1.454 -49.550 -54.434  1.00  0.42           O  
ATOM   3567  CG  LYS A 448       0.881 -50.915 -57.277  1.00  0.43           C  
ATOM   3568  CD  LYS A 448       0.908 -51.068 -58.792  1.00  0.47           C  
ATOM   3569  CE  LYS A 448       2.071 -50.305 -59.412  1.00  0.43           C  
ATOM   3570  NZ  LYS A 448       2.109 -50.462 -60.896  1.00  0.41           N  
ATOM   3571  N   SER A 449      -2.889 -51.289 -54.528  1.00  0.45           N  
ATOM   3572  CA  SER A 449      -4.050 -50.706 -53.864  1.00  0.46           C  
ATOM   3573  C   SER A 449      -3.852 -50.647 -52.353  1.00  0.44           C  
ATOM   3574  CB  SER A 449      -5.312 -51.507 -54.190  1.00  0.43           C  
ATOM   3575  O   SER A 449      -4.232 -49.666 -51.710  1.00  0.42           O  
ATOM   3576  OG  SER A 449      -6.417 -51.031 -53.441  1.00  0.45           O  
ATOM   3577  N   GLN A 450      -2.829 -51.509 -51.686  1.00  0.42           N  
ATOM   3578  CA  GLN A 450      -2.516 -51.452 -50.262  1.00  0.43           C  
ATOM   3579  C   GLN A 450      -1.240 -50.653 -50.011  1.00  0.41           C  
ATOM   3580  CB  GLN A 450      -2.375 -52.862 -49.686  1.00  0.39           C  
ATOM   3581  O   GLN A 450      -1.175 -49.857 -49.072  1.00  0.39           O  
ATOM   3582  CG  GLN A 450      -3.652 -53.398 -49.054  1.00  0.39           C  
ATOM   3583  CD  GLN A 450      -3.481 -54.791 -48.476  1.00  0.42           C  
ATOM   3584  NE2 GLN A 450      -4.505 -55.274 -47.781  1.00  0.41           N  
ATOM   3585  OE1 GLN A 450      -2.437 -55.427 -48.653  1.00  0.49           O  
ATOM   3586  N   THR A 451      -0.273 -50.508 -50.998  1.00  0.40           N  
ATOM   3587  CA  THR A 451       0.842 -49.574 -50.890  1.00  0.44           C  
ATOM   3588  C   THR A 451       0.494 -48.240 -51.545  1.00  0.40           C  
ATOM   3589  CB  THR A 451       2.117 -50.148 -51.535  1.00  0.39           C  
ATOM   3590  O   THR A 451       0.901 -47.181 -51.063  1.00  0.38           O  
ATOM   3591  CG2 THR A 451       3.131 -50.561 -50.474  1.00  0.38           C  
ATOM   3592  OG1 THR A 451       1.772 -51.294 -52.323  1.00  0.36           O  
ATOM   3593  N   THR A 452      -0.443 -48.222 -52.547  1.00  0.42           N  
ATOM   3594  CA  THR A 452      -1.158 -47.039 -53.010  1.00  0.43           C  
ATOM   3595  C   THR A 452      -2.302 -46.692 -52.061  1.00  0.42           C  
ATOM   3596  CB  THR A 452      -1.712 -47.241 -54.433  1.00  0.40           C  
ATOM   3597  O   THR A 452      -2.568 -45.516 -51.804  1.00  0.40           O  
ATOM   3598  CG2 THR A 452      -1.809 -45.914 -55.179  1.00  0.41           C  
ATOM   3599  OG1 THR A 452      -0.844 -48.121 -55.156  1.00  0.39           O  
ATOM   3600  N   SER A 453      -3.011 -47.712 -51.254  1.00  0.42           N  
ATOM   3601  CA  SER A 453      -3.972 -47.460 -50.186  1.00  0.43           C  
ATOM   3602  C   SER A 453      -3.267 -47.134 -48.873  1.00  0.41           C  
ATOM   3603  CB  SER A 453      -4.891 -48.667 -49.994  1.00  0.39           C  
ATOM   3604  O   SER A 453      -3.701 -46.249 -48.133  1.00  0.39           O  
ATOM   3605  OG  SER A 453      -5.837 -48.751 -51.046  1.00  0.41           O  
ATOM   3606  N   ALA A 454      -1.934 -47.571 -48.581  1.00  0.42           N  
ATOM   3607  CA  ALA A 454      -1.150 -47.173 -47.416  1.00  0.45           C  
ATOM   3608  C   ALA A 454      -0.321 -45.926 -47.712  1.00  0.41           C  
ATOM   3609  CB  ALA A 454      -0.244 -48.316 -46.967  1.00  0.41           C  
ATOM   3610  O   ALA A 454      -0.181 -45.048 -46.858  1.00  0.40           O  
ATOM   3611  N   GLN A 455      -0.022 -45.598 -48.952  1.00  0.38           N  
ATOM   3612  CA  GLN A 455       0.462 -44.293 -49.390  1.00  0.40           C  
ATOM   3613  C   GLN A 455      -0.698 -43.374 -49.765  1.00  0.37           C  
ATOM   3614  CB  GLN A 455       1.416 -44.444 -50.576  1.00  0.36           C  
ATOM   3615  O   GLN A 455      -0.655 -42.171 -49.496  1.00  0.36           O  
ATOM   3616  CG  GLN A 455       2.881 -44.239 -50.215  1.00  0.36           C  
ATOM   3617  CD  GLN A 455       3.813 -44.480 -51.388  1.00  0.43           C  
ATOM   3618  NE2 GLN A 455       5.055 -44.026 -51.262  1.00  0.39           N  
ATOM   3619  OE1 GLN A 455       3.420 -45.071 -52.399  1.00  0.49           O  
ATOM   3620  N   THR A 456      -1.919 -43.868 -50.251  1.00  0.44           N  
ATOM   3621  CA  THR A 456      -3.196 -43.175 -50.384  1.00  0.44           C  
ATOM   3622  C   THR A 456      -3.899 -43.074 -49.033  1.00  0.44           C  
ATOM   3623  CB  THR A 456      -4.116 -43.887 -51.393  1.00  0.41           C  
ATOM   3624  O   THR A 456      -4.547 -42.068 -48.738  1.00  0.41           O  
ATOM   3625  CG2 THR A 456      -5.115 -42.912 -52.008  1.00  0.40           C  
ATOM   3626  OG1 THR A 456      -3.318 -44.459 -52.436  1.00  0.40           O  
ATOM   3627  N   ALA A 457      -3.688 -44.105 -48.011  1.00  0.45           N  
ATOM   3628  CA  ALA A 457      -4.193 -43.989 -46.645  1.00  0.46           C  
ATOM   3629  C   ALA A 457      -3.277 -43.114 -45.794  1.00  0.44           C  
ATOM   3630  CB  ALA A 457      -4.341 -45.371 -46.013  1.00  0.42           C  
ATOM   3631  O   ALA A 457      -3.750 -42.289 -45.009  1.00  0.42           O  
ATOM   3632  N   LEU A 458      -1.951 -43.007 -46.174  1.00  0.40           N  
ATOM   3633  CA  LEU A 458      -1.051 -42.060 -45.525  1.00  0.43           C  
ATOM   3634  C   LEU A 458      -1.095 -40.704 -46.221  1.00  0.39           C  
ATOM   3635  CB  LEU A 458       0.383 -42.598 -45.523  1.00  0.38           C  
ATOM   3636  O   LEU A 458      -1.013 -39.662 -45.566  1.00  0.38           O  
ATOM   3637  CG  LEU A 458       0.926 -43.073 -44.174  1.00  0.38           C  
ATOM   3638  CD1 LEU A 458       1.597 -44.434 -44.322  1.00  0.37           C  
ATOM   3639  CD2 LEU A 458       1.902 -42.050 -43.601  1.00  0.39           C  
ATOM   3640  N   SER A 459      -1.396 -40.629 -47.490  1.00  0.37           N  
ATOM   3641  CA  SER A 459      -1.730 -39.408 -48.216  1.00  0.39           C  
ATOM   3642  C   SER A 459      -3.210 -39.067 -48.073  1.00  0.36           C  
ATOM   3643  CB  SER A 459      -1.372 -39.550 -49.696  1.00  0.35           C  
ATOM   3644  O   SER A 459      -3.580 -37.891 -48.038  1.00  0.35           O  
ATOM   3645  OG  SER A 459      -2.317 -38.875 -50.509  1.00  0.38           O  
ATOM   3646  N   GLY A 460      -4.151 -40.114 -47.689  1.00  0.42           N  
ATOM   3647  CA  GLY A 460      -5.554 -39.924 -47.356  1.00  0.40           C  
ATOM   3648  C   GLY A 460      -5.772 -39.487 -45.919  1.00  0.42           C  
ATOM   3649  O   GLY A 460      -6.561 -38.577 -45.655  1.00  0.38           O  
ATOM   3650  N   ASP A 461      -5.029 -40.082 -44.865  1.00  0.43           N  
ATOM   3651  CA  ASP A 461      -5.068 -39.652 -43.471  1.00  0.44           C  
ATOM   3652  C   ASP A 461      -4.413 -38.283 -43.301  1.00  0.43           C  
ATOM   3653  CB  ASP A 461      -4.378 -40.680 -42.572  1.00  0.41           C  
ATOM   3654  O   ASP A 461      -4.903 -37.445 -42.540  1.00  0.41           O  
ATOM   3655  CG  ASP A 461      -5.277 -41.848 -42.209  1.00  0.39           C  
ATOM   3656  OD1 ASP A 461      -6.512 -41.738 -42.363  1.00  0.43           O  
ATOM   3657  OD2 ASP A 461      -4.746 -42.888 -41.761  1.00  0.50           O  
ATOM   3658  N   LEU A 462      -3.485 -37.881 -44.184  1.00  0.42           N  
ATOM   3659  CA  LEU A 462      -2.906 -36.542 -44.192  1.00  0.44           C  
ATOM   3660  C   LEU A 462      -3.805 -35.565 -44.942  1.00  0.41           C  
ATOM   3661  CB  LEU A 462      -1.514 -36.564 -44.829  1.00  0.40           C  
ATOM   3662  O   LEU A 462      -3.975 -34.420 -44.517  1.00  0.40           O  
ATOM   3663  CG  LEU A 462      -0.420 -35.787 -44.095  1.00  0.40           C  
ATOM   3664  CD1 LEU A 462       0.659 -36.740 -43.590  1.00  0.38           C  
ATOM   3665  CD2 LEU A 462       0.183 -34.722 -45.005  1.00  0.41           C  
ATOM   3666  N   ASP A 463      -4.550 -36.031 -45.897  1.00  0.47           N  
ATOM   3667  CA  ASP A 463      -5.583 -35.267 -46.590  1.00  0.48           C  
ATOM   3668  C   ASP A 463      -6.897 -35.287 -45.811  1.00  0.47           C  
ATOM   3669  CB  ASP A 463      -5.801 -35.816 -48.002  1.00  0.44           C  
ATOM   3670  O   ASP A 463      -7.616 -34.287 -45.771  1.00  0.46           O  
ATOM   3671  CG  ASP A 463      -4.778 -35.305 -49.001  1.00  0.43           C  
ATOM   3672  OD1 ASP A 463      -4.101 -34.293 -48.717  1.00  0.47           O  
ATOM   3673  OD2 ASP A 463      -4.650 -35.917 -50.083  1.00  0.54           O  
ATOM   3674  N   ALA A 464      -7.186 -36.447 -45.008  1.00  0.47           N  
ATOM   3675  CA  ALA A 464      -8.306 -36.546 -44.077  1.00  0.48           C  
ATOM   3676  C   ALA A 464      -8.042 -35.732 -42.813  1.00  0.46           C  
ATOM   3677  CB  ALA A 464      -8.575 -38.005 -43.719  1.00  0.45           C  
ATOM   3678  O   ALA A 464      -8.942 -35.065 -42.297  1.00  0.44           O  
ATOM   3679  N   LEU A 465      -6.821 -35.542 -42.297  1.00  0.41           N  
ATOM   3680  CA  LEU A 465      -6.436 -34.674 -41.190  1.00  0.43           C  
ATOM   3681  C   LEU A 465      -6.347 -33.221 -41.644  1.00  0.41           C  
ATOM   3682  CB  LEU A 465      -5.096 -35.120 -40.600  1.00  0.39           C  
ATOM   3683  O   LEU A 465      -6.720 -32.310 -40.901  1.00  0.39           O  
ATOM   3684  CG  LEU A 465      -4.931 -34.951 -39.089  1.00  0.38           C  
ATOM   3685  CD1 LEU A 465      -5.175 -36.278 -38.377  1.00  0.37           C  
ATOM   3686  CD2 LEU A 465      -3.544 -34.410 -38.759  1.00  0.39           C  
ATOM   3687  N   LYS A 466      -6.162 -33.010 -42.878  1.00  0.41           N  
ATOM   3688  CA  LYS A 466      -6.202 -31.679 -43.477  1.00  0.44           C  
ATOM   3689  C   LYS A 466      -7.625 -31.295 -43.871  1.00  0.41           C  
ATOM   3690  CB  LYS A 466      -5.284 -31.612 -44.699  1.00  0.40           C  
ATOM   3691  O   LYS A 466      -8.007 -30.127 -43.779  1.00  0.40           O  
ATOM   3692  CG  LYS A 466      -3.845 -31.239 -44.373  1.00  0.40           C  
ATOM   3693  CD  LYS A 466      -2.979 -31.204 -45.625  1.00  0.46           C  
ATOM   3694  CE  LYS A 466      -1.534 -30.852 -45.297  1.00  0.40           C  
ATOM   3695  NZ  LYS A 466      -0.653 -30.952 -46.499  1.00  0.39           N  
ATOM   3696  N   ARG A 467      -8.524 -32.278 -44.156  1.00  0.47           N  
ATOM   3697  CA  ARG A 467      -9.958 -32.136 -44.390  1.00  0.48           C  
ATOM   3698  C   ARG A 467     -10.723 -32.060 -43.073  1.00  0.46           C  
ATOM   3699  CB  ARG A 467     -10.483 -33.299 -45.234  1.00  0.44           C  
ATOM   3700  O   ARG A 467     -11.695 -31.311 -42.955  1.00  0.44           O  
ATOM   3701  CG  ARG A 467     -10.401 -33.058 -46.733  1.00  0.43           C  
ATOM   3702  CD  ARG A 467     -10.960 -34.232 -47.525  1.00  0.47           C  
ATOM   3703  NE  ARG A 467     -10.193 -34.474 -48.744  1.00  0.45           N  
ATOM   3704  NH1 ARG A 467     -11.677 -36.013 -49.618  1.00  0.33           N  
ATOM   3705  NH2 ARG A 467      -9.778 -35.458 -50.777  1.00  0.28           N  
ATOM   3706  CZ  ARG A 467     -10.551 -35.315 -49.710  1.00  0.43           C  
ATOM   3707  N   THR A 468     -10.237 -32.811 -41.894  1.00  0.44           N  
ATOM   3708  CA  THR A 468     -10.833 -32.803 -40.563  1.00  0.44           C  
ATOM   3709  C   THR A 468     -10.482 -31.516 -39.821  1.00  0.43           C  
ATOM   3710  CB  THR A 468     -10.371 -34.017 -39.736  1.00  0.40           C  
ATOM   3711  O   THR A 468     -11.320 -30.952 -39.115  1.00  0.40           O  
ATOM   3712  CG2 THR A 468     -11.271 -34.232 -38.524  1.00  0.39           C  
ATOM   3713  OG1 THR A 468     -10.408 -35.190 -40.559  1.00  0.40           O  
ATOM   3714  N   ILE A 469      -9.459 -30.839 -40.182  1.00  0.42           N  
ATOM   3715  CA  ILE A 469      -9.112 -29.523 -39.657  1.00  0.43           C  
ATOM   3716  C   ILE A 469      -9.846 -28.442 -40.447  1.00  0.41           C  
ATOM   3717  CB  ILE A 469      -7.587 -29.280 -39.704  1.00  0.37           C  
ATOM   3718  O   ILE A 469     -10.385 -27.498 -39.866  1.00  0.38           O  
ATOM   3719  CG1 ILE A 469      -6.866 -30.216 -38.727  1.00  0.37           C  
ATOM   3720  CG2 ILE A 469      -7.264 -27.814 -39.397  1.00  0.36           C  
ATOM   3721  CD1 ILE A 469      -5.348 -30.178 -38.839  1.00  0.34           C  
ATOM   3722  N   ALA A 470     -10.096 -28.629 -41.672  1.00  0.45           N  
ATOM   3723  CA  ALA A 470     -10.798 -27.673 -42.524  1.00  0.47           C  
ATOM   3724  C   ALA A 470     -12.310 -27.849 -42.415  1.00  0.44           C  
ATOM   3725  CB  ALA A 470     -10.351 -27.826 -43.975  1.00  0.41           C  
ATOM   3726  O   ALA A 470     -13.060 -26.871 -42.467  1.00  0.42           O  
ATOM   3727  N   ASN A 471     -12.912 -29.168 -42.040  1.00  0.47           N  
ATOM   3728  CA  ASN A 471     -14.337 -29.468 -42.126  1.00  0.47           C  
ATOM   3729  C   ASN A 471     -14.945 -29.702 -40.746  1.00  0.47           C  
ATOM   3730  CB  ASN A 471     -14.576 -30.684 -43.024  1.00  0.42           C  
ATOM   3731  O   ASN A 471     -16.121 -29.407 -40.523  1.00  0.43           O  
ATOM   3732  CG  ASN A 471     -14.431 -30.358 -44.498  1.00  0.40           C  
ATOM   3733  ND2 ASN A 471     -14.233 -31.386 -45.315  1.00  0.43           N  
ATOM   3734  OD1 ASN A 471     -14.495 -29.193 -44.898  1.00  0.44           O  
ATOM   3735  N   ASP A 472     -14.174 -30.029 -39.664  1.00  0.44           N  
ATOM   3736  CA  ASP A 472     -14.833 -30.419 -38.421  1.00  0.44           C  
ATOM   3737  C   ASP A 472     -14.512 -29.437 -37.297  1.00  0.44           C  
ATOM   3738  CB  ASP A 472     -14.419 -31.836 -38.016  1.00  0.39           C  
ATOM   3739  O   ASP A 472     -15.326 -29.230 -36.394  1.00  0.40           O  
ATOM   3740  CG  ASP A 472     -15.387 -32.899 -38.504  1.00  0.37           C  
ATOM   3741  OD1 ASP A 472     -16.499 -32.550 -38.955  1.00  0.42           O  
ATOM   3742  OD2 ASP A 472     -15.035 -34.096 -38.436  1.00  0.52           O  
ATOM   3743  N   ILE A 473     -13.403 -28.640 -37.498  1.00  0.39           N  
ATOM   3744  CA  ILE A 473     -13.122 -27.779 -36.354  1.00  0.39           C  
ATOM   3745  C   ILE A 473     -13.570 -26.352 -36.661  1.00  0.39           C  
ATOM   3746  CB  ILE A 473     -11.622 -27.803 -35.984  1.00  0.34           C  
ATOM   3747  O   ILE A 473     -14.095 -25.658 -35.787  1.00  0.35           O  
ATOM   3748  CG1 ILE A 473     -11.204 -29.209 -35.540  1.00  0.33           C  
ATOM   3749  CG2 ILE A 473     -11.319 -26.771 -34.894  1.00  0.32           C  
ATOM   3750  CD1 ILE A 473      -9.720 -29.343 -35.228  1.00  0.29           C  
ATOM   3751  N   ARG A 474     -13.748 -26.049 -37.948  1.00  0.36           N  
ATOM   3752  CA  ARG A 474     -14.013 -24.640 -38.223  1.00  0.37           C  
ATOM   3753  C   ARG A 474     -15.512 -24.363 -38.264  1.00  0.35           C  
ATOM   3754  CB  ARG A 474     -13.367 -24.220 -39.545  1.00  0.31           C  
ATOM   3755  O   ARG A 474     -15.971 -23.332 -37.768  1.00  0.33           O  
ATOM   3756  CG  ARG A 474     -12.064 -23.454 -39.377  1.00  0.30           C  
ATOM   3757  CD  ARG A 474     -11.539 -22.935 -40.709  1.00  0.37           C  
ATOM   3758  NE  ARG A 474     -10.155 -22.481 -40.603  1.00  0.31           N  
ATOM   3759  NH1 ARG A 474      -9.998 -21.788 -42.801  1.00  0.24           N  
ATOM   3760  NH2 ARG A 474      -8.202 -21.569 -41.393  1.00  0.19           N  
ATOM   3761  CZ  ARG A 474      -9.455 -21.947 -41.600  1.00  0.29           C  
ATOM   3762  N   PRO A 475     -16.472 -25.357 -38.600  1.00  0.41           N  
ATOM   3763  CA  PRO A 475     -17.911 -25.106 -38.501  1.00  0.41           C  
ATOM   3764  C   PRO A 475     -18.452 -25.324 -37.089  1.00  0.40           C  
ATOM   3765  CB  PRO A 475     -18.515 -26.117 -39.479  1.00  0.36           C  
ATOM   3766  O   PRO A 475     -19.420 -24.673 -36.688  1.00  0.38           O  
ATOM   3767  CG  PRO A 475     -17.338 -26.756 -40.142  1.00  0.35           C  
ATOM   3768  CD  PRO A 475     -16.093 -26.330 -39.418  1.00  0.41           C  
ATOM   3769  N   LYS A 476     -17.676 -25.995 -36.049  1.00  0.38           N  
ATOM   3770  CA  LYS A 476     -18.094 -26.262 -34.676  1.00  0.38           C  
ATOM   3771  C   LYS A 476     -17.588 -25.179 -33.727  1.00  0.38           C  
ATOM   3772  CB  LYS A 476     -17.594 -27.633 -34.219  1.00  0.35           C  
ATOM   3773  O   LYS A 476     -18.220 -24.895 -32.707  1.00  0.36           O  
ATOM   3774  CG  LYS A 476     -18.482 -28.791 -34.652  1.00  0.33           C  
ATOM   3775  CD  LYS A 476     -17.986 -30.116 -34.088  1.00  0.37           C  
ATOM   3776  CE  LYS A 476     -18.867 -31.277 -34.530  1.00  0.35           C  
ATOM   3777  NZ  LYS A 476     -18.340 -32.588 -34.046  1.00  0.36           N  
ATOM   3778  N   GLN A 477     -16.910 -24.152 -34.159  1.00  0.40           N  
ATOM   3779  CA  GLN A 477     -16.553 -23.008 -33.326  1.00  0.42           C  
ATOM   3780  C   GLN A 477     -17.303 -21.753 -33.766  1.00  0.40           C  
ATOM   3781  CB  GLN A 477     -15.045 -22.760 -33.371  1.00  0.36           C  
ATOM   3782  O   GLN A 477     -17.677 -20.924 -32.933  1.00  0.38           O  
ATOM   3783  CG  GLN A 477     -14.348 -22.966 -32.032  1.00  0.36           C  
ATOM   3784  CD  GLN A 477     -12.841 -22.824 -32.127  1.00  0.43           C  
ATOM   3785  NE2 GLN A 477     -12.176 -22.777 -30.978  1.00  0.37           N  
ATOM   3786  OE1 GLN A 477     -12.278 -22.758 -33.225  1.00  0.49           O  
ATOM   3787  N   ALA A 478     -18.059 -21.766 -34.947  1.00  0.41           N  
ATOM   3788  CA  ALA A 478     -18.947 -20.650 -35.260  1.00  0.43           C  
ATOM   3789  C   ALA A 478     -20.404 -21.015 -34.987  1.00  0.41           C  
ATOM   3790  CB  ALA A 478     -18.773 -20.224 -36.716  1.00  0.39           C  
ATOM   3791  O   ALA A 478     -21.197 -20.164 -34.578  1.00  0.40           O  
ATOM   3792  N   GLN A 479     -20.789 -22.454 -34.646  1.00  0.39           N  
ATOM   3793  CA  GLN A 479     -22.114 -22.836 -34.167  1.00  0.38           C  
ATOM   3794  C   GLN A 479     -22.085 -23.169 -32.678  1.00  0.39           C  
ATOM   3795  CB  GLN A 479     -22.649 -24.028 -34.961  1.00  0.35           C  
ATOM   3796  O   GLN A 479     -23.091 -23.015 -31.982  1.00  0.36           O  
ATOM   3797  CG  GLN A 479     -24.026 -23.794 -35.567  1.00  0.34           C  
ATOM   3798  CD  GLN A 479     -24.491 -24.950 -36.433  1.00  0.40           C  
ATOM   3799  NE2 GLN A 479     -25.723 -24.868 -36.921  1.00  0.37           N  
ATOM   3800  OE1 GLN A 479     -23.747 -25.909 -36.662  1.00  0.48           O  
ATOM   3801  N   ALA A 480     -20.944 -23.413 -31.929  1.00  0.35           N  
ATOM   3802  CA  ALA A 480     -20.866 -23.579 -30.480  1.00  0.36           C  
ATOM   3803  C   ALA A 480     -20.818 -22.227 -29.774  1.00  0.35           C  
ATOM   3804  CB  ALA A 480     -19.644 -24.415 -30.105  1.00  0.32           C  
ATOM   3805  O   ALA A 480     -21.318 -22.085 -28.656  1.00  0.33           O  
ATOM   3806  N   GLU A 481     -20.794 -21.160 -30.618  1.00  0.33           N  
ATOM   3807  CA  GLU A 481     -20.779 -19.830 -30.016  1.00  0.33           C  
ATOM   3808  C   GLU A 481     -22.127 -19.134 -30.183  1.00  0.33           C  
ATOM   3809  CB  GLU A 481     -19.666 -18.976 -30.627  1.00  0.31           C  
ATOM   3810  O   GLU A 481     -22.549 -18.371 -29.311  1.00  0.31           O  
ATOM   3811  CG  GLU A 481     -18.296 -19.217 -30.010  1.00  0.31           C  
ATOM   3812  CD  GLU A 481     -17.198 -18.372 -30.636  1.00  0.38           C  
ATOM   3813  OE1 GLU A 481     -17.489 -17.601 -31.579  1.00  0.49           O  
ATOM   3814  OE2 GLU A 481     -16.038 -18.482 -30.180  1.00  0.45           O  
ATOM   3815  N   ALA A 482     -23.199 -19.946 -30.624  1.00  0.40           N  
ATOM   3816  CA  ALA A 482     -24.564 -19.429 -30.559  1.00  0.39           C  
ATOM   3817  C   ALA A 482     -25.551 -20.530 -30.185  1.00  0.40           C  
ATOM   3818  CB  ALA A 482     -24.957 -18.796 -31.892  1.00  0.36           C  
ATOM   3819  O   ALA A 482     -26.609 -20.256 -29.613  1.00  0.37           O  
ATOM   3820  N   GLU A 483     -25.005 -21.924 -29.808  1.00  0.32           N  
ATOM   3821  CA  GLU A 483     -25.959 -22.869 -29.235  1.00  0.33           C  
ATOM   3822  C   GLU A 483     -25.421 -23.482 -27.945  1.00  0.32           C  
ATOM   3823  CB  GLU A 483     -26.294 -23.972 -30.242  1.00  0.29           C  
ATOM   3824  O   GLU A 483     -26.132 -24.220 -27.259  1.00  0.30           O  
ATOM   3825  CG  GLU A 483     -27.553 -23.702 -31.053  1.00  0.29           C  
ATOM   3826  CD  GLU A 483     -27.893 -24.822 -32.024  1.00  0.36           C  
ATOM   3827  OE1 GLU A 483     -27.135 -25.816 -32.093  1.00  0.46           O  
ATOM   3828  OE2 GLU A 483     -28.924 -24.703 -32.723  1.00  0.42           O  
ATOM   3829  N   ILE A 484     -24.345 -22.609 -27.223  1.00  0.33           N  
ATOM   3830  CA  ILE A 484     -24.123 -22.677 -25.782  1.00  0.32           C  
ATOM   3831  C   ILE A 484     -24.693 -21.427 -25.114  1.00  0.33           C  
ATOM   3832  CB  ILE A 484     -22.622 -22.826 -25.448  1.00  0.30           C  
ATOM   3833  O   ILE A 484     -24.113 -20.343 -25.213  1.00  0.31           O  
ATOM   3834  CG1 ILE A 484     -22.083 -24.153 -25.995  1.00  0.32           C  
ATOM   3835  CG2 ILE A 484     -22.392 -22.723 -23.937  1.00  0.31           C  
ATOM   3836  CD1 ILE A 484     -20.580 -24.326 -25.828  1.00  0.29           C  
ATOM   3837  N   ALA A 485     -25.862 -20.893 -25.747  1.00  0.35           N  
ATOM   3838  CA  ALA A 485     -26.975 -20.289 -25.019  1.00  0.33           C  
ATOM   3839  C   ALA A 485     -28.218 -21.172 -25.085  1.00  0.34           C  
ATOM   3840  CB  ALA A 485     -27.283 -18.901 -25.576  1.00  0.32           C  
ATOM   3841  O   ALA A 485     -28.748 -21.429 -26.169  1.00  0.32           O  
ATOM   3842  N   LEU A 486     -27.946 -22.495 -25.093  1.00  0.38           N  
ATOM   3843  CA  LEU A 486     -28.949 -23.445 -24.624  1.00  0.38           C  
ATOM   3844  C   LEU A 486     -28.325 -24.811 -24.363  1.00  0.38           C  
ATOM   3845  CB  LEU A 486     -30.083 -23.575 -25.644  1.00  0.34           C  
ATOM   3846  O   LEU A 486     -27.936 -25.510 -25.302  1.00  0.36           O  
ATOM   3847  CG  LEU A 486     -31.169 -22.499 -25.592  1.00  0.34           C  
ATOM   3848  CD1 LEU A 486     -31.830 -22.346 -26.958  1.00  0.30           C  
ATOM   3849  CD2 LEU A 486     -32.206 -22.837 -24.526  1.00  0.33           C  
ATOM   3850  N   TYR A 487     -27.173 -24.994 -23.421  1.00  0.29           N  
ATOM   3851  CA  TYR A 487     -26.561 -25.667 -22.281  1.00  0.29           C  
ATOM   3852  C   TYR A 487     -25.588 -24.742 -21.559  1.00  0.29           C  
ATOM   3853  CB  TYR A 487     -25.836 -26.938 -22.732  1.00  0.26           C  
ATOM   3854  O   TYR A 487     -24.717 -24.135 -22.187  1.00  0.27           O  
ATOM   3855  CG  TYR A 487     -26.762 -28.018 -23.237  1.00  0.27           C  
ATOM   3856  CD1 TYR A 487     -27.403 -28.883 -22.353  1.00  0.25           C  
ATOM   3857  CD2 TYR A 487     -26.998 -28.176 -24.599  1.00  0.29           C  
ATOM   3858  CE1 TYR A 487     -28.255 -29.881 -22.814  1.00  0.30           C  
ATOM   3859  CE2 TYR A 487     -27.848 -29.170 -25.071  1.00  0.33           C  
ATOM   3860  OH  TYR A 487     -29.315 -31.002 -24.635  1.00  0.22           O  
ATOM   3861  CZ  TYR A 487     -28.472 -30.016 -24.173  1.00  0.25           C  
ATOM   3862  N   PRO A 488     -25.792 -24.091 -20.386  1.00  0.34           N  
ATOM   3863  CA  PRO A 488     -24.943 -23.809 -19.226  1.00  0.35           C  
ATOM   3864  C   PRO A 488     -23.519 -24.334 -19.395  1.00  0.34           C  
ATOM   3865  CB  PRO A 488     -25.659 -24.532 -18.082  1.00  0.30           C  
ATOM   3866  O   PRO A 488     -23.325 -25.478 -19.813  1.00  0.31           O  
ATOM   3867  CG  PRO A 488     -26.724 -25.342 -18.749  1.00  0.31           C  
ATOM   3868  CD  PRO A 488     -26.763 -24.973 -20.204  1.00  0.41           C  
ATOM   3869  N   SER A 489     -22.317 -23.530 -20.006  1.00  0.32           N  
ATOM   3870  CA  SER A 489     -21.043 -23.671 -19.309  1.00  0.33           C  
ATOM   3871  C   SER A 489     -20.041 -24.462 -20.143  1.00  0.31           C  
ATOM   3872  CB  SER A 489     -21.244 -24.354 -17.956  1.00  0.28           C  
ATOM   3873  O   SER A 489     -20.283 -25.624 -20.475  1.00  0.30           O  
ATOM   3874  OG  SER A 489     -21.655 -25.699 -18.128  1.00  0.36           O  
ATOM   3875  N   GLY A 490     -18.966 -23.882 -21.105  1.00  0.34           N  
ATOM   3876  CA  GLY A 490     -17.575 -24.294 -21.011  1.00  0.33           C  
ATOM   3877  C   GLY A 490     -16.783 -24.015 -22.275  1.00  0.34           C  
ATOM   3878  O   GLY A 490     -17.143 -24.486 -23.356  1.00  0.32           O  
ATOM   3879  N   ASN A 491     -16.261 -22.568 -22.765  1.00  0.35           N  
ATOM   3880  CA  ASN A 491     -14.888 -22.110 -22.954  1.00  0.37           C  
ATOM   3881  C   ASN A 491     -14.769 -21.180 -24.158  1.00  0.36           C  
ATOM   3882  CB  ASN A 491     -13.941 -23.302 -23.108  1.00  0.32           C  
ATOM   3883  O   ASN A 491     -14.998 -21.597 -25.295  1.00  0.35           O  
ATOM   3884  CG  ASN A 491     -12.669 -23.146 -22.298  1.00  0.33           C  
ATOM   3885  ND2 ASN A 491     -11.931 -24.237 -22.136  1.00  0.40           N  
ATOM   3886  OD1 ASN A 491     -12.354 -22.053 -21.820  1.00  0.41           O  
ATOM   3887  N   PRO A 492     -14.472 -19.483 -24.231  1.00  0.44           N  
ATOM   3888  CA  PRO A 492     -13.824 -18.201 -24.518  1.00  0.42           C  
ATOM   3889  C   PRO A 492     -12.349 -18.354 -24.883  1.00  0.43           C  
ATOM   3890  CB  PRO A 492     -13.984 -17.425 -23.208  1.00  0.39           C  
ATOM   3891  O   PRO A 492     -11.748 -17.431 -25.439  1.00  0.40           O  
ATOM   3892  CG  PRO A 492     -14.475 -18.435 -22.222  1.00  0.39           C  
ATOM   3893  CD  PRO A 492     -14.855 -19.683 -22.967  1.00  0.45           C  
ATOM   3894  N   GLU A 493     -11.439 -19.679 -25.811  1.00  0.42           N  
ATOM   3895  CA  GLU A 493      -9.992 -19.791 -25.970  1.00  0.42           C  
ATOM   3896  C   GLU A 493      -9.631 -20.867 -26.991  1.00  0.41           C  
ATOM   3897  CB  GLU A 493      -9.325 -20.097 -24.627  1.00  0.35           C  
ATOM   3898  O   GLU A 493      -9.839 -22.057 -26.747  1.00  0.38           O  
ATOM   3899  CG  GLU A 493      -9.199 -18.886 -23.713  1.00  0.34           C  
ATOM   3900  CD  GLU A 493      -8.492 -19.194 -22.403  1.00  0.41           C  
ATOM   3901  OE1 GLU A 493      -8.206 -20.382 -22.132  1.00  0.48           O  
ATOM   3902  OE2 GLU A 493      -8.223 -18.239 -21.641  1.00  0.41           O  
ATOM   3903  N   ARG A 494      -9.697 -20.904 -28.639  1.00  0.37           N  
ATOM   3904  CA  ARG A 494      -8.841 -21.760 -29.454  1.00  0.36           C  
ATOM   3905  C   ARG A 494      -9.175 -21.618 -30.935  1.00  0.37           C  
ATOM   3906  CB  ARG A 494      -8.976 -23.222 -29.024  1.00  0.32           C  
ATOM   3907  O   ARG A 494     -10.164 -22.180 -31.410  1.00  0.34           O  
ATOM   3908  CG  ARG A 494      -7.833 -23.717 -28.152  1.00  0.31           C  
ATOM   3909  CD  ARG A 494      -7.958 -25.203 -27.848  1.00  0.39           C  
ATOM   3910  NE  ARG A 494      -6.855 -25.678 -27.017  1.00  0.31           N  
ATOM   3911  NH1 ARG A 494      -7.467 -27.903 -27.113  1.00  0.24           N  
ATOM   3912  NH2 ARG A 494      -5.612 -27.270 -25.925  1.00  0.18           N  
ATOM   3913  CZ  ARG A 494      -6.647 -26.949 -26.687  1.00  0.28           C  
ATOM   3914  N   ASN A 495      -8.471 -20.350 -32.081  1.00  0.40           N  
ATOM   3915  CA  ASN A 495      -8.265 -20.431 -33.523  1.00  0.42           C  
ATOM   3916  C   ASN A 495      -7.706 -19.126 -34.084  1.00  0.39           C  
ATOM   3917  CB  ASN A 495      -9.570 -20.798 -34.232  1.00  0.33           C  
ATOM   3918  O   ASN A 495      -8.451 -18.168 -34.298  1.00  0.36           O  
ATOM   3919  CG  ASN A 495      -9.746 -22.295 -34.393  1.00  0.32           C  
ATOM   3920  ND2 ASN A 495     -10.969 -22.720 -34.689  1.00  0.38           N  
ATOM   3921  OD1 ASN A 495      -8.791 -23.064 -34.252  1.00  0.39           O  
ATOM   3922  N   GLN A 496      -6.089 -18.718 -34.446  1.00  0.41           N  
ATOM   3923  CA  GLN A 496      -5.234 -17.660 -34.972  1.00  0.41           C  
ATOM   3924  C   GLN A 496      -3.932 -18.230 -35.528  1.00  0.40           C  
ATOM   3925  CB  GLN A 496      -4.932 -16.623 -33.889  1.00  0.35           C  
ATOM   3926  O   GLN A 496      -3.045 -18.622 -34.767  1.00  0.37           O  
ATOM   3927  CG  GLN A 496      -6.028 -15.580 -33.714  1.00  0.34           C  
ATOM   3928  CD  GLN A 496      -5.663 -14.509 -32.703  1.00  0.43           C  
ATOM   3929  NE2 GLN A 496      -6.569 -13.562 -32.489  1.00  0.36           N  
ATOM   3930  OE1 GLN A 496      -4.575 -14.534 -32.119  1.00  0.54           O  
ATOM   3931  N   GLY A 497      -3.290 -18.659 -37.644  1.00  0.29           N  
ATOM   3932  CA  GLY A 497      -1.935 -18.948 -38.085  1.00  0.30           C  
ATOM   3933  C   GLY A 497      -1.817 -19.104 -39.590  1.00  0.29           C  
ATOM   3934  O   GLY A 497      -2.518 -19.921 -40.191  1.00  0.28           O  
ATOM   3935  N   MET A 498      -1.286 -18.074 -41.202  1.00  0.31           N  
ATOM   3936  CA  MET A 498      -0.399 -18.256 -42.348  1.00  0.34           C  
ATOM   3937  C   MET A 498      -1.068 -17.782 -43.634  1.00  0.31           C  
ATOM   3938  CB  MET A 498       0.012 -19.724 -42.483  1.00  0.27           C  
ATOM   3939  O   MET A 498      -2.062 -18.363 -44.073  1.00  0.29           O  
ATOM   3940  CG  MET A 498       1.227 -20.099 -41.650  1.00  0.28           C  
ATOM   3941  SD  MET A 498       1.912 -21.739 -42.106  1.00  0.47           S  
ATOM   3942  CE  MET A 498       2.466 -22.317 -40.478  1.00  0.29           C  
ATOM   3943  N   LYS A 499      -0.703 -16.586 -44.809  1.00  0.36           N  
ATOM   3944  CA  LYS A 499      -0.724 -15.769 -46.019  1.00  0.37           C  
ATOM   3945  C   LYS A 499       0.634 -15.782 -46.715  1.00  0.36           C  
ATOM   3946  CB  LYS A 499      -1.132 -14.332 -45.690  1.00  0.33           C  
ATOM   3947  O   LYS A 499       1.566 -15.103 -46.279  1.00  0.35           O  
ATOM   3948  CG  LYS A 499      -2.619 -14.156 -45.425  1.00  0.32           C  
ATOM   3949  CD  LYS A 499      -3.001 -12.684 -45.336  1.00  0.40           C  
ATOM   3950  CE  LYS A 499      -4.482 -12.506 -45.029  1.00  0.31           C  
ATOM   3951  NZ  LYS A 499      -4.864 -11.064 -44.960  1.00  0.31           N  
ATOM   3952  N   VAL A 500       1.560 -16.774 -47.803  1.00  0.38           N  
ATOM   3953  CA  VAL A 500       2.608 -16.630 -48.808  1.00  0.42           C  
ATOM   3954  C   VAL A 500       2.173 -17.299 -50.110  1.00  0.38           C  
ATOM   3955  CB  VAL A 500       3.947 -17.229 -48.322  1.00  0.34           C  
ATOM   3956  O   VAL A 500       2.246 -18.523 -50.240  1.00  0.36           O  
ATOM   3957  CG1 VAL A 500       5.093 -16.807 -49.240  1.00  0.32           C  
ATOM   3958  CG2 VAL A 500       4.228 -16.807 -46.882  1.00  0.32           C  
ATOM   3959  N   GLY A 501       1.420 -16.757 -51.104  1.00  0.40           N  
ATOM   3960  CA  GLY A 501       0.881 -16.916 -52.445  1.00  0.40           C  
ATOM   3961  C   GLY A 501       0.595 -15.594 -53.133  1.00  0.40           C  
ATOM   3962  O   GLY A 501      -0.054 -14.717 -52.559  1.00  0.37           O  
ATOM   3963  N   GLY A 502       1.983 -14.789 -53.954  1.00  0.48           N  
ATOM   3964  CA  GLY A 502       1.626 -13.661 -54.799  1.00  0.46           C  
ATOM   3965  C   GLY A 502       0.255 -13.800 -55.433  1.00  0.48           C  
ATOM   3966  O   GLY A 502      -0.211 -14.915 -55.679  1.00  0.46           O  
ATOM   3967  N   ARG A 503      -0.418 -12.992 -54.918  1.00  0.54           N  
ATOM   3968  CA  ARG A 503      -1.703 -12.688 -55.539  1.00  0.55           C  
ATOM   3969  C   ARG A 503      -1.626 -12.833 -57.055  1.00  0.54           C  
ATOM   3970  CB  ARG A 503      -2.157 -11.274 -55.171  1.00  0.52           C  
ATOM   3971  O   ARG A 503      -0.772 -12.222 -57.701  1.00  0.52           O  
ATOM   3972  CG  ARG A 503      -3.587 -10.960 -55.579  1.00  0.51           C  
ATOM   3973  CD  ARG A 503      -3.989  -9.546 -55.185  1.00  0.52           C  
ATOM   3974  NE  ARG A 503      -5.323  -9.208 -55.675  1.00  0.47           N  
ATOM   3975  NH1 ARG A 503      -5.361  -7.099 -54.731  1.00  0.34           N  
ATOM   3976  NH2 ARG A 503      -7.156  -7.851 -55.942  1.00  0.29           N  
ATOM   3977  CZ  ARG A 503      -5.943  -8.053 -55.448  1.00  0.40           C  
ATOM   3978  N   ASN A 504      -1.934 -14.005 -57.728  1.00  0.66           N  
ATOM   3979  CA  ASN A 504      -2.275 -14.020 -59.146  1.00  0.67           C  
ATOM   3980  C   ASN A 504      -3.007 -12.747 -59.561  1.00  0.66           C  
ATOM   3981  CB  ASN A 504      -3.119 -15.251 -59.482  1.00  0.64           C  
ATOM   3982  O   ASN A 504      -4.022 -12.386 -58.962  1.00  0.64           O  
ATOM   3983  CG  ASN A 504      -3.210 -15.508 -60.974  1.00  0.61           C  
ATOM   3984  ND2 ASN A 504      -3.990 -16.512 -61.356  1.00  0.62           N  
ATOM   3985  OD1 ASN A 504      -2.583 -14.810 -61.775  1.00  0.63           O  
ATOM   3986  N   LEU A 505      -2.339 -11.781 -60.200  1.00  0.65           N  
ATOM   3987  CA  LEU A 505      -2.857 -10.519 -60.717  1.00  0.65           C  
ATOM   3988  C   LEU A 505      -3.625 -10.739 -62.017  1.00  0.65           C  
ATOM   3989  CB  LEU A 505      -1.716  -9.525 -60.947  1.00  0.63           C  
ATOM   3990  O   LEU A 505      -4.166  -9.791 -62.591  1.00  0.63           O  
ATOM   3991  CG  LEU A 505      -0.907  -9.125 -59.713  1.00  0.61           C  
ATOM   3992  CD1 LEU A 505       0.285  -8.263 -60.117  1.00  0.57           C  
ATOM   3993  CD2 LEU A 505      -1.789  -8.390 -58.709  1.00  0.57           C  
ATOM   3994  N   TRP A 506      -3.729 -11.969 -62.589  1.00  0.59           N  
ATOM   3995  CA  TRP A 506      -4.627 -12.353 -63.673  1.00  0.62           C  
ATOM   3996  C   TRP A 506      -5.986 -12.780 -63.129  1.00  0.59           C  
ATOM   3997  CB  TRP A 506      -4.016 -13.487 -64.502  1.00  0.57           C  
ATOM   3998  O   TRP A 506      -6.094 -13.797 -62.440  1.00  0.57           O  
ATOM   3999  CG  TRP A 506      -4.906 -13.986 -65.600  1.00  0.53           C  
ATOM   4000  CD1 TRP A 506      -5.454 -13.252 -66.614  1.00  0.44           C  
ATOM   4001  CD2 TRP A 506      -5.355 -15.331 -65.791  1.00  0.46           C  
ATOM   4002  CE2 TRP A 506      -6.172 -15.340 -66.942  1.00  0.49           C  
ATOM   4003  CE3 TRP A 506      -5.143 -16.532 -65.099  1.00  0.58           C  
ATOM   4004  NE1 TRP A 506      -6.217 -14.060 -67.425  1.00  0.50           N  
ATOM   4005  CH2 TRP A 506      -6.557 -17.665 -66.723  1.00  0.42           C  
ATOM   4006  CZ2 TRP A 506      -6.780 -16.505 -67.418  1.00  0.46           C  
ATOM   4007  CZ3 TRP A 506      -5.749 -17.690 -65.575  1.00  0.43           C  
ATOM   4008  N   ILE A 507      -7.037 -11.907 -63.240  1.00  0.54           N  
ATOM   4009  CA  ILE A 507      -8.455 -12.092 -62.952  1.00  0.54           C  
ATOM   4010  C   ILE A 507      -9.141 -12.758 -64.142  1.00  0.54           C  
ATOM   4011  CB  ILE A 507      -9.144 -10.749 -62.619  1.00  0.51           C  
ATOM   4012  O   ILE A 507      -9.261 -12.158 -65.213  1.00  0.52           O  
ATOM   4013  CG1 ILE A 507      -8.417 -10.048 -61.466  1.00  0.46           C  
ATOM   4014  CG2 ILE A 507     -10.621 -10.969 -62.282  1.00  0.48           C  
ATOM   4015  CD1 ILE A 507      -8.916  -8.637 -61.186  1.00  0.44           C  
ATOM   4016  N   LYS A 508      -9.355 -14.159 -63.985  1.00  0.59           N  
ATOM   4017  CA  LYS A 508      -9.981 -14.965 -65.029  1.00  0.58           C  
ATOM   4018  C   LYS A 508     -11.181 -14.243 -65.636  1.00  0.59           C  
ATOM   4019  CB  LYS A 508     -10.413 -16.323 -64.473  1.00  0.55           C  
ATOM   4020  O   LYS A 508     -11.448 -14.369 -66.833  1.00  0.57           O  
ATOM   4021  CG  LYS A 508     -10.730 -17.357 -65.543  1.00  0.52           C  
ATOM   4022  CD  LYS A 508     -11.105 -18.700 -64.929  1.00  0.52           C  
ATOM   4023  CE  LYS A 508     -11.541 -19.700 -65.991  1.00  0.45           C  
ATOM   4024  NZ  LYS A 508     -11.919 -21.015 -65.393  1.00  0.41           N  
ATOM   4025  N   SER A 509     -11.990 -13.318 -64.834  1.00  0.43           N  
ATOM   4026  CA  SER A 509     -13.225 -12.694 -65.297  1.00  0.44           C  
ATOM   4027  C   SER A 509     -12.955 -11.708 -66.429  1.00  0.43           C  
ATOM   4028  CB  SER A 509     -13.930 -11.978 -64.144  1.00  0.37           C  
ATOM   4029  O   SER A 509     -13.881 -11.284 -67.124  1.00  0.39           O  
ATOM   4030  OG  SER A 509     -13.117 -10.939 -63.626  1.00  0.39           O  
ATOM   4031  N   LYS A 510     -11.567 -11.698 -67.032  1.00  0.43           N  
ATOM   4032  CA  LYS A 510     -11.331 -10.739 -68.107  1.00  0.44           C  
ATOM   4033  C   LYS A 510     -10.561 -11.381 -69.258  1.00  0.43           C  
ATOM   4034  CB  LYS A 510     -10.569  -9.520 -67.582  1.00  0.40           C  
ATOM   4035  O   LYS A 510      -9.507 -10.884 -69.660  1.00  0.41           O  
ATOM   4036  CG  LYS A 510     -11.337  -8.708 -66.550  1.00  0.38           C  
ATOM   4037  CD  LYS A 510     -10.754  -7.310 -66.393  1.00  0.42           C  
ATOM   4038  CE  LYS A 510     -11.515  -6.499 -65.352  1.00  0.35           C  
ATOM   4039  NZ  LYS A 510     -10.922  -5.141 -65.166  1.00  0.35           N  
ATOM   4040  N   THR A 511     -10.855 -12.702 -69.883  1.00  0.55           N  
ATOM   4041  CA  THR A 511     -10.222 -13.437 -70.973  1.00  0.56           C  
ATOM   4042  C   THR A 511     -11.071 -13.363 -72.239  1.00  0.56           C  
ATOM   4043  CB  THR A 511      -9.991 -14.911 -70.591  1.00  0.51           C  
ATOM   4044  O   THR A 511     -12.263 -13.676 -72.213  1.00  0.53           O  
ATOM   4045  CG2 THR A 511      -8.956 -15.559 -71.504  1.00  0.44           C  
ATOM   4046  OG1 THR A 511      -9.529 -14.981 -69.237  1.00  0.49           O  
ATOM   4047  N   VAL A 512     -10.520 -12.727 -73.413  1.00  0.52           N  
ATOM   4048  CA  VAL A 512     -11.044 -12.636 -74.772  1.00  0.53           C  
ATOM   4049  C   VAL A 512     -10.081 -13.313 -75.744  1.00  0.52           C  
ATOM   4050  CB  VAL A 512     -11.281 -11.168 -75.191  1.00  0.49           C  
ATOM   4051  O   VAL A 512      -8.868 -13.105 -75.672  1.00  0.50           O  
ATOM   4052  CG1 VAL A 512     -12.146 -11.098 -76.448  1.00  0.45           C  
ATOM   4053  CG2 VAL A 512     -11.927 -10.385 -74.050  1.00  0.46           C  
ATOM   4054  N   GLY A 513     -10.432 -14.512 -76.574  1.00  0.54           N  
ATOM   4055  CA  GLY A 513      -9.896 -14.817 -77.891  1.00  0.51           C  
ATOM   4056  C   GLY A 513      -9.205 -16.166 -77.955  1.00  0.53           C  
ATOM   4057  O   GLY A 513      -8.514 -16.469 -78.930  1.00  0.50           O  
ATOM   4058  N   ALA A 514      -9.568 -17.290 -77.217  1.00  0.61           N  
ATOM   4059  CA  ALA A 514      -9.164 -18.691 -77.303  1.00  0.61           C  
ATOM   4060  C   ALA A 514     -10.343 -19.620 -77.030  1.00  0.62           C  
ATOM   4061  CB  ALA A 514      -8.027 -18.977 -76.324  1.00  0.56           C  
ATOM   4062  O   ALA A 514     -11.283 -19.249 -76.323  1.00  0.60           O  
ATOM   4063  N   VAL A 515     -10.462 -20.639 -77.960  1.00  0.64           N  
ATOM   4064  CA  VAL A 515     -11.362 -21.764 -77.728  1.00  0.64           C  
ATOM   4065  C   VAL A 515     -10.976 -22.478 -76.435  1.00  0.64           C  
ATOM   4066  CB  VAL A 515     -11.345 -22.757 -78.912  1.00  0.61           C  
ATOM   4067  O   VAL A 515      -9.824 -22.882 -76.263  1.00  0.63           O  
ATOM   4068  CG1 VAL A 515     -12.304 -23.919 -78.655  1.00  0.55           C  
ATOM   4069  CG2 VAL A 515     -11.703 -22.043 -80.213  1.00  0.56           C  
ATOM   4070  N   ILE A 516     -11.845 -22.304 -75.584  1.00  0.71           N  
ATOM   4071  CA  ILE A 516     -11.729 -22.986 -74.300  1.00  0.72           C  
ATOM   4072  C   ILE A 516     -12.006 -24.477 -74.480  1.00  0.72           C  
ATOM   4073  CB  ILE A 516     -12.693 -22.385 -73.252  1.00  0.68           C  
ATOM   4074  O   ILE A 516     -13.045 -24.861 -75.023  1.00  0.69           O  
ATOM   4075  CG1 ILE A 516     -12.410 -20.890 -73.062  1.00  0.64           C  
ATOM   4076  CG2 ILE A 516     -12.582 -23.137 -71.923  1.00  0.63           C  
ATOM   4077  CD1 ILE A 516     -13.423 -20.177 -72.178  1.00  0.63           C  
ATOM   4078  N   GLU A 517     -10.964 -25.398 -74.107  1.00  0.68           N  
ATOM   4079  CA  GLU A 517     -11.026 -26.856 -74.120  1.00  0.70           C  
ATOM   4080  C   GLU A 517     -10.809 -27.431 -72.723  1.00  0.68           C  
ATOM   4081  CB  GLU A 517      -9.991 -27.430 -75.091  1.00  0.67           C  
ATOM   4082  O   GLU A 517     -10.008 -26.905 -71.948  1.00  0.67           O  
ATOM   4083  CG  GLU A 517     -10.397 -27.327 -76.554  1.00  0.64           C  
ATOM   4084  CD  GLU A 517      -9.426 -28.021 -77.497  1.00  0.63           C  
ATOM   4085  OE1 GLU A 517      -8.508 -28.722 -77.014  1.00  0.65           O  
ATOM   4086  OE2 GLU A 517      -9.584 -27.862 -78.728  1.00  0.63           O  
ATOM   4087  N   LYS A 518     -11.747 -28.346 -72.411  1.00  0.61           N  
ATOM   4088  CA  LYS A 518     -11.660 -29.078 -71.151  1.00  0.61           C  
ATOM   4089  C   LYS A 518     -10.365 -29.881 -71.069  1.00  0.61           C  
ATOM   4090  CB  LYS A 518     -12.864 -30.006 -70.985  1.00  0.58           C  
ATOM   4091  O   LYS A 518      -9.993 -30.567 -72.024  1.00  0.60           O  
ATOM   4092  CG  LYS A 518     -14.173 -29.280 -70.714  1.00  0.55           C  
ATOM   4093  CD  LYS A 518     -15.299 -30.256 -70.396  1.00  0.57           C  
ATOM   4094  CE  LYS A 518     -16.618 -29.532 -70.161  1.00  0.53           C  
ATOM   4095  NZ  LYS A 518     -17.734 -30.488 -69.894  1.00  0.47           N  
ATOM   4096  N   LEU A 519      -9.495 -29.580 -70.084  1.00  0.68           N  
ATOM   4097  CA  LEU A 519      -8.335 -30.384 -69.714  1.00  0.68           C  
ATOM   4098  C   LEU A 519      -8.760 -31.628 -68.942  1.00  0.68           C  
ATOM   4099  CB  LEU A 519      -7.356 -29.558 -68.875  1.00  0.65           C  
ATOM   4100  O   LEU A 519      -9.792 -31.623 -68.266  1.00  0.67           O  
ATOM   4101  CG  LEU A 519      -6.604 -28.447 -69.609  1.00  0.64           C  
ATOM   4102  CD1 LEU A 519      -5.912 -27.526 -68.610  1.00  0.61           C  
ATOM   4103  CD2 LEU A 519      -5.594 -29.040 -70.585  1.00  0.63           C  
ATOM   4104  N   PRO A 520      -7.994 -32.713 -69.282  1.00  0.60           N  
ATOM   4105  CA  PRO A 520      -8.208 -33.889 -68.436  1.00  0.60           C  
ATOM   4106  C   PRO A 520      -8.066 -33.580 -66.948  1.00  0.60           C  
ATOM   4107  CB  PRO A 520      -7.118 -34.860 -68.898  1.00  0.57           C  
ATOM   4108  O   PRO A 520      -7.264 -32.724 -66.565  1.00  0.60           O  
ATOM   4109  CG  PRO A 520      -6.345 -34.102 -69.929  1.00  0.55           C  
ATOM   4110  CD  PRO A 520      -6.941 -32.730 -70.060  1.00  0.56           C  
ATOM   4111  N   GLU A 521      -9.148 -34.150 -66.026  1.00  0.43           N  
ATOM   4112  CA  GLU A 521      -9.238 -33.975 -64.580  1.00  0.43           C  
ATOM   4113  C   GLU A 521      -7.860 -34.041 -63.928  1.00  0.42           C  
ATOM   4114  CB  GLU A 521     -10.161 -35.032 -63.967  1.00  0.38           C  
ATOM   4115  O   GLU A 521      -7.611 -33.375 -62.922  1.00  0.40           O  
ATOM   4116  CG  GLU A 521     -11.641 -34.698 -64.081  1.00  0.34           C  
ATOM   4117  CD  GLU A 521     -12.533 -35.650 -63.302  1.00  0.38           C  
ATOM   4118  OE1 GLU A 521     -12.020 -36.654 -62.757  1.00  0.47           O  
ATOM   4119  OE2 GLU A 521     -13.756 -35.392 -63.237  1.00  0.42           O  
ATOM   4120  N   ASN A 522      -6.664 -34.600 -64.697  1.00  0.43           N  
ATOM   4121  CA  ASN A 522      -5.282 -34.740 -64.250  1.00  0.48           C  
ATOM   4122  C   ASN A 522      -4.336 -33.869 -65.071  1.00  0.43           C  
ATOM   4123  CB  ASN A 522      -4.844 -36.205 -64.312  1.00  0.40           C  
ATOM   4124  O   ASN A 522      -3.231 -34.295 -65.412  1.00  0.41           O  
ATOM   4125  CG  ASN A 522      -5.728 -37.115 -63.482  1.00  0.37           C  
ATOM   4126  ND2 ASN A 522      -5.783 -38.388 -63.853  1.00  0.40           N  
ATOM   4127  OD1 ASN A 522      -6.356 -36.676 -62.515  1.00  0.41           O  
ATOM   4128  N   HIS A 523      -4.766 -32.467 -65.233  1.00  0.58           N  
ATOM   4129  CA  HIS A 523      -3.908 -31.557 -65.984  1.00  0.59           C  
ATOM   4130  C   HIS A 523      -2.970 -30.792 -65.056  1.00  0.57           C  
ATOM   4131  CB  HIS A 523      -4.751 -30.578 -66.802  1.00  0.53           C  
ATOM   4132  O   HIS A 523      -3.375 -30.366 -63.972  1.00  0.54           O  
ATOM   4133  CG  HIS A 523      -3.949 -29.735 -67.742  1.00  0.48           C  
ATOM   4134  CD2 HIS A 523      -3.530 -29.968 -69.008  1.00  0.47           C  
ATOM   4135  ND1 HIS A 523      -3.481 -28.484 -67.405  1.00  0.59           N  
ATOM   4136  CE1 HIS A 523      -2.808 -27.982 -68.426  1.00  0.48           C  
ATOM   4137  NE2 HIS A 523      -2.823 -28.863 -69.412  1.00  0.44           N  
ATOM   4138  N   VAL A 524      -1.685 -30.755 -65.497  1.00  0.53           N  
ATOM   4139  CA  VAL A 524      -0.448 -30.324 -64.854  1.00  0.56           C  
ATOM   4140  C   VAL A 524      -0.683 -29.013 -64.107  1.00  0.53           C  
ATOM   4141  CB  VAL A 524       0.696 -30.157 -65.878  1.00  0.51           C  
ATOM   4142  O   VAL A 524       0.060 -28.676 -63.183  1.00  0.51           O  
ATOM   4143  CG1 VAL A 524       1.016 -31.489 -66.553  1.00  0.44           C  
ATOM   4144  CG2 VAL A 524       0.330 -29.101 -66.919  1.00  0.45           C  
ATOM   4145  N   THR A 525      -1.743 -28.222 -64.326  1.00  0.62           N  
ATOM   4146  CA  THR A 525      -2.102 -27.008 -63.602  1.00  0.62           C  
ATOM   4147  C   THR A 525      -3.240 -27.279 -62.622  1.00  0.62           C  
ATOM   4148  CB  THR A 525      -2.511 -25.881 -64.569  1.00  0.59           C  
ATOM   4149  O   THR A 525      -3.567 -26.428 -61.792  1.00  0.61           O  
ATOM   4150  CG2 THR A 525      -1.411 -25.604 -65.588  1.00  0.55           C  
ATOM   4151  OG1 THR A 525      -3.705 -26.265 -65.262  1.00  0.62           O  
ATOM   4152  N   GLY A 526      -3.906 -28.505 -62.662  1.00  0.60           N  
ATOM   4153  CA  GLY A 526      -5.156 -28.732 -61.953  1.00  0.60           C  
ATOM   4154  C   GLY A 526      -6.320 -27.949 -62.529  1.00  0.59           C  
ATOM   4155  O   GLY A 526      -7.446 -28.049 -62.039  1.00  0.59           O  
ATOM   4156  N   GLN A 527      -6.256 -27.202 -63.545  1.00  0.67           N  
ATOM   4157  CA  GLN A 527      -7.350 -26.518 -64.226  1.00  0.68           C  
ATOM   4158  C   GLN A 527      -8.133 -27.480 -65.114  1.00  0.67           C  
ATOM   4159  CB  GLN A 527      -6.818 -25.350 -65.058  1.00  0.65           C  
ATOM   4160  O   GLN A 527      -7.575 -28.451 -65.630  1.00  0.66           O  
ATOM   4161  CG  GLN A 527      -6.200 -24.234 -64.228  1.00  0.63           C  
ATOM   4162  CD  GLN A 527      -6.037 -22.943 -65.008  1.00  0.63           C  
ATOM   4163  NE2 GLN A 527      -5.568 -21.898 -64.334  1.00  0.56           N  
ATOM   4164  OE1 GLN A 527      -6.329 -22.885 -66.207  1.00  0.64           O  
ATOM   4165  N   LYS A 528      -9.415 -27.306 -65.120  1.00  0.60           N  
ATOM   4166  CA  LYS A 528     -10.337 -28.106 -65.921  1.00  0.62           C  
ATOM   4167  C   LYS A 528     -10.486 -27.531 -67.326  1.00  0.60           C  
ATOM   4168  CB  LYS A 528     -11.705 -28.190 -65.241  1.00  0.57           C  
ATOM   4169  O   LYS A 528     -11.073 -28.167 -68.205  1.00  0.59           O  
ATOM   4170  CG  LYS A 528     -11.688 -28.917 -63.905  1.00  0.54           C  
ATOM   4171  CD  LYS A 528     -13.089 -29.043 -63.320  1.00  0.56           C  
ATOM   4172  CE  LYS A 528     -13.072 -29.755 -61.974  1.00  0.51           C  
ATOM   4173  NZ  LYS A 528     -14.441 -29.862 -61.386  1.00  0.46           N  
ATOM   4174  N   GLU A 529      -9.944 -26.414 -67.603  1.00  0.70           N  
ATOM   4175  CA  GLU A 529     -10.111 -25.754 -68.895  1.00  0.71           C  
ATOM   4176  C   GLU A 529      -8.807 -25.114 -69.361  1.00  0.70           C  
ATOM   4177  CB  GLU A 529     -11.218 -24.699 -68.820  1.00  0.68           C  
ATOM   4178  O   GLU A 529      -8.024 -24.622 -68.545  1.00  0.69           O  
ATOM   4179  CG  GLU A 529     -12.597 -25.273 -68.531  1.00  0.65           C  
ATOM   4180  CD  GLU A 529     -13.656 -24.206 -68.305  1.00  0.64           C  
ATOM   4181  OE1 GLU A 529     -13.294 -23.038 -68.037  1.00  0.65           O  
ATOM   4182  OE2 GLU A 529     -14.858 -24.541 -68.397  1.00  0.61           O  
ATOM   4183  N   CYS A 530      -8.340 -25.374 -70.503  1.00  0.77           N  
ATOM   4184  CA  CYS A 530      -7.233 -24.722 -71.193  1.00  0.78           C  
ATOM   4185  C   CYS A 530      -7.731 -23.924 -72.392  1.00  0.77           C  
ATOM   4186  CB  CYS A 530      -6.203 -25.755 -71.649  1.00  0.75           C  
ATOM   4187  O   CYS A 530      -8.844 -24.147 -72.872  1.00  0.74           O  
ATOM   4188  SG  CYS A 530      -6.819 -26.888 -72.914  1.00  0.78           S  
ATOM   4189  N   TYR A 531      -7.021 -22.867 -72.862  1.00  0.79           N  
ATOM   4190  CA  TYR A 531      -7.305 -22.020 -74.014  1.00  0.79           C  
ATOM   4191  C   TYR A 531      -6.560 -22.510 -75.250  1.00  0.79           C  
ATOM   4192  CB  TYR A 531      -6.926 -20.565 -73.719  1.00  0.77           C  
ATOM   4193  O   TYR A 531      -5.327 -22.538 -75.268  1.00  0.77           O  
ATOM   4194  CG  TYR A 531      -7.655 -19.976 -72.536  1.00  0.76           C  
ATOM   4195  CD1 TYR A 531      -8.921 -19.413 -72.684  1.00  0.73           C  
ATOM   4196  CD2 TYR A 531      -7.081 -19.979 -71.270  1.00  0.73           C  
ATOM   4197  CE1 TYR A 531      -9.596 -18.866 -71.598  1.00  0.72           C  
ATOM   4198  CE2 TYR A 531      -7.747 -19.435 -70.177  1.00  0.72           C  
ATOM   4199  OH  TYR A 531      -9.667 -18.343 -69.271  1.00  0.68           O  
ATOM   4200  CZ  TYR A 531      -9.003 -18.883 -70.350  1.00  0.69           C  
ATOM   4201  N   ARG A 532      -7.343 -23.271 -76.141  1.00  0.76           N  
ATOM   4202  CA  ARG A 532      -6.790 -23.712 -77.418  1.00  0.77           C  
ATOM   4203  C   ARG A 532      -6.752 -22.565 -78.423  1.00  0.76           C  
ATOM   4204  CB  ARG A 532      -7.605 -24.877 -77.984  1.00  0.74           C  
ATOM   4205  O   ARG A 532      -7.773 -21.925 -78.682  1.00  0.74           O  
ATOM   4206  CG  ARG A 532      -7.007 -25.496 -79.237  1.00  0.74           C  
ATOM   4207  CD  ARG A 532      -7.799 -26.711 -79.699  1.00  0.75           C  
ATOM   4208  NE  ARG A 532      -9.125 -26.338 -80.184  1.00  0.64           N  
ATOM   4209  NH1 ARG A 532      -8.495 -26.179 -82.401  1.00  0.63           N  
ATOM   4210  NH2 ARG A 532     -10.664 -25.761 -81.787  1.00  0.62           N  
ATOM   4211  CZ  ARG A 532      -9.425 -26.093 -81.456  1.00  0.71           C  
ATOM   4212  N   LEU A 533      -5.518 -22.139 -78.915  1.00  0.77           N  
ATOM   4213  CA  LEU A 533      -5.192 -21.206 -79.988  1.00  0.77           C  
ATOM   4214  C   LEU A 533      -4.949 -21.948 -81.298  1.00  0.76           C  
ATOM   4215  CB  LEU A 533      -3.958 -20.377 -79.621  1.00  0.75           C  
ATOM   4216  O   LEU A 533      -4.198 -22.925 -81.333  1.00  0.74           O  
ATOM   4217  CG  LEU A 533      -4.078 -19.499 -78.374  1.00  0.72           C  
ATOM   4218  CD1 LEU A 533      -2.743 -19.435 -77.641  1.00  0.68           C  
ATOM   4219  CD2 LEU A 533      -4.555 -18.100 -78.749  1.00  0.68           C  
ATOM   4220  N   GLU A 534      -5.836 -21.889 -82.401  1.00  0.68           N  
ATOM   4221  CA  GLU A 534      -5.708 -22.403 -83.761  1.00  0.68           C  
ATOM   4222  C   GLU A 534      -5.066 -21.370 -84.683  1.00  0.67           C  
ATOM   4223  CB  GLU A 534      -7.076 -22.819 -84.309  1.00  0.64           C  
ATOM   4224  O   GLU A 534      -4.951 -20.197 -84.325  1.00  0.63           O  
ATOM   4225  CG  GLU A 534      -7.719 -23.969 -83.549  1.00  0.60           C  
ATOM   4226  CD  GLU A 534      -9.043 -24.418 -84.146  1.00  0.60           C  
ATOM   4227  OE1 GLU A 534      -9.543 -23.754 -85.083  1.00  0.60           O  
ATOM   4228  OE2 GLU A 534      -9.587 -25.440 -83.673  1.00  0.55           O  
ATOM   4229  N   ASN A 535      -4.405 -21.543 -85.783  1.00  0.60           N  
ATOM   4230  CA  ASN A 535      -3.827 -20.702 -86.825  1.00  0.60           C  
ATOM   4231  C   ASN A 535      -4.612 -19.405 -86.999  1.00  0.59           C  
ATOM   4232  CB  ASN A 535      -3.758 -21.462 -88.151  1.00  0.54           C  
ATOM   4233  O   ASN A 535      -5.834 -19.431 -87.158  1.00  0.57           O  
ATOM   4234  CG  ASN A 535      -2.879 -20.771 -89.176  1.00  0.52           C  
ATOM   4235  ND2 ASN A 535      -2.867 -21.295 -90.396  1.00  0.49           N  
ATOM   4236  OD1 ASN A 535      -2.217 -19.775 -88.873  1.00  0.53           O  
ATOM   4237  N   ASN A 536      -3.907 -18.243 -86.735  1.00  0.60           N  
ATOM   4238  CA  ASN A 536      -4.360 -16.859 -86.828  1.00  0.60           C  
ATOM   4239  C   ASN A 536      -5.232 -16.473 -85.637  1.00  0.60           C  
ATOM   4240  CB  ASN A 536      -5.117 -16.629 -88.137  1.00  0.56           C  
ATOM   4241  O   ASN A 536      -6.033 -15.540 -85.724  1.00  0.58           O  
ATOM   4242  CG  ASN A 536      -4.679 -15.366 -88.852  1.00  0.53           C  
ATOM   4243  ND2 ASN A 536      -5.411 -14.989 -89.893  1.00  0.52           N  
ATOM   4244  OD1 ASN A 536      -3.689 -14.735 -88.472  1.00  0.54           O  
ATOM   4245  N   SER A 537      -5.150 -17.259 -84.322  1.00  0.66           N  
ATOM   4246  CA  SER A 537      -5.905 -16.874 -83.135  1.00  0.66           C  
ATOM   4247  C   SER A 537      -4.983 -16.355 -82.037  1.00  0.66           C  
ATOM   4248  CB  SER A 537      -6.721 -18.056 -82.611  1.00  0.63           C  
ATOM   4249  O   SER A 537      -3.820 -16.755 -81.956  1.00  0.64           O  
ATOM   4250  OG  SER A 537      -5.873 -19.139 -82.267  1.00  0.61           O  
ATOM   4251  N   THR A 538      -5.153 -15.270 -81.499  1.00  0.68           N  
ATOM   4252  CA  THR A 538      -4.528 -14.550 -80.395  1.00  0.68           C  
ATOM   4253  C   THR A 538      -5.432 -14.557 -79.165  1.00  0.68           C  
ATOM   4254  CB  THR A 538      -4.203 -13.097 -80.788  1.00  0.66           C  
ATOM   4255  O   THR A 538      -6.635 -14.308 -79.270  1.00  0.67           O  
ATOM   4256  CG2 THR A 538      -3.470 -12.373 -79.664  1.00  0.60           C  
ATOM   4257  OG1 THR A 538      -3.377 -13.099 -81.959  1.00  0.64           O  
ATOM   4258  N   LEU A 539      -4.929 -14.964 -77.932  1.00  0.72           N  
ATOM   4259  CA  LEU A 539      -5.450 -14.869 -76.572  1.00  0.72           C  
ATOM   4260  C   LEU A 539      -4.816 -13.698 -75.828  1.00  0.72           C  
ATOM   4261  CB  LEU A 539      -5.197 -16.171 -75.809  1.00  0.70           C  
ATOM   4262  O   LEU A 539      -3.613 -13.707 -75.558  1.00  0.69           O  
ATOM   4263  CG  LEU A 539      -5.692 -16.216 -74.362  1.00  0.66           C  
ATOM   4264  CD1 LEU A 539      -7.216 -16.215 -74.323  1.00  0.63           C  
ATOM   4265  CD2 LEU A 539      -5.134 -17.440 -73.644  1.00  0.63           C  
ATOM   4266  N   THR A 540      -5.560 -12.483 -75.655  1.00  0.67           N  
ATOM   4267  CA  THR A 540      -5.144 -11.249 -74.997  1.00  0.66           C  
ATOM   4268  C   THR A 540      -5.822 -11.105 -73.638  1.00  0.67           C  
ATOM   4269  CB  THR A 540      -5.463 -10.018 -75.866  1.00  0.64           C  
ATOM   4270  O   THR A 540      -7.042 -11.246 -73.529  1.00  0.65           O  
ATOM   4271  CG2 THR A 540      -4.906  -8.744 -75.240  1.00  0.60           C  
ATOM   4272  OG1 THR A 540      -4.883 -10.194 -77.164  1.00  0.63           O  
ATOM   4273  N   PHE A 541      -5.141 -11.028 -72.399  1.00  0.67           N  
ATOM   4274  CA  PHE A 541      -5.536 -10.808 -71.012  1.00  0.67           C  
ATOM   4275  C   PHE A 541      -5.200  -9.388 -70.572  1.00  0.66           C  
ATOM   4276  CB  PHE A 541      -4.850 -11.820 -70.090  1.00  0.64           C  
ATOM   4277  O   PHE A 541      -4.065  -8.935 -70.732  1.00  0.63           O  
ATOM   4278  CG  PHE A 541      -5.048 -13.253 -70.506  1.00  0.61           C  
ATOM   4279  CD1 PHE A 541      -6.191 -13.949 -70.130  1.00  0.57           C  
ATOM   4280  CD2 PHE A 541      -4.091 -13.903 -71.274  1.00  0.57           C  
ATOM   4281  CE1 PHE A 541      -6.376 -15.275 -70.515  1.00  0.55           C  
ATOM   4282  CE2 PHE A 541      -4.270 -15.228 -71.662  1.00  0.57           C  
ATOM   4283  CZ  PHE A 541      -5.413 -15.912 -71.280  1.00  0.54           C  
ATOM   4284  N   ASN A 542      -6.186  -8.493 -70.156  1.00  0.59           N  
ATOM   4285  CA  ASN A 542      -6.015  -7.246 -69.419  1.00  0.58           C  
ATOM   4286  C   ASN A 542      -5.780  -7.500 -67.933  1.00  0.59           C  
ATOM   4287  CB  ASN A 542      -7.228  -6.335 -69.617  1.00  0.56           C  
ATOM   4288  O   ASN A 542      -6.565  -8.195 -67.286  1.00  0.57           O  
ATOM   4289  CG  ASN A 542      -7.377  -5.862 -71.049  1.00  0.54           C  
ATOM   4290  ND2 ASN A 542      -8.612  -5.818 -71.534  1.00  0.51           N  
ATOM   4291  OD1 ASN A 542      -6.389  -5.539 -71.715  1.00  0.54           O  
ATOM   4292  N   LEU A 543      -4.588  -7.345 -67.220  1.00  0.60           N  
ATOM   4293  CA  LEU A 543      -4.157  -7.330 -65.826  1.00  0.60           C  
ATOM   4294  C   LEU A 543      -4.777  -6.156 -65.077  1.00  0.60           C  
ATOM   4295  CB  LEU A 543      -2.630  -7.258 -65.738  1.00  0.58           C  
ATOM   4296  O   LEU A 543      -5.258  -5.203 -65.696  1.00  0.58           O  
ATOM   4297  CG  LEU A 543      -1.859  -8.418 -66.369  1.00  0.56           C  
ATOM   4298  CD1 LEU A 543      -0.363  -8.117 -66.378  1.00  0.53           C  
ATOM   4299  CD2 LEU A 543      -2.144  -9.718 -65.625  1.00  0.54           C  
ATOM   4300  N   GLU A 544      -5.204  -6.213 -63.724  1.00  0.50           N  
ATOM   4301  CA  GLU A 544      -5.816  -5.263 -62.799  1.00  0.52           C  
ATOM   4302  C   GLU A 544      -5.495  -3.824 -63.194  1.00  0.50           C  
ATOM   4303  CB  GLU A 544      -5.350  -5.532 -61.366  1.00  0.46           C  
ATOM   4304  O   GLU A 544      -4.371  -3.521 -63.598  1.00  0.48           O  
ATOM   4305  CG  GLU A 544      -6.371  -6.275 -60.517  1.00  0.44           C  
ATOM   4306  CD  GLU A 544      -6.082  -6.198 -59.026  1.00  0.49           C  
ATOM   4307  OE1 GLU A 544      -5.023  -5.651 -58.641  1.00  0.50           O  
ATOM   4308  OE2 GLU A 544      -6.920  -6.688 -58.237  1.00  0.45           O  
ATOM   4309  N   PRO A 545      -6.557  -2.927 -63.311  1.00  0.48           N  
ATOM   4310  CA  PRO A 545      -6.323  -1.524 -63.658  1.00  0.48           C  
ATOM   4311  C   PRO A 545      -5.184  -0.899 -62.856  1.00  0.48           C  
ATOM   4312  CB  PRO A 545      -7.658  -0.851 -63.326  1.00  0.45           C  
ATOM   4313  O   PRO A 545      -4.484  -0.015 -63.357  1.00  0.45           O  
ATOM   4314  CG  PRO A 545      -8.523  -1.954 -62.808  1.00  0.42           C  
ATOM   4315  CD  PRO A 545      -7.716  -3.220 -62.780  1.00  0.42           C  
ATOM   4316  N   ASP A 546      -4.857  -1.479 -61.492  1.00  0.42           N  
ATOM   4317  CA  ASP A 546      -3.771  -0.824 -60.770  1.00  0.44           C  
ATOM   4318  C   ASP A 546      -2.470  -1.613 -60.902  1.00  0.43           C  
ATOM   4319  CB  ASP A 546      -4.135  -0.652 -59.294  1.00  0.40           C  
ATOM   4320  O   ASP A 546      -1.639  -1.606 -59.991  1.00  0.40           O  
ATOM   4321  CG  ASP A 546      -4.491   0.780 -58.934  1.00  0.38           C  
ATOM   4322  OD1 ASP A 546      -4.183   1.701 -59.721  1.00  0.40           O  
ATOM   4323  OD2 ASP A 546      -5.083   0.989 -57.853  1.00  0.41           O  
ATOM   4324  N   PHE A 547      -2.393  -2.650 -61.965  1.00  0.52           N  
ATOM   4325  CA  PHE A 547      -1.108  -3.251 -62.300  1.00  0.51           C  
ATOM   4326  C   PHE A 547      -0.083  -2.178 -62.649  1.00  0.52           C  
ATOM   4327  CB  PHE A 547      -1.259  -4.231 -63.468  1.00  0.48           C  
ATOM   4328  O   PHE A 547       1.102  -2.322 -62.343  1.00  0.50           O  
ATOM   4329  CG  PHE A 547      -0.022  -5.042 -63.744  1.00  0.45           C  
ATOM   4330  CD1 PHE A 547       0.271  -6.168 -62.984  1.00  0.41           C  
ATOM   4331  CD2 PHE A 547       0.847  -4.679 -64.764  1.00  0.42           C  
ATOM   4332  CE1 PHE A 547       1.415  -6.921 -63.237  1.00  0.43           C  
ATOM   4333  CE2 PHE A 547       1.993  -5.426 -65.023  1.00  0.45           C  
ATOM   4334  CZ  PHE A 547       2.275  -6.546 -64.258  1.00  0.38           C  
ATOM   4335  N   SER A 548      -0.646  -0.921 -63.142  1.00  0.41           N  
ATOM   4336  CA  SER A 548       0.176   0.188 -63.613  1.00  0.43           C  
ATOM   4337  C   SER A 548       0.803   0.946 -62.447  1.00  0.41           C  
ATOM   4338  CB  SER A 548      -0.655   1.147 -64.467  1.00  0.38           C  
ATOM   4339  O   SER A 548       1.896   1.501 -62.576  1.00  0.38           O  
ATOM   4340  OG  SER A 548      -1.811   1.572 -63.765  1.00  0.36           O  
ATOM   4341  N   SER A 549       0.254   0.915 -61.199  1.00  0.44           N  
ATOM   4342  CA  SER A 549       0.905   1.606 -60.091  1.00  0.44           C  
ATOM   4343  C   SER A 549       1.927   0.706 -59.404  1.00  0.45           C  
ATOM   4344  CB  SER A 549      -0.131   2.084 -59.074  1.00  0.40           C  
ATOM   4345  O   SER A 549       2.802   1.190 -58.682  1.00  0.42           O  
ATOM   4346  OG  SER A 549      -0.789   0.984 -58.470  1.00  0.40           O  
ATOM   4347  N   ARG A 550       2.116  -0.569 -59.876  1.00  0.49           N  
ATOM   4348  CA  ARG A 550       2.965  -1.528 -59.175  1.00  0.48           C  
ATOM   4349  C   ARG A 550       4.149  -1.945 -60.040  1.00  0.49           C  
ATOM   4350  CB  ARG A 550       2.157  -2.760 -58.763  1.00  0.45           C  
ATOM   4351  O   ARG A 550       4.861  -2.896 -59.709  1.00  0.47           O  
ATOM   4352  CG  ARG A 550       1.024  -2.458 -57.795  1.00  0.41           C  
ATOM   4353  CD  ARG A 550       0.322  -3.728 -57.334  1.00  0.43           C  
ATOM   4354  NE  ARG A 550      -0.808  -3.432 -56.458  1.00  0.37           N  
ATOM   4355  NH1 ARG A 550      -1.108  -5.615 -55.765  1.00  0.29           N  
ATOM   4356  NH2 ARG A 550      -2.476  -3.956 -54.969  1.00  0.24           N  
ATOM   4357  CZ  ARG A 550      -1.461  -4.335 -55.732  1.00  0.35           C  
ATOM   4358  N   LEU A 551       4.484  -1.279 -61.252  1.00  0.49           N  
ATOM   4359  CA  LEU A 551       5.432  -1.614 -62.309  1.00  0.48           C  
ATOM   4360  C   LEU A 551       6.856  -1.257 -61.896  1.00  0.49           C  
ATOM   4361  CB  LEU A 551       5.067  -0.887 -63.606  1.00  0.43           C  
ATOM   4362  O   LEU A 551       7.820  -1.750 -62.486  1.00  0.46           O  
ATOM   4363  CG  LEU A 551       3.886  -1.457 -64.393  1.00  0.40           C  
ATOM   4364  CD1 LEU A 551       3.408  -0.451 -65.436  1.00  0.34           C  
ATOM   4365  CD2 LEU A 551       4.270  -2.777 -65.054  1.00  0.36           C  
ATOM   4366  N   TYR A 552       7.014  -0.749 -60.683  1.00  0.54           N  
ATOM   4367  CA  TYR A 552       8.412  -0.590 -60.300  1.00  0.55           C  
ATOM   4368  C   TYR A 552       8.941  -1.854 -59.632  1.00  0.54           C  
ATOM   4369  CB  TYR A 552       8.579   0.607 -59.359  1.00  0.49           C  
ATOM   4370  O   TYR A 552       9.799  -1.784 -58.749  1.00  0.51           O  
ATOM   4371  CG  TYR A 552       8.087   1.910 -59.941  1.00  0.45           C  
ATOM   4372  CD1 TYR A 552       8.833   2.593 -60.899  1.00  0.38           C  
ATOM   4373  CD2 TYR A 552       6.876   2.460 -59.534  1.00  0.39           C  
ATOM   4374  CE1 TYR A 552       8.384   3.795 -61.437  1.00  0.39           C  
ATOM   4375  CE2 TYR A 552       6.418   3.661 -60.065  1.00  0.45           C  
ATOM   4376  OH  TYR A 552       6.729   5.509 -61.544  1.00  0.34           O  
ATOM   4377  CZ  TYR A 552       7.177   4.320 -61.015  1.00  0.33           C  
ATOM   4378  N   GLN A 553       8.184  -2.969 -60.104  1.00  0.62           N  
ATOM   4379  CA  GLN A 553       8.609  -4.238 -59.523  1.00  0.62           C  
ATOM   4380  C   GLN A 553       8.738  -5.318 -60.593  1.00  0.62           C  
ATOM   4381  CB  GLN A 553       7.627  -4.688 -58.439  1.00  0.59           C  
ATOM   4382  O   GLN A 553       8.254  -5.148 -61.715  1.00  0.60           O  
ATOM   4383  CG  GLN A 553       7.498  -3.707 -57.281  1.00  0.56           C  
ATOM   4384  CD  GLN A 553       6.600  -4.224 -56.173  1.00  0.56           C  
ATOM   4385  NE2 GLN A 553       6.541  -3.489 -55.067  1.00  0.44           N  
ATOM   4386  OE1 GLN A 553       5.963  -5.273 -56.309  1.00  0.56           O  
ATOM   4387  N   LYS A 554       9.701  -6.178 -60.503  1.00  0.65           N  
ATOM   4388  CA  LYS A 554       9.753  -7.400 -61.300  1.00  0.65           C  
ATOM   4389  C   LYS A 554       8.439  -8.171 -61.211  1.00  0.65           C  
ATOM   4390  CB  LYS A 554      10.913  -8.288 -60.846  1.00  0.63           C  
ATOM   4391  O   LYS A 554       7.919  -8.399 -60.117  1.00  0.65           O  
ATOM   4392  CG  LYS A 554      12.288  -7.692 -61.109  1.00  0.60           C  
ATOM   4393  CD  LYS A 554      13.400  -8.639 -60.676  1.00  0.60           C  
ATOM   4394  CE  LYS A 554      14.775  -8.022 -60.889  1.00  0.54           C  
ATOM   4395  NZ  LYS A 554      15.869  -8.949 -60.468  1.00  0.49           N  
ATOM   4396  N   VAL A 555       7.790  -8.295 -62.264  1.00  0.69           N  
ATOM   4397  CA  VAL A 555       6.584  -9.080 -62.504  1.00  0.69           C  
ATOM   4398  C   VAL A 555       6.931 -10.326 -63.315  1.00  0.69           C  
ATOM   4399  CB  VAL A 555       5.503  -8.252 -63.235  1.00  0.67           C  
ATOM   4400  O   VAL A 555       7.597 -10.236 -64.349  1.00  0.68           O  
ATOM   4401  CG1 VAL A 555       4.231  -9.074 -63.428  1.00  0.61           C  
ATOM   4402  CG2 VAL A 555       5.202  -6.969 -62.463  1.00  0.62           C  
ATOM   4403  N   THR A 556       6.684 -11.462 -62.737  1.00  0.71           N  
ATOM   4404  CA  THR A 556       6.852 -12.757 -63.387  1.00  0.71           C  
ATOM   4405  C   THR A 556       5.523 -13.260 -63.943  1.00  0.71           C  
ATOM   4406  CB  THR A 556       7.432 -13.800 -62.414  1.00  0.69           C  
ATOM   4407  O   THR A 556       4.525 -13.321 -63.222  1.00  0.70           O  
ATOM   4408  CG2 THR A 556       7.560 -15.165 -63.082  1.00  0.66           C  
ATOM   4409  OG1 THR A 556       8.728 -13.370 -61.978  1.00  0.70           O  
ATOM   4410  N   PHE A 557       5.379 -13.428 -65.228  1.00  0.73           N  
ATOM   4411  CA  PHE A 557       4.349 -14.087 -66.023  1.00  0.73           C  
ATOM   4412  C   PHE A 557       4.682 -15.560 -66.227  1.00  0.74           C  
ATOM   4413  CB  PHE A 557       4.189 -13.392 -67.379  1.00  0.71           C  
ATOM   4414  O   PHE A 557       5.819 -15.906 -66.552  1.00  0.72           O  
ATOM   4415  CG  PHE A 557       3.869 -11.926 -67.276  1.00  0.69           C  
ATOM   4416  CD1 PHE A 557       2.550 -11.486 -67.283  1.00  0.65           C  
ATOM   4417  CD2 PHE A 557       4.886 -10.986 -67.173  1.00  0.66           C  
ATOM   4418  CE1 PHE A 557       2.251 -10.129 -67.188  1.00  0.63           C  
ATOM   4419  CE2 PHE A 557       4.595  -9.628 -67.078  1.00  0.64           C  
ATOM   4420  CZ  PHE A 557       3.276  -9.202 -67.086  1.00  0.61           C  
ATOM   4421  N   SER A 558       3.812 -16.448 -65.826  1.00  0.76           N  
ATOM   4422  CA  SER A 558       3.973 -17.880 -66.058  1.00  0.76           C  
ATOM   4423  C   SER A 558       2.701 -18.493 -66.634  1.00  0.76           C  
ATOM   4424  CB  SER A 558       4.352 -18.595 -64.761  1.00  0.74           C  
ATOM   4425  O   SER A 558       1.600 -17.996 -66.388  1.00  0.75           O  
ATOM   4426  OG  SER A 558       3.335 -18.441 -63.786  1.00  0.72           O  
ATOM   4427  N   ALA A 559       2.861 -19.430 -67.489  1.00  0.76           N  
ATOM   4428  CA  ALA A 559       1.765 -20.176 -68.101  1.00  0.76           C  
ATOM   4429  C   ALA A 559       2.228 -21.557 -68.556  1.00  0.77           C  
ATOM   4430  CB  ALA A 559       1.184 -19.398 -69.279  1.00  0.75           C  
ATOM   4431  O   ALA A 559       3.414 -21.765 -68.822  1.00  0.75           O  
ATOM   4432  N   TRP A 560       1.355 -22.601 -68.637  1.00  0.78           N  
ATOM   4433  CA  TRP A 560       1.544 -23.885 -69.304  1.00  0.79           C  
ATOM   4434  C   TRP A 560       1.013 -23.840 -70.733  1.00  0.78           C  
ATOM   4435  CB  TRP A 560       0.850 -25.004 -68.523  1.00  0.76           C  
ATOM   4436  O   TRP A 560      -0.160 -23.534 -70.956  1.00  0.75           O  
ATOM   4437  CG  TRP A 560       1.549 -25.385 -67.253  1.00  0.71           C  
ATOM   4438  CD1 TRP A 560       1.380 -24.823 -66.018  1.00  0.65           C  
ATOM   4439  CD2 TRP A 560       2.534 -26.411 -67.095  1.00  0.68           C  
ATOM   4440  CE2 TRP A 560       2.918 -26.416 -65.735  1.00  0.66           C  
ATOM   4441  CE3 TRP A 560       3.129 -27.329 -67.971  1.00  0.74           C  
ATOM   4442  NE1 TRP A 560       2.200 -25.438 -65.101  1.00  0.74           N  
ATOM   4443  CH2 TRP A 560       4.438 -28.191 -66.111  1.00  0.69           C  
ATOM   4444  CZ2 TRP A 560       3.872 -27.304 -65.232  1.00  0.71           C  
ATOM   4445  CZ3 TRP A 560       4.077 -28.212 -67.468  1.00  0.71           C  
ATOM   4446  N   ILE A 561       2.074 -24.063 -71.601  1.00  0.77           N  
ATOM   4447  CA  ILE A 561       1.702 -23.992 -73.010  1.00  0.77           C  
ATOM   4448  C   ILE A 561       1.990 -25.330 -73.687  1.00  0.77           C  
ATOM   4449  CB  ILE A 561       2.451 -22.852 -73.736  1.00  0.75           C  
ATOM   4450  O   ILE A 561       3.062 -25.910 -73.500  1.00  0.75           O  
ATOM   4451  CG1 ILE A 561       2.222 -21.519 -73.015  1.00  0.68           C  
ATOM   4452  CG2 ILE A 561       2.013 -22.765 -75.201  1.00  0.68           C  
ATOM   4453  CD1 ILE A 561       3.042 -20.364 -73.574  1.00  0.67           C  
ATOM   4454  N   LYS A 562       1.004 -25.905 -74.504  1.00  0.82           N  
ATOM   4455  CA  LYS A 562       1.123 -27.007 -75.455  1.00  0.82           C  
ATOM   4456  C   LYS A 562       0.866 -26.533 -76.882  1.00  0.81           C  
ATOM   4457  CB  LYS A 562       0.153 -28.133 -75.094  1.00  0.80           C  
ATOM   4458  O   LYS A 562      -0.058 -25.754 -77.126  1.00  0.79           O  
ATOM   4459  CG  LYS A 562       0.192 -29.314 -76.053  1.00  0.79           C  
ATOM   4460  CD  LYS A 562      -0.831 -30.377 -75.673  1.00  0.80           C  
ATOM   4461  CE  LYS A 562      -0.863 -31.512 -76.687  1.00  0.78           C  
ATOM   4462  NZ  LYS A 562      -1.852 -32.566 -76.309  1.00  0.76           N  
ATOM   4463  N   TYR A 563       1.826 -26.823 -77.668  1.00  0.78           N  
ATOM   4464  CA  TYR A 563       1.631 -26.455 -79.066  1.00  0.78           C  
ATOM   4465  C   TYR A 563       2.061 -27.586 -79.992  1.00  0.78           C  
ATOM   4466  CB  TYR A 563       2.412 -25.181 -79.400  1.00  0.76           C  
ATOM   4467  O   TYR A 563       2.997 -28.328 -79.685  1.00  0.75           O  
ATOM   4468  CG  TYR A 563       3.884 -25.269 -79.077  1.00  0.75           C  
ATOM   4469  CD1 TYR A 563       4.347 -25.049 -77.782  1.00  0.72           C  
ATOM   4470  CD2 TYR A 563       4.814 -25.570 -80.066  1.00  0.73           C  
ATOM   4471  CE1 TYR A 563       5.703 -25.126 -77.480  1.00  0.70           C  
ATOM   4472  CE2 TYR A 563       6.172 -25.651 -79.776  1.00  0.70           C  
ATOM   4473  OH  TYR A 563       7.949 -25.506 -78.189  1.00  0.66           O  
ATOM   4474  CZ  TYR A 563       6.606 -25.428 -78.482  1.00  0.65           C  
ATOM   4475  N   GLU A 564       1.282 -28.140 -81.171  1.00  0.79           N  
ATOM   4476  CA  GLU A 564       1.402 -29.196 -82.171  1.00  0.79           C  
ATOM   4477  C   GLU A 564       1.482 -28.616 -83.580  1.00  0.79           C  
ATOM   4478  CB  GLU A 564       0.225 -30.170 -82.069  1.00  0.77           C  
ATOM   4479  O   GLU A 564       0.633 -27.815 -83.977  1.00  0.77           O  
ATOM   4480  CG  GLU A 564       0.241 -31.025 -80.811  1.00  0.73           C  
ATOM   4481  CD  GLU A 564      -0.925 -31.998 -80.731  1.00  0.72           C  
ATOM   4482  OE1 GLU A 564      -1.790 -31.984 -81.636  1.00  0.72           O  
ATOM   4483  OE2 GLU A 564      -0.975 -32.779 -79.755  1.00  0.71           O  
ATOM   4484  N   ASN A 565       2.655 -28.745 -84.423  1.00  0.71           N  
ATOM   4485  CA  ASN A 565       2.929 -28.412 -85.817  1.00  0.71           C  
ATOM   4486  C   ASN A 565       2.878 -26.905 -86.054  1.00  0.69           C  
ATOM   4487  CB  ASN A 565       1.944 -29.128 -86.744  1.00  0.67           C  
ATOM   4488  O   ASN A 565       2.301 -26.447 -87.042  1.00  0.67           O  
ATOM   4489  CG  ASN A 565       2.057 -30.638 -86.661  1.00  0.62           C  
ATOM   4490  ND2 ASN A 565       0.922 -31.323 -86.741  1.00  0.64           N  
ATOM   4491  OD1 ASN A 565       3.155 -31.184 -86.524  1.00  0.63           O  
ATOM   4492  N   VAL A 566       3.328 -26.347 -84.923  1.00  0.71           N  
ATOM   4493  CA  VAL A 566       3.432 -24.912 -85.166  1.00  0.71           C  
ATOM   4494  C   VAL A 566       4.567 -24.634 -86.149  1.00  0.71           C  
ATOM   4495  CB  VAL A 566       3.660 -24.129 -83.854  1.00  0.69           C  
ATOM   4496  O   VAL A 566       5.721 -24.987 -85.890  1.00  0.69           O  
ATOM   4497  CG1 VAL A 566       3.879 -22.644 -84.142  1.00  0.64           C  
ATOM   4498  CG2 VAL A 566       2.478 -24.323 -82.905  1.00  0.65           C  
ATOM   4499  N   VAL A 567       4.423 -24.205 -87.516  1.00  0.70           N  
ATOM   4500  CA  VAL A 567       5.345 -23.792 -88.568  1.00  0.69           C  
ATOM   4501  C   VAL A 567       5.391 -22.267 -88.646  1.00  0.69           C  
ATOM   4502  CB  VAL A 567       4.946 -24.383 -89.938  1.00  0.67           C  
ATOM   4503  O   VAL A 567       4.356 -21.616 -88.800  1.00  0.67           O  
ATOM   4504  CG1 VAL A 567       5.953 -23.980 -91.015  1.00  0.63           C  
ATOM   4505  CG2 VAL A 567       4.834 -25.904 -89.850  1.00  0.63           C  
ATOM   4506  N   GLN A 568       6.577 -21.779 -88.377  1.00  0.65           N  
ATOM   4507  CA  GLN A 568       7.009 -20.391 -88.503  1.00  0.66           C  
ATOM   4508  C   GLN A 568       6.824 -19.885 -89.931  1.00  0.65           C  
ATOM   4509  CB  GLN A 568       8.470 -20.242 -88.079  1.00  0.62           C  
ATOM   4510  O   GLN A 568       7.357 -20.469 -90.876  1.00  0.64           O  
ATOM   4511  CG  GLN A 568       8.919 -18.796 -87.913  1.00  0.60           C  
ATOM   4512  CD  GLN A 568      10.354 -18.678 -87.436  1.00  0.60           C  
ATOM   4513  NE2 GLN A 568      10.886 -17.460 -87.452  1.00  0.50           N  
ATOM   4514  OE1 GLN A 568      10.979 -19.672 -87.054  1.00  0.61           O  
ATOM   4515  N   GLY A 569       5.818 -18.813 -89.942  1.00  0.63           N  
ATOM   4516  CA  GLY A 569       5.617 -18.099 -91.192  1.00  0.63           C  
ATOM   4517  C   GLY A 569       6.376 -16.787 -91.259  1.00  0.63           C  
ATOM   4518  O   GLY A 569       7.206 -16.500 -90.395  1.00  0.60           O  
ATOM   4519  N   ARG A 570       6.561 -15.968 -92.371  1.00  0.59           N  
ATOM   4520  CA  ARG A 570       7.282 -14.756 -92.744  1.00  0.57           C  
ATOM   4521  C   ARG A 570       7.282 -13.745 -91.602  1.00  0.58           C  
ATOM   4522  CB  ARG A 570       6.668 -14.129 -93.998  1.00  0.56           C  
ATOM   4523  O   ARG A 570       8.203 -12.935 -91.483  1.00  0.56           O  
ATOM   4524  CG  ARG A 570       7.459 -14.394 -95.269  1.00  0.53           C  
ATOM   4525  CD  ARG A 570       6.857 -13.676 -96.468  1.00  0.53           C  
ATOM   4526  NE  ARG A 570       7.599 -13.957 -97.694  1.00  0.44           N  
ATOM   4527  NH1 ARG A 570       6.414 -12.464 -98.999  1.00  0.33           N  
ATOM   4528  NH2 ARG A 570       8.107 -13.706 -99.919  1.00  0.27           N  
ATOM   4529  CZ  ARG A 570       7.372 -13.375 -98.868  1.00  0.45           C  
ATOM   4530  N   ASN A 571       6.243 -13.662 -90.747  1.00  0.57           N  
ATOM   4531  CA  ASN A 571       6.218 -12.764 -89.597  1.00  0.56           C  
ATOM   4532  C   ASN A 571       6.499 -13.510 -88.296  1.00  0.57           C  
ATOM   4533  CB  ASN A 571       4.875 -12.037 -89.512  1.00  0.54           C  
ATOM   4534  O   ASN A 571       5.597 -13.705 -87.480  1.00  0.55           O  
ATOM   4535  CG  ASN A 571       4.762 -10.900 -90.509  1.00  0.51           C  
ATOM   4536  ND2 ASN A 571       3.539 -10.604 -90.935  1.00  0.52           N  
ATOM   4537  OD1 ASN A 571       5.765 -10.293 -90.894  1.00  0.53           O  
ATOM   4538  N   PHE A 572       7.691 -14.256 -88.122  1.00  0.48           N  
ATOM   4539  CA  PHE A 572       8.155 -15.139 -87.059  1.00  0.49           C  
ATOM   4540  C   PHE A 572       8.223 -14.397 -85.730  1.00  0.48           C  
ATOM   4541  CB  PHE A 572       9.527 -15.724 -87.405  1.00  0.45           C  
ATOM   4542  O   PHE A 572       8.185 -15.015 -84.664  1.00  0.45           O  
ATOM   4543  CG  PHE A 572      10.612 -14.690 -87.537  1.00  0.42           C  
ATOM   4544  CD1 PHE A 572      10.898 -14.116 -88.770  1.00  0.36           C  
ATOM   4545  CD2 PHE A 572      11.346 -14.291 -86.428  1.00  0.37           C  
ATOM   4546  CE1 PHE A 572      11.902 -13.158 -88.895  1.00  0.38           C  
ATOM   4547  CE2 PHE A 572      12.351 -13.334 -86.545  1.00  0.43           C  
ATOM   4548  CZ  PHE A 572      12.628 -12.770 -87.780  1.00  0.32           C  
ATOM   4549  N   TRP A 573       8.349 -12.970 -85.709  1.00  0.15           N  
ATOM   4550  CA  TRP A 573       8.304 -12.226 -84.455  1.00  0.35           C  
ATOM   4551  C   TRP A 573       6.881 -12.166 -83.908  1.00  0.19           C  
ATOM   4552  CB  TRP A 573       8.849 -10.808 -84.651  1.00  0.21           C  
ATOM   4553  O   TRP A 573       6.661 -11.709 -82.784  1.00  0.18           O  
ATOM   4554  CG  TRP A 573       8.217 -10.064 -85.789  1.00  0.31           C  
ATOM   4555  CD1 TRP A 573       6.952  -9.548 -85.834  1.00  0.20           C  
ATOM   4556  CD2 TRP A 573       8.821  -9.758 -87.049  1.00  0.13           C  
ATOM   4557  CE2 TRP A 573       7.863  -9.052 -87.811  1.00  0.10           C  
ATOM   4558  CE3 TRP A 573      10.081 -10.011 -87.608  1.00  0.20           C  
ATOM   4559  NE1 TRP A 573       6.733  -8.938 -87.047  1.00  0.20           N  
ATOM   4560  CH2 TRP A 573       9.367  -8.858 -89.628  1.00  0.18           C  
ATOM   4561  CZ2 TRP A 573       8.127  -8.597 -89.105  1.00  0.18           C  
ATOM   4562  CZ3 TRP A 573      10.341  -9.557 -88.896  1.00  0.18           C  
ATOM   4563  N   ASN A 574       5.673 -12.967 -84.572  1.00  0.58           N  
ATOM   4564  CA  ASN A 574       4.278 -12.967 -84.147  1.00  0.57           C  
ATOM   4565  C   ASN A 574       3.810 -14.366 -83.757  1.00  0.57           C  
ATOM   4566  CB  ASN A 574       3.381 -12.395 -85.247  1.00  0.54           C  
ATOM   4567  O   ASN A 574       2.653 -14.555 -83.378  1.00  0.55           O  
ATOM   4568  CG  ASN A 574       3.395 -10.879 -85.282  1.00  0.51           C  
ATOM   4569  ND2 ASN A 574       2.764 -10.304 -86.299  1.00  0.50           N  
ATOM   4570  OD1 ASN A 574       3.969 -10.231 -84.403  1.00  0.52           O  
ATOM   4571  N   VAL A 575       4.655 -15.383 -83.689  1.00  0.59           N  
ATOM   4572  CA  VAL A 575       4.379 -16.698 -83.121  1.00  0.57           C  
ATOM   4573  C   VAL A 575       4.949 -16.780 -81.706  1.00  0.59           C  
ATOM   4574  CB  VAL A 575       4.963 -17.829 -83.997  1.00  0.55           C  
ATOM   4575  O   VAL A 575       6.153 -16.603 -81.504  1.00  0.56           O  
ATOM   4576  CG1 VAL A 575       4.619 -19.197 -83.412  1.00  0.49           C  
ATOM   4577  CG2 VAL A 575       4.449 -17.712 -85.430  1.00  0.51           C  
ATOM   4578  N   PHE A 576       4.024 -16.849 -80.651  1.00  0.62           N  
ATOM   4579  CA  PHE A 576       4.180 -16.827 -79.202  1.00  0.60           C  
ATOM   4580  C   PHE A 576       4.883 -15.552 -78.752  1.00  0.61           C  
ATOM   4581  CB  PHE A 576       4.963 -18.055 -78.725  1.00  0.58           C  
ATOM   4582  O   PHE A 576       5.909 -15.610 -78.071  1.00  0.58           O  
ATOM   4583  CG  PHE A 576       4.239 -19.357 -78.939  1.00  0.54           C  
ATOM   4584  CD1 PHE A 576       3.220 -19.751 -78.080  1.00  0.51           C  
ATOM   4585  CD2 PHE A 576       4.578 -20.187 -79.999  1.00  0.52           C  
ATOM   4586  CE1 PHE A 576       2.549 -20.956 -78.275  1.00  0.54           C  
ATOM   4587  CE2 PHE A 576       3.911 -21.392 -80.201  1.00  0.55           C  
ATOM   4588  CZ  PHE A 576       2.898 -21.775 -79.337  1.00  0.49           C  
ATOM   4589  N   ASN A 577       4.682 -14.449 -79.419  1.00  0.53           N  
ATOM   4590  CA  ASN A 577       4.875 -13.148 -78.788  1.00  0.53           C  
ATOM   4591  C   ASN A 577       3.948 -12.963 -77.590  1.00  0.53           C  
ATOM   4592  CB  ASN A 577       4.662 -12.022 -79.802  1.00  0.52           C  
ATOM   4593  O   ASN A 577       2.915 -12.299 -77.695  1.00  0.51           O  
ATOM   4594  CG  ASN A 577       5.290 -10.714 -79.363  1.00  0.50           C  
ATOM   4595  ND2 ASN A 577       5.310  -9.735 -80.260  1.00  0.46           N  
ATOM   4596  OD1 ASN A 577       5.754 -10.584 -78.227  1.00  0.51           O  
ATOM   4597  N   CYS A 578       3.932 -13.895 -76.632  1.00  0.53           N  
ATOM   4598  CA  CYS A 578       3.013 -14.061 -75.512  1.00  0.54           C  
ATOM   4599  C   CYS A 578       2.946 -12.793 -74.668  1.00  0.53           C  
ATOM   4600  CB  CYS A 578       3.438 -15.242 -74.640  1.00  0.49           C  
ATOM   4601  O   CYS A 578       1.950 -12.547 -73.986  1.00  0.51           O  
ATOM   4602  SG  CYS A 578       3.459 -16.822 -75.515  1.00  0.55           S  
ATOM   4603  N   PHE A 579       3.798 -11.765 -74.817  1.00  0.56           N  
ATOM   4604  CA  PHE A 579       3.844 -10.601 -73.940  1.00  0.56           C  
ATOM   4605  C   PHE A 579       4.012  -9.320 -74.748  1.00  0.56           C  
ATOM   4606  CB  PHE A 579       4.985 -10.735 -72.926  1.00  0.53           C  
ATOM   4607  O   PHE A 579       5.054  -9.105 -75.371  1.00  0.54           O  
ATOM   4608  CG  PHE A 579       4.546 -10.582 -71.495  1.00  0.51           C  
ATOM   4609  CD1 PHE A 579       4.675  -9.363 -70.840  1.00  0.47           C  
ATOM   4610  CD2 PHE A 579       4.004 -11.658 -70.803  1.00  0.47           C  
ATOM   4611  CE1 PHE A 579       4.270  -9.218 -69.515  1.00  0.46           C  
ATOM   4612  CE2 PHE A 579       3.597 -11.521 -69.479  1.00  0.48           C  
ATOM   4613  CZ  PHE A 579       3.731 -10.300 -68.837  1.00  0.44           C  
ATOM   4614  N   LYS A 580       2.807  -8.575 -75.045  1.00  0.55           N  
ATOM   4615  CA  LYS A 580       2.783  -7.223 -75.593  1.00  0.54           C  
ATOM   4616  C   LYS A 580       2.383  -6.205 -74.529  1.00  0.55           C  
ATOM   4617  CB  LYS A 580       1.823  -7.142 -76.782  1.00  0.53           C  
ATOM   4618  O   LYS A 580       1.250  -6.218 -74.045  1.00  0.53           O  
ATOM   4619  CG  LYS A 580       2.193  -6.079 -77.805  1.00  0.51           C  
ATOM   4620  CD  LYS A 580       1.249  -6.101 -79.000  1.00  0.51           C  
ATOM   4621  CE  LYS A 580       1.603  -5.020 -80.013  1.00  0.47           C  
ATOM   4622  NZ  LYS A 580       0.716  -5.074 -81.214  1.00  0.43           N  
ATOM   4623  N   HIS A 581       3.401  -5.501 -73.912  1.00  0.52           N  
ATOM   4624  CA  HIS A 581       3.320  -4.312 -73.070  1.00  0.54           C  
ATOM   4625  C   HIS A 581       3.288  -3.042 -73.913  1.00  0.52           C  
ATOM   4626  CB  HIS A 581       4.496  -4.266 -72.094  1.00  0.51           C  
ATOM   4627  O   HIS A 581       4.186  -2.809 -74.727  1.00  0.50           O  
ATOM   4628  CG  HIS A 581       4.201  -3.514 -70.835  1.00  0.51           C  
ATOM   4629  CD2 HIS A 581       3.184  -3.628 -69.949  1.00  0.47           C  
ATOM   4630  ND1 HIS A 581       5.009  -2.501 -70.367  1.00  0.44           N  
ATOM   4631  CE1 HIS A 581       4.500  -2.023 -69.243  1.00  0.44           C  
ATOM   4632  NE2 HIS A 581       3.392  -2.690 -68.968  1.00  0.40           N  
ATOM   4633  N   TYR A 582       2.136  -2.343 -73.904  1.00  0.53           N  
ATOM   4634  CA  TYR A 582       2.034  -0.964 -74.369  1.00  0.53           C  
ATOM   4635  C   TYR A 582       2.479   0.011 -73.285  1.00  0.53           C  
ATOM   4636  CB  TYR A 582       0.600  -0.646 -74.800  1.00  0.52           C  
ATOM   4637  O   TYR A 582       1.729   0.290 -72.346  1.00  0.51           O  
ATOM   4638  CG  TYR A 582       0.168  -1.370 -76.052  1.00  0.50           C  
ATOM   4639  CD1 TYR A 582       0.484  -0.870 -77.313  1.00  0.47           C  
ATOM   4640  CD2 TYR A 582      -0.557  -2.554 -75.977  1.00  0.47           C  
ATOM   4641  CE1 TYR A 582       0.087  -1.532 -78.470  1.00  0.48           C  
ATOM   4642  CE2 TYR A 582      -0.960  -3.225 -77.128  1.00  0.49           C  
ATOM   4643  OH  TYR A 582      -1.029  -3.367 -79.509  1.00  0.47           O  
ATOM   4644  CZ  TYR A 582      -0.633  -2.707 -78.367  1.00  0.47           C  
ATOM   4645  N   LEU A 583       3.764   0.213 -72.818  1.00  0.48           N  
ATOM   4646  CA  LEU A 583       4.325   1.355 -72.105  1.00  0.47           C  
ATOM   4647  C   LEU A 583       4.237   2.621 -72.951  1.00  0.47           C  
ATOM   4648  CB  LEU A 583       5.782   1.084 -71.721  1.00  0.46           C  
ATOM   4649  O   LEU A 583       4.917   2.738 -73.973  1.00  0.45           O  
ATOM   4650  CG  LEU A 583       6.013   0.019 -70.647  1.00  0.44           C  
ATOM   4651  CD1 LEU A 583       7.460  -0.462 -70.681  1.00  0.41           C  
ATOM   4652  CD2 LEU A 583       5.657   0.563 -69.268  1.00  0.41           C  
ATOM   4653  N   PHE A 584       2.975   3.221 -73.018  1.00  0.44           N  
ATOM   4654  CA  PHE A 584       2.938   4.533 -73.652  1.00  0.44           C  
ATOM   4655  C   PHE A 584       3.583   5.585 -72.759  1.00  0.44           C  
ATOM   4656  CB  PHE A 584       1.495   4.933 -73.978  1.00  0.42           C  
ATOM   4657  O   PHE A 584       3.204   5.736 -71.595  1.00  0.42           O  
ATOM   4658  CG  PHE A 584       0.854   4.083 -75.041  1.00  0.40           C  
ATOM   4659  CD1 PHE A 584       1.107   4.319 -76.386  1.00  0.37           C  
ATOM   4660  CD2 PHE A 584      -0.002   3.046 -74.694  1.00  0.38           C  
ATOM   4661  CE1 PHE A 584       0.515   3.534 -77.373  1.00  0.41           C  
ATOM   4662  CE2 PHE A 584      -0.597   2.256 -75.674  1.00  0.42           C  
ATOM   4663  CZ  PHE A 584      -0.338   2.503 -77.012  1.00  0.37           C  
ATOM   4664  N   ARG A 585       4.823   5.841 -72.745  1.00  0.44           N  
ATOM   4665  CA  ARG A 585       5.423   7.143 -72.472  1.00  0.43           C  
ATOM   4666  C   ARG A 585       4.552   8.272 -73.012  1.00  0.44           C  
ATOM   4667  CB  ARG A 585       6.825   7.227 -73.079  1.00  0.41           C  
ATOM   4668  O   ARG A 585       4.374   8.401 -74.225  1.00  0.41           O  
ATOM   4669  CG  ARG A 585       7.837   7.942 -72.197  1.00  0.39           C  
ATOM   4670  CD  ARG A 585       9.205   8.021 -72.859  1.00  0.40           C  
ATOM   4671  NE  ARG A 585      10.165   8.743 -72.027  1.00  0.37           N  
ATOM   4672  NH1 ARG A 585      11.918   8.545 -73.518  1.00  0.30           N  
ATOM   4673  NH2 ARG A 585      12.218   9.642 -71.528  1.00  0.26           N  
ATOM   4674  CZ  ARG A 585      11.432   8.975 -72.360  1.00  0.35           C  
ATOM   4675  N   LYS A 586       3.424   8.771 -72.265  1.00  0.39           N  
ATOM   4676  CA  LYS A 586       3.245  10.182 -72.594  1.00  0.39           C  
ATOM   4677  C   LYS A 586       4.543  10.961 -72.399  1.00  0.39           C  
ATOM   4678  CB  LYS A 586       2.133  10.795 -71.742  1.00  0.37           C  
ATOM   4679  O   LYS A 586       5.117  10.958 -71.308  1.00  0.37           O  
ATOM   4680  CG  LYS A 586       1.013  11.432 -72.551  1.00  0.35           C  
ATOM   4681  CD  LYS A 586      -0.050  12.045 -71.648  1.00  0.39           C  
ATOM   4682  CE  LYS A 586      -1.178  12.671 -72.457  1.00  0.33           C  
ATOM   4683  NZ  LYS A 586      -2.212  13.293 -71.576  1.00  0.34           N  
ATOM   4684  N   ASN A 587       5.352  10.968 -73.414  1.00  0.41           N  
ATOM   4685  CA  ASN A 587       6.155  12.181 -73.530  1.00  0.41           C  
ATOM   4686  C   ASN A 587       5.594  13.309 -72.670  1.00  0.41           C  
ATOM   4687  CB  ASN A 587       6.250  12.624 -74.992  1.00  0.38           C  
ATOM   4688  O   ASN A 587       4.469  13.762 -72.888  1.00  0.38           O  
ATOM   4689  CG  ASN A 587       7.473  13.478 -75.265  1.00  0.37           C  
ATOM   4690  ND2 ASN A 587       7.951  13.450 -76.503  1.00  0.38           N  
ATOM   4691  OD1 ASN A 587       7.983  14.156 -74.370  1.00  0.41           O  
ATOM   4692  N   SER A 588       6.019  13.456 -71.409  1.00  0.37           N  
ATOM   4693  CA  SER A 588       5.897  14.703 -70.661  1.00  0.38           C  
ATOM   4694  C   SER A 588       6.267  15.904 -71.525  1.00  0.38           C  
ATOM   4695  CB  SER A 588       6.782  14.670 -69.414  1.00  0.35           C  
ATOM   4696  O   SER A 588       5.821  17.024 -71.266  1.00  0.35           O  
ATOM   4697  OG  SER A 588       8.123  14.367 -69.757  1.00  0.39           O  
ATOM   4698  N   GLU A 589       6.746  15.649 -72.762  1.00  0.38           N  
ATOM   4699  CA  GLU A 589       6.946  16.889 -73.506  1.00  0.38           C  
ATOM   4700  C   GLU A 589       6.086  16.921 -74.767  1.00  0.38           C  
ATOM   4701  CB  GLU A 589       8.422  17.065 -73.871  1.00  0.34           C  
ATOM   4702  O   GLU A 589       5.570  17.975 -75.146  1.00  0.35           O  
ATOM   4703  CG  GLU A 589       9.269  17.642 -72.747  1.00  0.33           C  
ATOM   4704  CD  GLU A 589      10.726  17.840 -73.134  1.00  0.39           C  
ATOM   4705  OE1 GLU A 589      11.112  17.456 -74.262  1.00  0.46           O  
ATOM   4706  OE2 GLU A 589      11.488  18.382 -72.303  1.00  0.40           O  
ATOM   4707  N   THR A 590       5.655  15.816 -75.177  1.00  0.40           N  
ATOM   4708  CA  THR A 590       5.080  15.942 -76.511  1.00  0.38           C  
ATOM   4709  C   THR A 590       3.737  15.223 -76.592  1.00  0.40           C  
ATOM   4710  CB  THR A 590       6.031  15.381 -77.585  1.00  0.34           C  
ATOM   4711  O   THR A 590       2.998  15.382 -77.566  1.00  0.37           O  
ATOM   4712  CG2 THR A 590       7.344  16.156 -77.615  1.00  0.34           C  
ATOM   4713  OG1 THR A 590       6.307  14.005 -77.298  1.00  0.38           O  
ATOM   4714  N   GLY A 591       2.989  14.868 -75.447  1.00  0.43           N  
ATOM   4715  CA  GLY A 591       1.662  14.322 -75.681  1.00  0.41           C  
ATOM   4716  C   GLY A 591       1.656  13.171 -76.669  1.00  0.43           C  
ATOM   4717  O   GLY A 591       0.613  12.562 -76.914  1.00  0.40           O  
ATOM   4718  N   VAL A 592       2.963  12.622 -77.109  1.00  0.39           N  
ATOM   4719  CA  VAL A 592       2.979  11.568 -78.117  1.00  0.40           C  
ATOM   4720  C   VAL A 592       3.525  10.278 -77.508  1.00  0.39           C  
ATOM   4721  CB  VAL A 592       3.818  11.973 -79.350  1.00  0.35           C  
ATOM   4722  O   VAL A 592       4.593  10.280 -76.891  1.00  0.37           O  
ATOM   4723  CG1 VAL A 592       3.711  10.916 -80.447  1.00  0.33           C  
ATOM   4724  CG2 VAL A 592       3.373  13.337 -79.872  1.00  0.34           C  
ATOM   4725  N   GLN A 593       2.686   9.204 -77.119  1.00  0.38           N  
ATOM   4726  CA  GLN A 593       2.578   7.758 -76.959  1.00  0.40           C  
ATOM   4727  C   GLN A 593       3.719   7.039 -77.672  1.00  0.39           C  
ATOM   4728  CB  GLN A 593       1.232   7.258 -77.486  1.00  0.36           C  
ATOM   4729  O   GLN A 593       3.837   7.113 -78.897  1.00  0.37           O  
ATOM   4730  CG  GLN A 593       0.168   7.104 -76.407  1.00  0.35           C  
ATOM   4731  CD  GLN A 593      -1.143   6.566 -76.948  1.00  0.41           C  
ATOM   4732  NE2 GLN A 593      -2.067   6.242 -76.050  1.00  0.33           N  
ATOM   4733  OE1 GLN A 593      -1.325   6.443 -78.164  1.00  0.47           O  
ATOM   4734  N   SER A 594       5.101   6.978 -77.153  1.00  0.42           N  
ATOM   4735  CA  SER A 594       6.070   6.035 -77.701  1.00  0.43           C  
ATOM   4736  C   SER A 594       5.708   4.598 -77.341  1.00  0.42           C  
ATOM   4737  CB  SER A 594       7.477   6.357 -77.196  1.00  0.38           C  
ATOM   4738  O   SER A 594       5.190   4.337 -76.253  1.00  0.39           O  
ATOM   4739  OG  SER A 594       7.506   6.399 -75.780  1.00  0.38           O  
ATOM   4740  N   GLY A 595       5.452   3.688 -78.579  1.00  0.41           N  
ATOM   4741  CA  GLY A 595       5.241   2.342 -79.087  1.00  0.40           C  
ATOM   4742  C   GLY A 595       5.523   1.264 -78.057  1.00  0.41           C  
ATOM   4743  O   GLY A 595       6.135   1.533 -77.022  1.00  0.38           O  
ATOM   4744  N   PRO A 596       4.674   0.267 -77.914  1.00  0.50           N  
ATOM   4745  CA  PRO A 596       4.673  -0.954 -77.104  1.00  0.50           C  
ATOM   4746  C   PRO A 596       6.044  -1.624 -77.045  1.00  0.51           C  
ATOM   4747  CB  PRO A 596       3.658  -1.850 -77.818  1.00  0.48           C  
ATOM   4748  O   PRO A 596       6.766  -1.650 -78.045  1.00  0.49           O  
ATOM   4749  CG  PRO A 596       3.595  -1.319 -79.214  1.00  0.46           C  
ATOM   4750  CD  PRO A 596       4.100   0.095 -79.210  1.00  0.48           C  
ATOM   4751  N   ASP A 597       6.788  -1.813 -75.949  1.00  0.44           N  
ATOM   4752  CA  ASP A 597       7.937  -2.645 -75.605  1.00  0.46           C  
ATOM   4753  C   ASP A 597       7.530  -4.110 -75.460  1.00  0.45           C  
ATOM   4754  CB  ASP A 597       8.589  -2.151 -74.312  1.00  0.43           C  
ATOM   4755  O   ASP A 597       6.574  -4.427 -74.749  1.00  0.43           O  
ATOM   4756  CG  ASP A 597      10.106  -2.223 -74.348  1.00  0.41           C  
ATOM   4757  OD1 ASP A 597      10.668  -2.751 -75.331  1.00  0.42           O  
ATOM   4758  OD2 ASP A 597      10.744  -1.749 -73.383  1.00  0.45           O  
ATOM   4759  N   TYR A 598       7.885  -5.134 -76.487  1.00  0.51           N  
ATOM   4760  CA  TYR A 598       7.758  -6.576 -76.664  1.00  0.51           C  
ATOM   4761  C   TYR A 598       8.747  -7.323 -75.778  1.00  0.51           C  
ATOM   4762  CB  TYR A 598       7.979  -6.959 -78.131  1.00  0.48           C  
ATOM   4763  O   TYR A 598       9.951  -7.060 -75.821  1.00  0.49           O  
ATOM   4764  CG  TYR A 598       7.043  -6.260 -79.088  1.00  0.46           C  
ATOM   4765  CD1 TYR A 598       5.781  -6.780 -79.363  1.00  0.42           C  
ATOM   4766  CD2 TYR A 598       7.421  -5.080 -79.719  1.00  0.41           C  
ATOM   4767  CE1 TYR A 598       4.916  -6.141 -80.245  1.00  0.42           C  
ATOM   4768  CE2 TYR A 598       6.564  -4.433 -80.604  1.00  0.45           C  
ATOM   4769  OH  TYR A 598       4.465  -4.333 -81.734  1.00  0.35           O  
ATOM   4770  CZ  TYR A 598       5.316  -4.970 -80.860  1.00  0.37           C  
ATOM   4771  N   ALA A 599       8.454  -7.938 -74.710  1.00  0.52           N  
ATOM   4772  CA  ALA A 599       9.173  -9.087 -74.166  1.00  0.51           C  
ATOM   4773  C   ALA A 599       8.558 -10.398 -74.649  1.00  0.51           C  
ATOM   4774  CB  ALA A 599       9.181  -9.037 -72.640  1.00  0.49           C  
ATOM   4775  O   ALA A 599       7.353 -10.615 -74.506  1.00  0.49           O  
ATOM   4776  N   THR A 600       9.088 -11.064 -75.759  1.00  0.48           N  
ATOM   4777  CA  THR A 600       8.759 -12.310 -76.444  1.00  0.48           C  
ATOM   4778  C   THR A 600       9.310 -13.510 -75.679  1.00  0.48           C  
ATOM   4779  CB  THR A 600       9.309 -12.318 -77.882  1.00  0.44           C  
ATOM   4780  O   THR A 600      10.463 -13.497 -75.241  1.00  0.45           O  
ATOM   4781  CG2 THR A 600       8.314 -11.696 -78.855  1.00  0.40           C  
ATOM   4782  OG1 THR A 600      10.532 -11.572 -77.924  1.00  0.38           O  
ATOM   4783  N   LEU A 601       8.527 -14.352 -74.968  1.00  0.50           N  
ATOM   4784  CA  LEU A 601       8.542 -15.722 -74.467  1.00  0.49           C  
ATOM   4785  C   LEU A 601       8.935 -16.699 -75.569  1.00  0.49           C  
ATOM   4786  CB  LEU A 601       7.172 -16.100 -73.898  1.00  0.46           C  
ATOM   4787  O   LEU A 601       8.197 -16.875 -76.541  1.00  0.47           O  
ATOM   4788  CG  LEU A 601       6.828 -15.528 -72.522  1.00  0.44           C  
ATOM   4789  CD1 LEU A 601       5.322 -15.581 -72.287  1.00  0.39           C  
ATOM   4790  CD2 LEU A 601       7.572 -16.285 -71.427  1.00  0.41           C  
ATOM   4791  N   GLY A 602      10.118 -16.486 -76.367  1.00  0.53           N  
ATOM   4792  CA  GLY A 602      10.695 -17.484 -77.253  1.00  0.51           C  
ATOM   4793  C   GLY A 602       9.775 -17.869 -78.397  1.00  0.52           C  
ATOM   4794  O   GLY A 602       8.583 -17.559 -78.373  1.00  0.50           O  
ATOM   4795  N   MET A 603      10.115 -18.047 -79.529  1.00  0.53           N  
ATOM   4796  CA  MET A 603       9.698 -18.501 -80.853  1.00  0.53           C  
ATOM   4797  C   MET A 603       9.538 -20.017 -80.884  1.00  0.53           C  
ATOM   4798  CB  MET A 603      10.706 -18.059 -81.916  1.00  0.48           C  
ATOM   4799  O   MET A 603      10.529 -20.750 -80.887  1.00  0.50           O  
ATOM   4800  CG  MET A 603      10.746 -16.556 -82.136  1.00  0.45           C  
ATOM   4801  SD  MET A 603      11.753 -16.086 -83.596  1.00  0.47           S  
ATOM   4802  CE  MET A 603      13.188 -17.170 -83.357  1.00  0.37           C  
ATOM   4803  N   TYR A 604       8.396 -20.538 -80.446  1.00  0.62           N  
ATOM   4804  CA  TYR A 604       8.050 -21.953 -80.375  1.00  0.62           C  
ATOM   4805  C   TYR A 604       7.499 -22.447 -81.708  1.00  0.62           C  
ATOM   4806  CB  TYR A 604       7.026 -22.201 -79.264  1.00  0.58           C  
ATOM   4807  O   TYR A 604       6.432 -22.011 -82.146  1.00  0.59           O  
ATOM   4808  CG  TYR A 604       7.500 -21.774 -77.896  1.00  0.55           C  
ATOM   4809  CD1 TYR A 604       8.361 -22.578 -77.153  1.00  0.50           C  
ATOM   4810  CD2 TYR A 604       7.087 -20.566 -77.343  1.00  0.52           C  
ATOM   4811  CE1 TYR A 604       8.799 -22.190 -75.891  1.00  0.51           C  
ATOM   4812  CE2 TYR A 604       7.519 -20.168 -76.082  1.00  0.52           C  
ATOM   4813  OH  TYR A 604       8.804 -20.595 -74.116  1.00  0.48           O  
ATOM   4814  CZ  TYR A 604       8.374 -20.985 -75.365  1.00  0.46           C  
ATOM   4815  N   LYS A 605       8.270 -23.077 -82.520  1.00  0.66           N  
ATOM   4816  CA  LYS A 605       8.005 -23.834 -83.740  1.00  0.67           C  
ATOM   4817  C   LYS A 605       8.221 -25.328 -83.518  1.00  0.66           C  
ATOM   4818  CB  LYS A 605       8.894 -23.341 -84.882  1.00  0.63           C  
ATOM   4819  O   LYS A 605       9.108 -25.727 -82.760  1.00  0.64           O  
ATOM   4820  CG  LYS A 605      10.383 -23.535 -84.636  1.00  0.61           C  
ATOM   4821  CD  LYS A 605      11.216 -22.996 -85.792  1.00  0.61           C  
ATOM   4822  CE  LYS A 605      12.707 -23.178 -85.540  1.00  0.54           C  
ATOM   4823  NZ  LYS A 605      13.529 -22.619 -86.655  1.00  0.48           N  
ATOM   4824  N   GLY A 606       7.273 -26.160 -83.987  1.00  0.72           N  
ATOM   4825  CA  GLY A 606       7.145 -27.603 -83.855  1.00  0.74           C  
ATOM   4826  C   GLY A 606       6.006 -28.021 -82.944  1.00  0.73           C  
ATOM   4827  O   GLY A 606       4.931 -27.419 -82.971  1.00  0.72           O  
ATOM   4828  N   SER A 607       6.179 -29.172 -82.324  1.00  0.71           N  
ATOM   4829  CA  SER A 607       5.305 -29.752 -81.310  1.00  0.72           C  
ATOM   4830  C   SER A 607       6.045 -29.952 -79.991  1.00  0.71           C  
ATOM   4831  CB  SER A 607       4.736 -31.087 -81.792  1.00  0.68           C  
ATOM   4832  O   SER A 607       7.200 -30.381 -79.981  1.00  0.69           O  
ATOM   4833  OG  SER A 607       4.063 -30.929 -83.030  1.00  0.65           O  
ATOM   4834  N   ALA A 608       5.571 -29.262 -79.031  1.00  0.73           N  
ATOM   4835  CA  ALA A 608       5.961 -29.527 -77.648  1.00  0.73           C  
ATOM   4836  C   ALA A 608       4.738 -29.774 -76.771  1.00  0.73           C  
ATOM   4837  CB  ALA A 608       6.783 -28.364 -77.096  1.00  0.71           C  
ATOM   4838  O   ALA A 608       3.693 -29.147 -76.960  1.00  0.72           O  
ATOM   4839  N   ASP A 609       4.747 -30.876 -76.013  1.00  0.71           N  
ATOM   4840  CA  ASP A 609       3.814 -31.112 -74.915  1.00  0.72           C  
ATOM   4841  C   ASP A 609       3.841 -29.960 -73.914  1.00  0.71           C  
ATOM   4842  CB  ASP A 609       4.140 -32.430 -74.209  1.00  0.68           C  
ATOM   4843  O   ASP A 609       4.604 -29.005 -74.079  1.00  0.69           O  
ATOM   4844  CG  ASP A 609       2.970 -32.980 -73.412  1.00  0.64           C  
ATOM   4845  OD1 ASP A 609       1.875 -32.378 -73.440  1.00  0.66           O  
ATOM   4846  OD2 ASP A 609       3.146 -34.024 -72.746  1.00  0.71           O  
ATOM   4847  N   TRP A 610       2.997 -29.925 -73.025  1.00  0.74           N  
ATOM   4848  CA  TRP A 610       2.792 -28.918 -71.989  1.00  0.76           C  
ATOM   4849  C   TRP A 610       4.121 -28.492 -71.374  1.00  0.73           C  
ATOM   4850  CB  TRP A 610       1.857 -29.450 -70.900  1.00  0.70           C  
ATOM   4851  O   TRP A 610       4.792 -29.291 -70.717  1.00  0.67           O  
ATOM   4852  CG  TRP A 610       0.440 -29.638 -71.352  1.00  0.64           C  
ATOM   4853  CD1 TRP A 610      -0.204 -30.824 -71.574  1.00  0.57           C  
ATOM   4854  CD2 TRP A 610      -0.508 -28.606 -71.641  1.00  0.63           C  
ATOM   4855  CE2 TRP A 610      -1.708 -29.239 -72.034  1.00  0.66           C  
ATOM   4856  CE3 TRP A 610      -0.460 -27.206 -71.606  1.00  0.76           C  
ATOM   4857  NE1 TRP A 610      -1.496 -30.591 -71.984  1.00  0.75           N  
ATOM   4858  CH2 TRP A 610      -2.776 -27.151 -72.346  1.00  0.72           C  
ATOM   4859  CZ2 TRP A 610      -2.851 -28.519 -72.389  1.00  0.73           C  
ATOM   4860  CZ3 TRP A 610      -1.598 -26.491 -71.960  1.00  0.73           C  
ATOM   4861  N   LYS A 611       4.514 -27.365 -71.817  1.00  0.74           N  
ATOM   4862  CA  LYS A 611       5.715 -26.692 -71.329  1.00  0.75           C  
ATOM   4863  C   LYS A 611       5.357 -25.455 -70.510  1.00  0.74           C  
ATOM   4864  CB  LYS A 611       6.624 -26.304 -72.495  1.00  0.72           C  
ATOM   4865  O   LYS A 611       4.542 -24.635 -70.939  1.00  0.74           O  
ATOM   4866  CG  LYS A 611       7.584 -27.405 -72.925  1.00  0.69           C  
ATOM   4867  CD  LYS A 611       8.677 -26.867 -73.840  1.00  0.67           C  
ATOM   4868  CE  LYS A 611       9.669 -27.956 -74.225  1.00  0.62           C  
ATOM   4869  NZ  LYS A 611      10.794 -27.415 -75.046  1.00  0.59           N  
ATOM   4870  N   TYR A 612       5.850 -25.501 -69.348  1.00  0.76           N  
ATOM   4871  CA  TYR A 612       5.782 -24.353 -68.452  1.00  0.77           C  
ATOM   4872  C   TYR A 612       6.741 -23.255 -68.898  1.00  0.76           C  
ATOM   4873  CB  TYR A 612       6.103 -24.773 -67.014  1.00  0.74           C  
ATOM   4874  O   TYR A 612       7.948 -23.483 -69.006  1.00  0.73           O  
ATOM   4875  CG  TYR A 612       5.919 -23.668 -66.003  1.00  0.74           C  
ATOM   4876  CD1 TYR A 612       4.655 -23.153 -65.727  1.00  0.72           C  
ATOM   4877  CD2 TYR A 612       7.009 -23.136 -65.323  1.00  0.73           C  
ATOM   4878  CE1 TYR A 612       4.481 -22.133 -64.797  1.00  0.72           C  
ATOM   4879  CE2 TYR A 612       6.848 -22.115 -64.391  1.00  0.71           C  
ATOM   4880  OH  TYR A 612       5.415 -20.612 -63.214  1.00  0.69           O  
ATOM   4881  CZ  TYR A 612       5.582 -21.622 -64.135  1.00  0.68           C  
ATOM   4882  N   ILE A 613       6.218 -22.109 -69.256  1.00  0.73           N  
ATOM   4883  CA  ILE A 613       7.000 -20.945 -69.660  1.00  0.73           C  
ATOM   4884  C   ILE A 613       6.818 -19.822 -68.642  1.00  0.73           C  
ATOM   4885  CB  ILE A 613       6.602 -20.459 -71.072  1.00  0.71           C  
ATOM   4886  O   ILE A 613       5.703 -19.569 -68.181  1.00  0.71           O  
ATOM   4887  CG1 ILE A 613       5.125 -20.049 -71.098  1.00  0.64           C  
ATOM   4888  CG2 ILE A 613       6.889 -21.541 -72.117  1.00  0.65           C  
ATOM   4889  CD1 ILE A 613       4.698 -19.356 -72.385  1.00  0.63           C  
ATOM   4890  N   THR A 614       7.992 -19.403 -68.110  1.00  0.73           N  
ATOM   4891  CA  THR A 614       8.024 -18.296 -67.161  1.00  0.73           C  
ATOM   4892  C   THR A 614       9.032 -17.238 -67.600  1.00  0.72           C  
ATOM   4893  CB  THR A 614       8.374 -18.786 -65.744  1.00  0.70           C  
ATOM   4894  O   THR A 614      10.079 -17.565 -68.162  1.00  0.69           O  
ATOM   4895  CG2 THR A 614       9.760 -19.421 -65.708  1.00  0.65           C  
ATOM   4896  OG1 THR A 614       8.347 -17.674 -64.840  1.00  0.68           O  
ATOM   4897  N   PHE A 615       8.700 -15.913 -67.568  1.00  0.67           N  
ATOM   4898  CA  PHE A 615       9.629 -14.802 -67.735  1.00  0.67           C  
ATOM   4899  C   PHE A 615       9.297 -13.669 -66.772  1.00  0.67           C  
ATOM   4900  CB  PHE A 615       9.603 -14.289 -69.178  1.00  0.65           C  
ATOM   4901  O   PHE A 615       8.125 -13.413 -66.487  1.00  0.65           O  
ATOM   4902  CG  PHE A 615       8.342 -13.551 -69.537  1.00  0.63           C  
ATOM   4903  CD1 PHE A 615       7.241 -14.231 -70.042  1.00  0.58           C  
ATOM   4904  CD2 PHE A 615       8.258 -12.174 -69.369  1.00  0.58           C  
ATOM   4905  CE1 PHE A 615       6.073 -13.550 -70.375  1.00  0.55           C  
ATOM   4906  CE2 PHE A 615       7.094 -11.487 -69.699  1.00  0.55           C  
ATOM   4907  CZ  PHE A 615       6.003 -12.176 -70.203  1.00  0.54           C  
ATOM   4908  N   THR A 616      10.288 -13.290 -66.184  1.00  0.70           N  
ATOM   4909  CA  THR A 616      10.286 -12.203 -65.211  1.00  0.70           C  
ATOM   4910  C   THR A 616      10.719 -10.893 -65.863  1.00  0.70           C  
ATOM   4911  CB  THR A 616      11.211 -12.518 -64.020  1.00  0.67           C  
ATOM   4912  O   THR A 616      11.745 -10.842 -66.543  1.00  0.67           O  
ATOM   4913  CG2 THR A 616      11.172 -11.400 -62.984  1.00  0.63           C  
ATOM   4914  OG1 THR A 616      10.788 -13.740 -63.404  1.00  0.67           O  
ATOM   4915  N   TYR A 617       9.808  -9.912 -66.076  1.00  0.66           N  
ATOM   4916  CA  TYR A 617      10.030  -8.553 -66.558  1.00  0.66           C  
ATOM   4917  C   TYR A 617      10.253  -7.592 -65.397  1.00  0.66           C  
ATOM   4918  CB  TYR A 617       8.843  -8.083 -67.405  1.00  0.64           C  
ATOM   4919  O   TYR A 617       9.445  -7.532 -64.468  1.00  0.63           O  
ATOM   4920  CG  TYR A 617       9.190  -6.984 -68.379  1.00  0.62           C  
ATOM   4921  CD1 TYR A 617       9.623  -7.281 -69.669  1.00  0.59           C  
ATOM   4922  CD2 TYR A 617       9.087  -5.646 -68.012  1.00  0.59           C  
ATOM   4923  CE1 TYR A 617       9.946  -6.271 -70.570  1.00  0.57           C  
ATOM   4924  CE2 TYR A 617       9.407  -4.629 -68.904  1.00  0.57           C  
ATOM   4925  OH  TYR A 617      10.153  -3.947 -71.067  1.00  0.56           O  
ATOM   4926  CZ  TYR A 617       9.834  -4.950 -70.179  1.00  0.57           C  
ATOM   4927  N   ASP A 618      11.463  -6.845 -65.246  1.00  0.60           N  
ATOM   4928  CA  ASP A 618      11.897  -5.859 -64.261  1.00  0.60           C  
ATOM   4929  C   ASP A 618      11.445  -4.454 -64.654  1.00  0.60           C  
ATOM   4930  CB  ASP A 618      13.418  -5.896 -64.098  1.00  0.57           C  
ATOM   4931  O   ASP A 618      12.012  -3.846 -65.564  1.00  0.58           O  
ATOM   4932  CG  ASP A 618      13.905  -5.109 -62.894  1.00  0.55           C  
ATOM   4933  OD1 ASP A 618      13.105  -4.364 -62.288  1.00  0.56           O  
ATOM   4934  OD2 ASP A 618      15.100  -5.234 -62.549  1.00  0.62           O  
ATOM   4935  N   TYR A 619      10.271  -4.197 -64.288  1.00  0.64           N  
ATOM   4936  CA  TYR A 619       9.786  -2.828 -64.422  1.00  0.64           C  
ATOM   4937  C   TYR A 619      10.589  -1.876 -63.543  1.00  0.64           C  
ATOM   4938  CB  TYR A 619       8.300  -2.746 -64.058  1.00  0.62           C
[truncated: 537,548 more chars]
