# Supplementary material for: DepoScope: Accurate phage depolymerase annotation and domain delineation using large language models
Source: PLoS Comput Biol. 2024 Aug 5;20(8):e1011831. doi: 10.1371/journal.pcbi.1011831 (PMC11326577; doi:10.1371/journal.pcbi.1011831)
Supplement: S1 Data — (ZIP) [file pcbi.1011831.s003.zip › FN_FP_deposcope_032024/False_negatives/FR671406.1__CBW38974.pdb]

PARENT N/A
ATOM      1  N   MET A   1     -45.817 -40.096  22.961  1.00  0.27           N  
ATOM      2  CA  MET A   1     -45.689 -38.917  23.812  1.00  0.36           C  
ATOM      3  C   MET A   1     -47.057 -38.320  24.124  1.00  0.29           C  
ATOM      4  CB  MET A   1     -44.798 -37.867  23.146  1.00  0.29           C  
ATOM      5  O   MET A   1     -47.761 -37.865  23.220  1.00  0.30           O  
ATOM      6  CG  MET A   1     -43.590 -37.469  23.979  1.00  0.32           C  
ATOM      7  SD  MET A   1     -42.569 -36.180  23.166  1.00  0.21           S  
ATOM      8  CE  MET A   1     -41.426 -37.225  22.221  1.00  0.30           C  
ATOM      9  N   ASP A   2     -47.461 -38.557  25.327  1.00  0.32           N  
ATOM     10  CA  ASP A   2     -48.791 -38.045  25.642  1.00  0.33           C  
ATOM     11  C   ASP A   2     -48.804 -36.518  25.649  1.00  0.32           C  
ATOM     12  CB  ASP A   2     -49.266 -38.581  26.994  1.00  0.31           C  
ATOM     13  O   ASP A   2     -47.747 -35.883  25.681  1.00  0.32           O  
ATOM     14  CG  ASP A   2     -48.499 -37.996  28.167  1.00  0.31           C  
ATOM     15  OD1 ASP A   2     -47.934 -36.889  28.035  1.00  0.36           O  
ATOM     16  OD2 ASP A   2     -48.457 -38.649  29.232  1.00  0.43           O  
ATOM     17  N   ALA A   3     -49.923 -35.743  25.010  1.00  0.42           N  
ATOM     18  CA  ALA A   3     -50.048 -34.319  24.708  1.00  0.44           C  
ATOM     19  C   ALA A   3     -49.260 -33.476  25.706  1.00  0.42           C  
ATOM     20  CB  ALA A   3     -51.517 -33.903  24.707  1.00  0.40           C  
ATOM     21  O   ALA A   3     -48.754 -32.405  25.360  1.00  0.41           O  
ATOM     22  N   LEU A   4     -49.026 -33.894  27.133  1.00  0.47           N  
ATOM     23  CA  LEU A   4     -48.111 -33.246  28.066  1.00  0.48           C  
ATOM     24  C   LEU A   4     -46.666 -33.625  27.762  1.00  0.47           C  
ATOM     25  CB  LEU A   4     -48.458 -33.626  29.508  1.00  0.44           C  
ATOM     26  O   LEU A   4     -45.783 -32.764  27.748  1.00  0.46           O  
ATOM     27  CG  LEU A   4     -48.179 -32.565  30.574  1.00  0.42           C  
ATOM     28  CD1 LEU A   4     -49.472 -31.864  30.976  1.00  0.31           C  
ATOM     29  CD2 LEU A   4     -47.505 -33.193  31.790  1.00  0.35           C  
ATOM     30  N   THR A   5     -46.272 -34.812  27.426  1.00  0.46           N  
ATOM     31  CA  THR A   5     -44.936 -35.253  27.042  1.00  0.47           C  
ATOM     32  C   THR A   5     -44.583 -34.755  25.644  1.00  0.46           C  
ATOM     33  CB  THR A   5     -44.821 -36.788  27.087  1.00  0.42           C  
ATOM     34  O   THR A   5     -43.429 -34.418  25.372  1.00  0.44           O  
ATOM     35  CG2 THR A   5     -43.370 -37.226  27.256  1.00  0.37           C  
ATOM     36  OG1 THR A   5     -45.590 -37.287  28.188  1.00  0.40           O  
ATOM     37  N   ARG A   6     -45.516 -34.557  24.781  1.00  0.44           N  
ATOM     38  CA  ARG A   6     -45.358 -33.906  23.484  1.00  0.47           C  
ATOM     39  C   ARG A   6     -45.103 -32.412  23.649  1.00  0.44           C  
ATOM     40  CB  ARG A   6     -46.596 -34.134  22.614  1.00  0.42           C  
ATOM     41  O   ARG A   6     -44.230 -31.849  22.985  1.00  0.43           O  
ATOM     42  CG  ARG A   6     -46.434 -33.663  21.177  1.00  0.41           C  
ATOM     43  CD  ARG A   6     -47.238 -34.519  20.209  1.00  0.47           C  
ATOM     44  NE  ARG A   6     -47.031 -34.106  18.824  1.00  0.40           N  
ATOM     45  NH1 ARG A   6     -48.721 -35.423  17.961  1.00  0.29           N  
ATOM     46  NH2 ARG A   6     -47.467 -34.102  16.569  1.00  0.24           N  
ATOM     47  CZ  ARG A   6     -47.740 -34.545  17.788  1.00  0.31           C  
ATOM     48  N   ARG A   7     -45.838 -31.719  24.544  1.00  0.49           N  
ATOM     49  CA  ARG A   7     -45.580 -30.317  24.855  1.00  0.49           C  
ATOM     50  C   ARG A   7     -44.253 -30.154  25.589  1.00  0.49           C  
ATOM     51  CB  ARG A   7     -46.718 -29.734  25.695  1.00  0.48           C  
ATOM     52  O   ARG A   7     -43.523 -29.188  25.355  1.00  0.48           O  
ATOM     53  CG  ARG A   7     -47.715 -28.911  24.894  1.00  0.47           C  
ATOM     54  CD  ARG A   7     -48.780 -28.290  25.788  1.00  0.50           C  
ATOM     55  NE  ARG A   7     -50.013 -28.026  25.052  1.00  0.43           N  
ATOM     56  NH1 ARG A   7     -51.074 -26.958  26.806  1.00  0.31           N  
ATOM     57  NH2 ARG A   7     -52.146 -27.212  24.795  1.00  0.25           N  
ATOM     58  CZ  ARG A   7     -51.075 -27.399  25.553  1.00  0.37           C  
ATOM     59  N   GLN A   8     -43.707 -31.146  26.498  1.00  0.59           N  
ATOM     60  CA  GLN A   8     -42.400 -31.159  27.146  1.00  0.58           C  
ATOM     61  C   GLN A   8     -41.315 -31.637  26.186  1.00  0.58           C  
ATOM     62  CB  GLN A   8     -42.427 -32.047  28.392  1.00  0.55           C  
ATOM     63  O   GLN A   8     -40.191 -31.133  26.210  1.00  0.56           O  
ATOM     64  CG  GLN A   8     -43.206 -31.450  29.556  1.00  0.51           C  
ATOM     65  CD  GLN A   8     -43.296 -32.388  30.744  1.00  0.53           C  
ATOM     66  NE2 GLN A   8     -43.552 -31.829  31.923  1.00  0.41           N  
ATOM     67  OE1 GLN A   8     -43.138 -33.605  30.605  1.00  0.54           O  
ATOM     68  N   PHE A   9     -41.705 -32.484  25.244  1.00  0.49           N  
ATOM     69  CA  PHE A   9     -40.804 -32.834  24.152  1.00  0.49           C  
ATOM     70  C   PHE A   9     -40.628 -31.660  23.198  1.00  0.49           C  
ATOM     71  CB  PHE A   9     -41.330 -34.055  23.391  1.00  0.46           C  
ATOM     72  O   PHE A   9     -39.503 -31.318  22.827  1.00  0.47           O  
ATOM     73  CG  PHE A   9     -40.411 -34.532  22.299  1.00  0.42           C  
ATOM     74  CD1 PHE A   9     -39.411 -35.459  22.569  1.00  0.35           C  
ATOM     75  CD2 PHE A   9     -40.547 -34.054  21.002  1.00  0.38           C  
ATOM     76  CE1 PHE A   9     -38.559 -35.902  21.560  1.00  0.38           C  
ATOM     77  CE2 PHE A   9     -39.699 -34.492  19.989  1.00  0.45           C  
ATOM     78  CZ  PHE A   9     -38.705 -35.415  20.270  1.00  0.32           C  
ATOM     79  N   ASP A  10     -41.702 -31.062  22.875  1.00  0.52           N  
ATOM     80  CA  ASP A  10     -41.639 -29.844  22.072  1.00  0.55           C  
ATOM     81  C   ASP A  10     -40.907 -28.731  22.818  1.00  0.52           C  
ATOM     82  CB  ASP A  10     -43.046 -29.382  21.687  1.00  0.50           C  
ATOM     83  O   ASP A  10     -40.059 -28.046  22.244  1.00  0.50           O  
ATOM     84  CG  ASP A  10     -43.720 -30.303  20.685  1.00  0.48           C  
ATOM     85  OD1 ASP A  10     -43.015 -31.056  19.979  1.00  0.48           O  
ATOM     86  OD2 ASP A  10     -44.966 -30.273  20.599  1.00  0.54           O  
ATOM     87  N   ARG A  11     -40.989 -28.690  24.060  1.00  0.55           N  
ATOM     88  CA  ARG A  11     -40.285 -27.716  24.888  1.00  0.56           C  
ATOM     89  C   ARG A  11     -38.814 -28.087  25.038  1.00  0.55           C  
ATOM     90  CB  ARG A  11     -40.941 -27.608  26.266  1.00  0.53           C  
ATOM     91  O   ARG A  11     -37.950 -27.209  25.095  1.00  0.53           O  
ATOM     92  CG  ARG A  11     -41.784 -26.356  26.451  1.00  0.51           C  
ATOM     93  CD  ARG A  11     -42.376 -26.276  27.851  1.00  0.53           C  
ATOM     94  NE  ARG A  11     -43.409 -25.249  27.942  1.00  0.44           N  
ATOM     95  NH1 ARG A  11     -43.887 -25.632  30.170  1.00  0.32           N  
ATOM     96  NH2 ARG A  11     -45.021 -24.011  29.012  1.00  0.26           N  
ATOM     97  CZ  ARG A  11     -44.103 -24.966  29.041  1.00  0.39           C  
ATOM     98  N   ALA A  12     -38.450 -29.337  25.179  1.00  0.56           N  
ATOM     99  CA  ALA A  12     -37.066 -29.802  25.202  1.00  0.56           C  
ATOM    100  C   ALA A  12     -36.433 -29.708  23.817  1.00  0.56           C  
ATOM    101  CB  ALA A  12     -36.995 -31.236  25.720  1.00  0.53           C  
ATOM    102  O   ALA A  12     -35.226 -29.485  23.693  1.00  0.54           O  
ATOM    103  N   MET A  13     -37.241 -29.739  22.729  1.00  0.53           N  
ATOM    104  CA  MET A  13     -36.759 -29.492  21.373  1.00  0.56           C  
ATOM    105  C   MET A  13     -36.626 -27.997  21.106  1.00  0.53           C  
ATOM    106  CB  MET A  13     -37.699 -30.126  20.345  1.00  0.51           C  
ATOM    107  O   MET A  13     -35.853 -27.583  20.241  1.00  0.51           O  
ATOM    108  CG  MET A  13     -37.577 -31.638  20.253  1.00  0.48           C  
ATOM    109  SD  MET A  13     -36.000 -32.170  19.479  1.00  0.34           S  
ATOM    110  CE  MET A  13     -36.235 -31.526  17.799  1.00  0.38           C  
ATOM    111  N   PHE A  14     -37.230 -27.158  22.014  1.00  0.51           N  
ATOM    112  CA  PHE A  14     -37.170 -25.702  21.952  1.00  0.53           C  
ATOM    113  C   PHE A  14     -36.273 -25.150  23.054  1.00  0.51           C  
ATOM    114  CB  PHE A  14     -38.574 -25.100  22.066  1.00  0.50           C  
ATOM    115  O   PHE A  14     -36.029 -23.943  23.115  1.00  0.50           O  
ATOM    116  CG  PHE A  14     -39.433 -25.329  20.852  1.00  0.48           C  
ATOM    117  CD1 PHE A  14     -39.147 -24.692  19.651  1.00  0.42           C  
ATOM    118  CD2 PHE A  14     -40.528 -26.182  20.913  1.00  0.42           C  
ATOM    119  CE1 PHE A  14     -39.941 -24.903  18.526  1.00  0.41           C  
ATOM    120  CE2 PHE A  14     -41.326 -26.397  19.793  1.00  0.48           C  
ATOM    121  CZ  PHE A  14     -41.031 -25.756  18.600  1.00  0.37           C  
ATOM    122  N   ALA A  15     -35.599 -26.119  24.010  1.00  0.51           N  
ATOM    123  CA  ALA A  15     -34.614 -25.641  24.977  1.00  0.52           C  
ATOM    124  C   ALA A  15     -33.317 -25.233  24.283  1.00  0.51           C  
ATOM    125  CB  ALA A  15     -34.337 -26.713  26.028  1.00  0.49           C  
ATOM    126  O   ALA A  15     -32.835 -25.937  23.392  1.00  0.49           O  
ATOM    127  N   LYS A  16     -32.933 -23.969  24.108  1.00  0.44           N  
ATOM    128  CA  LYS A  16     -31.725 -23.299  23.633  1.00  0.44           C  
ATOM    129  C   LYS A  16     -30.485 -24.148  23.898  1.00  0.44           C  
ATOM    130  CB  LYS A  16     -31.575 -21.929  24.297  1.00  0.42           C  
ATOM    131  O   LYS A  16     -29.548 -24.153  23.098  1.00  0.41           O  
ATOM    132  CG  LYS A  16     -31.847 -20.757  23.366  1.00  0.40           C  
ATOM    133  CD  LYS A  16     -31.608 -19.423  24.062  1.00  0.44           C  
ATOM    134  CE  LYS A  16     -31.878 -18.249  23.130  1.00  0.34           C  
ATOM    135  NZ  LYS A  16     -31.656 -16.939  23.812  1.00  0.34           N  
ATOM    136  N   GLU A  17     -30.234 -25.032  25.033  1.00  0.46           N  
ATOM    137  CA  GLU A  17     -29.297 -26.093  25.389  1.00  0.48           C  
ATOM    138  C   GLU A  17     -30.031 -27.388  25.727  1.00  0.47           C  
ATOM    139  CB  GLU A  17     -28.421 -25.663  26.569  1.00  0.44           C  
ATOM    140  O   GLU A  17     -30.827 -27.430  26.667  1.00  0.44           O  
ATOM    141  CG  GLU A  17     -27.393 -24.599  26.215  1.00  0.42           C  
ATOM    142  CD  GLU A  17     -26.454 -24.266  27.363  1.00  0.46           C  
ATOM    143  OE1 GLU A  17     -26.616 -24.838  28.465  1.00  0.46           O  
ATOM    144  OE2 GLU A  17     -25.550 -23.424  27.161  1.00  0.41           O  
ATOM    145  N   ARG A  18     -30.169 -28.207  24.817  1.00  0.46           N  
ATOM    146  CA  ARG A  18     -30.706 -29.563  24.835  1.00  0.48           C  
ATOM    147  C   ARG A  18     -29.674 -30.554  25.362  1.00  0.47           C  
ATOM    148  CB  ARG A  18     -31.165 -29.979  23.436  1.00  0.43           C  
ATOM    149  O   ARG A  18     -28.547 -30.609  24.864  1.00  0.44           O  
ATOM    150  CG  ARG A  18     -32.267 -29.103  22.863  1.00  0.42           C  
ATOM    151  CD  ARG A  18     -32.596 -29.477  21.425  1.00  0.46           C  
ATOM    152  NE  ARG A  18     -33.366 -28.431  20.758  1.00  0.39           N  
ATOM    153  NH1 ARG A  18     -33.312 -29.430  18.676  1.00  0.30           N  
ATOM    154  NH2 ARG A  18     -34.394 -27.430  18.965  1.00  0.25           N  
ATOM    155  CZ  ARG A  18     -33.689 -28.433  19.468  1.00  0.32           C  
ATOM    156  N   THR A  19     -29.622 -30.947  26.657  1.00  0.57           N  
ATOM    157  CA  THR A  19     -28.985 -32.163  27.150  1.00  0.58           C  
ATOM    158  C   THR A  19     -29.520 -33.390  26.417  1.00  0.57           C  
ATOM    159  CB  THR A  19     -29.203 -32.332  28.665  1.00  0.54           C  
ATOM    160  O   THR A  19     -30.663 -33.797  26.630  1.00  0.55           O  
ATOM    161  CG2 THR A  19     -28.305 -33.426  29.232  1.00  0.50           C  
ATOM    162  OG1 THR A  19     -28.906 -31.096  29.326  1.00  0.54           O  
ATOM    163  N   LEU A  20     -29.046 -33.613  25.303  1.00  0.54           N  
ATOM    164  CA  LEU A  20     -29.224 -34.792  24.463  1.00  0.56           C  
ATOM    165  C   LEU A  20     -28.332 -35.935  24.935  1.00  0.55           C  
ATOM    166  CB  LEU A  20     -28.917 -34.459  23.000  1.00  0.51           C  
ATOM    167  O   LEU A  20     -27.179 -35.714  25.313  1.00  0.52           O  
ATOM    168  CG  LEU A  20     -29.789 -33.383  22.352  1.00  0.49           C  
ATOM    169  CD1 LEU A  20     -29.062 -32.753  21.169  1.00  0.41           C  
ATOM    170  CD2 LEU A  20     -31.126 -33.971  21.913  1.00  0.42           C  
ATOM    171  N   ALA A  21     -28.819 -37.089  25.421  1.00  0.63           N  
ATOM    172  CA  ALA A  21     -28.220 -38.408  25.611  1.00  0.63           C  
ATOM    173  C   ALA A  21     -28.438 -39.290  24.385  1.00  0.63           C  
ATOM    174  CB  ALA A  21     -28.796 -39.079  26.855  1.00  0.60           C  
ATOM    175  O   ALA A  21     -29.524 -39.296  23.801  1.00  0.62           O  
ATOM    176  N   ILE A  22     -27.425 -39.627  23.723  1.00  0.59           N  
ATOM    177  CA  ILE A  22     -27.398 -40.621  22.656  1.00  0.61           C  
ATOM    178  C   ILE A  22     -27.166 -42.009  23.248  1.00  0.59           C  
ATOM    179  CB  ILE A  22     -26.310 -40.296  21.609  1.00  0.55           C  
ATOM    180  O   ILE A  22     -26.221 -42.214  24.014  1.00  0.56           O  
ATOM    181  CG1 ILE A  22     -26.530 -38.896  21.025  1.00  0.47           C  
ATOM    182  CG2 ILE A  22     -26.293 -41.354  20.501  1.00  0.48           C  
ATOM    183  CD1 ILE A  22     -25.398 -38.413  20.130  1.00  0.45           C  
ATOM    184  N   ARG A  23     -28.155 -42.737  23.270  1.00  0.64           N  
ATOM    185  CA  ARG A  23     -28.091 -44.177  23.496  1.00  0.65           C  
ATOM    186  C   ARG A  23     -27.985 -44.935  22.177  1.00  0.64           C  
ATOM    187  CB  ARG A  23     -29.318 -44.654  24.277  1.00  0.62           C  
ATOM    188  O   ARG A  23     -28.825 -44.769  21.290  1.00  0.63           O  
ATOM    189  CG  ARG A  23     -29.250 -46.112  24.702  1.00  0.59           C  
ATOM    190  CD  ARG A  23     -30.432 -46.499  25.580  1.00  0.58           C  
ATOM    191  NE  ARG A  23     -31.653 -46.668  24.797  1.00  0.50           N  
ATOM    192  NH1 ARG A  23     -32.936 -47.403  26.572  1.00  0.39           N  
ATOM    193  NH2 ARG A  23     -33.862 -47.212  24.484  1.00  0.34           N  
ATOM    194  CZ  ARG A  23     -32.814 -47.094  25.286  1.00  0.48           C  
ATOM    195  N   VAL A  24     -26.811 -45.449  21.814  1.00  0.61           N  
ATOM    196  CA  VAL A  24     -26.511 -46.423  20.770  1.00  0.63           C  
ATOM    197  C   VAL A  24     -26.491 -47.829  21.366  1.00  0.60           C  
ATOM    198  CB  VAL A  24     -25.162 -46.118  20.080  1.00  0.57           C  
ATOM    199  O   VAL A  24     -25.580 -48.178  22.120  1.00  0.56           O  
ATOM    200  CG1 VAL A  24     -24.914 -47.089  18.927  1.00  0.50           C  
ATOM    201  CG2 VAL A  24     -25.134 -44.674  19.582  1.00  0.50           C  
ATOM    202  N   GLY A  25     -27.581 -48.360  21.249  1.00  0.59           N  
ATOM    203  CA  GLY A  25     -27.811 -49.573  22.017  1.00  0.58           C  
ATOM    204  C   GLY A  25     -27.688 -49.363  23.514  1.00  0.58           C  
ATOM    205  O   GLY A  25     -28.171 -48.363  24.048  1.00  0.55           O  
ATOM    206  N   ASP A  26     -27.184 -50.538  24.238  1.00  0.55           N  
ATOM    207  CA  ASP A  26     -26.860 -50.577  25.661  1.00  0.56           C  
ATOM    208  C   ASP A  26     -25.613 -49.748  25.963  1.00  0.55           C  
ATOM    209  CB  ASP A  26     -26.657 -52.020  26.126  1.00  0.53           C  
ATOM    210  O   ASP A  26     -25.152 -49.705  27.105  1.00  0.53           O  
ATOM    211  CG  ASP A  26     -27.910 -52.868  25.993  1.00  0.50           C  
ATOM    212  OD1 ASP A  26     -29.028 -52.332  26.150  1.00  0.52           O  
ATOM    213  OD2 ASP A  26     -27.777 -54.083  25.731  1.00  0.59           O  
ATOM    214  N   TYR A  27     -25.037 -48.861  24.948  1.00  0.42           N  
ATOM    215  CA  TYR A  27     -23.962 -47.896  25.150  1.00  0.48           C  
ATOM    216  C   TYR A  27     -24.515 -46.480  25.265  1.00  0.43           C  
ATOM    217  CB  TYR A  27     -22.950 -47.969  24.002  1.00  0.40           C  
ATOM    218  O   TYR A  27     -24.830 -45.846  24.255  1.00  0.40           O  
ATOM    219  CG  TYR A  27     -21.596 -48.489  24.420  1.00  0.39           C  
ATOM    220  CD1 TYR A  27     -20.578 -47.616  24.793  1.00  0.33           C  
ATOM    221  CD2 TYR A  27     -21.332 -49.855  24.440  1.00  0.34           C  
ATOM    222  CE1 TYR A  27     -19.328 -48.090  25.177  1.00  0.35           C  
ATOM    223  CE2 TYR A  27     -20.086 -50.341  24.821  1.00  0.39           C  
ATOM    224  OH  TYR A  27     -17.856 -49.928  25.566  1.00  0.28           O  
ATOM    225  CZ  TYR A  27     -19.092 -49.452  25.188  1.00  0.30           C  
ATOM    226  N   ALA A  28     -25.155 -46.286  26.356  1.00  0.48           N  
ATOM    227  CA  ALA A  28     -25.325 -44.926  26.861  1.00  0.48           C  
ATOM    228  C   ALA A  28     -23.999 -44.354  27.354  1.00  0.48           C  
ATOM    229  CB  ALA A  28     -26.362 -44.901  27.982  1.00  0.44           C  
ATOM    230  O   ALA A  28     -23.494 -44.758  28.403  1.00  0.46           O  
ATOM    231  N   SER A  29     -22.938 -44.128  26.461  1.00  0.45           N  
ATOM    232  CA  SER A  29     -21.637 -43.547  26.771  1.00  0.49           C  
ATOM    233  C   SER A  29     -21.635 -42.040  26.539  1.00  0.46           C  
ATOM    234  CB  SER A  29     -20.542 -44.202  25.929  1.00  0.41           C  
ATOM    235  O   SER A  29     -22.159 -41.561  25.531  1.00  0.43           O  
ATOM    236  OG  SER A  29     -19.502 -43.280  25.649  1.00  0.41           O  
ATOM    237  N   ARG A  30     -21.437 -41.184  27.525  1.00  0.54           N  
ATOM    238  CA  ARG A  30     -20.822 -39.861  27.557  1.00  0.53           C  
ATOM    239  C   ARG A  30     -19.560 -39.823  26.701  1.00  0.54           C  
ATOM    240  CB  ARG A  30     -20.492 -39.456  28.995  1.00  0.50           C  
ATOM    241  O   ARG A  30     -18.927 -38.774  26.565  1.00  0.51           O  
ATOM    242  CG  ARG A  30     -21.716 -39.223  29.866  1.00  0.47           C  
ATOM    243  CD  ARG A  30     -21.338 -38.692  31.241  1.00  0.49           C  
ATOM    244  NE  ARG A  30     -22.513 -38.495  32.085  1.00  0.40           N  
ATOM    245  NH1 ARG A  30     -21.333 -37.672  33.893  1.00  0.30           N  
ATOM    246  NH2 ARG A  30     -23.614 -37.876  34.003  1.00  0.24           N  
ATOM    247  CZ  ARG A  30     -22.484 -38.015  33.325  1.00  0.36           C  
ATOM    248  N   ASP A  31     -19.171 -40.919  25.993  1.00  0.53           N  
ATOM    249  CA  ASP A  31     -17.996 -40.979  25.129  1.00  0.56           C  
ATOM    250  C   ASP A  31     -18.391 -40.884  23.657  1.00  0.54           C  
ATOM    251  CB  ASP A  31     -17.209 -42.267  25.380  1.00  0.51           C  
ATOM    252  O   ASP A  31     -17.582 -41.170  22.772  1.00  0.52           O  
ATOM    253  CG  ASP A  31     -16.727 -42.397  26.815  1.00  0.48           C  
ATOM    254  OD1 ASP A  31     -16.559 -41.363  27.497  1.00  0.49           O  
ATOM    255  OD2 ASP A  31     -16.511 -43.543  27.265  1.00  0.55           O  
ATOM    256  N   ILE A  32     -19.702 -40.385  23.330  1.00  0.57           N  
ATOM    257  CA  ILE A  32     -20.006 -40.027  21.949  1.00  0.57           C  
ATOM    258  C   ILE A  32     -19.611 -38.575  21.693  1.00  0.58           C  
ATOM    259  CB  ILE A  32     -21.502 -40.241  21.625  1.00  0.53           C  
ATOM    260  O   ILE A  32     -20.142 -37.660  22.327  1.00  0.55           O  
ATOM    261  CG1 ILE A  32     -21.886 -41.711  21.823  1.00  0.46           C  
ATOM    262  CG2 ILE A  32     -21.817 -39.779  20.199  1.00  0.47           C  
ATOM    263  CD1 ILE A  32     -23.378 -41.985  21.688  1.00  0.43           C  
ATOM    264  N   LYS A  33     -18.421 -38.493  21.087  1.00  0.63           N  
ATOM    265  CA  LYS A  33     -17.891 -37.236  20.568  1.00  0.63           C  
ATOM    266  C   LYS A  33     -18.830 -36.631  19.529  1.00  0.63           C  
ATOM    267  CB  LYS A  33     -16.504 -37.448  19.961  1.00  0.60           C  
ATOM    268  O   LYS A  33     -19.101 -35.428  19.554  1.00  0.62           O  
ATOM    269  CG  LYS A  33     -15.814 -36.162  19.528  1.00  0.56           C  
ATOM    270  CD  LYS A  33     -14.428 -36.435  18.959  1.00  0.57           C  
ATOM    271  CE  LYS A  33     -13.775 -35.161  18.440  1.00  0.45           C  
ATOM    272  NZ  LYS A  33     -12.404 -35.419  17.907  1.00  0.41           N  
ATOM    273  N   GLU A  34     -19.409 -37.126  18.683  1.00  0.61           N  
ATOM    274  CA  GLU A  34     -20.178 -36.647  17.538  1.00  0.62           C  
ATOM    275  C   GLU A  34     -21.037 -37.760  16.945  1.00  0.61           C  
ATOM    276  CB  GLU A  34     -19.246 -36.073  16.467  1.00  0.58           C  
ATOM    277  O   GLU A  34     -20.572 -38.890  16.782  1.00  0.60           O  
ATOM    278  CG  GLU A  34     -19.977 -35.415  15.305  1.00  0.55           C  
ATOM    279  CD  GLU A  34     -19.039 -34.793  14.282  1.00  0.56           C  
ATOM    280  OE1 GLU A  34     -17.805 -34.829  14.490  1.00  0.55           O  
ATOM    281  OE2 GLU A  34     -19.544 -34.266  13.266  1.00  0.50           O  
ATOM    282  N   ALA A  35     -22.340 -37.670  17.039  1.00  0.63           N  
ATOM    283  CA  ALA A  35     -23.323 -38.471  16.314  1.00  0.63           C  
ATOM    284  C   ALA A  35     -24.054 -37.631  15.271  1.00  0.63           C  
ATOM    285  CB  ALA A  35     -24.322 -39.094  17.287  1.00  0.59           C  
ATOM    286  O   ALA A  35     -24.707 -36.641  15.609  1.00  0.61           O  
ATOM    287  N   SER A  36     -23.727 -37.755  14.010  1.00  0.66           N  
ATOM    288  CA  SER A  36     -24.339 -37.138  12.837  1.00  0.67           C  
ATOM    289  C   SER A  36     -25.191 -38.140  12.066  1.00  0.66           C  
ATOM    290  CB  SER A  36     -23.266 -36.554  11.917  1.00  0.63           C  
ATOM    291  O   SER A  36     -24.787 -39.289  11.876  1.00  0.65           O  
ATOM    292  OG  SER A  36     -22.437 -37.579  11.398  1.00  0.60           O  
ATOM    293  N   PHE A  37     -26.528 -37.975  11.911  1.00  0.69           N  
ATOM    294  CA  PHE A  37     -27.513 -38.751  11.166  1.00  0.69           C  
ATOM    295  C   PHE A  37     -28.058 -37.948   9.991  1.00  0.69           C  
ATOM    296  CB  PHE A  37     -28.661 -39.186  12.082  1.00  0.66           C  
ATOM    297  O   PHE A  37     -28.483 -36.803  10.159  1.00  0.66           O  
ATOM    298  CG  PHE A  37     -28.217 -40.008  13.262  1.00  0.61           C  
ATOM    299  CD1 PHE A  37     -28.058 -41.384  13.149  1.00  0.57           C  
ATOM    300  CD2 PHE A  37     -27.959 -39.405  14.486  1.00  0.59           C  
ATOM    301  CE1 PHE A  37     -27.648 -42.147  14.239  1.00  0.56           C  
ATOM    302  CE2 PHE A  37     -27.548 -40.161  15.580  1.00  0.59           C  
ATOM    303  CZ  PHE A  37     -27.394 -41.532  15.455  1.00  0.48           C  
ATOM    304  N   GLU A  38     -27.849 -38.324   8.780  1.00  0.64           N  
ATOM    305  CA  GLU A  38     -28.279 -37.766   7.501  1.00  0.65           C  
ATOM    306  C   GLU A  38     -29.370 -38.623   6.865  1.00  0.63           C  
ATOM    307  CB  GLU A  38     -27.091 -37.632   6.546  1.00  0.61           C  
ATOM    308  O   GLU A  38     -29.145 -39.795   6.555  1.00  0.62           O  
ATOM    309  CG  GLU A  38     -26.111 -36.534   6.933  1.00  0.58           C  
ATOM    310  CD  GLU A  38     -24.973 -36.367   5.939  1.00  0.58           C  
ATOM    311  OE1 GLU A  38     -24.936 -37.106   4.929  1.00  0.56           O  
ATOM    312  OE2 GLU A  38     -24.111 -35.490   6.172  1.00  0.52           O  
ATOM    313  N   TYR A  39     -30.853 -38.185   7.144  1.00  0.64           N  
ATOM    314  CA  TYR A  39     -32.052 -38.697   6.490  1.00  0.65           C  
ATOM    315  C   TYR A  39     -32.303 -37.979   5.170  1.00  0.63           C  
ATOM    316  CB  TYR A  39     -33.270 -38.545   7.406  1.00  0.59           C  
ATOM    317  O   TYR A  39     -32.428 -36.752   5.137  1.00  0.59           O  
ATOM    318  CG  TYR A  39     -33.153 -39.308   8.704  1.00  0.54           C  
ATOM    319  CD1 TYR A  39     -33.500 -40.655   8.776  1.00  0.48           C  
ATOM    320  CD2 TYR A  39     -32.697 -38.683   9.859  1.00  0.49           C  
ATOM    321  CE1 TYR A  39     -33.395 -41.362   9.969  1.00  0.44           C  
ATOM    322  CE2 TYR A  39     -32.589 -39.380  11.059  1.00  0.51           C  
ATOM    323  OH  TYR A  39     -32.834 -41.412  12.288  1.00  0.30           O  
ATOM    324  CZ  TYR A  39     -32.939 -40.717  11.103  1.00  0.40           C  
ATOM    325  N   GLY A  40     -32.563 -38.623   4.130  1.00  0.52           N  
ATOM    326  CA  GLY A  40     -32.994 -37.953   2.913  1.00  0.50           C  
ATOM    327  C   GLY A  40     -31.883 -37.795   1.893  1.00  0.52           C  
ATOM    328  O   GLY A  40     -30.706 -37.723   2.255  1.00  0.48           O  
ATOM    329  N   TYR A  41     -32.119 -38.232   0.857  1.00  0.35           N  
ATOM    330  CA  TYR A  41     -31.755 -38.179  -0.555  1.00  0.39           C  
ATOM    331  C   TYR A  41     -30.248 -38.035  -0.725  1.00  0.36           C  
ATOM    332  CB  TYR A  41     -32.473 -37.019  -1.252  1.00  0.32           C  
ATOM    333  O   TYR A  41     -29.633 -37.142  -0.136  1.00  0.33           O  
ATOM    334  CG  TYR A  41     -32.416 -37.088  -2.759  1.00  0.31           C  
ATOM    335  CD1 TYR A  41     -31.426 -36.413  -3.469  1.00  0.27           C  
ATOM    336  CD2 TYR A  41     -33.352 -37.826  -3.475  1.00  0.28           C  
ATOM    337  CE1 TYR A  41     -31.370 -36.472  -4.858  1.00  0.26           C  
ATOM    338  CE2 TYR A  41     -33.306 -37.892  -4.863  1.00  0.28           C  
ATOM    339  OH  TYR A  41     -32.264 -37.274  -6.920  1.00  0.11           O  
ATOM    340  CZ  TYR A  41     -32.313 -37.213  -5.545  1.00  0.25           C  
ATOM    341  N   ILE A  42     -29.900 -39.105  -1.206  1.00  0.37           N  
ATOM    342  CA  ILE A  42     -28.990 -39.583  -2.242  1.00  0.40           C  
ATOM    343  C   ILE A  42     -27.744 -38.702  -2.281  1.00  0.37           C  
ATOM    344  CB  ILE A  42     -29.674 -39.607  -3.627  1.00  0.33           C  
ATOM    345  O   ILE A  42     -27.831 -37.506  -2.567  1.00  0.34           O  
ATOM    346  CG1 ILE A  42     -30.915 -40.506  -3.595  1.00  0.31           C  
ATOM    347  CG2 ILE A  42     -28.690 -40.069  -4.707  1.00  0.31           C  
ATOM    348  CD1 ILE A  42     -31.756 -40.445  -4.863  1.00  0.28           C  
ATOM    349  N   LYS A  43     -26.967 -38.884  -1.056  1.00  0.36           N  
ATOM    350  CA  LYS A  43     -25.554 -38.612  -1.300  1.00  0.36           C  
ATOM    351  C   LYS A  43     -25.242 -38.620  -2.793  1.00  0.36           C  
ATOM    352  CB  LYS A  43     -24.677 -39.636  -0.576  1.00  0.33           C  
ATOM    353  O   LYS A  43     -25.329 -39.662  -3.446  1.00  0.34           O  
ATOM    354  CG  LYS A  43     -23.523 -39.022   0.203  1.00  0.31           C  
ATOM    355  CD  LYS A  43     -22.687 -40.090   0.897  1.00  0.36           C  
ATOM    356  CE  LYS A  43     -21.504 -39.481   1.637  1.00  0.26           C  
ATOM    357  NZ  LYS A  43     -20.670 -40.525   2.304  1.00  0.27           N  
ATOM    358  N   GLY A  44     -25.348 -37.660  -3.597  1.00  0.37           N  
ATOM    359  CA  GLY A  44     -24.753 -37.180  -4.834  1.00  0.37           C  
ATOM    360  C   GLY A  44     -25.723 -36.398  -5.699  1.00  0.38           C  
ATOM    361  O   GLY A  44     -26.898 -36.756  -5.802  1.00  0.35           O  
ATOM    362  N   ASP A  45     -25.500 -35.052  -5.759  1.00  0.29           N  
ATOM    363  CA  ASP A  45     -25.642 -33.943  -6.697  1.00  0.32           C  
ATOM    364  C   ASP A  45     -26.873 -34.126  -7.582  1.00  0.29           C  
ATOM    365  CB  ASP A  45     -24.387 -33.808  -7.563  1.00  0.27           C  
ATOM    366  O   ASP A  45     -27.150 -33.294  -8.448  1.00  0.28           O  
ATOM    367  CG  ASP A  45     -23.168 -33.364  -6.775  1.00  0.27           C  
ATOM    368  OD1 ASP A  45     -23.325 -32.839  -5.652  1.00  0.13           O  
ATOM    369  OD2 ASP A  45     -22.039 -33.539  -7.283  1.00  0.12           O  
ATOM    370  N   THR A  46     -28.150 -34.489  -7.222  1.00  0.38           N  
ATOM    371  CA  THR A  46     -29.338 -34.283  -8.043  1.00  0.41           C  
ATOM    372  C   THR A  46     -30.493 -35.151  -7.551  1.00  0.39           C  
ATOM    373  CB  THR A  46     -29.055 -34.593  -9.524  1.00  0.36           C  
ATOM    374  O   THR A  46     -30.374 -36.376  -7.494  1.00  0.36           O  
ATOM    375  CG2 THR A  46     -28.947 -33.311 -10.344  1.00  0.32           C  
ATOM    376  OG1 THR A  46     -27.823 -35.317  -9.628  1.00  0.27           O  
ATOM    377  N   TYR A  47     -31.555 -34.583  -6.648  1.00  0.44           N  
ATOM    378  CA  TYR A  47     -32.882 -35.172  -6.507  1.00  0.46           C  
ATOM    379  C   TYR A  47     -33.456 -35.553  -7.866  1.00  0.44           C  
ATOM    380  CB  TYR A  47     -33.828 -34.200  -5.795  1.00  0.39           C  
ATOM    381  O   TYR A  47     -33.667 -34.690  -8.722  1.00  0.41           O  
ATOM    382  CG  TYR A  47     -35.229 -34.734  -5.622  1.00  0.36           C  
ATOM    383  CD1 TYR A  47     -35.523 -35.664  -4.628  1.00  0.31           C  
ATOM    384  CD2 TYR A  47     -36.261 -34.311  -6.453  1.00  0.32           C  
ATOM    385  CE1 TYR A  47     -36.813 -36.161  -4.466  1.00  0.33           C  
ATOM    386  CE2 TYR A  47     -37.554 -34.801  -6.300  1.00  0.37           C  
ATOM    387  OH  TYR A  47     -39.098 -36.212  -5.150  1.00  0.26           O  
ATOM    388  CZ  TYR A  47     -37.820 -35.724  -5.305  1.00  0.29           C  
ATOM    389  N   LYS A  48     -33.291 -36.654  -8.215  1.00  0.51           N  
ATOM    390  CA  LYS A  48     -34.100 -37.307  -9.241  1.00  0.50           C  
ATOM    391  C   LYS A  48     -35.432 -37.783  -8.669  1.00  0.51           C  
ATOM    392  CB  LYS A  48     -33.341 -38.486  -9.853  1.00  0.48           C  
ATOM    393  O   LYS A  48     -35.477 -38.752  -7.909  1.00  0.49           O  
ATOM    394  CG  LYS A  48     -32.109 -38.082 -10.649  1.00  0.45           C  
ATOM    395  CD  LYS A  48     -31.456 -39.286 -11.316  1.00  0.47           C  
ATOM    396  CE  LYS A  48     -30.191 -38.892 -12.068  1.00  0.39           C  
ATOM    397  NZ  LYS A  48     -29.539 -40.072 -12.710  1.00  0.35           N  
ATOM    398  N   PRO A  49     -36.474 -36.719  -8.485  1.00  0.58           N  
ATOM    399  CA  PRO A  49     -37.793 -37.294  -8.210  1.00  0.58           C  
ATOM    400  C   PRO A  49     -37.931 -38.726  -8.721  1.00  0.58           C  
ATOM    401  CB  PRO A  49     -38.748 -36.355  -8.951  1.00  0.55           C  
ATOM    402  O   PRO A  49     -37.587 -39.011  -9.871  1.00  0.56           O  
ATOM    403  CG  PRO A  49     -37.879 -35.253  -9.465  1.00  0.52           C  
ATOM    404  CD  PRO A  49     -36.443 -35.641  -9.256  1.00  0.53           C  
ATOM    405  N   GLY A  50     -38.113 -39.707  -7.801  1.00  0.54           N  
ATOM    406  CA  GLY A  50     -38.308 -41.128  -8.042  1.00  0.53           C  
ATOM    407  C   GLY A  50     -37.116 -41.971  -7.630  1.00  0.55           C  
ATOM    408  O   GLY A  50     -37.038 -43.154  -7.970  1.00  0.51           O  
ATOM    409  N   GLY A  51     -36.150 -41.341  -6.693  1.00  0.51           N  
ATOM    410  CA  GLY A  51     -34.987 -42.076  -6.223  1.00  0.50           C  
ATOM    411  C   GLY A  51     -35.137 -42.585  -4.802  1.00  0.52           C  
ATOM    412  O   GLY A  51     -35.946 -42.063  -4.033  1.00  0.49           O  
ATOM    413  N   THR A  52     -34.892 -43.763  -4.588  1.00  0.53           N  
ATOM    414  CA  THR A  52     -34.692 -44.446  -3.315  1.00  0.53           C  
ATOM    415  C   THR A  52     -33.724 -43.666  -2.430  1.00  0.53           C  
ATOM    416  CB  THR A  52     -34.161 -45.876  -3.526  1.00  0.49           C  
ATOM    417  O   THR A  52     -32.615 -43.334  -2.855  1.00  0.50           O  
ATOM    418  CG2 THR A  52     -35.203 -46.755  -4.210  1.00  0.42           C  
ATOM    419  OG1 THR A  52     -32.984 -45.828  -4.341  1.00  0.49           O  
ATOM    420  N   CYS A  53     -34.085 -43.095  -1.338  1.00  0.42           N  
ATOM    421  CA  CYS A  53     -33.428 -42.293  -0.313  1.00  0.53           C  
ATOM    422  C   CYS A  53     -32.961 -43.165   0.847  1.00  0.44           C  
ATOM    423  CB  CYS A  53     -34.370 -41.205   0.203  1.00  0.44           C  
ATOM    424  O   CYS A  53     -33.775 -43.801   1.518  1.00  0.42           O  
ATOM    425  SG  CYS A  53     -34.793 -39.961  -1.037  1.00  0.33           S  
ATOM    426  N   ALA A  54     -31.591 -43.437   0.961  1.00  0.60           N  
ATOM    427  CA  ALA A  54     -30.887 -44.128   2.037  1.00  0.59           C  
ATOM    428  C   ALA A  54     -30.550 -43.169   3.176  1.00  0.60           C  
ATOM    429  CB  ALA A  54     -29.615 -44.784   1.506  1.00  0.54           C  
ATOM    430  O   ALA A  54     -30.045 -42.068   2.941  1.00  0.56           O  
ATOM    431  N   GLY A  55     -30.923 -43.318   4.392  1.00  0.64           N  
ATOM    432  CA  GLY A  55     -30.463 -42.734   5.642  1.00  0.64           C  
ATOM    433  C   GLY A  55     -29.150 -43.319   6.126  1.00  0.64           C  
ATOM    434  O   GLY A  55     -28.952 -44.535   6.080  1.00  0.63           O  
ATOM    435  N   SER A  56     -28.103 -42.480   6.195  1.00  0.68           N  
ATOM    436  CA  SER A  56     -26.797 -42.792   6.767  1.00  0.68           C  
ATOM    437  C   SER A  56     -26.560 -42.018   8.059  1.00  0.68           C  
ATOM    438  CB  SER A  56     -25.684 -42.481   5.765  1.00  0.65           C  
ATOM    439  O   SER A  56     -27.104 -40.928   8.245  1.00  0.66           O  
ATOM    440  OG  SER A  56     -25.641 -41.094   5.476  1.00  0.64           O  
ATOM    441  N   GLY A  57     -25.973 -42.612   9.173  1.00  0.73           N  
ATOM    442  CA  GLY A  57     -25.543 -42.055  10.446  1.00  0.73           C  
ATOM    443  C   GLY A  57     -24.108 -42.403  10.795  1.00  0.73           C  
ATOM    444  O   GLY A  57     -23.577 -43.413  10.327  1.00  0.71           O  
ATOM    445  N   LYS A  58     -23.324 -41.506  11.204  1.00  0.69           N  
ATOM    446  CA  LYS A  58     -21.980 -41.662  11.752  1.00  0.70           C  
ATOM    447  C   LYS A  58     -21.945 -41.297  13.234  1.00  0.69           C  
ATOM    448  CB  LYS A  58     -20.981 -40.802  10.977  1.00  0.67           C  
ATOM    449  O   LYS A  58     -22.334 -40.191  13.615  1.00  0.67           O  
ATOM    450  CG  LYS A  58     -19.528 -41.047  11.357  1.00  0.63           C  
ATOM    451  CD  LYS A  58     -18.577 -40.253  10.471  1.00  0.62           C  
ATOM    452  CE  LYS A  58     -17.122 -40.515  10.835  1.00  0.55           C  
ATOM    453  NZ  LYS A  58     -16.184 -39.850   9.882  1.00  0.48           N  
ATOM    454  N   ILE A  59     -21.637 -42.184  14.175  1.00  0.71           N  
ATOM    455  CA  ILE A  59     -21.460 -42.020  15.614  1.00  0.71           C  
ATOM    456  C   ILE A  59     -19.996 -42.247  15.983  1.00  0.71           C  
ATOM    457  CB  ILE A  59     -22.368 -42.985  16.409  1.00  0.68           C  
ATOM    458  O   ILE A  59     -19.436 -43.310  15.705  1.00  0.68           O  
ATOM    459  CG1 ILE A  59     -23.834 -42.798  16.000  1.00  0.64           C  
ATOM    460  CG2 ILE A  59     -22.190 -42.777  17.916  1.00  0.63           C  
ATOM    461  CD1 ILE A  59     -24.784 -43.815  16.618  1.00  0.61           C  
ATOM    462  N   THR A  60     -19.201 -41.085  16.281  1.00  0.68           N  
ATOM    463  CA  THR A  60     -17.815 -41.142  16.733  1.00  0.69           C  
ATOM    464  C   THR A  60     -17.742 -41.132  18.257  1.00  0.68           C  
ATOM    465  CB  THR A  60     -16.995 -39.966  16.169  1.00  0.66           C  
ATOM    466  O   THR A  60     -18.264 -40.220  18.903  1.00  0.66           O  
ATOM    467  CG2 THR A  60     -15.522 -40.095  16.542  1.00  0.60           C  
ATOM    468  OG1 THR A  60     -17.116 -39.948  14.742  1.00  0.67           O  
ATOM    469  N   PHE A  61     -17.258 -42.085  19.029  1.00  0.75           N  
ATOM    470  CA  PHE A  61     -17.002 -42.296  20.449  1.00  0.75           C  
ATOM    471  C   PHE A  61     -15.598 -41.835  20.820  1.00  0.75           C  
ATOM    472  CB  PHE A  61     -17.184 -43.773  20.815  1.00  0.72           C  
ATOM    473  O   PHE A  61     -14.660 -41.989  20.034  1.00  0.72           O  
ATOM    474  CG  PHE A  61     -18.566 -44.301  20.539  1.00  0.69           C  
ATOM    475  CD1 PHE A  61     -19.563 -44.216  21.503  1.00  0.66           C  
ATOM    476  CD2 PHE A  61     -18.867 -44.882  19.314  1.00  0.67           C  
ATOM    477  CE1 PHE A  61     -20.843 -44.704  21.250  1.00  0.65           C  
ATOM    478  CE2 PHE A  61     -20.144 -45.372  19.054  1.00  0.66           C  
ATOM    479  CZ  PHE A  61     -21.130 -45.283  20.024  1.00  0.60           C  
ATOM    480  N   THR A  62     -15.358 -40.910  21.938  1.00  0.63           N  
ATOM    481  CA  THR A  62     -14.074 -40.499  22.495  1.00  0.64           C  
ATOM    482  C   THR A  62     -13.388 -41.670  23.192  1.00  0.62           C  
ATOM    483  CB  THR A  62     -14.242 -39.334  23.487  1.00  0.60           C  
ATOM    484  O   THR A  62     -12.435 -41.476  23.950  1.00  0.59           O  
ATOM    485  CG2 THR A  62     -14.682 -38.061  22.772  1.00  0.54           C  
ATOM    486  OG1 THR A  62     -15.230 -39.685  24.464  1.00  0.62           O  
ATOM    487  N   SER A  63     -13.786 -43.086  23.119  1.00  0.62           N  
ATOM    488  CA  SER A  63     -13.162 -44.326  23.568  1.00  0.64           C  
ATOM    489  C   SER A  63     -13.105 -45.355  22.445  1.00  0.62           C  
ATOM    490  CB  SER A  63     -13.921 -44.905  24.763  1.00  0.60           C  
ATOM    491  O   SER A  63     -13.870 -45.274  21.482  1.00  0.61           O  
ATOM    492  OG  SER A  63     -15.285 -45.111  24.441  1.00  0.60           O  
ATOM    493  N   ILE A  64     -12.089 -46.038  22.293  1.00  0.54           N  
ATOM    494  CA  ILE A  64     -12.022 -47.231  21.455  1.00  0.54           C  
ATOM    495  C   ILE A  64     -13.093 -48.228  21.890  1.00  0.52           C  
ATOM    496  CB  ILE A  64     -10.624 -47.885  21.514  1.00  0.49           C  
ATOM    497  O   ILE A  64     -13.040 -48.760  23.002  1.00  0.51           O  
ATOM    498  CG1 ILE A  64      -9.555 -46.908  21.012  1.00  0.40           C  
ATOM    499  CG2 ILE A  64     -10.601 -49.185  20.705  1.00  0.41           C  
ATOM    500  CD1 ILE A  64      -8.135 -47.453  21.084  1.00  0.35           C  
ATOM    501  N   ILE A  65     -14.201 -48.262  21.382  1.00  0.58           N  
ATOM    502  CA  ILE A  65     -15.328 -49.180  21.504  1.00  0.59           C  
ATOM    503  C   ILE A  65     -15.138 -50.359  20.553  1.00  0.58           C  
ATOM    504  CB  ILE A  65     -16.669 -48.469  21.215  1.00  0.55           C  
ATOM    505  O   ILE A  65     -15.139 -50.186  19.331  1.00  0.56           O  
ATOM    506  CG1 ILE A  65     -16.837 -47.252  22.132  1.00  0.49           C  
ATOM    507  CG2 ILE A  65     -17.842 -49.442  21.376  1.00  0.49           C  
ATOM    508  CD1 ILE A  65     -18.137 -46.490  21.917  1.00  0.45           C  
ATOM    509  N   THR A  66     -14.754 -51.511  20.928  1.00  0.59           N  
ATOM    510  CA  THR A  66     -14.645 -52.824  20.302  1.00  0.58           C  
ATOM    511  C   THR A  66     -15.972 -53.573  20.384  1.00  0.59           C  
ATOM    512  CB  THR A  66     -13.536 -53.667  20.959  1.00  0.54           C  
ATOM    513  O   THR A  66     -16.076 -54.714  19.929  1.00  0.57           O  
ATOM    514  CG2 THR A  66     -12.161 -53.056  20.708  1.00  0.48           C  
ATOM    515  OG1 THR A  66     -13.767 -53.733  22.371  1.00  0.57           O  
ATOM    516  N   THR A  67     -17.206 -52.942  20.920  1.00  0.59           N  
ATOM    517  CA  THR A  67     -18.471 -53.643  21.115  1.00  0.60           C  
ATOM    518  C   THR A  67     -19.319 -53.591  19.848  1.00  0.59           C  
ATOM    519  CB  THR A  67     -19.264 -53.046  22.292  1.00  0.54           C  
ATOM    520  O   THR A  67     -20.292 -54.335  19.715  1.00  0.57           O  
ATOM    521  CG2 THR A  67     -19.104 -53.894  23.550  1.00  0.45           C  
ATOM    522  OG1 THR A  67     -18.788 -51.721  22.559  1.00  0.51           O  
ATOM    523  N   PHE A  68     -18.955 -52.838  18.784  1.00  0.57           N  
ATOM    524  CA  PHE A  68     -19.754 -52.797  17.566  1.00  0.59           C  
ATOM    525  C   PHE A  68     -19.021 -53.474  16.414  1.00  0.57           C  
ATOM    526  CB  PHE A  68     -20.095 -51.350  17.193  1.00  0.53           C  
ATOM    527  O   PHE A  68     -17.832 -53.229  16.198  1.00  0.55           O  
ATOM    528  CG  PHE A  68     -20.857 -50.612  18.261  1.00  0.49           C  
ATOM    529  CD1 PHE A  68     -22.162 -50.969  18.575  1.00  0.44           C  
ATOM    530  CD2 PHE A  68     -20.267 -49.561  18.950  1.00  0.47           C  
ATOM    531  CE1 PHE A  68     -22.870 -50.288  19.563  1.00  0.47           C  
ATOM    532  CE2 PHE A  68     -20.968 -48.875  19.938  1.00  0.49           C  
ATOM    533  CZ  PHE A  68     -22.270 -49.239  20.242  1.00  0.40           C  
ATOM    534  N   ASN A  69     -19.651 -54.546  15.840  1.00  0.59           N  
ATOM    535  CA  ASN A  69     -19.273 -55.206  14.595  1.00  0.59           C  
ATOM    536  C   ASN A  69     -20.021 -54.620  13.401  1.00  0.59           C  
ATOM    537  CB  ASN A  69     -19.520 -56.713  14.689  1.00  0.56           C  
ATOM    538  O   ASN A  69     -21.175 -54.207  13.528  1.00  0.58           O  
ATOM    539  CG  ASN A  69     -18.746 -57.362  15.820  1.00  0.52           C  
ATOM    540  ND2 ASN A  69     -19.464 -57.973  16.755  1.00  0.57           N  
ATOM    541  OD1 ASN A  69     -17.514 -57.313  15.853  1.00  0.56           O  
ATOM    542  N   LYS A  70     -19.412 -54.318  12.347  1.00  0.41           N  
ATOM    543  CA  LYS A  70     -19.936 -53.993  11.023  1.00  0.45           C  
ATOM    544  C   LYS A  70     -21.200 -54.793  10.721  1.00  0.42           C  
ATOM    545  CB  LYS A  70     -18.880 -54.256   9.949  1.00  0.41           C  
ATOM    546  O   LYS A  70     -21.243 -56.004  10.947  1.00  0.41           O  
ATOM    547  CG  LYS A  70     -19.223 -53.669   8.587  1.00  0.39           C  
ATOM    548  CD  LYS A  70     -18.043 -53.756   7.628  1.00  0.46           C  
ATOM    549  CE  LYS A  70     -18.397 -53.205   6.253  1.00  0.38           C  
ATOM    550  NZ  LYS A  70     -17.205 -53.145   5.356  1.00  0.38           N  
ATOM    551  N   LEU A  71     -22.305 -54.382  10.455  1.00  0.49           N  
ATOM    552  CA  LEU A  71     -23.641 -54.805  10.047  1.00  0.48           C  
ATOM    553  C   LEU A  71     -24.515 -55.091  11.263  1.00  0.48           C  
ATOM    554  CB  LEU A  71     -23.561 -56.048   9.157  1.00  0.44           C  
ATOM    555  O   LEU A  71     -25.614 -55.634  11.129  1.00  0.46           O  
ATOM    556  CG  LEU A  71     -22.790 -55.895   7.845  1.00  0.41           C  
ATOM    557  CD1 LEU A  71     -22.692 -57.237   7.128  1.00  0.34           C  
ATOM    558  CD2 LEU A  71     -23.455 -54.853   6.953  1.00  0.38           C  
ATOM    559  N   ASP A  72     -24.118 -54.685  12.378  1.00  0.60           N  
ATOM    560  CA  ASP A  72     -25.030 -54.621  13.516  1.00  0.61           C  
ATOM    561  C   ASP A  72     -26.032 -53.480  13.353  1.00  0.60           C  
ATOM    562  CB  ASP A  72     -24.250 -54.453  14.821  1.00  0.58           C  
ATOM    563  O   ASP A  72     -25.679 -52.401  12.871  1.00  0.59           O  
ATOM    564  CG  ASP A  72     -23.547 -55.726  15.259  1.00  0.56           C  
ATOM    565  OD1 ASP A  72     -23.792 -56.795  14.660  1.00  0.56           O  
ATOM    566  OD2 ASP A  72     -22.742 -55.659  16.214  1.00  0.62           O  
ATOM    567  N   THR A  73     -27.323 -53.843  13.450  1.00  0.64           N  
ATOM    568  CA  THR A  73     -28.423 -52.887  13.527  1.00  0.65           C  
ATOM    569  C   THR A  73     -28.328 -52.054  14.801  1.00  0.64           C  
ATOM    570  CB  THR A  73     -29.787 -53.601  13.477  1.00  0.62           C  
ATOM    571  O   THR A  73     -28.153 -52.598  15.894  1.00  0.62           O  
ATOM    572  CG2 THR A  73     -30.925 -52.600  13.306  1.00  0.56           C  
ATOM    573  OG1 THR A  73     -29.801 -54.516  12.374  1.00  0.62           O  
ATOM    574  N   LEU A  74     -28.040 -50.889  14.794  1.00  0.64           N  
ATOM    575  CA  LEU A  74     -28.020 -49.855  15.823  1.00  0.66           C  
ATOM    576  C   LEU A  74     -29.240 -48.947  15.706  1.00  0.64           C  
ATOM    577  CB  LEU A  74     -26.739 -49.023  15.723  1.00  0.62           C  
ATOM    578  O   LEU A  74     -29.595 -48.517  14.606  1.00  0.61           O  
ATOM    579  CG  LEU A  74     -25.441 -49.724  16.128  1.00  0.58           C  
ATOM    580  CD1 LEU A  74     -24.235 -48.948  15.610  1.00  0.53           C  
ATOM    581  CD2 LEU A  74     -25.370 -49.885  17.642  1.00  0.53           C  
ATOM    582  N   HIS A  75     -29.980 -48.931  16.740  1.00  0.67           N  
ATOM    583  CA  HIS A  75     -31.109 -48.035  16.962  1.00  0.67           C  
ATOM    584  C   HIS A  75     -30.693 -46.819  17.783  1.00  0.67           C  
ATOM    585  CB  HIS A  75     -32.251 -48.775  17.661  1.00  0.64           C  
ATOM    586  O   HIS A  75     -30.810 -46.823  19.010  1.00  0.65           O  
ATOM    587  CG  HIS A  75     -32.711 -49.996  16.931  1.00  0.59           C  
ATOM    588  CD2 HIS A  75     -32.445 -51.308  17.136  1.00  0.54           C  
ATOM    589  ND1 HIS A  75     -33.549 -49.938  15.838  1.00  0.53           N  
ATOM    590  CE1 HIS A  75     -33.780 -51.165  15.403  1.00  0.52           C  
ATOM    591  NE2 HIS A  75     -33.122 -52.015  16.173  1.00  0.46           N  
ATOM    592  N   PRO A  76     -29.763 -46.054  16.953  1.00  0.69           N  
ATOM    593  CA  PRO A  76     -29.419 -44.854  17.720  1.00  0.69           C  
ATOM    594  C   PRO A  76     -30.639 -44.002  18.062  1.00  0.69           C  
ATOM    595  CB  PRO A  76     -28.469 -44.099  16.787  1.00  0.66           C  
ATOM    596  O   PRO A  76     -31.506 -43.791  17.210  1.00  0.67           O  
ATOM    597  CG  PRO A  76     -28.631 -44.763  15.458  1.00  0.63           C  
ATOM    598  CD  PRO A  76     -29.420 -46.027  15.649  1.00  0.63           C  
ATOM    599  N   GLU A  77     -30.860 -43.904  19.318  1.00  0.70           N  
ATOM    600  CA  GLU A  77     -31.889 -43.038  19.884  1.00  0.71           C  
ATOM    601  C   GLU A  77     -31.271 -41.826  20.576  1.00  0.70           C  
ATOM    602  CB  GLU A  77     -32.766 -43.816  20.869  1.00  0.67           C  
ATOM    603  O   GLU A  77     -30.265 -41.952  21.277  1.00  0.67           O  
ATOM    604  CG  GLU A  77     -33.461 -45.022  20.254  1.00  0.63           C  
ATOM    605  CD  GLU A  77     -34.312 -45.796  21.248  1.00  0.62           C  
ATOM    606  OE1 GLU A  77     -33.829 -46.081  22.368  1.00  0.62           O  
ATOM    607  OE2 GLU A  77     -35.470 -46.120  20.904  1.00  0.57           O  
ATOM    608  N   ILE A  78     -31.558 -40.749  20.199  1.00  0.67           N  
ATOM    609  CA  ILE A  78     -31.191 -39.477  20.812  1.00  0.67           C  
ATOM    610  C   ILE A  78     -32.210 -39.108  21.887  1.00  0.66           C  
ATOM    611  CB  ILE A  78     -31.091 -38.350  19.759  1.00  0.64           C  
ATOM    612  O   ILE A  78     -33.414 -39.069  21.622  1.00  0.64           O  
ATOM    613  CG1 ILE A  78     -29.982 -38.662  18.747  1.00  0.57           C  
ATOM    614  CG2 ILE A  78     -30.850 -36.998  20.436  1.00  0.58           C  
ATOM    615  CD1 ILE A  78     -29.881 -37.655  17.610  1.00  0.55           C  
ATOM    616  N   GLY A  79     -31.747 -39.267  23.087  1.00  0.66           N  
ATOM    617  CA  GLY A  79     -32.501 -38.832  24.252  1.00  0.65           C  
ATOM    618  C   GLY A  79     -32.458 -37.330  24.464  1.00  0.66           C  
ATOM    619  O   GLY A  79     -31.378 -36.741  24.547  1.00  0.64           O  
ATOM    620  N   LEU A  80     -33.569 -36.717  24.333  1.00  0.67           N  
ATOM    621  CA  LEU A  80     -33.872 -35.361  24.777  1.00  0.68           C  
ATOM    622  C   LEU A  80     -34.378 -35.360  26.216  1.00  0.67           C  
ATOM    623  CB  LEU A  80     -34.913 -34.716  23.858  1.00  0.64           C  
ATOM    624  O   LEU A  80     -35.328 -36.074  26.545  1.00  0.65           O  
ATOM    625  CG  LEU A  80     -34.913 -33.188  23.802  1.00  0.61           C  
ATOM    626  CD1 LEU A  80     -34.095 -32.701  22.611  1.00  0.55           C  
ATOM    627  CD2 LEU A  80     -36.341 -32.656  23.729  1.00  0.55           C  
ATOM    628  N   LEU A  81     -33.565 -34.796  27.194  1.00  0.65           N  
ATOM    629  CA  LEU A  81     -34.021 -34.553  28.559  1.00  0.64           C  
ATOM    630  C   LEU A  81     -35.285 -33.699  28.565  1.00  0.65           C  
ATOM    631  CB  LEU A  81     -32.924 -33.866  29.376  1.00  0.61           C  
ATOM    632  O   LEU A  81     -35.238 -32.510  28.244  1.00  0.63           O  
ATOM    633  CG  LEU A  81     -33.229 -33.629  30.856  1.00  0.58           C  
ATOM    634  CD1 LEU A  81     -33.279 -34.956  31.606  1.00  0.51           C  
ATOM    635  CD2 LEU A  81     -32.190 -32.699  31.474  1.00  0.52           C  
ATOM    636  N   VAL A  82     -36.335 -34.459  28.257  1.00  0.58           N  
ATOM    637  CA  VAL A  82     -37.684 -33.960  28.506  1.00  0.58           C  
ATOM    638  C   VAL A  82     -38.048 -34.167  29.975  1.00  0.58           C  
ATOM    639  CB  VAL A  82     -38.722 -34.653  27.596  1.00  0.56           C  
ATOM    640  O   VAL A  82     -38.320 -35.292  30.401  1.00  0.55           O  
ATOM    641  CG1 VAL A  82     -40.120 -34.090  27.847  1.00  0.50           C  
ATOM    642  CG2 VAL A  82     -38.334 -34.494  26.128  1.00  0.51           C  
ATOM    643  N   GLY A  83     -37.806 -33.122  30.675  1.00  0.60           N  
ATOM    644  CA  GLY A  83     -37.729 -33.178  32.126  1.00  0.59           C  
ATOM    645  C   GLY A  83     -36.414 -33.740  32.633  1.00  0.59           C  
ATOM    646  O   GLY A  83     -35.346 -33.374  32.139  1.00  0.56           O  
ATOM    647  N   ASP A  84     -36.342 -34.349  33.748  1.00  0.54           N  
ATOM    648  CA  ASP A  84     -35.295 -35.124  34.407  1.00  0.57           C  
ATOM    649  C   ASP A  84     -35.145 -36.501  33.766  1.00  0.54           C  
ATOM    650  CB  ASP A  84     -35.594 -35.268  35.901  1.00  0.51           C  
ATOM    651  O   ASP A  84     -34.338 -37.317  34.218  1.00  0.53           O  
ATOM    652  CG  ASP A  84     -35.650 -33.935  36.626  1.00  0.49           C  
ATOM    653  OD1 ASP A  84     -34.953 -32.985  36.211  1.00  0.51           O  
ATOM    654  OD2 ASP A  84     -36.397 -33.835  37.624  1.00  0.60           O  
ATOM    655  N   THR A  85     -36.045 -36.943  32.698  1.00  0.57           N  
ATOM    656  CA  THR A  85     -35.878 -38.207  31.990  1.00  0.58           C  
ATOM    657  C   THR A  85     -35.682 -37.968  30.495  1.00  0.58           C  
ATOM    658  CB  THR A  85     -37.088 -39.135  32.209  1.00  0.55           C  
ATOM    659  O   THR A  85     -36.272 -37.048  29.926  1.00  0.57           O  
ATOM    660  CG2 THR A  85     -37.050 -39.768  33.596  1.00  0.48           C  
ATOM    661  OG1 THR A  85     -38.295 -38.375  32.075  1.00  0.55           O  
ATOM    662  N   TYR A  86     -34.622 -38.239  29.955  1.00  0.60           N  
ATOM    663  CA  TYR A  86     -34.303 -38.241  28.531  1.00  0.60           C  
ATOM    664  C   TYR A  86     -35.414 -38.903  27.725  1.00  0.60           C  
ATOM    665  CB  TYR A  86     -32.975 -38.961  28.279  1.00  0.56           C  
ATOM    666  O   TYR A  86     -35.827 -40.025  28.028  1.00  0.58           O  
ATOM    667  CG  TYR A  86     -31.766 -38.182  28.737  1.00  0.53           C  
ATOM    668  CD1 TYR A  86     -31.178 -37.223  27.915  1.00  0.47           C  
ATOM    669  CD2 TYR A  86     -31.208 -38.405  29.991  1.00  0.49           C  
ATOM    670  CE1 TYR A  86     -30.063 -36.505  28.332  1.00  0.50           C  
ATOM    671  CE2 TYR A  86     -30.092 -37.692  30.419  1.00  0.53           C  
ATOM    672  OH  TYR A  86     -28.424 -36.037  30.002  1.00  0.55           O  
ATOM    673  CZ  TYR A  86     -29.528 -36.745  29.584  1.00  0.41           C  
ATOM    674  N   GLN A  87     -36.311 -38.284  26.981  1.00  0.58           N  
ATOM    675  CA  GLN A  87     -37.184 -38.778  25.922  1.00  0.61           C  
ATOM    676  C   GLN A  87     -36.384 -39.143  24.675  1.00  0.59           C  
ATOM    677  CB  GLN A  87     -38.251 -37.737  25.576  1.00  0.57           C  
ATOM    678  O   GLN A  87     -35.821 -38.268  24.014  1.00  0.57           O  
ATOM    679  CG  GLN A  87     -39.236 -37.468  26.705  1.00  0.55           C  
ATOM    680  CD  GLN A  87     -40.245 -38.587  26.883  1.00  0.56           C  
ATOM    681  NE2 GLN A  87     -40.779 -38.717  28.093  1.00  0.43           N  
ATOM    682  OE1 GLN A  87     -40.542 -39.328  25.941  1.00  0.55           O  
ATOM    683  N   TRP A  88     -36.010 -40.316  24.688  1.00  0.58           N  
ATOM    684  CA  TRP A  88     -35.223 -41.014  23.677  1.00  0.63           C  
ATOM    685  C   TRP A  88     -35.973 -41.076  22.351  1.00  0.59           C  
ATOM    686  CB  TRP A  88     -34.874 -42.429  24.147  1.00  0.55           C  
ATOM    687  O   TRP A  88     -37.081 -41.615  22.281  1.00  0.55           O  
ATOM    688  CG  TRP A  88     -33.993 -42.467  25.359  1.00  0.50           C  
ATOM    689  CD1 TRP A  88     -34.375 -42.713  26.649  1.00  0.39           C  
ATOM    690  CD2 TRP A  88     -32.579 -42.249  25.394  1.00  0.40           C  
ATOM    691  CE2 TRP A  88     -32.170 -42.378  26.740  1.00  0.48           C  
ATOM    692  CE3 TRP A  88     -31.618 -41.957  24.417  1.00  0.62           C  
ATOM    693  NE1 TRP A  88     -33.283 -42.661  27.484  1.00  0.55           N  
ATOM    694  CH2 TRP A  88     -29.918 -41.940  26.157  1.00  0.47           C  
ATOM    695  CZ2 TRP A  88     -30.838 -42.225  27.133  1.00  0.50           C  
ATOM    696  CZ3 TRP A  88     -30.293 -41.805  24.811  1.00  0.47           C  
ATOM    697  N   VAL A  89     -35.842 -40.323  21.196  1.00  0.65           N  
ATOM    698  CA  VAL A  89     -36.318 -40.300  19.817  1.00  0.65           C  
ATOM    699  C   VAL A  89     -35.417 -41.171  18.945  1.00  0.65           C  
ATOM    700  CB  VAL A  89     -36.370 -38.860  19.259  1.00  0.63           C  
ATOM    701  O   VAL A  89     -34.210 -40.934  18.856  1.00  0.63           O  
ATOM    702  CG1 VAL A  89     -36.885 -38.857  17.820  1.00  0.57           C  
ATOM    703  CG2 VAL A  89     -37.245 -37.976  20.145  1.00  0.58           C  
ATOM    704  N   LYS A  90     -35.994 -42.245  18.556  1.00  0.66           N  
ATOM    705  CA  LYS A  90     -35.379 -43.186  17.625  1.00  0.67           C  
ATOM    706  C   LYS A  90     -35.014 -42.501  16.311  1.00  0.67           C  
ATOM    707  CB  LYS A  90     -36.314 -44.366  17.358  1.00  0.64           C  
ATOM    708  O   LYS A  90     -35.848 -41.824  15.706  1.00  0.65           O  
ATOM    709  CG  LYS A  90     -36.537 -45.265  18.566  1.00  0.61           C  
ATOM    710  CD  LYS A  90     -37.418 -46.458  18.220  1.00  0.60           C  
ATOM    711  CE  LYS A  90     -37.654 -47.350  19.431  1.00  0.52           C  
ATOM    712  NZ  LYS A  90     -38.509 -48.527  19.095  1.00  0.44           N  
ATOM    713  N   MET A  91     -33.818 -42.472  15.969  1.00  0.66           N  
ATOM    714  CA  MET A  91     -33.241 -41.883  14.764  1.00  0.66           C  
ATOM    715  C   MET A  91     -33.312 -42.858  13.594  1.00  0.66           C  
ATOM    716  CB  MET A  91     -31.790 -41.466  15.010  1.00  0.63           C  
ATOM    717  O   MET A  91     -33.213 -42.452  12.435  1.00  0.64           O  
ATOM    718  CG  MET A  91     -31.630 -40.415  16.097  1.00  0.58           C  
ATOM    719  SD  MET A  91     -32.598 -38.895  15.753  1.00  0.53           S  
ATOM    720  CE  MET A  91     -31.696 -38.260  14.312  1.00  0.46           C  
ATOM    721  N   GLY A  92     -33.831 -43.982  13.716  1.00  0.64           N  
ATOM    722  CA  GLY A  92     -33.897 -44.999  12.678  1.00  0.64           C  
ATOM    723  C   GLY A  92     -33.227 -46.301  13.074  1.00  0.64           C  
ATOM    724  O   GLY A  92     -32.647 -46.402  14.157  1.00  0.62           O  
ATOM    725  N   GLU A  93     -33.482 -47.234  12.485  1.00  0.67           N  
ATOM    726  CA  GLU A  93     -32.753 -48.498  12.512  1.00  0.68           C  
ATOM    727  C   GLU A  93     -31.622 -48.505  11.487  1.00  0.67           C  
ATOM    728  CB  GLU A  93     -33.702 -49.672  12.256  1.00  0.65           C  
ATOM    729  O   GLU A  93     -31.867 -48.393  10.284  1.00  0.65           O  
ATOM    730  CG  GLU A  93     -33.068 -51.037  12.482  1.00  0.62           C  
ATOM    731  CD  GLU A  93     -34.053 -52.186  12.346  1.00  0.61           C  
ATOM    732  OE1 GLU A  93     -35.069 -52.205  13.078  1.00  0.61           O  
ATOM    733  OE2 GLU A  93     -33.807 -53.076  11.502  1.00  0.56           O  
ATOM    734  N   TYR A  94     -30.428 -48.353  11.902  1.00  0.69           N  
ATOM    735  CA  TYR A  94     -29.196 -48.274  11.126  1.00  0.70           C  
ATOM    736  C   TYR A  94     -28.351 -49.528  11.316  1.00  0.68           C  
ATOM    737  CB  TYR A  94     -28.388 -47.035  11.522  1.00  0.65           C  
ATOM    738  O   TYR A  94     -28.387 -50.153  12.378  1.00  0.65           O  
ATOM    739  CG  TYR A  94     -29.059 -45.732  11.160  1.00  0.61           C  
ATOM    740  CD1 TYR A  94     -28.831 -45.130   9.924  1.00  0.58           C  
ATOM    741  CD2 TYR A  94     -29.919 -45.100  12.051  1.00  0.60           C  
ATOM    742  CE1 TYR A  94     -29.445 -43.928   9.586  1.00  0.58           C  
ATOM    743  CE2 TYR A  94     -30.538 -43.898  11.724  1.00  0.59           C  
ATOM    744  OH  TYR A  94     -30.906 -42.132  10.161  1.00  0.49           O  
ATOM    745  CZ  TYR A  94     -30.296 -43.321  10.491  1.00  0.56           C  
ATOM    746  N   PHE A  95     -27.868 -50.013  10.352  1.00  0.73           N  
ATOM    747  CA  PHE A  95     -26.843 -51.049  10.326  1.00  0.73           C  
ATOM    748  C   PHE A  95     -25.450 -50.432  10.293  1.00  0.72           C  
ATOM    749  CB  PHE A  95     -27.037 -51.969   9.117  1.00  0.70           C  
ATOM    750  O   PHE A  95     -25.209 -49.467   9.564  1.00  0.70           O  
ATOM    751  CG  PHE A  95     -28.383 -52.642   9.076  1.00  0.67           C  
ATOM    752  CD1 PHE A  95     -28.592 -53.849   9.733  1.00  0.63           C  
ATOM    753  CD2 PHE A  95     -29.439 -52.067   8.382  1.00  0.64           C  
ATOM    754  CE1 PHE A  95     -29.837 -54.474   9.697  1.00  0.61           C  
ATOM    755  CE2 PHE A  95     -30.686 -52.686   8.342  1.00  0.61           C  
ATOM    756  CZ  PHE A  95     -30.882 -53.889   8.999  1.00  0.58           C  
ATOM    757  N   ILE A  96     -24.548 -50.714  11.295  1.00  0.68           N  
ATOM    758  CA  ILE A  96     -23.154 -50.283  11.321  1.00  0.68           C  
ATOM    759  C   ILE A  96     -22.453 -50.725  10.039  1.00  0.68           C  
ATOM    760  CB  ILE A  96     -22.413 -50.841  12.557  1.00  0.65           C  
ATOM    761  O   ILE A  96     -22.193 -51.914   9.844  1.00  0.67           O  
ATOM    762  CG1 ILE A  96     -23.092 -50.367  13.847  1.00  0.60           C  
ATOM    763  CG2 ILE A  96     -20.937 -50.431  12.532  1.00  0.61           C  
ATOM    764  CD1 ILE A  96     -22.489 -50.954  15.116  1.00  0.58           C  
ATOM    765  N   ASN A  97     -22.343 -49.723   9.129  1.00  0.69           N  
ATOM    766  CA  ASN A  97     -21.599 -49.888   7.885  1.00  0.69           C  
ATOM    767  C   ASN A  97     -20.097 -49.985   8.139  1.00  0.68           C  
ATOM    768  CB  ASN A  97     -21.902 -48.738   6.922  1.00  0.66           C  
ATOM    769  O   ASN A  97     -19.413 -50.809   7.530  1.00  0.66           O  
ATOM    770  CG  ASN A  97     -21.173 -48.877   5.600  1.00  0.62           C  
ATOM    771  ND2 ASN A  97     -20.435 -47.841   5.218  1.00  0.60           N  
ATOM    772  OD1 ASN A  97     -21.273 -49.906   4.927  1.00  0.60           O  
ATOM    773  N   ASP A  98     -19.444 -49.333   8.872  1.00  0.61           N  
ATOM    774  CA  ASP A  98     -18.009 -49.303   9.142  1.00  0.62           C  
ATOM    775  C   ASP A  98     -17.724 -48.738  10.531  1.00  0.60           C  
ATOM    776  CB  ASP A  98     -17.280 -48.480   8.078  1.00  0.58           C  
ATOM    777  O   ASP A  98     -18.459 -47.878  11.020  1.00  0.59           O  
ATOM    778  CG  ASP A  98     -15.801 -48.809   7.985  1.00  0.56           C  
ATOM    779  OD1 ASP A  98     -15.363 -49.824   8.569  1.00  0.57           O  
ATOM    780  OD2 ASP A  98     -15.065 -48.046   7.322  1.00  0.63           O  
ATOM    781  N   ILE A  99     -16.860 -49.337  11.365  1.00  0.71           N  
ATOM    782  CA  ILE A  99     -16.310 -48.963  12.663  1.00  0.71           C  
ATOM    783  C   ILE A  99     -14.862 -48.510  12.499  1.00  0.71           C  
ATOM    784  CB  ILE A  99     -16.396 -50.131  13.671  1.00  0.68           C  
ATOM    785  O   ILE A  99     -13.989 -49.312  12.159  1.00  0.68           O  
ATOM    786  CG1 ILE A  99     -17.841 -50.626  13.794  1.00  0.62           C  
ATOM    787  CG2 ILE A  99     -15.843 -49.708  15.036  1.00  0.62           C  
ATOM    788  CD1 ILE A  99     -17.994 -51.889  14.630  1.00  0.59           C  
ATOM    789  N   GLU A 100     -14.589 -47.148  12.385  1.00  0.59           N  
ATOM    790  CA  GLU A 100     -13.271 -46.521  12.387  1.00  0.61           C  
ATOM    791  C   GLU A 100     -12.784 -46.265  13.810  1.00  0.58           C  
ATOM    792  CB  GLU A 100     -13.298 -45.210  11.597  1.00  0.56           C  
ATOM    793  O   GLU A 100     -13.408 -45.511  14.560  1.00  0.57           O  
ATOM    794  CG  GLU A 100     -11.921 -44.611  11.353  1.00  0.53           C  
ATOM    795  CD  GLU A 100     -11.963 -43.310  10.567  1.00  0.56           C  
ATOM    796  OE1 GLU A 100     -13.068 -42.880  10.164  1.00  0.57           O  
ATOM    797  OE2 GLU A 100     -10.883 -42.717  10.351  1.00  0.52           O  
ATOM    798  N   ILE A 101     -11.732 -47.020  14.385  1.00  0.64           N  
ATOM    799  CA  ILE A 101     -11.010 -46.845  15.640  1.00  0.64           C  
ATOM    800  C   ILE A 101      -9.722 -46.064  15.390  1.00  0.64           C  
ATOM    801  CB  ILE A 101     -10.693 -48.204  16.304  1.00  0.60           C  
ATOM    802  O   ILE A 101      -8.813 -46.553  14.715  1.00  0.61           O  
ATOM    803  CG1 ILE A 101     -11.981 -49.006  16.521  1.00  0.53           C  
ATOM    804  CG2 ILE A 101      -9.946 -47.998  17.625  1.00  0.53           C  
ATOM    805  CD1 ILE A 101     -11.751 -50.417  17.044  1.00  0.49           C  
ATOM    806  N   ASP A 102      -9.605 -44.731  15.503  1.00  0.59           N  
ATOM    807  CA  ASP A 102      -8.430 -43.867  15.577  1.00  0.61           C  
ATOM    808  C   ASP A 102      -7.745 -43.987  16.936  1.00  0.59           C  
ATOM    809  CB  ASP A 102      -8.817 -42.411  15.310  1.00  0.55           C  
ATOM    810  O   ASP A 102      -8.234 -43.453  17.933  1.00  0.58           O  
ATOM    811  CG  ASP A 102      -7.615 -41.489  15.197  1.00  0.51           C  
ATOM    812  OD1 ASP A 102      -6.509 -41.874  15.634  1.00  0.59           O  
ATOM    813  OD2 ASP A 102      -7.776 -40.367  14.670  1.00  0.72           O  
ATOM    814  N   ARG A 103      -6.898 -44.941  16.993  1.00  0.37           N  
ATOM    815  CA  ARG A 103      -6.086 -45.218  18.173  1.00  0.41           C  
ATOM    816  C   ARG A 103      -5.177 -44.038  18.502  1.00  0.37           C  
ATOM    817  CB  ARG A 103      -5.249 -46.482  17.966  1.00  0.37           C  
ATOM    818  O   ARG A 103      -4.742 -43.882  19.645  1.00  0.37           O  
ATOM    819  CG  ARG A 103      -6.070 -47.760  17.894  1.00  0.37           C  
ATOM    820  CD  ARG A 103      -5.186 -48.995  17.797  1.00  0.44           C  
ATOM    821  NE  ARG A 103      -5.976 -50.215  17.666  1.00  0.38           N  
ATOM    822  NH1 ARG A 103      -4.158 -51.641  17.680  1.00  0.29           N  
ATOM    823  NH2 ARG A 103      -6.281 -52.485  17.494  1.00  0.23           N  
ATOM    824  CZ  ARG A 103      -5.470 -51.444  17.614  1.00  0.33           C  
ATOM    825  N   ASN A 104      -4.875 -42.961  17.666  1.00  0.43           N  
ATOM    826  CA  ASN A 104      -4.125 -41.758  18.012  1.00  0.47           C  
ATOM    827  C   ASN A 104      -5.028 -40.694  18.629  1.00  0.41           C  
ATOM    828  CB  ASN A 104      -3.409 -41.199  16.781  1.00  0.42           C  
ATOM    829  O   ASN A 104      -4.625 -39.998  19.563  1.00  0.41           O  
ATOM    830  CG  ASN A 104      -2.234 -42.054  16.350  1.00  0.39           C  
ATOM    831  ND2 ASN A 104      -1.884 -41.979  15.071  1.00  0.44           N  
ATOM    832  OD1 ASN A 104      -1.648 -42.778  17.159  1.00  0.45           O  
ATOM    833  N   ARG A 105      -6.206 -40.849  18.522  1.00  0.49           N  
ATOM    834  CA  ARG A 105      -7.184 -39.937  19.108  1.00  0.50           C  
ATOM    835  C   ARG A 105      -8.154 -40.684  20.017  1.00  0.48           C  
ATOM    836  CB  ARG A 105      -7.956 -39.200  18.011  1.00  0.47           C  
ATOM    837  O   ARG A 105      -9.070 -40.084  20.583  1.00  0.47           O  
ATOM    838  CG  ARG A 105      -7.102 -38.248  17.190  1.00  0.46           C  
ATOM    839  CD  ARG A 105      -7.939 -37.447  16.203  1.00  0.50           C  
ATOM    840  NE  ARG A 105      -7.110 -36.575  15.375  1.00  0.45           N  
ATOM    841  NH1 ARG A 105      -8.874 -35.703  14.164  1.00  0.33           N  
ATOM    842  NH2 ARG A 105      -6.730 -35.016  13.733  1.00  0.28           N  
ATOM    843  CZ  ARG A 105      -7.573 -35.767  14.426  1.00  0.40           C  
ATOM    844  N   ASN A 106      -7.815 -42.114  20.438  1.00  0.58           N  
ATOM    845  CA  ASN A 106      -8.724 -42.878  21.286  1.00  0.62           C  
ATOM    846  C   ASN A 106     -10.181 -42.645  20.899  1.00  0.58           C  
ATOM    847  CB  ASN A 106      -8.503 -42.531  22.760  1.00  0.53           C  
ATOM    848  O   ASN A 106     -11.003 -42.287  21.745  1.00  0.55           O  
ATOM    849  CG  ASN A 106      -7.260 -43.182  23.333  1.00  0.48           C  
ATOM    850  ND2 ASN A 106      -6.799 -42.680  24.473  1.00  0.53           N  
ATOM    851  OD1 ASN A 106      -6.717 -44.128  22.756  1.00  0.50           O  
ATOM    852  N   THR A 107     -10.626 -42.403  19.506  1.00  0.62           N  
ATOM    853  CA  THR A 107     -12.030 -42.322  19.118  1.00  0.63           C  
ATOM    854  C   THR A 107     -12.406 -43.487  18.207  1.00  0.62           C  
ATOM    855  CB  THR A 107     -12.338 -40.991  18.407  1.00  0.58           C  
ATOM    856  O   THR A 107     -11.573 -43.980  17.444  1.00  0.60           O  
ATOM    857  CG2 THR A 107     -12.122 -39.806  19.342  1.00  0.52           C  
ATOM    858  OG1 THR A 107     -11.475 -40.853  17.271  1.00  0.61           O  
ATOM    859  N   THR A 108     -13.485 -44.272  18.353  1.00  0.69           N  
ATOM    860  CA  THR A 108     -14.214 -45.236  17.537  1.00  0.70           C  
ATOM    861  C   THR A 108     -15.429 -44.584  16.884  1.00  0.69           C  
ATOM    862  CB  THR A 108     -14.667 -46.447  18.374  1.00  0.66           C  
ATOM    863  O   THR A 108     -16.288 -44.030  17.573  1.00  0.67           O  
ATOM    864  CG2 THR A 108     -15.379 -47.480  17.507  1.00  0.59           C  
ATOM    865  OG1 THR A 108     -13.520 -47.057  18.980  1.00  0.69           O  
ATOM    866  N   THR A 109     -15.396 -44.282  15.672  1.00  0.70           N  
ATOM    867  CA  THR A 109     -16.420 -43.757  14.776  1.00  0.70           C  
ATOM    868  C   THR A 109     -17.186 -44.894  14.106  1.00  0.70           C  
ATOM    869  CB  THR A 109     -15.805 -42.844  13.699  1.00  0.67           C  
ATOM    870  O   THR A 109     -16.586 -45.773  13.484  1.00  0.69           O  
ATOM    871  CG2 THR A 109     -16.883 -42.258  12.794  1.00  0.60           C  
ATOM    872  OG1 THR A 109     -15.098 -41.773  14.336  1.00  0.69           O  
ATOM    873  N   LEU A 110     -18.482 -45.198  14.402  1.00  0.72           N  
ATOM    874  CA  LEU A 110     -19.448 -46.101  13.786  1.00  0.72           C  
ATOM    875  C   LEU A 110     -20.189 -45.409  12.646  1.00  0.72           C  
ATOM    876  CB  LEU A 110     -20.449 -46.606  14.828  1.00  0.69           C  
ATOM    877  O   LEU A 110     -20.829 -44.376  12.853  1.00  0.70           O  
ATOM    878  CG  LEU A 110     -19.855 -47.233  16.090  1.00  0.66           C  
ATOM    879  CD1 LEU A 110     -20.967 -47.674  17.037  1.00  0.62           C  
ATOM    880  CD2 LEU A 110     -18.955 -48.410  15.730  1.00  0.63           C  
ATOM    881  N   GLU A 111     -20.017 -45.822  11.352  1.00  0.64           N  
ATOM    882  CA  GLU A 111     -20.766 -45.457  10.153  1.00  0.66           C  
ATOM    883  C   GLU A 111     -22.025 -46.306  10.008  1.00  0.64           C  
ATOM    884  CB  GLU A 111     -19.889 -45.600   8.906  1.00  0.63           C  
ATOM    885  O   GLU A 111     -21.953 -47.537  10.008  1.00  0.63           O  
ATOM    886  CG  GLU A 111     -18.782 -44.559   8.810  1.00  0.59           C  
ATOM    887  CD  GLU A 111     -18.182 -44.449   7.418  1.00  0.59           C  
ATOM    888  OE1 GLU A 111     -18.432 -45.341   6.577  1.00  0.57           O  
ATOM    889  OE2 GLU A 111     -17.455 -43.462   7.167  1.00  0.53           O  
ATOM    890  N   LEU A 112     -23.289 -45.816  10.205  1.00  0.72           N  
ATOM    891  CA  LEU A 112     -24.627 -46.395  10.259  1.00  0.73           C  
ATOM    892  C   LEU A 112     -25.387 -46.128   8.964  1.00  0.72           C  
ATOM    893  CB  LEU A 112     -25.408 -45.829  11.448  1.00  0.69           C  
ATOM    894  O   LEU A 112     -25.337 -45.020   8.426  1.00  0.69           O  
ATOM    895  CG  LEU A 112     -24.711 -45.890  12.808  1.00  0.66           C  
ATOM    896  CD1 LEU A 112     -25.568 -45.216  13.874  1.00  0.61           C  
ATOM    897  CD2 LEU A 112     -24.412 -47.336  13.191  1.00  0.63           C  
ATOM    898  N   MET A 113     -25.869 -47.093   8.210  1.00  0.61           N  
ATOM    899  CA  MET A 113     -26.717 -47.062   7.022  1.00  0.64           C  
ATOM    900  C   MET A 113     -28.053 -47.745   7.289  1.00  0.62           C  
ATOM    901  CB  MET A 113     -26.013 -47.733   5.840  1.00  0.59           C  
ATOM    902  O   MET A 113     -28.109 -48.757   7.990  1.00  0.60           O  
ATOM    903  CG  MET A 113     -24.752 -47.015   5.390  1.00  0.56           C  
ATOM    904  SD  MET A 113     -24.083 -47.687   3.819  1.00  0.52           S  
ATOM    905  CE  MET A 113     -25.252 -46.959   2.637  1.00  0.47           C  
ATOM    906  N   ASP A 114     -29.310 -47.136   6.896  1.00  0.66           N  
ATOM    907  CA  ASP A 114     -30.659 -47.662   7.081  1.00  0.67           C  
ATOM    908  C   ASP A 114     -30.945 -48.798   6.102  1.00  0.65           C  
ATOM    909  CB  ASP A 114     -31.696 -46.550   6.915  1.00  0.61           C  
ATOM    910  O   ASP A 114     -30.043 -49.263   5.402  1.00  0.62           O  
ATOM    911  CG  ASP A 114     -31.760 -46.006   5.498  1.00  0.57           C  
ATOM    912  OD1 ASP A 114     -31.180 -46.625   4.580  1.00  0.62           O  
ATOM    913  OD2 ASP A 114     -32.393 -44.947   5.299  1.00  0.70           O  
ATOM    914  N   GLY A 115     -32.062 -49.227   6.039  1.00  0.64           N  
ATOM    915  CA  GLY A 115     -32.516 -50.415   5.334  1.00  0.64           C  
ATOM    916  C   GLY A 115     -32.304 -50.335   3.834  1.00  0.64           C  
ATOM    917  O   GLY A 115     -32.342 -51.354   3.141  1.00  0.62           O  
ATOM    918  N   MET A 116     -31.980 -49.185   3.409  1.00  0.60           N  
ATOM    919  CA  MET A 116     -31.629 -49.012   2.002  1.00  0.64           C  
ATOM    920  C   MET A 116     -30.388 -49.823   1.647  1.00  0.59           C  
ATOM    921  CB  MET A 116     -31.396 -47.534   1.683  1.00  0.57           C  
ATOM    922  O   MET A 116     -30.244 -50.281   0.512  1.00  0.58           O  
ATOM    923  CG  MET A 116     -32.677 -46.748   1.449  1.00  0.52           C  
ATOM    924  SD  MET A 116     -33.750 -47.517   0.175  1.00  0.48           S  
ATOM    925  CE  MET A 116     -35.298 -46.620   0.477  1.00  0.42           C  
ATOM    926  N   PHE A 117     -29.602 -50.024   2.629  1.00  0.63           N  
ATOM    927  CA  PHE A 117     -28.420 -50.855   2.428  1.00  0.64           C  
ATOM    928  C   PHE A 117     -28.816 -52.271   2.027  1.00  0.62           C  
ATOM    929  CB  PHE A 117     -27.563 -50.888   3.697  1.00  0.60           C  
ATOM    930  O   PHE A 117     -28.171 -52.882   1.173  1.00  0.60           O  
ATOM    931  CG  PHE A 117     -26.344 -51.764   3.583  1.00  0.57           C  
ATOM    932  CD1 PHE A 117     -25.216 -51.324   2.901  1.00  0.52           C  
ATOM    933  CD2 PHE A 117     -26.327 -53.028   4.158  1.00  0.52           C  
ATOM    934  CE1 PHE A 117     -24.087 -52.132   2.794  1.00  0.48           C  
ATOM    935  CE2 PHE A 117     -25.202 -53.841   4.055  1.00  0.51           C  
ATOM    936  CZ  PHE A 117     -24.083 -53.392   3.372  1.00  0.44           C  
ATOM    937  N   LYS A 118     -29.995 -52.814   2.478  1.00  0.66           N  
ATOM    938  CA  LYS A 118     -30.462 -54.151   2.123  1.00  0.66           C  
ATOM    939  C   LYS A 118     -30.963 -54.194   0.682  1.00  0.66           C  
ATOM    940  CB  LYS A 118     -31.569 -54.604   3.076  1.00  0.63           C  
ATOM    941  O   LYS A 118     -31.107 -55.272   0.101  1.00  0.64           O  
ATOM    942  CG  LYS A 118     -31.081 -54.932   4.479  1.00  0.60           C  
ATOM    943  CD  LYS A 118     -32.186 -55.553   5.324  1.00  0.60           C  
ATOM    944  CE  LYS A 118     -31.676 -55.964   6.699  1.00  0.55           C  
ATOM    945  NZ  LYS A 118     -32.765 -56.535   7.546  1.00  0.50           N  
ATOM    946  N   LEU A 119     -31.115 -53.046   0.102  1.00  0.66           N  
ATOM    947  CA  LEU A 119     -31.640 -52.989  -1.258  1.00  0.66           C  
ATOM    948  C   LEU A 119     -30.509 -52.848  -2.272  1.00  0.65           C  
ATOM    949  CB  LEU A 119     -32.622 -51.824  -1.405  1.00  0.63           C  
ATOM    950  O   LEU A 119     -30.741 -52.922  -3.481  1.00  0.63           O  
ATOM    951  CG  LEU A 119     -33.859 -51.863  -0.507  1.00  0.59           C  
ATOM    952  CD1 LEU A 119     -34.702 -50.608  -0.711  1.00  0.57           C  
ATOM    953  CD2 LEU A 119     -34.682 -53.117  -0.783  1.00  0.58           C  
ATOM    954  N   ASN A 120     -29.192 -52.634  -1.774  1.00  0.56           N  
ATOM    955  CA  ASN A 120     -28.035 -52.603  -2.663  1.00  0.57           C  
ATOM    956  C   ASN A 120     -27.617 -54.007  -3.089  1.00  0.55           C  
ATOM    957  CB  ASN A 120     -26.864 -51.880  -1.995  1.00  0.53           C  
ATOM    958  O   ASN A 120     -26.460 -54.233  -3.446  1.00  0.53           O  
ATOM    959  CG  ASN A 120     -26.104 -50.986  -2.955  1.00  0.51           C  
ATOM    960  ND2 ASN A 120     -24.908 -50.569  -2.557  1.00  0.48           N  
ATOM    961  OD1 ASN A 120     -26.589 -50.673  -4.046  1.00  0.51           O  
ATOM    962  N   ARG A 121     -28.542 -55.038  -3.073  1.00  0.58           N  
ATOM    963  CA  ARG A 121     -28.315 -56.363  -3.641  1.00  0.59           C  
ATOM    964  C   ARG A 121     -29.012 -56.508  -4.990  1.00  0.58           C  
ATOM    965  CB  ARG A 121     -28.802 -57.450  -2.681  1.00  0.57           C  
ATOM    966  O   ARG A 121     -30.043 -55.877  -5.233  1.00  0.56           O  
ATOM    967  CG  ARG A 121     -28.031 -57.505  -1.371  1.00  0.55           C  
ATOM    968  CD  ARG A 121     -28.492 -58.661  -0.494  1.00  0.56           C  
ATOM    969  NE  ARG A 121     -27.747 -58.715   0.761  1.00  0.49           N  
ATOM    970  NH1 ARG A 121     -28.765 -60.644   1.522  1.00  0.39           N  
ATOM    971  NH2 ARG A 121     -27.164 -59.610   2.794  1.00  0.35           N  
ATOM    972  CZ  ARG A 121     -27.894 -59.656   1.690  1.00  0.47           C  
ATOM    973  N   GLU A 122     -28.487 -57.023  -6.001  1.00  0.54           N  
ATOM    974  CA  GLU A 122     -28.987 -57.303  -7.344  1.00  0.55           C  
ATOM    975  C   GLU A 122     -30.447 -57.745  -7.308  1.00  0.54           C  
ATOM    976  CB  GLU A 122     -28.131 -58.373  -8.025  1.00  0.52           C  
ATOM    977  O   GLU A 122     -30.820 -58.610  -6.512  1.00  0.53           O  
ATOM    978  CG  GLU A 122     -28.432 -58.552  -9.506  1.00  0.49           C  
ATOM    979  CD  GLU A 122     -27.494 -59.529 -10.196  1.00  0.52           C  
ATOM    980  OE1 GLU A 122     -26.614 -60.107  -9.518  1.00  0.54           O  
ATOM    981  OE2 GLU A 122     -27.639 -59.717 -11.425  1.00  0.49           O  
ATOM    982  N   TYR A 123     -31.332 -57.145  -7.979  1.00  0.60           N  
ATOM    983  CA  TYR A 123     -32.742 -57.442  -8.207  1.00  0.58           C  
ATOM    984  C   TYR A 123     -32.904 -58.697  -9.057  1.00  0.59           C  
ATOM    985  CB  TYR A 123     -33.438 -56.258  -8.885  1.00  0.52           C  
ATOM    986  O   TYR A 123     -32.576 -58.695 -10.246  1.00  0.55           O  
ATOM    987  CG  TYR A 123     -34.908 -56.485  -9.142  1.00  0.46           C  
ATOM    988  CD1 TYR A 123     -35.830 -56.459  -8.097  1.00  0.40           C  
ATOM    989  CD2 TYR A 123     -35.379 -56.726 -10.428  1.00  0.46           C  
ATOM    990  CE1 TYR A 123     -37.185 -56.668  -8.329  1.00  0.50           C  
ATOM    991  CE2 TYR A 123     -36.732 -56.937 -10.671  1.00  0.53           C  
ATOM    992  OH  TYR A 123     -38.967 -57.115  -9.851  1.00  0.55           O  
ATOM    993  CZ  TYR A 123     -37.626 -56.906  -9.617  1.00  0.39           C  
ATOM    994  N   VAL A 124     -33.038 -59.784  -8.493  1.00  0.60           N  
ATOM    995  CA  VAL A 124     -33.554 -61.031  -9.049  1.00  0.62           C  
ATOM    996  C   VAL A 124     -35.061 -61.117  -8.815  1.00  0.59           C  
ATOM    997  CB  VAL A 124     -32.849 -62.261  -8.435  1.00  0.57           C  
ATOM    998  O   VAL A 124     -35.527 -60.999  -7.679  1.00  0.58           O  
ATOM    999  CG1 VAL A 124     -33.305 -63.545  -9.125  1.00  0.50           C  
ATOM   1000  CG2 VAL A 124     -31.332 -62.109  -8.530  1.00  0.50           C  
ATOM   1001  N   THR A 125     -35.946 -60.851 -10.020  1.00  0.57           N  
ATOM   1002  CA  THR A 125     -37.405 -60.857  -9.996  1.00  0.59           C  
ATOM   1003  C   THR A 125     -37.950 -62.163 -10.566  1.00  0.58           C  
ATOM   1004  CB  THR A 125     -37.981 -59.668 -10.788  1.00  0.52           C  
ATOM   1005  O   THR A 125     -37.391 -62.713 -11.517  1.00  0.55           O  
ATOM   1006  CG2 THR A 125     -37.596 -59.751 -12.262  1.00  0.43           C  
ATOM   1007  OG1 THR A 125     -39.409 -59.676 -10.678  1.00  0.56           O  
ATOM   1008  N   ASP A 126     -38.908 -62.733  -9.757  1.00  0.63           N  
ATOM   1009  CA  ASP A 126     -39.808 -63.787 -10.215  1.00  0.64           C  
ATOM   1010  C   ASP A 126     -41.080 -63.198 -10.822  1.00  0.63           C  
ATOM   1011  CB  ASP A 126     -40.162 -64.729  -9.063  1.00  0.60           C  
ATOM   1012  O   ASP A 126     -42.028 -63.928 -11.118  1.00  0.61           O  
ATOM   1013  CG  ASP A 126     -38.943 -65.371  -8.425  1.00  0.56           C  
ATOM   1014  OD1 ASP A 126     -37.997 -65.741  -9.154  1.00  0.58           O  
ATOM   1015  OD2 ASP A 126     -38.928 -65.510  -7.183  1.00  0.64           O  
ATOM   1016  N   LEU A 127     -41.167 -61.856 -10.948  1.00  0.56           N  
ATOM   1017  CA  LEU A 127     -42.279 -61.223 -11.650  1.00  0.55           C  
ATOM   1018  C   LEU A 127     -42.100 -61.331 -13.160  1.00  0.55           C  
ATOM   1019  CB  LEU A 127     -42.402 -59.752 -11.243  1.00  0.53           C  
ATOM   1020  O   LEU A 127     -41.006 -61.097 -13.679  1.00  0.53           O  
ATOM   1021  CG  LEU A 127     -42.860 -59.482  -9.809  1.00  0.50           C  
ATOM   1022  CD1 LEU A 127     -42.656 -58.012  -9.455  1.00  0.42           C  
ATOM   1023  CD2 LEU A 127     -44.320 -59.883  -9.628  1.00  0.46           C  
ATOM   1024  N   HIS A 128     -43.034 -61.896 -14.021  1.00  0.59           N  
ATOM   1025  CA  HIS A 128     -43.194 -61.781 -15.466  1.00  0.60           C  
ATOM   1026  C   HIS A 128     -43.518 -60.348 -15.873  1.00  0.59           C  
ATOM   1027  CB  HIS A 128     -44.289 -62.728 -15.961  1.00  0.56           C  
ATOM   1028  O   HIS A 128     -44.519 -59.783 -15.428  1.00  0.56           O  
ATOM   1029  CG  HIS A 128     -43.905 -64.172 -15.906  1.00  0.52           C  
ATOM   1030  CD2 HIS A 128     -44.455 -65.214 -15.240  1.00  0.44           C  
ATOM   1031  ND1 HIS A 128     -42.826 -64.681 -16.596  1.00  0.49           N  
ATOM   1032  CE1 HIS A 128     -42.730 -65.978 -16.356  1.00  0.44           C  
ATOM   1033  NE2 HIS A 128     -43.706 -66.327 -15.536  1.00  0.43           N  
ATOM   1034  N   PHE A 129     -42.614 -59.672 -16.665  1.00  0.49           N  
ATOM   1035  CA  PHE A 129     -42.699 -58.332 -17.232  1.00  0.51           C  
ATOM   1036  C   PHE A 129     -43.415 -58.356 -18.577  1.00  0.49           C  
ATOM   1037  CB  PHE A 129     -41.301 -57.726 -17.394  1.00  0.45           C  
ATOM   1038  O   PHE A 129     -43.089 -59.168 -19.446  1.00  0.46           O  
ATOM   1039  CG  PHE A 129     -40.638 -57.373 -16.090  1.00  0.43           C  
ATOM   1040  CD1 PHE A 129     -40.850 -56.132 -15.500  1.00  0.37           C  
ATOM   1041  CD2 PHE A 129     -39.803 -58.282 -15.453  1.00  0.40           C  
ATOM   1042  CE1 PHE A 129     -40.237 -55.803 -14.293  1.00  0.40           C  
ATOM   1043  CE2 PHE A 129     -39.188 -57.959 -14.247  1.00  0.44           C  
ATOM   1044  CZ  PHE A 129     -39.406 -56.719 -13.669  1.00  0.34           C  
ATOM   1045  N   PRO A 130     -44.695 -57.593 -18.912  1.00  0.55           N  
ATOM   1046  CA  PRO A 130     -44.804 -56.332 -18.175  1.00  0.57           C  
ATOM   1047  C   PRO A 130     -45.401 -56.513 -16.781  1.00  0.57           C  
ATOM   1048  CB  PRO A 130     -45.725 -55.487 -19.058  1.00  0.54           C  
ATOM   1049  O   PRO A 130     -46.432 -57.172 -16.628  1.00  0.56           O  
ATOM   1050  CG  PRO A 130     -46.480 -56.478 -19.882  1.00  0.52           C  
ATOM   1051  CD  PRO A 130     -45.692 -57.756 -19.933  1.00  0.54           C  
ATOM   1052  N   ALA A 131     -44.729 -56.415 -15.655  1.00  0.65           N  
ATOM   1053  CA  ALA A 131     -45.118 -56.348 -14.249  1.00  0.65           C  
ATOM   1054  C   ALA A 131     -45.410 -54.911 -13.828  1.00  0.65           C  
ATOM   1055  CB  ALA A 131     -44.026 -56.947 -13.365  1.00  0.62           C  
ATOM   1056  O   ALA A 131     -44.786 -53.972 -14.330  1.00  0.63           O  
ATOM   1057  N   GLU A 132     -46.613 -54.760 -13.163  1.00  0.59           N  
ATOM   1058  CA  GLU A 132     -46.987 -53.478 -12.573  1.00  0.60           C  
ATOM   1059  C   GLU A 132     -45.968 -53.033 -11.527  1.00  0.60           C  
ATOM   1060  CB  GLU A 132     -48.382 -53.561 -11.947  1.00  0.57           C  
ATOM   1061  O   GLU A 132     -45.448 -53.856 -10.771  1.00  0.59           O  
ATOM   1062  CG  GLU A 132     -49.502 -53.729 -12.962  1.00  0.54           C  
ATOM   1063  CD  GLU A 132     -50.889 -53.610 -12.350  1.00  0.56           C  
ATOM   1064  OE1 GLU A 132     -50.997 -53.496 -11.108  1.00  0.56           O  
ATOM   1065  OE2 GLU A 132     -51.876 -53.630 -13.120  1.00  0.51           O  
ATOM   1066  N   VAL A 133     -45.502 -51.863 -11.643  1.00  0.65           N  
ATOM   1067  CA  VAL A 133     -44.571 -51.203 -10.734  1.00  0.66           C  
ATOM   1068  C   VAL A 133     -44.877 -51.612  -9.295  1.00  0.66           C  
ATOM   1069  CB  VAL A 133     -44.633 -49.666 -10.875  1.00  0.63           C  
ATOM   1070  O   VAL A 133     -43.962 -51.841  -8.500  1.00  0.65           O  
ATOM   1071  CG1 VAL A 133     -43.863 -48.988  -9.744  1.00  0.56           C  
ATOM   1072  CG2 VAL A 133     -44.084 -49.233 -12.234  1.00  0.57           C  
ATOM   1073  N   ARG A 134     -46.270 -51.894  -8.883  1.00  0.62           N  
ATOM   1074  CA  ARG A 134     -46.604 -52.429  -7.567  1.00  0.64           C  
ATOM   1075  C   ARG A 134     -46.013 -53.822  -7.376  1.00  0.63           C  
ATOM   1076  CB  ARG A 134     -48.121 -52.474  -7.373  1.00  0.60           C  
ATOM   1077  O   ARG A 134     -45.496 -54.141  -6.303  1.00  0.62           O  
ATOM   1078  CG  ARG A 134     -48.554 -52.983  -6.008  1.00  0.57           C  
ATOM   1079  CD  ARG A 134     -50.070 -53.018  -5.873  1.00  0.57           C  
ATOM   1080  NE  ARG A 134     -50.482 -53.402  -4.526  1.00  0.49           N  
ATOM   1081  NH1 ARG A 134     -52.735 -53.519  -5.025  1.00  0.35           N  
ATOM   1082  NH2 ARG A 134     -52.002 -53.975  -2.902  1.00  0.30           N  
ATOM   1083  CZ  ARG A 134     -51.738 -53.631  -4.154  1.00  0.45           C  
ATOM   1084  N   GLU A 135     -46.199 -54.649  -8.359  1.00  0.68           N  
ATOM   1085  CA  GLU A 135     -45.679 -56.010  -8.267  1.00  0.69           C  
ATOM   1086  C   GLU A 135     -44.156 -56.014  -8.174  1.00  0.69           C  
ATOM   1087  CB  GLU A 135     -46.135 -56.843  -9.468  1.00  0.66           C  
ATOM   1088  O   GLU A 135     -43.576 -56.805  -7.427  1.00  0.68           O  
ATOM   1089  CG  GLU A 135     -47.637 -57.084  -9.514  1.00  0.63           C  
ATOM   1090  CD  GLU A 135     -48.085 -57.847 -10.750  1.00  0.62           C  
ATOM   1091  OE1 GLU A 135     -47.619 -57.522 -11.866  1.00  0.62           O  
ATOM   1092  OE2 GLU A 135     -48.908 -58.778 -10.603  1.00  0.56           O  
ATOM   1093  N   VAL A 136     -43.526 -55.029  -8.735  1.00  0.72           N  
ATOM   1094  CA  VAL A 136     -42.072 -54.928  -8.666  1.00  0.74           C  
ATOM   1095  C   VAL A 136     -41.657 -54.371  -7.307  1.00  0.73           C  
ATOM   1096  CB  VAL A 136     -41.510 -54.041  -9.800  1.00  0.70           C  
ATOM   1097  O   VAL A 136     -40.735 -54.890  -6.672  1.00  0.72           O  
ATOM   1098  CG1 VAL A 136     -39.999 -53.874  -9.656  1.00  0.65           C  
ATOM   1099  CG2 VAL A 136     -41.859 -54.634 -11.164  1.00  0.64           C  
ATOM   1100  N   ILE A 137     -42.397 -53.543  -6.727  1.00  0.69           N  
ATOM   1101  CA  ILE A 137     -42.050 -52.968  -5.432  1.00  0.69           C  
ATOM   1102  C   ILE A 137     -42.345 -53.977  -4.324  1.00  0.69           C  
ATOM   1103  CB  ILE A 137     -42.817 -51.651  -5.175  1.00  0.66           C  
ATOM   1104  O   ILE A 137     -41.542 -54.149  -3.403  1.00  0.69           O  
ATOM   1105  CG1 ILE A 137     -42.328 -50.555  -6.128  1.00  0.60           C  
ATOM   1106  CG2 ILE A 137     -42.666 -51.215  -3.715  1.00  0.60           C  
ATOM   1107  CD1 ILE A 137     -43.191 -49.301  -6.124  1.00  0.56           C  
ATOM   1108  N   GLN A 138     -43.484 -54.705  -4.431  1.00  0.70           N  
ATOM   1109  CA  GLN A 138     -43.794 -55.768  -3.481  1.00  0.70           C  
ATOM   1110  C   GLN A 138     -42.783 -56.907  -3.581  1.00  0.70           C  
ATOM   1111  CB  GLN A 138     -45.209 -56.301  -3.714  1.00  0.68           C  
ATOM   1112  O   GLN A 138     -42.389 -57.484  -2.565  1.00  0.70           O  
ATOM   1113  CG  GLN A 138     -46.303 -55.413  -3.136  1.00  0.64           C  
ATOM   1114  CD  GLN A 138     -47.698 -55.912  -3.463  1.00  0.62           C  
ATOM   1115  NE2 GLN A 138     -48.677 -55.504  -2.662  1.00  0.53           N  
ATOM   1116  OE1 GLN A 138     -47.895 -56.657  -4.428  1.00  0.62           O  
ATOM   1117  N   GLU A 139     -42.302 -57.214  -4.755  1.00  0.67           N  
ATOM   1118  CA  GLU A 139     -41.272 -58.237  -4.906  1.00  0.68           C  
ATOM   1119  C   GLU A 139     -39.948 -57.781  -4.300  1.00  0.67           C  
ATOM   1120  CB  GLU A 139     -41.080 -58.594  -6.382  1.00  0.64           C  
ATOM   1121  O   GLU A 139     -39.268 -58.556  -3.624  1.00  0.65           O  
ATOM   1122  CG  GLU A 139     -40.068 -59.706  -6.620  1.00  0.61           C  
ATOM   1123  CD  GLU A 139     -39.839 -60.004  -8.093  1.00  0.62           C  
ATOM   1124  OE1 GLU A 139     -40.210 -59.167  -8.946  1.00  0.62           O  
ATOM   1125  OE2 GLU A 139     -39.284 -61.084  -8.396  1.00  0.56           O  
ATOM   1126  N   ILE A 140     -39.665 -56.592  -4.407  1.00  0.74           N  
ATOM   1127  CA  ILE A 140     -38.434 -56.048  -3.845  1.00  0.74           C  
ATOM   1128  C   ILE A 140     -38.514 -56.060  -2.320  1.00  0.74           C  
ATOM   1129  CB  ILE A 140     -38.165 -54.614  -4.355  1.00  0.71           C  
ATOM   1130  O   ILE A 140     -37.562 -56.461  -1.645  1.00  0.72           O  
ATOM   1131  CG1 ILE A 140     -37.801 -54.638  -5.844  1.00  0.70           C  
ATOM   1132  CG2 ILE A 140     -37.060 -53.946  -3.532  1.00  0.68           C  
ATOM   1133  CD1 ILE A 140     -37.767 -53.261  -6.495  1.00  0.66           C  
ATOM   1134  N   CYS A 141     -39.746 -55.922  -1.751  1.00  0.67           N  
ATOM   1135  CA  CYS A 141     -39.937 -56.037  -0.309  1.00  0.70           C  
ATOM   1136  C   CYS A 141     -39.835 -57.489   0.140  1.00  0.67           C  
ATOM   1137  CB  CYS A 141     -41.292 -55.461   0.099  1.00  0.65           C  
ATOM   1138  O   CYS A 141     -39.240 -57.782   1.178  1.00  0.66           O  
ATOM   1139  SG  CYS A 141     -41.393 -53.663  -0.044  1.00  0.68           S  
ATOM   1140  N   LEU A 142     -40.458 -58.393  -0.663  1.00  0.62           N  
ATOM   1141  CA  LEU A 142     -40.449 -59.823  -0.372  1.00  0.63           C  
ATOM   1142  C   LEU A 142     -39.044 -60.398  -0.517  1.00  0.61           C  
ATOM   1143  CB  LEU A 142     -41.414 -60.565  -1.300  1.00  0.61           C  
ATOM   1144  O   LEU A 142     -38.622 -61.229   0.291  1.00  0.61           O  
ATOM   1145  CG  LEU A 142     -42.668 -61.148  -0.647  1.00  0.58           C  
ATOM   1146  CD1 LEU A 142     -43.912 -60.739  -1.429  1.00  0.53           C  
ATOM   1147  CD2 LEU A 142     -42.565 -62.666  -0.552  1.00  0.54           C  
ATOM   1148  N   LYS A 143     -38.196 -59.881  -1.397  1.00  0.67           N  
ATOM   1149  CA  LYS A 143     -36.888 -60.462  -1.686  1.00  0.68           C  
ATOM   1150  C   LYS A 143     -35.804 -59.836  -0.813  1.00  0.66           C  
ATOM   1151  CB  LYS A 143     -36.537 -60.287  -3.164  1.00  0.64           C  
ATOM   1152  O   LYS A 143     -34.757 -60.445  -0.583  1.00  0.64           O  
ATOM   1153  CG  LYS A 143     -37.369 -61.146  -4.104  1.00  0.61           C  
ATOM   1154  CD  LYS A 143     -36.880 -62.589  -4.123  1.00  0.62           C  
ATOM   1155  CE  LYS A 143     -37.626 -63.419  -5.160  1.00  0.54           C  
ATOM   1156  NZ  LYS A 143     -37.199 -64.850  -5.135  1.00  0.50           N  
ATOM   1157  N   THR A 144     -36.080 -58.605  -0.311  1.00  0.69           N  
ATOM   1158  CA  THR A 144     -35.028 -57.950   0.458  1.00  0.69           C  
ATOM   1159  C   THR A 144     -35.412 -57.858   1.932  1.00  0.68           C  
ATOM   1160  CB  THR A 144     -34.733 -56.540  -0.087  1.00  0.66           C  
ATOM   1161  O   THR A 144     -34.600 -57.452   2.766  1.00  0.66           O  
ATOM   1162  CG2 THR A 144     -34.275 -56.597  -1.541  1.00  0.63           C  
ATOM   1163  OG1 THR A 144     -35.921 -55.744  -0.003  1.00  0.69           O  
ATOM   1164  N   GLY A 145     -36.529 -58.620   2.426  1.00  0.61           N  
ATOM   1165  CA  GLY A 145     -36.967 -58.542   3.810  1.00  0.60           C  
ATOM   1166  C   GLY A 145     -37.148 -57.118   4.300  1.00  0.61           C  
ATOM   1167  O   GLY A 145     -37.198 -56.872   5.507  1.00  0.60           O  
ATOM   1168  N   ILE A 146     -37.370 -56.117   3.542  1.00  0.67           N  
ATOM   1169  CA  ILE A 146     -37.763 -54.750   3.867  1.00  0.67           C  
ATOM   1170  C   ILE A 146     -39.286 -54.640   3.878  1.00  0.66           C  
ATOM   1171  CB  ILE A 146     -37.161 -53.737   2.868  1.00  0.64           C  
ATOM   1172  O   ILE A 146     -39.954 -55.086   2.942  1.00  0.64           O  
ATOM   1173  CG1 ILE A 146     -35.632 -53.715   2.986  1.00  0.56           C  
ATOM   1174  CG2 ILE A 146     -37.748 -52.340   3.095  1.00  0.57           C  
ATOM   1175  CD1 ILE A 146     -34.941 -52.872   1.922  1.00  0.55           C  
ATOM   1176  N   GLU A 147     -39.838 -54.353   5.064  1.00  0.61           N  
ATOM   1177  CA  GLU A 147     -41.264 -54.102   5.256  1.00  0.62           C  
ATOM   1178  C   GLU A 147     -41.648 -52.706   4.775  1.00  0.61           C  
ATOM   1179  CB  GLU A 147     -41.647 -54.276   6.728  1.00  0.59           C  
ATOM   1180  O   GLU A 147     -40.966 -51.727   5.086  1.00  0.60           O  
ATOM   1181  CG  GLU A 147     -41.728 -55.728   7.175  1.00  0.57           C  
ATOM   1182  CD  GLU A 147     -42.137 -55.886   8.630  1.00  0.57           C  
ATOM   1183  OE1 GLU A 147     -42.471 -54.869   9.281  1.00  0.57           O  
ATOM   1184  OE2 GLU A 147     -42.123 -57.035   9.125  1.00  0.52           O  
ATOM   1185  N   LEU A 148     -42.591 -52.651   3.892  1.00  0.62           N  
ATOM   1186  CA  LEU A 148     -43.280 -51.459   3.410  1.00  0.63           C  
ATOM   1187  C   LEU A 148     -44.113 -50.825   4.520  1.00  0.62           C  
ATOM   1188  CB  LEU A 148     -44.176 -51.802   2.217  1.00  0.59           C  
ATOM   1189  O   LEU A 148     -44.911 -51.506   5.168  1.00  0.60           O  
ATOM   1190  CG  LEU A 148     -43.899 -51.041   0.919  1.00  0.56           C  
ATOM   1191  CD1 LEU A 148     -43.518 -52.012  -0.193  1.00  0.48           C  
ATOM   1192  CD2 LEU A 148     -45.111 -50.209   0.518  1.00  0.49           C  
ATOM   1193  N   ALA A 149     -43.684 -49.612   5.034  1.00  0.62           N  
ATOM   1194  CA  ALA A 149     -44.412 -48.838   6.036  1.00  0.61           C  
ATOM   1195  C   ALA A 149     -45.863 -48.623   5.616  1.00  0.61           C  
ATOM   1196  CB  ALA A 149     -43.725 -47.495   6.273  1.00  0.58           C  
ATOM   1197  O   ALA A 149     -46.753 -48.527   6.464  1.00  0.58           O  
ATOM   1198  N   ASN A 150     -46.444 -48.585   4.312  1.00  0.56           N  
ATOM   1199  CA  ASN A 150     -47.771 -48.410   3.731  1.00  0.57           C  
ATOM   1200  C   ASN A 150     -47.851 -49.003   2.328  1.00  0.56           C  
ATOM   1201  CB  ASN A 150     -48.154 -46.929   3.705  1.00  0.54           C  
ATOM   1202  O   ASN A 150     -46.933 -48.831   1.523  1.00  0.54           O  
ATOM   1203  CG  ASN A 150     -49.114 -46.554   4.817  1.00  0.52           C  
ATOM   1204  ND2 ASN A 150     -49.226 -45.260   5.092  1.00  0.46           N  
ATOM   1205  OD1 ASN A 150     -49.749 -47.420   5.424  1.00  0.52           O  
ATOM   1206  N   ASP A 151     -48.841 -49.965   2.214  1.00  0.44           N  
ATOM   1207  CA  ASP A 151     -49.212 -50.608   0.958  1.00  0.47           C  
ATOM   1208  C   ASP A 151     -50.013 -49.658   0.070  1.00  0.44           C  
ATOM   1209  CB  ASP A 151     -50.015 -51.883   1.224  1.00  0.41           C  
ATOM   1210  O   ASP A 151     -50.682 -50.094  -0.869  1.00  0.42           O  
ATOM   1211  CG  ASP A 151     -51.324 -51.618   1.946  1.00  0.39           C  
ATOM   1212  OD1 ASP A 151     -51.544 -50.480   2.415  1.00  0.43           O  
ATOM   1213  OD2 ASP A 151     -52.143 -52.557   2.051  1.00  0.47           O  
ATOM   1214  N   TYR A 152     -50.068 -48.269   0.202  1.00  0.37           N  
ATOM   1215  CA  TYR A 152     -50.741 -47.349  -0.708  1.00  0.40           C  
ATOM   1216  C   TYR A 152     -49.750 -46.722  -1.681  1.00  0.37           C  
ATOM   1217  CB  TYR A 152     -51.469 -46.253   0.076  1.00  0.33           C  
ATOM   1218  O   TYR A 152     -48.946 -45.869  -1.294  1.00  0.34           O  
ATOM   1219  CG  TYR A 152     -52.579 -45.588  -0.700  1.00  0.31           C  
ATOM   1220  CD1 TYR A 152     -52.362 -44.389  -1.376  1.00  0.25           C  
ATOM   1221  CD2 TYR A 152     -53.848 -46.155  -0.758  1.00  0.25           C  
ATOM   1222  CE1 TYR A 152     -53.383 -43.771  -2.090  1.00  0.25           C  
ATOM   1223  CE2 TYR A 152     -54.876 -45.546  -1.470  1.00  0.28           C  
ATOM   1224  OH  TYR A 152     -55.649 -43.749  -2.838  1.00  0.12           O  
ATOM   1225  CZ  TYR A 152     -54.634 -44.356  -2.132  1.00  0.23           C  
ATOM   1226  N   PHE A 153     -49.435 -47.348  -2.891  1.00  0.54           N  
ATOM   1227  CA  PHE A 153     -48.946 -46.704  -4.104  1.00  0.54           C  
ATOM   1228  C   PHE A 153     -50.027 -45.826  -4.724  1.00  0.54           C  
ATOM   1229  CB  PHE A 153     -48.475 -47.751  -5.118  1.00  0.50           C  
ATOM   1230  O   PHE A 153     -51.067 -46.326  -5.158  1.00  0.50           O  
ATOM   1231  CG  PHE A 153     -47.425 -48.686  -4.582  1.00  0.46           C  
ATOM   1232  CD1 PHE A 153     -46.115 -48.255  -4.407  1.00  0.40           C  
ATOM   1233  CD2 PHE A 153     -47.747 -49.996  -4.253  1.00  0.41           C  
ATOM   1234  CE1 PHE A 153     -45.141 -49.118  -3.911  1.00  0.40           C  
ATOM   1235  CE2 PHE A 153     -46.779 -50.864  -3.756  1.00  0.46           C  
ATOM   1236  CZ  PHE A 153     -45.476 -50.423  -3.587  1.00  0.34           C  
ATOM   1237  N   GLY A 154     -50.405 -44.582  -4.358  1.00  0.40           N  
ATOM   1238  CA  GLY A 154     -51.177 -43.532  -5.003  1.00  0.40           C  
ATOM   1239  C   GLY A 154     -51.770 -43.959  -6.332  1.00  0.40           C  
ATOM   1240  O   GLY A 154     -51.194 -44.790  -7.037  1.00  0.38           O  
ATOM   1241  N   ILE A 155     -53.024 -43.859  -6.700  1.00  0.29           N  
ATOM   1242  CA  ILE A 155     -53.974 -44.080  -7.784  1.00  0.33           C  
ATOM   1243  C   ILE A 155     -53.254 -43.990  -9.128  1.00  0.30           C  
ATOM   1244  CB  ILE A 155     -55.139 -43.066  -7.731  1.00  0.27           C  
ATOM   1245  O   ILE A 155     -53.652 -44.641 -10.097  1.00  0.28           O  
ATOM   1246  CG1 ILE A 155     -56.013 -43.320  -6.498  1.00  0.19           C  
ATOM   1247  CG2 ILE A 155     -55.971 -43.131  -9.015  1.00  0.24           C  
ATOM   1248  CD1 ILE A 155     -57.053 -42.238  -6.242  1.00  0.20           C  
ATOM   1249  N   SER A 156     -51.968 -43.378  -9.224  1.00  0.35           N  
ATOM   1250  CA  SER A 156     -51.302 -43.325 -10.522  1.00  0.38           C  
ATOM   1251  C   SER A 156     -50.073 -44.226 -10.550  1.00  0.35           C  
ATOM   1252  CB  SER A 156     -50.900 -41.888 -10.860  1.00  0.31           C  
ATOM   1253  O   SER A 156     -49.351 -44.269 -11.549  1.00  0.32           O  
ATOM   1254  OG  SER A 156     -50.754 -41.116  -9.680  1.00  0.29           O  
ATOM   1255  N   ALA A 157     -49.923 -45.036  -9.533  1.00  0.40           N  
ATOM   1256  CA  ALA A 157     -48.868 -46.038  -9.410  1.00  0.41           C  
ATOM   1257  C   ALA A 157     -49.360 -47.410  -9.862  1.00  0.41           C  
ATOM   1258  CB  ALA A 157     -48.363 -46.105  -7.971  1.00  0.35           C  
ATOM   1259  O   ALA A 157     -48.565 -48.339 -10.024  1.00  0.37           O  
ATOM   1260  N   MET A 158     -50.646 -47.412 -10.269  1.00  0.30           N  
ATOM   1261  CA  MET A 158     -51.289 -48.700 -10.515  1.00  0.37           C  
ATOM   1262  C   MET A 158     -51.414 -48.969 -12.010  1.00  0.31           C  
ATOM   1263  CB  MET A 158     -52.670 -48.746  -9.858  1.00  0.27           C  
ATOM   1264  O   MET A 158     -51.688 -50.098 -12.421  1.00  0.29           O  
ATOM   1265  CG  MET A 158     -52.625 -48.932  -8.350  1.00  0.26           C  
ATOM   1266  SD  MET A 158     -54.156 -49.700  -7.690  1.00  0.20           S  
ATOM   1267  CE  MET A 158     -54.951 -48.245  -6.954  1.00  0.24           C  
ATOM   1268  N   ARG A 159     -50.581 -48.119 -12.891  1.00  0.53           N  
ATOM   1269  CA  ARG A 159     -50.836 -48.677 -14.215  1.00  0.52           C  
ATOM   1270  C   ARG A 159     -49.642 -48.461 -15.139  1.00  0.54           C  
ATOM   1271  CB  ARG A 159     -52.092 -48.056 -14.828  1.00  0.47           C  
ATOM   1272  O   ARG A 159     -49.789 -47.916 -16.235  1.00  0.50           O  
ATOM   1273  CG  ARG A 159     -53.391 -48.579 -14.234  1.00  0.43           C  
ATOM   1274  CD  ARG A 159     -54.608 -48.021 -14.959  1.00  0.45           C  
ATOM   1275  NE  ARG A 159     -55.853 -48.527 -14.389  1.00  0.35           N  
ATOM   1276  NH1 ARG A 159     -57.229 -47.364 -15.836  1.00  0.27           N  
ATOM   1277  NH2 ARG A 159     -58.136 -48.723 -14.228  1.00  0.22           N  
ATOM   1278  CZ  ARG A 159     -57.070 -48.204 -14.819  1.00  0.32           C  
ATOM   1279  N   TYR A 160     -48.319 -48.430 -14.670  1.00  0.54           N  
ATOM   1280  CA  TYR A 160     -47.182 -48.543 -15.576  1.00  0.55           C  
ATOM   1281  C   TYR A 160     -46.603 -49.952 -15.553  1.00  0.54           C  
ATOM   1282  CB  TYR A 160     -46.096 -47.527 -15.206  1.00  0.51           C  
ATOM   1283  O   TYR A 160     -46.172 -50.436 -14.503  1.00  0.52           O  
ATOM   1284  CG  TYR A 160     -46.548 -46.091 -15.312  1.00  0.48           C  
ATOM   1285  CD1 TYR A 160     -46.730 -45.487 -16.554  1.00  0.42           C  
ATOM   1286  CD2 TYR A 160     -46.792 -45.334 -14.170  1.00  0.43           C  
ATOM   1287  CE1 TYR A 160     -47.144 -44.163 -16.656  1.00  0.43           C  
ATOM   1288  CE2 TYR A 160     -47.206 -44.010 -14.260  1.00  0.47           C  
ATOM   1289  OH  TYR A 160     -47.790 -42.122 -15.601  1.00  0.39           O  
ATOM   1290  CZ  TYR A 160     -47.380 -43.434 -15.505  1.00  0.36           C  
ATOM   1291  N   HIS A 161     -46.956 -50.678 -16.600  1.00  0.56           N  
ATOM   1292  CA  HIS A 161     -46.385 -51.984 -16.909  1.00  0.59           C  
ATOM   1293  C   HIS A 161     -44.940 -51.856 -17.377  1.00  0.56           C  
ATOM   1294  CB  HIS A 161     -47.221 -52.696 -17.974  1.00  0.54           C  
ATOM   1295  O   HIS A 161     -44.635 -51.039 -18.249  1.00  0.54           O  
ATOM   1296  CG  HIS A 161     -48.529 -53.212 -17.463  1.00  0.53           C  
ATOM   1297  CD2 HIS A 161     -48.911 -54.458 -17.097  1.00  0.46           C  
ATOM   1298  ND1 HIS A 161     -49.630 -52.403 -17.284  1.00  0.41           N  
ATOM   1299  CE1 HIS A 161     -50.635 -53.131 -16.828  1.00  0.43           C  
ATOM   1300  NE2 HIS A 161     -50.225 -54.382 -16.705  1.00  0.41           N  
ATOM   1301  N   ILE A 162     -43.952 -52.240 -16.547  1.00  0.58           N  
ATOM   1302  CA  ILE A 162     -42.590 -52.573 -16.949  1.00  0.59           C  
ATOM   1303  C   ILE A 162     -42.601 -53.826 -17.822  1.00  0.58           C  
ATOM   1304  CB  ILE A 162     -41.674 -52.782 -15.723  1.00  0.56           C  
ATOM   1305  O   ILE A 162     -42.944 -54.914 -17.353  1.00  0.57           O  
ATOM   1306  CG1 ILE A 162     -41.712 -51.550 -14.811  1.00  0.47           C  
ATOM   1307  CG2 ILE A 162     -40.241 -53.092 -16.166  1.00  0.49           C  
ATOM   1308  CD1 ILE A 162     -40.793 -51.647 -13.601  1.00  0.45           C  
ATOM   1309  N   GLU A 163     -42.543 -53.460 -19.143  1.00  0.58           N  
ATOM   1310  CA  GLU A 163     -42.622 -54.511 -20.153  1.00  0.58           C  
ATOM   1311  C   GLU A 163     -41.463 -55.494 -20.019  1.00  0.57           C  
ATOM   1312  CB  GLU A 163     -42.639 -53.905 -21.559  1.00  0.55           C  
ATOM   1313  O   GLU A 163     -41.644 -56.702 -20.182  1.00  0.56           O  
ATOM   1314  CG  GLU A 163     -43.963 -53.253 -21.932  1.00  0.52           C  
ATOM   1315  CD  GLU A 163     -44.084 -52.949 -23.416  1.00  0.54           C  
ATOM   1316  OE1 GLU A 163     -43.068 -53.048 -24.141  1.00  0.53           O  
ATOM   1317  OE2 GLU A 163     -45.204 -52.607 -23.858  1.00  0.49           O  
ATOM   1318  N   GLN A 164     -40.203 -55.253 -19.746  1.00  0.55           N  
ATOM   1319  CA  GLN A 164     -38.957 -56.009 -19.669  1.00  0.56           C  
ATOM   1320  C   GLN A 164     -37.908 -55.258 -18.854  1.00  0.55           C  
ATOM   1321  CB  GLN A 164     -38.421 -56.307 -21.070  1.00  0.51           C  
ATOM   1322  O   GLN A 164     -37.807 -54.033 -18.941  1.00  0.53           O  
ATOM   1323  CG  GLN A 164     -38.507 -57.775 -21.462  1.00  0.48           C  
ATOM   1324  CD  GLN A 164     -37.988 -58.040 -22.863  1.00  0.51           C  
ATOM   1325  NE2 GLN A 164     -38.003 -59.304 -23.272  1.00  0.39           N  
ATOM   1326  OE1 GLN A 164     -37.578 -57.115 -23.573  1.00  0.51           O  
ATOM   1327  N   VAL A 165     -37.373 -55.700 -17.835  1.00  0.56           N  
ATOM   1328  CA  VAL A 165     -36.048 -55.385 -17.312  1.00  0.57           C  
ATOM   1329  C   VAL A 165     -35.006 -55.536 -18.418  1.00  0.56           C  
ATOM   1330  CB  VAL A 165     -35.683 -56.284 -16.110  1.00  0.54           C  
ATOM   1331  O   VAL A 165     -34.943 -56.573 -19.083  1.00  0.55           O  
ATOM   1332  CG1 VAL A 165     -34.353 -55.852 -15.495  1.00  0.47           C  
ATOM   1333  CG2 VAL A 165     -36.795 -56.251 -15.063  1.00  0.48           C  
ATOM   1334  N   PRO A 166     -34.644 -54.293 -18.781  1.00  0.56           N  
ATOM   1335  CA  PRO A 166     -33.583 -54.362 -19.788  1.00  0.56           C  
ATOM   1336  C   PRO A 166     -32.584 -55.484 -19.516  1.00  0.56           C  
ATOM   1337  CB  PRO A 166     -32.907 -52.992 -19.682  1.00  0.53           C  
ATOM   1338  O   PRO A 166     -32.066 -55.599 -18.402  1.00  0.55           O  
ATOM   1339  CG  PRO A 166     -33.765 -52.216 -18.736  1.00  0.51           C  
ATOM   1340  CD  PRO A 166     -34.704 -53.168 -18.052  1.00  0.52           C  
ATOM   1341  N   GLU A 167     -32.703 -56.567 -20.239  1.00  0.47           N  
ATOM   1342  CA  GLU A 167     -31.660 -57.572 -20.418  1.00  0.47           C  
ATOM   1343  C   GLU A 167     -30.300 -56.921 -20.656  1.00  0.47           C  
ATOM   1344  CB  GLU A 167     -32.007 -58.506 -21.581  1.00  0.44           C  
ATOM   1345  O   GLU A 167     -30.118 -56.191 -21.632  1.00  0.45           O  
ATOM   1346  CG  GLU A 167     -32.933 -59.650 -21.196  1.00  0.42           C  
ATOM   1347  CD  GLU A 167     -33.239 -60.589 -22.352  1.00  0.47           C  
ATOM   1348  OE1 GLU A 167     -32.744 -60.349 -23.476  1.00  0.49           O  
ATOM   1349  OE2 GLU A 167     -33.981 -61.572 -22.131  1.00  0.41           O  
ATOM   1350  N   GLY A 168     -29.502 -56.616 -19.663  1.00  0.40           N  
ATOM   1351  CA  GLY A 168     -28.074 -56.342 -19.669  1.00  0.41           C  
ATOM   1352  C   GLY A 168     -27.677 -55.225 -18.722  1.00  0.40           C  
ATOM   1353  O   GLY A 168     -26.489 -54.941 -18.552  1.00  0.37           O  
ATOM   1354  N   LYS A 169     -28.543 -54.787 -17.895  1.00  0.46           N  
ATOM   1355  CA  LYS A 169     -28.264 -53.947 -16.734  1.00  0.48           C  
ATOM   1356  C   LYS A 169     -28.816 -54.574 -15.457  1.00  0.47           C  
ATOM   1357  CB  LYS A 169     -28.852 -52.549 -16.928  1.00  0.44           C  
ATOM   1358  O   LYS A 169     -30.033 -54.665 -15.280  1.00  0.45           O  
ATOM   1359  CG  LYS A 169     -28.064 -51.675 -17.893  1.00  0.42           C  
ATOM   1360  CD  LYS A 169     -28.505 -50.218 -17.814  1.00  0.46           C  
ATOM   1361  CE  LYS A 169     -27.755 -49.352 -18.816  1.00  0.37           C  
ATOM   1362  NZ  LYS A 169     -28.196 -47.926 -18.756  1.00  0.36           N  
ATOM   1363  N   LYS A 170     -27.971 -55.690 -14.906  1.00  0.51           N  
ATOM   1364  CA  LYS A 170     -28.138 -56.113 -13.519  1.00  0.50           C  
ATOM   1365  C   LYS A 170     -28.496 -54.930 -12.623  1.00  0.52           C  
ATOM   1366  CB  LYS A 170     -26.867 -56.792 -13.007  1.00  0.46           C  
ATOM   1367  O   LYS A 170     -27.638 -54.104 -12.305  1.00  0.49           O  
ATOM   1368  CG  LYS A 170     -26.595 -58.150 -13.637  1.00  0.42           C  
ATOM   1369  CD  LYS A 170     -25.402 -58.839 -12.986  1.00  0.45           C  
ATOM   1370  CE  LYS A 170     -25.107 -60.183 -13.638  1.00  0.34           C  
ATOM   1371  NZ  LYS A 170     -23.961 -60.878 -12.980  1.00  0.33           N  
ATOM   1372  N   LEU A 171     -29.773 -54.489 -12.573  1.00  0.63           N  
ATOM   1373  CA  LEU A 171     -30.390 -53.521 -11.673  1.00  0.63           C  
ATOM   1374  C   LEU A 171     -30.477 -54.076 -10.255  1.00  0.64           C  
ATOM   1375  CB  LEU A 171     -31.786 -53.139 -12.171  1.00  0.61           C  
ATOM   1376  O   LEU A 171     -30.806 -55.249 -10.063  1.00  0.63           O  
ATOM   1377  CG  LEU A 171     -31.852 -52.415 -13.516  1.00  0.58           C  
ATOM   1378  CD1 LEU A 171     -33.290 -52.364 -14.022  1.00  0.51           C  
ATOM   1379  CD2 LEU A 171     -31.272 -51.010 -13.396  1.00  0.53           C  
ATOM   1380  N   SER A 172     -29.898 -53.491  -9.274  1.00  0.61           N  
ATOM   1381  CA  SER A 172     -30.053 -53.765  -7.849  1.00  0.63           C  
ATOM   1382  C   SER A 172     -31.474 -53.469  -7.380  1.00  0.62           C  
ATOM   1383  CB  SER A 172     -29.056 -52.940  -7.034  1.00  0.59           C  
ATOM   1384  O   SER A 172     -32.222 -52.762  -8.058  1.00  0.61           O  
ATOM   1385  OG  SER A 172     -29.403 -51.566  -7.057  1.00  0.58           O  
ATOM   1386  N   PHE A 173     -31.936 -54.353  -6.421  1.00  0.72           N  
ATOM   1387  CA  PHE A 173     -33.241 -54.084  -5.829  1.00  0.73           C  
ATOM   1388  C   PHE A 173     -33.434 -52.589  -5.600  1.00  0.73           C  
ATOM   1389  CB  PHE A 173     -33.399 -54.842  -4.507  1.00  0.70           C  
ATOM   1390  O   PHE A 173     -34.525 -52.059  -5.817  1.00  0.71           O  
ATOM   1391  CG  PHE A 173     -33.620 -56.321  -4.678  1.00  0.67           C  
ATOM   1392  CD1 PHE A 173     -34.870 -56.816  -5.027  1.00  0.65           C  
ATOM   1393  CD2 PHE A 173     -32.575 -57.217  -4.490  1.00  0.66           C  
ATOM   1394  CE1 PHE A 173     -35.077 -58.184  -5.187  1.00  0.65           C  
ATOM   1395  CE2 PHE A 173     -32.774 -58.585  -4.648  1.00  0.66           C  
ATOM   1396  CZ  PHE A 173     -34.026 -59.067  -4.995  1.00  0.58           C  
ATOM   1397  N   ARG A 174     -32.397 -51.953  -5.257  1.00  0.65           N  
ATOM   1398  CA  ARG A 174     -32.455 -50.500  -5.129  1.00  0.67           C  
ATOM   1399  C   ARG A 174     -32.677 -49.840  -6.486  1.00  0.65           C  
ATOM   1400  CB  ARG A 174     -31.173 -49.965  -4.489  1.00  0.62           C  
ATOM   1401  O   ARG A 174     -33.502 -48.932  -6.613  1.00  0.63           O  
ATOM   1402  CG  ARG A 174     -31.165 -48.457  -4.294  1.00  0.57           C  
ATOM   1403  CD  ARG A 174     -29.835 -47.966  -3.740  1.00  0.58           C  
ATOM   1404  NE  ARG A 174     -29.752 -46.509  -3.748  1.00  0.46           N  
ATOM   1405  NH1 ARG A 174     -27.527 -46.425  -3.134  1.00  0.37           N  
ATOM   1406  NH2 ARG A 174     -28.693 -44.486  -3.498  1.00  0.34           N  
ATOM   1407  CZ  ARG A 174     -28.657 -45.810  -3.460  1.00  0.50           C  
ATOM   1408  N   ASP A 175     -31.921 -50.301  -7.464  1.00  0.71           N  
ATOM   1409  CA  ASP A 175     -32.060 -49.738  -8.804  1.00  0.72           C  
ATOM   1410  C   ASP A 175     -33.444 -50.030  -9.380  1.00  0.71           C  
ATOM   1411  CB  ASP A 175     -30.977 -50.289  -9.733  1.00  0.69           C  
ATOM   1412  O   ASP A 175     -34.061 -49.160  -9.999  1.00  0.70           O  
ATOM   1413  CG  ASP A 175     -29.576 -49.870  -9.324  1.00  0.65           C  
ATOM   1414  OD1 ASP A 175     -29.413 -48.783  -8.729  1.00  0.66           O  
ATOM   1415  OD2 ASP A 175     -28.625 -50.633  -9.601  1.00  0.69           O  
ATOM   1416  N   MET A 176     -33.905 -51.149  -9.064  1.00  0.69           N  
ATOM   1417  CA  MET A 176     -35.262 -51.533  -9.444  1.00  0.71           C  
ATOM   1418  C   MET A 176     -36.294 -50.719  -8.671  1.00  0.70           C  
ATOM   1419  CB  MET A 176     -35.486 -53.027  -9.204  1.00  0.66           C  
ATOM   1420  O   MET A 176     -37.240 -50.191  -9.258  1.00  0.67           O  
ATOM   1421  CG  MET A 176     -36.830 -53.533  -9.701  1.00  0.61           C  
ATOM   1422  SD  MET A 176     -37.008 -53.382 -11.521  1.00  0.59           S  
ATOM   1423  CE  MET A 176     -38.688 -54.033 -11.734  1.00  0.51           C  
ATOM   1424  N   LEU A 177     -36.043 -50.503  -7.477  1.00  0.73           N  
ATOM   1425  CA  LEU A 177     -36.955 -49.704  -6.667  1.00  0.73           C  
ATOM   1426  C   LEU A 177     -36.883 -48.232  -7.060  1.00  0.72           C  
ATOM   1427  CB  LEU A 177     -36.630 -49.863  -5.179  1.00  0.70           C  
ATOM   1428  O   LEU A 177     -37.915 -47.568  -7.188  1.00  0.71           O  
ATOM   1429  CG  LEU A 177     -37.545 -49.123  -4.202  1.00  0.67           C  
ATOM   1430  CD1 LEU A 177     -38.980 -49.622  -4.340  1.00  0.63           C  
ATOM   1431  CD2 LEU A 177     -37.049 -49.293  -2.771  1.00  0.64           C  
ATOM   1432  N   SER A 178     -35.674 -47.878  -7.537  1.00  0.69           N  
ATOM   1433  CA  SER A 178     -35.473 -46.528  -8.053  1.00  0.70           C  
ATOM   1434  C   SER A 178     -36.158 -46.345  -9.403  1.00  0.69           C  
ATOM   1435  CB  SER A 178     -33.980 -46.221  -8.184  1.00  0.66           C  
ATOM   1436  O   SER A 178     -36.760 -45.301  -9.663  1.00  0.66           O  
ATOM   1437  OG  SER A 178     -33.775 -44.862  -8.529  1.00  0.61           O  
ATOM   1438  N   ALA A 179     -36.056 -47.342 -10.064  1.00  0.69           N  
ATOM   1439  CA  ALA A 179     -36.713 -47.317 -11.369  1.00  0.69           C  
ATOM   1440  C   ALA A 179     -38.231 -47.337 -11.219  1.00  0.69           C  
ATOM   1441  CB  ALA A 179     -36.250 -48.496 -12.221  1.00  0.67           C  
ATOM   1442  O   ALA A 179     -38.943 -46.645 -11.951  1.00  0.67           O  
ATOM   1443  N   MET A 180     -38.723 -47.991 -10.317  1.00  0.70           N  
ATOM   1444  CA  MET A 180     -40.155 -48.056 -10.039  1.00  0.71           C  
ATOM   1445  C   MET A 180     -40.654 -46.744  -9.441  1.00  0.70           C  
ATOM   1446  CB  MET A 180     -40.468 -49.215  -9.091  1.00  0.67           C  
ATOM   1447  O   MET A 180     -41.693 -46.225  -9.853  1.00  0.67           O  
ATOM   1448  CG  MET A 180     -40.168 -50.584  -9.678  1.00  0.62           C  
ATOM   1449  SD  MET A 180     -41.018 -50.863 -11.281  1.00  0.52           S  
ATOM   1450  CE  MET A 180     -39.661 -50.498 -12.429  1.00  0.48           C  
ATOM   1451  N   THR A 181     -39.919 -46.139  -8.571  1.00  0.71           N  
ATOM   1452  CA  THR A 181     -40.366 -44.910  -7.924  1.00  0.71           C  
ATOM   1453  C   THR A 181     -40.151 -43.708  -8.839  1.00  0.70           C  
ATOM   1454  CB  THR A 181     -39.629 -44.682  -6.591  1.00  0.68           C  
ATOM   1455  O   THR A 181     -40.893 -42.727  -8.768  1.00  0.68           O  
ATOM   1456  CG2 THR A 181     -39.979 -45.766  -5.576  1.00  0.63           C  
ATOM   1457  OG1 THR A 181     -38.216 -44.699  -6.823  1.00  0.68           O  
ATOM   1458  N   GLN A 182     -39.262 -43.921  -9.869  1.00  0.68           N  
ATOM   1459  CA  GLN A 182     -39.096 -42.902 -10.901  1.00  0.68           C  
ATOM   1460  C   GLN A 182     -40.229 -42.962 -11.921  1.00  0.67           C  
ATOM   1461  CB  GLN A 182     -37.748 -43.064 -11.604  1.00  0.65           C  
ATOM   1462  O   GLN A 182     -40.658 -41.931 -12.442  1.00  0.64           O  
ATOM   1463  CG  GLN A 182     -36.567 -42.536 -10.799  1.00  0.61           C  
ATOM   1464  CD  GLN A 182     -35.232 -42.818 -11.462  1.00  0.60           C  
ATOM   1465  NE2 GLN A 182     -34.146 -42.544 -10.748  1.00  0.48           N  
ATOM   1466  OE1 GLN A 182     -35.177 -43.279 -12.607  1.00  0.59           O  
ATOM   1467  N   MET A 183     -40.784 -44.143 -12.075  1.00  0.65           N  
ATOM   1468  CA  MET A 183     -41.884 -44.314 -13.020  1.00  0.67           C  
ATOM   1469  C   MET A 183     -43.179 -43.736 -12.459  1.00  0.64           C  
ATOM   1470  CB  MET A 183     -42.076 -45.793 -13.360  1.00  0.63           C  
ATOM   1471  O   MET A 183     -43.977 -43.158 -13.199  1.00  0.61           O  
ATOM   1472  CG  MET A 183     -41.065 -46.328 -14.361  1.00  0.59           C  
ATOM   1473  SD  MET A 183     -41.369 -48.084 -14.798  1.00  0.52           S  
ATOM   1474  CE  MET A 183     -42.893 -47.913 -15.767  1.00  0.48           C  
ATOM   1475  N   ILE A 184     -43.338 -43.792 -11.214  1.00  0.63           N  
ATOM   1476  CA  ILE A 184     -44.568 -43.319 -10.588  1.00  0.63           C  
ATOM   1477  C   ILE A 184     -44.294 -42.026  -9.823  1.00  0.62           C  
ATOM   1478  CB  ILE A 184     -45.166 -44.385  -9.642  1.00  0.61           C  
ATOM   1479  O   ILE A 184     -45.179 -41.499  -9.145  1.00  0.60           O  
ATOM   1480  CG1 ILE A 184     -44.167 -44.737  -8.535  1.00  0.55           C  
ATOM   1481  CG2 ILE A 184     -45.577 -45.634 -10.427  1.00  0.56           C  
ATOM   1482  CD1 ILE A 184     -44.727 -45.670  -7.469  1.00  0.53           C  
ATOM   1483  N   GLY A 185     -43.360 -41.178 -10.161  1.00  0.56           N  
ATOM   1484  CA  GLY A 185     -43.091 -39.874  -9.576  1.00  0.55           C  
ATOM   1485  C   GLY A 185     -43.157 -39.875  -8.060  1.00  0.56           C  
ATOM   1486  O   GLY A 185     -43.317 -38.821  -7.440  1.00  0.54           O  
ATOM   1487  N   MET A 186     -42.912 -41.016  -7.330  1.00  0.61           N  
ATOM   1488  CA  MET A 186     -42.856 -41.098  -5.873  1.00  0.62           C  
ATOM   1489  C   MET A 186     -41.469 -41.523  -5.404  1.00  0.61           C  
ATOM   1490  CB  MET A 186     -43.909 -42.076  -5.348  1.00  0.59           C  
ATOM   1491  O   MET A 186     -40.724 -42.158  -6.153  1.00  0.59           O  
ATOM   1492  CG  MET A 186     -45.337 -41.676  -5.679  1.00  0.55           C  
ATOM   1493  SD  MET A 186     -46.573 -42.832  -4.970  1.00  0.46           S  
ATOM   1494  CE  MET A 186     -47.939 -41.682  -4.647  1.00  0.42           C  
ATOM   1495  N   SER A 187     -40.799 -41.126  -4.337  1.00  0.65           N  
ATOM   1496  CA  SER A 187     -39.509 -41.426  -3.724  1.00  0.65           C  
ATOM   1497  C   SER A 187     -39.660 -42.419  -2.577  1.00  0.65           C  
ATOM   1498  CB  SER A 187     -38.846 -40.145  -3.217  1.00  0.62           C  
ATOM   1499  O   SER A 187     -40.674 -42.417  -1.876  1.00  0.63           O  
ATOM   1500  OG  SER A 187     -38.661 -39.221  -4.275  1.00  0.59           O  
ATOM   1501  N   CYS A 188     -39.051 -43.494  -2.400  1.00  0.67           N  
ATOM   1502  CA  CYS A 188     -38.964 -44.593  -1.446  1.00  0.68           C  
ATOM   1503  C   CYS A 188     -38.002 -44.257  -0.313  1.00  0.67           C  
ATOM   1504  CB  CYS A 188     -38.515 -45.876  -2.145  1.00  0.64           C  
ATOM   1505  O   CYS A 188     -36.841 -43.925  -0.557  1.00  0.64           O  
ATOM   1506  SG  CYS A 188     -38.443 -47.313  -1.054  1.00  0.69           S  
ATOM   1507  N   PHE A 189     -38.387 -44.146   0.923  1.00  0.70           N  
ATOM   1508  CA  PHE A 189     -37.682 -43.821   2.157  1.00  0.70           C  
ATOM   1509  C   PHE A 189     -37.796 -44.961   3.163  1.00  0.70           C  
ATOM   1510  CB  PHE A 189     -38.230 -42.527   2.766  1.00  0.66           C  
ATOM   1511  O   PHE A 189     -38.730 -45.762   3.097  1.00  0.66           O  
ATOM   1512  CG  PHE A 189     -38.373 -41.403   1.776  1.00  0.61           C  
ATOM   1513  CD1 PHE A 189     -37.322 -40.525   1.543  1.00  0.56           C  
ATOM   1514  CD2 PHE A 189     -39.560 -41.225   1.077  1.00  0.57           C  
ATOM   1515  CE1 PHE A 189     -37.452 -39.483   0.627  1.00  0.51           C  
ATOM   1516  CE2 PHE A 189     -39.697 -40.187   0.160  1.00  0.54           C  
ATOM   1517  CZ  PHE A 189     -38.642 -39.317  -0.063  1.00  0.51           C  
ATOM   1518  N   PHE A 190     -36.969 -45.177   4.098  1.00  0.67           N  
ATOM   1519  CA  PHE A 190     -37.155 -45.933   5.330  1.00  0.67           C  
ATOM   1520  C   PHE A 190     -37.471 -45.002   6.495  1.00  0.66           C  
ATOM   1521  CB  PHE A 190     -35.908 -46.764   5.646  1.00  0.64           C  
ATOM   1522  O   PHE A 190     -36.707 -44.079   6.783  1.00  0.63           O  
ATOM   1523  CG  PHE A 190     -35.774 -48.003   4.802  1.00  0.60           C  
ATOM   1524  CD1 PHE A 190     -36.206 -49.235   5.278  1.00  0.57           C  
ATOM   1525  CD2 PHE A 190     -35.215 -47.935   3.533  1.00  0.58           C  
ATOM   1526  CE1 PHE A 190     -36.083 -50.383   4.498  1.00  0.57           C  
ATOM   1527  CE2 PHE A 190     -35.089 -49.078   2.748  1.00  0.57           C  
ATOM   1528  CZ  PHE A 190     -35.523 -50.301   3.234  1.00  0.52           C  
ATOM   1529  N   ASN A 191     -38.603 -45.055   6.973  1.00  0.65           N  
ATOM   1530  CA  ASN A 191     -39.077 -44.277   8.113  1.00  0.65           C  
ATOM   1531  C   ASN A 191     -38.332 -44.646   9.393  1.00  0.65           C  
ATOM   1532  CB  ASN A 191     -40.584 -44.467   8.302  1.00  0.62           C  
ATOM   1533  O   ASN A 191     -37.522 -45.574   9.399  1.00  0.64           O  
ATOM   1534  CG  ASN A 191     -40.947 -45.877   8.725  1.00  0.58           C  
ATOM   1535  ND2 ASN A 191     -42.214 -46.237   8.562  1.00  0.62           N  
ATOM   1536  OD1 ASN A 191     -40.095 -46.635   9.195  1.00  0.63           O  
ATOM   1537  N   ARG A 192     -38.366 -43.935  10.368  1.00  0.61           N  
ATOM   1538  CA  ARG A 192     -37.679 -44.041  11.651  1.00  0.61           C  
ATOM   1539  C   ARG A 192     -37.894 -45.415  12.276  1.00  0.60           C  
ATOM   1540  CB  ARG A 192     -38.159 -42.948  12.609  1.00  0.58           C  
ATOM   1541  O   ARG A 192     -37.124 -45.836  13.142  1.00  0.59           O  
ATOM   1542  CG  ARG A 192     -37.754 -41.543  12.193  1.00  0.55           C  
ATOM   1543  CD  ARG A 192     -38.080 -40.520  13.272  1.00  0.56           C  
ATOM   1544  NE  ARG A 192     -37.627 -39.182  12.901  1.00  0.47           N  
ATOM   1545  NH1 ARG A 192     -38.097 -38.229  14.952  1.00  0.34           N  
ATOM   1546  NH2 ARG A 192     -37.210 -36.953  13.266  1.00  0.29           N  
ATOM   1547  CZ  ARG A 192     -37.646 -38.124  13.707  1.00  0.46           C  
ATOM   1548  N   GLU A 193     -38.928 -46.075  11.817  1.00  0.58           N  
ATOM   1549  CA  GLU A 193     -39.169 -47.442  12.268  1.00  0.58           C  
ATOM   1550  C   GLU A 193     -38.501 -48.454  11.341  1.00  0.58           C  
ATOM   1551  CB  GLU A 193     -40.671 -47.723  12.357  1.00  0.57           C  
ATOM   1552  O   GLU A 193     -38.728 -49.660  11.464  1.00  0.57           O  
ATOM   1553  CG  GLU A 193     -41.390 -46.894  13.412  1.00  0.56           C  
ATOM   1554  CD  GLU A 193     -42.717 -46.330  12.931  1.00  0.55           C  
ATOM   1555  OE1 GLU A 193     -43.146 -46.666  11.804  1.00  0.55           O  
ATOM   1556  OE2 GLU A 193     -43.331 -45.544  13.686  1.00  0.50           O  
ATOM   1557  N   GLY A 194     -37.631 -48.062  10.665  1.00  0.61           N  
ATOM   1558  CA  GLY A 194     -36.911 -49.044   9.870  1.00  0.61           C  
ATOM   1559  C   GLY A 194     -37.773 -49.697   8.805  1.00  0.61           C  
ATOM   1560  O   GLY A 194     -37.329 -50.621   8.121  1.00  0.60           O  
ATOM   1561  N   LYS A 195     -38.935 -49.183   8.536  1.00  0.71           N  
ATOM   1562  CA  LYS A 195     -39.793 -49.727   7.488  1.00  0.72           C  
ATOM   1563  C   LYS A 195     -39.756 -48.853   6.237  1.00  0.71           C  
ATOM   1564  CB  LYS A 195     -41.231 -49.864   7.989  1.00  0.69           C  
ATOM   1565  O   LYS A 195     -39.683 -47.626   6.333  1.00  0.70           O  
ATOM   1566  CG  LYS A 195     -41.375 -50.735   9.228  1.00  0.65           C  
ATOM   1567  CD  LYS A 195     -42.833 -50.880   9.644  1.00  0.64           C  
ATOM   1568  CE  LYS A 195     -42.979 -51.758  10.879  1.00  0.57           C  
ATOM   1569  NZ  LYS A 195     -44.412 -52.010  11.214  1.00  0.52           N  
ATOM   1570  N   MET A 196     -39.688 -49.436   4.967  1.00  0.69           N  
ATOM   1571  CA  MET A 196     -39.632 -48.819   3.645  1.00  0.70           C  
ATOM   1572  C   MET A 196     -40.967 -48.174   3.288  1.00  0.69           C  
ATOM   1573  CB  MET A 196     -39.251 -49.852   2.584  1.00  0.65           C  
ATOM   1574  O   MET A 196     -42.012 -48.823   3.354  1.00  0.65           O  
ATOM   1575  CG  MET A 196     -38.976 -49.252   1.214  1.00  0.61           C  
ATOM   1576  SD  MET A 196     -38.387 -50.500   0.005  1.00  0.61           S  
ATOM   1577  CE  MET A 196     -39.937 -51.383  -0.324  1.00  0.50           C  
ATOM   1578  N   GLU A 197     -41.048 -46.970   3.179  1.00  0.71           N  
ATOM   1579  CA  GLU A 197     -42.207 -46.151   2.838  1.00  0.72           C  
ATOM   1580  C   GLU A 197     -41.996 -45.419   1.516  1.00  0.71           C  
ATOM   1581  CB  GLU A 197     -42.505 -45.147   3.954  1.00  0.69           C  
ATOM   1582  O   GLU A 197     -40.987 -44.735   1.334  1.00  0.68           O  
ATOM   1583  CG  GLU A 197     -43.819 -44.401   3.776  1.00  0.65           C  
ATOM   1584  CD  GLU A 197     -44.129 -43.450   4.920  1.00  0.63           C  
ATOM   1585  OE1 GLU A 197     -43.318 -43.358   5.870  1.00  0.60           O  
ATOM   1586  OE2 GLU A 197     -45.193 -42.792   4.868  1.00  0.57           O  
ATOM   1587  N   ILE A 198     -42.750 -45.716   0.377  1.00  0.66           N  
ATOM   1588  CA  ILE A 198     -42.845 -45.035  -0.910  1.00  0.65           C  
ATOM   1589  C   ILE A 198     -43.930 -43.963  -0.847  1.00  0.65           C  
ATOM   1590  CB  ILE A 198     -43.141 -46.030  -2.054  1.00  0.62           C  
ATOM   1591  O   ILE A 198     -45.111 -44.275  -0.679  1.00  0.61           O  
ATOM   1592  CG1 ILE A 198     -42.041 -47.096  -2.133  1.00  0.55           C  
ATOM   1593  CG2 ILE A 198     -43.283 -45.291  -3.388  1.00  0.56           C  
ATOM   1594  CD1 ILE A 198     -42.282 -48.157  -3.198  1.00  0.53           C  
ATOM   1595  N   ARG A 199     -43.735 -42.903  -0.544  1.00  0.60           N  
ATOM   1596  CA  ARG A 199     -44.617 -41.745  -0.434  1.00  0.61           C  
ATOM   1597  C   ARG A 199     -44.136 -40.604  -1.323  1.00  0.60           C  
ATOM   1598  CB  ARG A 199     -44.709 -41.275   1.019  1.00  0.58           C  
ATOM   1599  O   ARG A 199     -42.943 -40.501  -1.619  1.00  0.58           O  
ATOM   1600  CG  ARG A 199     -43.399 -40.746   1.579  1.00  0.56           C  
ATOM   1601  CD  ARG A 199     -43.531 -40.345   3.042  1.00  0.57           C  
ATOM   1602  NE  ARG A 199     -42.271 -39.840   3.579  1.00  0.49           N  
ATOM   1603  NH1 ARG A 199     -43.098 -39.433   5.697  1.00  0.37           N  
ATOM   1604  NH2 ARG A 199     -40.905 -38.977   5.211  1.00  0.32           N  
ATOM   1605  CZ  ARG A 199     -42.094 -39.418   4.828  1.00  0.47           C  
ATOM   1606  N   ASP A 200     -45.049 -39.913  -2.067  1.00  0.62           N  
ATOM   1607  CA  ASP A 200     -44.995 -38.590  -2.683  1.00  0.63           C  
ATOM   1608  C   ASP A 200     -44.543 -37.534  -1.677  1.00  0.62           C  
ATOM   1609  CB  ASP A 200     -46.359 -38.212  -3.265  1.00  0.60           C  
ATOM   1610  O   ASP A 200     -44.587 -37.763  -0.466  1.00  0.60           O  
ATOM   1611  CG  ASP A 200     -46.264 -37.607  -4.654  1.00  0.57           C  
ATOM   1612  OD1 ASP A 200     -45.152 -37.224  -5.078  1.00  0.56           O  
ATOM   1613  OD2 ASP A 200     -47.311 -37.509  -5.330  1.00  0.60           O  
ATOM   1614  N   LEU A 201     -43.809 -36.666  -2.162  1.00  0.54           N  
ATOM   1615  CA  LEU A 201     -43.527 -35.470  -1.377  1.00  0.54           C  
ATOM   1616  C   LEU A 201     -44.789 -34.961  -0.688  1.00  0.54           C  
ATOM   1617  CB  LEU A 201     -42.938 -34.371  -2.266  1.00  0.52           C  
ATOM   1618  O   LEU A 201     -45.780 -34.649  -1.352  1.00  0.52           O  
ATOM   1619  CG  LEU A 201     -41.597 -34.683  -2.931  1.00  0.50           C  
ATOM   1620  CD1 LEU A 201     -41.253 -33.611  -3.960  1.00  0.44           C  
ATOM   1621  CD2 LEU A 201     -40.495 -34.799  -1.883  1.00  0.44           C  
ATOM   1622  N   THR A 202     -45.083 -35.593   0.527  1.00  0.45           N  
ATOM   1623  CA  THR A 202     -46.148 -35.215   1.449  1.00  0.49           C  
ATOM   1624  C   THR A 202     -45.794 -33.926   2.185  1.00  0.46           C  
ATOM   1625  CB  THR A 202     -46.426 -36.333   2.471  1.00  0.44           C  
ATOM   1626  O   THR A 202     -44.663 -33.759   2.647  1.00  0.43           O  
ATOM   1627  CG2 THR A 202     -47.501 -37.287   1.963  1.00  0.37           C  
ATOM   1628  OG1 THR A 202     -45.219 -37.070   2.703  1.00  0.36           O  
ATOM   1629  N   GLU A 203     -46.515 -32.944   2.053  1.00  0.43           N  
ATOM   1630  CA  GLU A 203     -46.531 -31.714   2.840  1.00  0.45           C  
ATOM   1631  C   GLU A 203     -46.616 -32.016   4.334  1.00  0.44           C  
ATOM   1632  CB  GLU A 203     -47.698 -30.819   2.416  1.00  0.41           C  
ATOM   1633  O   GLU A 203     -47.496 -32.760   4.772  1.00  0.41           O  
ATOM   1634  CG  GLU A 203     -47.386 -29.924   1.226  1.00  0.40           C  
ATOM   1635  CD  GLU A 203     -48.520 -28.975   0.874  1.00  0.46           C  
ATOM   1636  OE1 GLU A 203     -49.594 -29.050   1.514  1.00  0.47           O  
ATOM   1637  OE2 GLU A 203     -48.335 -28.151  -0.048  1.00  0.40           O  
ATOM   1638  N   SER A 204     -45.583 -31.975   4.896  1.00  0.51           N  
ATOM   1639  CA  SER A 204     -45.532 -31.844   6.349  1.00  0.52           C  
ATOM   1640  C   SER A 204     -45.936 -30.441   6.792  1.00  0.52           C  
ATOM   1641  CB  SER A 204     -44.131 -32.167   6.868  1.00  0.49           C  
ATOM   1642  O   SER A 204     -45.489 -29.449   6.213  1.00  0.49           O  
ATOM   1643  OG  SER A 204     -43.471 -30.991   7.304  1.00  0.50           O  
ATOM   1644  N   ASN A 205     -47.122 -30.248   7.631  1.00  0.52           N  
ATOM   1645  CA  ASN A 205     -47.527 -29.045   8.351  1.00  0.53           C  
ATOM   1646  C   ASN A 205     -46.448 -28.587   9.328  1.00  0.52           C  
ATOM   1647  CB  ASN A 205     -48.847 -29.279   9.088  1.00  0.49           C  
ATOM   1648  O   ASN A 205     -46.754 -28.174  10.448  1.00  0.50           O  
ATOM   1649  CG  ASN A 205     -50.027 -29.410   8.146  1.00  0.47           C  
ATOM   1650  ND2 ASN A 205     -51.073 -30.093   8.596  1.00  0.43           N  
ATOM   1651  OD1 ASN A 205     -49.999 -28.902   7.022  1.00  0.49           O  
ATOM   1652  N   ILE A 206     -45.149 -28.895   8.996  1.00  0.55           N  
ATOM   1653  CA  ILE A 206     -44.068 -28.307   9.780  1.00  0.55           C  
ATOM   1654  C   ILE A 206     -43.466 -27.125   9.023  1.00  0.55           C  
ATOM   1655  CB  ILE A 206     -42.974 -29.349  10.105  1.00  0.53           C  
ATOM   1656  O   ILE A 206     -42.939 -27.289   7.920  1.00  0.53           O  
ATOM   1657  CG1 ILE A 206     -43.558 -30.493  10.941  1.00  0.46           C  
ATOM   1658  CG2 ILE A 206     -41.797 -28.687  10.828  1.00  0.48           C  
ATOM   1659  CD1 ILE A 206     -42.576 -31.625  11.211  1.00  0.45           C  
ATOM   1660  N   THR A 207     -43.833 -25.967   9.379  1.00  0.60           N  
ATOM   1661  CA  THR A 207     -43.224 -24.691   9.021  1.00  0.61           C  
ATOM   1662  C   THR A 207     -41.931 -24.470   9.802  1.00  0.60           C  
ATOM   1663  CB  THR A 207     -44.189 -23.519   9.280  1.00  0.57           C  
ATOM   1664  O   THR A 207     -41.939 -24.460  11.035  1.00  0.58           O  
ATOM   1665  CG2 THR A 207     -43.584 -22.196   8.823  1.00  0.52           C  
ATOM   1666  OG1 THR A 207     -45.410 -23.747   8.565  1.00  0.59           O  
ATOM   1667  N   ILE A 208     -40.845 -24.672   9.078  1.00  0.58           N  
ATOM   1668  CA  ILE A 208     -39.531 -24.215   9.517  1.00  0.58           C  
ATOM   1669  C   ILE A 208     -39.411 -22.708   9.302  1.00  0.58           C  
ATOM   1670  CB  ILE A 208     -38.397 -24.954   8.771  1.00  0.55           C  
ATOM   1671  O   ILE A 208     -39.313 -22.242   8.164  1.00  0.55           O  
ATOM   1672  CG1 ILE A 208     -38.552 -26.471   8.934  1.00  0.47           C  
ATOM   1673  CG2 ILE A 208     -37.027 -24.486   9.271  1.00  0.49           C  
ATOM   1674  CD1 ILE A 208     -37.488 -27.283   8.209  1.00  0.45           C  
ATOM   1675  N   ASN A 209     -39.865 -22.041  10.125  1.00  0.51           N  
ATOM   1676  CA  ASN A 209     -39.754 -20.586  10.128  1.00  0.54           C  
ATOM   1677  C   ASN A 209     -38.466 -20.123  10.803  1.00  0.51           C  
ATOM   1678  CB  ASN A 209     -40.969 -19.956  10.813  1.00  0.49           C  
ATOM   1679  O   ASN A 209     -37.895 -20.846  11.622  1.00  0.48           O  
ATOM   1680  CG  ASN A 209     -41.040 -20.282  12.292  1.00  0.48           C  
ATOM   1681  ND2 ASN A 209     -42.221 -20.124  12.878  1.00  0.44           N  
ATOM   1682  OD1 ASN A 209     -40.041 -20.671  12.903  1.00  0.50           O  
ATOM   1683  N   ALA A 210     -37.587 -19.237  10.096  1.00  0.41           N  
ATOM   1684  CA  ALA A 210     -36.330 -18.569  10.419  1.00  0.44           C  
ATOM   1685  C   ALA A 210     -36.280 -18.177  11.893  1.00  0.41           C  
ATOM   1686  CB  ALA A 210     -36.139 -17.337   9.538  1.00  0.38           C  
ATOM   1687  O   ALA A 210     -35.200 -18.078  12.480  1.00  0.37           O  
ATOM   1688  N   ASP A 211     -37.204 -17.981  12.564  1.00  0.47           N  
ATOM   1689  CA  ASP A 211     -37.225 -17.608  13.975  1.00  0.48           C  
ATOM   1690  C   ASP A 211     -37.265 -18.845  14.870  1.00  0.47           C  
ATOM   1691  CB  ASP A 211     -38.422 -16.703  14.274  1.00  0.44           C  
ATOM   1692  O   ASP A 211     -36.900 -18.779  16.045  1.00  0.44           O  
ATOM   1693  CG  ASP A 211     -38.318 -15.343  13.607  1.00  0.41           C  
ATOM   1694  OD1 ASP A 211     -37.188 -14.862  13.374  1.00  0.44           O  
ATOM   1695  OD2 ASP A 211     -39.376 -14.745  13.314  1.00  0.45           O  
ATOM   1696  N   SER A 212     -37.495 -19.996  14.453  1.00  0.48           N  
ATOM   1697  CA  SER A 212     -37.594 -21.091  15.413  1.00  0.50           C  
ATOM   1698  C   SER A 212     -36.656 -22.236  15.045  1.00  0.49           C  
ATOM   1699  CB  SER A 212     -39.032 -21.605  15.493  1.00  0.44           C  
ATOM   1700  O   SER A 212     -36.141 -22.931  15.924  1.00  0.45           O  
ATOM   1701  OG  SER A 212     -39.680 -21.485  14.239  1.00  0.41           O  
ATOM   1702  N   TYR A 213     -36.146 -22.293  13.843  1.00  0.45           N  
ATOM   1703  CA  TYR A 213     -35.406 -23.491  13.461  1.00  0.47           C  
ATOM   1704  C   TYR A 213     -34.112 -23.126  12.744  1.00  0.45           C  
ATOM   1705  CB  TYR A 213     -36.264 -24.390  12.565  1.00  0.40           C  
ATOM   1706  O   TYR A 213     -33.190 -23.941  12.661  1.00  0.41           O  
ATOM   1707  CG  TYR A 213     -37.411 -25.051  13.289  1.00  0.37           C  
ATOM   1708  CD1 TYR A 213     -37.204 -26.184  14.074  1.00  0.31           C  
ATOM   1709  CD2 TYR A 213     -38.703 -24.547  13.190  1.00  0.33           C  
ATOM   1710  CE1 TYR A 213     -38.259 -26.798  14.741  1.00  0.32           C  
ATOM   1711  CE2 TYR A 213     -39.765 -25.153  13.853  1.00  0.38           C  
ATOM   1712  OH  TYR A 213     -40.580 -26.880  15.284  1.00  0.25           O  
ATOM   1713  CZ  TYR A 213     -39.533 -26.276  14.626  1.00  0.28           C  
ATOM   1714  N   PHE A 214     -34.042 -21.957  12.278  1.00  0.45           N  
ATOM   1715  CA  PHE A 214     -32.855 -21.612  11.505  1.00  0.48           C  
ATOM   1716  C   PHE A 214     -31.646 -21.442  12.417  1.00  0.45           C  
ATOM   1717  CB  PHE A 214     -33.090 -20.330  10.700  1.00  0.40           C  
ATOM   1718  O   PHE A 214     -31.658 -20.609  13.325  1.00  0.42           O  
ATOM   1719  CG  PHE A 214     -33.933 -20.531   9.470  1.00  0.37           C  
ATOM   1720  CD1 PHE A 214     -33.378 -21.054   8.309  1.00  0.30           C  
ATOM   1721  CD2 PHE A 214     -35.281 -20.197   9.476  1.00  0.32           C  
ATOM   1722  CE1 PHE A 214     -34.156 -21.241   7.168  1.00  0.31           C  
ATOM   1723  CE2 PHE A 214     -36.065 -20.381   8.340  1.00  0.37           C  
ATOM   1724  CZ  PHE A 214     -35.500 -20.902   7.187  1.00  0.28           C  
ATOM   1725  N   LEU A 215     -30.818 -22.533  12.604  1.00  0.32           N  
ATOM   1726  CA  LEU A 215     -29.375 -22.443  12.802  1.00  0.34           C  
ATOM   1727  C   LEU A 215     -28.659 -22.202  11.477  1.00  0.33           C  
ATOM   1728  CB  LEU A 215     -28.843 -23.719  13.459  1.00  0.30           C  
ATOM   1729  O   LEU A 215     -28.770 -23.008  10.551  1.00  0.31           O  
ATOM   1730  CG  LEU A 215     -28.909 -23.774  14.986  1.00  0.30           C  
ATOM   1731  CD1 LEU A 215     -29.046 -25.217  15.459  1.00  0.26           C  
ATOM   1732  CD2 LEU A 215     -27.675 -23.119  15.598  1.00  0.27           C  
ATOM   1733  N   HIS A 216     -28.527 -21.003  11.089  1.00  0.35           N  
ATOM   1734  CA  HIS A 216     -27.646 -20.386  10.104  1.00  0.41           C  
ATOM   1735  C   HIS A 216     -27.524 -21.253   8.855  1.00  0.36           C  
ATOM   1736  CB  HIS A 216     -26.262 -20.134  10.705  1.00  0.33           C  
ATOM   1737  O   HIS A 216     -27.254 -22.452   8.950  1.00  0.33           O  
ATOM   1738  CG  HIS A 216     -26.129 -18.798  11.365  1.00  0.32           C  
ATOM   1739  CD2 HIS A 216     -25.297 -17.761  11.112  1.00  0.27           C  
ATOM   1740  ND1 HIS A 216     -26.916 -18.411  12.427  1.00  0.15           N  
ATOM   1741  CE1 HIS A 216     -26.573 -17.190  12.800  1.00  0.24           C  
ATOM   1742  NE2 HIS A 216     -25.593 -16.772  12.018  1.00  0.23           N  
ATOM   1743  N   GLY A 217     -28.122 -20.828   7.665  1.00  0.50           N  
ATOM   1744  CA  GLY A 217     -27.753 -21.233   6.318  1.00  0.48           C  
ATOM   1745  C   GLY A 217     -28.914 -21.805   5.527  1.00  0.50           C  
ATOM   1746  O   GLY A 217     -28.887 -22.973   5.133  1.00  0.46           O  
ATOM   1747  N   LEU A 218     -30.112 -20.907   5.519  1.00  0.52           N  
ATOM   1748  CA  LEU A 218     -30.962 -21.128   4.354  1.00  0.49           C  
ATOM   1749  C   LEU A 218     -30.338 -20.521   3.102  1.00  0.52           C  
ATOM   1750  CB  LEU A 218     -32.354 -20.533   4.586  1.00  0.46           C  
ATOM   1751  O   LEU A 218     -30.234 -19.298   2.986  1.00  0.48           O  
ATOM   1752  CG  LEU A 218     -33.341 -20.643   3.422  1.00  0.42           C  
ATOM   1753  CD1 LEU A 218     -33.736 -22.099   3.199  1.00  0.33           C  
ATOM   1754  CD2 LEU A 218     -34.572 -19.783   3.682  1.00  0.36           C  
ATOM   1755  N   THR A 219     -29.549 -21.302   2.452  1.00  0.56           N  
ATOM   1756  CA  THR A 219     -29.231 -21.036   1.053  1.00  0.57           C  
ATOM   1757  C   THR A 219     -30.331 -21.568   0.138  1.00  0.56           C  
ATOM   1758  CB  THR A 219     -27.882 -21.665   0.658  1.00  0.55           C  
ATOM   1759  O   THR A 219     -30.577 -22.775   0.091  1.00  0.55           O  
ATOM   1760  CG2 THR A 219     -26.779 -20.614   0.607  1.00  0.50           C  
ATOM   1761  OG1 THR A 219     -27.528 -22.667   1.621  1.00  0.53           O  
ATOM   1762  N   LYS A 220     -31.291 -20.676  -0.078  1.00  0.58           N  
ATOM   1763  CA  LYS A 220     -32.283 -20.769  -1.145  1.00  0.58           C  
ATOM   1764  C   LYS A 220     -31.699 -20.316  -2.480  1.00  0.58           C  
ATOM   1765  CB  LYS A 220     -33.519 -19.936  -0.804  1.00  0.55           C  
ATOM   1766  O   LYS A 220     -31.097 -19.244  -2.568  1.00  0.55           O  
ATOM   1767  CG  LYS A 220     -34.607 -19.978  -1.867  1.00  0.51           C  
ATOM   1768  CD  LYS A 220     -35.708 -18.965  -1.580  1.00  0.53           C  
ATOM   1769  CE  LYS A 220     -36.691 -18.863  -2.739  1.00  0.42           C  
ATOM   1770  NZ  LYS A 220     -37.759 -17.853  -2.472  1.00  0.40           N  
ATOM   1771  N   SER A 221     -31.539 -21.240  -3.408  1.00  0.51           N  
ATOM   1772  CA  SER A 221     -31.430 -20.857  -4.812  1.00  0.52           C  
ATOM   1773  C   SER A 221     -32.715 -20.202  -5.307  1.00  0.51           C  
ATOM   1774  CB  SER A 221     -31.103 -22.075  -5.676  1.00  0.49           C  
ATOM   1775  O   SER A 221     -33.806 -20.747  -5.125  1.00  0.48           O  
ATOM   1776  OG  SER A 221     -30.955 -21.702  -7.035  1.00  0.50           O  
ATOM   1777  N   GLU A 222     -32.687 -18.902  -5.489  1.00  0.32           N  
ATOM   1778  CA  GLU A 222     -33.744 -18.124  -6.128  1.00  0.36           C  
ATOM   1779  C   GLU A 222     -34.084 -18.682  -7.507  1.00  0.33           C  
ATOM   1780  CB  GLU A 222     -33.335 -16.653  -6.241  1.00  0.30           C  
ATOM   1781  O   GLU A 222     -35.019 -18.212  -8.159  1.00  0.30           O  
ATOM   1782  CG  GLU A 222     -33.219 -15.942  -4.901  1.00  0.31           C  
ATOM   1783  CD  GLU A 222     -33.350 -14.431  -5.010  1.00  0.39           C  
ATOM   1784  OE1 GLU A 222     -33.267 -13.894  -6.138  1.00  0.43           O  
ATOM   1785  OE2 GLU A 222     -33.535 -13.778  -3.959  1.00  0.37           O  
ATOM   1786  N   ILE A 223     -33.360 -19.587  -8.122  1.00  0.44           N  
ATOM   1787  CA  ILE A 223     -33.740 -20.287  -9.344  1.00  0.45           C  
ATOM   1788  C   ILE A 223     -34.609 -21.495  -8.998  1.00  0.44           C  
ATOM   1789  CB  ILE A 223     -32.499 -20.733 -10.149  1.00  0.42           C  
ATOM   1790  O   ILE A 223     -34.158 -22.416  -8.313  1.00  0.41           O  
ATOM   1791  CG1 ILE A 223     -31.607 -19.527 -10.466  1.00  0.36           C  
ATOM   1792  CG2 ILE A 223     -32.919 -21.456 -11.432  1.00  0.38           C  
ATOM   1793  CD1 ILE A 223     -30.286 -19.892 -11.130  1.00  0.36           C  
ATOM   1794  N   GLU A 224     -36.046 -21.133  -8.855  1.00  0.46           N  
ATOM   1795  CA  GLU A 224     -37.124 -22.116  -8.803  1.00  0.48           C  
ATOM   1796  C   GLU A 224     -36.774 -23.362  -9.610  1.00  0.46           C  
ATOM   1797  CB  GLU A 224     -38.432 -21.507  -9.316  1.00  0.45           C  
ATOM   1798  O   GLU A 224     -36.360 -23.263 -10.767  1.00  0.44           O  
ATOM   1799  CG  GLU A 224     -39.678 -22.250  -8.855  1.00  0.44           C  
ATOM   1800  CD  GLU A 224     -40.970 -21.614  -9.343  1.00  0.48           C  
ATOM   1801  OE1 GLU A 224     -40.908 -20.613 -10.092  1.00  0.48           O  
ATOM   1802  OE2 GLU A 224     -42.052 -22.120  -8.972  1.00  0.44           O  
ATOM   1803  N   TYR A 225     -36.439 -24.383  -8.947  1.00  0.46           N  
ATOM   1804  CA  TYR A 225     -36.367 -25.711  -9.544  1.00  0.47           C  
ATOM   1805  C   TYR A 225     -37.686 -26.081 -10.213  1.00  0.46           C  
ATOM   1806  CB  TYR A 225     -36.008 -26.758  -8.485  1.00  0.42           C  
ATOM   1807  O   TYR A 225     -38.696 -26.285  -9.537  1.00  0.43           O  
ATOM   1808  CG  TYR A 225     -35.788 -28.141  -9.049  1.00  0.39           C  
ATOM   1809  CD1 TYR A 225     -36.820 -29.077  -9.073  1.00  0.32           C  
ATOM   1810  CD2 TYR A 225     -34.549 -28.515  -9.557  1.00  0.34           C  
ATOM   1811  CE1 TYR A 225     -36.622 -30.353  -9.589  1.00  0.34           C  
ATOM   1812  CE2 TYR A 225     -34.340 -29.789 -10.076  1.00  0.41           C  
ATOM   1813  OH  TYR A 225     -35.178 -31.961 -10.601  1.00  0.28           O  
ATOM   1814  CZ  TYR A 225     -35.380 -30.699 -10.088  1.00  0.29           C  
ATOM   1815  N   GLN A 226     -37.820 -25.649 -11.285  1.00  0.55           N  
ATOM   1816  CA  GLN A 226     -38.875 -26.034 -12.217  1.00  0.55           C  
ATOM   1817  C   GLN A 226     -38.331 -26.937 -13.321  1.00  0.55           C  
ATOM   1818  CB  GLN A 226     -39.530 -24.794 -12.829  1.00  0.52           C  
ATOM   1819  O   GLN A 226     -37.329 -26.611 -13.960  1.00  0.52           O  
ATOM   1820  CG  GLN A 226     -40.846 -25.081 -13.538  1.00  0.50           C  
ATOM   1821  CD  GLN A 226     -41.481 -23.834 -14.125  1.00  0.52           C  
ATOM   1822  NE2 GLN A 226     -42.723 -23.959 -14.579  1.00  0.38           N  
ATOM   1823  OE1 GLN A 226     -40.859 -22.768 -14.170  1.00  0.51           O  
ATOM   1824  N   ILE A 227     -38.619 -28.057 -13.369  1.00  0.54           N  
ATOM   1825  CA  ILE A 227     -38.379 -29.026 -14.433  1.00  0.54           C  
ATOM   1826  C   ILE A 227     -39.100 -28.584 -15.704  1.00  0.54           C  
ATOM   1827  CB  ILE A 227     -38.837 -30.443 -14.021  1.00  0.51           C  
ATOM   1828  O   ILE A 227     -40.332 -28.581 -15.758  1.00  0.52           O  
ATOM   1829  CG1 ILE A 227     -38.064 -30.916 -12.785  1.00  0.44           C  
ATOM   1830  CG2 ILE A 227     -38.665 -31.425 -15.184  1.00  0.46           C  
ATOM   1831  CD1 ILE A 227     -38.549 -32.245 -12.222  1.00  0.42           C  
ATOM   1832  N   ALA A 228     -38.350 -27.771 -16.549  1.00  0.51           N  
ATOM   1833  CA  ALA A 228     -38.787 -27.338 -17.873  1.00  0.51           C  
ATOM   1834  C   ALA A 228     -38.880 -28.520 -18.834  1.00  0.51           C  
ATOM   1835  CB  ALA A 228     -37.838 -26.279 -18.428  1.00  0.47           C  
ATOM   1836  O   ALA A 228     -39.632 -28.478 -19.810  1.00  0.48           O  
ATOM   1837  N   GLY A 229     -38.442 -29.612 -18.667  1.00  0.53           N  
ATOM   1838  CA  GLY A 229     -38.494 -30.838 -19.447  1.00  0.53           C  
ATOM   1839  C   GLY A 229     -37.739 -31.986 -18.805  1.00  0.53           C  
ATOM   1840  O   GLY A 229     -36.884 -31.770 -17.944  1.00  0.50           O  
ATOM   1841  N   ILE A 230     -38.231 -33.014 -18.840  1.00  0.58           N  
ATOM   1842  CA  ILE A 230     -37.693 -34.316 -18.457  1.00  0.57           C  
ATOM   1843  C   ILE A 230     -37.235 -35.072 -19.702  1.00  0.58           C  
ATOM   1844  CB  ILE A 230     -38.734 -35.149 -17.677  1.00  0.55           C  
ATOM   1845  O   ILE A 230     -38.010 -35.258 -20.643  1.00  0.56           O  
ATOM   1846  CG1 ILE A 230     -39.287 -34.343 -16.495  1.00  0.48           C  
ATOM   1847  CG2 ILE A 230     -38.122 -36.470 -17.201  1.00  0.50           C  
ATOM   1848  CD1 ILE A 230     -40.373 -35.064 -15.709  1.00  0.45           C  
ATOM   1849  N   THR A 231     -35.945 -35.201 -19.857  1.00  0.61           N  
ATOM   1850  CA  THR A 231     -35.309 -36.172 -20.741  1.00  0.61           C  
ATOM   1851  C   THR A 231     -35.039 -37.480 -20.003  1.00  0.61           C  
ATOM   1852  CB  THR A 231     -33.991 -35.623 -21.318  1.00  0.59           C  
ATOM   1853  O   THR A 231     -34.351 -37.491 -18.981  1.00  0.60           O  
ATOM   1854  CG2 THR A 231     -33.439 -36.544 -22.401  1.00  0.55           C  
ATOM   1855  OG1 THR A 231     -34.227 -34.327 -21.883  1.00  0.60           O  
ATOM   1856  N   CYS A 232     -35.753 -38.429 -20.284  1.00  0.53           N  
ATOM   1857  CA  CYS A 232     -35.613 -39.812 -19.841  1.00  0.59           C  
ATOM   1858  C   CYS A 232     -34.939 -40.661 -20.912  1.00  0.54           C  
ATOM   1859  CB  CYS A 232     -36.978 -40.404 -19.493  1.00  0.52           C  
ATOM   1860  O   CYS A 232     -35.476 -40.826 -22.009  1.00  0.52           O  
ATOM   1861  SG  CYS A 232     -36.891 -42.050 -18.756  1.00  0.62           S  
ATOM   1862  N   LYS A 233     -33.710 -40.955 -20.624  1.00  0.61           N  
ATOM   1863  CA  LYS A 233     -32.983 -41.964 -21.390  1.00  0.60           C  
ATOM   1864  C   LYS A 233     -33.513 -43.365 -21.096  1.00  0.60           C  
ATOM   1865  CB  LYS A 233     -31.486 -41.896 -21.084  1.00  0.58           C  
ATOM   1866  O   LYS A 233     -33.441 -43.836 -19.959  1.00  0.59           O  
ATOM   1867  CG  LYS A 233     -30.820 -40.605 -21.537  1.00  0.54           C  
ATOM   1868  CD  LYS A 233     -29.333 -40.598 -21.208  1.00  0.55           C  
ATOM   1869  CE  LYS A 233     -28.693 -39.255 -21.535  1.00  0.46           C  
ATOM   1870  NZ  LYS A 233     -27.279 -39.185 -21.061  1.00  0.41           N  
ATOM   1871  N   THR A 234     -34.239 -43.785 -22.011  1.00  0.66           N  
ATOM   1872  CA  THR A 234     -34.605 -45.194 -22.098  1.00  0.67           C  
ATOM   1873  C   THR A 234     -33.576 -45.971 -22.914  1.00  0.66           C  
ATOM   1874  CB  THR A 234     -36.001 -45.370 -22.724  1.00  0.63           C  
ATOM   1875  O   THR A 234     -32.723 -45.376 -23.575  1.00  0.63           O  
ATOM   1876  CG2 THR A 234     -37.044 -44.538 -21.986  1.00  0.58           C  
ATOM   1877  OG1 THR A 234     -35.959 -44.956 -24.096  1.00  0.65           O  
ATOM   1878  N   ASP A 235     -33.389 -47.327 -22.755  1.00  0.52           N  
ATOM   1879  CA  ASP A 235     -32.440 -48.224 -23.408  1.00  0.53           C  
ATOM   1880  C   ASP A 235     -32.427 -48.004 -24.919  1.00  0.51           C  
ATOM   1881  CB  ASP A 235     -32.775 -49.683 -23.091  1.00  0.49           C  
ATOM   1882  O   ASP A 235     -31.420 -48.266 -25.580  1.00  0.50           O  
ATOM   1883  CG  ASP A 235     -32.642 -50.015 -21.615  1.00  0.48           C  
ATOM   1884  OD1 ASP A 235     -31.852 -49.352 -20.910  1.00  0.50           O  
ATOM   1885  OD2 ASP A 235     -33.331 -50.951 -21.154  1.00  0.55           O  
ATOM   1886  N   LYS A 236     -33.432 -47.189 -25.657  1.00  0.50           N  
ATOM   1887  CA  LYS A 236     -33.407 -46.990 -27.103  1.00  0.49           C  
ATOM   1888  C   LYS A 236     -33.628 -45.523 -27.460  1.00  0.50           C  
ATOM   1889  CB  LYS A 236     -34.466 -47.859 -27.784  1.00  0.46           C  
ATOM   1890  O   LYS A 236     -33.192 -45.063 -28.517  1.00  0.49           O  
ATOM   1891  CG  LYS A 236     -34.164 -49.350 -27.738  1.00  0.43           C  
ATOM   1892  CD  LYS A 236     -35.166 -50.148 -28.563  1.00  0.45           C  
ATOM   1893  CE  LYS A 236     -34.885 -51.643 -28.492  1.00  0.39           C  
ATOM   1894  NZ  LYS A 236     -35.891 -52.433 -29.263  1.00  0.38           N  
ATOM   1895  N   LYS A 237     -34.190 -44.652 -26.710  1.00  0.54           N  
ATOM   1896  CA  LYS A 237     -34.613 -43.280 -26.978  1.00  0.54           C  
ATOM   1897  C   LYS A 237     -34.637 -42.452 -25.696  1.00  0.55           C  
ATOM   1898  CB  LYS A 237     -35.991 -43.262 -27.639  1.00  0.51           C  
ATOM   1899  O   LYS A 237     -35.034 -42.947 -24.639  1.00  0.54           O  
ATOM   1900  CG  LYS A 237     -36.002 -43.803 -29.062  1.00  0.49           C  
ATOM   1901  CD  LYS A 237     -37.378 -43.665 -29.702  1.00  0.51           C  
ATOM   1902  CE  LYS A 237     -37.414 -44.286 -31.092  1.00  0.43           C  
ATOM   1903  NZ  LYS A 237     -38.768 -44.176 -31.712  1.00  0.40           N  
ATOM   1904  N   SER A 238     -33.691 -41.297 -25.610  1.00  0.51           N  
ATOM   1905  CA  SER A 238     -33.955 -40.165 -24.727  1.00  0.53           C  
ATOM   1906  C   SER A 238     -35.362 -39.617 -24.938  1.00  0.51           C  
ATOM   1907  CB  SER A 238     -32.928 -39.056 -24.955  1.00  0.48           C  
ATOM   1908  O   SER A 238     -35.699 -39.158 -26.031  1.00  0.50           O  
ATOM   1909  OG  SER A 238     -31.954 -39.052 -23.925  1.00  0.47           O  
ATOM   1910  N   LEU A 239     -36.316 -40.224 -24.277  1.00  0.67           N  
ATOM   1911  CA  LEU A 239     -37.663 -39.679 -24.151  1.00  0.67           C  
ATOM   1912  C   LEU A 239     -37.643 -38.340 -23.421  1.00  0.67           C  
ATOM   1913  CB  LEU A 239     -38.572 -40.664 -23.411  1.00  0.64           C  
ATOM   1914  O   LEU A 239     -37.105 -38.239 -22.316  1.00  0.65           O  
ATOM   1915  CG  LEU A 239     -38.698 -42.061 -24.020  1.00  0.60           C  
ATOM   1916  CD1 LEU A 239     -39.499 -42.972 -23.096  1.00  0.53           C  
ATOM   1917  CD2 LEU A 239     -39.345 -41.986 -25.399  1.00  0.56           C  
ATOM   1918  N   THR A 240     -37.625 -37.083 -24.194  1.00  0.58           N  
ATOM   1919  CA  THR A 240     -37.690 -35.724 -23.670  1.00  0.60           C  
ATOM   1920  C   THR A 240     -39.123 -35.200 -23.700  1.00  0.58           C  
ATOM   1921  CB  THR A 240     -36.776 -34.774 -24.466  1.00  0.56           C  
ATOM   1922  O   THR A 240     -39.830 -35.370 -24.695  1.00  0.57           O  
ATOM   1923  CG2 THR A 240     -36.636 -33.427 -23.763  1.00  0.48           C  
ATOM   1924  OG1 THR A 240     -35.479 -35.368 -24.599  1.00  0.54           O  
ATOM   1925  N   VAL A 241     -39.680 -35.030 -22.639  1.00  0.62           N  
ATOM   1926  CA  VAL A 241     -40.922 -34.293 -22.430  1.00  0.64           C  
ATOM   1927  C   VAL A 241     -40.633 -32.995 -21.679  1.00  0.62           C  
ATOM   1928  CB  VAL A 241     -41.959 -35.137 -21.655  1.00  0.60           C  
ATOM   1929  O   VAL A 241     -39.902 -32.995 -20.686  1.00  0.59           O  
ATOM   1930  CG1 VAL A 241     -41.474 -35.418 -20.234  1.00  0.52           C  
ATOM   1931  CG2 VAL A 241     -43.312 -34.429 -21.631  1.00  0.53           C  
ATOM   1932  N   GLY A 242     -40.870 -31.833 -22.412  1.00  0.58           N  
ATOM   1933  CA  GLY A 242     -40.717 -30.472 -21.924  1.00  0.59           C  
ATOM   1934  C   GLY A 242     -39.721 -29.658 -22.729  1.00  0.58           C  
ATOM   1935  O   GLY A 242     -39.235 -30.112 -23.766  1.00  0.54           O  
ATOM   1936  N   MET A 243     -39.561 -28.427 -22.453  1.00  0.53           N  
ATOM   1937  CA  MET A 243     -38.753 -27.443 -23.168  1.00  0.56           C  
ATOM   1938  C   MET A 243     -37.265 -27.707 -22.961  1.00  0.54           C  
ATOM   1939  CB  MET A 243     -39.101 -26.025 -22.710  1.00  0.50           C  
ATOM   1940  O   MET A 243     -36.820 -27.925 -21.833  1.00  0.52           O  
ATOM   1941  CG  MET A 243     -40.482 -25.562 -23.146  1.00  0.48           C  
ATOM   1942  SD  MET A 243     -40.728 -23.760 -22.903  1.00  0.47           S  
ATOM   1943  CE  MET A 243     -39.154 -23.326 -22.114  1.00  0.40           C  
ATOM   1944  N   LYS A 244     -36.486 -27.851 -24.027  1.00  0.47           N  
ATOM   1945  CA  LYS A 244     -35.034 -27.880 -24.176  1.00  0.47           C  
ATOM   1946  C   LYS A 244     -34.396 -26.620 -23.598  1.00  0.46           C  
ATOM   1947  CB  LYS A 244     -34.649 -28.034 -25.648  1.00  0.43           C  
ATOM   1948  O   LYS A 244     -33.218 -26.625 -23.234  1.00  0.44           O  
ATOM   1949  CG  LYS A 244     -34.783 -29.454 -26.178  1.00  0.41           C  
ATOM   1950  CD  LYS A 244     -34.241 -29.575 -27.596  1.00  0.44           C  
ATOM   1951  CE  LYS A 244     -34.365 -30.999 -28.123  1.00  0.34           C  
ATOM   1952  NZ  LYS A 244     -33.848 -31.119 -29.519  1.00  0.33           N  
ATOM   1953  N   THR A 245     -34.990 -25.603 -23.443  1.00  0.37           N  
ATOM   1954  CA  THR A 245     -34.532 -24.355 -22.843  1.00  0.41           C  
ATOM   1955  C   THR A 245     -35.276 -24.077 -21.540  1.00  0.38           C  
ATOM   1956  CB  THR A 245     -34.720 -23.169 -23.808  1.00  0.35           C  
ATOM   1957  O   THR A 245     -36.489 -23.855 -21.547  1.00  0.36           O  
ATOM   1958  CG2 THR A 245     -33.648 -23.167 -24.892  1.00  0.31           C  
ATOM   1959  OG1 THR A 245     -36.010 -23.264 -24.426  1.00  0.32           O  
ATOM   1960  N   GLY A 246     -34.824 -24.857 -20.756  1.00  0.38           N  
ATOM   1961  CA  GLY A 246     -35.016 -24.845 -19.314  1.00  0.40           C  
ATOM   1962  C   GLY A 246     -34.622 -26.150 -18.649  1.00  0.38           C  
ATOM   1963  O   GLY A 246     -34.112 -27.059 -19.306  1.00  0.36           O  
ATOM   1964  N   ARG A 247     -34.216 -26.270 -17.550  1.00  0.46           N  
ATOM   1965  CA  ARG A 247     -33.722 -27.331 -16.680  1.00  0.49           C  
ATOM   1966  C   ARG A 247     -34.626 -28.557 -16.743  1.00  0.47           C  
ATOM   1967  CB  ARG A 247     -33.611 -26.836 -15.236  1.00  0.43           C  
ATOM   1968  O   ARG A 247     -35.735 -28.546 -16.204  1.00  0.44           O  
ATOM   1969  CG  ARG A 247     -32.446 -25.889 -14.997  1.00  0.43           C  
ATOM   1970  CD  ARG A 247     -32.339 -25.484 -13.534  1.00  0.48           C  
ATOM   1971  NE  ARG A 247     -31.388 -24.393 -13.344  1.00  0.41           N  
ATOM   1972  NH1 ARG A 247     -31.700 -24.241 -11.060  1.00  0.30           N  
ATOM   1973  NH2 ARG A 247     -30.223 -22.841 -12.116  1.00  0.25           N  
ATOM   1974  CZ  ARG A 247     -31.106 -23.827 -12.174  1.00  0.32           C  
ATOM   1975  N   SER A 248     -34.594 -29.252 -18.012  1.00  0.48           N  
ATOM   1976  CA  SER A 248     -35.059 -30.606 -18.293  1.00  0.52           C  
ATOM   1977  C   SER A 248     -34.441 -31.614 -17.331  1.00  0.49           C  
ATOM   1978  CB  SER A 248     -34.731 -30.997 -19.735  1.00  0.46           C  
ATOM   1979  O   SER A 248     -33.250 -31.535 -17.021  1.00  0.45           O  
ATOM   1980  OG  SER A 248     -33.343 -31.237 -19.887  1.00  0.48           O  
ATOM   1981  N   LEU A 249     -35.014 -32.308 -16.361  1.00  0.59           N  
ATOM   1982  CA  LEU A 249     -34.851 -33.511 -15.552  1.00  0.59           C  
ATOM   1983  C   LEU A 249     -34.616 -34.733 -16.434  1.00  0.59           C  
ATOM   1984  CB  LEU A 249     -36.082 -33.734 -14.670  1.00  0.56           C  
ATOM   1985  O   LEU A 249     -35.476 -35.097 -17.239  1.00  0.57           O  
ATOM   1986  CG  LEU A 249     -36.027 -34.930 -13.718  1.00  0.52           C  
ATOM   1987  CD1 LEU A 249     -34.996 -34.688 -12.621  1.00  0.46           C  
ATOM   1988  CD2 LEU A 249     -37.402 -35.200 -13.117  1.00  0.47           C  
ATOM   1989  N   GLU A 250     -33.319 -34.961 -16.602  1.00  0.53           N  
ATOM   1990  CA  GLU A 250     -32.918 -36.206 -17.251  1.00  0.55           C  
ATOM   1991  C   GLU A 250     -33.124 -37.401 -16.325  1.00  0.53           C  
ATOM   1992  CB  GLU A 250     -31.456 -36.132 -17.698  1.00  0.53           C  
ATOM   1993  O   GLU A 250     -32.595 -37.429 -15.211  1.00  0.52           O  
ATOM   1994  CG  GLU A 250     -31.259 -36.344 -19.193  1.00  0.52           C  
ATOM   1995  CD  GLU A 250     -29.799 -36.312 -19.616  1.00  0.54           C  
ATOM   1996  OE1 GLU A 250     -28.929 -36.000 -18.771  1.00  0.53           O  
ATOM   1997  OE2 GLU A 250     -29.524 -36.601 -20.802  1.00  0.49           O  
ATOM   1998  N   LEU A 251     -34.004 -38.256 -16.511  1.00  0.61           N  
ATOM   1999  CA  LEU A 251     -34.346 -39.538 -15.903  1.00  0.62           C  
ATOM   2000  C   LEU A 251     -33.731 -40.692 -16.688  1.00  0.61           C  
ATOM   2001  CB  LEU A 251     -35.865 -39.708 -15.828  1.00  0.58           C  
ATOM   2002  O   LEU A 251     -33.774 -40.702 -17.920  1.00  0.59           O  
ATOM   2003  CG  LEU A 251     -36.629 -38.642 -15.041  1.00  0.54           C  
ATOM   2004  CD1 LEU A 251     -38.133 -38.846 -15.194  1.00  0.49           C  
ATOM   2005  CD2 LEU A 251     -36.227 -38.672 -13.571  1.00  0.51           C  
ATOM   2006  N   ASP A 252     -32.775 -41.418 -16.092  1.00  0.58           N  
ATOM   2007  CA  ASP A 252     -32.246 -42.688 -16.578  1.00  0.60           C  
ATOM   2008  C   ASP A 252     -33.099 -43.859 -16.096  1.00  0.58           C  
ATOM   2009  CB  ASP A 252     -30.796 -42.874 -16.128  1.00  0.55           C  
ATOM   2010  O   ASP A 252     -33.023 -44.251 -14.930  1.00  0.55           O  
ATOM   2011  CG  ASP A 252     -30.038 -43.884 -16.971  1.00  0.51           C  
ATOM   2012  OD1 ASP A 252     -30.662 -44.573 -17.807  1.00  0.51           O  
ATOM   2013  OD2 ASP A 252     -28.805 -43.996 -16.796  1.00  0.54           O  
ATOM   2014  N   ASN A 253     -34.302 -44.087 -16.705  1.00  0.63           N  
ATOM   2015  CA  ASN A 253     -35.248 -45.160 -16.418  1.00  0.64           C  
ATOM   2016  C   ASN A 253     -35.560 -45.982 -17.665  1.00  0.63           C  
ATOM   2017  CB  ASN A 253     -36.537 -44.593 -15.819  1.00  0.58           C  
ATOM   2018  O   ASN A 253     -36.249 -45.508 -18.570  1.00  0.59           O  
ATOM   2019  CG  ASN A 253     -37.480 -45.676 -15.332  1.00  0.52           C  
ATOM   2020  ND2 ASN A 253     -38.306 -45.344 -14.348  1.00  0.56           N  
ATOM   2021  OD1 ASN A 253     -37.466 -46.802 -15.837  1.00  0.57           O  
ATOM   2022  N   VAL A 254     -34.739 -46.991 -17.660  1.00  0.60           N  
ATOM   2023  CA  VAL A 254     -34.857 -47.903 -18.793  1.00  0.61           C  
ATOM   2024  C   VAL A 254     -36.296 -48.402 -18.907  1.00  0.60           C  
ATOM   2025  CB  VAL A 254     -33.887 -49.099 -18.662  1.00  0.59           C  
ATOM   2026  O   VAL A 254     -36.685 -48.965 -19.933  1.00  0.58           O  
ATOM   2027  CG1 VAL A 254     -32.437 -48.631 -18.766  1.00  0.52           C  
ATOM   2028  CG2 VAL A 254     -34.122 -49.834 -17.344  1.00  0.54           C  
ATOM   2029  N   PHE A 255     -37.155 -48.122 -17.969  1.00  0.69           N  
ATOM   2030  CA  PHE A 255     -38.549 -48.545 -18.014  1.00  0.69           C  
ATOM   2031  C   PHE A 255     -39.463 -47.365 -18.324  1.00  0.68           C  
ATOM   2032  CB  PHE A 255     -38.960 -49.194 -16.689  1.00  0.66           C  
ATOM   2033  O   PHE A 255     -40.685 -47.520 -18.387  1.00  0.65           O  
ATOM   2034  CG  PHE A 255     -38.097 -50.361 -16.291  1.00  0.62           C  
ATOM   2035  CD1 PHE A 255     -38.204 -51.579 -16.950  1.00  0.57           C  
ATOM   2036  CD2 PHE A 255     -37.177 -50.239 -15.257  1.00  0.59           C  
ATOM   2037  CE1 PHE A 255     -37.406 -52.661 -16.584  1.00  0.56           C  
ATOM   2038  CE2 PHE A 255     -36.377 -51.315 -14.886  1.00  0.60           C  
ATOM   2039  CZ  PHE A 255     -36.494 -52.526 -15.550  1.00  0.49           C  
ATOM   2040  N   MET A 256     -38.851 -46.145 -18.787  1.00  0.65           N  
ATOM   2041  CA  MET A 256     -39.641 -44.965 -19.127  1.00  0.66           C  
ATOM   2042  C   MET A 256     -40.158 -45.052 -20.559  1.00  0.65           C  
ATOM   2043  CB  MET A 256     -38.812 -43.692 -18.947  1.00  0.62           C  
ATOM   2044  O   MET A 256     -39.402 -45.369 -21.479  1.00  0.63           O  
ATOM   2045  CG  MET A 256     -39.618 -42.411 -19.087  1.00  0.57           C  
ATOM   2046  SD  MET A 256     -40.883 -42.229 -17.771  1.00  0.52           S  
ATOM   2047  CE  MET A 256     -39.819 -41.827 -16.357  1.00  0.47           C  
ATOM   2048  N   THR A 257     -41.446 -45.119 -20.698  1.00  0.66           N  
ATOM   2049  CA  THR A 257     -42.155 -44.869 -21.948  1.00  0.67           C  
ATOM   2050  C   THR A 257     -42.481 -43.385 -22.097  1.00  0.67           C  
ATOM   2051  CB  THR A 257     -43.454 -45.693 -22.028  1.00  0.65           C  
ATOM   2052  O   THR A 257     -42.506 -42.647 -21.110  1.00  0.66           O  
ATOM   2053  CG2 THR A 257     -43.175 -47.179 -21.831  1.00  0.60           C  
ATOM   2054  OG1 THR A 257     -44.358 -45.249 -21.009  1.00  0.65           O  
ATOM   2055  N   GLN A 258     -42.557 -42.788 -23.356  1.00  0.62           N  
ATOM   2056  CA  GLN A 258     -42.969 -41.410 -23.603  1.00  0.63           C  
ATOM   2057  C   GLN A 258     -44.204 -41.050 -22.783  1.00  0.63           C  
ATOM   2058  CB  GLN A 258     -43.244 -41.190 -25.091  1.00  0.59           C  
ATOM   2059  O   GLN A 258     -44.295 -39.947 -22.240  1.00  0.62           O  
ATOM   2060  CG  GLN A 258     -43.422 -39.727 -25.474  1.00  0.55           C  
ATOM   2061  CD  GLN A 258     -42.159 -38.910 -25.273  1.00  0.56           C  
ATOM   2062  NE2 GLN A 258     -42.277 -37.806 -24.543  1.00  0.44           N  
ATOM   2063  OE1 GLN A 258     -41.086 -39.269 -25.768  1.00  0.57           O  
ATOM   2064  N   SER A 259     -45.130 -42.140 -22.742  1.00  0.58           N  
ATOM   2065  CA  SER A 259     -46.330 -41.883 -21.952  1.00  0.60           C  
ATOM   2066  C   SER A 259     -46.005 -41.804 -20.464  1.00  0.58           C  
ATOM   2067  CB  SER A 259     -47.376 -42.971 -22.197  1.00  0.57           C  
ATOM   2068  O   SER A 259     -46.561 -40.970 -19.746  1.00  0.58           O  
ATOM   2069  OG  SER A 259     -46.866 -44.247 -21.850  1.00  0.56           O  
ATOM   2070  N   ALA A 260     -45.190 -42.546 -19.775  1.00  0.64           N  
ATOM   2071  CA  ALA A 260     -44.734 -42.447 -18.392  1.00  0.65           C  
ATOM   2072  C   ALA A 260     -43.882 -41.198 -18.183  1.00  0.65           C  
ATOM   2073  CB  ALA A 260     -43.947 -43.695 -18.001  1.00  0.62           C  
ATOM   2074  O   ALA A 260     -43.993 -40.529 -17.153  1.00  0.63           O  
ATOM   2075  N   LEU A 261     -43.095 -40.905 -19.209  1.00  0.66           N  
ATOM   2076  CA  LEU A 261     -42.292 -39.687 -19.167  1.00  0.67           C  
ATOM   2077  C   LEU A 261     -43.174 -38.451 -19.303  1.00  0.67           C  
ATOM   2078  CB  LEU A 261     -41.238 -39.701 -20.277  1.00  0.64           C  
ATOM   2079  O   LEU A 261     -42.942 -37.441 -18.633  1.00  0.66           O  
ATOM   2080  CG  LEU A 261     -40.185 -38.594 -20.225  1.00  0.60           C  
ATOM   2081  CD1 LEU A 261     -39.250 -38.806 -19.039  1.00  0.55           C  
ATOM   2082  CD2 LEU A 261     -39.398 -38.542 -21.530  1.00  0.56           C  
ATOM   2083  N   ASN A 262     -44.202 -38.529 -20.091  1.00  0.65           N  
ATOM   2084  CA  ASN A 262     -45.198 -37.464 -20.111  1.00  0.66           C  
ATOM   2085  C   ASN A 262     -45.933 -37.358 -18.777  1.00  0.65           C  
ATOM   2086  CB  ASN A 262     -46.196 -37.682 -21.250  1.00  0.64           C  
ATOM   2087  O   ASN A 262     -46.132 -36.258 -18.259  1.00  0.64           O  
ATOM   2088  CG  ASN A 262     -45.638 -37.278 -22.601  1.00  0.60           C  
ATOM   2089  ND2 ASN A 262     -46.332 -37.659 -23.667  1.00  0.60           N  
ATOM   2090  OD1 ASN A 262     -44.591 -36.630 -22.685  1.00  0.59           O  
ATOM   2091  N   ASP A 263     -46.330 -38.460 -18.183  1.00  0.66           N  
ATOM   2092  CA  ASP A 263     -47.033 -38.432 -16.904  1.00  0.66           C  
ATOM   2093  C   ASP A 263     -46.096 -38.015 -15.772  1.00  0.66           C  
ATOM   2094  CB  ASP A 263     -47.649 -39.799 -16.600  1.00  0.64           C  
ATOM   2095  O   ASP A 263     -46.510 -37.321 -14.840  1.00  0.64           O  
ATOM   2096  CG  ASP A 263     -48.833 -40.127 -17.493  1.00  0.60           C  
ATOM   2097  OD1 ASP A 263     -49.365 -39.214 -18.161  1.00  0.60           O  
ATOM   2098  OD2 ASP A 263     -49.239 -41.309 -17.527  1.00  0.65           O  
ATOM   2099  N   LEU A 264     -44.874 -38.310 -15.949  1.00  0.65           N  
ATOM   2100  CA  LEU A 264     -43.850 -37.859 -15.013  1.00  0.66           C  
ATOM   2101  C   LEU A 264     -43.522 -36.386 -15.233  1.00  0.65           C  
ATOM   2102  CB  LEU A 264     -42.581 -38.704 -15.159  1.00  0.63           C  
ATOM   2103  O   LEU A 264     -43.385 -35.626 -14.272  1.00  0.63           O  
ATOM   2104  CG  LEU A 264     -41.451 -38.406 -14.172  1.00  0.59           C  
ATOM   2105  CD1 LEU A 264     -41.893 -38.727 -12.748  1.00  0.54           C  
ATOM   2106  CD2 LEU A 264     -40.198 -39.193 -14.540  1.00  0.55           C  
ATOM   2107  N   TYR A 265     -43.447 -36.029 -16.488  1.00  0.62           N  
ATOM   2108  CA  TYR A 265     -43.210 -34.617 -16.764  1.00  0.62           C  
ATOM   2109  C   TYR A 265     -44.339 -33.757 -16.209  1.00  0.62           C  
ATOM   2110  CB  TYR A 265     -43.065 -34.379 -18.270  1.00  0.59           C  
ATOM   2111  O   TYR A 265     -44.091 -32.732 -15.569  1.00  0.60           O  
ATOM   2112  CG  TYR A 265     -43.023 -32.920 -18.653  1.00  0.54           C  
ATOM   2113  CD1 TYR A 265     -41.897 -32.143 -18.388  1.00  0.49           C  
ATOM   2114  CD2 TYR A 265     -44.107 -32.316 -19.280  1.00  0.51           C  
ATOM   2115  CE1 TYR A 265     -41.854 -30.797 -18.737  1.00  0.54           C  
ATOM   2116  CE2 TYR A 265     -44.075 -30.971 -19.634  1.00  0.55           C  
ATOM   2117  OH  TYR A 265     -42.908 -28.889 -19.708  1.00  0.58           O  
ATOM   2118  CZ  TYR A 265     -42.946 -30.221 -19.360  1.00  0.45           C  
ATOM   2119  N   TYR A 266     -45.524 -34.266 -16.322  1.00  0.62           N  
ATOM   2120  CA  TYR A 266     -46.681 -33.539 -15.811  1.00  0.62           C  
ATOM   2121  C   TYR A 266     -46.747 -33.617 -14.290  1.00  0.61           C  
ATOM   2122  CB  TYR A 266     -47.975 -34.092 -16.418  1.00  0.59           C  
ATOM   2123  O   TYR A 266     -47.295 -32.725 -13.640  1.00  0.58           O  
ATOM   2124  CG  TYR A 266     -48.351 -33.451 -17.731  1.00  0.55           C  
ATOM   2125  CD1 TYR A 266     -48.851 -32.151 -17.776  1.00  0.49           C  
ATOM   2126  CD2 TYR A 266     -48.209 -34.142 -18.929  1.00  0.50           C  
ATOM   2127  CE1 TYR A 266     -49.201 -31.556 -18.984  1.00  0.47           C  
ATOM   2128  CE2 TYR A 266     -48.556 -33.558 -20.143  1.00  0.52           C  
ATOM   2129  OH  TYR A 266     -49.396 -31.683 -21.358  1.00  0.37           O  
ATOM   2130  CZ  TYR A 266     -49.050 -32.266 -20.160  1.00  0.43           C  
ATOM   2131  N   LYS A 267     -46.217 -34.583 -13.719  1.00  0.60           N  
ATOM   2132  CA  LYS A 267     -46.171 -34.648 -12.261  1.00  0.61           C  
ATOM   2133  C   LYS A 267     -45.000 -33.840 -11.711  1.00  0.60           C  
ATOM   2134  CB  LYS A 267     -46.072 -36.100 -11.792  1.00  0.58           C  
ATOM   2135  O   LYS A 267     -45.100 -33.245 -10.636  1.00  0.58           O  
ATOM   2136  CG  LYS A 267     -47.347 -36.633 -11.153  1.00  0.56           C  
ATOM   2137  CD  LYS A 267     -47.194 -38.088 -10.729  1.00  0.57           C  
ATOM   2138  CE  LYS A 267     -48.484 -38.636 -10.135  1.00  0.46           C  
ATOM   2139  NZ  LYS A 267     -48.335 -40.059  -9.705  1.00  0.40           N  
ATOM   2140  N   LEU A 268     -43.970 -33.750 -12.565  1.00  0.65           N  
ATOM   2141  CA  LEU A 268     -42.755 -33.108 -12.075  1.00  0.64           C  
ATOM   2142  C   LEU A 268     -42.632 -31.689 -12.619  1.00  0.64           C  
ATOM   2143  CB  LEU A 268     -41.522 -33.926 -12.466  1.00  0.62           C  
ATOM   2144  O   LEU A 268     -41.968 -30.844 -12.015  1.00  0.62           O  
ATOM   2145  CG  LEU A 268     -41.358 -35.280 -11.773  1.00  0.59           C  
ATOM   2146  CD1 LEU A 268     -40.171 -36.036 -12.361  1.00  0.56           C  
ATOM   2147  CD2 LEU A 268     -41.187 -35.094 -10.269  1.00  0.56           C  
ATOM   2148  N   LYS A 269     -43.428 -31.363 -13.829  1.00  0.56           N  
ATOM   2149  CA  LYS A 269     -43.399 -29.975 -14.282  1.00  0.56           C  
ATOM   2150  C   LYS A 269     -43.951 -29.037 -13.213  1.00  0.55           C  
ATOM   2151  CB  LYS A 269     -44.193 -29.817 -15.580  1.00  0.53           C  
ATOM   2152  O   LYS A 269     -43.600 -27.856 -13.175  1.00  0.53           O  
ATOM   2153  CG  LYS A 269     -45.398 -28.896 -15.460  1.00  0.50           C  
ATOM   2154  CD  LYS A 269     -46.109 -28.728 -16.797  1.00  0.51           C  
ATOM   2155  CE  LYS A 269     -47.369 -27.885 -16.659  1.00  0.43           C  
ATOM   2156  NZ  LYS A 269     -48.009 -27.626 -17.983  1.00  0.41           N  
ATOM   2157  N   ASN A 270     -44.837 -29.638 -12.404  1.00  0.57           N  
ATOM   2158  CA  ASN A 270     -45.416 -28.825 -11.339  1.00  0.57           C  
ATOM   2159  C   ASN A 270     -44.646 -28.984 -10.032  1.00  0.57           C  
ATOM   2160  CB  ASN A 270     -46.890 -29.180 -11.134  1.00  0.55           C  
ATOM   2161  O   ASN A 270     -45.086 -28.506  -8.985  1.00  0.55           O  
ATOM   2162  CG  ASN A 270     -47.751 -28.812 -12.326  1.00  0.53           C  
ATOM   2163  ND2 ASN A 270     -48.847 -29.537 -12.513  1.00  0.50           N  
ATOM   2164  OD1 ASN A 270     -47.433 -27.883 -13.074  1.00  0.53           O  
ATOM   2165  N   LEU A 271     -43.441 -29.641 -10.019  1.00  0.54           N  
ATOM   2166  CA  LEU A 271     -42.519 -29.620  -8.889  1.00  0.54           C  
ATOM   2167  C   LEU A 271     -41.578 -28.423  -8.978  1.00  0.54           C  
ATOM   2168  CB  LEU A 271     -41.709 -30.918  -8.833  1.00  0.51           C  
ATOM   2169  O   LEU A 271     -40.561 -28.477  -9.674  1.00  0.51           O  
ATOM   2170  CG  LEU A 271     -41.017 -31.228  -7.504  1.00  0.48           C  
ATOM   2171  CD1 LEU A 271     -41.986 -31.917  -6.550  1.00  0.42           C  
ATOM   2172  CD2 LEU A 271     -39.781 -32.091  -7.734  1.00  0.42           C  
ATOM   2173  N   THR A 272     -42.173 -27.180  -8.824  1.00  0.57           N  
ATOM   2174  CA  THR A 272     -41.465 -25.912  -8.685  1.00  0.59           C  
ATOM   2175  C   THR A 272     -41.245 -25.574  -7.213  1.00  0.57           C  
ATOM   2176  CB  THR A 272     -42.233 -24.766  -9.368  1.00  0.56           C  
ATOM   2177  O   THR A 272     -42.191 -25.568  -6.424  1.00  0.55           O  
ATOM   2178  CG2 THR A 272     -41.323 -23.973 -10.301  1.00  0.52           C  
ATOM   2179  OG1 THR A 272     -43.319 -25.312 -10.128  1.00  0.55           O  
ATOM   2180  N   TYR A 273     -40.058 -26.038  -6.734  1.00  0.48           N  
ATOM   2181  CA  TYR A 273     -39.616 -25.563  -5.428  1.00  0.49           C  
ATOM   2182  C   TYR A 273     -38.221 -24.955  -5.513  1.00  0.49           C  
ATOM   2183  CB  TYR A 273     -39.625 -26.706  -4.409  1.00  0.44           C  
ATOM   2184  O   TYR A 273     -37.454 -25.269  -6.427  1.00  0.45           O  
ATOM   2185  CG  TYR A 273     -38.639 -27.806  -4.720  1.00  0.40           C  
ATOM   2186  CD1 TYR A 273     -38.992 -28.871  -5.545  1.00  0.31           C  
ATOM   2187  CD2 TYR A 273     -37.354 -27.782  -4.190  1.00  0.34           C  
ATOM   2188  CE1 TYR A 273     -38.087 -29.888  -5.833  1.00  0.36           C  
ATOM   2189  CE2 TYR A 273     -36.441 -28.793  -4.471  1.00  0.44           C  
ATOM   2190  OH  TYR A 273     -35.917 -30.844  -5.574  1.00  0.34           O  
ATOM   2191  CZ  TYR A 273     -36.816 -29.840  -5.293  1.00  0.28           C  
ATOM   2192  N   TYR A 274     -37.839 -23.975  -4.830  1.00  0.54           N  
ATOM   2193  CA  TYR A 274     -36.548 -23.316  -4.666  1.00  0.54           C  
ATOM   2194  C   TYR A 274     -35.599 -24.174  -3.837  1.00  0.54           C  
ATOM   2195  CB  TYR A 274     -36.724 -21.946  -4.005  1.00  0.51           C  
ATOM   2196  O   TYR A 274     -35.909 -24.529  -2.697  1.00  0.51           O  
ATOM   2197  CG  TYR A 274     -37.467 -20.950  -4.862  1.00  0.48           C  
ATOM   2198  CD1 TYR A 274     -36.815 -20.248  -5.873  1.00  0.42           C  
ATOM   2199  CD2 TYR A 274     -38.822 -20.708  -4.662  1.00  0.42           C  
ATOM   2200  CE1 TYR A 274     -37.496 -19.328  -6.664  1.00  0.43           C  
ATOM   2201  CE2 TYR A 274     -39.512 -19.790  -5.446  1.00  0.49           C  
ATOM   2202  OH  TYR A 274     -39.521 -18.197  -7.224  1.00  0.43           O  
ATOM   2203  CZ  TYR A 274     -38.842 -19.107  -6.444  1.00  0.34           C  
ATOM   2204  N   PRO A 275     -34.713 -24.922  -4.655  1.00  0.61           N  
ATOM   2205  CA  PRO A 275     -33.656 -25.557  -3.865  1.00  0.61           C  
ATOM   2206  C   PRO A 275     -33.199 -24.695  -2.690  1.00  0.62           C  
ATOM   2207  CB  PRO A 275     -32.524 -25.746  -4.877  1.00  0.59           C  
ATOM   2208  O   PRO A 275     -33.045 -23.480  -2.835  1.00  0.61           O  
ATOM   2209  CG  PRO A 275     -33.191 -25.683  -6.213  1.00  0.56           C  
ATOM   2210  CD  PRO A 275     -34.379 -24.769  -6.110  1.00  0.56           C  
ATOM   2211  N   TYR A 276     -33.290 -25.102  -1.670  1.00  0.62           N  
ATOM   2212  CA  TYR A 276     -32.911 -24.449  -0.422  1.00  0.63           C  
ATOM   2213  C   TYR A 276     -32.106 -25.392   0.464  1.00  0.62           C  
ATOM   2214  CB  TYR A 276     -34.154 -23.962   0.329  1.00  0.58           C  
ATOM   2215  O   TYR A 276     -32.285 -26.611   0.409  1.00  0.59           O  
ATOM   2216  CG  TYR A 276     -34.962 -25.075   0.952  1.00  0.53           C  
ATOM   2217  CD1 TYR A 276     -35.858 -25.822   0.190  1.00  0.47           C  
ATOM   2218  CD2 TYR A 276     -34.832 -25.381   2.302  1.00  0.48           C  
ATOM   2219  CE1 TYR A 276     -36.606 -26.847   0.759  1.00  0.47           C  
ATOM   2220  CE2 TYR A 276     -35.575 -26.404   2.882  1.00  0.52           C  
ATOM   2221  OH  TYR A 276     -37.196 -28.144   2.673  1.00  0.47           O  
ATOM   2222  CZ  TYR A 276     -36.458 -27.130   2.104  1.00  0.38           C  
ATOM   2223  N   ASN A 277     -30.987 -25.048   0.945  1.00  0.59           N  
ATOM   2224  CA  ASN A 277     -30.169 -25.592   2.023  1.00  0.63           C  
ATOM   2225  C   ASN A 277     -30.366 -24.816   3.323  1.00  0.60           C  
ATOM   2226  CB  ASN A 277     -28.691 -25.597   1.627  1.00  0.59           C  
ATOM   2227  O   ASN A 277     -30.130 -23.608   3.371  1.00  0.59           O  
ATOM   2228  CG  ASN A 277     -27.856 -26.513   2.498  1.00  0.56           C  
ATOM   2229  ND2 ASN A 277     -26.719 -26.957   1.974  1.00  0.49           N  
ATOM   2230  OD1 ASN A 277     -28.229 -26.821   3.633  1.00  0.54           O  
ATOM   2231  N   LEU A 278     -30.993 -25.426   4.231  1.00  0.66           N  
ATOM   2232  CA  LEU A 278     -31.389 -24.799   5.487  1.00  0.66           C  
ATOM   2233  C   LEU A 278     -30.849 -25.583   6.679  1.00  0.66           C  
ATOM   2234  CB  LEU A 278     -32.913 -24.696   5.578  1.00  0.62           C  
ATOM   2235  O   LEU A 278     -31.193 -26.752   6.866  1.00  0.63           O  
ATOM   2236  CG  LEU A 278     -33.478 -24.126   6.880  1.00  0.57           C  
ATOM   2237  CD1 LEU A 278     -33.121 -22.649   7.012  1.00  0.51           C  
ATOM   2238  CD2 LEU A 278     -34.989 -24.324   6.940  1.00  0.52           C  
ATOM   2239  N   ASN A 279     -29.727 -25.117   7.222  1.00  0.61           N  
ATOM   2240  CA  ASN A 279     -29.299 -25.517   8.558  1.00  0.61           C  
ATOM   2241  C   ASN A 279     -30.276 -25.036   9.627  1.00  0.61           C  
ATOM   2242  CB  ASN A 279     -27.892 -24.993   8.851  1.00  0.58           C  
ATOM   2243  O   ASN A 279     -30.554 -23.840   9.727  1.00  0.59           O  
ATOM   2244  CG  ASN A 279     -26.848 -25.565   7.911  1.00  0.55           C  
ATOM   2245  ND2 ASN A 279     -26.005 -24.698   7.363  1.00  0.53           N  
ATOM   2246  OD1 ASN A 279     -26.800 -26.776   7.680  1.00  0.56           O  
ATOM   2247  N   TYR A 280     -31.021 -25.883  10.188  1.00  0.50           N  
ATOM   2248  CA  TYR A 280     -31.968 -25.639  11.270  1.00  0.54           C  
ATOM   2249  C   TYR A 280     -31.653 -26.513  12.478  1.00  0.50           C  
ATOM   2250  CB  TYR A 280     -33.402 -25.898  10.798  1.00  0.47           C  
ATOM   2251  O   TYR A 280     -30.962 -27.527  12.355  1.00  0.47           O  
ATOM   2252  CG  TYR A 280     -33.724 -27.361  10.607  1.00  0.43           C  
ATOM   2253  CD1 TYR A 280     -33.251 -28.059   9.499  1.00  0.35           C  
ATOM   2254  CD2 TYR A 280     -34.502 -28.046  11.534  1.00  0.37           C  
ATOM   2255  CE1 TYR A 280     -33.546 -29.407   9.318  1.00  0.36           C  
ATOM   2256  CE2 TYR A 280     -34.803 -29.394  11.364  1.00  0.42           C  
ATOM   2257  OH  TYR A 280     -34.617 -31.398  10.081  1.00  0.27           O  
ATOM   2258  CZ  TYR A 280     -34.321 -30.064  10.255  1.00  0.32           C  
ATOM   2259  N   GLN A 281     -31.763 -25.827  13.712  1.00  0.50           N  
ATOM   2260  CA  GLN A 281     -31.497 -26.398  15.029  1.00  0.51           C  
ATOM   2261  C   GLN A 281     -32.224 -27.728  15.208  1.00  0.50           C  
ATOM   2262  CB  GLN A 281     -31.910 -25.422  16.131  1.00  0.46           C  
ATOM   2263  O   GLN A 281     -33.291 -27.781  15.823  1.00  0.47           O  
ATOM   2264  CG  GLN A 281     -30.788 -24.497  16.585  1.00  0.44           C  
ATOM   2265  CD  GLN A 281     -31.215 -23.560  17.700  1.00  0.49           C  
ATOM   2266  NE2 GLN A 281     -30.301 -22.698  18.131  1.00  0.34           N  
ATOM   2267  OE1 GLN A 281     -32.356 -23.611  18.168  1.00  0.48           O  
ATOM   2268  N   GLY A 282     -32.221 -28.569  14.263  1.00  0.51           N  
ATOM   2269  CA  GLY A 282     -32.611 -29.967  14.173  1.00  0.49           C  
ATOM   2270  C   GLY A 282     -33.884 -30.281  14.934  1.00  0.51           C  
ATOM   2271  O   GLY A 282     -33.944 -30.108  16.153  1.00  0.48           O  
ATOM   2272  N   HIS A 283     -35.020 -30.402  14.490  1.00  0.52           N  
ATOM   2273  CA  HIS A 283     -36.321 -30.996  14.776  1.00  0.54           C  
ATOM   2274  C   HIS A 283     -36.296 -32.506  14.561  1.00  0.53           C  
ATOM   2275  CB  HIS A 283     -37.404 -30.359  13.904  1.00  0.50           C  
ATOM   2276  O   HIS A 283     -36.264 -32.974  13.421  1.00  0.50           O  
ATOM   2277  CG  HIS A 283     -38.792 -30.578  14.416  1.00  0.47           C  
ATOM   2278  CD2 HIS A 283     -39.688 -29.717  14.954  1.00  0.39           C  
ATOM   2279  ND1 HIS A 283     -39.402 -31.814  14.409  1.00  0.41           N  
ATOM   2280  CE1 HIS A 283     -40.616 -31.703  14.921  1.00  0.38           C  
ATOM   2281  NE2 HIS A 283     -40.814 -30.441  15.260  1.00  0.36           N  
ATOM   2282  N   LEU A 284     -35.966 -33.185  15.640  1.00  0.55           N  
ATOM   2283  CA  LEU A 284     -35.880 -34.640  15.676  1.00  0.55           C  
ATOM   2284  C   LEU A 284     -37.160 -35.275  15.142  1.00  0.55           C  
ATOM   2285  CB  LEU A 284     -35.613 -35.126  17.103  1.00  0.51           C  
ATOM   2286  O   LEU A 284     -37.187 -36.471  14.844  1.00  0.52           O  
ATOM   2287  CG  LEU A 284     -34.225 -34.830  17.672  1.00  0.48           C  
ATOM   2288  CD1 LEU A 284     -34.168 -35.197  19.151  1.00  0.39           C  
ATOM   2289  CD2 LEU A 284     -33.154 -35.582  16.888  1.00  0.40           C  
ATOM   2290  N   LEU A 285     -38.347 -34.451  14.675  1.00  0.57           N  
ATOM   2291  CA  LEU A 285     -39.571 -35.032  14.135  1.00  0.57           C  
ATOM   2292  C   LEU A 285     -39.725 -34.697  12.655  1.00  0.57           C  
ATOM   2293  CB  LEU A 285     -40.791 -34.531  14.912  1.00  0.55           C  
ATOM   2294  O   LEU A 285     -40.724 -35.064  12.031  1.00  0.55           O  
ATOM   2295  CG  LEU A 285     -40.879 -34.951  16.381  1.00  0.52           C  
ATOM   2296  CD1 LEU A 285     -42.038 -34.236  17.068  1.00  0.45           C  
ATOM   2297  CD2 LEU A 285     -41.032 -36.463  16.496  1.00  0.44           C  
ATOM   2298  N   LEU A 286     -38.799 -34.045  11.968  1.00  0.60           N  
ATOM   2299  CA  LEU A 286     -38.851 -33.783  10.534  1.00  0.62           C  
ATOM   2300  C   LEU A 286     -38.262 -34.948   9.746  1.00  0.61           C  
ATOM   2301  CB  LEU A 286     -38.099 -32.492  10.198  1.00  0.58           C  
ATOM   2302  O   LEU A 286     -37.161 -35.414  10.049  1.00  0.58           O  
ATOM   2303  CG  LEU A 286     -38.659 -31.663   9.041  1.00  0.55           C  
ATOM   2304  CD1 LEU A 286     -39.332 -30.401   9.570  1.00  0.49           C  
ATOM   2305  CD2 LEU A 286     -37.553 -31.311   8.051  1.00  0.49           C  
ATOM   2306  N   GLU A 287     -39.036 -35.550   8.956  1.00  0.55           N  
ATOM   2307  CA  GLU A 287     -38.687 -36.669   8.086  1.00  0.57           C  
ATOM   2308  C   GLU A 287     -38.485 -36.205   6.646  1.00  0.56           C  
ATOM   2309  CB  GLU A 287     -39.768 -37.752   8.143  1.00  0.54           C  
ATOM   2310  O   GLU A 287     -39.156 -35.279   6.186  1.00  0.54           O  
ATOM   2311  CG  GLU A 287     -39.920 -38.397   9.512  1.00  0.52           C  
ATOM   2312  CD  GLU A 287     -40.844 -39.604   9.508  1.00  0.54           C  
ATOM   2313  OE1 GLU A 287     -41.529 -39.840   8.487  1.00  0.53           O  
ATOM   2314  OE2 GLU A 287     -40.884 -40.320  10.533  1.00  0.47           O  
ATOM   2315  N   VAL A 288     -37.431 -36.561   5.935  1.00  0.60           N  
ATOM   2316  CA  VAL A 288     -37.125 -36.403   4.517  1.00  0.62           C  
ATOM   2317  C   VAL A 288     -38.326 -36.833   3.678  1.00  0.60           C  
ATOM   2318  CB  VAL A 288     -35.874 -37.215   4.112  1.00  0.60           C  
ATOM   2319  O   VAL A 288     -38.920 -37.885   3.926  1.00  0.58           O  
ATOM   2320  CG1 VAL A 288     -35.512 -36.955   2.651  1.00  0.54           C  
ATOM   2321  CG2 VAL A 288     -34.699 -36.873   5.026  1.00  0.55           C  
ATOM   2322  N   GLY A 289     -38.881 -36.238   2.904  1.00  0.62           N  
ATOM   2323  CA  GLY A 289     -40.035 -36.413   2.036  1.00  0.62           C  
ATOM   2324  C   GLY A 289     -41.235 -35.592   2.468  1.00  0.62           C  
ATOM   2325  O   GLY A 289     -42.267 -35.590   1.793  1.00  0.60           O  
ATOM   2326  N   GLN A 290     -41.110 -34.928   3.319  1.00  0.62           N  
ATOM   2327  CA  GLN A 290     -42.145 -34.009   3.782  1.00  0.63           C  
ATOM   2328  C   GLN A 290     -41.856 -32.582   3.327  1.00  0.62           C  
ATOM   2329  CB  GLN A 290     -42.266 -34.060   5.306  1.00  0.61           C  
ATOM   2330  O   GLN A 290     -40.695 -32.179   3.225  1.00  0.61           O  
ATOM   2331  CG  GLN A 290     -42.832 -35.372   5.834  1.00  0.58           C  
ATOM   2332  CD  GLN A 290     -43.033 -35.360   7.338  1.00  0.58           C  
ATOM   2333  NE2 GLN A 290     -43.947 -36.196   7.820  1.00  0.46           N  
ATOM   2334  OE1 GLN A 290     -42.372 -34.607   8.060  1.00  0.57           O  
ATOM   2335  N   TRP A 291     -42.804 -31.965   2.665  1.00  0.42           N  
ATOM   2336  CA  TRP A 291     -42.843 -30.530   2.400  1.00  0.57           C  
ATOM   2337  C   TRP A 291     -42.918 -29.738   3.701  1.00  0.45           C  
ATOM   2338  CB  TRP A 291     -44.035 -30.180   1.505  1.00  0.45           C  
ATOM   2339  O   TRP A 291     -43.818 -29.954   4.516  1.00  0.41           O  
ATOM   2340  CG  TRP A 291     -43.915 -30.694   0.102  1.00  0.45           C  
ATOM   2341  CD1 TRP A 291     -44.137 -31.972  -0.329  1.00  0.35           C  
ATOM   2342  CD2 TRP A 291     -43.538 -29.940  -1.054  1.00  0.34           C  
ATOM   2343  CE2 TRP A 291     -43.553 -30.825  -2.154  1.00  0.37           C  
ATOM   2344  CE3 TRP A 291     -43.190 -28.599  -1.267  1.00  0.31           C  
ATOM   2345  NE1 TRP A 291     -43.921 -32.058  -1.685  1.00  0.30           N  
ATOM   2346  CH2 TRP A 291     -42.896 -29.096  -3.630  1.00  0.25           C  
ATOM   2347  CZ2 TRP A 291     -43.233 -30.413  -3.450  1.00  0.26           C  
ATOM   2348  CZ3 TRP A 291     -42.871 -28.190  -2.557  1.00  0.26           C  
ATOM   2349  N   VAL A 292     -41.809 -29.407   3.883  1.00  0.65           N  
ATOM   2350  CA  VAL A 292     -41.800 -28.428   4.964  1.00  0.66           C  
ATOM   2351  C   VAL A 292     -41.986 -27.024   4.392  1.00  0.65           C  
ATOM   2352  CB  VAL A 292     -40.492 -28.500   5.785  1.00  0.63           C  
ATOM   2353  O   VAL A 292     -41.507 -26.725   3.296  1.00  0.63           O  
ATOM   2354  CG1 VAL A 292     -40.407 -29.820   6.549  1.00  0.57           C  
ATOM   2355  CG2 VAL A 292     -39.280 -28.329   4.871  1.00  0.58           C  
ATOM   2356  N   THR A 293     -42.792 -26.166   4.836  1.00  0.66           N  
ATOM   2357  CA  THR A 293     -42.854 -24.721   4.647  1.00  0.66           C  
ATOM   2358  C   THR A 293     -41.736 -24.025   5.418  1.00  0.66           C  
ATOM   2359  CB  THR A 293     -44.217 -24.158   5.093  1.00  0.64           C  
ATOM   2360  O   THR A 293     -41.641 -24.161   6.640  1.00  0.65           O  
ATOM   2361  CG2 THR A 293     -44.309 -22.660   4.821  1.00  0.59           C  
ATOM   2362  OG1 THR A 293     -45.262 -24.828   4.377  1.00  0.64           O  
ATOM   2363  N   ILE A 294     -40.773 -23.707   4.590  1.00  0.64           N  
ATOM   2364  CA  ILE A 294     -39.731 -22.832   5.118  1.00  0.63           C  
ATOM   2365  C   ILE A 294     -40.239 -21.392   5.159  1.00  0.63           C  
ATOM   2366  CB  ILE A 294     -38.438 -22.921   4.277  1.00  0.61           C  
ATOM   2367  O   ILE A 294     -40.635 -20.838   4.131  1.00  0.61           O  
ATOM   2368  CG1 ILE A 294     -37.914 -24.361   4.254  1.00  0.54           C  
ATOM   2369  CG2 ILE A 294     -37.375 -21.960   4.818  1.00  0.55           C  
ATOM   2370  CD1 ILE A 294     -36.697 -24.563   3.362  1.00  0.52           C  
ATOM   2371  N   GLN A 295     -40.486 -20.732   6.165  1.00  0.61           N  
ATOM   2372  CA  GLN A 295     -40.691 -19.307   6.397  1.00  0.61           C  
ATOM   2373  C   GLN A 295     -39.395 -18.627   6.829  1.00  0.61           C  
ATOM   2374  CB  GLN A 295     -41.777 -19.085   7.452  1.00  0.59           C  
ATOM   2375  O   GLN A 295     -38.848 -18.939   7.888  1.00  0.59           O  
ATOM   2376  CG  GLN A 295     -42.241 -17.639   7.562  1.00  0.56           C  
ATOM   2377  CD  GLN A 295     -43.390 -17.464   8.537  1.00  0.57           C  
ATOM   2378  NE2 GLN A 295     -44.047 -16.310   8.478  1.00  0.45           N  
ATOM   2379  OE1 GLN A 295     -43.685 -18.358   9.336  1.00  0.57           O  
ATOM   2380  N   THR A 296     -38.679 -18.131   5.945  1.00  0.57           N  
ATOM   2381  CA  THR A 296     -37.486 -17.317   6.155  1.00  0.57           C  
ATOM   2382  C   THR A 296     -37.796 -16.127   7.058  1.00  0.57           C  
ATOM   2383  CB  THR A 296     -36.911 -16.815   4.818  1.00  0.53           C  
ATOM   2384  O   THR A 296     -38.959 -15.754   7.225  1.00  0.55           O  
ATOM   2385  CG2 THR A 296     -36.800 -17.950   3.805  1.00  0.47           C  
ATOM   2386  OG1 THR A 296     -37.769 -15.798   4.287  1.00  0.54           O  
ATOM   2387  N   ASN A 297     -36.693 -15.421   7.570  1.00  0.37           N  
ATOM   2388  CA  ASN A 297     -36.763 -14.226   8.406  1.00  0.41           C  
ATOM   2389  C   ASN A 297     -37.205 -13.006   7.603  1.00  0.37           C  
ATOM   2390  CB  ASN A 297     -35.414 -13.960   9.077  1.00  0.35           C  
ATOM   2391  O   ASN A 297     -37.238 -11.892   8.128  1.00  0.34           O  
ATOM   2392  CG  ASN A 297     -34.297 -13.741   8.076  1.00  0.34           C  
ATOM   2393  ND2 ASN A 297     -33.204 -13.140   8.530  1.00  0.35           N  
ATOM   2394  OD1 ASN A 297     -34.416 -14.107   6.904  1.00  0.39           O  
ATOM   2395  N   LYS A 298     -37.629 -13.042   6.370  1.00  0.47           N  
ATOM   2396  CA  LYS A 298     -38.337 -12.029   5.593  1.00  0.46           C  
ATOM   2397  C   LYS A 298     -39.781 -12.447   5.331  1.00  0.47           C  
ATOM   2398  CB  LYS A 298     -37.618 -11.769   4.268  1.00  0.44           C  
ATOM   2399  O   LYS A 298     -40.381 -12.036   4.336  1.00  0.44           O  
ATOM   2400  CG  LYS A 298     -36.250 -11.122   4.423  1.00  0.41           C  
ATOM   2401  CD  LYS A 298     -35.658 -10.736   3.074  1.00  0.45           C  
ATOM   2402  CE  LYS A 298     -34.292 -10.082   3.228  1.00  0.38           C  
ATOM   2403  NZ  LYS A 298     -33.693  -9.731   1.905  1.00  0.37           N  
ATOM   2404  N   GLU A 299     -40.481 -13.265   6.245  1.00  0.49           N  
ATOM   2405  CA  GLU A 299     -41.846 -13.760   6.089  1.00  0.49           C  
ATOM   2406  C   GLU A 299     -42.086 -14.282   4.675  1.00  0.49           C  
ATOM   2407  CB  GLU A 299     -42.857 -12.660   6.423  1.00  0.45           C  
ATOM   2408  O   GLU A 299     -43.202 -14.197   4.158  1.00  0.47           O  
ATOM   2409  CG  GLU A 299     -42.824 -12.214   7.877  1.00  0.42           C  
ATOM   2410  CD  GLU A 299     -43.963 -11.276   8.244  1.00  0.46           C  
ATOM   2411  OE1 GLU A 299     -44.663 -10.786   7.329  1.00  0.47           O  
ATOM   2412  OE2 GLU A 299     -44.155 -11.028   9.455  1.00  0.43           O  
ATOM   2413  N   GLU A 300     -40.938 -14.480   3.834  1.00  0.49           N  
ATOM   2414  CA  GLU A 300     -41.159 -15.356   2.687  1.00  0.52           C  
ATOM   2415  C   GLU A 300     -41.212 -16.821   3.113  1.00  0.50           C  
ATOM   2416  CB  GLU A 300     -40.065 -15.153   1.636  1.00  0.47           C  
ATOM   2417  O   GLU A 300     -40.282 -17.321   3.750  1.00  0.48           O  
ATOM   2418  CG  GLU A 300     -40.178 -13.839   0.877  1.00  0.45           C  
ATOM   2419  CD  GLU A 300     -39.101 -13.663  -0.181  1.00  0.49           C  
ATOM   2420  OE1 GLU A 300     -38.140 -14.464  -0.209  1.00  0.50           O  
ATOM   2421  OE2 GLU A 300     -39.219 -12.714  -0.990  1.00  0.46           O  
ATOM   2422  N   THR A 301     -42.441 -17.406   3.309  1.00  0.56           N  
ATOM   2423  CA  THR A 301     -42.827 -18.802   3.480  1.00  0.58           C  
ATOM   2424  C   THR A 301     -42.901 -19.512   2.132  1.00  0.57           C  
ATOM   2425  CB  THR A 301     -44.182 -18.923   4.202  1.00  0.54           C  
ATOM   2426  O   THR A 301     -43.564 -19.034   1.208  1.00  0.54           O  
ATOM   2427  CG2 THR A 301     -44.173 -20.076   5.200  1.00  0.47           C  
ATOM   2428  OG1 THR A 301     -44.455 -17.702   4.901  1.00  0.52           O  
ATOM   2429  N   PHE A 302     -41.928 -20.261   1.614  1.00  0.59           N  
ATOM   2430  CA  PHE A 302     -41.972 -21.153   0.461  1.00  0.61           C  
ATOM   2431  C   PHE A 302     -41.721 -22.596   0.882  1.00  0.61           C  
ATOM   2432  CB  PHE A 302     -40.942 -20.726  -0.590  1.00  0.56           C  
ATOM   2433  O   PHE A 302     -40.950 -22.852   1.809  1.00  0.58           O  
ATOM   2434  CG  PHE A 302     -39.618 -20.309  -0.008  1.00  0.51           C  
ATOM   2435  CD1 PHE A 302     -39.434 -19.023   0.485  1.00  0.43           C  
ATOM   2436  CD2 PHE A 302     -38.558 -21.204   0.046  1.00  0.45           C  
ATOM   2437  CE1 PHE A 302     -38.209 -18.635   1.024  1.00  0.42           C  
ATOM   2438  CE2 PHE A 302     -37.332 -20.824   0.584  1.00  0.49           C  
ATOM   2439  CZ  PHE A 302     -37.159 -19.538   1.071  1.00  0.37           C  
ATOM   2440  N   LYS A 303     -42.706 -23.368   0.748  1.00  0.58           N  
ATOM   2441  CA  LYS A 303     -42.783 -24.820   0.886  1.00  0.59           C  
ATOM   2442  C   LYS A 303     -41.748 -25.511   0.003  1.00  0.58           C  
ATOM   2443  CB  LYS A 303     -44.186 -25.319   0.538  1.00  0.56           C  
ATOM   2444  O   LYS A 303     -41.671 -25.245  -1.198  1.00  0.57           O  
ATOM   2445  CG  LYS A 303     -45.256 -24.906   1.538  1.00  0.54           C  
ATOM   2446  CD  LYS A 303     -46.593 -25.568   1.231  1.00  0.55           C  
ATOM   2447  CE  LYS A 303     -47.668 -25.147   2.224  1.00  0.45           C  
ATOM   2448  NZ  LYS A 303     -48.975 -25.811   1.941  1.00  0.39           N  
ATOM   2449  N   VAL A 304     -40.857 -26.062   0.586  1.00  0.65           N  
ATOM   2450  CA  VAL A 304     -39.761 -26.808  -0.023  1.00  0.65           C  
ATOM   2451  C   VAL A 304     -39.727 -28.228   0.539  1.00  0.65           C  
ATOM   2452  CB  VAL A 304     -38.402 -26.111   0.208  1.00  0.63           C  
ATOM   2453  O   VAL A 304     -40.048 -28.447   1.709  1.00  0.64           O  
ATOM   2454  CG1 VAL A 304     -38.371 -24.747  -0.479  1.00  0.56           C  
ATOM   2455  CG2 VAL A 304     -38.124 -25.966   1.703  1.00  0.58           C  
ATOM   2456  N   PRO A 305     -39.942 -29.101  -0.232  1.00  0.67           N  
ATOM   2457  CA  PRO A 305     -39.780 -30.482   0.227  1.00  0.68           C  
ATOM   2458  C   PRO A 305     -38.457 -30.711   0.955  1.00  0.68           C  
ATOM   2459  CB  PRO A 305     -39.837 -31.294  -1.069  1.00  0.65           C  
ATOM   2460  O   PRO A 305     -37.448 -30.087   0.619  1.00  0.67           O  
ATOM   2461  CG  PRO A 305     -39.310 -30.372  -2.121  1.00  0.62           C  
ATOM   2462  CD  PRO A 305     -39.641 -28.961  -1.727  1.00  0.61           C  
ATOM   2463  N   VAL A 306     -38.447 -31.184   2.047  1.00  0.66           N  
ATOM   2464  CA  VAL A 306     -37.289 -31.697   2.772  1.00  0.66           C  
ATOM   2465  C   VAL A 306     -36.750 -32.942   2.072  1.00  0.66           C  
ATOM   2466  CB  VAL A 306     -37.638 -32.021   4.242  1.00  0.64           C  
ATOM   2467  O   VAL A 306     -37.386 -33.999   2.094  1.00  0.64           O  
ATOM   2468  CG1 VAL A 306     -36.413 -32.556   4.982  1.00  0.58           C  
ATOM   2469  CG2 VAL A 306     -38.191 -30.783   4.944  1.00  0.59           C  
ATOM   2470  N   LEU A 307     -35.822 -32.742   1.195  1.00  0.63           N  
ATOM   2471  CA  LEU A 307     -35.186 -33.793   0.409  1.00  0.62           C  
ATOM   2472  C   LEU A 307     -34.005 -34.396   1.164  1.00  0.63           C  
ATOM   2473  CB  LEU A 307     -34.716 -33.245  -0.941  1.00  0.60           C  
ATOM   2474  O   LEU A 307     -33.647 -35.555   0.940  1.00  0.61           O  
ATOM   2475  CG  LEU A 307     -35.803 -32.680  -1.857  1.00  0.56           C  
ATOM   2476  CD1 LEU A 307     -35.200 -32.251  -3.191  1.00  0.50           C  
ATOM   2477  CD2 LEU A 307     -36.910 -33.706  -2.070  1.00  0.51           C  
ATOM   2478  N   SER A 308     -33.324 -33.839   1.979  1.00  0.62           N  
ATOM   2479  CA  SER A 308     -32.245 -34.321   2.834  1.00  0.64           C  
ATOM   2480  C   SER A 308     -32.255 -33.618   4.188  1.00  0.62           C  
ATOM   2481  CB  SER A 308     -30.890 -34.116   2.155  1.00  0.60           C  
ATOM   2482  O   SER A 308     -32.492 -32.411   4.264  1.00  0.61           O  
ATOM   2483  OG  SER A 308     -30.383 -32.820   2.423  1.00  0.59           O  
ATOM   2484  N   GLN A 309     -32.283 -34.305   5.131  1.00  0.65           N  
ATOM   2485  CA  GLN A 309     -32.201 -33.892   6.528  1.00  0.66           C  
ATOM   2486  C   GLN A 309     -31.012 -34.547   7.226  1.00  0.65           C  
ATOM   2487  CB  GLN A 309     -33.496 -34.234   7.266  1.00  0.63           C  
ATOM   2488  O   GLN A 309     -30.879 -35.772   7.219  1.00  0.63           O  
ATOM   2489  CG  GLN A 309     -33.558 -33.688   8.686  1.00  0.59           C  
ATOM   2490  CD  GLN A 309     -34.857 -34.030   9.391  1.00  0.60           C  
ATOM   2491  NE2 GLN A 309     -35.277 -33.168  10.311  1.00  0.46           N  
ATOM   2492  OE1 GLN A 309     -35.479 -35.059   9.110  1.00  0.58           O  
ATOM   2493  N   SER A 310     -29.982 -33.790   7.527  1.00  0.65           N  
ATOM   2494  CA  SER A 310     -28.813 -34.211   8.292  1.00  0.65           C  
ATOM   2495  C   SER A 310     -28.826 -33.614   9.695  1.00  0.65           C  
ATOM   2496  CB  SER A 310     -27.526 -33.809   7.570  1.00  0.62           C  
ATOM   2497  O   SER A 310     -29.194 -32.451   9.877  1.00  0.62           O  
ATOM   2498  OG  SER A 310     -27.399 -32.399   7.517  1.00  0.60           O  
ATOM   2499  N   PHE A 311     -28.723 -34.376  10.851  1.00  0.67           N  
ATOM   2500  CA  PHE A 311     -28.547 -34.075  12.266  1.00  0.68           C  
ATOM   2501  C   PHE A 311     -27.112 -34.344  12.703  1.00  0.66           C  
ATOM   2502  CB  PHE A 311     -29.518 -34.899  13.118  1.00  0.63           C  
ATOM   2503  O   PHE A 311     -26.559 -35.408  12.416  1.00  0.63           O  
ATOM   2504  CG  PHE A 311     -30.967 -34.656  12.792  1.00  0.59           C  
ATOM   2505  CD1 PHE A 311     -31.660 -33.606  13.382  1.00  0.54           C  
ATOM   2506  CD2 PHE A 311     -31.636 -35.478  11.895  1.00  0.54           C  
ATOM   2507  CE1 PHE A 311     -33.001 -33.378  13.082  1.00  0.50           C  
ATOM   2508  CE2 PHE A 311     -32.977 -35.257  11.590  1.00  0.54           C  
ATOM   2509  CZ  PHE A 311     -33.657 -34.208  12.186  1.00  0.47           C  
ATOM   2510  N   THR A 312     -26.279 -33.376  12.952  1.00  0.58           N  
ATOM   2511  CA  THR A 312     -24.981 -33.530  13.601  1.00  0.59           C  
ATOM   2512  C   THR A 312     -25.084 -33.236  15.094  1.00  0.58           C  
ATOM   2513  CB  THR A 312     -23.926 -32.607  12.964  1.00  0.56           C  
ATOM   2514  O   THR A 312     -25.529 -32.156  15.490  1.00  0.55           O  
ATOM   2515  CG2 THR A 312     -22.530 -32.920  13.493  1.00  0.50           C  
ATOM   2516  OG1 THR A 312     -23.937 -32.787  11.543  1.00  0.55           O  
ATOM   2517  N   PHE A 313     -24.970 -34.251  15.936  1.00  0.49           N  
ATOM   2518  CA  PHE A 313     -24.778 -34.215  17.381  1.00  0.55           C  
ATOM   2519  C   PHE A 313     -23.312 -33.990  17.727  1.00  0.49           C  
ATOM   2520  CB  PHE A 313     -25.275 -35.514  18.022  1.00  0.47           C  
ATOM   2521  O   PHE A 313     -22.482 -34.885  17.552  1.00  0.46           O  
ATOM   2522  CG  PHE A 313     -25.142 -35.541  19.521  1.00  0.45           C  
ATOM   2523  CD1 PHE A 313     -24.085 -36.208  20.127  1.00  0.38           C  
ATOM   2524  CD2 PHE A 313     -26.075 -34.898  20.324  1.00  0.39           C  
ATOM   2525  CE1 PHE A 313     -23.959 -36.234  21.514  1.00  0.35           C  
ATOM   2526  CE2 PHE A 313     -25.956 -34.920  21.711  1.00  0.42           C  
ATOM   2527  CZ  PHE A 313     -24.898 -35.589  22.304  1.00  0.33           C  
ATOM   2528  N   LYS A 314     -22.815 -32.815  17.472  1.00  0.40           N  
ATOM   2529  CA  LYS A 314     -21.610 -32.242  18.063  1.00  0.36           C  
ATOM   2530  C   LYS A 314     -21.941 -31.014  18.906  1.00  0.40           C  
ATOM   2531  CB  LYS A 314     -20.601 -31.873  16.974  1.00  0.35           C  
ATOM   2532  O   LYS A 314     -22.228 -29.943  18.368  1.00  0.36           O  
ATOM   2533  CG  LYS A 314     -19.160 -31.812  17.460  1.00  0.32           C  
ATOM   2534  CD  LYS A 314     -18.199 -31.496  16.321  1.00  0.35           C  
ATOM   2535  CE  LYS A 314     -16.758 -31.422  16.809  1.00  0.28           C  
ATOM   2536  NZ  LYS A 314     -15.803 -31.202  15.682  1.00  0.29           N  
ATOM   2537  N   GLY A 315     -21.965 -31.165  20.322  1.00  0.39           N  
ATOM   2538  CA  GLY A 315     -22.203 -29.949  21.083  1.00  0.39           C  
ATOM   2539  C   GLY A 315     -23.524 -29.282  20.746  1.00  0.40           C  
ATOM   2540  O   GLY A 315     -23.733 -28.110  21.065  1.00  0.35           O  
ATOM   2541  N   GLY A 316     -24.750 -29.956  20.513  1.00  0.36           N  
ATOM   2542  CA  GLY A 316     -26.090 -29.510  20.166  1.00  0.38           C  
ATOM   2543  C   GLY A 316     -26.550 -30.004  18.808  1.00  0.37           C  
ATOM   2544  O   GLY A 316     -25.743 -30.491  18.013  1.00  0.33           O  
ATOM   2545  N   LEU A 317     -27.689 -30.538  18.671  1.00  0.48           N  
ATOM   2546  CA  LEU A 317     -28.510 -30.985  17.551  1.00  0.50           C  
ATOM   2547  C   LEU A 317     -28.586 -29.912  16.470  1.00  0.49           C  
ATOM   2548  CB  LEU A 317     -29.919 -31.346  18.029  1.00  0.45           C  
ATOM   2549  O   LEU A 317     -29.258 -28.893  16.648  1.00  0.46           O  
ATOM   2550  CG  LEU A 317     -30.624 -32.472  17.272  1.00  0.44           C  
ATOM   2551  CD1 LEU A 317     -30.592 -33.760  18.087  1.00  0.36           C  
ATOM   2552  CD2 LEU A 317     -32.060 -32.077  16.943  1.00  0.37           C  
ATOM   2553  N   ARG A 318     -27.603 -29.754  15.703  1.00  0.50           N  
ATOM   2554  CA  ARG A 318     -27.611 -29.082  14.407  1.00  0.52           C  
ATOM   2555  C   ARG A 318     -28.105 -30.018  13.309  1.00  0.51           C  
ATOM   2556  CB  ARG A 318     -26.214 -28.561  14.063  1.00  0.49           C  
ATOM   2557  O   ARG A 318     -27.524 -31.082  13.084  1.00  0.49           O  
ATOM   2558  CG  ARG A 318     -25.768 -27.385  14.916  1.00  0.48           C  
ATOM   2559  CD  ARG A 318     -24.427 -26.830  14.454  1.00  0.52           C  
ATOM   2560  NE  ARG A 318     -23.929 -25.800  15.362  1.00  0.44           N  
ATOM   2561  NH1 ARG A 318     -22.168 -25.167  14.007  1.00  0.31           N  
ATOM   2562  NH2 ARG A 318     -22.501 -24.127  16.023  1.00  0.26           N  
ATOM   2563  CZ  ARG A 318     -22.867 -25.034  15.129  1.00  0.35           C  
ATOM   2564  N   GLY A 319     -29.550 -29.909  12.776  1.00  0.56           N  
ATOM   2565  CA  GLY A 319     -30.180 -30.483  11.598  1.00  0.57           C  
ATOM   2566  C   GLY A 319     -30.127 -29.569  10.388  1.00  0.57           C  
ATOM   2567  O   GLY A 319     -30.210 -28.347  10.523  1.00  0.55           O  
ATOM   2568  N   ARG A 320     -29.647 -29.874   9.418  1.00  0.62           N  
ATOM   2569  CA  ARG A 320     -29.637 -29.350   8.056  1.00  0.62           C  
ATOM   2570  C   ARG A 320     -30.639 -30.091   7.177  1.00  0.62           C  
ATOM   2571  CB  ARG A 320     -28.235 -29.449   7.452  1.00  0.59           C  
ATOM   2572  O   ARG A 320     -30.609 -31.320   7.093  1.00  0.60           O  
ATOM   2573  CG  ARG A 320     -28.119 -28.841   6.063  1.00  0.56           C  
ATOM   2574  CD  ARG A 320     -26.699 -28.937   5.522  1.00  0.56           C  
ATOM   2575  NE  ARG A 320     -26.612 -28.454   4.147  1.00  0.46           N  
ATOM   2576  NH1 ARG A 320     -24.320 -28.693   3.990  1.00  0.34           N  
ATOM   2577  NH2 ARG A 320     -25.519 -27.897   2.206  1.00  0.28           N  
ATOM   2578  CZ  ARG A 320     -25.484 -28.349   3.451  1.00  0.43           C  
ATOM   2579  N   ILE A 321     -31.754 -29.439   6.786  1.00  0.58           N  
ATOM   2580  CA  ILE A 321     -32.658 -29.863   5.723  1.00  0.58           C  
ATOM   2581  C   ILE A 321     -32.338 -29.101   4.438  1.00  0.58           C  
ATOM   2582  CB  ILE A 321     -34.136 -29.648   6.119  1.00  0.55           C  
ATOM   2583  O   ILE A 321     -31.956 -27.929   4.483  1.00  0.56           O  
ATOM   2584  CG1 ILE A 321     -34.372 -28.191   6.535  1.00  0.45           C  
ATOM   2585  CG2 ILE A 321     -34.539 -30.609   7.241  1.00  0.48           C  
ATOM   2586  CD1 ILE A 321     -35.831 -27.853   6.808  1.00  0.42           C  
ATOM   2587  N   SER A 322     -31.972 -29.677   3.488  1.00  0.61           N  
ATOM   2588  CA  SER A 322     -31.685 -29.158   2.155  1.00  0.62           C  
ATOM   2589  C   SER A 322     -32.595 -29.792   1.108  1.00  0.61           C  
ATOM   2590  CB  SER A 322     -30.221 -29.404   1.787  1.00  0.58           C  
ATOM   2591  O   SER A 322     -33.038 -30.930   1.270  1.00  0.59           O  
ATOM   2592  OG  SER A 322     -29.975 -30.787   1.601  1.00  0.57           O  
ATOM   2593  N   ALA A 323     -33.177 -29.181   0.277  1.00  0.60           N  
ATOM   2594  CA  ALA A 323     -33.664 -29.515  -1.058  1.00  0.59           C  
ATOM   2595  C   ALA A 323     -32.705 -29.012  -2.134  1.00  0.59           C  
ATOM   2596  CB  ALA A 323     -35.058 -28.931  -1.277  1.00  0.57           C  
ATOM   2597  O   ALA A 323     -32.753 -27.841  -2.518  1.00  0.56           O  
ATOM   2598  N   ASP A 324     -31.507 -29.580  -2.326  1.00  0.46           N  
ATOM   2599  CA  ASP A 324     -30.511 -29.347  -3.367  1.00  0.48           C  
ATOM   2600  C   ASP A 324     -31.079 -29.658  -4.750  1.00  0.46           C  
ATOM   2601  CB  ASP A 324     -29.260 -30.190  -3.111  1.00  0.43           C  
ATOM   2602  O   ASP A 324     -31.496 -30.787  -5.017  1.00  0.43           O  
ATOM   2603  CG  ASP A 324     -28.016 -29.350  -2.878  1.00  0.41           C  
ATOM   2604  OD1 ASP A 324     -28.025 -28.144  -3.205  1.00  0.42           O  
ATOM   2605  OD2 ASP A 324     -27.018 -29.901  -2.365  1.00  0.39           O  
ATOM   2606  N   SER A 325     -31.528 -28.470  -5.437  1.00  0.38           N  
ATOM   2607  CA  SER A 325     -31.657 -28.496  -6.891  1.00  0.41           C  
ATOM   2608  C   SER A 325     -30.503 -27.757  -7.561  1.00  0.39           C  
ATOM   2609  CB  SER A 325     -32.988 -27.879  -7.322  1.00  0.35           C  
ATOM   2610  O   SER A 325     -30.332 -26.552  -7.363  1.00  0.35           O  
ATOM   2611  OG  SER A 325     -33.052 -26.512  -6.953  1.00  0.34           O  
ATOM   2612  N   LYS A 326     -29.240 -28.157  -7.853  1.00  0.32           N  
ATOM   2613  CA  LYS A 326     -28.467 -27.814  -9.043  1.00  0.32           C  
ATOM   2614  C   LYS A 326     -29.283 -28.040 -10.312  1.00  0.32           C  
ATOM   2615  CB  LYS A 326     -27.175 -28.631  -9.097  1.00  0.29           C  
ATOM   2616  O   LYS A 326     -29.431 -29.176 -10.767  1.00  0.30           O  
ATOM   2617  CG  LYS A 326     -26.024 -28.022  -8.311  1.00  0.29           C  
ATOM   2618  CD  LYS A 326     -24.734 -28.809  -8.507  1.00  0.35           C  
ATOM   2619  CE  LYS A 326     -23.590 -28.221  -7.693  1.00  0.25           C  
ATOM   2620  NZ  LYS A 326     -22.328 -29.001  -7.867  1.00  0.27           N  
ATOM   2621  N   ALA A 327     -30.072 -27.060 -10.762  1.00  0.31           N  
ATOM   2622  CA  ALA A 327     -30.441 -26.915 -12.168  1.00  0.33           C  
ATOM   2623  C   ALA A 327     -29.391 -26.114 -12.931  1.00  0.31           C  
ATOM   2624  CB  ALA A 327     -31.809 -26.249 -12.293  1.00  0.28           C  
ATOM   2625  O   ALA A 327     -29.052 -24.993 -12.542  1.00  0.30           O  
ATOM   2626  N   GLY A 328     -28.515 -26.638 -13.442  1.00  0.25           N  
ATOM   2627  CA  GLY A 328     -27.976 -26.554 -14.789  1.00  0.28           C  
ATOM   2628  C   GLY A 328     -27.305 -25.226 -15.082  1.00  0.26           C  
ATOM   2629  O   GLY A 328     -27.971 -24.191 -15.153  1.00  0.26           O  
ATOM   2630  N   ASN A 329     -26.041 -25.028 -14.726  1.00  0.25           N  
ATOM   2631  CA  ASN A 329     -24.963 -24.536 -15.577  1.00  0.32           C  
ATOM   2632  C   ASN A 329     -23.736 -25.440 -15.507  1.00  0.26           C  
ATOM   2633  CB  ASN A 329     -24.588 -23.102 -15.194  1.00  0.25           C  
ATOM   2634  O   ASN A 329     -23.265 -25.772 -14.417  1.00  0.25           O  
ATOM   2635  CG  ASN A 329     -25.580 -22.081 -15.714  1.00  0.28           C  
ATOM   2636  ND2 ASN A 329     -25.475 -20.850 -15.227  1.00  0.13           N  
ATOM   2637  OD1 ASN A 329     -26.435 -22.395 -16.547  1.00  0.14           O  
ATOM   2638  N   ASP A 330     -23.704 -26.327 -16.300  1.00  0.17           N  
ATOM   2639  CA  ASP A 330     -22.521 -26.611 -17.107  1.00  0.26           C  
ATOM   2640  C   ASP A 330     -21.760 -27.817 -16.562  1.00  0.19           C  
ATOM   2641  CB  ASP A 330     -21.601 -25.389 -17.160  1.00  0.18           C  
ATOM   2642  O   ASP A 330     -21.433 -27.867 -15.375  1.00  0.18           O  
ATOM   2643  CG  ASP A 330     -21.842 -24.518 -18.380  1.00  0.19           C  
ATOM   2644  OD1 ASP A 330     -22.515 -24.971 -19.331  1.00  0.09           O  
ATOM   2645  OD2 ASP A 330     -21.351 -23.368 -18.393  1.00  0.10           O  
ATOM   2646  N   THR A 331     -22.004 -29.049 -16.822  1.00  0.23           N  
ATOM   2647  CA  THR A 331     -21.011 -29.994 -17.319  1.00  0.30           C  
ATOM   2648  C   THR A 331     -21.142 -31.339 -16.611  1.00  0.23           C  
ATOM   2649  CB  THR A 331     -19.582 -29.451 -17.136  1.00  0.22           C  
ATOM   2650  O   THR A 331     -21.058 -31.410 -15.383  1.00  0.22           O  
ATOM   2651  CG2 THR A 331     -18.969 -29.051 -18.474  1.00  0.22           C  
ATOM   2652  OG1 THR A 331     -19.619 -28.303 -16.278  1.00  0.16           O  
ATOM   2653  N   GLN A 332     -21.891 -32.499 -17.065  1.00  0.24           N  
ATOM   2654  CA  GLN A 332     -21.808 -33.804 -17.712  1.00  0.30           C  
ATOM   2655  C   GLN A 332     -20.638 -34.616 -17.163  1.00  0.25           C  
ATOM   2656  CB  GLN A 332     -21.672 -33.646 -19.227  1.00  0.23           C  
ATOM   2657  O   GLN A 332     -19.480 -34.216 -17.299  1.00  0.25           O  
ATOM   2658  CG  GLN A 332     -22.949 -33.958 -19.995  1.00  0.25           C  
ATOM   2659  CD  GLN A 332     -22.776 -33.834 -21.497  1.00  0.34           C  
ATOM   2660  NE2 GLN A 332     -23.778 -34.276 -22.248  1.00  0.28           N  
ATOM   2661  OE1 GLN A 332     -21.749 -33.344 -21.978  1.00  0.44           O  
ATOM   2662  N   TYR A 333     -20.875 -35.323 -16.020  1.00  0.29           N  
ATOM   2663  CA  TYR A 333     -20.293 -36.660 -15.977  1.00  0.31           C  
ATOM   2664  C   TYR A 333     -20.989 -37.524 -14.933  1.00  0.29           C  
ATOM   2665  CB  TYR A 333     -18.793 -36.584 -15.676  1.00  0.26           C  
ATOM   2666  O   TYR A 333     -21.090 -37.138 -13.766  1.00  0.27           O  
ATOM   2667  CG  TYR A 333     -17.958 -36.148 -16.856  1.00  0.27           C  
ATOM   2668  CD1 TYR A 333     -17.557 -37.064 -17.826  1.00  0.23           C  
ATOM   2669  CD2 TYR A 333     -17.568 -34.821 -17.002  1.00  0.25           C  
ATOM   2670  CE1 TYR A 333     -16.786 -36.667 -18.914  1.00  0.27           C  
ATOM   2671  CE2 TYR A 333     -16.797 -34.414 -18.086  1.00  0.30           C  
ATOM   2672  OH  TYR A 333     -15.649 -34.944 -20.110  1.00  0.17           O  
ATOM   2673  CZ  TYR A 333     -16.412 -35.342 -19.035  1.00  0.23           C  
ATOM   2674  N   SER A 334     -22.038 -38.766 -15.003  1.00  0.27           N  
ATOM   2675  CA  SER A 334     -22.583 -40.110 -15.157  1.00  0.35           C  
ATOM   2676  C   SER A 334     -21.627 -41.162 -14.604  1.00  0.28           C  
ATOM   2677  CB  SER A 334     -22.880 -40.403 -16.628  1.00  0.26           C  
ATOM   2678  O   SER A 334     -20.479 -41.257 -15.043  1.00  0.28           O  
ATOM   2679  OG  SER A 334     -21.693 -40.750 -17.321  1.00  0.31           O  
ATOM   2680  N   TYR A 335     -21.938 -41.911 -13.223  1.00  0.24           N  
ATOM   2681  CA  TYR A 335     -21.624 -43.320 -13.010  1.00  0.29           C  
ATOM   2682  C   TYR A 335     -21.948 -43.741 -11.581  1.00  0.25           C  
ATOM   2683  CB  TYR A 335     -20.148 -43.593 -13.312  1.00  0.23           C  
ATOM   2684  O   TYR A 335     -21.539 -43.079 -10.624  1.00  0.24           O  
ATOM   2685  CG  TYR A 335     -19.922 -44.792 -14.202  1.00  0.26           C  
ATOM   2686  CD1 TYR A 335     -19.731 -46.061 -13.660  1.00  0.23           C  
ATOM   2687  CD2 TYR A 335     -19.899 -44.657 -15.586  1.00  0.25           C  
ATOM   2688  CE1 TYR A 335     -19.521 -47.167 -14.476  1.00  0.25           C  
ATOM   2689  CE2 TYR A 335     -19.690 -45.757 -16.412  1.00  0.30           C  
ATOM   2690  OH  TYR A 335     -19.295 -48.098 -16.661  1.00  0.15           O  
ATOM   2691  CZ  TYR A 335     -19.503 -47.006 -15.848  1.00  0.24           C  
ATOM   2692  N   GLU A 336     -23.367 -45.048 -10.878  1.00  0.28           N  
ATOM   2693  CA  GLU A 336     -23.386 -46.445 -10.455  1.00  0.35           C  
ATOM   2694  C   GLU A 336     -23.685 -46.567  -8.964  1.00  0.29           C  
ATOM   2695  CB  GLU A 336     -22.053 -47.124 -10.781  1.00  0.27           C  
ATOM   2696  O   GLU A 336     -22.954 -46.026  -8.132  1.00  0.29           O  
ATOM   2697  CG  GLU A 336     -22.046 -47.857 -12.115  1.00  0.30           C  
ATOM   2698  CD  GLU A 336     -20.724 -48.547 -12.413  1.00  0.38           C  
ATOM   2699  OE1 GLU A 336     -19.763 -48.381 -11.629  1.00  0.50           O  
ATOM   2700  OE2 GLU A 336     -20.649 -49.257 -13.441  1.00  0.42           O  
ATOM   2701  N   GLY A 337     -25.250 -47.343  -8.026  1.00  0.32           N  
ATOM   2702  CA  GLY A 337     -25.343 -48.535  -7.198  1.00  0.30           C  
ATOM   2703  C   GLY A 337     -26.496 -48.487  -6.213  1.00  0.32           C  
ATOM   2704  O   GLY A 337     -26.572 -47.580  -5.382  1.00  0.30           O  
ATOM   2705  N   THR A 338     -28.160 -49.659  -5.320  1.00  0.34           N  
ATOM   2706  CA  THR A 338     -29.408 -50.363  -5.046  1.00  0.41           C  
ATOM   2707  C   THR A 338     -29.222 -51.375  -3.920  1.00  0.35           C  
ATOM   2708  CB  THR A 338     -29.933 -51.081  -6.303  1.00  0.32           C  
ATOM   2709  O   THR A 338     -28.468 -52.340  -4.063  1.00  0.34           O  
ATOM   2710  CG2 THR A 338     -31.452 -51.203  -6.273  1.00  0.29           C  
ATOM   2711  OG1 THR A 338     -29.548 -50.337  -7.466  1.00  0.32           O  
ATOM   2712  N   ILE A 339     -30.570 -51.569  -1.913  1.00  0.48           N  
ATOM   2713  CA  ILE A 339     -31.068 -52.839  -1.396  1.00  0.54           C  
ATOM   2714  C   ILE A 339     -31.554 -52.657   0.040  1.00  0.48           C  
ATOM   2715  CB  ILE A 339     -29.984 -53.939  -1.459  1.00  0.42           C  
ATOM   2716  O   ILE A 339     -30.787 -52.250   0.915  1.00  0.41           O  
ATOM   2717  CG1 ILE A 339     -29.582 -54.209  -2.914  1.00  0.38           C  
ATOM   2718  CG2 ILE A 339     -30.475 -55.221  -0.780  1.00  0.35           C  
ATOM   2719  CD1 ILE A 339     -28.396 -55.152  -3.063  1.00  0.36           C  
ATOM   2720  N   THR A 340     -33.657 -53.331   1.852  1.00  0.43           N  
ATOM   2721  CA  THR A 340     -34.529 -54.416   2.289  1.00  0.49           C  
ATOM   2722  C   THR A 340     -34.920 -54.239   3.754  1.00  0.44           C  
ATOM   2723  CB  THR A 340     -33.855 -55.787   2.097  1.00  0.39           C  
ATOM   2724  O   THR A 340     -34.061 -54.251   4.637  1.00  0.40           O  
ATOM   2725  CG2 THR A 340     -34.806 -56.780   1.437  1.00  0.34           C  
ATOM   2726  OG1 THR A 340     -32.695 -55.631   1.270  1.00  0.40           O  
ATOM   2727  N   LYS A 341     -37.320 -54.952   6.051  1.00  0.45           N  
ATOM   2728  CA  LYS A 341     -38.733 -55.028   6.413  1.00  0.50           C  
ATOM   2729  C   LYS A 341     -38.995 -56.192   7.364  1.00  0.46           C  
ATOM   2730  CB  LYS A 341     -39.601 -55.169   5.161  1.00  0.41           C  
ATOM   2731  O   LYS A 341     -38.794 -57.354   7.002  1.00  0.43           O  
ATOM   2732  CG  LYS A 341     -40.268 -53.874   4.721  1.00  0.42           C  
ATOM   2733  CD  LYS A 341     -41.187 -54.097   3.527  1.00  0.49           C  
ATOM   2734  CE  LYS A 341     -41.839 -52.798   3.073  1.00  0.37           C  
ATOM   2735  NZ  LYS A 341     -42.709 -53.003   1.876  1.00  0.37           N  
ATOM   2736  N   GLN A 342     -40.385 -56.927   9.935  1.00  0.41           N  
ATOM   2737  CA  GLN A 342     -41.757 -57.326  10.232  1.00  0.44           C  
ATOM   2738  C   GLN A 342     -41.844 -58.035  11.581  1.00  0.41           C  
ATOM   2739  CB  GLN A 342     -42.305 -58.230   9.127  1.00  0.36           C  
ATOM   2740  O   GLN A 342     -41.195 -59.062  11.791  1.00  0.38           O  
ATOM   2741  CG  GLN A 342     -42.818 -57.472   7.910  1.00  0.37           C  
ATOM   2742  CD  GLN A 342     -43.408 -58.388   6.854  1.00  0.46           C  
ATOM   2743  NE2 GLN A 342     -44.182 -57.815   5.938  1.00  0.38           N  
ATOM   2744  OE1 GLN A 342     -43.170 -59.600   6.861  1.00  0.51           O  
ATOM   2745  N   ILE A 343     -43.165 -58.030  13.240  1.00  0.35           N  
ATOM   2746  CA  ILE A 343     -44.246 -57.647  14.142  1.00  0.39           C  
ATOM   2747  C   ILE A 343     -45.281 -58.768  14.212  1.00  0.34           C  
ATOM   2748  CB  ILE A 343     -44.914 -56.327  13.696  1.00  0.32           C  
ATOM   2749  O   ILE A 343     -45.843 -59.167  13.189  1.00  0.32           O  
ATOM   2750  CG1 ILE A 343     -43.906 -55.174  13.748  1.00  0.30           C  
ATOM   2751  CG2 ILE A 343     -46.140 -56.023  14.562  1.00  0.29           C  
ATOM   2752  CD1 ILE A 343     -44.426 -53.870  13.159  1.00  0.29           C  
ATOM   2753  N   LYS A 344     -45.222 -59.864  15.702  1.00  0.43           N  
ATOM   2754  CA  LYS A 344     -46.009 -59.970  16.927  1.00  0.51           C  
ATOM   2755  C   LYS A 344     -47.357 -60.634  16.659  1.00  0.43           C  
ATOM   2756  CB  LYS A 344     -46.220 -58.590  17.551  1.00  0.39           C  
ATOM   2757  O   LYS A 344     -48.181 -60.100  15.914  1.00  0.40           O  
ATOM   2758  CG  LYS A 344     -45.151 -58.197  18.561  1.00  0.43           C  
ATOM   2759  CD  LYS A 344     -45.471 -56.862  19.222  1.00  0.55           C  
ATOM   2760  CE  LYS A 344     -44.403 -56.469  20.234  1.00  0.39           C  
ATOM   2761  NZ  LYS A 344     -44.709 -55.159  20.882  1.00  0.37           N  
ATOM   2762  N   GLN A 345     -47.375 -61.673  17.411  1.00  0.41           N  
ATOM   2763  CA  GLN A 345     -48.490 -62.283  18.127  1.00  0.48           C  
ATOM   2764  C   GLN A 345     -48.306 -63.793  18.250  1.00  0.41           C  
ATOM   2765  CB  GLN A 345     -49.813 -61.970  17.426  1.00  0.37           C  
ATOM   2766  O   GLN A 345     -48.089 -64.480  17.250  1.00  0.39           O  
ATOM   2767  CG  GLN A 345     -50.503 -60.716  17.946  1.00  0.39           C  
ATOM   2768  CD  GLN A 345     -51.819 -60.437  17.244  1.00  0.51           C  
ATOM   2769  NE2 GLN A 345     -52.620 -59.546  17.818  1.00  0.36           N  
ATOM   2770  OE1 GLN A 345     -52.114 -61.017  16.194  1.00  0.52           O  
ATOM   2771  N   GLN A 346     -47.989 -64.027  19.364  1.00  0.34           N  
ATOM   2772  CA  GLN A 346     -48.568 -65.122  20.135  1.00  0.43           C  
ATOM   2773  C   GLN A 346     -47.555 -66.244  20.343  1.00  0.35           C  
ATOM   2774  CB  GLN A 346     -49.818 -65.665  19.442  1.00  0.31           C  
ATOM   2775  O   GLN A 346     -46.947 -66.724  19.384  1.00  0.32           O  
ATOM   2776  CG  GLN A 346     -51.120 -65.091  19.985  1.00  0.34           C  
ATOM   2777  CD  GLN A 346     -52.347 -65.687  19.320  1.00  0.46           C  
ATOM   2778  NE2 GLN A 346     -53.517 -65.428  19.893  1.00  0.32           N  
ATOM   2779  OE1 GLN A 346     -52.243 -66.374  18.299  1.00  0.50           O  
ATOM   2780  N   ASP A 347     -47.117 -66.040  21.502  1.00  0.42           N  
ATOM   2781  CA  ASP A 347     -47.177 -67.073  22.531  1.00  0.49           C  
ATOM   2782  C   ASP A 347     -46.111 -68.142  22.298  1.00  0.42           C  
ATOM   2783  CB  ASP A 347     -48.565 -67.715  22.568  1.00  0.36           C  
ATOM   2784  O   ASP A 347     -46.059 -68.752  21.228  1.00  0.38           O  
ATOM   2785  CG  ASP A 347     -49.632 -66.786  23.120  1.00  0.38           C  
ATOM   2786  OD1 ASP A 347     -49.307 -65.905  23.945  1.00  0.43           O  
ATOM   2787  OD2 ASP A 347     -50.810 -66.939  22.729  1.00  0.46           O  
ATOM   2788  N   GLY A 348     -45.057 -67.912  22.939  1.00  0.46           N  
ATOM   2789  CA  GLY A 348     -44.625 -69.046  23.739  1.00  0.49           C  
ATOM   2790  C   GLY A 348     -43.343 -69.680  23.232  1.00  0.46           C  
ATOM   2791  O   GLY A 348     -43.223 -69.985  22.044  1.00  0.41           O  
ATOM   2792  N   VAL A 349     -42.457 -69.389  23.720  1.00  0.36           N  
ATOM   2793  CA  VAL A 349     -41.562 -70.520  23.940  1.00  0.41           C  
ATOM   2794  C   VAL A 349     -40.111 -70.069  23.785  1.00  0.36           C  
ATOM   2795  CB  VAL A 349     -41.865 -71.682  22.967  1.00  0.30           C  
ATOM   2796  O   VAL A 349     -39.669 -69.748  22.679  1.00  0.33           O  
ATOM   2797  CG1 VAL A 349     -41.008 -72.902  23.299  1.00  0.33           C  
ATOM   2798  CG2 VAL A 349     -43.350 -72.040  23.010  1.00  0.32           C  
ATOM   2799  N   GLU A 350     -39.556 -69.330  24.818  1.00  0.38           N  
ATOM   2800  CA  GLU A 350     -38.459 -69.624  25.736  1.00  0.43           C  
ATOM   2801  C   GLU A 350     -37.530 -70.690  25.163  1.00  0.38           C  
ATOM   2802  CB  GLU A 350     -39.002 -70.075  27.095  1.00  0.35           C  
ATOM   2803  O   GLU A 350     -36.322 -70.665  25.407  1.00  0.35           O  
ATOM   2804  CG  GLU A 350     -38.864 -69.028  28.190  1.00  0.36           C  
ATOM   2805  CD  GLU A 350     -39.512 -69.443  29.502  1.00  0.47           C  
ATOM   2806  OE1 GLU A 350     -40.148 -70.520  29.551  1.00  0.50           O  
ATOM   2807  OE2 GLU A 350     -39.382 -68.684  30.488  1.00  0.44           O  
ATOM   2808  N   ALA A 351     -37.302 -71.025  23.842  1.00  0.52           N  
ATOM   2809  CA  ALA A 351     -36.262 -71.885  23.282  1.00  0.53           C  
ATOM   2810  C   ALA A 351     -35.948 -71.497  21.840  1.00  0.50           C  
ATOM   2811  CB  ALA A 351     -36.685 -73.350  23.357  1.00  0.46           C  
ATOM   2812  O   ALA A 351     -34.880 -71.828  21.320  1.00  0.47           O  
ATOM   2813  N   LYS A 352     -36.309 -70.108  21.570  1.00  0.46           N  
ATOM   2814  CA  LYS A 352     -36.122 -69.129  20.503  1.00  0.47           C  
ATOM   2815  C   LYS A 352     -35.497 -67.845  21.038  1.00  0.46           C  
ATOM   2816  CB  LYS A 352     -37.455 -68.818  19.820  1.00  0.42           C  
ATOM   2817  O   LYS A 352     -34.906 -67.073  20.280  1.00  0.44           O  
ATOM   2818  CG  LYS A 352     -37.621 -69.475  18.457  1.00  0.42           C  
ATOM   2819  CD  LYS A 352     -38.949 -69.099  17.813  1.00  0.48           C  
ATOM   2820  CE  LYS A 352     -39.114 -69.752  16.448  1.00  0.39           C  
ATOM   2821  NZ  LYS A 352     -40.439 -69.432  15.837  1.00  0.39           N  
ATOM   2822  N   ILE A 353     -34.929 -67.828  22.371  1.00  0.36           N  
ATOM   2823  CA  ILE A 353     -34.282 -66.721  23.068  1.00  0.36           C  
ATOM   2824  C   ILE A 353     -32.814 -67.058  23.320  1.00  0.36           C  
ATOM   2825  CB  ILE A 353     -34.994 -66.399  24.400  1.00  0.32           C  
ATOM   2826  O   ILE A 353     -31.946 -66.187  23.226  1.00  0.33           O  
ATOM   2827  CG1 ILE A 353     -36.400 -65.848  24.135  1.00  0.31           C  
ATOM   2828  CG2 ILE A 353     -34.167 -65.413  25.230  1.00  0.32           C  
ATOM   2829  CD1 ILE A 353     -37.248 -65.684  25.389  1.00  0.26           C  
ATOM   2830  N   GLN A 354     -32.270 -68.213  22.741  1.00  0.46           N  
ATOM   2831  CA  GLN A 354     -30.899 -68.541  23.118  1.00  0.50           C  
ATOM   2832  C   GLN A 354     -30.140 -69.162  21.949  1.00  0.45           C  
ATOM   2833  CB  GLN A 354     -30.885 -69.491  24.317  1.00  0.42           C  
ATOM   2834  O   GLN A 354     -28.930 -68.972  21.817  1.00  0.43           O  
ATOM   2835  CG  GLN A 354     -29.684 -69.305  25.235  1.00  0.43           C  
ATOM   2836  CD  GLN A 354     -30.041 -68.609  26.535  1.00  0.51           C  
ATOM   2837  NE2 GLN A 354     -29.025 -68.194  27.284  1.00  0.41           N  
ATOM   2838  OE1 GLN A 354     -31.221 -68.446  26.863  1.00  0.53           O  
ATOM   2839  N   ALA A 355     -30.641 -69.501  20.772  1.00  0.56           N  
ATOM   2840  CA  ALA A 355     -30.091 -70.018  19.521  1.00  0.57           C  
ATOM   2841  C   ALA A 355     -30.131 -68.957  18.425  1.00  0.53           C  
ATOM   2842  CB  ALA A 355     -30.855 -71.264  19.079  1.00  0.51           C  
ATOM   2843  O   ALA A 355     -29.292 -68.958  17.521  1.00  0.52           O  
ATOM   2844  N   GLN A 356     -30.543 -67.815  18.751  1.00  0.43           N  
ATOM   2845  CA  GLN A 356     -30.634 -66.576  17.987  1.00  0.44           C  
ATOM   2846  C   GLN A 356     -29.719 -65.502  18.570  1.00  0.43           C  
ATOM   2847  CB  GLN A 356     -32.077 -66.072  17.950  1.00  0.40           C  
ATOM   2848  O   GLN A 356     -29.311 -64.577  17.865  1.00  0.42           O  
ATOM   2849  CG  GLN A 356     -32.920 -66.700  16.848  1.00  0.40           C  
ATOM   2850  CD  GLN A 356     -34.340 -66.168  16.819  1.00  0.47           C  
ATOM   2851  NE2 GLN A 356     -35.040 -66.403  15.715  1.00  0.39           N  
ATOM   2852  OE1 GLN A 356     -34.806 -65.551  17.783  1.00  0.52           O  
ATOM   2853  N   ILE A 357     -28.892 -65.822  19.518  1.00  0.39           N  
ATOM   2854  CA  ILE A 357     -27.922 -64.880  20.066  1.00  0.39           C  
ATOM   2855  C   ILE A 357     -26.505 -65.380  19.793  1.00  0.39           C  
ATOM   2856  CB  ILE A 357     -28.133 -64.669  21.582  1.00  0.37           C  
ATOM   2857  O   ILE A 357     -25.607 -64.589  19.498  1.00  0.38           O  
ATOM   2858  CG1 ILE A 357     -29.449 -63.925  21.839  1.00  0.33           C  
ATOM   2859  CG2 ILE A 357     -26.949 -63.913  22.192  1.00  0.34           C  
ATOM   2860  CD1 ILE A 357     -29.850 -63.866  23.307  1.00  0.27           C  
ATOM   2861  N   GLU A 358     -26.316 -66.432  19.231  1.00  0.58           N  
ATOM   2862  CA  GLU A 358     -25.011 -67.045  19.001  1.00  0.59           C  
ATOM   2863  C   GLU A 358     -24.767 -67.281  17.513  1.00  0.56           C  
ATOM   2864  CB  GLU A 358     -24.892 -68.364  19.769  1.00  0.53           C  
ATOM   2865  O   GLU A 358     -23.625 -67.239  17.051  1.00  0.54           O  
ATOM   2866  CG  GLU A 358     -24.268 -68.218  21.149  1.00  0.51           C  
ATOM   2867  CD  GLU A 358     -24.195 -69.528  21.916  1.00  0.54           C  
ATOM   2868  OE1 GLU A 358     -24.583 -70.580  21.359  1.00  0.55           O  
ATOM   2869  OE2 GLU A 358     -23.747 -69.503  23.084  1.00  0.50           O  
ATOM   2870  N   ALA A 359     -25.730 -67.177  16.619  1.00  0.53           N  
ATOM   2871  CA  ALA A 359     -25.689 -67.113  15.161  1.00  0.53           C  
ATOM   2872  C   ALA A 359     -25.562 -65.671  14.677  1.00  0.51           C  
ATOM   2873  CB  ALA A 359     -26.935 -67.764  14.564  1.00  0.48           C  
ATOM   2874  O   ALA A 359     -24.914 -65.405  13.662  1.00  0.49           O  
ATOM   2875  N   ALA A 360     -25.649 -64.809  15.569  1.00  0.41           N  
ATOM   2876  CA  ALA A 360     -25.556 -63.357  15.447  1.00  0.41           C  
ATOM   2877  C   ALA A 360     -24.142 -62.870  15.748  1.00  0.40           C  
ATOM   2878  CB  ALA A 360     -26.559 -62.679  16.378  1.00  0.38           C  
ATOM   2879  O   ALA A 360     -23.648 -61.940  15.106  1.00  0.39           O  
ATOM   2880  N   ASP A 361     -23.222 -63.691  16.247  1.00  0.48           N  
ATOM   2881  CA  ASP A 361     -21.893 -63.254  16.665  1.00  0.50           C  
ATOM   2882  C   ASP A 361     -20.817 -63.791  15.723  1.00  0.48           C  
ATOM   2883  CB  ASP A 361     -21.607 -63.703  18.100  1.00  0.43           C  
ATOM   2884  O   ASP A 361     -19.839 -63.101  15.432  1.00  0.47           O  
ATOM   2885  CG  ASP A 361     -21.922 -62.632  19.130  1.00  0.42           C  
ATOM   2886  OD1 ASP A 361     -22.185 -61.473  18.743  1.00  0.49           O  
ATOM   2887  OD2 ASP A 361     -21.903 -62.949  20.339  1.00  0.57           O  
ATOM   2888  N   LYS A 362     -21.060 -64.764  14.855  1.00  0.54           N  
ATOM   2889  CA  LYS A 362     -20.102 -65.353  13.924  1.00  0.53           C  
ATOM   2890  C   LYS A 362     -20.458 -65.010  12.480  1.00  0.53           C  
ATOM   2891  CB  LYS A 362     -20.042 -66.870  14.103  1.00  0.49           C  
ATOM   2892  O   LYS A 362     -19.574 -64.898  11.627  1.00  0.51           O  
ATOM   2893  CG  LYS A 362     -18.676 -67.391  14.525  1.00  0.47           C  
ATOM   2894  CD  LYS A 362     -18.672 -68.908  14.657  1.00  0.51           C  
ATOM   2895  CE  LYS A 362     -17.315 -69.427  15.113  1.00  0.41           C  
ATOM   2896  NZ  LYS A 362     -17.315 -70.912  15.272  1.00  0.40           N  
ATOM   2897  N   ASP A 363     -21.520 -64.425  12.167  1.00  0.57           N  
ATOM   2898  CA  ASP A 363     -21.990 -63.891  10.893  1.00  0.58           C  
ATOM   2899  C   ASP A 363     -21.745 -62.386  10.804  1.00  0.56           C  
ATOM   2900  CB  ASP A 363     -23.477 -64.194  10.699  1.00  0.50           C  
ATOM   2901  O   ASP A 363     -21.492 -61.856   9.720  1.00  0.54           O  
ATOM   2902  CG  ASP A 363     -23.845 -64.452   9.248  1.00  0.47           C  
ATOM   2903  OD1 ASP A 363     -22.961 -64.840   8.454  1.00  0.50           O  
ATOM   2904  OD2 ASP A 363     -25.029 -64.262   8.895  1.00  0.53           O  
ATOM   2905  N   PHE A 364     -21.136 -61.859  11.958  1.00  0.43           N  
ATOM   2906  CA  PHE A 364     -20.729 -60.463  12.059  1.00  0.45           C  
ATOM   2907  C   PHE A 364     -19.258 -60.300  11.698  1.00  0.43           C  
ATOM   2908  CB  PHE A 364     -20.985 -59.928  13.472  1.00  0.40           C  
ATOM   2909  O   PHE A 364     -18.896 -59.399  10.939  1.00  0.42           O  
ATOM   2910  CG  PHE A 364     -21.046 -58.427  13.551  1.00  0.39           C  
ATOM   2911  CD1 PHE A 364     -22.237 -57.752  13.316  1.00  0.31           C  
ATOM   2912  CD2 PHE A 364     -19.910 -57.689  13.862  1.00  0.36           C  
ATOM   2913  CE1 PHE A 364     -22.296 -56.362  13.388  1.00  0.37           C  
ATOM   2914  CE2 PHE A 364     -19.962 -56.300  13.936  1.00  0.42           C  
ATOM   2915  CZ  PHE A 364     -21.155 -55.639  13.698  1.00  0.31           C  
ATOM   2916  N   ASP A 365     -18.530 -61.124  11.878  1.00  0.52           N  
ATOM   2917  CA  ASP A 365     -17.091 -61.118  11.636  1.00  0.52           C  
ATOM   2918  C   ASP A 365     -16.770 -61.604  10.225  1.00  0.51           C  
ATOM   2919  CB  ASP A 365     -16.369 -61.986  12.669  1.00  0.47           C  
ATOM   2920  O   ASP A 365     -15.833 -61.112   9.591  1.00  0.50           O  
ATOM   2921  CG  ASP A 365     -16.203 -61.296  14.011  1.00  0.46           C  
ATOM   2922  OD1 ASP A 365     -16.337 -60.055  14.080  1.00  0.52           O  
ATOM   2923  OD2 ASP A 365     -15.932 -61.999  15.009  1.00  0.61           O  
ATOM   2924  N   GLN A 366     -17.681 -62.234   9.485  1.00  0.58           N  
ATOM   2925  CA  GLN A 366     -17.449 -62.680   8.115  1.00  0.57           C  
ATOM   2926  C   GLN A 366     -18.148 -61.765   7.113  1.00  0.57           C  
ATOM   2927  CB  GLN A 366     -17.926 -64.121   7.931  1.00  0.52           C  
ATOM   2928  O   GLN A 366     -17.657 -61.565   6.000  1.00  0.55           O  
ATOM   2929  CG  GLN A 366     -16.935 -65.165   8.427  1.00  0.48           C  
ATOM   2930  CD  GLN A 366     -17.422 -66.586   8.214  1.00  0.52           C  
ATOM   2931  NE2 GLN A 366     -16.542 -67.555   8.440  1.00  0.42           N  
ATOM   2932  OE1 GLN A 366     -18.581 -66.811   7.851  1.00  0.54           O  
ATOM   2933  N   LYS A 367     -18.763 -60.892   7.675  1.00  0.51           N  
ATOM   2934  CA  LYS A 367     -19.461 -59.970   6.784  1.00  0.55           C  
ATOM   2935  C   LYS A 367     -18.742 -58.626   6.711  1.00  0.50           C  
ATOM   2936  CB  LYS A 367     -20.905 -59.767   7.246  1.00  0.46           C  
ATOM   2937  O   LYS A 367     -18.776 -57.953   5.679  1.00  0.49           O  
ATOM   2938  CG  LYS A 367     -21.862 -60.856   6.784  1.00  0.45           C  
ATOM   2939  CD  LYS A 367     -23.275 -60.613   7.297  1.00  0.50           C  
ATOM   2940  CE  LYS A 367     -24.230 -61.711   6.849  1.00  0.41           C  
ATOM   2941  NZ  LYS A 367     -25.577 -61.564   7.477  1.00  0.39           N  
ATOM   2942  N   VAL A 368     -17.719 -58.534   7.594  1.00  0.41           N  
ATOM   2943  CA  VAL A 368     -16.905 -57.323   7.616  1.00  0.42           C  
ATOM   2944  C   VAL A 368     -15.583 -57.576   6.895  1.00  0.40           C  
ATOM   2945  CB  VAL A 368     -16.641 -56.843   9.061  1.00  0.39           C  
ATOM   2946  O   VAL A 368     -15.115 -56.731   6.128  1.00  0.40           O  
ATOM   2947  CG1 VAL A 368     -15.624 -55.704   9.074  1.00  0.34           C  
ATOM   2948  CG2 VAL A 368     -17.946 -56.406   9.724  1.00  0.33           C  
ATOM   2949  N   ASP A 369     -15.248 -58.760   6.793  1.00  0.54           N  
ATOM   2950  CA  ASP A 369     -14.071 -59.140   6.017  1.00  0.53           C  
ATOM   2951  C   ASP A 369     -14.441 -59.429   4.564  1.00  0.53           C  
ATOM   2952  CB  ASP A 369     -13.389 -60.361   6.639  1.00  0.48           C  
ATOM   2953  O   ASP A 369     -13.652 -59.169   3.653  1.00  0.52           O  
ATOM   2954  CG  ASP A 369     -12.453 -60.000   7.779  1.00  0.45           C  
ATOM   2955  OD1 ASP A 369     -12.143 -58.803   7.958  1.00  0.51           O  
ATOM   2956  OD2 ASP A 369     -12.019 -60.922   8.503  1.00  0.58           O  
ATOM   2957  N   LYS A 370     -15.803 -59.543   4.219  1.00  0.55           N  
ATOM   2958  CA  LYS A 370     -16.220 -59.661   2.825  1.00  0.56           C  
ATOM   2959  C   LYS A 370     -16.663 -58.311   2.268  1.00  0.55           C  
ATOM   2960  CB  LYS A 370     -17.352 -60.681   2.687  1.00  0.49           C  
ATOM   2961  O   LYS A 370     -16.506 -58.044   1.075  1.00  0.52           O  
ATOM   2962  CG  LYS A 370     -17.538 -61.211   1.273  1.00  0.46           C  
ATOM   2963  CD  LYS A 370     -18.594 -62.308   1.222  1.00  0.51           C  
ATOM   2964  CE  LYS A 370     -18.838 -62.785  -0.204  1.00  0.40           C  
ATOM   2965  NZ  LYS A 370     -19.545 -64.099  -0.235  1.00  0.37           N  
ATOM   2966  N   ILE A 371     -16.612 -57.486   3.233  1.00  0.46           N  
ATOM   2967  CA  ILE A 371     -17.020 -56.159   2.781  1.00  0.48           C  
ATOM   2968  C   ILE A 371     -15.785 -55.325   2.451  1.00  0.46           C  
ATOM   2969  CB  ILE A 371     -17.883 -55.442   3.843  1.00  0.40           C  
ATOM   2970  O   ILE A 371     -15.802 -54.522   1.515  1.00  0.44           O  
ATOM   2971  CG1 ILE A 371     -19.240 -56.140   3.988  1.00  0.37           C  
ATOM   2972  CG2 ILE A 371     -18.064 -53.964   3.483  1.00  0.36           C  
ATOM   2973  CD1 ILE A 371     -20.063 -55.653   5.173  1.00  0.33           C  
ATOM   2974  N   LYS A 372     -14.681 -55.912   2.970  1.00  0.46           N  
ATOM   2975  CA  LYS A 372     -13.342 -55.401   2.689  1.00  0.48           C  
ATOM   2976  C   LYS A 372     -12.733 -56.093   1.473  1.00  0.46           C  
ATOM   2977  CB  LYS A 372     -12.432 -55.581   3.905  1.00  0.43           C  
ATOM   2978  O   LYS A 372     -12.007 -55.470   0.696  1.00  0.46           O  
ATOM   2979  CG  LYS A 372     -12.406 -54.382   4.842  1.00  0.44           C  
ATOM   2980  CD  LYS A 372     -11.463 -54.612   6.016  1.00  0.50           C  
ATOM   2981  CE  LYS A 372     -11.432 -53.411   6.952  1.00  0.39           C  
ATOM   2982  NZ  LYS A 372     -10.610 -53.678   8.170  1.00  0.39           N  
ATOM   2983  N   LYS A 373     -13.152 -57.197   1.252  1.00  0.49           N  
ATOM   2984  CA  LYS A 373     -12.763 -57.912   0.040  1.00  0.49           C  
ATOM   2985  C   LYS A 373     -13.732 -57.624  -1.103  1.00  0.48           C  
ATOM   2986  CB  LYS A 373     -12.696 -59.417   0.303  1.00  0.43           C  
ATOM   2987  O   LYS A 373     -13.313 -57.449  -2.250  1.00  0.46           O  
ATOM   2988  CG  LYS A 373     -11.793 -60.174  -0.660  1.00  0.41           C  
ATOM   2989  CD  LYS A 373     -11.743 -61.660  -0.329  1.00  0.47           C  
ATOM   2990  CE  LYS A 373     -10.923 -62.435  -1.351  1.00  0.35           C  
ATOM   2991  NZ  LYS A 373     -10.962 -63.905  -1.093  1.00  0.35           N  
ATOM   2992  N   ASP A 374     -14.887 -57.264  -0.794  1.00  0.56           N  
ATOM   2993  CA  ASP A 374     -15.830 -56.948  -1.862  1.00  0.57           C  
ATOM   2994  C   ASP A 374     -15.686 -55.496  -2.310  1.00  0.55           C  
ATOM   2995  CB  ASP A 374     -17.266 -57.218  -1.408  1.00  0.50           C  
ATOM   2996  O   ASP A 374     -15.884 -55.181  -3.486  1.00  0.53           O  
ATOM   2997  CG  ASP A 374     -17.657 -58.682  -1.515  1.00  0.47           C  
ATOM   2998  OD1 ASP A 374     -16.918 -59.466  -2.148  1.00  0.51           O  
ATOM   2999  OD2 ASP A 374     -18.715 -59.054  -0.963  1.00  0.55           O  
ATOM   3000  N   PHE A 375     -14.753 -54.641  -1.450  1.00  0.39           N  
ATOM   3001  CA  PHE A 375     -14.351 -53.278  -1.779  1.00  0.40           C  
ATOM   3002  C   PHE A 375     -13.171 -53.280  -2.743  1.00  0.39           C  
ATOM   3003  CB  PHE A 375     -13.990 -52.502  -0.508  1.00  0.36           C  
ATOM   3004  O   PHE A 375     -13.153 -52.516  -3.711  1.00  0.37           O  
ATOM   3005  CG  PHE A 375     -14.012 -51.008  -0.684  1.00  0.35           C  
ATOM   3006  CD1 PHE A 375     -15.186 -50.289  -0.493  1.00  0.27           C  
ATOM   3007  CD2 PHE A 375     -12.858 -50.321  -1.038  1.00  0.33           C  
ATOM   3008  CE1 PHE A 375     -15.209 -48.905  -0.655  1.00  0.34           C  
ATOM   3009  CE2 PHE A 375     -12.873 -48.939  -1.202  1.00  0.40           C  
ATOM   3010  CZ  PHE A 375     -14.050 -48.233  -1.010  1.00  0.29           C  
ATOM   3011  N   ASN A 376     -12.446 -54.239  -2.598  1.00  0.49           N  
ATOM   3012  CA  ASN A 376     -11.303 -54.491  -3.470  1.00  0.50           C  
ATOM   3013  C   ASN A 376     -11.669 -55.431  -4.615  1.00  0.48           C  
ATOM   3014  CB  ASN A 376     -10.132 -55.062  -2.667  1.00  0.45           C  
ATOM   3015  O   ASN A 376     -11.118 -55.323  -5.712  1.00  0.47           O  
ATOM   3016  CG  ASN A 376      -9.340 -53.989  -1.946  1.00  0.45           C  
ATOM   3017  ND2 ASN A 376      -8.569 -54.394  -0.944  1.00  0.50           N  
ATOM   3018  OD1 ASN A 376      -9.421 -52.806  -2.287  1.00  0.50           O  
ATOM   3019  N   ASP A 377     -12.768 -56.091  -4.664  1.00  0.58           N  
ATOM   3020  CA  ASP A 377     -13.199 -56.889  -5.807  1.00  0.58           C  
ATOM   3021  C   ASP A 377     -14.079 -56.071  -6.749  1.00  0.57           C  
ATOM   3022  CB  ASP A 377     -13.949 -58.137  -5.338  1.00  0.52           C  
ATOM   3023  O   ASP A 377     -14.009 -56.231  -7.969  1.00  0.56           O  
ATOM   3024  CG  ASP A 377     -13.028 -59.210  -4.785  1.00  0.49           C  
ATOM   3025  OD1 ASP A 377     -11.794 -59.102  -4.955  1.00  0.53           O  
ATOM   3026  OD2 ASP A 377     -13.540 -60.175  -4.176  1.00  0.59           O  
ATOM   3027  N   GLN A 378     -14.504 -54.939  -6.192  1.00  0.47           N  
ATOM   3028  CA  GLN A 378     -15.426 -54.130  -6.981  1.00  0.50           C  
ATOM   3029  C   GLN A 378     -14.684 -53.037  -7.746  1.00  0.47           C  
ATOM   3030  CB  GLN A 378     -16.498 -53.507  -6.084  1.00  0.43           C  
ATOM   3031  O   GLN A 378     -15.100 -52.644  -8.838  1.00  0.45           O  
ATOM   3032  CG  GLN A 378     -17.594 -54.480  -5.670  1.00  0.42           C  
ATOM   3033  CD  GLN A 378     -18.930 -53.798  -5.444  1.00  0.49           C  
ATOM   3034  NE2 GLN A 378     -19.979 -54.593  -5.264  1.00  0.39           N  
ATOM   3035  OE1 GLN A 378     -19.018 -52.566  -5.430  1.00  0.52           O  
ATOM   3036  N   VAL A 379     -13.251 -52.793  -7.268  1.00  0.41           N  
ATOM   3037  CA  VAL A 379     -12.296 -51.975  -8.009  1.00  0.39           C  
ATOM   3038  C   VAL A 379     -11.645 -52.809  -9.109  1.00  0.40           C  
ATOM   3039  CB  VAL A 379     -11.214 -51.383  -7.078  1.00  0.37           C  
ATOM   3040  O   VAL A 379     -11.448 -52.328 -10.228  1.00  0.38           O  
ATOM   3041  CG1 VAL A 379     -10.113 -50.706  -7.892  1.00  0.34           C  
ATOM   3042  CG2 VAL A 379     -11.839 -50.396  -6.094  1.00  0.35           C  
ATOM   3043  N   GLU A 380     -11.766 -54.087  -9.005  1.00  0.53           N  
ATOM   3044  CA  GLU A 380     -11.266 -55.009 -10.021  1.00  0.54           C  
ATOM   3045  C   GLU A 380     -12.391 -55.486 -10.936  1.00  0.52           C  
ATOM   3046  CB  GLU A 380     -10.576 -56.209  -9.367  1.00  0.49           C  
ATOM   3047  O   GLU A 380     -12.173 -55.722 -12.126  1.00  0.51           O  
ATOM   3048  CG  GLU A 380      -9.102 -55.981  -9.066  1.00  0.48           C  
ATOM   3049  CD  GLU A 380      -8.175 -56.646 -10.071  1.00  0.52           C  
ATOM   3050  OE1 GLU A 380      -8.604 -57.607 -10.749  1.00  0.53           O  
ATOM   3051  OE2 GLU A 380      -7.011 -56.202 -10.182  1.00  0.48           O  
ATOM   3052  N   LEU A 381     -13.673 -55.171 -10.432  1.00  0.56           N  
ATOM   3053  CA  LEU A 381     -14.784 -55.466 -11.330  1.00  0.58           C  
ATOM   3054  C   LEU A 381     -15.057 -54.290 -12.262  1.00  0.55           C  
ATOM   3055  CB  LEU A 381     -16.045 -55.802 -10.530  1.00  0.51           C  
ATOM   3056  O   LEU A 381     -15.425 -54.485 -13.423  1.00  0.54           O  
ATOM   3057  CG  LEU A 381     -16.766 -57.096 -10.912  1.00  0.49           C  
ATOM   3058  CD1 LEU A 381     -16.700 -58.098  -9.764  1.00  0.42           C  
ATOM   3059  CD2 LEU A 381     -18.214 -56.809 -11.295  1.00  0.45           C  
ATOM   3060  N   ALA A 382     -14.404 -53.044 -11.751  1.00  0.45           N  
ATOM   3061  CA  ALA A 382     -14.480 -51.838 -12.571  1.00  0.47           C  
ATOM   3062  C   ALA A 382     -13.520 -51.919 -13.755  1.00  0.45           C  
ATOM   3063  CB  ALA A 382     -14.177 -50.601 -11.729  1.00  0.41           C  
ATOM   3064  O   ALA A 382     -13.854 -51.492 -14.863  1.00  0.44           O  
ATOM   3065  N   LYS A 383     -12.585 -52.852 -13.630  1.00  0.47           N  
ATOM   3066  CA  LYS A 383     -11.562 -53.084 -14.646  1.00  0.49           C  
ATOM   3067  C   LYS A 383     -11.851 -54.356 -15.437  1.00  0.46           C  
ATOM   3068  CB  LYS A 383     -10.177 -53.170 -14.004  1.00  0.44           C  
ATOM   3069  O   LYS A 383     -11.567 -54.428 -16.634  1.00  0.46           O  
ATOM   3070  CG  LYS A 383      -9.386 -51.871 -14.061  1.00  0.45           C  
ATOM   3071  CD  LYS A 383      -8.015 -52.022 -13.415  1.00  0.52           C  
ATOM   3072  CE  LYS A 383      -7.239 -50.712 -13.436  1.00  0.39           C  
ATOM   3073  NZ  LYS A 383      -5.943 -50.824 -12.701  1.00  0.38           N  
ATOM   3074  N   ALA A 384     -12.544 -55.207 -14.938  1.00  0.51           N  
ATOM   3075  CA  ALA A 384     -12.791 -56.462 -15.643  1.00  0.51           C  
ATOM   3076  C   ALA A 384     -14.106 -56.409 -16.415  1.00  0.51           C  
ATOM   3077  CB  ALA A 384     -12.801 -57.632 -14.661  1.00  0.46           C  
ATOM   3078  O   ALA A 384     -14.248 -57.050 -17.459  1.00  0.48           O  
ATOM   3079  N   ARG A 385     -14.760 -55.415 -16.132  1.00  0.55           N  
ATOM   3080  CA  ARG A 385     -16.001 -55.360 -16.897  1.00  0.58           C  
ATOM   3081  C   ARG A 385     -15.884 -54.386 -18.064  1.00  0.55           C  
ATOM   3082  CB  ARG A 385     -17.171 -54.959 -15.995  1.00  0.50           C  
ATOM   3083  O   ARG A 385     -16.529 -54.567 -19.098  1.00  0.53           O  
ATOM   3084  CG  ARG A 385     -18.376 -55.881 -16.102  1.00  0.48           C  
ATOM   3085  CD  ARG A 385     -19.264 -55.794 -14.869  1.00  0.53           C  
ATOM   3086  NE  ARG A 385     -20.430 -56.665 -14.982  1.00  0.44           N  
ATOM   3087  NH1 ARG A 385     -21.214 -56.237 -12.851  1.00  0.30           N  
ATOM   3088  NH2 ARG A 385     -22.353 -57.671 -14.231  1.00  0.25           N  
ATOM   3089  CZ  ARG A 385     -21.330 -56.856 -14.021  1.00  0.37           C  
ATOM   3090  N   ALA A 386     -14.719 -53.402 -17.997  1.00  0.45           N  
ATOM   3091  CA  ALA A 386     -14.252 -52.611 -19.134  1.00  0.46           C  
ATOM   3092  C   ALA A 386     -13.589 -53.499 -20.183  1.00  0.44           C  
ATOM   3093  CB  ALA A 386     -13.282 -51.529 -18.667  1.00  0.42           C  
ATOM   3094  O   ALA A 386     -13.735 -53.264 -21.385  1.00  0.45           O  
ATOM   3095  N   GLU A 387     -13.312 -54.691 -19.857  1.00  0.47           N  
ATOM   3096  CA  GLU A 387     -12.684 -55.672 -20.737  1.00  0.49           C  
ATOM   3097  C   GLU A 387     -13.622 -56.842 -21.018  1.00  0.46           C  
ATOM   3098  CB  GLU A 387     -11.375 -56.181 -20.128  1.00  0.44           C  
ATOM   3099  O   GLU A 387     -13.569 -57.443 -22.093  1.00  0.45           O  
ATOM   3100  CG  GLU A 387     -10.151 -55.376 -20.539  1.00  0.45           C  
ATOM   3101  CD  GLU A 387      -9.093 -56.211 -21.244  1.00  0.52           C  
ATOM   3102  OE1 GLU A 387      -9.180 -57.459 -21.206  1.00  0.54           O  
ATOM   3103  OE2 GLU A 387      -8.170 -55.611 -21.838  1.00  0.50           O  
ATOM   3104  N   GLU A 388     -14.817 -56.831 -20.425  1.00  0.49           N  
ATOM   3105  CA  GLU A 388     -15.783 -57.871 -20.768  1.00  0.50           C  
ATOM   3106  C   GLU A 388     -16.858 -57.336 -21.709  1.00  0.49           C  
ATOM   3107  CB  GLU A 388     -16.428 -58.444 -19.504  1.00  0.44           C  
ATOM   3108  O   GLU A 388     -17.308 -58.043 -22.613  1.00  0.47           O  
ATOM   3109  CG  GLU A 388     -16.931 -59.871 -19.663  1.00  0.41           C  
ATOM   3110  CD  GLU A 388     -17.423 -60.483 -18.361  1.00  0.47           C  
ATOM   3111  OE1 GLU A 388     -17.536 -59.752 -17.351  1.00  0.51           O  
ATOM   3112  OE2 GLU A 388     -17.696 -61.704 -18.350  1.00  0.43           O  
ATOM   3113  N   VAL A 389     -16.992 -55.896 -21.687  1.00  0.41           N  
ATOM   3114  CA  VAL A 389     -17.818 -55.244 -22.697  1.00  0.43           C  
ATOM   3115  C   VAL A 389     -17.215 -55.469 -24.082  1.00  0.40           C  
ATOM   3116  CB  VAL A 389     -17.967 -53.731 -22.419  1.00  0.38           C  
ATOM   3117  O   VAL A 389     -17.942 -55.675 -25.056  1.00  0.39           O  
ATOM   3118  CG1 VAL A 389     -18.724 -53.045 -23.555  1.00  0.35           C  
ATOM   3119  CG2 VAL A 389     -18.675 -53.501 -21.085  1.00  0.35           C  
ATOM   3120  N   LYS A 390     -16.025 -56.179 -23.957  1.00  0.43           N  
ATOM   3121  CA  LYS A 390     -15.249 -56.541 -25.140  1.00  0.43           C  
ATOM   3122  C   LYS A 390     -15.406 -58.023 -25.467  1.00  0.42           C  
ATOM   3123  CB  LYS A 390     -13.772 -56.202 -24.937  1.00  0.39           C  
ATOM   3124  O   LYS A 390     -15.389 -58.411 -26.637  1.00  0.41           O  
ATOM   3125  CG  LYS A 390     -13.055 -55.772 -26.209  1.00  0.39           C  
ATOM   3126  CD  LYS A 390     -11.603 -55.404 -25.935  1.00  0.47           C  
ATOM   3127  CE  LYS A 390     -10.880 -54.991 -27.210  1.00  0.34           C  
ATOM   3128  NZ  LYS A 390      -9.453 -54.637 -26.948  1.00  0.34           N  
ATOM   3129  N   ARG A 391     -15.973 -58.733 -24.749  1.00  0.47           N  
ATOM   3130  CA  ARG A 391     -16.044 -60.159 -25.050  1.00  0.49           C  
ATOM   3131  C   ARG A 391     -17.485 -60.657 -25.002  1.00  0.46           C  
ATOM   3132  CB  ARG A 391     -15.181 -60.959 -24.072  1.00  0.42           C  
ATOM   3133  O   ARG A 391     -17.870 -61.534 -25.779  1.00  0.44           O  
ATOM   3134  CG  ARG A 391     -14.372 -62.066 -24.729  1.00  0.41           C  
ATOM   3135  CD  ARG A 391     -13.524 -62.822 -23.715  1.00  0.48           C  
ATOM   3136  NE  ARG A 391     -12.750 -63.887 -24.347  1.00  0.41           N  
ATOM   3137  NH1 ARG A 391     -11.676 -64.539 -22.409  1.00  0.29           N  
ATOM   3138  NH2 ARG A 391     -11.238 -65.615 -24.385  1.00  0.22           N  
ATOM   3139  CZ  ARG A 391     -11.890 -64.678 -23.712  1.00  0.32           C  
ATOM   3140  N   GLU A 392     -18.316 -59.938 -24.537  1.00  0.53           N  
ATOM   3141  CA  GLU A 392     -19.608 -60.617 -24.500  1.00  0.55           C  
ATOM   3142  C   GLU A 392     -20.488 -60.193 -25.673  1.00  0.53           C  
ATOM   3143  CB  GLU A 392     -20.326 -60.337 -23.177  1.00  0.47           C  
ATOM   3144  O   GLU A 392     -21.310 -60.976 -26.154  1.00  0.50           O  
ATOM   3145  CG  GLU A 392     -20.304 -61.508 -22.206  1.00  0.45           C  
ATOM   3146  CD  GLU A 392     -21.069 -61.236 -20.921  1.00  0.50           C  
ATOM   3147  OE1 GLU A 392     -21.530 -60.089 -20.720  1.00  0.53           O  
ATOM   3148  OE2 GLU A 392     -21.208 -62.176 -20.107  1.00  0.46           O  
ATOM   3149  N   LEU A 393     -20.023 -59.033 -26.527  1.00  0.47           N  
ATOM   3150  CA  LEU A 393     -20.424 -58.711 -27.892  1.00  0.48           C  
ATOM   3151  C   LEU A 393     -19.984 -59.805 -28.860  1.00  0.46           C  
ATOM   3152  CB  LEU A 393     -19.832 -57.366 -28.322  1.00  0.43           C  
ATOM   3153  O   LEU A 393     -20.708 -60.133 -29.803  1.00  0.45           O  
ATOM   3154  CG  LEU A 393     -20.803 -56.186 -28.383  1.00  0.42           C  
ATOM   3155  CD1 LEU A 393     -20.171 -54.946 -27.759  1.00  0.33           C  
ATOM   3156  CD2 LEU A 393     -21.223 -55.912 -29.823  1.00  0.39           C  
ATOM   3157  N   SER A 394     -19.200 -60.676 -28.137  1.00  0.43           N  
ATOM   3158  CA  SER A 394     -18.644 -61.757 -28.944  1.00  0.46           C  
ATOM   3159  C   SER A 394     -19.296 -63.093 -28.603  1.00  0.42           C  
ATOM   3160  CB  SER A 394     -17.131 -61.853 -28.744  1.00  0.40           C  
ATOM   3161  O   SER A 394     -19.529 -63.920 -29.488  1.00  0.41           O  
ATOM   3162  OG  SER A 394     -16.503 -62.374 -29.903  1.00  0.48           O  
ATOM   3163  N   ASP A 395     -20.153 -63.278 -27.654  1.00  0.53           N  
ATOM   3164  CA  ASP A 395     -20.606 -64.643 -27.410  1.00  0.53           C  
ATOM   3165  C   ASP A 395     -22.131 -64.717 -27.373  1.00  0.53           C  
ATOM   3166  CB  ASP A 395     -20.022 -65.177 -26.100  1.00  0.47           C  
ATOM   3167  O   ASP A 395     -22.719 -65.728 -27.764  1.00  0.51           O  
ATOM   3168  CG  ASP A 395     -18.607 -65.705 -26.254  1.00  0.44           C  
ATOM   3169  OD1 ASP A 395     -18.143 -65.883 -27.401  1.00  0.50           O  
ATOM   3170  OD2 ASP A 395     -17.950 -65.949 -25.219  1.00  0.57           O  
ATOM   3171  N   THR A 396     -22.899 -63.530 -27.361  1.00  0.54           N  
ATOM   3172  CA  THR A 396     -24.353 -63.652 -27.360  1.00  0.54           C  
ATOM   3173  C   THR A 396     -24.874 -63.922 -28.769  1.00  0.54           C  
ATOM   3174  CB  THR A 396     -25.020 -62.382 -26.798  1.00  0.47           C  
ATOM   3175  O   THR A 396     -25.888 -64.601 -28.941  1.00  0.51           O  
ATOM   3176  CG2 THR A 396     -26.470 -62.649 -26.409  1.00  0.41           C  
ATOM   3177  OG1 THR A 396     -24.299 -61.944 -25.640  1.00  0.50           O  
ATOM   3178  N   ILE A 397     -23.852 -63.800 -29.827  1.00  0.44           N  
ATOM   3179  CA  ILE A 397     -23.846 -64.343 -31.181  1.00  0.42           C  
ATOM   3180  C   ILE A 397     -23.683 -65.860 -31.127  1.00  0.43           C  
ATOM   3181  CB  ILE A 397     -22.726 -63.713 -32.039  1.00  0.38           C  
ATOM   3182  O   ILE A 397     -24.366 -66.591 -31.848  1.00  0.40           O  
ATOM   3183  CG1 ILE A 397     -23.048 -62.246 -32.344  1.00  0.35           C  
ATOM   3184  CG2 ILE A 397     -22.522 -64.509 -33.331  1.00  0.35           C  
ATOM   3185  CD1 ILE A 397     -21.895 -61.477 -32.974  1.00  0.28           C  
ATOM   3186  N   ASN A 398     -23.461 -66.307 -29.931  1.00  0.47           N  
ATOM   3187  CA  ASN A 398     -23.120 -67.724 -29.997  1.00  0.48           C  
ATOM   3188  C   ASN A 398     -24.020 -68.561 -29.092  1.00  0.47           C  
ATOM   3189  CB  ASN A 398     -21.650 -67.941 -29.631  1.00  0.42           C  
ATOM   3190  O   ASN A 398     -24.309 -69.719 -29.397  1.00  0.44           O  
ATOM   3191  CG  ASN A 398     -20.710 -67.617 -30.775  1.00  0.42           C  
ATOM   3192  ND2 ASN A 398     -19.458 -67.317 -30.448  1.00  0.47           N  
ATOM   3193  OD1 ASN A 398     -21.105 -67.635 -31.944  1.00  0.48           O  
ATOM   3194  N   GLN A 399     -24.970 -67.997 -28.390  1.00  0.52           N  
ATOM   3195  CA  GLN A 399     -25.778 -68.966 -27.657  1.00  0.52           C  
ATOM   3196  C   GLN A 399     -27.172 -69.091 -28.264  1.00  0.51           C  
ATOM   3197  CB  GLN A 399     -25.880 -68.574 -26.182  1.00  0.47           C  
ATOM   3198  O   GLN A 399     -27.853 -70.099 -28.066  1.00  0.49           O  
ATOM   3199  CG  GLN A 399     -24.799 -69.192 -25.305  1.00  0.44           C  
ATOM   3200  CD  GLN A 399     -24.911 -68.771 -23.852  1.00  0.49           C  
ATOM   3201  NE2 GLN A 399     -24.085 -69.366 -22.997  1.00  0.39           N  
ATOM   3202  OE1 GLN A 399     -25.732 -67.918 -23.500  1.00  0.53           O  
ATOM   3203  N   ARG A 400     -27.732 -68.163 -29.534  1.00  0.41           N  
ATOM   3204  CA  ARG A 400     -28.697 -68.356 -30.611  1.00  0.41           C  
ATOM   3205  C   ARG A 400     -28.488 -69.701 -31.299  1.00  0.40           C  
ATOM   3206  CB  ARG A 400     -28.595 -67.223 -31.634  1.00  0.36           C  
ATOM   3207  O   ARG A 400     -29.447 -70.325 -31.758  1.00  0.36           O  
ATOM   3208  CG  ARG A 400     -29.494 -66.036 -31.330  1.00  0.37           C  
ATOM   3209  CD  ARG A 400     -29.406 -64.969 -32.413  1.00  0.43           C  
ATOM   3210  NE  ARG A 400     -30.333 -63.869 -32.163  1.00  0.40           N  
ATOM   3211  NH1 ARG A 400     -29.761 -62.683 -34.061  1.00  0.28           N  
ATOM   3212  NH2 ARG A 400     -31.354 -61.866 -32.629  1.00  0.22           N  
ATOM   3213  CZ  ARG A 400     -30.481 -62.808 -32.952  1.00  0.34           C  
ATOM   3214  N   PHE A 401     -27.962 -70.462 -30.655  1.00  0.37           N  
ATOM   3215  CA  PHE A 401     -27.884 -71.587 -31.579  1.00  0.40           C  
ATOM   3216  C   PHE A 401     -27.294 -72.812 -30.892  1.00  0.36           C  
ATOM   3217  CB  PHE A 401     -27.045 -71.218 -32.807  1.00  0.32           C  
ATOM   3218  O   PHE A 401     -27.664 -73.945 -31.207  1.00  0.34           O  
ATOM   3219  CG  PHE A 401     -27.860 -70.741 -33.979  1.00  0.34           C  
ATOM   3220  CD1 PHE A 401     -28.558 -71.644 -34.771  1.00  0.30           C  
ATOM   3221  CD2 PHE A 401     -27.929 -69.389 -34.287  1.00  0.33           C  
ATOM   3222  CE1 PHE A 401     -29.313 -71.206 -35.856  1.00  0.30           C  
ATOM   3223  CE2 PHE A 401     -28.681 -68.943 -35.370  1.00  0.36           C  
ATOM   3224  CZ  PHE A 401     -29.372 -69.853 -36.154  1.00  0.29           C  
ATOM   3225  N   ASN A 402     -27.374 -72.903 -29.812  1.00  0.44           N  
ATOM   3226  CA  ASN A 402     -26.760 -74.220 -29.678  1.00  0.47           C  
ATOM   3227  C   ASN A 402     -26.775 -74.701 -28.230  1.00  0.43           C  
ATOM   3228  CB  ASN A 402     -25.328 -74.202 -30.216  1.00  0.38           C  
ATOM   3229  O   ASN A 402     -26.629 -75.896 -27.967  1.00  0.40           O  
ATOM   3230  CG  ASN A 402     -25.271 -74.292 -31.729  1.00  0.39           C  
ATOM   3231  ND2 ASN A 402     -24.127 -73.937 -32.302  1.00  0.39           N  
ATOM   3232  OD1 ASN A 402     -26.248 -74.677 -32.377  1.00  0.44           O  
ATOM   3233  N   SER A 403     -27.910 -74.821 -27.610  1.00  0.36           N  
ATOM   3234  CA  SER A 403     -27.806 -75.951 -26.693  1.00  0.41           C  
ATOM   3235  C   SER A 403     -28.922 -75.923 -25.653  1.00  0.36           C  
ATOM   3236  CB  SER A 403     -26.446 -75.951 -25.993  1.00  0.32           C  
ATOM   3237  O   SER A 403     -28.982 -75.014 -24.823  1.00  0.35           O  
ATOM   3238  OG  SER A 403     -26.429 -75.018 -24.927  1.00  0.39           O  
ATOM   3239  N   PHE A 404     -30.240 -76.007 -25.984  1.00  0.38           N  
ATOM   3240  CA  PHE A 404     -31.278 -76.713 -25.242  1.00  0.41           C  
ATOM   3241  C   PHE A 404     -32.093 -77.607 -26.169  1.00  0.38           C  
ATOM   3242  CB  PHE A 404     -32.199 -75.720 -24.527  1.00  0.35           C  
ATOM   3243  O   PHE A 404     -32.911 -77.117 -26.951  1.00  0.36           O  
ATOM   3244  CG  PHE A 404     -31.841 -75.492 -23.083  1.00  0.35           C  
ATOM   3245  CD1 PHE A 404     -32.320 -76.339 -22.091  1.00  0.30           C  
ATOM   3246  CD2 PHE A 404     -31.024 -74.429 -22.718  1.00  0.31           C  
ATOM   3247  CE1 PHE A 404     -31.990 -76.130 -20.754  1.00  0.29           C  
ATOM   3248  CE2 PHE A 404     -30.690 -74.214 -21.384  1.00  0.34           C  
ATOM   3249  CZ  PHE A 404     -31.175 -75.065 -20.403  1.00  0.27           C  
ATOM   3250  N   ASP A 405     -31.680 -78.652 -27.000  1.00  0.49           N  
ATOM   3251  CA  ASP A 405     -31.602 -80.068 -27.344  1.00  0.54           C  
ATOM   3252  C   ASP A 405     -30.936 -80.869 -26.227  1.00  0.49           C  
ATOM   3253  CB  ASP A 405     -30.840 -80.261 -28.656  1.00  0.44           C  
ATOM   3254  O   ASP A 405     -29.717 -80.806 -26.054  1.00  0.46           O  
ATOM   3255  CG  ASP A 405     -31.736 -80.691 -29.805  1.00  0.46           C  
ATOM   3256  OD1 ASP A 405     -32.904 -81.064 -29.561  1.00  0.47           O  
ATOM   3257  OD2 ASP A 405     -31.269 -80.660 -30.964  1.00  0.49           O  
ATOM   3258  N   ASN A 406     -31.876 -81.246 -25.159  1.00  0.52           N  
ATOM   3259  CA  ASN A 406     -31.268 -82.536 -24.849  1.00  0.53           C  
ATOM   3260  C   ASN A 406     -31.345 -82.849 -23.358  1.00  0.51           C  
ATOM   3261  CB  ASN A 406     -29.814 -82.571 -25.325  1.00  0.45           C  
ATOM   3262  O   ASN A 406     -30.560 -82.322 -22.567  1.00  0.48           O  
ATOM   3263  CG  ASN A 406     -29.694 -82.700 -26.830  1.00  0.44           C  
ATOM   3264  ND2 ASN A 406     -28.607 -82.178 -27.386  1.00  0.48           N  
ATOM   3265  OD1 ASN A 406     -30.573 -83.263 -27.489  1.00  0.49           O  
ATOM   3266  N   GLY A 407     -32.658 -83.146 -22.824  1.00  0.49           N  
ATOM   3267  CA  GLY A 407     -32.645 -84.211 -21.834  1.00  0.47           C  
ATOM   3268  C   GLY A 407     -33.939 -85.002 -21.792  1.00  0.48           C  
ATOM   3269  O   GLY A 407     -35.004 -84.478 -22.127  1.00  0.44           O  
ATOM   3270  N   PRO A 408     -33.772 -86.440 -21.715  1.00  0.46           N  
ATOM   3271  CA  PRO A 408     -34.511 -87.638 -21.311  1.00  0.45           C  
ATOM   3272  C   PRO A 408     -35.423 -87.393 -20.111  1.00  0.45           C  
ATOM   3273  CB  PRO A 408     -33.403 -88.634 -20.959  1.00  0.43           C  
ATOM   3274  O   PRO A 408     -34.956 -87.374 -18.969  1.00  0.45           O  
ATOM   3275  CG  PRO A 408     -32.143 -87.831 -20.995  1.00  0.44           C  
ATOM   3276  CD  PRO A 408     -32.469 -86.452 -21.493  1.00  0.45           C  
ATOM   3277  N   LEU A 409     -36.619 -86.373 -19.662  1.00  0.43           N  
ATOM   3278  CA  LEU A 409     -38.002 -85.967 -19.889  1.00  0.42           C  
ATOM   3279  C   LEU A 409     -38.280 -85.789 -21.378  1.00  0.43           C  
ATOM   3280  CB  LEU A 409     -38.307 -84.666 -19.142  1.00  0.42           C  
ATOM   3281  O   LEU A 409     -39.114 -84.968 -21.764  1.00  0.42           O  
ATOM   3282  CG  LEU A 409     -39.398 -84.737 -18.073  1.00  0.42           C  
ATOM   3283  CD1 LEU A 409     -38.856 -84.259 -16.730  1.00  0.39           C  
ATOM   3284  CD2 LEU A 409     -40.611 -83.913 -18.490  1.00  0.38           C  
ATOM   3285  N   LYS A 410     -37.228 -86.262 -22.204  1.00  0.45           N  
ATOM   3286  CA  LYS A 410     -36.662 -86.948 -23.362  1.00  0.45           C  
ATOM   3287  C   LYS A 410     -37.586 -88.060 -23.849  1.00  0.46           C  
ATOM   3288  CB  LYS A 410     -35.284 -87.521 -23.025  1.00  0.39           C  
ATOM   3289  O   LYS A 410     -37.848 -89.020 -23.122  1.00  0.43           O  
ATOM   3290  CG  LYS A 410     -34.175 -87.051 -23.954  1.00  0.40           C  
ATOM   3291  CD  LYS A 410     -32.836 -87.679 -23.588  1.00  0.47           C  
ATOM   3292  CE  LYS A 410     -31.720 -87.192 -24.502  1.00  0.37           C  
ATOM   3293  NZ  LYS A 410     -30.395 -87.757 -24.108  1.00  0.35           N  
ATOM   3294  N   GLU A 411     -38.924 -87.825 -24.399  1.00  0.52           N  
ATOM   3295  CA  GLU A 411     -38.906 -88.961 -25.316  1.00  0.52           C  
ATOM   3296  C   GLU A 411     -40.316 -89.325 -25.772  1.00  0.51           C  
ATOM   3297  CB  GLU A 411     -38.236 -90.171 -24.660  1.00  0.44           C  
ATOM   3298  O   GLU A 411     -41.220 -89.477 -24.949  1.00  0.47           O  
ATOM   3299  CG  GLU A 411     -37.295 -90.930 -25.584  1.00  0.42           C  
ATOM   3300  CD  GLU A 411     -35.833 -90.801 -25.188  1.00  0.46           C  
ATOM   3301  OE1 GLU A 411     -35.532 -90.097 -24.197  1.00  0.50           O  
ATOM   3302  OE2 GLU A 411     -34.981 -91.408 -25.874  1.00  0.47           O  
ATOM   3303  N   THR A 412     -40.612 -88.868 -27.161  1.00  0.45           N  
ATOM   3304  CA  THR A 412     -41.584 -89.871 -27.581  1.00  0.44           C  
ATOM   3305  C   THR A 412     -42.376 -90.391 -26.384  1.00  0.45           C  
ATOM   3306  CB  THR A 412     -40.899 -91.049 -28.297  1.00  0.41           C  
ATOM   3307  O   THR A 412     -43.546 -90.755 -26.518  1.00  0.44           O  
ATOM   3308  CG2 THR A 412     -41.874 -91.778 -29.215  1.00  0.45           C  
ATOM   3309  OG1 THR A 412     -39.804 -90.554 -29.078  1.00  0.50           O  
ATOM   3310  N   LYS A 413     -42.439 -89.665 -25.193  1.00  0.44           N  
ATOM   3311  CA  LYS A 413     -43.224 -89.355 -24.002  1.00  0.44           C  
ATOM   3312  C   LYS A 413     -43.277 -87.850 -23.755  1.00  0.44           C  
ATOM   3313  CB  LYS A 413     -42.646 -90.066 -22.777  1.00  0.42           C  
ATOM   3314  O   LYS A 413     -44.125 -87.368 -23.002  1.00  0.45           O  
ATOM   3315  CG  LYS A 413     -43.679 -90.828 -21.959  1.00  0.42           C  
ATOM   3316  CD  LYS A 413     -43.043 -91.521 -20.761  1.00  0.40           C  
ATOM   3317  CE  LYS A 413     -44.081 -92.254 -19.922  1.00  0.39           C  
ATOM   3318  NZ  LYS A 413     -43.473 -92.874 -18.707  1.00  0.34           N  
ATOM   3319  N   ARG A 414     -42.184 -86.850 -24.537  1.00  0.45           N  
ATOM   3320  CA  ARG A 414     -41.933 -86.738 -25.971  1.00  0.43           C  
ATOM   3321  C   ARG A 414     -42.902 -87.606 -26.766  1.00  0.46           C  
ATOM   3322  CB  ARG A 414     -40.490 -87.130 -26.297  1.00  0.40           C  
ATOM   3323  O   ARG A 414     -43.240 -87.284 -27.907  1.00  0.43           O  
ATOM   3324  CG  ARG A 414     -39.945 -86.480 -27.558  1.00  0.40           C  
ATOM   3325  CD  ARG A 414     -38.586 -87.048 -27.944  1.00  0.46           C  
ATOM   3326  NE  ARG A 414     -38.716 -88.298 -28.686  1.00  0.39           N  
ATOM   3327  NH1 ARG A 414     -37.551 -87.559 -30.540  1.00  0.29           N  
ATOM   3328  NH2 ARG A 414     -38.397 -89.689 -30.486  1.00  0.23           N  
ATOM   3329  CZ  ARG A 414     -38.221 -88.513 -29.902  1.00  0.31           C  
ATOM   3330  N   LYS A 415     -44.281 -87.958 -26.304  1.00  0.47           N  
ATOM   3331  CA  LYS A 415     -44.994 -88.749 -27.302  1.00  0.44           C  
ATOM   3332  C   LYS A 415     -46.494 -88.766 -27.023  1.00  0.46           C  
ATOM   3333  CB  LYS A 415     -44.452 -90.179 -27.341  1.00  0.42           C  
ATOM   3334  O   LYS A 415     -47.305 -88.736 -27.951  1.00  0.44           O  
ATOM   3335  CG  LYS A 415     -43.176 -90.336 -28.155  1.00  0.41           C  
ATOM   3336  CD  LYS A 415     -42.748 -91.795 -28.248  1.00  0.43           C  
ATOM   3337  CE  LYS A 415     -41.492 -91.957 -29.094  1.00  0.37           C  
ATOM   3338  NZ  LYS A 415     -41.035 -93.378 -29.140  1.00  0.36           N  
ATOM   3339  N   ALA A 416     -46.775 -88.564 -26.441  1.00  0.47           N  
ATOM   3340  CA  ALA A 416     -47.758 -87.991 -25.526  1.00  0.46           C  
ATOM   3341  C   ALA A 416     -47.345 -86.590 -25.085  1.00  0.46           C  
ATOM   3342  CB  ALA A 416     -47.943 -88.895 -24.310  1.00  0.45           C  
ATOM   3343  O   ALA A 416     -48.198 -85.728 -24.858  1.00  0.46           O  
ATOM   3344  N   GLU A 417     -45.869 -85.282 -24.834  1.00  0.46           N  
ATOM   3345  CA  GLU A 417     -45.122 -84.338 -25.660  1.00  0.44           C  
ATOM   3346  C   GLU A 417     -45.149 -84.747 -27.130  1.00  0.46           C  
ATOM   3347  CB  GLU A 417     -43.675 -84.225 -25.172  1.00  0.43           C  
ATOM   3348  O   GLU A 417     -45.051 -83.898 -28.018  1.00  0.44           O  
ATOM   3349  CG  GLU A 417     -43.488 -83.243 -24.025  1.00  0.44           C  
ATOM   3350  CD  GLU A 417     -42.063 -83.204 -23.495  1.00  0.48           C  
ATOM   3351  OE1 GLU A 417     -41.206 -83.962 -24.003  1.00  0.50           O  
ATOM   3352  OE2 GLU A 417     -41.802 -82.409 -22.564  1.00  0.40           O  
ATOM   3353  N   GLU A 418     -45.974 -85.701 -27.736  1.00  0.44           N  
ATOM   3354  CA  GLU A 418     -46.312 -86.015 -29.121  1.00  0.43           C  
ATOM   3355  C   GLU A 418     -47.808 -86.269 -29.279  1.00  0.44           C  
ATOM   3356  CB  GLU A 418     -45.518 -87.231 -29.606  1.00  0.42           C  
ATOM   3357  O   GLU A 418     -48.404 -85.892 -30.291  1.00  0.43           O  
ATOM   3358  CG  GLU A 418     -45.065 -87.131 -31.055  1.00  0.42           C  
ATOM   3359  CD  GLU A 418     -44.173 -88.285 -31.486  1.00  0.46           C  
ATOM   3360  OE1 GLU A 418     -43.935 -89.205 -30.670  1.00  0.45           O  
ATOM   3361  OE2 GLU A 418     -43.709 -88.269 -32.647  1.00  0.38           O  
ATOM   3362  N   ALA A 419     -48.826 -85.949 -28.319  1.00  0.43           N  
ATOM   3363  CA  ALA A 419     -50.276 -85.961 -28.488  1.00  0.37           C  
ATOM   3364  C   ALA A 419     -50.941 -84.909 -27.604  1.00  0.42           C  
ATOM   3365  CB  ALA A 419     -50.837 -87.346 -28.175  1.00  0.39           C  
ATOM   3366  O   ALA A 419     -51.947 -84.311 -27.991  1.00  0.40           O  
ATOM   3367  N   LEU A 420     -50.517 -83.756 -26.835  1.00  0.45           N  
ATOM   3368  CA  LEU A 420     -49.607 -82.616 -26.805  1.00  0.44           C  
ATOM   3369  C   LEU A 420     -48.919 -82.433 -28.154  1.00  0.45           C  
ATOM   3370  CB  LEU A 420     -48.558 -82.796 -25.704  1.00  0.43           C  
ATOM   3371  O   LEU A 420     -48.636 -81.304 -28.563  1.00  0.44           O  
ATOM   3372  CG  LEU A 420     -48.572 -81.760 -24.579  1.00  0.44           C  
ATOM   3373  CD1 LEU A 420     -48.586 -82.453 -23.221  1.00  0.41           C  
ATOM   3374  CD2 LEU A 420     -47.371 -80.827 -24.696  1.00  0.42           C  
ATOM   3375  N   ARG A 421     -48.575 -82.541 -29.967  1.00  0.47           N  
ATOM   3376  CA  ARG A 421     -49.599 -83.009 -30.895  1.00  0.47           C  
ATOM   3377  C   ARG A 421     -50.816 -83.539 -30.145  1.00  0.47           C  
ATOM   3378  CB  ARG A 421     -49.036 -84.095 -31.814  1.00  0.43           C  
ATOM   3379  O   ARG A 421     -51.947 -83.420 -30.622  1.00  0.46           O  
ATOM   3380  CG  ARG A 421     -48.811 -83.634 -33.246  1.00  0.42           C  
ATOM   3381  CD  ARG A 421     -48.346 -84.775 -34.139  1.00  0.41           C  
ATOM   3382  NE  ARG A 421     -47.044 -84.494 -34.739  1.00  0.41           N  
ATOM   3383  NH1 ARG A 421     -47.084 -86.305 -36.173  1.00  0.36           N  
ATOM   3384  NH2 ARG A 421     -45.287 -84.881 -36.166  1.00  0.32           N  
ATOM   3385  CZ  ARG A 421     -46.475 -85.228 -35.691  1.00  0.39           C  
ATOM   3386  N   ASN A 422     -50.349 -83.311 -29.744  1.00  0.48           N  
ATOM   3387  CA  ASN A 422     -51.626 -83.673 -30.351  1.00  0.47           C  
ATOM   3388  C   ASN A 422     -52.730 -83.791 -29.305  1.00  0.47           C  
ATOM   3389  CB  ASN A 422     -51.496 -84.979 -31.137  1.00  0.44           C  
ATOM   3390  O   ASN A 422     -53.904 -83.570 -29.608  1.00  0.45           O  
ATOM   3391  CG  ASN A 422     -50.744 -84.804 -32.442  1.00  0.44           C  
ATOM   3392  ND2 ASN A 422     -50.209 -85.898 -32.970  1.00  0.48           N  
ATOM   3393  OD1 ASN A 422     -50.643 -83.693 -32.970  1.00  0.50           O  
ATOM   3394  N   ALA A 423     -53.021 -82.987 -28.408  1.00  0.45           N  
ATOM   3395  CA  ALA A 423     -53.297 -82.489 -27.063  1.00  0.44           C  
ATOM   3396  C   ALA A 423     -52.003 -82.157 -26.325  1.00  0.45           C  
ATOM   3397  CB  ALA A 423     -54.108 -83.512 -26.272  1.00  0.43           C  
ATOM   3398  O   ALA A 423     -51.693 -82.764 -25.298  1.00  0.44           O  
ATOM   3399  N   GLY A 424     -50.980 -81.581 -26.449  1.00  0.38           N  
ATOM   3400  CA  GLY A 424     -49.737 -80.868 -26.697  1.00  0.33           C  
ATOM   3401  C   GLY A 424     -49.736 -80.111 -28.012  1.00  0.38           C  
ATOM   3402  O   GLY A 424     -48.702 -79.588 -28.432  1.00  0.35           O  
ATOM   3403  N   ALA A 425     -50.292 -79.692 -28.891  1.00  0.45           N  
ATOM   3404  CA  ALA A 425     -51.318 -78.987 -29.655  1.00  0.42           C  
ATOM   3405  C   ALA A 425     -52.537 -78.686 -28.788  1.00  0.44           C  
ATOM   3406  CB  ALA A 425     -51.727 -79.805 -30.878  1.00  0.42           C  
ATOM   3407  O   ALA A 425     -53.465 -78.003 -29.227  1.00  0.42           O  
ATOM   3408  N   SER A 426     -52.317 -78.335 -27.330  1.00  0.40           N  
ATOM   3409  CA  SER A 426     -53.108 -77.697 -26.282  1.00  0.38           C  
ATOM   3410  C   SER A 426     -52.230 -77.264 -25.113  1.00  0.40           C  
ATOM   3411  CB  SER A 426     -54.203 -78.641 -25.786  1.00  0.37           C  
ATOM   3412  O   SER A 426     -52.551 -76.304 -24.410  1.00  0.38           O  
ATOM   3413  OG  SER A 426     -54.132 -79.889 -26.454  1.00  0.48           O  
ATOM   3414  N   THR A 427     -50.851 -76.736 -25.435  1.00  0.47           N  
ATOM   3415  CA  THR A 427     -49.990 -75.774 -24.756  1.00  0.48           C  
ATOM   3416  C   THR A 427     -48.720 -75.521 -25.564  1.00  0.47           C  
ATOM   3417  CB  THR A 427     -49.615 -76.259 -23.344  1.00  0.45           C  
ATOM   3418  O   THR A 427     -48.002 -74.551 -25.313  1.00  0.45           O  
ATOM   3419  CG2 THR A 427     -49.392 -75.082 -22.399  1.00  0.48           C  
ATOM   3420  OG1 THR A 427     -50.674 -77.076 -22.829  1.00  0.49           O  
ATOM   3421  N   LEU A 428     -48.624 -75.311 -26.973  1.00  0.42           N  
ATOM   3422  CA  LEU A 428     -48.167 -74.557 -28.135  1.00  0.41           C  
ATOM   3423  C   LEU A 428     -49.296 -74.378 -29.145  1.00  0.42           C  
ATOM   3424  CB  LEU A 428     -46.981 -75.262 -28.799  1.00  0.40           C  
ATOM   3425  O   LEU A 428     -49.271 -73.445 -29.951  1.00  0.39           O  
ATOM   3426  CG  LEU A 428     -45.593 -74.715 -28.462  1.00  0.40           C  
ATOM   3427  CD1 LEU A 428     -44.579 -75.852 -28.388  1.00  0.38           C  
ATOM   3428  CD2 LEU A 428     -45.163 -73.675 -29.491  1.00  0.40           C  
ATOM   3429  N   LEU A 429     -50.758 -74.597 -28.874  1.00  0.42           N  
ATOM   3430  CA  LEU A 429     -52.140 -74.148 -28.998  1.00  0.39           C  
ATOM   3431  C   LEU A 429     -52.720 -73.791 -27.634  1.00  0.42           C  
ATOM   3432  CB  LEU A 429     -52.998 -75.229 -29.662  1.00  0.38           C  
ATOM   3433  O   LEU A 429     -53.581 -72.913 -27.531  1.00  0.39           O  
ATOM   3434  CG  LEU A 429     -53.121 -75.156 -31.185  1.00  0.38           C  
ATOM   3435  CD1 LEU A 429     -53.334 -76.549 -31.767  1.00  0.35           C  
ATOM   3436  CD2 LEU A 429     -54.260 -74.224 -31.585  1.00  0.37           C  
ATOM   3437  N   ALA A 430     -51.817 -73.867 -26.436  1.00  0.41           N  
ATOM   3438  CA  ALA A 430     -51.936 -73.115 -25.190  1.00  0.37           C  
ATOM   3439  C   ALA A 430     -50.649 -72.355 -24.883  1.00  0.41           C  
ATOM   3440  CB  ALA A 430     -52.287 -74.050 -24.035  1.00  0.39           C  
ATOM   3441  O   ALA A 430     -50.677 -71.317 -24.218  1.00  0.39           O  
ATOM   3442  N   GLN A 431     -49.833 -72.085 -25.850  1.00  0.44           N  
ATOM   3443  CA  GLN A 431     -48.778 -71.085 -25.975  1.00  0.43           C  
ATOM   3444  C   GLN A 431     -48.520 -70.738 -27.439  1.00  0.44           C  
ATOM   3445  CB  GLN A 431     -47.489 -71.578 -25.317  1.00  0.42           C  
ATOM   3446  O   GLN A 431     -48.032 -69.649 -27.747  1.00  0.41           O  
ATOM   3447  CG  GLN A 431     -47.420 -71.310 -23.820  1.00  0.42           C  
ATOM   3448  CD  GLN A 431     -46.158 -71.858 -23.182  1.00  0.47           C  
ATOM   3449  NE2 GLN A 431     -45.959 -71.555 -21.904  1.00  0.38           N  
ATOM   3450  OE1 GLN A 431     -45.368 -72.549 -23.833  1.00  0.50           O  
ATOM   3451  N   GLU A 432     -49.368 -70.918 -28.516  1.00  0.40           N  
ATOM   3452  CA  GLU A 432     -49.949 -70.234 -29.668  1.00  0.39           C  
ATOM   3453  C   GLU A 432     -51.472 -70.204 -29.581  1.00  0.40           C  
ATOM   3454  CB  GLU A 432     -49.510 -70.907 -30.970  1.00  0.39           C  
ATOM   3455  O   GLU A 432     -52.104 -69.235 -30.007  1.00  0.38           O  
ATOM   3456  CG  GLU A 432     -48.892 -69.950 -31.979  1.00  0.39           C  
ATOM   3457  CD  GLU A 432     -47.787 -70.584 -32.809  1.00  0.45           C  
ATOM   3458  OE1 GLU A 432     -47.454 -71.767 -32.573  1.00  0.44           O  
ATOM   3459  OE2 GLU A 432     -47.250 -69.891 -33.703  1.00  0.40           O  
ATOM   3460  N   ALA A 433     -52.175 -70.997 -28.529  1.00  0.40           N  
ATOM   3461  CA  ALA A 433     -53.525 -70.822 -27.999  1.00  0.35           C  
ATOM   3462  C   ALA A 433     -53.490 -70.218 -26.598  1.00  0.40           C  
ATOM   3463  CB  ALA A 433     -54.267 -72.156 -27.982  1.00  0.36           C  
ATOM   3464  O   ALA A 433     -54.456 -69.586 -26.164  1.00  0.37           O  
ATOM   3465  N   LYS A 434     -52.312 -69.830 -26.113  1.00  0.45           N  
ATOM   3466  CA  LYS A 434     -52.062 -68.881 -25.033  1.00  0.45           C  
ATOM   3467  C   LYS A 434     -51.137 -67.757 -25.491  1.00  0.45           C  
ATOM   3468  CB  LYS A 434     -51.461 -69.593 -23.820  1.00  0.43           C  
ATOM   3469  O   LYS A 434     -51.138 -66.670 -24.911  1.00  0.43           O  
ATOM   3470  CG  LYS A 434     -51.914 -69.027 -22.482  1.00  0.43           C  
ATOM   3471  CD  LYS A 434     -51.717 -70.032 -21.355  1.00  0.50           C  
ATOM   3472  CE  LYS A 434     -52.173 -69.467 -20.016  1.00  0.40           C  
ATOM   3473  NZ  LYS A 434     -51.952 -70.437 -18.902  1.00  0.38           N  
ATOM   3474  N   ARG A 435     -50.572 -67.835 -26.763  1.00  0.38           N  
ATOM   3475  CA  ARG A 435     -50.102 -66.713 -27.570  1.00  0.40           C  
ATOM   3476  C   ARG A 435     -51.118 -66.349 -28.647  1.00  0.38           C  
ATOM   3477  CB  ARG A 435     -48.752 -67.042 -28.212  1.00  0.36           C  
ATOM   3478  O   ARG A 435     -51.259 -65.178 -29.004  1.00  0.35           O  
ATOM   3479  CG  ARG A 435     -47.943 -65.816 -28.607  1.00  0.37           C  
ATOM   3480  CD  ARG A 435     -46.621 -66.199 -29.257  1.00  0.43           C  
ATOM   3481  NE  ARG A 435     -46.519 -65.678 -30.617  1.00  0.38           N  
ATOM   3482  NH1 ARG A 435     -44.261 -66.115 -30.835  1.00  0.29           N  
ATOM   3483  NH2 ARG A 435     -45.419 -65.154 -32.564  1.00  0.24           N  
ATOM   3484  CZ  ARG A 435     -45.400 -65.650 -31.336  1.00  0.31           C  
ATOM   3485  N   ILE A 436     -52.258 -67.300 -28.823  1.00  0.41           N  
ATOM   3486  CA  ILE A 436     -53.440 -67.015 -29.629  1.00  0.37           C  
ATOM   3487  C   ILE A 436     -54.695 -67.158 -28.772  1.00  0.40           C  
ATOM   3488  CB  ILE A 436     -53.522 -67.945 -30.861  1.00  0.36           C  
ATOM   3489  O   ILE A 436     -55.666 -66.420 -28.954  1.00  0.37           O  
ATOM   3490  CG1 ILE A 436     -52.366 -67.657 -31.826  1.00  0.39           C  
ATOM   3491  CG2 ILE A 436     -54.874 -67.791 -31.564  1.00  0.38           C  
ATOM   3492  CD1 ILE A 436     -52.242 -68.664 -32.961  1.00  0.30           C  
ATOM   3493  N   GLU A 437     -54.490 -67.588 -27.278  1.00  0.43           N  
ATOM   3494  CA  GLU A 437     -55.429 -67.435 -26.171  1.00  0.40           C  
ATOM   3495  C   GLU A 437     -54.951 -66.375 -25.184  1.00  0.42           C  
ATOM   3496  CB  GLU A 437     -55.632 -68.771 -25.451  1.00  0.39           C  
ATOM   3497  O   GLU A 437     -55.763 -65.678 -24.571  1.00  0.40           O  
ATOM   3498  CG  GLU A 437     -57.030 -68.954 -24.878  1.00  0.38           C  
ATOM   3499  CD  GLU A 437     -57.220 -70.289 -24.176  1.00  0.42           C  
ATOM   3500  OE1 GLU A 437     -56.279 -71.115 -24.176  1.00  0.40           O  
ATOM   3501  OE2 GLU A 437     -58.320 -70.512 -23.622  1.00  0.34           O  
ATOM   3502  N   LEU A 438     -53.698 -65.802 -25.327  1.00  0.47           N  
ATOM   3503  CA  LEU A 438     -53.119 -64.592 -24.754  1.00  0.47           C  
ATOM   3504  C   LEU A 438     -52.840 -63.557 -25.839  1.00  0.47           C  
ATOM   3505  CB  LEU A 438     -51.827 -64.920 -24.001  1.00  0.44           C  
ATOM   3506  O   LEU A 438     -52.888 -62.352 -25.581  1.00  0.44           O  
ATOM   3507  CG  LEU A 438     -51.986 -65.399 -22.557  1.00  0.44           C  
ATOM   3508  CD1 LEU A 438     -50.773 -66.220 -22.134  1.00  0.40           C  
ATOM   3509  CD2 LEU A 438     -52.190 -64.213 -21.620  1.00  0.42           C  
ATOM   3510  N   ASP A 439     -53.267 -63.868 -26.983  1.00  0.45           N  
ATOM   3511  CA  ASP A 439     -53.584 -63.007 -28.118  1.00  0.48           C  
ATOM   3512  C   ASP A 439     -55.041 -63.174 -28.544  1.00  0.45           C  
ATOM   3513  CB  ASP A 439     -52.654 -63.307 -29.295  1.00  0.43           C  
ATOM   3514  O   ASP A 439     -55.668 -62.224 -29.017  1.00  0.43           O  
ATOM   3515  CG  ASP A 439     -51.642 -62.203 -29.547  1.00  0.44           C  
ATOM   3516  OD1 ASP A 439     -51.618 -61.212 -28.786  1.00  0.47           O  
ATOM   3517  OD2 ASP A 439     -50.864 -62.324 -30.518  1.00  0.48           O  
ATOM   3518  N   SER A 440     -55.912 -64.244 -27.795  1.00  0.38           N  
ATOM   3519  CA  SER A 440     -57.334 -64.422 -28.070  1.00  0.37           C  
ATOM   3520  C   SER A 440     -58.160 -64.330 -26.791  1.00  0.38           C  
ATOM   3521  CB  SER A 440     -57.584 -65.768 -28.752  1.00  0.36           C  
ATOM   3522  O   SER A 440     -59.308 -63.883 -26.819  1.00  0.35           O  
ATOM   3523  OG  SER A 440     -56.360 -66.385 -29.110  1.00  0.43           O  
ATOM   3524  N   VAL A 441     -57.314 -64.096 -25.570  1.00  0.42           N  
ATOM   3525  CA  VAL A 441     -57.892 -63.621 -24.317  1.00  0.39           C  
ATOM   3526  C   VAL A 441     -57.347 -62.232 -23.991  1.00  0.42           C  
ATOM   3527  CB  VAL A 441     -57.600 -64.594 -23.152  1.00  0.39           C  
ATOM   3528  O   VAL A 441     -58.076 -61.376 -23.483  1.00  0.39           O  
ATOM   3529  CG1 VAL A 441     -58.100 -64.017 -21.829  1.00  0.43           C  
ATOM   3530  CG2 VAL A 441     -58.240 -65.954 -23.421  1.00  0.42           C  
ATOM   3531  N   ALA A 442     -56.126 -61.721 -24.777  1.00  0.47           N  
ATOM   3532  CA  ALA A 442     -55.616 -60.366 -24.967  1.00  0.48           C  
ATOM   3533  C   ALA A 442     -56.350 -59.657 -26.101  1.00  0.47           C  
ATOM   3534  CB  ALA A 442     -54.115 -60.396 -25.246  1.00  0.44           C  
ATOM   3535  O   ALA A 442     -56.557 -58.442 -26.052  1.00  0.44           O  
ATOM   3536  N   ARG A 443     -57.064 -60.532 -26.977  1.00  0.44           N  
ATOM   3537  CA  ARG A 443     -57.981 -60.112 -28.031  1.00  0.44           C  
ATOM   3538  C   ARG A 443     -59.425 -60.441 -27.664  1.00  0.43           C  
ATOM   3539  CB  ARG A 443     -57.614 -60.776 -29.360  1.00  0.41           C  
ATOM   3540  O   ARG A 443     -60.354 -59.772 -28.120  1.00  0.40           O  
ATOM   3541  CG  ARG A 443     -56.541 -60.036 -30.142  1.00  0.41           C  
ATOM   3542  CD  ARG A 443     -56.208 -60.742 -31.449  1.00  0.47           C  
ATOM   3543  NE  ARG A 443     -55.083 -60.110 -32.132  1.00  0.44           N  
ATOM   3544  NH1 ARG A 443     -55.300 -61.343 -34.073  1.00  0.31           N  
ATOM   3545  NH2 ARG A 443     -53.641 -59.773 -33.887  1.00  0.25           N  
ATOM   3546  CZ  ARG A 443     -54.677 -60.410 -33.363  1.00  0.34           C  
ATOM   3547  N   LEU A 444     -59.677 -61.217 -26.422  1.00  0.40           N  
ATOM   3548  CA  LEU A 444     -61.012 -61.531 -25.923  1.00  0.39           C  
ATOM   3549  C   LEU A 444     -61.281 -60.815 -24.603  1.00  0.40           C  
ATOM   3550  CB  LEU A 444     -61.174 -63.042 -25.740  1.00  0.38           C  
ATOM   3551  O   LEU A 444     -62.413 -60.408 -24.333  1.00  0.37           O  
ATOM   3552  CG  LEU A 444     -62.553 -63.620 -26.064  1.00  0.39           C  
ATOM   3553  CD1 LEU A 444     -62.544 -64.269 -27.444  1.00  0.35           C  
ATOM   3554  CD2 LEU A 444     -62.976 -64.625 -24.998  1.00  0.37           C  
ATOM   3555  N   GLU A 445     -60.202 -60.343 -24.016  1.00  0.46           N  
ATOM   3556  CA  GLU A 445     -60.421 -59.407 -22.917  1.00  0.46           C  
ATOM   3557  C   GLU A 445     -60.306 -57.962 -23.392  1.00  0.46           C  
ATOM   3558  CB  GLU A 445     -59.429 -59.669 -21.781  1.00  0.45           C  
ATOM   3559  O   GLU A 445     -60.979 -57.074 -22.864  1.00  0.45           O  
ATOM   3560  CG  GLU A 445     -59.943 -60.637 -20.726  1.00  0.44           C  
ATOM   3561  CD  GLU A 445     -59.976 -60.040 -19.329  1.00  0.49           C  
ATOM   3562  OE1 GLU A 445     -59.380 -58.960 -19.116  1.00  0.49           O  
ATOM   3563  OE2 GLU A 445     -60.603 -60.658 -18.439  1.00  0.43           O  
ATOM   3564  N   ALA A 446     -59.545 -57.686 -24.884  1.00  0.42           N  
ATOM   3565  CA  ALA A 446     -59.655 -56.586 -25.839  1.00  0.44           C  
ATOM   3566  C   ALA A 446     -60.978 -56.649 -26.597  1.00  0.42           C  
ATOM   3567  CB  ALA A 446     -58.483 -56.612 -26.817  1.00  0.40           C  
ATOM   3568  O   ALA A 446     -61.536 -55.615 -26.971  1.00  0.40           O  
ATOM   3569  N   PHE A 447     -61.761 -57.775 -26.280  1.00  0.38           N  
ATOM   3570  CA  PHE A 447     -63.038 -57.966 -26.959  1.00  0.37           C  
ATOM   3571  C   PHE A 447     -64.162 -58.169 -25.950  1.00  0.38           C  
ATOM   3572  CB  PHE A 447     -62.967 -59.162 -27.913  1.00  0.35           C  
ATOM   3573  O   PHE A 447     -65.285 -57.707 -26.163  1.00  0.35           O  
ATOM   3574  CG  PHE A 447     -64.146 -59.269 -28.842  1.00  0.35           C  
ATOM   3575  CD1 PHE A 447     -64.188 -58.534 -30.021  1.00  0.30           C  
ATOM   3576  CD2 PHE A 447     -65.213 -60.104 -28.536  1.00  0.33           C  
ATOM   3577  CE1 PHE A 447     -65.278 -58.630 -30.883  1.00  0.32           C  
ATOM   3578  CE2 PHE A 447     -66.305 -60.205 -29.393  1.00  0.39           C  
ATOM   3579  CZ  PHE A 447     -66.337 -59.467 -30.565  1.00  0.29           C  
ATOM   3580  N   LYS A 448     -63.869 -58.399 -24.723  1.00  0.39           N  
ATOM   3581  CA  LYS A 448     -64.924 -58.683 -23.754  1.00  0.37           C  
ATOM   3582  C   LYS A 448     -64.963 -57.622 -22.658  1.00  0.39           C  
ATOM   3583  CB  LYS A 448     -64.727 -60.068 -23.136  1.00  0.37           C  
ATOM   3584  O   LYS A 448     -66.025 -57.336 -22.102  1.00  0.37           O  
ATOM   3585  CG  LYS A 448     -65.730 -61.107 -23.615  1.00  0.37           C  
ATOM   3586  CD  LYS A 448     -65.473 -62.466 -22.977  1.00  0.43           C  
ATOM   3587  CE  LYS A 448     -66.483 -63.505 -23.446  1.00  0.34           C  
ATOM   3588  NZ  LYS A 448     -66.210 -64.849 -22.856  1.00  0.33           N  
ATOM   3589  N   SER A 449     -63.974 -56.670 -22.582  1.00  0.45           N  
ATOM   3590  CA  SER A 449     -64.023 -55.396 -21.872  1.00  0.44           C  
ATOM   3591  C   SER A 449     -64.462 -54.265 -22.795  1.00  0.45           C  
ATOM   3592  CB  SER A 449     -62.660 -55.068 -21.263  1.00  0.43           C  
ATOM   3593  O   SER A 449     -65.007 -53.259 -22.337  1.00  0.43           O  
ATOM   3594  OG  SER A 449     -62.409 -53.674 -21.312  1.00  0.52           O  
ATOM   3595  N   GLN A 450     -64.583 -54.558 -24.213  1.00  0.41           N  
ATOM   3596  CA  GLN A 450     -65.224 -54.012 -25.405  1.00  0.44           C  
ATOM   3597  C   GLN A 450     -66.609 -54.619 -25.611  1.00  0.41           C  
ATOM   3598  CB  GLN A 450     -64.357 -54.254 -26.641  1.00  0.40           C  
ATOM   3599  O   GLN A 450     -67.440 -54.054 -26.325  1.00  0.40           O  
ATOM   3600  CG  GLN A 450     -63.402 -53.110 -26.956  1.00  0.44           C  
ATOM   3601  CD  GLN A 450     -62.558 -53.372 -28.188  1.00  0.52           C  
ATOM   3602  NE2 GLN A 450     -61.770 -52.380 -28.590  1.00  0.40           N  
ATOM   3603  OE1 GLN A 450     -62.612 -54.458 -28.775  1.00  0.54           O  
ATOM   3604  N   THR A 451     -67.465 -55.227 -24.677  1.00  0.39           N  
ATOM   3605  CA  THR A 451     -68.880 -55.580 -24.698  1.00  0.36           C  
ATOM   3606  C   THR A 451     -69.431 -55.692 -23.280  1.00  0.39           C  
ATOM   3607  CB  THR A 451     -69.114 -56.905 -25.448  1.00  0.34           C  
ATOM   3608  O   THR A 451     -70.648 -55.698 -23.079  1.00  0.37           O  
ATOM   3609  CG2 THR A 451     -69.750 -56.659 -26.813  1.00  0.40           C  
ATOM   3610  OG1 THR A 451     -67.859 -57.571 -25.632  1.00  0.48           O  
ATOM   3611  N   THR A 452     -68.823 -55.162 -22.630  1.00  0.42           N  
ATOM   3612  CA  THR A 452     -69.614 -54.971 -21.419  1.00  0.40           C  
ATOM   3613  C   THR A 452     -69.875 -53.488 -21.173  1.00  0.42           C  
ATOM   3614  CB  THR A 452     -68.914 -55.583 -20.192  1.00  0.37           C  
ATOM   3615  O   THR A 452     -68.949 -52.730 -20.875  1.00  0.40           O  
ATOM   3616  CG2 THR A 452     -69.932 -56.069 -19.165  1.00  0.40           C  
ATOM   3617  OG1 THR A 452     -68.109 -56.691 -20.611  1.00  0.47           O  
ATOM   3618  N   SER A 453     -69.841 -53.359 -22.996  1.00  0.38           N  
ATOM   3619  CA  SER A 453     -71.265 -53.672 -22.935  1.00  0.40           C  
ATOM   3620  C   SER A 453     -72.012 -52.680 -22.048  1.00  0.39           C  
ATOM   3621  CB  SER A 453     -71.480 -55.094 -22.415  1.00  0.34           C  
ATOM   3622  O   SER A 453     -71.722 -52.566 -20.856  1.00  0.37           O  
ATOM   3623  OG  SER A 453     -70.748 -56.028 -23.190  1.00  0.42           O  
ATOM   3624  N   ALA A 454     -71.465 -51.895 -22.997  1.00  0.39           N  
ATOM   3625  CA  ALA A 454     -72.908 -52.012 -23.194  1.00  0.38           C  
ATOM   3626  C   ALA A 454     -73.672 -51.285 -22.091  1.00  0.39           C  
ATOM   3627  CB  ALA A 454     -73.321 -53.481 -23.244  1.00  0.33           C  
ATOM   3628  O   ALA A 454     -74.762 -50.759 -22.325  1.00  0.36           O  
ATOM   3629  N   GLN A 455     -73.386 -50.659 -21.902  1.00  0.35           N  
ATOM   3630  CA  GLN A 455     -74.694 -50.532 -21.268  1.00  0.33           C  
ATOM   3631  C   GLN A 455     -74.697 -49.411 -20.233  1.00  0.35           C  
ATOM   3632  CB  GLN A 455     -75.104 -51.852 -20.613  1.00  0.31           C  
ATOM   3633  O   GLN A 455     -75.715 -48.746 -20.033  1.00  0.33           O  
ATOM   3634  CG  GLN A 455     -76.245 -52.564 -21.327  1.00  0.32           C  
ATOM   3635  CD  GLN A 455     -76.569 -53.914 -20.715  1.00  0.37           C  
ATOM   3636  NE2 GLN A 455     -77.683 -54.503 -21.134  1.00  0.30           N  
ATOM   3637  OE1 GLN A 455     -75.823 -54.423 -19.872  1.00  0.40           O  
ATOM   3638  N   THR A 456     -74.075 -48.771 -20.580  1.00  0.44           N  
ATOM   3639  CA  THR A 456     -74.825 -48.018 -19.581  1.00  0.41           C  
ATOM   3640  C   THR A 456     -74.092 -46.732 -19.211  1.00  0.43           C  
ATOM   3641  CB  THR A 456     -75.065 -48.858 -18.313  1.00  0.38           C  
ATOM   3642  O   THR A 456     -74.723 -45.707 -18.945  1.00  0.41           O  
ATOM   3643  CG2 THR A 456     -76.241 -48.316 -17.509  1.00  0.41           C  
ATOM   3644  OG1 THR A 456     -75.342 -50.213 -18.690  1.00  0.48           O  
ATOM   3645  N   ALA A 457     -72.935 -46.401 -19.977  1.00  0.43           N  
ATOM   3646  CA  ALA A 457     -72.179 -45.181 -19.707  1.00  0.43           C  
ATOM   3647  C   ALA A 457     -72.199 -44.246 -20.913  1.00  0.42           C  
ATOM   3648  CB  ALA A 457     -70.741 -45.519 -19.323  1.00  0.39           C  
ATOM   3649  O   ALA A 457     -71.841 -43.071 -20.802  1.00  0.40           O  
ATOM   3650  N   LEU A 458     -73.277 -44.483 -21.908  1.00  0.32           N  
ATOM   3651  CA  LEU A 458     -74.422 -44.131 -22.739  1.00  0.34           C  
ATOM   3652  C   LEU A 458     -75.208 -42.978 -22.122  1.00  0.32           C  
ATOM   3653  CB  LEU A 458     -75.338 -45.342 -22.932  1.00  0.29           C  
ATOM   3654  O   LEU A 458     -75.846 -42.203 -22.838  1.00  0.30           O  
ATOM   3655  CG  LEU A 458     -75.210 -46.083 -24.264  1.00  0.31           C  
ATOM   3656  CD1 LEU A 458     -75.334 -47.588 -24.048  1.00  0.26           C  
ATOM   3657  CD2 LEU A 458     -76.261 -45.591 -25.253  1.00  0.29           C  
ATOM   3658  N   SER A 459     -74.827 -42.438 -21.456  1.00  0.41           N  
ATOM   3659  CA  SER A 459     -75.703 -41.400 -20.923  1.00  0.39           C  
ATOM   3660  C   SER A 459     -74.931 -40.115 -20.644  1.00  0.40           C  
ATOM   3661  CB  SER A 459     -76.387 -41.881 -19.642  1.00  0.35           C  
ATOM   3662  O   SER A 459     -75.485 -39.018 -20.742  1.00  0.38           O  
ATOM   3663  OG  SER A 459     -77.752 -41.502 -19.629  1.00  0.46           O  
ATOM   3664  N   GLY A 460     -73.567 -40.069 -21.285  1.00  0.55           N  
ATOM   3665  CA  GLY A 460     -72.550 -39.159 -20.783  1.00  0.52           C  
ATOM   3666  C   GLY A 460     -71.879 -38.352 -21.878  1.00  0.53           C  
ATOM   3667  O   GLY A 460     -71.525 -37.189 -21.671  1.00  0.48           O  
ATOM   3668  N   ASP A 461     -72.138 -38.494 -23.603  1.00  0.52           N  
ATOM   3669  CA  ASP A 461     -72.313 -38.029 -24.975  1.00  0.53           C  
ATOM   3670  C   ASP A 461     -73.612 -37.240 -25.126  1.00  0.52           C  
ATOM   3671  CB  ASP A 461     -72.299 -39.210 -25.948  1.00  0.43           C  
ATOM   3672  O   ASP A 461     -73.694 -36.320 -25.943  1.00  0.45           O  
ATOM   3673  CG  ASP A 461     -70.914 -39.513 -26.492  1.00  0.44           C  
ATOM   3674  OD1 ASP A 461     -70.023 -38.640 -26.415  1.00  0.48           O  
ATOM   3675  OD2 ASP A 461     -70.712 -40.635 -27.006  1.00  0.63           O  
ATOM   3676  N   LEU A 462     -74.265 -36.561 -24.035  1.00  0.38           N  
ATOM   3677  CA  LEU A 462     -75.535 -35.849 -24.118  1.00  0.38           C  
ATOM   3678  C   LEU A 462     -75.411 -34.446 -23.534  1.00  0.38           C  
ATOM   3679  CB  LEU A 462     -76.634 -36.623 -23.385  1.00  0.33           C  
ATOM   3680  O   LEU A 462     -76.014 -33.500 -24.046  1.00  0.35           O  
ATOM   3681  CG  LEU A 462     -77.889 -36.950 -24.196  1.00  0.33           C  
ATOM   3682  CD1 LEU A 462     -78.112 -38.458 -24.242  1.00  0.29           C  
ATOM   3683  CD2 LEU A 462     -79.105 -36.243 -23.608  1.00  0.33           C  
ATOM   3684  N   ASP A 463     -74.222 -34.207 -23.258  1.00  0.56           N  
ATOM   3685  CA  ASP A 463     -74.266 -32.844 -22.738  1.00  0.56           C  
ATOM   3686  C   ASP A 463     -73.159 -31.987 -23.349  1.00  0.55           C  
ATOM   3687  CB  ASP A 463     -74.147 -32.848 -21.213  1.00  0.48           C  
ATOM   3688  O   ASP A 463     -73.348 -30.791 -23.578  1.00  0.52           O  
ATOM   3689  CG  ASP A 463     -75.467 -33.123 -20.515  1.00  0.44           C  
ATOM   3690  OD1 ASP A 463     -76.531 -33.030 -21.165  1.00  0.52           O  
ATOM   3691  OD2 ASP A 463     -75.444 -33.432 -19.304  1.00  0.57           O  
ATOM   3692  N   ALA A 464     -72.006 -32.417 -24.558  1.00  0.55           N  
ATOM   3693  CA  ALA A 464     -71.183 -32.138 -25.732  1.00  0.57           C  
ATOM   3694  C   ALA A 464     -72.008 -31.489 -26.839  1.00  0.55           C  
ATOM   3695  CB  ALA A 464     -70.530 -33.421 -26.241  1.00  0.50           C  
ATOM   3696  O   ALA A 464     -71.498 -30.661 -27.598  1.00  0.52           O  
ATOM   3697  N   LEU A 465     -73.130 -30.802 -26.700  1.00  0.40           N  
ATOM   3698  CA  LEU A 465     -74.067 -30.259 -27.677  1.00  0.43           C  
ATOM   3699  C   LEU A 465     -74.755 -29.011 -27.134  1.00  0.38           C  
ATOM   3700  CB  LEU A 465     -75.115 -31.309 -28.057  1.00  0.33           C  
ATOM   3701  O   LEU A 465     -75.084 -28.097 -27.894  1.00  0.35           O  
ATOM   3702  CG  LEU A 465     -75.537 -31.344 -29.526  1.00  0.35           C  
ATOM   3703  CD1 LEU A 465     -74.847 -32.496 -30.249  1.00  0.31           C  
ATOM   3704  CD2 LEU A 465     -77.053 -31.462 -29.645  1.00  0.37           C  
ATOM   3705  N   LYS A 466     -74.332 -28.531 -26.056  1.00  0.43           N  
ATOM   3706  CA  LYS A 466     -74.978 -27.315 -25.570  1.00  0.41           C  
ATOM   3707  C   LYS A 466     -73.956 -26.208 -25.327  1.00  0.42           C  
ATOM   3708  CB  LYS A 466     -75.760 -27.598 -24.286  1.00  0.35           C  
ATOM   3709  O   LYS A 466     -74.272 -25.024 -25.462  1.00  0.38           O  
ATOM   3710  CG  LYS A 466     -77.221 -27.954 -24.516  1.00  0.35           C  
ATOM   3711  CD  LYS A 466     -77.938 -28.248 -23.205  1.00  0.44           C  
ATOM   3712  CE  LYS A 466     -79.396 -28.624 -23.436  1.00  0.29           C  
ATOM   3713  NZ  LYS A 466     -80.067 -29.045 -22.170  1.00  0.31           N  
ATOM   3714  N   ARG A 467     -72.805 -26.414 -25.919  1.00  0.56           N  
ATOM   3715  CA  ARG A 467     -71.487 -25.808 -26.073  1.00  0.54           C  
ATOM   3716  C   ARG A 467     -71.297 -25.260 -27.484  1.00  0.55           C  
ATOM   3717  CB  ARG A 467     -70.387 -26.822 -25.753  1.00  0.50           C  
ATOM   3718  O   ARG A 467     -70.530 -24.318 -27.692  1.00  0.52           O  
ATOM   3719  CG  ARG A 467     -70.045 -26.914 -24.274  1.00  0.49           C  
ATOM   3720  CD  ARG A 467     -68.922 -27.909 -24.015  1.00  0.54           C  
ATOM   3721  NE  ARG A 467     -69.117 -28.626 -22.758  1.00  0.40           N  
ATOM   3722  NH1 ARG A 467     -67.016 -29.588 -22.743  1.00  0.26           N  
ATOM   3723  NH2 ARG A 467     -68.489 -30.013 -21.039  1.00  0.19           N  
ATOM   3724  CZ  ARG A 467     -68.207 -29.408 -22.183  1.00  0.34           C  
ATOM   3725  N   THR A 468     -72.554 -25.183 -28.398  1.00  0.41           N  
ATOM   3726  CA  THR A 468     -73.371 -24.583 -29.446  1.00  0.43           C  
ATOM   3727  C   THR A 468     -74.048 -23.311 -28.943  1.00  0.40           C  
ATOM   3728  CB  THR A 468     -74.438 -25.569 -29.955  1.00  0.32           C  
ATOM   3729  O   THR A 468     -74.946 -23.371 -28.100  1.00  0.35           O  
ATOM   3730  CG2 THR A 468     -75.018 -25.112 -31.290  1.00  0.34           C  
ATOM   3731  OG1 THR A 468     -73.845 -26.862 -30.123  1.00  0.40           O  
ATOM   3732  N   ILE A 469     -73.578 -22.701 -28.297  1.00  0.43           N  
ATOM   3733  CA  ILE A 469     -74.513 -21.582 -28.345  1.00  0.42           C  
ATOM   3734  C   ILE A 469     -73.794 -20.293 -27.953  1.00  0.41           C  
ATOM   3735  CB  ILE A 469     -75.728 -21.820 -27.421  1.00  0.32           C  
ATOM   3736  O   ILE A 469     -74.025 -19.239 -28.551  1.00  0.36           O  
ATOM   3737  CG1 ILE A 469     -76.554 -23.010 -27.921  1.00  0.32           C  
ATOM   3738  CG2 ILE A 469     -76.589 -20.557 -27.325  1.00  0.31           C  
ATOM   3739  CD1 ILE A 469     -77.667 -23.434 -26.972  1.00  0.26           C  
ATOM   3740  N   ALA A 470     -72.954 -20.434 -28.247  1.00  0.49           N  
ATOM   3741  CA  ALA A 470     -72.909 -19.057 -27.764  1.00  0.45           C  
ATOM   3742  C   ALA A 470     -71.583 -18.393 -28.124  1.00  0.48           C  
ATOM   3743  CB  ALA A 470     -73.129 -19.014 -26.254  1.00  0.39           C  
ATOM   3744  O   ALA A 470     -71.504 -17.167 -28.233  1.00  0.43           O  
ATOM   3745  N   ASN A 471     -70.877 -18.816 -29.009  1.00  0.47           N  
ATOM   3746  CA  ASN A 471     -69.452 -18.502 -28.998  1.00  0.49           C  
ATOM   3747  C   ASN A 471     -68.934 -18.201 -30.402  1.00  0.47           C  
ATOM   3748  CB  ASN A 471     -68.654 -19.646 -28.371  1.00  0.42           C  
ATOM   3749  O   ASN A 471     -68.583 -19.118 -31.148  1.00  0.44           O  
ATOM   3750  CG  ASN A 471     -68.732 -19.652 -26.857  1.00  0.41           C  
ATOM   3751  ND2 ASN A 471     -68.431 -20.794 -26.251  1.00  0.44           N  
ATOM   3752  OD1 ASN A 471     -69.061 -18.637 -26.236  1.00  0.48           O  
ATOM   3753  N   ASP A 472     -70.062 -16.969 -30.913  1.00  0.60           N  
ATOM   3754  CA  ASP A 472     -70.300 -15.618 -31.412  1.00  0.60           C  
ATOM   3755  C   ASP A 472     -69.032 -14.771 -31.331  1.00  0.59           C  
ATOM   3756  CB  ASP A 472     -71.432 -14.949 -30.629  1.00  0.49           C  
ATOM   3757  O   ASP A 472     -68.628 -14.352 -30.244  1.00  0.52           O  
ATOM   3758  CG  ASP A 472     -72.729 -14.868 -31.414  1.00  0.46           C  
ATOM   3759  OD1 ASP A 472     -72.731 -15.185 -32.623  1.00  0.51           O  
ATOM   3760  OD2 ASP A 472     -73.758 -14.481 -30.819  1.00  0.62           O  
ATOM   3761  N   ILE A 473     -68.440 -14.867 -31.795  1.00  0.49           N  
ATOM   3762  CA  ILE A 473     -67.673 -13.626 -31.785  1.00  0.52           C  
ATOM   3763  C   ILE A 473     -66.481 -13.749 -32.732  1.00  0.49           C  
ATOM   3764  CB  ILE A 473     -67.191 -13.271 -30.361  1.00  0.42           C  
ATOM   3765  O   ILE A 473     -65.571 -14.547 -32.495  1.00  0.45           O  
ATOM   3766  CG1 ILE A 473     -68.389 -13.089 -29.421  1.00  0.43           C  
ATOM   3767  CG2 ILE A 473     -66.318 -12.012 -30.384  1.00  0.41           C  
ATOM   3768  CD1 ILE A 473     -68.005 -12.862 -27.966  1.00  0.38           C  
ATOM   3769  N   ARG A 474     -67.012 -13.524 -33.796  1.00  0.48           N  
ATOM   3770  CA  ARG A 474     -66.315 -12.310 -34.209  1.00  0.47           C  
ATOM   3771  C   ARG A 474     -65.648 -12.497 -35.567  1.00  0.49           C  
ATOM   3772  CB  ARG A 474     -65.273 -11.906 -33.164  1.00  0.40           C  
ATOM   3773  O   ARG A 474     -65.355 -11.521 -36.260  1.00  0.45           O  
ATOM   3774  CG  ARG A 474     -65.721 -10.774 -32.253  1.00  0.38           C  
ATOM   3775  CD  ARG A 474     -64.609 -10.334 -31.311  1.00  0.50           C  
ATOM   3776  NE  ARG A 474     -65.094  -9.393 -30.305  1.00  0.35           N  
ATOM   3777  NH1 ARG A 474     -63.039  -9.093 -29.294  1.00  0.26           N  
ATOM   3778  NH2 ARG A 474     -64.883  -7.984 -28.505  1.00  0.20           N  
ATOM   3779  CZ  ARG A 474     -64.338  -8.826 -29.370  1.00  0.28           C  
ATOM   3780  N   PRO A 475     -65.664 -13.152 -37.154  1.00  0.51           N  
ATOM   3781  CA  PRO A 475     -65.206 -13.022 -38.539  1.00  0.53           C  
ATOM   3782  C   PRO A 475     -65.901 -11.886 -39.286  1.00  0.49           C  
ATOM   3783  CB  PRO A 475     -65.559 -14.378 -39.156  1.00  0.43           C  
ATOM   3784  O   PRO A 475     -67.127 -11.761 -39.226  1.00  0.43           O  
ATOM   3785  CG  PRO A 475     -66.200 -15.147 -38.047  1.00  0.46           C  
ATOM   3786  CD  PRO A 475     -66.330 -14.244 -36.854  1.00  0.52           C  
ATOM   3787  N   LYS A 476     -65.403 -10.533 -39.292  1.00  0.40           N  
ATOM   3788  CA  LYS A 476     -65.438  -9.521 -40.344  1.00  0.36           C  
ATOM   3789  C   LYS A 476     -66.626  -8.581 -40.162  1.00  0.39           C  
ATOM   3790  CB  LYS A 476     -65.498 -10.181 -41.722  1.00  0.34           C  
ATOM   3791  O   LYS A 476     -67.780  -9.009 -40.235  1.00  0.37           O  
ATOM   3792  CG  LYS A 476     -64.148 -10.653 -42.241  1.00  0.35           C  
ATOM   3793  CD  LYS A 476     -64.254 -11.197 -43.660  1.00  0.39           C  
ATOM   3794  CE  LYS A 476     -62.905 -11.678 -44.178  1.00  0.36           C  
ATOM   3795  NZ  LYS A 476     -63.013 -12.263 -45.548  1.00  0.35           N  
ATOM   3796  N   GLN A 477     -66.262  -8.334 -39.645  1.00  0.43           N  
ATOM   3797  CA  GLN A 477     -67.198  -7.301 -39.215  1.00  0.40           C  
ATOM   3798  C   GLN A 477     -67.210  -7.168 -37.695  1.00  0.42           C  
ATOM   3799  CB  GLN A 477     -68.606  -7.605 -39.727  1.00  0.39           C  
ATOM   3800  O   GLN A 477     -67.857  -6.271 -37.150  1.00  0.42           O  
ATOM   3801  CG  GLN A 477     -69.241  -6.456 -40.500  1.00  0.38           C  
ATOM   3802  CD  GLN A 477     -70.511  -6.866 -41.222  1.00  0.37           C  
ATOM   3803  NE2 GLN A 477     -71.205  -5.891 -41.799  1.00  0.30           N  
ATOM   3804  OE1 GLN A 477     -70.864  -8.049 -41.262  1.00  0.40           O  
ATOM   3805  N   ALA A 478     -65.967  -8.247 -38.308  1.00  0.40           N  
ATOM   3806  CA  ALA A 478     -65.793  -7.923 -39.722  1.00  0.40           C  
ATOM   3807  C   ALA A 478     -65.600  -6.422 -39.921  1.00  0.39           C  
ATOM   3808  CB  ALA A 478     -66.990  -8.414 -40.531  1.00  0.34           C  
ATOM   3809  O   ALA A 478     -64.815  -5.998 -40.772  1.00  0.36           O  
ATOM   3810  N   GLN A 479     -65.230  -5.722 -39.326  1.00  0.42           N  
ATOM   3811  CA  GLN A 479     -65.324  -4.511 -40.134  1.00  0.39           C  
ATOM   3812  C   GLN A 479     -65.366  -3.265 -39.253  1.00  0.42           C  
ATOM   3813  CB  GLN A 479     -66.559  -4.559 -41.034  1.00  0.37           C  
ATOM   3814  O   GLN A 479     -64.815  -2.223 -39.615  1.00  0.39           O  
ATOM   3815  CG  GLN A 479     -66.260  -4.293 -42.503  1.00  0.37           C  
ATOM   3816  CD  GLN A 479     -67.488  -4.422 -43.385  1.00  0.41           C  
ATOM   3817  NE2 GLN A 479     -67.330  -4.121 -44.669  1.00  0.34           N  
ATOM   3818  OE1 GLN A 479     -68.570  -4.789 -42.915  1.00  0.46           O  
ATOM   3819  N   ALA A 480     -65.139  -3.381 -38.568  1.00  0.37           N  
ATOM   3820  CA  ALA A 480     -65.405  -2.139 -37.846  1.00  0.35           C  
ATOM   3821  C   ALA A 480     -64.176  -1.686 -37.063  1.00  0.37           C  
ATOM   3822  CB  ALA A 480     -66.596  -2.315 -36.907  1.00  0.34           C  
ATOM   3823  O   ALA A 480     -63.690  -2.406 -36.188  1.00  0.35           O  
ATOM   3824  N   GLU A 481     -62.447  -2.309 -38.794  1.00  0.41           N  
ATOM   3825  CA  GLU A 481     -62.529  -0.877 -39.064  1.00  0.38           C  
ATOM   3826  C   GLU A 481     -63.169  -0.131 -37.896  1.00  0.41           C  
ATOM   3827  CB  GLU A 481     -63.318  -0.617 -40.350  1.00  0.36           C  
ATOM   3828  O   GLU A 481     -62.792   1.003 -37.596  1.00  0.40           O  
ATOM   3829  CG  GLU A 481     -62.480  -0.716 -41.616  1.00  0.36           C  
ATOM   3830  CD  GLU A 481     -63.273  -0.439 -42.883  1.00  0.36           C  
ATOM   3831  OE1 GLU A 481     -64.494  -0.177 -42.791  1.00  0.37           O  
ATOM   3832  OE2 GLU A 481     -62.669  -0.487 -43.978  1.00  0.33           O  
ATOM   3833  N   ALA A 482     -63.068  -1.685 -37.271  1.00  0.39           N  
ATOM   3834  CA  ALA A 482     -62.430  -0.829 -38.267  1.00  0.39           C  
ATOM   3835  C   ALA A 482     -61.893   0.449 -37.629  1.00  0.39           C  
ATOM   3836  CB  ALA A 482     -63.413  -0.490 -39.385  1.00  0.34           C  
ATOM   3837  O   ALA A 482     -60.856   0.970 -38.045  1.00  0.37           O  
ATOM   3838  N   GLU A 483     -61.534   0.675 -36.699  1.00  0.40           N  
ATOM   3839  CA  GLU A 483     -60.955   1.938 -37.145  1.00  0.44           C  
ATOM   3840  C   GLU A 483     -60.639   2.849 -35.963  1.00  0.40           C  
ATOM   3841  CB  GLU A 483     -61.899   2.648 -38.119  1.00  0.36           C  
ATOM   3842  O   GLU A 483     -59.620   3.542 -35.961  1.00  0.39           O  
ATOM   3843  CG  GLU A 483     -61.404   2.659 -39.558  1.00  0.38           C  
ATOM   3844  CD  GLU A 483     -62.246   3.531 -40.476  1.00  0.45           C  
ATOM   3845  OE1 GLU A 483     -63.269   4.087 -40.015  1.00  0.51           O  
ATOM   3846  OE2 GLU A 483     -61.880   3.659 -41.666  1.00  0.46           O  
ATOM   3847  N   ILE A 484     -60.357   2.861 -35.092  1.00  0.45           N  
ATOM   3848  CA  ILE A 484     -60.102   4.069 -34.315  1.00  0.42           C  
ATOM   3849  C   ILE A 484     -59.614   3.691 -32.918  1.00  0.44           C  
ATOM   3850  CB  ILE A 484     -61.364   4.956 -34.219  1.00  0.39           C  
ATOM   3851  O   ILE A 484     -58.643   4.264 -32.417  1.00  0.41           O  
ATOM   3852  CG1 ILE A 484     -61.692   5.567 -35.586  1.00  0.39           C  
ATOM   3853  CG2 ILE A 484     -61.177   6.048 -33.162  1.00  0.39           C  
ATOM   3854  CD1 ILE A 484     -63.033   6.287 -35.637  1.00  0.33           C  
ATOM   3855  N   ALA A 485     -59.349   3.022 -33.331  1.00  0.46           N  
ATOM   3856  CA  ALA A 485     -59.807   2.947 -31.946  1.00  0.43           C  
ATOM   3857  C   ALA A 485     -59.453   1.599 -31.323  1.00  0.45           C  
ATOM   3858  CB  ALA A 485     -61.313   3.185 -31.870  1.00  0.42           C  
ATOM   3859  O   ALA A 485     -59.212   1.510 -30.117  1.00  0.44           O  
ATOM   3860  N   LYS A 486     -58.812   0.485 -32.631  1.00  0.41           N  
ATOM   3861  CA  LYS A 486     -57.654   0.455 -33.521  1.00  0.45           C  
ATOM   3862  C   LYS A 486     -56.637   1.525 -33.136  1.00  0.42           C  
ATOM   3863  CB  LYS A 486     -58.090   0.644 -34.975  1.00  0.38           C  
ATOM   3864  O   LYS A 486     -55.432   1.336 -33.314  1.00  0.40           O  
ATOM   3865  CG  LYS A 486     -58.104  -0.641 -35.790  1.00  0.42           C  
ATOM   3866  CD  LYS A 486     -58.530  -0.385 -37.230  1.00  0.49           C  
ATOM   3867  CE  LYS A 486     -58.628  -1.681 -38.023  1.00  0.38           C  
ATOM   3868  NZ  LYS A 486     -59.117  -1.443 -39.414  1.00  0.37           N  
ATOM   3869  N   GLN A 487     -56.188   2.192 -32.214  1.00  0.36           N  
ATOM   3870  CA  GLN A 487     -54.943   2.941 -32.353  1.00  0.37           C  
ATOM   3871  C   GLN A 487     -54.415   3.388 -30.992  1.00  0.36           C  
ATOM   3872  CB  GLN A 487     -55.146   4.155 -33.262  1.00  0.33           C  
ATOM   3873  O   GLN A 487     -53.202   3.457 -30.784  1.00  0.34           O  
ATOM   3874  CG  GLN A 487     -55.154   3.816 -34.746  1.00  0.35           C  
ATOM   3875  CD  GLN A 487     -54.872   5.021 -35.625  1.00  0.42           C  
ATOM   3876  NE2 GLN A 487     -54.709   4.784 -36.922  1.00  0.39           N  
ATOM   3877  OE1 GLN A 487     -54.802   6.155 -35.141  1.00  0.52           O  
ATOM   3878  N   VAL A 488     -54.742   2.917 -29.884  1.00  0.38           N  
ATOM   3879  CA  VAL A 488     -54.410   3.235 -28.499  1.00  0.35           C  
ATOM   3880  C   VAL A 488     -54.922   2.131 -27.577  1.00  0.37           C  
ATOM   3881  CB  VAL A 488     -54.997   4.600 -28.074  1.00  0.36           C  
ATOM   3882  O   VAL A 488     -54.216   1.701 -26.662  1.00  0.35           O  
ATOM   3883  CG1 VAL A 488     -54.779   4.841 -26.582  1.00  0.36           C  
ATOM   3884  CG2 VAL A 488     -54.376   5.727 -28.897  1.00  0.37           C  
ATOM   3885  N   GLU A 489     -55.716   1.045 -28.136  1.00  0.48           N  
ATOM   3886  CA  GLU A 489     -56.327  -0.270 -27.967  1.00  0.47           C  
ATOM   3887  C   GLU A 489     -55.534  -1.346 -28.703  1.00  0.48           C  
ATOM   3888  CB  GLU A 489     -57.777  -0.257 -28.459  1.00  0.46           C  
ATOM   3889  O   GLU A 489     -55.406  -2.472 -28.218  1.00  0.46           O  
ATOM   3890  CG  GLU A 489     -58.713  -1.132 -27.637  1.00  0.45           C  
ATOM   3891  CD  GLU A 489     -60.151  -1.098 -28.128  1.00  0.46           C  
ATOM   3892  OE1 GLU A 489     -60.445  -0.361 -29.097  1.00  0.49           O  
ATOM   3893  OE2 GLU A 489     -60.992  -1.812 -27.538  1.00  0.40           O  
ATOM   3894  N   ALA A 490     -54.798  -1.008 -29.977  1.00  0.42           N  
ATOM   3895  CA  ALA A 490     -53.596  -1.405 -30.706  1.00  0.43           C  
ATOM   3896  C   ALA A 490     -52.343  -1.171 -29.867  1.00  0.42           C  
ATOM   3897  CB  ALA A 490     -53.499  -0.644 -32.026  1.00  0.39           C  
ATOM   3898  O   ALA A 490     -51.387  -1.947 -29.939  1.00  0.40           O  
ATOM   3899  N   LEU A 491     -52.137  -0.728 -28.754  1.00  0.37           N  
ATOM   3900  CA  LEU A 491     -50.941  -0.444 -27.969  1.00  0.37           C  
ATOM   3901  C   LEU A 491     -51.130  -0.871 -26.517  1.00  0.36           C  
ATOM   3902  CB  LEU A 491     -50.597   1.046 -28.035  1.00  0.34           C  
ATOM   3903  O   LEU A 491     -50.195  -1.367 -25.885  1.00  0.35           O  
ATOM   3904  CG  LEU A 491     -49.139   1.392 -28.344  1.00  0.35           C  
ATOM   3905  CD1 LEU A 491     -49.031   2.060 -29.711  1.00  0.30           C  
ATOM   3906  CD2 LEU A 491     -48.562   2.292 -27.256  1.00  0.34           C  
ATOM   3907  N   SER A 492     -52.318  -1.469 -26.134  1.00  0.41           N  
ATOM   3908  CA  SER A 492     -52.911  -1.925 -24.880  1.00  0.42           C  
ATOM   3909  C   SER A 492     -53.673  -3.232 -25.072  1.00  0.40           C  
ATOM   3910  CB  SER A 492     -53.847  -0.858 -24.311  1.00  0.39           C  
ATOM   3911  O   SER A 492     -53.655  -4.100 -24.197  1.00  0.38           O  
ATOM   3912  OG  SER A 492     -54.155  -1.130 -22.955  1.00  0.47           O  
ATOM   3913  N   ARG A 493     -54.083  -3.922 -26.416  1.00  0.40           N  
ATOM   3914  CA  ARG A 493     -54.282  -5.179 -27.129  1.00  0.39           C  
ATOM   3915  C   ARG A 493     -52.947  -5.800 -27.526  1.00  0.40           C  
ATOM   3916  CB  ARG A 493     -55.149  -4.962 -28.371  1.00  0.38           C  
ATOM   3917  O   ARG A 493     -52.790  -7.022 -27.491  1.00  0.37           O  
ATOM   3918  CG  ARG A 493     -56.583  -5.442 -28.213  1.00  0.38           C  
ATOM   3919  CD  ARG A 493     -57.380  -5.270 -29.498  1.00  0.44           C  
ATOM   3920  NE  ARG A 493     -58.778  -5.654 -29.321  1.00  0.42           N  
ATOM   3921  NH1 ARG A 493     -59.380  -5.260 -31.517  1.00  0.30           N  
ATOM   3922  NH2 ARG A 493     -60.939  -6.010 -30.013  1.00  0.25           N  
ATOM   3923  CZ  ARG A 493     -59.696  -5.640 -30.284  1.00  0.32           C  
ATOM   3924  N   THR A 494     -51.818  -5.137 -27.790  1.00  0.32           N  
ATOM   3925  CA  THR A 494     -50.453  -5.626 -27.952  1.00  0.30           C  
ATOM   3926  C   THR A 494     -49.780  -5.810 -26.595  1.00  0.32           C  
ATOM   3927  CB  THR A 494     -49.615  -4.667 -28.818  1.00  0.29           C  
ATOM   3928  O   THR A 494     -48.981  -6.731 -26.411  1.00  0.30           O  
ATOM   3929  CG2 THR A 494     -48.417  -5.385 -29.431  1.00  0.31           C  
ATOM   3930  OG1 THR A 494     -50.434  -4.144 -29.871  1.00  0.34           O  
ATOM   3931  N   LYS A 495     -50.488  -5.808 -25.673  1.00  0.34           N  
ATOM   3932  CA  LYS A 495     -49.993  -5.830 -24.300  1.00  0.33           C  
ATOM   3933  C   LYS A 495     -51.085  -6.268 -23.328  1.00  0.33           C  
ATOM   3934  CB  LYS A 495     -49.456  -4.455 -23.900  1.00  0.33           C  
ATOM   3935  O   LYS A 495     -50.810  -6.967 -22.351  1.00  0.33           O  
ATOM   3936  CG  LYS A 495     -48.088  -4.494 -23.235  1.00  0.35           C  
ATOM   3937  CD  LYS A 495     -47.605  -3.097 -22.867  1.00  0.42           C  
ATOM   3938  CE  LYS A 495     -46.275  -3.141 -22.127  1.00  0.31           C  
ATOM   3939  NZ  LYS A 495     -45.789  -1.772 -21.780  1.00  0.35           N  
ATOM   3940  N   ASN A 496     -52.351  -6.425 -23.740  1.00  0.45           N  
ATOM   3941  CA  ASN A 496     -53.542  -6.939 -23.073  1.00  0.45           C  
ATOM   3942  C   ASN A 496     -54.200  -8.053 -23.881  1.00  0.44           C  
ATOM   3943  CB  ASN A 496     -54.542  -5.810 -22.813  1.00  0.43           C  
ATOM   3944  O   ASN A 496     -54.779  -8.981 -23.312  1.00  0.42           O  
ATOM   3945  CG  ASN A 496     -54.108  -4.894 -21.685  1.00  0.44           C  
ATOM   3946  ND2 ASN A 496     -54.657  -3.685 -21.659  1.00  0.49           N  
ATOM   3947  OD1 ASN A 496     -53.287  -5.270 -20.845  1.00  0.47           O  
ATOM   3948  N   GLU A 497     -53.856  -8.466 -25.126  1.00  0.41           N  
ATOM   3949  CA  GLU A 497     -53.816  -9.556 -26.096  1.00  0.39           C  
ATOM   3950  C   GLU A 497     -52.533 -10.371 -25.958  1.00  0.41           C  
ATOM   3951  CB  GLU A 497     -53.943  -9.013 -27.521  1.00  0.38           C  
ATOM   3952  O   GLU A 497     -52.513 -11.564 -26.267  1.00  0.38           O  
ATOM   3953  CG  GLU A 497     -55.378  -8.736 -27.948  1.00  0.38           C  
ATOM   3954  CD  GLU A 497     -55.484  -8.139 -29.342  1.00  0.44           C  
ATOM   3955  OE1 GLU A 497     -54.435  -7.886 -29.976  1.00  0.46           O  
ATOM   3956  OE2 GLU A 497     -56.627  -7.921 -29.804  1.00  0.41           O  
ATOM   3957  N   LEU A 498     -51.636 -10.071 -25.253  1.00  0.32           N  
ATOM   3958  CA  LEU A 498     -50.469 -10.728 -24.674  1.00  0.32           C  
ATOM   3959  C   LEU A 498     -50.694 -11.034 -23.197  1.00  0.32           C  
ATOM   3960  CB  LEU A 498     -49.223  -9.854 -24.842  1.00  0.31           C  
ATOM   3961  O   LEU A 498     -50.167 -12.019 -22.675  1.00  0.31           O  
ATOM   3962  CG  LEU A 498     -48.102 -10.430 -25.708  1.00  0.32           C  
ATOM   3963  CD1 LEU A 498     -47.750  -9.461 -26.832  1.00  0.28           C  
ATOM   3964  CD2 LEU A 498     -46.875 -10.741 -24.859  1.00  0.32           C  
ATOM   3965  N   ALA A 499     -51.962 -10.917 -22.822  1.00  0.40           N  
ATOM   3966  CA  ALA A 499     -52.211 -11.123 -21.397  1.00  0.40           C  
ATOM   3967  C   ALA A 499     -53.670 -11.492 -21.143  1.00  0.40           C  
ATOM   3968  CB  ALA A 499     -51.836  -9.873 -20.605  1.00  0.37           C  
ATOM   3969  O   ALA A 499     -53.975 -12.240 -20.211  1.00  0.37           O  
ATOM   3970  N   GLY A 500     -54.670 -11.602 -22.278  1.00  0.42           N  
ATOM   3971  CA  GLY A 500     -56.003 -12.175 -22.379  1.00  0.39           C  
ATOM   3972  C   GLY A 500     -56.062 -13.393 -23.282  1.00  0.41           C  
ATOM   3973  O   GLY A 500     -56.919 -14.262 -23.105  1.00  0.38           O  
ATOM   3974  N   ALA A 501     -54.672 -13.652 -24.108  1.00  0.29           N  
ATOM   3975  CA  ALA A 501     -54.211 -14.835 -24.832  1.00  0.28           C  
ATOM   3976  C   ALA A 501     -53.861 -15.965 -23.868  1.00  0.29           C  
ATOM   3977  CB  ALA A 501     -53.006 -14.489 -25.703  1.00  0.27           C  
ATOM   3978  O   ALA A 501     -54.055 -17.141 -24.185  1.00  0.27           O  
ATOM   3979  N   SER A 502     -54.014 -15.649 -22.740  1.00  0.29           N  
ATOM   3980  CA  SER A 502     -53.473 -16.435 -21.636  1.00  0.29           C  
ATOM   3981  C   SER A 502     -54.490 -16.577 -20.508  1.00  0.29           C  
ATOM   3982  CB  SER A 502     -52.191 -15.796 -21.100  1.00  0.27           C  
ATOM   3983  O   SER A 502     -54.525 -17.601 -19.822  1.00  0.28           O  
ATOM   3984  OG  SER A 502     -52.032 -16.071 -19.719  1.00  0.35           O  
ATOM   3985  N   THR A 503     -55.752 -16.249 -20.750  1.00  0.46           N  
ATOM   3986  CA  THR A 503     -56.828 -16.344 -19.770  1.00  0.46           C  
ATOM   3987  C   THR A 503     -58.188 -16.383 -20.462  1.00  0.46           C  
ATOM   3988  CB  THR A 503     -56.787 -15.166 -18.779  1.00  0.41           C  
ATOM   3989  O   THR A 503     -59.134 -16.986 -19.951  1.00  0.42           O  
ATOM   3990  CG2 THR A 503     -57.387 -15.559 -17.433  1.00  0.40           C  
ATOM   3991  OG1 THR A 503     -55.426 -14.762 -18.583  1.00  0.43           O  
ATOM   3992  N   LEU A 504     -58.320 -16.753 -21.891  1.00  0.41           N  
ATOM   3993  CA  LEU A 504     -59.332 -17.259 -22.813  1.00  0.43           C  
ATOM   3994  C   LEU A 504     -58.836 -18.511 -23.529  1.00  0.41           C  
ATOM   3995  CB  LEU A 504     -59.709 -16.186 -23.837  1.00  0.39           C  
ATOM   3996  O   LEU A 504     -59.637 -19.358 -23.933  1.00  0.39           O  
ATOM   3997  CG  LEU A 504     -61.110 -15.586 -23.707  1.00  0.40           C  
ATOM   3998  CD1 LEU A 504     -61.060 -14.075 -23.902  1.00  0.36           C  
ATOM   3999  CD2 LEU A 504     -62.062 -16.229 -24.710  1.00  0.38           C  
ATOM   4000  N   LEU A 505     -57.711 -18.973 -23.387  1.00  0.33           N  
ATOM   4001  CA  LEU A 505     -56.982 -20.222 -23.575  1.00  0.33           C  
ATOM   4002  C   LEU A 505     -57.012 -21.066 -22.305  1.00  0.33           C  
ATOM   4003  CB  LEU A 505     -55.532 -19.940 -23.979  1.00  0.31           C  
ATOM   4004  O   LEU A 505     -57.017 -22.297 -22.373  1.00  0.32           O  
ATOM   4005  CG  LEU A 505     -55.263 -19.795 -25.478  1.00  0.33           C  
ATOM   4006  CD1 LEU A 505     -54.011 -18.957 -25.713  1.00  0.28           C  
ATOM   4007  CD2 LEU A 505     -55.125 -21.166 -26.132  1.00  0.31           C  
ATOM   4008  N   ALA A 506     -57.606 -20.656 -21.388  1.00  0.43           N  
ATOM   4009  CA  ALA A 506     -57.561 -21.362 -20.110  1.00  0.43           C  
ATOM   4010  C   ALA A 506     -58.930 -21.364 -19.435  1.00  0.43           C  
ATOM   4011  CB  ALA A 506     -56.518 -20.732 -19.190  1.00  0.40           C  
ATOM   4012  O   ALA A 506     -59.267 -22.297 -18.703  1.00  0.41           O  
ATOM   4013  N   GLN A 507     -60.081 -20.721 -19.984  1.00  0.42           N  
ATOM   4014  CA  GLN A 507     -61.478 -20.712 -19.563  1.00  0.42           C  
ATOM   4015  C   GLN A 507     -62.410 -20.981 -20.741  1.00  0.41           C  
ATOM   4016  CB  GLN A 507     -61.833 -19.377 -18.907  1.00  0.38           C  
ATOM   4017  O   GLN A 507     -63.462 -21.603 -20.578  1.00  0.39           O  
ATOM   4018  CG  GLN A 507     -61.548 -19.331 -17.412  1.00  0.39           C  
ATOM   4019  CD  GLN A 507     -61.898 -17.993 -16.788  1.00  0.46           C  
ATOM   4020  NE2 GLN A 507     -61.810 -17.914 -15.465  1.00  0.39           N  
ATOM   4021  OE1 GLN A 507     -62.243 -17.037 -17.490  1.00  0.50           O  
ATOM   4022  N   GLU A 508     -61.849 -21.397 -21.918  1.00  0.37           N  
ATOM   4023  CA  GLU A 508     -62.468 -22.075 -23.053  1.00  0.39           C  
ATOM   4024  C   GLU A 508     -61.857 -23.456 -23.271  1.00  0.37           C  
ATOM   4025  CB  GLU A 508     -62.331 -21.231 -24.323  1.00  0.36           C  
ATOM   4026  O   GLU A 508     -62.551 -24.391 -23.675  1.00  0.36           O  
ATOM   4027  CG  GLU A 508     -63.608 -20.506 -24.721  1.00  0.38           C  
ATOM   4028  CD  GLU A 508     -63.433 -19.605 -25.933  1.00  0.47           C  
ATOM   4029  OE1 GLU A 508     -62.278 -19.367 -26.352  1.00  0.48           O  
ATOM   4030  OE2 GLU A 508     -64.461 -19.133 -26.469  1.00  0.44           O  
ATOM   4031  N   ALA A 509     -60.781 -23.686 -22.586  1.00  0.34           N  
ATOM   4032  CA  ALA A 509     -59.911 -24.789 -22.189  1.00  0.33           C  
ATOM   4033  C   ALA A 509     -60.459 -25.504 -20.957  1.00  0.34           C  
ATOM   4034  CB  ALA A 509     -58.496 -24.282 -21.921  1.00  0.32           C  
ATOM   4035  O   ALA A 509     -60.252 -26.707 -20.786  1.00  0.33           O  
ATOM   4036  N   LYS A 510     -61.495 -25.067 -20.502  1.00  0.43           N  
ATOM   4037  CA  LYS A 510     -62.046 -25.577 -19.250  1.00  0.43           C  
ATOM   4038  C   LYS A 510     -63.571 -25.616 -19.295  1.00  0.43           C  
ATOM   4039  CB  LYS A 510     -61.579 -24.723 -18.070  1.00  0.39           C  
ATOM   4040  O   LYS A 510     -64.196 -26.446 -18.632  1.00  0.40           O  
ATOM   4041  CG  LYS A 510     -61.283 -25.519 -16.808  1.00  0.40           C  
ATOM   4042  CD  LYS A 510     -60.341 -24.765 -15.879  1.00  0.47           C  
ATOM   4043  CE  LYS A 510     -60.025 -25.571 -14.626  1.00  0.35           C  
ATOM   4044  NZ  LYS A 510     -59.119 -24.826 -13.702  1.00  0.36           N  
ATOM   4045  N   ARG A 511     -64.197 -25.312 -20.408  1.00  0.39           N  
ATOM   4046  CA  ARG A 511     -65.587 -25.492 -20.815  1.00  0.41           C  
ATOM   4047  C   ARG A 511     -65.675 -26.208 -22.159  1.00  0.39           C  
ATOM   4048  CB  ARG A 511     -66.304 -24.142 -20.893  1.00  0.37           C  
ATOM   4049  O   ARG A 511     -66.626 -26.952 -22.410  1.00  0.37           O  
ATOM   4050  CG  ARG A 511     -67.805 -24.229 -20.669  1.00  0.39           C  
ATOM   4051  CD  ARG A 511     -68.464 -22.858 -20.727  1.00  0.44           C  
ATOM   4052  NE  ARG A 511     -69.615 -22.850 -21.625  1.00  0.36           N  
ATOM   4053  NH1 ARG A 511     -70.217 -20.667 -21.170  1.00  0.27           N  
ATOM   4054  NH2 ARG A 511     -71.440 -21.911 -22.656  1.00  0.22           N  
ATOM   4055  CZ  ARG A 511     -70.421 -21.809 -21.815  1.00  0.30           C  
ATOM   4056  N   ILE A 512     -64.289 -26.418 -22.686  1.00  0.34           N  
ATOM   4057  CA  ILE A 512     -63.769 -27.269 -23.751  1.00  0.31           C  
ATOM   4058  C   ILE A 512     -63.146 -28.526 -23.150  1.00  0.34           C  
ATOM   4059  CB  ILE A 512     -62.734 -26.519 -24.619  1.00  0.30           C  
ATOM   4060  O   ILE A 512     -63.262 -29.616 -23.716  1.00  0.30           O  
ATOM   4061  CG1 ILE A 512     -63.412 -25.389 -25.403  1.00  0.31           C  
ATOM   4062  CG2 ILE A 512     -62.018 -27.488 -25.564  1.00  0.32           C  
ATOM   4063  CD1 ILE A 512     -62.439 -24.463 -26.120  1.00  0.26           C  
ATOM   4064  N   GLU A 513     -63.064 -28.603 -22.024  1.00  0.38           N  
ATOM   4065  CA  GLU A 513     -62.348 -29.541 -21.164  1.00  0.38           C  
ATOM   4066  C   GLU A 513     -63.262 -30.101 -20.078  1.00  0.37           C  
ATOM   4067  CB  GLU A 513     -61.130 -28.866 -20.529  1.00  0.34           C  
ATOM   4068  O   GLU A 513     -63.096 -31.245 -19.649  1.00  0.35           O  
ATOM   4069  CG  GLU A 513     -59.896 -29.755 -20.469  1.00  0.36           C  
ATOM   4070  CD  GLU A 513     -58.674 -29.049 -19.905  1.00  0.45           C  
ATOM   4071  OE1 GLU A 513     -58.778 -27.857 -19.537  1.00  0.48           O  
ATOM   4072  OE2 GLU A 513     -57.604 -29.693 -19.830  1.00  0.42           O  
ATOM   4073  N   LEU A 514     -64.510 -29.906 -20.135  1.00  0.42           N  
ATOM   4074  CA  LEU A 514     -65.398 -30.499 -19.141  1.00  0.42           C  
ATOM   4075  C   LEU A 514     -66.809 -30.654 -19.698  1.00  0.41           C  
ATOM   4076  CB  LEU A 514     -65.429 -29.644 -17.871  1.00  0.38           C  
ATOM   4077  O   LEU A 514     -67.533 -31.578 -19.318  1.00  0.38           O  
ATOM   4078  CG  LEU A 514     -64.317 -29.902 -16.853  1.00  0.40           C  
ATOM   4079  CD1 LEU A 514     -64.100 -28.669 -15.982  1.00  0.35           C  
ATOM   4080  CD2 LEU A 514     -64.648 -31.118 -15.995  1.00  0.38           C  
ATOM   4081  N   ASP A 515     -66.947 -30.661 -21.134  1.00  0.48           N  
ATOM   4082  CA  ASP A 515     -68.073 -30.963 -22.012  1.00  0.51           C  
ATOM   4083  C   ASP A 515     -67.600 -31.630 -23.302  1.00  0.48           C  
ATOM   4084  CB  ASP A 515     -68.859 -29.691 -22.335  1.00  0.45           C  
ATOM   4085  O   ASP A 515     -68.337 -32.408 -23.911  1.00  0.46           O  
ATOM   4086  CG  ASP A 515     -70.269 -29.705 -21.772  1.00  0.46           C  
ATOM   4087  OD1 ASP A 515     -70.637 -30.674 -21.073  1.00  0.47           O  
ATOM   4088  OD2 ASP A 515     -71.020 -28.740 -22.031  1.00  0.47           O  
ATOM   4089  N   SER A 516     -66.198 -31.867 -23.492  1.00  0.31           N  
ATOM   4090  CA  SER A 516     -65.361 -32.635 -24.408  1.00  0.33           C  
ATOM   4091  C   SER A 516     -64.853 -33.915 -23.753  1.00  0.31           C  
ATOM   4092  CB  SER A 516     -64.178 -31.793 -24.887  1.00  0.30           C  
ATOM   4093  O   SER A 516     -64.598 -34.909 -24.436  1.00  0.30           O  
ATOM   4094  OG  SER A 516     -64.533 -30.423 -24.961  1.00  0.34           O  
ATOM   4095  N   VAL A 517     -65.135 -34.170 -22.531  1.00  0.37           N  
ATOM   4096  CA  VAL A 517     -64.558 -35.346 -21.889  1.00  0.37           C  
ATOM   4097  C   VAL A 517     -65.661 -36.160 -21.217  1.00  0.37           C  
ATOM   4098  CB  VAL A 517     -63.478 -34.957 -20.855  1.00  0.34           C  
ATOM   4099  O   VAL A 517     -65.669 -37.391 -21.296  1.00  0.34           O  
ATOM   4100  CG1 VAL A 517     -62.990 -36.188 -20.094  1.00  0.33           C  
ATOM   4101  CG2 VAL A 517     -62.310 -34.253 -21.544  1.00  0.34           C  
ATOM   4102  N   ALA A 518     -66.960 -35.868 -21.344  1.00  0.49           N  
ATOM   4103  CA  ALA A 518     -68.058 -36.617 -20.738  1.00  0.50           C  
ATOM   4104  C   ALA A 518     -69.154 -36.907 -21.760  1.00  0.48           C  
ATOM   4105  CB  ALA A 518     -68.633 -35.850 -19.550  1.00  0.45           C  
ATOM   4106  O   ALA A 518     -69.769 -37.975 -21.734  1.00  0.45           O  
ATOM   4107  N   ARG A 519     -69.146 -36.254 -23.141  1.00  0.41           N  
ATOM   4108  CA  ARG A 519     -69.781 -36.502 -24.431  1.00  0.40           C  
ATOM   4109  C   ARG A 519     -68.826 -37.213 -25.383  1.00  0.40           C  
ATOM   4110  CB  ARG A 519     -70.264 -35.191 -25.054  1.00  0.39           C  
ATOM   4111  O   ARG A 519     -69.260 -37.956 -26.266  1.00  0.38           O  
ATOM   4112  CG  ARG A 519     -71.673 -34.795 -24.643  1.00  0.39           C  
ATOM   4113  CD  ARG A 519     -72.087 -33.464 -25.256  1.00  0.45           C  
ATOM   4114  NE  ARG A 519     -73.415 -33.054 -24.808  1.00  0.40           N  
ATOM   4115  NH1 ARG A 519     -73.552 -31.227 -26.215  1.00  0.29           N  
ATOM   4116  NH2 ARG A 519     -75.283 -31.719 -24.796  1.00  0.23           N  
ATOM   4117  CZ  ARG A 519     -74.080 -32.001 -25.274  1.00  0.31           C  
ATOM   4118  N   LEU A 520     -67.487 -37.363 -25.134  1.00  0.39           N  
ATOM   4119  CA  LEU A 520     -66.362 -38.128 -25.659  1.00  0.39           C  
ATOM   4120  C   LEU A 520     -66.322 -39.525 -25.049  1.00  0.39           C  
ATOM   4121  CB  LEU A 520     -65.043 -37.400 -25.382  1.00  0.36           C  
ATOM   4122  O   LEU A 520     -66.038 -40.503 -25.744  1.00  0.36           O  
ATOM   4123  CG  LEU A 520     -63.939 -37.577 -26.426  1.00  0.37           C  
ATOM   4124  CD1 LEU A 520     -63.895 -36.372 -27.360  1.00  0.33           C  
ATOM   4125  CD2 LEU A 520     -62.589 -37.783 -25.747  1.00  0.36           C  
ATOM   4126  N   GLU A 521     -66.901 -39.740 -24.136  1.00  0.46           N  
ATOM   4127  CA  GLU A 521     -66.630 -41.026 -23.501  1.00  0.48           C  
ATOM   4128  C   GLU A 521     -67.910 -41.841 -23.339  1.00  0.45           C  
ATOM   4129  CB  GLU A 521     -65.960 -40.822 -22.140  1.00  0.43           C  
ATOM   4130  O   GLU A 521     -67.891 -43.067 -23.470  1.00  0.44           O  
ATOM   4131  CG  GLU A 521     -64.439 -40.846 -22.194  1.00  0.45           C  
ATOM   4132  CD  GLU A 521     -63.841 -42.153 -21.698  1.00  0.52           C  
ATOM   4133  OE1 GLU A 521     -64.562 -42.941 -21.045  1.00  0.51           O  
ATOM   4134  OE2 GLU A 521     -62.642 -42.391 -21.965  1.00  0.47           O  
ATOM   4135  N   ALA A 522     -69.288 -41.525 -23.787  1.00  0.43           N  
ATOM   4136  CA  ALA A 522     -70.531 -42.291 -23.758  1.00  0.46           C  
ATOM   4137  C   ALA A 522     -71.193 -42.315 -25.133  1.00  0.43           C  
ATOM   4138  CB  ALA A 522     -71.489 -41.712 -22.720  1.00  0.40           C  
ATOM   4139  O   ALA A 522     -71.814 -43.310 -25.513  1.00  0.40           O  
ATOM   4140  N   PHE A 523     -70.596 -41.495 -26.118  1.00  0.36           N  
ATOM   4141  CA  PHE A 523     -70.567 -41.370 -27.571  1.00  0.34           C  
ATOM   4142  C   PHE A 523     -69.376 -42.121 -28.154  1.00  0.36           C  
ATOM   4143  CB  PHE A 523     -70.512 -39.896 -27.984  1.00  0.33           C  
ATOM   4144  O   PHE A 523     -69.477 -42.717 -29.229  1.00  0.34           O  
ATOM   4145  CG  PHE A 523     -70.843 -39.659 -29.433  1.00  0.34           C  
ATOM   4146  CD1 PHE A 523     -72.164 -39.545 -29.849  1.00  0.31           C  
ATOM   4147  CD2 PHE A 523     -69.832 -39.551 -30.379  1.00  0.33           C  
ATOM   4148  CE1 PHE A 523     -72.473 -39.326 -31.190  1.00  0.28           C  
ATOM   4149  CE2 PHE A 523     -70.133 -39.332 -31.721  1.00  0.34           C  
ATOM   4150  CZ  PHE A 523     -71.454 -39.221 -32.124  1.00  0.27           C  
ATOM   4151  N   LYS A 524     -68.299 -42.512 -27.769  1.00  0.37           N  
ATOM   4152  CA  LYS A 524     -67.099 -43.301 -28.029  1.00  0.38           C  
ATOM   4153  C   LYS A 524     -67.332 -44.776 -27.714  1.00  0.37           C  
ATOM   4154  CB  LYS A 524     -65.920 -42.771 -27.211  1.00  0.35           C  
ATOM   4155  O   LYS A 524     -66.805 -45.654 -28.401  1.00  0.35           O  
ATOM   4156  CG  LYS A 524     -64.949 -41.914 -28.008  1.00  0.37           C  
ATOM   4157  CD  LYS A 524     -63.807 -41.405 -27.138  1.00  0.47           C  
ATOM   4158  CE  LYS A 524     -62.832 -40.551 -27.936  1.00  0.35           C  
ATOM   4159  NZ  LYS A 524     -61.745 -39.999 -27.074  1.00  0.36           N  
ATOM   4160  N   SER A 525     -68.428 -45.283 -27.186  1.00  0.41           N  
ATOM   4161  CA  SER A 525     -68.660 -46.675 -26.814  1.00  0.46           C  
ATOM   4162  C   SER A 525     -70.024 -47.157 -27.298  1.00  0.41           C  
ATOM   4163  CB  SER A 525     -68.556 -46.851 -25.299  1.00  0.38           C  
ATOM   4164  O   SER A 525     -70.179 -48.319 -27.679  1.00  0.39           O  
ATOM   4165  OG  SER A 525     -69.077 -48.107 -24.901  1.00  0.48           O  
ATOM   4166  N   GLN A 526     -70.697 -46.219 -28.145  1.00  0.38           N  
ATOM   4167  CA  GLN A 526     -71.923 -46.607 -28.834  1.00  0.38           C  
ATOM   4168  C   GLN A 526     -71.947 -46.068 -30.261  1.00  0.38           C  
ATOM   4169  CB  GLN A 526     -73.150 -46.114 -28.066  1.00  0.36           C  
ATOM   4170  O   GLN A 526     -72.522 -46.691 -31.156  1.00  0.36           O  
ATOM   4171  CG  GLN A 526     -73.769 -47.165 -27.154  1.00  0.36           C  
ATOM   4172  CD  GLN A 526     -74.976 -46.647 -26.395  1.00  0.43           C  
ATOM   4173  NE2 GLN A 526     -75.624 -47.527 -25.640  1.00  0.33           N  
ATOM   4174  OE1 GLN A 526     -75.322 -45.465 -26.485  1.00  0.45           O  
ATOM   4175  N   THR A 527     -70.754 -45.314 -30.635  1.00  0.35           N  
ATOM   4176  CA  THR A 527     -70.078 -44.951 -31.876  1.00  0.34           C  
ATOM   4177  C   THR A 527     -68.894 -45.877 -32.139  1.00  0.36           C  
ATOM   4178  CB  THR A 527     -69.593 -43.490 -31.840  1.00  0.33           C  
ATOM   4179  O   THR A 527     -68.497 -46.074 -33.289  1.00  0.34           O  
ATOM   4180  CG2 THR A 527     -70.335 -42.638 -32.864  1.00  0.37           C  
ATOM   4181  OG1 THR A 527     -69.818 -42.949 -30.532  1.00  0.34           O  
ATOM   4182  N   THR A 528     -68.350 -46.737 -31.404  1.00  0.43           N  
ATOM   4183  CA  THR A 528     -67.354 -47.793 -31.549  1.00  0.45           C  
ATOM   4184  C   THR A 528     -68.028 -49.154 -31.703  1.00  0.43           C  
ATOM   4185  CB  THR A 528     -66.394 -47.826 -30.346  1.00  0.40           C  
ATOM   4186  O   THR A 528     -67.539 -50.016 -32.436  1.00  0.41           O  
ATOM   4187  CG2 THR A 528     -65.053 -48.443 -30.729  1.00  0.41           C  
ATOM   4188  OG1 THR A 528     -66.176 -46.488 -29.880  1.00  0.42           O  
ATOM   4189  N   SER A 529     -69.313 -49.405 -31.917  1.00  0.37           N  
ATOM   4190  CA  SER A 529     -69.961 -50.688 -32.171  1.00  0.42           C  
ATOM   4191  C   SER A 529     -71.270 -50.505 -32.931  1.00  0.37           C  
ATOM   4192  CB  SER A 529     -70.223 -51.426 -30.858  1.00  0.35           C  
ATOM   4193  O   SER A 529     -71.615 -51.319 -33.790  1.00  0.36           O  
ATOM   4194  OG  SER A 529     -69.007 -51.855 -30.271  1.00  0.47           O  
ATOM   4195  N   ALA A 530     -71.603 -49.239 -33.174  1.00  0.37           N  
ATOM   4196  CA  ALA A 530     -72.621 -48.854 -34.148  1.00  0.34           C  
ATOM   4197  C   ALA A 530     -72.021 -48.001 -35.262  1.00  0.37           C  
ATOM   4198  CB  ALA A 530     -73.758 -48.103 -33.460  1.00  0.34           C  
ATOM   4199  O   ALA A 530     -72.515 -48.007 -36.392  1.00  0.35           O  
ATOM   4200  N   GLN A 531     -70.699 -47.576 -35.238  1.00  0.35           N  
ATOM   4201  CA  GLN A 531     -69.695 -47.097 -36.183  1.00  0.34           C  
ATOM   4202  C   GLN A 531     -68.850 -48.248 -36.719  1.00  0.36           C  
ATOM   4203  CB  GLN A 531     -68.797 -46.047 -35.526  1.00  0.34           C  
ATOM   4204  O   GLN A 531     -68.333 -48.179 -37.836  1.00  0.34           O  
ATOM   4205  CG  GLN A 531     -69.040 -44.630 -36.027  1.00  0.34           C  
ATOM   4206  CD  GLN A 531     -68.215 -43.596 -35.285  1.00  0.45           C  
ATOM   4207  NE2 GLN A 531     -68.164 -42.381 -35.822  1.00  0.34           N  
ATOM   4208  OE1 GLN A 531     -67.628 -43.886 -34.237  1.00  0.46           O  
ATOM   4209  N   THR A 532     -68.771 -49.436 -36.223  1.00  0.45           N  
ATOM   4210  CA  THR A 532     -68.347 -50.732 -36.742  1.00  0.48           C  
ATOM   4211  C   THR A 532     -69.511 -51.450 -37.419  1.00  0.45           C  
ATOM   4212  CB  THR A 532     -67.773 -51.621 -35.623  1.00  0.42           C  
ATOM   4213  O   THR A 532     -69.329 -52.106 -38.447  1.00  0.42           O  
ATOM   4214  CG2 THR A 532     -66.969 -52.781 -36.201  1.00  0.43           C  
ATOM   4215  OG1 THR A 532     -66.919 -50.832 -34.785  1.00  0.44           O  
ATOM   4216  N   ALA A 533     -70.703 -50.969 -37.491  1.00  0.41           N  
ATOM   4217  CA  ALA A 533     -71.861 -51.410 -38.265  1.00  0.42           C  
ATOM   4218  C   ALA A 533     -72.534 -50.233 -38.964  1.00  0.41           C  
ATOM   4219  CB  ALA A 533     -72.859 -52.133 -37.364  1.00  0.38           C  
ATOM   4220  O   ALA A 533     -73.032 -50.370 -40.084  1.00  0.39           O  
ATOM   4221  N   LEU A 534     -71.999 -49.062 -38.717  1.00  0.38           N  
ATOM   4222  CA  LEU A 534     -71.817 -47.748 -39.323  1.00  0.36           C  
ATOM   4223  C   LEU A 534     -70.414 -47.605 -39.902  1.00  0.38           C  
ATOM   4224  CB  LEU A 534     -72.072 -46.643 -38.293  1.00  0.36           C  
ATOM   4225  O   LEU A 534     -70.214 -46.892 -40.888  1.00  0.36           O  
ATOM   4226  CG  LEU A 534     -73.453 -45.986 -38.332  1.00  0.35           C  
ATOM   4227  CD1 LEU A 534     -73.925 -45.661 -36.918  1.00  0.32           C  
ATOM   4228  CD2 LEU A 534     -73.423 -44.728 -39.193  1.00  0.33           C  
ATOM   4229  N   SER A 535     -69.419 -48.183 -39.427  1.00  0.37           N  
ATOM   4230  CA  SER A 535     -68.092 -48.478 -39.957  1.00  0.39           C  
ATOM   4231  C   SER A 535     -68.135 -49.648 -40.934  1.00  0.37           C  
ATOM   4232  CB  SER A 535     -67.118 -48.789 -38.820  1.00  0.35           C  
ATOM   4233  O   SER A 535     -67.368 -49.687 -41.898  1.00  0.35           O  
ATOM   4234  OG  SER A 535     -65.777 -48.711 -39.272  1.00  0.42           O  
ATOM   4235  N   GLY A 536     -69.155 -50.203 -41.198  1.00  0.41           N  
ATOM   4236  CA  GLY A 536     -69.592 -51.256 -42.101  1.00  0.39           C  
ATOM   4237  C   GLY A 536     -70.824 -50.882 -42.902  1.00  0.40           C  
ATOM   4238  O   GLY A 536     -70.882 -51.122 -44.110  1.00  0.37           O  
ATOM   4239  N   ASP A 537     -71.489 -49.684 -42.557  1.00  0.40           N  
ATOM   4240  CA  ASP A 537     -72.634 -49.057 -43.211  1.00  0.38           C  
ATOM   4241  C   ASP A 537     -72.388 -47.568 -43.441  1.00  0.40           C  
ATOM   4242  CB  ASP A 537     -73.903 -49.258 -42.379  1.00  0.36           C  
ATOM   4243  O   ASP A 537     -72.804 -47.015 -44.461  1.00  0.37           O  
ATOM   4244  CG  ASP A 537     -74.636 -50.545 -42.718  1.00  0.36           C  
ATOM   4245  OD1 ASP A 537     -74.381 -51.127 -43.794  1.00  0.41           O  
ATOM   4246  OD2 ASP A 537     -75.477 -50.979 -41.902  1.00  0.38           O  
ATOM   4247  N   LEU A 538     -71.252 -46.863 -42.912  1.00  0.41           N  
ATOM   4248  CA  LEU A 538     -70.358 -45.730 -43.123  1.00  0.39           C  
ATOM   4249  C   LEU A 538     -69.181 -46.125 -44.008  1.00  0.41           C  
ATOM   4250  CB  LEU A 538     -69.847 -45.194 -41.783  1.00  0.39           C  
ATOM   4251  O   LEU A 538     -68.694 -45.313 -44.799  1.00  0.39           O  
ATOM   4252  CG  LEU A 538     -70.059 -43.701 -41.525  1.00  0.38           C  
ATOM   4253  CD1 LEU A 538     -70.917 -43.495 -40.281  1.00  0.34           C  
ATOM   4254  CD2 LEU A 538     -68.719 -42.988 -41.381  1.00  0.35           C  
ATOM   4255  N   ASP A 539     -68.593 -47.316 -43.971  1.00  0.43           N  
ATOM   4256  CA  ASP A 539     -67.988 -48.120 -45.029  1.00  0.45           C  
ATOM   4257  C   ASP A 539     -68.987 -48.391 -46.152  1.00  0.43           C  
ATOM   4258  CB  ASP A 539     -67.460 -49.441 -44.465  1.00  0.40           C  
ATOM   4259  O   ASP A 539     -68.625 -48.370 -47.330  1.00  0.41           O  
ATOM   4260  CG  ASP A 539     -66.089 -49.307 -43.826  1.00  0.41           C  
ATOM   4261  OD1 ASP A 539     -65.404 -48.288 -44.061  1.00  0.45           O  
ATOM   4262  OD2 ASP A 539     -65.688 -50.230 -43.085  1.00  0.45           O  
ATOM   4263  N   ALA A 540     -70.210 -48.051 -46.081  1.00  0.42           N  
ATOM   4264  CA  ALA A 540     -71.220 -48.384 -47.082  1.00  0.43           C  
ATOM   4265  C   ALA A 540     -72.206 -47.234 -47.270  1.00  0.42           C  
ATOM   4266  CB  ALA A 540     -71.962 -49.658 -46.686  1.00  0.39           C  
ATOM   4267  O   ALA A 540     -72.664 -46.977 -48.386  1.00  0.39           O  
ATOM   4268  N   LEU A 541     -72.130 -46.105 -46.410  1.00  0.37           N  
ATOM   4269  CA  LEU A 541     -72.586 -44.720 -46.477  1.00  0.34           C  
ATOM   4270  C   LEU A 541     -71.403 -43.758 -46.455  1.00  0.37           C  
ATOM   4271  CB  LEU A 541     -73.533 -44.411 -45.314  1.00  0.35           C  
ATOM   4272  O   LEU A 541     -71.463 -42.681 -47.053  1.00  0.36           O  
ATOM   4273  CG  LEU A 541     -74.762 -43.564 -45.647  1.00  0.35           C  
ATOM   4274  CD1 LEU A 541     -76.011 -44.438 -45.691  1.00  0.32           C  
ATOM   4275  CD2 LEU A 541     -74.926 -42.438 -44.633  1.00  0.33           C  
ATOM   4276  N   LYS A 542     -70.030 -43.827 -46.014  1.00  0.39           N  
ATOM   4277  CA  LYS A 542     -68.669 -43.370 -46.279  1.00  0.36           C  
ATOM   4278  C   LYS A 542     -68.169 -43.886 -47.626  1.00  0.39           C  
ATOM   4279  CB  LYS A 542     -67.725 -43.819 -45.163  1.00  0.37           C  
ATOM   4280  O   LYS A 542     -67.267 -43.297 -48.226  1.00  0.37           O  
ATOM   4281  CG  LYS A 542     -67.511 -42.775 -44.077  1.00  0.37           C  
ATOM   4282  CD  LYS A 542     -66.574 -43.284 -42.989  1.00  0.44           C  
ATOM   4283  CE  LYS A 542     -66.378 -42.249 -41.889  1.00  0.33           C  
ATOM   4284  NZ  LYS A 542     -65.558 -42.786 -40.763  1.00  0.32           N  
ATOM   4285  N   ARG A 543     -68.792 -44.790 -48.264  1.00  0.43           N  
ATOM   4286  CA  ARG A 543     -68.955 -45.385 -49.586  1.00  0.45           C  
ATOM   4287  C   ARG A 543     -70.260 -44.932 -50.233  1.00  0.42           C  
ATOM   4288  CB  ARG A 543     -68.916 -46.912 -49.498  1.00  0.39           C  
ATOM   4289  O   ARG A 543     -70.323 -44.745 -51.450  1.00  0.39           O  
ATOM   4290  CG  ARG A 543     -67.520 -47.501 -49.631  1.00  0.41           C  
ATOM   4291  CD  ARG A 543     -67.543 -49.022 -49.582  1.00  0.50           C  
ATOM   4292  NE  ARG A 543     -66.451 -49.552 -48.771  1.00  0.44           N  
ATOM   4293  NH1 ARG A 543     -66.806 -51.757 -49.361  1.00  0.30           N  
ATOM   4294  NH2 ARG A 543     -65.112 -51.211 -47.916  1.00  0.24           N  
ATOM   4295  CZ  ARG A 543     -66.126 -50.839 -48.684  1.00  0.33           C  
ATOM   4296  N   THR A 544     -71.259 -44.109 -49.640  1.00  0.39           N  
ATOM   4297  CA  THR A 544     -72.483 -43.556 -50.209  1.00  0.37           C  
ATOM   4298  C   THR A 544     -72.775 -42.176 -49.625  1.00  0.39           C  
ATOM   4299  CB  THR A 544     -73.685 -44.486 -49.960  1.00  0.34           C  
ATOM   4300  O   THR A 544     -73.247 -41.284 -50.333  1.00  0.35           O  
ATOM   4301  CG2 THR A 544     -74.852 -44.133 -50.876  1.00  0.36           C  
ATOM   4302  OG1 THR A 544     -73.291 -45.842 -50.206  1.00  0.37           O  
ATOM   4303  N   ILE A 545     -71.637 -41.701 -48.883  1.00  0.40           N  
ATOM   4304  CA  ILE A 545     -71.444 -40.303 -48.515  1.00  0.35           C  
ATOM   4305  C   ILE A 545     -69.991 -39.902 -48.755  1.00  0.40           C  
ATOM   4306  CB  ILE A 545     -71.834 -40.047 -47.042  1.00  0.36           C  
ATOM   4307  O   ILE A 545     -69.710 -38.762 -49.135  1.00  0.37           O  
ATOM   4308  CG1 ILE A 545     -73.343 -40.237 -46.848  1.00  0.39           C  
ATOM   4309  CG2 ILE A 545     -71.397 -38.647 -46.602  1.00  0.37           C  
ATOM   4310  CD1 ILE A 545     -73.792 -40.183 -45.394  1.00  0.29           C  
ATOM   4311  N   ALA A 546     -69.055 -40.686 -49.042  1.00  0.41           N  
ATOM   4312  CA  ALA A 546     -67.897 -40.776 -49.928  1.00  0.39           C  
ATOM   4313  C   ALA A 546     -68.330 -40.839 -51.390  1.00  0.41           C  
ATOM   4314  CB  ALA A 546     -67.050 -41.995 -49.574  1.00  0.38           C  
ATOM   4315  O   ALA A 546     -67.578 -40.443 -52.284  1.00  0.37           O  
ATOM   4316  N   ASN A 547     -69.620 -40.710 -51.700  1.00  0.45           N  
ATOM   4317  CA  ASN A 547     -70.086 -40.884 -53.072  1.00  0.44           C  
ATOM   4318  C   ASN A 547     -71.546 -40.469 -53.225  1.00  0.44           C  
ATOM   4319  CB  ASN A 547     -69.895 -42.334 -53.524  1.00  0.40           C  
ATOM   4320  O   ASN A 547     -71.960 -40.026 -54.297  1.00  0.42           O  
ATOM   4321  CG  ASN A 547     -68.468 -42.634 -53.937  1.00  0.40           C  
ATOM   4322  ND2 ASN A 547     -68.126 -43.915 -53.998  1.00  0.43           N  
ATOM   4323  OD1 ASN A 547     -67.679 -41.722 -54.198  1.00  0.46           O  
ATOM   4324  N   ASP A 548     -72.160 -39.522 -52.462  1.00  0.46           N  
ATOM   4325  CA  ASP A 548     -73.379 -38.810 -52.830  1.00  0.46           C  
ATOM   4326  C   ASP A 548     -73.814 -37.855 -51.721  1.00  0.45           C  
ATOM   4327  CB  ASP A 548     -74.504 -39.798 -53.145  1.00  0.41           C  
ATOM   4328  O   ASP A 548     -74.419 -36.815 -51.991  1.00  0.43           O  
ATOM   4329  CG  ASP A 548     -74.989 -39.707 -54.582  1.00  0.40           C  
ATOM   4330  OD1 ASP A 548     -74.428 -38.910 -55.365  1.00  0.45           O  
ATOM   4331  OD2 ASP A 548     -75.942 -40.436 -54.932  1.00  0.47           O  
ATOM   4332  N   ILE A 549     -72.746 -37.453 -50.824  1.00  0.40           N  
ATOM   4333  CA  ILE A 549     -72.698 -36.170 -50.130  1.00  0.37           C  
ATOM   4334  C   ILE A 549     -71.312 -35.548 -50.292  1.00  0.40           C  
ATOM   4335  CB  ILE A 549     -73.045 -36.324 -48.633  1.00  0.36           C  
ATOM   4336  O   ILE A 549     -71.174 -34.323 -50.313  1.00  0.38           O  
ATOM   4337  CG1 ILE A 549     -74.508 -36.750 -48.465  1.00  0.39           C  
ATOM   4338  CG2 ILE A 549     -72.763 -35.022 -47.877  1.00  0.37           C  
ATOM   4339  CD1 ILE A 549     -74.897 -37.073 -47.029  1.00  0.30           C  
ATOM   4340  N   ARG A 550     -70.063 -36.422 -50.894  1.00  0.39           N  
ATOM   4341  CA  ARG A 550     -69.225 -36.318 -52.084  1.00  0.40           C  
ATOM   4342  C   ARG A 550     -69.996 -35.699 -53.245  1.00  0.39           C  
ATOM   4343  CB  ARG A 550     -68.688 -37.693 -52.486  1.00  0.36           C  
ATOM   4344  O   ARG A 550     -69.408 -35.049 -54.112  1.00  0.37           O  
ATOM   4345  CG  ARG A 550     -67.210 -37.889 -52.189  1.00  0.37           C  
ATOM   4346  CD  ARG A 550     -66.721 -39.258 -52.639  1.00  0.45           C  
ATOM   4347  NE  ARG A 550     -65.578 -39.708 -51.850  1.00  0.40           N  
ATOM   4348  NH1 ARG A 550     -65.479 -41.808 -52.809  1.00  0.30           N  
ATOM   4349  NH2 ARG A 550     -63.978 -41.215 -51.181  1.00  0.25           N  
ATOM   4350  CZ  ARG A 550     -65.014 -40.909 -51.948  1.00  0.31           C  
ATOM   4351  N   GLN A 551     -71.104 -35.379 -53.230  1.00  0.40           N  
ATOM   4352  CA  GLN A 551     -71.623 -34.889 -54.502  1.00  0.44           C  
ATOM   4353  C   GLN A 551     -72.649 -33.780 -54.287  1.00  0.40           C  
ATOM   4354  CB  GLN A 551     -72.247 -36.032 -55.304  1.00  0.37           C  
ATOM   4355  O   GLN A 551     -72.792 -32.888 -55.126  1.00  0.39           O  
ATOM   4356  CG  GLN A 551     -71.597 -36.257 -56.663  1.00  0.40           C  
ATOM   4357  CD  GLN A 551     -72.256 -37.374 -57.451  1.00  0.50           C  
ATOM   4358  NE2 GLN A 551     -71.821 -37.559 -58.693  1.00  0.37           N  
ATOM   4359  OE1 GLN A 551     -73.147 -38.065 -56.948  1.00  0.50           O  
ATOM   4360  N   LYS A 552     -73.032 -33.206 -53.206  1.00  0.38           N  
ATOM   4361  CA  LYS A 552     -73.863 -32.006 -53.171  1.00  0.39           C  
ATOM   4362  C   LYS A 552     -73.533 -31.144 -51.956  1.00  0.38           C  
ATOM   4363  CB  LYS A 552     -75.346 -32.380 -53.162  1.00  0.34           C  
ATOM   4364  O   LYS A 552     -73.680 -29.921 -51.998  1.00  0.36           O  
ATOM   4365  CG  LYS A 552     -75.911 -32.707 -54.536  1.00  0.35           C  
ATOM   4366  CD  LYS A 552     -77.416 -32.934 -54.482  1.00  0.40           C  
ATOM   4367  CE  LYS A 552     -77.983 -33.256 -55.858  1.00  0.35           C  
ATOM   4368  NZ  LYS A 552     -79.444 -33.560 -55.798  1.00  0.35           N  
ATOM   4369  N   GLN A 553     -72.516 -31.758 -51.452  1.00  0.39           N  
ATOM   4370  CA  GLN A 553     -71.816 -30.919 -50.485  1.00  0.36           C  
ATOM   4371  C   GLN A 553     -70.368 -30.686 -50.905  1.00  0.39           C  
ATOM   4372  CB  GLN A 553     -71.864 -31.549 -49.092  1.00  0.36           C  
ATOM   4373  O   GLN A 553     -69.792 -29.637 -50.611  1.00  0.38           O  
ATOM   4374  CG  GLN A 553     -72.245 -30.572 -47.988  1.00  0.35           C  
ATOM   4375  CD  GLN A 553     -72.463 -31.253 -46.650  1.00  0.40           C  
ATOM   4376  NE2 GLN A 553     -72.560 -30.460 -45.589  1.00  0.29           N  
ATOM   4377  OE1 GLN A 553     -72.545 -32.483 -46.571  1.00  0.39           O  
ATOM   4378  N   ALA A 554     -69.662 -31.566 -51.895  1.00  0.41           N  
ATOM   4379  CA  ALA A 554     -69.219 -31.384 -53.275  1.00  0.41           C  
ATOM   4380  C   ALA A 554     -69.834 -30.129 -53.888  1.00  0.42           C  
ATOM   4381  CB  ALA A 554     -69.571 -32.610 -54.114  1.00  0.39           C  
ATOM   4382  O   ALA A 554     -69.246 -29.514 -54.780  1.00  0.40           O  
ATOM   4383  N   GLN A 555     -70.580 -29.327 -53.464  1.00  0.44           N  
ATOM   4384  CA  GLN A 555     -71.023 -28.193 -54.268  1.00  0.45           C  
ATOM   4385  C   GLN A 555     -71.147 -26.931 -53.419  1.00  0.44           C  
ATOM   4386  CB  GLN A 555     -72.359 -28.504 -54.945  1.00  0.41           C  
ATOM   4387  O   GLN A 555     -70.883 -25.826 -53.897  1.00  0.43           O  
ATOM   4388  CG  GLN A 555     -72.218 -29.188 -56.298  1.00  0.42           C  
ATOM   4389  CD  GLN A 555     -73.557 -29.513 -56.934  1.00  0.48           C  
ATOM   4390  NE2 GLN A 555     -73.523 -30.007 -58.167  1.00  0.36           N  
ATOM   4391  OE1 GLN A 555     -74.612 -29.321 -56.322  1.00  0.50           O  
ATOM   4392  N   ALA A 556     -70.894 -26.899 -52.281  1.00  0.39           N  
ATOM   4393  CA  ALA A 556     -71.067 -25.664 -51.521  1.00  0.36           C  
ATOM   4394  C   ALA A 556     -69.950 -25.490 -50.495  1.00  0.38           C  
ATOM   4395  CB  ALA A 556     -72.428 -25.651 -50.829  1.00  0.35           C  
ATOM   4396  O   ALA A 556     -69.493 -24.372 -50.250  1.00  0.37           O  
ATOM   4397  N   GLU A 557     -69.135 -26.500 -50.181  1.00  0.40           N  
ATOM   4398  CA  GLU A 557     -67.783 -27.018 -49.998  1.00  0.38           C  
ATOM   4399  C   GLU A 557     -67.026 -27.064 -51.323  1.00  0.40           C  
ATOM   4400  CB  GLU A 557     -67.822 -28.412 -49.366  1.00  0.38           C  
ATOM   4401  O   GLU A 557     -65.795 -27.009 -51.342  1.00  0.39           O  
ATOM   4402  CG  GLU A 557     -67.760 -28.400 -47.846  1.00  0.37           C  
ATOM   4403  CD  GLU A 557     -67.912 -29.780 -47.228  1.00  0.39           C  
ATOM   4404  OE1 GLU A 557     -68.069 -30.768 -47.981  1.00  0.39           O  
ATOM   4405  OE2 GLU A 557     -67.873 -29.875 -45.981  1.00  0.34           O  
ATOM   4406  N   GLU A 558     -67.621 -27.142 -52.527  1.00  0.42           N  
ATOM   4407  CA  GLU A 558     -67.442 -26.592 -53.867  1.00  0.42           C  
ATOM   4408  C   GLU A 558     -67.440 -25.066 -53.842  1.00  0.42           C  
ATOM   4409  CB  GLU A 558     -68.537 -27.101 -54.808  1.00  0.39           C  
ATOM   4410  O   GLU A 558     -66.724 -24.428 -54.617  1.00  0.41           O  
ATOM   4411  CG  GLU A 558     -68.078 -27.274 -56.249  1.00  0.40           C  
ATOM   4412  CD  GLU A 558     -69.153 -27.850 -57.156  1.00  0.48           C  
ATOM   4413  OE1 GLU A 558     -70.267 -28.144 -56.666  1.00  0.47           O  
ATOM   4414  OE2 GLU A 558     -68.879 -28.010 -58.367  1.00  0.39           O  
ATOM   4415  N   ALA A 559     -67.768 -24.290 -53.185  1.00  0.42           N  
ATOM   4416  CA  ALA A 559     -67.717 -22.836 -53.313  1.00  0.45           C  
ATOM   4417  C   ALA A 559     -66.873 -22.217 -52.202  1.00  0.42           C  
ATOM   4418  CB  ALA A 559     -69.127 -22.251 -53.294  1.00  0.40           C  
ATOM   4419  O   ALA A 559     -66.159 -21.238 -52.430  1.00  0.41           O  
ATOM   4420  N   LEU A 560     -66.421 -23.180 -51.399  1.00  0.41           N  
ATOM   4421  CA  LEU A 560     -65.536 -22.736 -50.327  1.00  0.39           C  
ATOM   4422  C   LEU A 560     -64.364 -23.697 -50.157  1.00  0.40           C  
ATOM   4423  CB  LEU A 560     -66.308 -22.616 -49.010  1.00  0.38           C  
ATOM   4424  O   LEU A 560     -63.254 -23.276 -49.826  1.00  0.39           O  
ATOM   4425  CG  LEU A 560     -65.888 -21.477 -48.080  1.00  0.37           C  
ATOM   4426  CD1 LEU A 560     -66.842 -20.295 -48.224  1.00  0.33           C  
ATOM   4427  CD2 LEU A 560     -65.839 -21.958 -46.634  1.00  0.34           C  
ATOM   4428  N   SER A 561     -64.267 -25.385 -50.727  1.00  0.42           N  
ATOM   4429  CA  SER A 561     -63.688 -26.087 -51.868  1.00  0.41           C  
ATOM   4430  C   SER A 561     -63.285 -25.113 -52.969  1.00  0.42           C  
ATOM   4431  CB  SER A 561     -64.675 -27.116 -52.421  1.00  0.39           C  
ATOM   4432  O   SER A 561     -62.306 -25.344 -53.682  1.00  0.40           O  
ATOM   4433  OG  SER A 561     -64.052 -27.937 -53.394  1.00  0.47           O  
ATOM   4434  N   ARG A 562     -64.009 -23.933 -53.225  1.00  0.37           N  
ATOM   4435  CA  ARG A 562     -63.710 -22.907 -54.218  1.00  0.37           C  
ATOM   4436  C   ARG A 562     -62.785 -21.840 -53.643  1.00  0.37           C  
ATOM   4437  CB  ARG A 562     -65.000 -22.262 -54.730  1.00  0.34           C  
ATOM   4438  O   ARG A 562     -61.894 -21.345 -54.335  1.00  0.35           O  
ATOM   4439  CG  ARG A 562     -65.468 -22.800 -56.073  1.00  0.35           C  
ATOM   4440  CD  ARG A 562     -66.709 -22.072 -56.571  1.00  0.42           C  
ATOM   4441  NE  ARG A 562     -67.364 -22.803 -57.652  1.00  0.36           N  
ATOM   4442  NH1 ARG A 562     -68.850 -21.112 -58.171  1.00  0.28           N  
ATOM   4443  NH2 ARG A 562     -68.890 -23.080 -59.346  1.00  0.23           N  
ATOM   4444  CZ  ARG A 562     -68.367 -22.330 -58.387  1.00  0.29           C  
ATOM   4445  N   THR A 563     -62.345 -21.383 -52.557  1.00  0.33           N  
ATOM   4446  CA  THR A 563     -61.496 -20.270 -52.149  1.00  0.33           C  
ATOM   4447  C   THR A 563     -60.513 -20.708 -51.067  1.00  0.33           C  
ATOM   4448  CB  THR A 563     -62.335 -19.086 -51.635  1.00  0.31           C  
ATOM   4449  O   THR A 563     -59.362 -20.268 -51.051  1.00  0.32           O  
ATOM   4450  CG2 THR A 563     -61.522 -17.795 -51.631  1.00  0.31           C  
ATOM   4451  OG1 THR A 563     -63.478 -18.914 -52.482  1.00  0.32           O  
ATOM   4452  N   LYS A 564     -60.472 -22.099 -50.701  1.00  0.38           N  
ATOM   4453  CA  LYS A 564     -59.572 -22.951 -49.928  1.00  0.38           C  
ATOM   4454  C   LYS A 564     -59.268 -24.248 -50.672  1.00  0.37           C  
ATOM   4455  CB  LYS A 564     -60.173 -23.262 -48.556  1.00  0.37           C  
ATOM   4456  O   LYS A 564     -58.169 -24.794 -50.554  1.00  0.36           O  
ATOM   4457  CG  LYS A 564     -59.521 -22.505 -47.409  1.00  0.39           C  
ATOM   4458  CD  LYS A 564     -60.156 -22.863 -46.071  1.00  0.44           C  
ATOM   4459  CE  LYS A 564     -59.480 -22.134 -44.917  1.00  0.37           C  
ATOM   4460  NZ  LYS A 564     -60.139 -22.433 -43.611  1.00  0.37           N  
ATOM   4461  N   ASN A 565     -60.101 -24.839 -51.785  1.00  0.43           N  
ATOM   4462  CA  ASN A 565     -59.917 -25.314 -53.152  1.00  0.42           C  
ATOM   4463  C   ASN A 565     -59.397 -24.207 -54.065  1.00  0.43           C  
ATOM   4464  CB  ASN A 565     -61.225 -25.887 -53.703  1.00  0.41           C  
ATOM   4465  O   ASN A 565     -58.699 -24.480 -55.043  1.00  0.41           O  
ATOM   4466  CG  ASN A 565     -61.544 -27.258 -53.141  1.00  0.41           C  
ATOM   4467  ND2 ASN A 565     -62.812 -27.646 -53.208  1.00  0.40           N  
ATOM   4468  OD1 ASN A 565     -60.659 -27.963 -52.650  1.00  0.47           O  
ATOM   4469  N   GLU A 566     -59.500 -22.962 -53.876  1.00  0.39           N  
ATOM   4470  CA  GLU A 566     -58.821 -21.829 -54.499  1.00  0.40           C  
ATOM   4471  C   GLU A 566     -57.522 -21.496 -53.771  1.00  0.39           C  
ATOM   4472  CB  GLU A 566     -59.738 -20.603 -54.527  1.00  0.37           C  
ATOM   4473  O   GLU A 566     -56.535 -21.106 -54.398  1.00  0.38           O  
ATOM   4474  CG  GLU A 566     -60.467 -20.411 -55.849  1.00  0.39           C  
ATOM   4475  CD  GLU A 566     -61.436 -19.239 -55.835  1.00  0.46           C  
ATOM   4476  OE1 GLU A 566     -61.542 -18.552 -54.794  1.00  0.47           O  
ATOM   4477  OE2 GLU A 566     -62.095 -19.008 -56.873  1.00  0.41           O  
ATOM   4478  N   LEU A 567     -57.114 -22.224 -52.821  1.00  0.35           N  
ATOM   4479  CA  LEU A 567     -55.863 -21.938 -52.127  1.00  0.36           C  
ATOM   4480  C   LEU A 567     -55.301 -23.199 -51.479  1.00  0.35           C  
ATOM   4481  CB  LEU A 567     -56.074 -20.855 -51.065  1.00  0.34           C  
ATOM   4482  O   LEU A 567     -54.083 -23.382 -51.422  1.00  0.34           O  
ATOM   4483  CG  LEU A 567     -54.832 -20.070 -50.641  1.00  0.34           C  
ATOM   4484  CD1 LEU A 567     -54.590 -18.906 -51.596  1.00  0.31           C  
ATOM   4485  CD2 LEU A 567     -54.978 -19.570 -49.208  1.00  0.33           C  
ATOM   4486  N   ALA A 568     -55.962 -24.656 -51.272  1.00  0.45           N  
ATOM   4487  CA  ALA A 568     -55.898 -26.093 -51.526  1.00  0.43           C  
ATOM   4488  C   ALA A 568     -56.007 -26.392 -53.019  1.00  0.44           C  
ATOM   4489  CB  ALA A 568     -57.001 -26.819 -50.759  1.00  0.41           C  
ATOM   4490  O   ALA A 568     -55.437 -27.372 -53.505  1.00  0.42           O  
ATOM   4491  N   GLY A 569     -56.782 -25.334 -53.887  1.00  0.40           N  
ATOM   4492  CA  GLY A 569     -56.729 -25.216 -55.336  1.00  0.38           C  
ATOM   4493  C   GLY A 569     -55.409 -24.666 -55.841  1.00  0.40           C  
ATOM   4494  O   GLY A 569     -54.979 -24.991 -56.950  1.00  0.38           O  
ATOM   4495  N   VAL A 570     -54.503 -24.050 -55.015  1.00  0.32           N  
ATOM   4496  CA  VAL A 570     -53.134 -23.607 -55.254  1.00  0.31           C  
ATOM   4497  C   VAL A 570     -52.161 -24.494 -54.480  1.00  0.32           C  
ATOM   4498  CB  VAL A 570     -52.938 -22.127 -54.854  1.00  0.29           C  
ATOM   4499  O   VAL A 570     -51.093 -24.844 -54.987  1.00  0.30           O  
ATOM   4500  CG1 VAL A 570     -51.481 -21.707 -55.036  1.00  0.25           C  
ATOM   4501  CG2 VAL A 570     -53.863 -21.227 -55.672  1.00  0.29           C  
ATOM   4502  N   LYS A 571     -52.902 -25.378 -53.736  1.00  0.38           N  
ATOM   4503  CA  LYS A 571     -52.063 -26.235 -52.904  1.00  0.38           C  
ATOM   4504  C   LYS A 571     -52.423 -27.706 -53.090  1.00  0.37           C  
ATOM   4505  CB  LYS A 571     -52.192 -25.845 -51.431  1.00  0.35           C  
ATOM   4506  O   LYS A 571     -51.552 -28.576 -53.034  1.00  0.35           O  
ATOM   4507  CG  LYS A 571     -51.059 -24.967 -50.920  1.00  0.36           C  
ATOM   4508  CD  LYS A 571     -51.229 -24.638 -49.443  1.00  0.42           C  
ATOM   4509  CE  LYS A 571     -50.068 -23.805 -48.917  1.00  0.34           C  
ATOM   4510  NZ  LYS A 571     -50.224 -23.490 -47.466  1.00  0.36           N  
ATOM   4511  N   SER A 572     -53.913 -28.139 -53.678  1.00  0.43           N  
ATOM   4512  CA  SER A 572     -54.445 -29.289 -54.402  1.00  0.42           C  
ATOM   4513  C   SER A 572     -54.423 -29.052 -55.909  1.00  0.43           C  
ATOM   4514  CB  SER A 572     -55.872 -29.595 -53.947  1.00  0.41           C  
ATOM   4515  O   SER A 572     -54.333 -30.001 -56.690  1.00  0.42           O  
ATOM   4516  OG  SER A 572     -56.648 -30.092 -55.024  1.00  0.50           O  
ATOM   4517  N   ALA A 573     -54.299 -27.484 -56.441  1.00  0.39           N  
ATOM   4518  CA  ALA A 573     -53.744 -27.185 -57.758  1.00  0.37           C  
ATOM   4519  C   ALA A 573     -52.272 -27.579 -57.835  1.00  0.39           C  
ATOM   4520  CB  ALA A 573     -53.913 -25.703 -58.084  1.00  0.37           C  
ATOM   4521  O   ALA A 573     -51.771 -27.926 -58.907  1.00  0.37           O  
ATOM   4522  N   GLN A 574     -51.601 -27.786 -56.819  1.00  0.34           N  
ATOM   4523  CA  GLN A 574     -50.206 -28.153 -56.600  1.00  0.33           C  
ATOM   4524  C   GLN A 574     -50.090 -29.577 -56.062  1.00  0.34           C  
ATOM   4525  CB  GLN A 574     -49.536 -27.172 -55.637  1.00  0.32           C  
ATOM   4526  O   GLN A 574     -49.165 -30.309 -56.422  1.00  0.33           O  
ATOM   4527  CG  GLN A 574     -48.058 -26.943 -55.921  1.00  0.32           C  
ATOM   4528  CD  GLN A 574     -47.488 -25.764 -55.156  1.00  0.40           C  
ATOM   4529  NE2 GLN A 574     -46.169 -25.613 -55.195  1.00  0.31           N  
ATOM   4530  OE1 GLN A 574     -48.228 -24.994 -54.535  1.00  0.44           O  
ATOM   4531  N   ALA A 575     -51.286 -30.370 -55.497  1.00  0.46           N  
ATOM   4532  CA  ALA A 575     -51.211 -31.741 -54.999  1.00  0.46           C  
ATOM   4533  C   ALA A 575     -52.130 -32.664 -55.794  1.00  0.45           C  
ATOM   4534  CB  ALA A 575     -51.568 -31.789 -53.516  1.00  0.42           C  
ATOM   4535  O   ALA A 575     -51.797 -33.828 -56.031  1.00  0.42           O  
ATOM   4536  N   THR A 576     -53.235 -31.958 -56.707  1.00  0.43           N  
ATOM   4537  CA  THR A 576     -54.046 -32.439 -57.820  1.00  0.41           C  
ATOM   4538  C   THR A 576     -53.426 -32.034 -59.155  1.00  0.43           C  
ATOM   4539  CB  THR A 576     -55.486 -31.901 -57.736  1.00  0.40           C  
ATOM   4540  O   THR A 576     -53.590 -32.731 -60.158  1.00  0.41           O  
ATOM   4541  CG2 THR A 576     -56.418 -32.675 -58.662  1.00  0.41           C  
ATOM   4542  OG1 THR A 576     -55.958 -32.025 -56.388  1.00  0.46           O  
ATOM   4543  N   TYR A 577     -52.334 -30.971 -59.268  1.00  0.36           N  
ATOM   4544  CA  TYR A 577     -51.205 -30.913 -60.189  1.00  0.34           C  
ATOM   4545  C   TYR A 577     -50.288 -32.116 -60.005  1.00  0.36           C  
ATOM   4546  CB  TYR A 577     -50.413 -29.617 -59.989  1.00  0.34           C  
ATOM   4547  O   TYR A 577     -49.772 -32.666 -60.981  1.00  0.34           O  
ATOM   4548  CG  TYR A 577     -49.486 -29.288 -61.134  1.00  0.33           C  
ATOM   4549  CD1 TYR A 577     -49.943 -28.585 -62.246  1.00  0.30           C  
ATOM   4550  CD2 TYR A 577     -48.152 -29.681 -61.107  1.00  0.31           C  
ATOM   4551  CE1 TYR A 577     -49.093 -28.282 -63.304  1.00  0.27           C  
ATOM   4552  CE2 TYR A 577     -47.293 -29.383 -62.159  1.00  0.29           C  
ATOM   4553  OH  TYR A 577     -46.926 -28.386 -64.297  1.00  0.13           O  
ATOM   4554  CZ  TYR A 577     -47.772 -28.684 -63.252  1.00  0.27           C  
ATOM   4555  N   GLU A 578     -50.322 -32.858 -58.999  1.00  0.40           N  
ATOM   4556  CA  GLU A 578     -49.302 -33.871 -58.746  1.00  0.41           C  
ATOM   4557  C   GLU A 578     -49.929 -35.245 -58.532  1.00  0.40           C  
ATOM   4558  CB  GLU A 578     -48.452 -33.486 -57.532  1.00  0.37           C  
ATOM   4559  O   GLU A 578     -49.372 -36.260 -58.955  1.00  0.38           O  
ATOM   4560  CG  GLU A 578     -47.129 -32.825 -57.892  1.00  0.36           C  
ATOM   4561  CD  GLU A 578     -46.325 -32.391 -56.677  1.00  0.43           C  
ATOM   4562  OE1 GLU A 578     -46.801 -32.581 -55.535  1.00  0.46           O  
ATOM   4563  OE2 GLU A 578     -45.210 -31.857 -56.869  1.00  0.40           O  
ATOM   4564  N   GLU A 579     -51.467 -35.458 -58.614  1.00  0.47           N  
ATOM   4565  CA  GLU A 579     -52.186 -36.728 -58.674  1.00  0.51           C  
ATOM   4566  C   GLU A 579     -53.270 -36.698 -59.748  1.00  0.47           C  
ATOM   4567  CB  GLU A 579     -52.804 -37.061 -57.313  1.00  0.46           C  
ATOM   4568  O   GLU A 579     -53.480 -37.688 -60.452  1.00  0.45           O  
ATOM   4569  CG  GLU A 579     -52.534 -38.484 -56.847  1.00  0.47           C  
ATOM   4570  CD  GLU A 579     -53.112 -38.785 -55.474  1.00  0.52           C  
ATOM   4571  OE1 GLU A 579     -53.669 -37.864 -54.834  1.00  0.51           O  
ATOM   4572  OE2 GLU A 579     -53.006 -39.952 -55.033  1.00  0.48           O  
ATOM   4573  N   THR A 580     -53.742 -35.141 -60.363  1.00  0.40           N  
ATOM   4574  CA  THR A 580     -54.411 -34.805 -61.615  1.00  0.38           C  
ATOM   4575  C   THR A 580     -53.391 -34.474 -62.701  1.00  0.40           C  
ATOM   4576  CB  THR A 580     -55.373 -33.617 -61.433  1.00  0.38           C  
ATOM   4577  O   THR A 580     -53.617 -34.756 -63.880  1.00  0.38           O  
ATOM   4578  CG2 THR A 580     -56.457 -33.617 -62.506  1.00  0.40           C  
ATOM   4579  OG1 THR A 580     -55.993 -33.705 -60.144  1.00  0.45           O  
ATOM   4580  N   THR A 581     -52.036 -34.222 -62.491  1.00  0.37           N  
ATOM   4581  CA  THR A 581     -50.842 -34.534 -63.269  1.00  0.34           C  
ATOM   4582  C   THR A 581     -50.518 -36.023 -63.190  1.00  0.37           C  
ATOM   4583  CB  THR A 581     -49.631 -33.716 -62.784  1.00  0.35           C  
ATOM   4584  O   THR A 581     -50.014 -36.605 -64.152  1.00  0.36           O  
ATOM   4585  CG2 THR A 581     -48.625 -33.502 -63.910  1.00  0.39           C  
ATOM   4586  OG1 THR A 581     -50.081 -32.440 -62.311  1.00  0.34           O  
ATOM   4587  N   THR A 582     -50.998 -36.828 -62.191  1.00  0.47           N  
ATOM   4588  CA  THR A 582     -50.642 -38.239 -62.090  1.00  0.46           C  
ATOM   4589  C   THR A 582     -51.872 -39.122 -62.280  1.00  0.46           C  
ATOM   4590  CB  THR A 582     -49.985 -38.554 -60.733  1.00  0.42           C  
ATOM   4591  O   THR A 582     -51.794 -40.176 -62.915  1.00  0.43           O  
ATOM   4592  CG2 THR A 582     -49.443 -39.979 -60.702  1.00  0.39           C  
ATOM   4593  OG1 THR A 582     -48.906 -37.639 -60.508  1.00  0.40           O  
ATOM   4594  N   ARG A 583     -53.357 -38.731 -62.438  1.00  0.49           N  
ATOM   4595  CA  ARG A 583     -54.591 -39.394 -62.849  1.00  0.49           C  
ATOM   4596  C   ARG A 583     -55.283 -38.618 -63.964  1.00  0.49           C  
ATOM   4597  CB  ARG A 583     -55.537 -39.555 -61.657  1.00  0.47           C  
ATOM   4598  O   ARG A 583     -55.882 -39.213 -64.862  1.00  0.47           O  
ATOM   4599  CG  ARG A 583     -56.630 -40.590 -61.874  1.00  0.47           C  
ATOM   4600  CD  ARG A 583     -57.516 -40.740 -60.646  1.00  0.51           C  
ATOM   4601  NE  ARG A 583     -58.300 -39.534 -60.396  1.00  0.46           N  
ATOM   4602  NH1 ARG A 583     -59.984 -40.618 -59.244  1.00  0.32           N  
ATOM   4603  NH2 ARG A 583     -60.085 -38.351 -59.566  1.00  0.26           N  
ATOM   4604  CZ  ARG A 583     -59.455 -39.504 -59.736  1.00  0.39           C  
ATOM   4605  N   ARG A 584     -55.081 -37.144 -64.305  1.00  0.41           N  
ATOM   4606  CA  ARG A 584     -55.134 -36.395 -65.556  1.00  0.39           C  
ATOM   4607  C   ARG A 584     -53.802 -36.466 -66.294  1.00  0.41           C  
ATOM   4608  CB  ARG A 584     -55.510 -34.935 -65.293  1.00  0.39           C  
ATOM   4609  O   ARG A 584     -53.759 -36.353 -67.521  1.00  0.39           O  
ATOM   4610  CG  ARG A 584     -56.994 -34.643 -65.451  1.00  0.40           C  
ATOM   4611  CD  ARG A 584     -57.333 -33.213 -65.054  1.00  0.45           C  
ATOM   4612  NE  ARG A 584     -58.742 -32.909 -65.286  1.00  0.37           N  
ATOM   4613  NH1 ARG A 584     -58.646 -30.786 -64.380  1.00  0.30           N  
ATOM   4614  NH2 ARG A 584     -60.622 -31.592 -65.216  1.00  0.23           N  
ATOM   4615  CZ  ARG A 584     -59.333 -31.763 -64.960  1.00  0.32           C  
ATOM   4616  N   LEU A 585     -52.735 -37.045 -65.862  1.00  0.38           N  
ATOM   4617  CA  LEU A 585     -51.585 -37.720 -66.453  1.00  0.37           C  
ATOM   4618  C   LEU A 585     -51.841 -39.217 -66.584  1.00  0.39           C  
ATOM   4619  CB  LEU A 585     -50.329 -37.477 -65.612  1.00  0.36           C  
ATOM   4620  O   LEU A 585     -51.363 -39.853 -67.527  1.00  0.37           O  
ATOM   4621  CG  LEU A 585     -49.288 -36.527 -66.206  1.00  0.36           C  
ATOM   4622  CD1 LEU A 585     -48.729 -35.609 -65.124  1.00  0.33           C  
ATOM   4623  CD2 LEU A 585     -48.168 -37.313 -66.879  1.00  0.35           C  
ATOM   4624  N   SER A 586     -52.965 -39.744 -65.705  1.00  0.42           N  
ATOM   4625  CA  SER A 586     -53.307 -41.154 -65.868  1.00  0.44           C  
ATOM   4626  C   SER A 586     -54.718 -41.320 -66.421  1.00  0.42           C  
ATOM   4627  CB  SER A 586     -53.182 -41.893 -64.535  1.00  0.39           C  
ATOM   4628  O   SER A 586     -54.984 -42.245 -67.191  1.00  0.39           O  
ATOM   4629  OG  SER A 586     -53.253 -43.295 -64.730  1.00  0.44           O  
ATOM   4630  N   GLU A 587     -55.422 -40.032 -66.945  1.00  0.41           N  
ATOM   4631  CA  GLU A 587     -56.563 -39.795 -67.824  1.00  0.39           C  
ATOM   4632  C   GLU A 587     -56.238 -38.744 -68.881  1.00  0.41           C  
ATOM   4633  CB  GLU A 587     -57.787 -39.363 -67.011  1.00  0.39           C  
ATOM   4634  O   GLU A 587     -56.748 -38.804 -70.001  1.00  0.38           O  
ATOM   4635  CG  GLU A 587     -58.653 -40.523 -66.541  1.00  0.38           C  
ATOM   4636  CD  GLU A 587     -59.813 -40.086 -65.659  1.00  0.45           C  
ATOM   4637  OE1 GLU A 587     -59.965 -38.868 -65.416  1.00  0.42           O  
ATOM   4638  OE2 GLU A 587     -60.574 -40.970 -65.208  1.00  0.38           O  
ATOM   4639  N   LEU A 588     -55.278 -37.905 -68.845  1.00  0.39           N  
ATOM   4640  CA  LEU A 588     -54.442 -37.291 -69.871  1.00  0.37           C  
ATOM   4641  C   LEU A 588     -53.436 -38.295 -70.424  1.00  0.39           C  
ATOM   4642  CB  LEU A 588     -53.707 -36.073 -69.306  1.00  0.36           C  
ATOM   4643  O   LEU A 588     -53.048 -38.212 -71.592  1.00  0.37           O  
ATOM   4644  CG  LEU A 588     -54.302 -34.705 -69.644  1.00  0.35           C  
ATOM   4645  CD1 LEU A 588     -54.159 -33.757 -68.459  1.00  0.32           C  
ATOM   4646  CD2 LEU A 588     -53.634 -34.123 -70.885  1.00  0.34           C  
ATOM   4647  N   THR A 589     -53.250 -39.304 -69.765  1.00  0.37           N  
ATOM   4648  CA  THR A 589     -52.605 -40.553 -70.154  1.00  0.35           C  
ATOM   4649  C   THR A 589     -53.638 -41.568 -70.635  1.00  0.37           C  
ATOM   4650  CB  THR A 589     -51.797 -41.151 -68.987  1.00  0.34           C  
ATOM   4651  O   THR A 589     -53.389 -42.311 -71.587  1.00  0.35           O  
ATOM   4652  CG2 THR A 589     -50.882 -42.272 -69.470  1.00  0.35           C  
ATOM   4653  OG1 THR A 589     -51.000 -40.123 -68.388  1.00  0.35           O  
ATOM   4654  N   ASN A 590     -54.976 -41.280 -70.796  1.00  0.41           N  
ATOM   4655  CA  ASN A 590     -56.072 -41.999 -71.436  1.00  0.40           C  
ATOM   4656  C   ASN A 590     -57.196 -41.053 -71.850  1.00  0.41           C  
ATOM   4657  CB  ASN A 590     -56.612 -43.090 -70.509  1.00  0.37           C  
ATOM   4658  O   ASN A 590     -57.889 -41.302 -72.839  1.00  0.37           O  
ATOM   4659  CG  ASN A 590     -55.725 -44.319 -70.475  1.00  0.36           C  
ATOM   4660  ND2 ASN A 590     -55.851 -45.113 -69.419  1.00  0.29           N  
ATOM   4661  OD1 ASN A 590     -54.931 -44.552 -71.391  1.00  0.41           O  
ATOM   4662  N   LEU A 591     -57.167 -39.741 -71.848  1.00  0.41           N  
ATOM   4663  CA  LEU A 591     -57.725 -38.695 -72.698  1.00  0.37           C  
ATOM   4664  C   LEU A 591     -56.620 -37.939 -73.427  1.00  0.41           C  
ATOM   4665  CB  LEU A 591     -58.564 -37.720 -71.867  1.00  0.38           C  
ATOM   4666  O   LEU A 591     -56.842 -37.400 -74.514  1.00  0.38           O  
ATOM   4667  CG  LEU A 591     -60.082 -37.846 -72.001  1.00  0.37           C  
ATOM   4668  CD1 LEU A 591     -60.749 -37.696 -70.638  1.00  0.33           C  
ATOM   4669  CD2 LEU A 591     -60.620 -36.811 -72.983  1.00  0.35           C  
ATOM   4670  N   ALA A 592     -55.433 -38.180 -72.882  1.00  0.38           N  
ATOM   4671  CA  ALA A 592     -54.085 -38.204 -73.442  1.00  0.35           C  
ATOM   4672  C   ALA A 592     -53.903 -39.392 -74.383  1.00  0.38           C  
ATOM   4673  CB  ALA A 592     -53.045 -38.249 -72.326  1.00  0.35           C  
ATOM   4674  O   ALA A 592     -52.953 -39.430 -75.169  1.00  0.37           O  
ATOM   4675  N   ASN A 593     -54.775 -40.140 -74.740  1.00  0.39           N  
ATOM   4676  CA  ASN A 593     -55.260 -40.929 -75.868  1.00  0.37           C  
ATOM   4677  C   ASN A 593     -56.632 -40.454 -76.336  1.00  0.39           C  
ATOM   4678  CB  ASN A 593     -55.309 -42.414 -75.502  1.00  0.35           C  
ATOM   4679  O   ASN A 593     -57.621 -40.591 -75.615  1.00  0.37           O  
ATOM   4680  CG  ASN A 593     -53.939 -43.063 -75.507  1.00  0.32           C  
ATOM   4681  ND2 ASN A 593     -53.799 -44.159 -74.771  1.00  0.17           N  
ATOM   4682  OD1 ASN A 593     -53.014 -42.583 -76.167  1.00  0.38           O  
ATOM   4683  N   GLY A 594     -56.716 -39.220 -76.678  1.00  0.40           N  
ATOM   4684  CA  GLY A 594     -57.744 -38.788 -77.611  1.00  0.37           C  
ATOM   4685  C   GLY A 594     -58.147 -37.337 -77.426  1.00  0.39           C  
ATOM   4686  O   GLY A 594     -58.690 -36.967 -76.383  1.00  0.37           O  
ATOM   4687  N   LYS A 595     -56.881 -36.603 -77.416  1.00  0.38           N  
ATOM   4688  CA  LYS A 595     -57.383 -35.384 -78.042  1.00  0.39           C  
ATOM   4689  C   LYS A 595     -57.481 -34.246 -77.030  1.00  0.39           C  
ATOM   4690  CB  LYS A 595     -58.749 -35.633 -78.684  1.00  0.35           C  
ATOM   4691  O   LYS A 595     -58.342 -34.265 -76.148  1.00  0.37           O  
ATOM   4692  CG  LYS A 595     -58.685 -36.391 -80.002  1.00  0.34           C  
ATOM   4693  CD  LYS A 595     -59.994 -36.282 -80.773  1.00  0.39           C  
ATOM   4694  CE  LYS A 595     -59.921 -37.017 -82.105  1.00  0.20           C  
ATOM   4695  NZ  LYS A 595     -61.195 -36.896 -82.875  1.00  0.19           N  
ATOM   4696  N   ALA A 596     -56.486 -33.509 -76.002  1.00  0.45           N  
ATOM   4697  CA  ALA A 596     -55.892 -32.176 -75.940  1.00  0.44           C  
ATOM   4698  C   ALA A 596     -56.582 -31.222 -76.911  1.00  0.45           C  
ATOM   4699  CB  ALA A 596     -54.396 -32.246 -76.240  1.00  0.39           C  
ATOM   4700  O   ALA A 596     -56.495 -31.396 -78.129  1.00  0.42           O  
ATOM   4701  N   SER A 597     -57.583 -30.423 -76.491  1.00  0.43           N  
ATOM   4702  CA  SER A 597     -57.233 -29.303 -77.359  1.00  0.42           C  
ATOM   4703  C   SER A 597     -55.749 -29.319 -77.711  1.00  0.44           C  
ATOM   4704  CB  SER A 597     -57.593 -27.975 -76.692  1.00  0.40           C  
ATOM   4705  O   SER A 597     -54.895 -29.256 -76.824  1.00  0.42           O  
ATOM   4706  OG  SER A 597     -58.101 -27.055 -77.644  1.00  0.52           O  
ATOM   4707  N   LYS A 598     -55.476 -30.764 -79.079  1.00  0.39           N  
ATOM   4708  CA  LYS A 598     -54.551 -30.952 -80.194  1.00  0.37           C  
ATOM   4709  C   LYS A 598     -53.328 -30.051 -80.051  1.00  0.40           C  
ATOM   4710  CB  LYS A 598     -55.253 -30.677 -81.525  1.00  0.34           C  
ATOM   4711  O   LYS A 598     -52.249 -30.377 -80.550  1.00  0.36           O  
ATOM   4712  CG  LYS A 598     -54.958 -31.709 -82.604  1.00  0.33           C  
ATOM   4713  CD  LYS A 598     -55.746 -31.427 -83.877  1.00  0.38           C  
ATOM   4714  CE  LYS A 598     -55.464 -32.468 -84.952  1.00  0.15           C  
ATOM   4715  NZ  LYS A 598     -56.236 -32.196 -86.201  1.00  0.14           N  
ATOM   4716  N   SER A 599     -52.758 -29.695 -79.085  1.00  0.41           N  
ATOM   4717  CA  SER A 599     -51.683 -28.854 -79.601  1.00  0.43           C  
ATOM   4718  C   SER A 599     -51.283 -27.785 -78.590  1.00  0.40           C  
ATOM   4719  CB  SER A 599     -52.103 -28.194 -80.915  1.00  0.35           C  
ATOM   4720  O   SER A 599     -50.102 -27.458 -78.459  1.00  0.37           O  
ATOM   4721  OG  SER A 599     -52.020 -26.782 -80.817  1.00  0.42           O  
ATOM   4722  N   GLU A 600     -51.300 -27.966 -77.146  1.00  0.46           N  
ATOM   4723  CA  GLU A 600     -51.192 -26.768 -76.319  1.00  0.46           C  
ATOM   4724  C   GLU A 600     -51.768 -27.005 -74.926  1.00  0.45           C  
ATOM   4725  CB  GLU A 600     -51.899 -25.587 -76.987  1.00  0.42           C  
ATOM   4726  O   GLU A 600     -51.322 -26.397 -73.952  1.00  0.42           O  
ATOM   4727  CG  GLU A 600     -50.954 -24.613 -77.675  1.00  0.42           C  
ATOM   4728  CD  GLU A 600     -51.675 -23.489 -78.402  1.00  0.46           C  
ATOM   4729  OE1 GLU A 600     -52.927 -23.490 -78.432  1.00  0.48           O  
ATOM   4730  OE2 GLU A 600     -50.983 -22.600 -78.946  1.00  0.43           O  
ATOM   4731  N   LEU A 601     -52.320 -28.291 -74.343  1.00  0.42           N  
ATOM   4732  CA  LEU A 601     -52.856 -29.055 -73.221  1.00  0.41           C  
ATOM   4733  C   LEU A 601     -52.259 -30.457 -73.185  1.00  0.42           C  
ATOM   4734  CB  LEU A 601     -54.382 -29.138 -73.310  1.00  0.40           C  
ATOM   4735  O   LEU A 601     -52.147 -31.061 -72.115  1.00  0.40           O  
ATOM   4736  CG  LEU A 601     -55.163 -28.565 -72.127  1.00  0.40           C  
ATOM   4737  CD1 LEU A 601     -56.089 -27.447 -72.595  1.00  0.36           C  
ATOM   4738  CD2 LEU A 601     -55.954 -29.663 -71.425  1.00  0.36           C  
ATOM   4739  N   THR A 602     -51.641 -31.716 -74.321  1.00  0.44           N  
ATOM   4740  CA  THR A 602     -50.653 -32.707 -74.736  1.00  0.42           C  
ATOM   4741  C   THR A 602     -49.240 -32.226 -74.421  1.00  0.43           C  
ATOM   4742  CB  THR A 602     -50.770 -33.016 -76.240  1.00  0.39           C  
ATOM   4743  O   THR A 602     -48.351 -33.034 -74.143  1.00  0.40           O  
ATOM   4744  CG2 THR A 602     -50.046 -34.311 -76.593  1.00  0.40           C  
ATOM   4745  OG1 THR A 602     -52.154 -33.145 -76.589  1.00  0.41           O  
ATOM   4746  N   GLN A 603     -48.791 -30.933 -74.265  1.00  0.47           N  
ATOM   4747  CA  GLN A 603     -47.476 -30.302 -74.238  1.00  0.49           C  
ATOM   4748  C   GLN A 603     -47.070 -29.936 -72.814  1.00  0.47           C  
ATOM   4749  CB  GLN A 603     -47.458 -29.057 -75.126  1.00  0.42           C  
ATOM   4750  O   GLN A 603     -45.899 -30.055 -72.446  1.00  0.44           O  
ATOM   4751  CG  GLN A 603     -46.340 -29.054 -76.160  1.00  0.41           C  
ATOM   4752  CD  GLN A 603     -46.414 -27.866 -77.101  1.00  0.51           C  
ATOM   4753  NE2 GLN A 603     -45.385 -27.697 -77.924  1.00  0.37           N  
ATOM   4754  OE1 GLN A 603     -47.389 -27.108 -77.090  1.00  0.50           O  
ATOM   4755  N   THR A 604     -47.800 -29.997 -71.595  1.00  0.39           N  
ATOM   4756  CA  THR A 604     -47.558 -29.396 -70.288  1.00  0.41           C  
ATOM   4757  C   THR A 604     -48.129 -30.272 -69.177  1.00  0.38           C  
ATOM   4758  CB  THR A 604     -48.171 -27.986 -70.200  1.00  0.36           C  
ATOM   4759  O   THR A 604     -47.524 -30.404 -68.111  1.00  0.36           O  
ATOM   4760  CG2 THR A 604     -47.437 -27.132 -69.171  1.00  0.33           C  
ATOM   4761  OG1 THR A 604     -48.083 -27.352 -71.482  1.00  0.32           O  
ATOM   4762  N   ALA A 605     -49.039 -31.607 -69.467  1.00  0.41           N  
ATOM   4763  CA  ALA A 605     -49.529 -32.656 -68.576  1.00  0.37           C  
ATOM   4764  C   ALA A 605     -48.797 -33.972 -68.823  1.00  0.41           C  
ATOM   4765  CB  ALA A 605     -51.033 -32.845 -68.755  1.00  0.39           C  
ATOM   4766  O   ALA A 605     -48.644 -34.785 -67.909  1.00  0.38           O  
ATOM   4767  N   GLU A 606     -48.156 -34.630 -70.090  1.00  0.46           N  
ATOM   4768  CA  GLU A 606     -47.222 -35.690 -70.455  1.00  0.45           C  
ATOM   4769  C   GLU A 606     -45.784 -35.295 -70.130  1.00  0.46           C  
ATOM   4770  CB  GLU A 606     -47.351 -36.033 -71.942  1.00  0.44           C  
ATOM   4771  O   GLU A 606     -44.960 -36.150 -69.798  1.00  0.43           O  
ATOM   4772  CG  GLU A 606     -48.336 -37.156 -72.231  1.00  0.43           C  
ATOM   4773  CD  GLU A 606     -48.499 -37.443 -73.715  1.00  0.49           C  
ATOM   4774  OE1 GLU A 606     -47.918 -36.706 -74.544  1.00  0.48           O  
ATOM   4775  OE2 GLU A 606     -49.214 -38.413 -74.052  1.00  0.43           O  
ATOM   4776  N   GLU A 607     -45.084 -33.770 -69.888  1.00  0.44           N  
ATOM   4777  CA  GLU A 607     -43.889 -33.084 -69.404  1.00  0.45           C  
ATOM   4778  C   GLU A 607     -43.840 -33.071 -67.879  1.00  0.44           C  
ATOM   4779  CB  GLU A 607     -43.834 -31.653 -69.945  1.00  0.39           C  
ATOM   4780  O   GLU A 607     -42.773 -33.243 -67.286  1.00  0.40           O  
ATOM   4781  CG  GLU A 607     -42.555 -31.331 -70.703  1.00  0.38           C  
ATOM   4782  CD  GLU A 607     -42.546 -29.932 -71.298  1.00  0.45           C  
ATOM   4783  OE1 GLU A 607     -43.548 -29.198 -71.138  1.00  0.46           O  
ATOM   4784  OE2 GLU A 607     -41.530 -29.567 -71.931  1.00  0.41           O  
ATOM   4785  N   LEU A 608     -44.943 -33.428 -67.000  1.00  0.38           N  
ATOM   4786  CA  LEU A 608     -45.070 -33.400 -65.547  1.00  0.38           C  
ATOM   4787  C   LEU A 608     -45.515 -34.758 -65.014  1.00  0.37           C  
ATOM   4788  CB  LEU A 608     -46.066 -32.320 -65.117  1.00  0.35           C  
ATOM   4789  O   LEU A 608     -45.070 -35.187 -63.947  1.00  0.35           O  
ATOM   4790  CG  LEU A 608     -45.490 -30.922 -64.884  1.00  0.35           C  
ATOM   4791  CD1 LEU A 608     -46.568 -29.863 -65.089  1.00  0.30           C  
ATOM   4792  CD2 LEU A 608     -44.890 -30.817 -63.485  1.00  0.34           C  
ATOM   4793  N   ALA A 609     -46.183 -35.860 -65.638  1.00  0.41           N  
ATOM   4794  CA  ALA A 609     -46.413 -37.260 -65.292  1.00  0.37           C  
ATOM   4795  C   ALA A 609     -45.268 -38.141 -65.781  1.00  0.40           C  
ATOM   4796  CB  ALA A 609     -47.738 -37.742 -65.877  1.00  0.38           C  
ATOM   4797  O   ALA A 609     -44.924 -39.137 -65.139  1.00  0.38           O  
ATOM   4798  N   SER A 610     -44.355 -37.837 -67.111  1.00  0.38           N  
ATOM   4799  CA  SER A 610     -43.154 -38.541 -67.549  1.00  0.36           C  
ATOM   4800  C   SER A 610     -41.922 -38.053 -66.795  1.00  0.38           C  
ATOM   4801  CB  SER A 610     -42.946 -38.361 -69.054  1.00  0.34           C  
ATOM   4802  O   SER A 610     -40.984 -38.820 -66.565  1.00  0.34           O  
ATOM   4803  OG  SER A 610     -41.573 -38.465 -69.388  1.00  0.40           O  
ATOM   4804  N   ARG A 611     -42.019 -36.719 -66.081  1.00  0.33           N  
ATOM   4805  CA  ARG A 611     -41.078 -35.993 -65.234  1.00  0.32           C  
ATOM   4806  C   ARG A 611     -41.366 -36.243 -63.757  1.00  0.33           C  
ATOM   4807  CB  ARG A 611     -41.133 -34.493 -65.532  1.00  0.30           C  
ATOM   4808  O   ARG A 611     -40.458 -36.190 -62.925  1.00  0.30           O  
ATOM   4809  CG  ARG A 611     -40.247 -34.063 -66.690  1.00  0.30           C  
ATOM   4810  CD  ARG A 611     -40.332 -32.563 -66.938  1.00  0.39           C  
ATOM   4811  NE  ARG A 611     -39.152 -32.065 -67.637  1.00  0.31           N  
ATOM   4812  NH1 ARG A 611     -39.734 -29.836 -67.462  1.00  0.27           N  
ATOM   4813  NH2 ARG A 611     -37.790 -30.438 -68.517  1.00  0.22           N  
ATOM   4814  CZ  ARG A 611     -38.894 -30.781 -67.871  1.00  0.28           C  
ATOM   4815  N   ILE A 612     -42.419 -37.116 -63.412  1.00  0.28           N  
ATOM   4816  CA  ILE A 612     -42.766 -37.350 -62.014  1.00  0.30           C  
ATOM   4817  C   ILE A 612     -42.789 -38.850 -61.732  1.00  0.28           C  
ATOM   4818  CB  ILE A 612     -44.129 -36.716 -61.656  1.00  0.27           C  
ATOM   4819  O   ILE A 612     -42.328 -39.298 -60.679  1.00  0.26           O  
ATOM   4820  CG1 ILE A 612     -44.024 -35.187 -61.657  1.00  0.14           C  
ATOM   4821  CG2 ILE A 612     -44.624 -37.230 -60.301  1.00  0.22           C  
ATOM   4822  CD1 ILE A 612     -45.365 -34.474 -61.555  1.00  0.22           C  
ATOM   4823  N   ALA A 613     -42.867 -39.576 -62.858  1.00  0.33           N  
ATOM   4824  CA  ALA A 613     -42.941 -41.035 -62.850  1.00  0.35           C  
ATOM   4825  C   ALA A 613     -41.641 -41.653 -63.355  1.00  0.33           C  
ATOM   4826  CB  ALA A 613     -44.118 -41.512 -63.698  1.00  0.31           C  
ATOM   4827  O   ALA A 613     -41.416 -42.855 -63.199  1.00  0.30           O  
ATOM   4828  N   SER A 614     -40.610 -40.851 -63.525  1.00  0.27           N  
ATOM   4829  CA  SER A 614     -39.211 -41.258 -63.429  1.00  0.31           C  
ATOM   4830  C   SER A 614     -38.808 -41.512 -61.981  1.00  0.27           C  
ATOM   4831  CB  SER A 614     -38.300 -40.194 -64.042  1.00  0.24           C  
ATOM   4832  O   SER A 614     -38.735 -40.578 -61.179  1.00  0.25           O  
ATOM   4833  OG  SER A 614     -38.233 -39.049 -63.210  1.00  0.26           O  
ATOM   4834  N   VAL A 615     -39.527 -42.199 -61.119  1.00  0.19           N  
ATOM   4835  CA  VAL A 615     -39.378 -43.355 -60.242  1.00  0.27           C  
ATOM   4836  C   VAL A 615     -37.999 -43.981 -60.441  1.00  0.20           C  
ATOM   4837  CB  VAL A 615     -40.482 -44.406 -60.495  1.00  0.20           C  
ATOM   4838  O   VAL A 615     -37.699 -44.507 -61.515  1.00  0.20           O  
ATOM   4839  CG1 VAL A 615     -40.367 -45.560 -59.500  1.00  0.11           C  
ATOM   4840  CG2 VAL A 615     -41.863 -43.759 -60.411  1.00  0.10           C  
ATOM   4841  N   GLN A 616     -37.226 -43.400 -60.020  1.00  0.24           N  
ATOM   4842  CA  GLN A 616     -36.192 -44.244 -59.430  1.00  0.34           C  
ATOM   4843  C   GLN A 616     -35.346 -43.461 -58.431  1.00  0.24           C  
ATOM   4844  CB  GLN A 616     -35.300 -44.842 -60.519  1.00  0.24           C  
ATOM   4845  O   GLN A 616     -34.842 -42.381 -58.749  1.00  0.24           O  
ATOM   4846  CG  GLN A 616     -35.839 -46.137 -61.114  1.00  0.26           C  
ATOM   4847  CD  GLN A 616     -34.823 -46.850 -61.986  1.00  0.29           C  
ATOM   4848  NE2 GLN A 616     -35.140 -48.078 -62.382  1.00  0.16           N  
ATOM   4849  OE1 GLN A 616     -33.763 -46.301 -62.303  1.00  0.42           O  
ATOM   4850  N   ALA A 617     -35.338 -43.756 -57.290  1.00  0.22           N  
ATOM   4851  CA  ALA A 617     -34.513 -44.344 -56.238  1.00  0.31           C  
ATOM   4852  C   ALA A 617     -33.119 -43.722 -56.222  1.00  0.24           C  
ATOM   4853  CB  ALA A 617     -34.416 -45.857 -56.420  1.00  0.22           C  
ATOM   4854  O   ALA A 617     -32.431 -43.700 -57.245  1.00  0.23           O  
ATOM   4855  N   GLY A 618     -32.700 -42.709 -55.368  1.00  0.25           N  
ATOM   4856  CA  GLY A 618     -31.667 -42.707 -54.344  1.00  0.27           C  
ATOM   4857  C   GLY A 618     -30.666 -41.579 -54.509  1.00  0.25           C  
ATOM   4858  O   GLY A 618     -30.111 -41.388 -55.593  1.00  0.24           O  
ATOM   4859  N   SER A 619     -30.664 -40.473 -53.674  1.00  0.32           N  
ATOM   4860  CA  SER A 619     -29.950 -39.357 -53.062  1.00  0.37           C  
ATOM   4861  C   SER A 619     -28.440 -39.558 -53.139  1.00  0.32           C  
ATOM   4862  CB  SER A 619     -30.375 -39.184 -51.603  1.00  0.30           C  
ATOM   4863  O   SER A 619     -27.893 -40.452 -52.490  1.00  0.30           O  
ATOM   4864  OG  SER A 619     -29.571 -39.977 -50.747  1.00  0.27           O  
ATOM   4865  N   SER A 620     -27.463 -39.364 -54.063  1.00  0.35           N  
ATOM   4866  CA  SER A 620     -26.005 -39.425 -54.074  1.00  0.39           C  
ATOM   4867  C   SER A 620     -25.402 -38.148 -54.651  1.00  0.35           C  
ATOM   4868  CB  SER A 620     -25.524 -40.634 -54.879  1.00  0.31           C  
ATOM   4869  O   SER A 620     -25.603 -37.837 -55.827  1.00  0.33           O  
ATOM   4870  OG  SER A 620     -26.192 -40.704 -56.127  1.00  0.28           O  
ATOM   4871  N   ARG A 621     -24.952 -37.058 -53.756  1.00  0.49           N  
ATOM   4872  CA  ARG A 621     -24.218 -35.828 -54.035  1.00  0.51           C  
ATOM   4873  C   ARG A 621     -22.737 -35.988 -53.707  1.00  0.50           C  
ATOM   4874  CB  ARG A 621     -24.806 -34.659 -53.242  1.00  0.47           C  
ATOM   4875  O   ARG A 621     -22.382 -36.403 -52.602  1.00  0.47           O  
ATOM   4876  CG  ARG A 621     -24.697 -33.317 -53.949  1.00  0.47           C  
ATOM   4877  CD  ARG A 621     -25.363 -32.204 -53.153  1.00  0.51           C  
ATOM   4878  NE  ARG A 621     -25.303 -30.927 -53.859  1.00  0.46           N  
ATOM   4879  NH1 ARG A 621     -26.445 -29.742 -52.237  1.00  0.32           N  
ATOM   4880  NH2 ARG A 621     -25.707 -28.683 -54.131  1.00  0.27           N  
ATOM   4881  CZ  ARG A 621     -25.819 -29.787 -53.407  1.00  0.38           C  
ATOM   4882  N   ASN A 622     -21.404 -35.994 -54.422  1.00  0.56           N  
ATOM   4883  CA  ASN A 622     -19.952 -35.855 -54.445  1.00  0.57           C  
ATOM   4884  C   ASN A 622     -19.515 -34.467 -53.987  1.00  0.56           C  
ATOM   4885  CB  ASN A 622     -19.406 -36.149 -55.844  1.00  0.52           C  
ATOM   4886  O   ASN A 622     -19.935 -33.459 -54.558  1.00  0.52           O  
ATOM   4887  CG  ASN A 622     -17.891 -36.193 -55.882  1.00  0.50           C  
ATOM   4888  ND2 ASN A 622     -17.327 -36.163 -57.084  1.00  0.41           N  
ATOM   4889  OD1 ASN A 622     -17.233 -36.255 -54.840  1.00  0.49           O  
ATOM   4890  N   TYR A 623     -18.833 -34.291 -52.829  1.00  0.57           N  
ATOM   4891  CA  TYR A 623     -18.295 -33.124 -52.140  1.00  0.58           C  
ATOM   4892  C   TYR A 623     -16.849 -32.868 -52.548  1.00  0.57           C  
ATOM   4893  CB  TYR A 623     -18.383 -33.308 -50.622  1.00  0.55           C  
ATOM   4894  O   TYR A 623     -16.218 -31.925 -52.064  1.00  0.55           O  
ATOM   4895  CG  TYR A 623     -19.791 -33.239 -50.083  1.00  0.53           C  
ATOM   4896  CD1 TYR A 623     -20.415 -32.012 -49.864  1.00  0.49           C  
ATOM   4897  CD2 TYR A 623     -20.501 -34.399 -49.790  1.00  0.49           C  
ATOM   4898  CE1 TYR A 623     -21.712 -31.944 -49.366  1.00  0.47           C  
ATOM   4899  CE2 TYR A 623     -21.798 -34.342 -49.291  1.00  0.53           C  
ATOM   4900  OH  TYR A 623     -23.678 -33.050 -48.590  1.00  0.37           O  
ATOM   4901  CZ  TYR A 623     -22.394 -33.112 -49.083  1.00  0.42           C  
ATOM   4902  N   PHE A 624     -15.840 -33.382 -53.226  1.00  0.64           N  
ATOM   4903  CA  PHE A 624     -14.566 -33.008 -53.829  1.00  0.64           C  
ATOM   4904  C   PHE A 624     -14.768 -31.948 -54.906  1.00  0.64           C  
ATOM   4905  CB  PHE A 624     -13.871 -34.236 -54.425  1.00  0.61           C  
ATOM   4906  O   PHE A 624     -15.467 -32.184 -55.894  1.00  0.62           O  
ATOM   4907  CG  PHE A 624     -13.266 -35.151 -53.395  1.00  0.57           C  
ATOM   4908  CD1 PHE A 624     -12.551 -34.635 -52.320  1.00  0.50           C  
ATOM   4909  CD2 PHE A 624     -13.413 -36.528 -53.500  1.00  0.51           C  
ATOM   4910  CE1 PHE A 624     -11.991 -35.479 -51.365  1.00  0.50           C  
ATOM   4911  CE2 PHE A 624     -12.856 -37.378 -52.549  1.00  0.56           C  
ATOM   4912  CZ  PHE A 624     -12.144 -36.852 -51.483  1.00  0.42           C  
ATOM   4913  N   ARG A 625     -14.559 -30.769 -54.848  1.00  0.48           N  
ATOM   4914  CA  ARG A 625     -14.110 -29.968 -55.983  1.00  0.48           C  
ATOM   4915  C   ARG A 625     -12.888 -30.595 -56.646  1.00  0.48           C  
ATOM   4916  CB  ARG A 625     -13.790 -28.539 -55.540  1.00  0.47           C  
ATOM   4917  O   ARG A 625     -11.961 -31.034 -55.963  1.00  0.46           O  
ATOM   4918  CG  ARG A 625     -14.979 -27.593 -55.607  1.00  0.47           C  
ATOM   4919  CD  ARG A 625     -14.566 -26.150 -55.355  1.00  0.49           C  
ATOM   4920  NE  ARG A 625     -15.714 -25.248 -55.379  1.00  0.47           N  
ATOM   4921  NH1 ARG A 625     -14.460 -23.313 -55.235  1.00  0.33           N  
ATOM   4922  NH2 ARG A 625     -16.747 -23.197 -55.351  1.00  0.28           N  
ATOM   4923  CZ  ARG A 625     -15.638 -23.921 -55.322  1.00  0.39           C  
ATOM   4924  N   ASN A 626     -12.750 -30.944 -58.131  1.00  0.55           N  
ATOM   4925  CA  ASN A 626     -11.738 -31.475 -59.038  1.00  0.55           C  
ATOM   4926  C   ASN A 626     -11.497 -32.963 -58.801  1.00  0.55           C  
ATOM   4927  CB  ASN A 626     -10.429 -30.696 -58.896  1.00  0.53           C  
ATOM   4928  O   ASN A 626     -10.395 -33.365 -58.424  1.00  0.53           O  
ATOM   4929  CG  ASN A 626     -10.569 -29.240 -59.295  1.00  0.51           C  
ATOM   4930  ND2 ASN A 626      -9.784 -28.374 -58.665  1.00  0.45           N  
ATOM   4931  OD1 ASN A 626     -11.377 -28.896 -60.162  1.00  0.50           O  
ATOM   4932  N   SER A 627     -12.580 -33.846 -58.697  1.00  0.57           N  
ATOM   4933  CA  SER A 627     -12.594 -35.242 -58.273  1.00  0.57           C  
ATOM   4934  C   SER A 627     -12.296 -36.177 -59.441  1.00  0.58           C  
ATOM   4935  CB  SER A 627     -13.944 -35.602 -57.653  1.00  0.51           C  
ATOM   4936  O   SER A 627     -12.126 -37.383 -59.250  1.00  0.54           O  
ATOM   4937  OG  SER A 627     -14.980 -35.512 -58.617  1.00  0.48           O  
ATOM   4938  N   ARG A 628     -11.976 -35.865 -60.773  1.00  0.55           N
[truncated: 942,710 more chars]
