# Supplementary material for: DepoScope: Accurate phage depolymerase annotation and domain delineation using large language models
Source: PLoS Comput Biol. 2024 Aug 5;20(8):e1011831. doi: 10.1371/journal.pcbi.1011831 (PMC11326577; doi:10.1371/journal.pcbi.1011831)
Supplement: S1 Data — (ZIP) [file pcbi.1011831.s003.zip › FN_FP_deposcope_032024/False_negatives/FR671407.1__CBW39031.pdb]

PARENT N/A
ATOM      1  N   MET A   1     -42.930 -29.512 -24.537  1.00  0.30           N  
ATOM      2  CA  MET A   1     -41.655 -29.169 -25.160  1.00  0.38           C  
ATOM      3  C   MET A   1     -41.394 -30.044 -26.381  1.00  0.32           C  
ATOM      4  CB  MET A   1     -40.509 -29.316 -24.157  1.00  0.31           C  
ATOM      5  O   MET A   1     -41.324 -31.269 -26.269  1.00  0.34           O  
ATOM      6  CG  MET A   1     -40.382 -28.145 -23.196  1.00  0.33           C  
ATOM      7  SD  MET A   1     -38.862 -28.237 -22.172  1.00  0.21           S  
ATOM      8  CE  MET A   1     -39.583 -28.082 -20.514  1.00  0.30           C  
ATOM      9  N   ASP A   2     -41.727 -29.623 -27.401  1.00  0.40           N  
ATOM     10  CA  ASP A   2     -41.581 -30.301 -28.686  1.00  0.44           C  
ATOM     11  C   ASP A   2     -40.134 -30.730 -28.918  1.00  0.41           C  
ATOM     12  CB  ASP A   2     -42.050 -29.396 -29.827  1.00  0.38           C  
ATOM     13  O   ASP A   2     -39.206 -29.945 -28.710  1.00  0.40           O  
ATOM     14  CG  ASP A   2     -43.540 -29.106 -29.779  1.00  0.38           C  
ATOM     15  OD1 ASP A   2     -44.306 -29.936 -29.244  1.00  0.37           O  
ATOM     16  OD2 ASP A   2     -43.952 -28.040 -30.284  1.00  0.38           O  
ATOM     17  N   ALA A   3     -39.747 -31.921 -28.467  1.00  0.47           N  
ATOM     18  CA  ALA A   3     -38.545 -32.719 -28.693  1.00  0.48           C  
ATOM     19  C   ALA A   3     -37.611 -32.035 -29.687  1.00  0.48           C  
ATOM     20  CB  ALA A   3     -38.918 -34.113 -29.191  1.00  0.43           C  
ATOM     21  O   ALA A   3     -37.961 -31.854 -30.855  1.00  0.45           O  
ATOM     22  N   LEU A   4     -36.937 -30.808 -29.087  1.00  0.53           N  
ATOM     23  CA  LEU A   4     -35.759 -30.573 -29.915  1.00  0.55           C  
ATOM     24  C   LEU A   4     -35.238 -31.881 -30.502  1.00  0.54           C  
ATOM     25  CB  LEU A   4     -34.657 -29.892 -29.099  1.00  0.52           C  
ATOM     26  O   LEU A   4     -34.890 -32.804 -29.762  1.00  0.53           O  
ATOM     27  CG  LEU A   4     -34.710 -28.365 -29.030  1.00  0.51           C  
ATOM     28  CD1 LEU A   4     -34.124 -27.874 -27.710  1.00  0.46           C  
ATOM     29  CD2 LEU A   4     -33.968 -27.750 -30.211  1.00  0.47           C  
ATOM     30  N   THR A   5     -35.593 -32.071 -31.591  1.00  0.54           N  
ATOM     31  CA  THR A   5     -34.941 -33.166 -32.301  1.00  0.54           C  
ATOM     32  C   THR A   5     -33.436 -33.157 -32.045  1.00  0.54           C  
ATOM     33  CB  THR A   5     -35.207 -33.086 -33.816  1.00  0.51           C  
ATOM     34  O   THR A   5     -32.825 -32.091 -31.946  1.00  0.53           O  
ATOM     35  CG2 THR A   5     -36.701 -33.155 -34.116  1.00  0.47           C  
ATOM     36  OG1 THR A   5     -34.686 -31.852 -34.323  1.00  0.51           O  
ATOM     37  N   ARG A   6     -32.853 -34.386 -31.618  1.00  0.51           N  
ATOM     38  CA  ARG A   6     -31.414 -34.624 -31.561  1.00  0.53           C  
ATOM     39  C   ARG A   6     -30.677 -33.768 -32.586  1.00  0.51           C  
ATOM     40  CB  ARG A   6     -31.104 -36.104 -31.795  1.00  0.49           C  
ATOM     41  O   ARG A   6     -29.641 -33.175 -32.277  1.00  0.50           O  
ATOM     42  CG  ARG A   6     -29.640 -36.465 -31.601  1.00  0.47           C  
ATOM     43  CD  ARG A   6     -29.473 -37.888 -31.088  1.00  0.50           C  
ATOM     44  NE  ARG A   6     -28.068 -38.224 -30.877  1.00  0.43           N  
ATOM     45  NH1 ARG A   6     -28.422 -40.501 -30.713  1.00  0.31           N  
ATOM     46  NH2 ARG A   6     -26.302 -39.649 -30.520  1.00  0.25           N  
ATOM     47  CZ  ARG A   6     -27.601 -39.457 -30.704  1.00  0.36           C  
ATOM     48  N   ARG A   7     -31.255 -33.425 -33.802  1.00  0.54           N  
ATOM     49  CA  ARG A   7     -30.692 -32.573 -34.844  1.00  0.54           C  
ATOM     50  C   ARG A   7     -30.906 -31.098 -34.521  1.00  0.54           C  
ATOM     51  CB  ARG A   7     -31.310 -32.907 -36.204  1.00  0.51           C  
ATOM     52  O   ARG A   7     -30.049 -30.262 -34.813  1.00  0.52           O  
ATOM     53  CG  ARG A   7     -30.345 -32.768 -37.370  1.00  0.48           C  
ATOM     54  CD  ARG A   7     -31.007 -33.118 -38.695  1.00  0.50           C  
ATOM     55  NE  ARG A   7     -30.068 -33.022 -39.809  1.00  0.41           N  
ATOM     56  NH1 ARG A   7     -31.654 -33.390 -41.448  1.00  0.30           N  
ATOM     57  NH2 ARG A   7     -29.462 -33.048 -42.024  1.00  0.25           N  
ATOM     58  CZ  ARG A   7     -30.397 -33.154 -41.091  1.00  0.38           C  
ATOM     59  N   GLN A   8     -32.050 -30.609 -33.761  1.00  0.61           N  
ATOM     60  CA  GLN A   8     -32.212 -29.240 -33.282  1.00  0.61           C  
ATOM     61  C   GLN A   8     -31.415 -29.006 -32.003  1.00  0.60           C  
ATOM     62  CB  GLN A   8     -33.690 -28.925 -33.045  1.00  0.58           C  
ATOM     63  O   GLN A   8     -30.808 -27.947 -31.828  1.00  0.59           O  
ATOM     64  CG  GLN A   8     -34.495 -28.750 -34.326  1.00  0.54           C  
ATOM     65  CD  GLN A   8     -35.987 -28.642 -34.071  1.00  0.54           C  
ATOM     66  NE2 GLN A   8     -36.678 -27.881 -34.913  1.00  0.45           N  
ATOM     67  OE1 GLN A   8     -36.514 -29.239 -33.127  1.00  0.56           O  
ATOM     68  N   PHE A   9     -31.242 -30.139 -31.179  1.00  0.55           N  
ATOM     69  CA  PHE A   9     -30.337 -30.070 -30.038  1.00  0.56           C  
ATOM     70  C   PHE A   9     -28.885 -30.043 -30.499  1.00  0.55           C  
ATOM     71  CB  PHE A   9     -30.567 -31.255 -29.095  1.00  0.52           C  
ATOM     72  O   PHE A   9     -28.109 -29.185 -30.075  1.00  0.53           O  
ATOM     73  CG  PHE A   9     -29.697 -31.232 -27.868  1.00  0.49           C  
ATOM     74  CD1 PHE A   9     -30.082 -30.520 -26.738  1.00  0.43           C  
ATOM     75  CD2 PHE A   9     -28.492 -31.923 -27.844  1.00  0.44           C  
ATOM     76  CE1 PHE A   9     -29.278 -30.497 -25.601  1.00  0.43           C  
ATOM     77  CE2 PHE A   9     -27.683 -31.905 -26.711  1.00  0.49           C  
ATOM     78  CZ  PHE A   9     -28.078 -31.191 -25.591  1.00  0.37           C  
ATOM     79  N   ASP A  10     -28.501 -31.022 -31.300  1.00  0.54           N  
ATOM     80  CA  ASP A  10     -27.166 -30.989 -31.889  1.00  0.56           C  
ATOM     81  C   ASP A  10     -26.916 -29.665 -32.608  1.00  0.54           C  
ATOM     82  CB  ASP A  10     -26.978 -32.157 -32.859  1.00  0.52           C  
ATOM     83  O   ASP A  10     -25.866 -29.044 -32.428  1.00  0.52           O  
ATOM     84  CG  ASP A  10     -26.934 -33.505 -32.162  1.00  0.51           C  
ATOM     85  OD1 ASP A  10     -26.628 -33.556 -30.951  1.00  0.51           O  
ATOM     86  OD2 ASP A  10     -27.206 -34.527 -32.830  1.00  0.56           O  
ATOM     87  N   LYS A  11     -27.912 -28.974 -33.203  1.00  0.56           N  
ATOM     88  CA  LYS A  11     -27.793 -27.690 -33.888  1.00  0.56           C  
ATOM     89  C   LYS A  11     -27.781 -26.534 -32.891  1.00  0.55           C  
ATOM     90  CB  LYS A  11     -28.935 -27.507 -34.888  1.00  0.53           C  
ATOM     91  O   LYS A  11     -27.090 -25.534 -33.101  1.00  0.53           O  
ATOM     92  CG  LYS A  11     -28.493 -27.532 -36.344  1.00  0.50           C  
ATOM     93  CD  LYS A  11     -29.663 -27.287 -37.288  1.00  0.51           C  
ATOM     94  CE  LYS A  11     -29.218 -27.285 -38.744  1.00  0.42           C  
ATOM     95  NZ  LYS A  11     -30.357 -27.019 -39.672  1.00  0.39           N  
ATOM     96  N   ALA A  12     -28.484 -26.603 -31.825  1.00  0.58           N  
ATOM     97  CA  ALA A  12     -28.412 -25.595 -30.771  1.00  0.58           C  
ATOM     98  C   ALA A  12     -27.146 -25.763 -29.936  1.00  0.58           C  
ATOM     99  CB  ALA A  12     -29.648 -25.669 -29.878  1.00  0.55           C  
ATOM    100  O   ALA A  12     -26.548 -24.778 -29.497  1.00  0.56           O  
ATOM    101  N   MET A  13     -26.682 -27.044 -29.787  1.00  0.55           N  
ATOM    102  CA  MET A  13     -25.482 -27.359 -29.017  1.00  0.57           C  
ATOM    103  C   MET A  13     -24.235 -27.273 -29.891  1.00  0.55           C  
ATOM    104  CB  MET A  13     -25.591 -28.752 -28.396  1.00  0.53           C  
ATOM    105  O   MET A  13     -23.124 -27.123 -29.382  1.00  0.53           O  
ATOM    106  CG  MET A  13     -26.611 -28.846 -27.273  1.00  0.51           C  
ATOM    107  SD  MET A  13     -26.151 -27.826 -25.819  1.00  0.44           S  
ATOM    108  CE  MET A  13     -24.660 -28.704 -25.272  1.00  0.41           C  
ATOM    109  N   PHE A  14     -24.284 -27.212 -31.283  1.00  0.50           N  
ATOM    110  CA  PHE A  14     -23.204 -26.978 -32.234  1.00  0.53           C  
ATOM    111  C   PHE A  14     -23.261 -25.557 -32.781  1.00  0.51           C  
ATOM    112  CB  PHE A  14     -23.272 -27.987 -33.385  1.00  0.49           C  
ATOM    113  O   PHE A  14     -22.411 -25.158 -33.579  1.00  0.49           O  
ATOM    114  CG  PHE A  14     -22.682 -29.330 -33.050  1.00  0.47           C  
ATOM    115  CD1 PHE A  14     -21.308 -29.486 -32.909  1.00  0.42           C  
ATOM    116  CD2 PHE A  14     -23.502 -30.438 -32.878  1.00  0.42           C  
ATOM    117  CE1 PHE A  14     -20.760 -30.729 -32.599  1.00  0.42           C  
ATOM    118  CE2 PHE A  14     -22.961 -31.683 -32.568  1.00  0.46           C  
ATOM    119  CZ  PHE A  14     -21.590 -31.826 -32.430  1.00  0.38           C  
ATOM    120  N   ALA A  15     -24.313 -24.660 -32.216  1.00  0.46           N  
ATOM    121  CA  ALA A  15     -24.251 -23.241 -32.556  1.00  0.48           C  
ATOM    122  C   ALA A  15     -23.062 -22.567 -31.877  1.00  0.46           C  
ATOM    123  CB  ALA A  15     -25.550 -22.542 -32.164  1.00  0.43           C  
ATOM    124  O   ALA A  15     -22.851 -22.731 -30.673  1.00  0.44           O  
ATOM    125  N   LYS A  16     -21.971 -22.373 -32.435  1.00  0.44           N  
ATOM    126  CA  LYS A  16     -20.691 -21.713 -32.198  1.00  0.44           C  
ATOM    127  C   LYS A  16     -20.870 -20.452 -31.356  1.00  0.44           C  
ATOM    128  CB  LYS A  16     -20.012 -21.365 -33.523  1.00  0.40           C  
ATOM    129  O   LYS A  16     -19.973 -20.071 -30.601  1.00  0.42           O  
ATOM    130  CG  LYS A  16     -18.958 -22.371 -33.961  1.00  0.37           C  
ATOM    131  CD  LYS A  16     -18.233 -21.910 -35.219  1.00  0.42           C  
ATOM    132  CE  LYS A  16     -17.167 -22.908 -35.649  1.00  0.31           C  
ATOM    133  NZ  LYS A  16     -16.465 -22.468 -36.892  1.00  0.31           N  
ATOM    134  N   GLU A  17     -22.046 -19.630 -31.354  1.00  0.44           N  
ATOM    135  CA  GLU A  17     -22.523 -18.573 -30.468  1.00  0.46           C  
ATOM    136  C   GLU A  17     -23.687 -19.057 -29.608  1.00  0.44           C  
ATOM    137  CB  GLU A  17     -22.941 -17.342 -31.275  1.00  0.41           C  
ATOM    138  O   GLU A  17     -24.789 -19.280 -30.114  1.00  0.42           O  
ATOM    139  CG  GLU A  17     -21.785 -16.642 -31.974  1.00  0.38           C  
ATOM    140  CD  GLU A  17     -22.204 -15.381 -32.712  1.00  0.41           C  
ATOM    141  OE1 GLU A  17     -23.408 -15.038 -32.693  1.00  0.43           O  
ATOM    142  OE2 GLU A  17     -21.321 -14.730 -33.314  1.00  0.38           O  
ATOM    143  N   ARG A  18     -23.444 -19.937 -28.766  1.00  0.46           N  
ATOM    144  CA  ARG A  18     -24.202 -20.503 -27.655  1.00  0.47           C  
ATOM    145  C   ARG A  18     -24.907 -19.410 -26.860  1.00  0.46           C  
ATOM    146  CB  ARG A  18     -23.284 -21.311 -26.735  1.00  0.41           C  
ATOM    147  O   ARG A  18     -24.420 -18.986 -25.810  1.00  0.44           O  
ATOM    148  CG  ARG A  18     -22.638 -22.511 -27.409  1.00  0.38           C  
ATOM    149  CD  ARG A  18     -21.752 -23.290 -26.446  1.00  0.43           C  
ATOM    150  NE  ARG A  18     -21.049 -24.377 -27.121  1.00  0.36           N  
ATOM    151  NH1 ARG A  18     -19.937 -25.105 -25.231  1.00  0.29           N  
ATOM    152  NH2 ARG A  18     -19.617 -26.169 -27.237  1.00  0.25           N  
ATOM    153  CZ  ARG A  18     -20.202 -25.214 -26.528  1.00  0.32           C  
ATOM    154  N   THR A  19     -25.766 -18.362 -27.515  1.00  0.54           N  
ATOM    155  CA  THR A  19     -26.708 -17.555 -26.749  1.00  0.56           C  
ATOM    156  C   THR A  19     -27.705 -18.443 -26.009  1.00  0.55           C  
ATOM    157  CB  THR A  19     -27.469 -16.571 -27.657  1.00  0.50           C  
ATOM    158  O   THR A  19     -28.639 -18.974 -26.613  1.00  0.52           O  
ATOM    159  CG2 THR A  19     -27.352 -15.142 -27.139  1.00  0.42           C  
ATOM    160  OG1 THR A  19     -26.925 -16.635 -28.981  1.00  0.44           O  
ATOM    161  N   LEU A  20     -27.162 -19.173 -25.082  1.00  0.61           N  
ATOM    162  CA  LEU A  20     -28.035 -19.723 -24.050  1.00  0.62           C  
ATOM    163  C   LEU A  20     -28.658 -18.609 -23.216  1.00  0.62           C  
ATOM    164  CB  LEU A  20     -27.257 -20.681 -23.144  1.00  0.58           C  
ATOM    165  O   LEU A  20     -27.991 -17.623 -22.891  1.00  0.60           O  
ATOM    166  CG  LEU A  20     -26.704 -21.943 -23.808  1.00  0.55           C  
ATOM    167  CD1 LEU A  20     -25.518 -22.482 -23.016  1.00  0.47           C  
ATOM    168  CD2 LEU A  20     -27.794 -23.002 -23.936  1.00  0.49           C  
ATOM    169  N   ALA A  21     -29.965 -18.429 -23.263  1.00  0.70           N  
ATOM    170  CA  ALA A  21     -30.789 -17.610 -22.378  1.00  0.71           C  
ATOM    171  C   ALA A  21     -31.328 -18.434 -21.213  1.00  0.71           C  
ATOM    172  CB  ALA A  21     -31.940 -16.978 -23.156  1.00  0.68           C  
ATOM    173  O   ALA A  21     -31.582 -19.633 -21.357  1.00  0.71           O  
ATOM    174  N   ILE A  22     -31.109 -17.962 -20.059  1.00  0.71           N  
ATOM    175  CA  ILE A  22     -31.754 -18.503 -18.868  1.00  0.74           C  
ATOM    176  C   ILE A  22     -32.877 -17.570 -18.421  1.00  0.73           C  
ATOM    177  CB  ILE A  22     -30.740 -18.709 -17.720  1.00  0.69           C  
ATOM    178  O   ILE A  22     -32.742 -16.346 -18.493  1.00  0.70           O  
ATOM    179  CG1 ILE A  22     -31.397 -19.458 -16.555  1.00  0.63           C  
ATOM    180  CG2 ILE A  22     -30.169 -17.366 -17.256  1.00  0.61           C  
ATOM    181  CD1 ILE A  22     -30.408 -20.020 -15.544  1.00  0.61           C  
ATOM    182  N   ARG A  23     -34.103 -17.954 -18.380  1.00  0.75           N  
ATOM    183  CA  ARG A  23     -35.226 -17.262 -17.757  1.00  0.77           C  
ATOM    184  C   ARG A  23     -35.692 -17.993 -16.502  1.00  0.76           C  
ATOM    185  CB  ARG A  23     -36.387 -17.122 -18.744  1.00  0.73           C  
ATOM    186  O   ARG A  23     -35.762 -19.224 -16.485  1.00  0.75           O  
ATOM    187  CG  ARG A  23     -37.489 -18.151 -18.548  1.00  0.67           C  
ATOM    188  CD  ARG A  23     -38.662 -17.906 -19.487  1.00  0.66           C  
ATOM    189  NE  ARG A  23     -39.491 -19.099 -19.636  1.00  0.58           N  
ATOM    190  NH1 ARG A  23     -41.036 -18.103 -21.035  1.00  0.46           N  
ATOM    191  NH2 ARG A  23     -41.277 -20.302 -20.435  1.00  0.42           N  
ATOM    192  CZ  ARG A  23     -40.599 -19.165 -20.368  1.00  0.57           C  
ATOM    193  N   VAL A  24     -35.735 -17.394 -15.394  1.00  0.76           N  
ATOM    194  CA  VAL A  24     -36.303 -17.768 -14.103  1.00  0.77           C  
ATOM    195  C   VAL A  24     -37.485 -16.858 -13.776  1.00  0.75           C  
ATOM    196  CB  VAL A  24     -35.248 -17.698 -12.976  1.00  0.73           C  
ATOM    197  O   VAL A  24     -37.303 -15.673 -13.486  1.00  0.70           O  
ATOM    198  CG1 VAL A  24     -35.848 -18.149 -11.646  1.00  0.68           C  
ATOM    199  CG2 VAL A  24     -34.031 -18.549 -13.333  1.00  0.65           C  
ATOM    200  N   GLY A  25     -38.647 -17.249 -14.156  1.00  0.71           N  
ATOM    201  CA  GLY A  25     -39.819 -16.388 -14.154  1.00  0.71           C  
ATOM    202  C   GLY A  25     -39.704 -15.223 -15.119  1.00  0.70           C  
ATOM    203  O   GLY A  25     -39.303 -15.401 -16.271  1.00  0.66           O  
ATOM    204  N   ASP A  26     -40.032 -13.901 -14.560  1.00  0.69           N  
ATOM    205  CA  ASP A  26     -39.980 -12.673 -15.347  1.00  0.71           C  
ATOM    206  C   ASP A  26     -38.549 -12.151 -15.458  1.00  0.68           C  
ATOM    207  CB  ASP A  26     -40.884 -11.603 -14.732  1.00  0.66           C  
ATOM    208  O   ASP A  26     -38.293 -11.170 -16.158  1.00  0.68           O  
ATOM    209  CG  ASP A  26     -42.349 -12.003 -14.713  1.00  0.63           C  
ATOM    210  OD1 ASP A  26     -42.820 -12.639 -15.681  1.00  0.65           O  
ATOM    211  OD2 ASP A  26     -43.038 -11.679 -13.722  1.00  0.72           O  
ATOM    212  N   TYR A  27     -37.519 -12.919 -14.952  1.00  0.70           N  
ATOM    213  CA  TYR A  27     -36.118 -12.518 -14.982  1.00  0.71           C  
ATOM    214  C   TYR A  27     -35.353 -13.286 -16.054  1.00  0.70           C  
ATOM    215  CB  TYR A  27     -35.464 -12.740 -13.615  1.00  0.67           C  
ATOM    216  O   TYR A  27     -35.453 -14.513 -16.137  1.00  0.68           O  
ATOM    217  CG  TYR A  27     -36.132 -11.982 -12.493  1.00  0.66           C  
ATOM    218  CD1 TYR A  27     -35.800 -10.655 -12.228  1.00  0.63           C  
ATOM    219  CD2 TYR A  27     -37.096 -12.591 -11.696  1.00  0.66           C  
ATOM    220  CE1 TYR A  27     -36.411  -9.954 -11.194  1.00  0.68           C  
ATOM    221  CE2 TYR A  27     -37.713 -11.899 -10.659  1.00  0.68           C  
ATOM    222  OH  TYR A  27     -37.974  -9.893  -9.392  1.00  0.61           O  
ATOM    223  CZ  TYR A  27     -37.366 -10.583 -10.417  1.00  0.62           C  
ATOM    224  N   ALA A  28     -34.716 -12.456 -17.031  1.00  0.66           N  
ATOM    225  CA  ALA A  28     -34.006 -12.966 -18.201  1.00  0.67           C  
ATOM    226  C   ALA A  28     -32.495 -12.844 -18.022  1.00  0.65           C  
ATOM    227  CB  ALA A  28     -34.451 -12.225 -19.459  1.00  0.61           C  
ATOM    228  O   ALA A  28     -32.026 -12.224 -17.065  1.00  0.62           O  
ATOM    229  N   SER A  29     -31.764 -13.550 -18.709  1.00  0.67           N  
ATOM    230  CA  SER A  29     -30.315 -13.713 -18.760  1.00  0.69           C  
ATOM    231  C   SER A  29     -29.599 -12.428 -18.358  1.00  0.67           C  
ATOM    232  CB  SER A  29     -29.873 -14.136 -20.162  1.00  0.62           C  
ATOM    233  O   SER A  29     -28.509 -12.472 -17.784  1.00  0.62           O  
ATOM    234  OG  SER A  29     -30.543 -15.318 -20.566  1.00  0.57           O  
ATOM    235  N   ARG A  30     -30.313 -11.092 -18.423  1.00  0.64           N  
ATOM    236  CA  ARG A  30     -29.699  -9.813 -18.081  1.00  0.65           C  
ATOM    237  C   ARG A  30     -29.790  -9.546 -16.583  1.00  0.63           C  
ATOM    238  CB  ARG A  30     -30.361  -8.674 -18.858  1.00  0.61           C  
ATOM    239  O   ARG A  30     -28.944  -8.848 -16.019  1.00  0.61           O  
ATOM    240  CG  ARG A  30     -30.124  -8.732 -20.359  1.00  0.58           C  
ATOM    241  CD  ARG A  30     -30.759  -7.549 -21.077  1.00  0.59           C  
ATOM    242  NE  ARG A  30     -30.622  -7.661 -22.526  1.00  0.50           N  
ATOM    243  NH1 ARG A  30     -31.683  -5.662 -22.988  1.00  0.39           N  
ATOM    244  NH2 ARG A  30     -30.885  -6.964 -24.698  1.00  0.35           N  
ATOM    245  CZ  ARG A  30     -31.063  -6.762 -23.401  1.00  0.51           C  
ATOM    246  N   ASP A  31     -30.760 -10.378 -16.029  1.00  0.72           N  
ATOM    247  CA  ASP A  31     -31.051 -10.181 -14.613  1.00  0.74           C  
ATOM    248  C   ASP A  31     -30.466 -11.312 -13.769  1.00  0.74           C  
ATOM    249  CB  ASP A  31     -32.561 -10.082 -14.383  1.00  0.71           C  
ATOM    250  O   ASP A  31     -30.410 -11.213 -12.542  1.00  0.73           O  
ATOM    251  CG  ASP A  31     -33.214  -8.982 -15.201  1.00  0.67           C  
ATOM    252  OD1 ASP A  31     -32.657  -7.865 -15.276  1.00  0.69           O  
ATOM    253  OD2 ASP A  31     -34.296  -9.232 -15.774  1.00  0.76           O  
ATOM    254  N   ILE A  32     -29.771 -12.334 -14.440  1.00  0.72           N  
ATOM    255  CA  ILE A  32     -29.177 -13.499 -13.792  1.00  0.72           C  
ATOM    256  C   ILE A  32     -27.670 -13.512 -14.037  1.00  0.71           C  
ATOM    257  CB  ILE A  32     -29.814 -14.813 -14.298  1.00  0.69           C  
ATOM    258  O   ILE A  32     -27.221 -13.627 -15.180  1.00  0.69           O  
ATOM    259  CG1 ILE A  32     -31.321 -14.818 -14.017  1.00  0.68           C  
ATOM    260  CG2 ILE A  32     -29.132 -16.025 -13.656  1.00  0.66           C  
ATOM    261  CD1 ILE A  32     -32.069 -15.969 -14.677  1.00  0.65           C  
ATOM    262  N   LYS A  33     -27.008 -13.131 -12.927  1.00  0.75           N  
ATOM    263  CA  LYS A  33     -25.548 -13.143 -12.891  1.00  0.75           C  
ATOM    264  C   LYS A  33     -25.007 -14.565 -13.012  1.00  0.74           C  
ATOM    265  CB  LYS A  33     -25.037 -12.495 -11.604  1.00  0.73           C  
ATOM    266  O   LYS A  33     -24.067 -14.815 -13.769  1.00  0.73           O  
ATOM    267  CG  LYS A  33     -23.522 -12.384 -11.525  1.00  0.70           C  
ATOM    268  CD  LYS A  33     -23.078 -11.688 -10.245  1.00  0.69           C  
ATOM    269  CE  LYS A  33     -21.560 -11.612 -10.146  1.00  0.65           C  
ATOM    270  NZ  LYS A  33     -21.120 -10.929  -8.893  1.00  0.61           N  
ATOM    271  N   GLU A  34     -25.486 -15.452 -12.378  1.00  0.75           N  
ATOM    272  CA  GLU A  34     -25.011 -16.830 -12.302  1.00  0.77           C  
ATOM    273  C   GLU A  34     -26.128 -17.775 -11.867  1.00  0.76           C  
ATOM    274  CB  GLU A  34     -23.825 -16.938 -11.341  1.00  0.73           C  
ATOM    275  O   GLU A  34     -26.910 -17.449 -10.972  1.00  0.75           O  
ATOM    276  CG  GLU A  34     -23.199 -18.324 -11.290  1.00  0.68           C  
ATOM    277  CD  GLU A  34     -21.957 -18.390 -10.415  1.00  0.67           C  
ATOM    278  OE1 GLU A  34     -21.584 -17.359  -9.812  1.00  0.67           O  
ATOM    279  OE2 GLU A  34     -21.351 -19.482 -10.334  1.00  0.62           O  
ATOM    280  N   ALA A  35     -26.315 -18.832 -12.764  1.00  0.77           N  
ATOM    281  CA  ALA A  35     -27.201 -19.934 -12.397  1.00  0.79           C  
ATOM    282  C   ALA A  35     -26.473 -21.273 -12.480  1.00  0.78           C  
ATOM    283  CB  ALA A  35     -28.435 -19.946 -13.296  1.00  0.76           C  
ATOM    284  O   ALA A  35     -25.891 -21.608 -13.514  1.00  0.76           O  
ATOM    285  N   SER A  36     -26.221 -21.954 -11.396  1.00  0.78           N  
ATOM    286  CA  SER A  36     -25.596 -23.269 -11.300  1.00  0.79           C  
ATOM    287  C   SER A  36     -26.593 -24.321 -10.824  1.00  0.78           C  
ATOM    288  CB  SER A  36     -24.397 -23.226 -10.353  1.00  0.76           C  
ATOM    289  O   SER A  36     -27.399 -24.060  -9.929  1.00  0.77           O  
ATOM    290  OG  SER A  36     -24.806 -22.892  -9.038  1.00  0.69           O  
ATOM    291  N   PHE A  37     -26.730 -25.426 -11.608  1.00  0.78           N  
ATOM    292  CA  PHE A  37     -27.583 -26.566 -11.294  1.00  0.79           C  
ATOM    293  C   PHE A  37     -26.764 -27.847 -11.203  1.00  0.78           C  
ATOM    294  CB  PHE A  37     -28.684 -26.721 -12.348  1.00  0.77           C  
ATOM    295  O   PHE A  37     -25.955 -28.137 -12.087  1.00  0.75           O  
ATOM    296  CG  PHE A  37     -29.517 -25.483 -12.543  1.00  0.75           C  
ATOM    297  CD1 PHE A  37     -30.595 -25.215 -11.709  1.00  0.72           C  
ATOM    298  CD2 PHE A  37     -29.220 -24.586 -13.562  1.00  0.73           C  
ATOM    299  CE1 PHE A  37     -31.368 -24.069 -11.888  1.00  0.72           C  
ATOM    300  CE2 PHE A  37     -29.987 -23.439 -13.746  1.00  0.73           C  
ATOM    301  CZ  PHE A  37     -31.061 -23.183 -12.909  1.00  0.67           C  
ATOM    302  N   GLU A  38     -26.736 -28.522 -10.147  1.00  0.76           N  
ATOM    303  CA  GLU A  38     -26.006 -29.751  -9.849  1.00  0.76           C  
ATOM    304  C   GLU A  38     -26.962 -30.916  -9.612  1.00  0.76           C  
ATOM    305  CB  GLU A  38     -25.101 -29.557  -8.630  1.00  0.73           C  
ATOM    306  O   GLU A  38     -27.869 -30.823  -8.782  1.00  0.73           O  
ATOM    307  CG  GLU A  38     -23.982 -28.549  -8.850  1.00  0.68           C  
ATOM    308  CD  GLU A  38     -23.037 -28.434  -7.664  1.00  0.65           C  
ATOM    309  OE1 GLU A  38     -23.274 -29.102  -6.632  1.00  0.64           O  
ATOM    310  OE2 GLU A  38     -22.052 -27.669  -7.768  1.00  0.59           O  
ATOM    311  N   TYR A  39     -26.885 -32.020 -10.657  1.00  0.74           N  
ATOM    312  CA  TYR A  39     -27.575 -33.304 -10.597  1.00  0.74           C  
ATOM    313  C   TYR A  39     -26.589 -34.443 -10.367  1.00  0.73           C  
ATOM    314  CB  TYR A  39     -28.367 -33.550 -11.884  1.00  0.70           C  
ATOM    315  O   TYR A  39     -25.591 -34.562 -11.082  1.00  0.67           O  
ATOM    316  CG  TYR A  39     -29.374 -32.469 -12.194  1.00  0.64           C  
ATOM    317  CD1 TYR A  39     -30.683 -32.554 -11.724  1.00  0.60           C  
ATOM    318  CD2 TYR A  39     -29.020 -31.362 -12.957  1.00  0.61           C  
ATOM    319  CE1 TYR A  39     -31.615 -31.562 -12.008  1.00  0.57           C  
ATOM    320  CE2 TYR A  39     -29.944 -30.364 -13.248  1.00  0.59           C  
ATOM    321  OH  TYR A  39     -32.155 -29.486 -13.054  1.00  0.43           O  
ATOM    322  CZ  TYR A  39     -31.237 -30.472 -12.769  1.00  0.56           C  
ATOM    323  N   GLY A  40     -26.664 -35.284  -9.437  1.00  0.63           N  
ATOM    324  CA  GLY A  40     -25.778 -36.437  -9.477  1.00  0.62           C  
ATOM    325  C   GLY A  40     -25.907 -37.331  -8.258  1.00  0.63           C  
ATOM    326  O   GLY A  40     -26.383 -36.894  -7.209  1.00  0.60           O  
ATOM    327  N   TYR A  41     -25.522 -38.619  -8.522  1.00  0.58           N  
ATOM    328  CA  TYR A  41     -25.437 -39.722  -7.572  1.00  0.60           C  
ATOM    329  C   TYR A  41     -24.274 -39.523  -6.608  1.00  0.58           C  
ATOM    330  CB  TYR A  41     -25.282 -41.056  -8.309  1.00  0.52           C  
ATOM    331  O   TYR A  41     -24.147 -40.250  -5.619  1.00  0.53           O  
ATOM    332  CG  TYR A  41     -26.460 -41.406  -9.186  1.00  0.46           C  
ATOM    333  CD1 TYR A  41     -27.637 -41.908  -8.636  1.00  0.40           C  
ATOM    334  CD2 TYR A  41     -26.397 -41.236 -10.565  1.00  0.43           C  
ATOM    335  CE1 TYR A  41     -28.725 -42.233  -9.441  1.00  0.40           C  
ATOM    336  CE2 TYR A  41     -27.478 -41.558 -11.379  1.00  0.47           C  
ATOM    337  OH  TYR A  41     -29.709 -42.375 -11.609  1.00  0.31           O  
ATOM    338  CZ  TYR A  41     -28.636 -42.055 -10.808  1.00  0.36           C  
ATOM    339  N   ILE A  42     -23.330 -38.706  -6.866  1.00  0.50           N  
ATOM    340  CA  ILE A  42     -22.123 -38.405  -6.103  1.00  0.49           C  
ATOM    341  C   ILE A  42     -22.233 -37.009  -5.493  1.00  0.50           C  
ATOM    342  CB  ILE A  42     -20.857 -38.508  -6.983  1.00  0.46           C  
ATOM    343  O   ILE A  42     -22.250 -36.010  -6.215  1.00  0.47           O  
ATOM    344  CG1 ILE A  42     -20.764 -39.897  -7.624  1.00  0.39           C  
ATOM    345  CG2 ILE A  42     -19.602 -38.199  -6.161  1.00  0.40           C  
ATOM    346  CD1 ILE A  42     -19.635 -40.037  -8.636  1.00  0.35           C  
ATOM    347  N   LYS A  43     -22.767 -37.000  -4.341  1.00  0.47           N  
ATOM    348  CA  LYS A  43     -22.344 -35.921  -3.453  1.00  0.46           C  
ATOM    349  C   LYS A  43     -21.077 -36.301  -2.691  1.00  0.47           C  
ATOM    350  CB  LYS A  43     -23.460 -35.566  -2.470  1.00  0.45           C  
ATOM    351  O   LYS A  43     -21.089 -37.230  -1.881  1.00  0.45           O  
ATOM    352  CG  LYS A  43     -23.687 -34.070  -2.305  1.00  0.42           C  
ATOM    353  CD  LYS A  43     -24.768 -33.779  -1.272  1.00  0.45           C  
ATOM    354  CE  LYS A  43     -24.969 -32.282  -1.078  1.00  0.38           C  
ATOM    355  NZ  LYS A  43     -26.043 -31.992  -0.082  1.00  0.35           N  
ATOM    356  N   GLY A  44     -19.830 -35.700  -3.116  1.00  0.50           N  
ATOM    357  CA  GLY A  44     -18.508 -35.952  -2.565  1.00  0.48           C  
ATOM    358  C   GLY A  44     -17.792 -37.108  -3.236  1.00  0.50           C  
ATOM    359  O   GLY A  44     -17.978 -37.351  -4.430  1.00  0.47           O  
ATOM    360  N   ASP A  45     -16.982 -37.746  -2.702  1.00  0.38           N  
ATOM    361  CA  ASP A  45     -15.975 -38.716  -3.120  1.00  0.43           C  
ATOM    362  C   ASP A  45     -16.535 -40.137  -3.090  1.00  0.38           C  
ATOM    363  CB  ASP A  45     -14.735 -38.621  -2.228  1.00  0.37           C  
ATOM    364  O   ASP A  45     -15.824 -41.096  -3.395  1.00  0.37           O  
ATOM    365  CG  ASP A  45     -14.062 -37.261  -2.292  1.00  0.37           C  
ATOM    366  OD1 ASP A  45     -14.230 -36.544  -3.302  1.00  0.37           O  
ATOM    367  OD2 ASP A  45     -13.355 -36.905  -1.325  1.00  0.39           O  
ATOM    368  N   THR A  46     -17.797 -40.397  -2.855  1.00  0.51           N  
ATOM    369  CA  THR A  46     -18.287 -41.762  -2.695  1.00  0.51           C  
ATOM    370  C   THR A  46     -19.605 -41.954  -3.439  1.00  0.52           C  
ATOM    371  CB  THR A  46     -18.477 -42.117  -1.208  1.00  0.49           C  
ATOM    372  O   THR A  46     -20.589 -41.268  -3.157  1.00  0.50           O  
ATOM    373  CG2 THR A  46     -17.975 -43.526  -0.911  1.00  0.44           C  
ATOM    374  OG1 THR A  46     -17.748 -41.182  -0.403  1.00  0.45           O  
ATOM    375  N   TYR A  47     -19.642 -42.712  -4.698  1.00  0.59           N  
ATOM    376  CA  TYR A  47     -20.821 -43.297  -5.328  1.00  0.60           C  
ATOM    377  C   TYR A  47     -21.521 -44.265  -4.381  1.00  0.59           C  
ATOM    378  CB  TYR A  47     -20.436 -44.019  -6.623  1.00  0.54           C  
ATOM    379  O   TYR A  47     -20.925 -45.250  -3.939  1.00  0.56           O  
ATOM    380  CG  TYR A  47     -21.590 -44.732  -7.285  1.00  0.49           C  
ATOM    381  CD1 TYR A  47     -22.605 -44.019  -7.919  1.00  0.46           C  
ATOM    382  CD2 TYR A  47     -21.667 -46.121  -7.278  1.00  0.47           C  
ATOM    383  CE1 TYR A  47     -23.671 -44.672  -8.529  1.00  0.47           C  
ATOM    384  CE2 TYR A  47     -22.729 -46.785  -7.885  1.00  0.49           C  
ATOM    385  OH  TYR A  47     -24.776 -46.705  -9.109  1.00  0.47           O  
ATOM    386  CZ  TYR A  47     -23.723 -46.053  -8.507  1.00  0.44           C  
ATOM    387  N   LYS A  48     -22.598 -43.873  -3.819  1.00  0.58           N  
ATOM    388  CA  LYS A  48     -23.506 -44.760  -3.099  1.00  0.57           C  
ATOM    389  C   LYS A  48     -24.671 -45.192  -3.985  1.00  0.58           C  
ATOM    390  CB  LYS A  48     -24.033 -44.078  -1.835  1.00  0.55           C  
ATOM    391  O   LYS A  48     -25.664 -44.471  -4.108  1.00  0.56           O  
ATOM    392  CG  LYS A  48     -22.969 -43.833  -0.775  1.00  0.52           C  
ATOM    393  CD  LYS A  48     -23.575 -43.269   0.504  1.00  0.52           C  
ATOM    394  CE  LYS A  48     -22.509 -42.998   1.557  1.00  0.49           C  
ATOM    395  NZ  LYS A  48     -23.100 -42.462   2.819  1.00  0.43           N  
ATOM    396  N   PRO A  49     -24.447 -46.217  -4.912  1.00  0.64           N  
ATOM    397  CA  PRO A  49     -25.598 -46.795  -5.608  1.00  0.64           C  
ATOM    398  C   PRO A  49     -26.796 -47.014  -4.687  1.00  0.64           C  
ATOM    399  CB  PRO A  49     -25.061 -48.130  -6.130  1.00  0.61           C  
ATOM    400  O   PRO A  49     -26.628 -47.426  -3.536  1.00  0.62           O  
ATOM    401  CG  PRO A  49     -23.673 -48.223  -5.583  1.00  0.59           C  
ATOM    402  CD  PRO A  49     -23.378 -46.967  -4.814  1.00  0.58           C  
ATOM    403  N   GLY A  50     -28.037 -46.439  -5.059  1.00  0.61           N  
ATOM    404  CA  GLY A  50     -29.307 -46.655  -4.385  1.00  0.60           C  
ATOM    405  C   GLY A  50     -29.685 -45.523  -3.448  1.00  0.61           C  
ATOM    406  O   GLY A  50     -30.583 -45.671  -2.617  1.00  0.59           O  
ATOM    407  N   GLY A  51     -29.090 -44.240  -3.673  1.00  0.62           N  
ATOM    408  CA  GLY A  51     -29.414 -43.047  -2.908  1.00  0.61           C  
ATOM    409  C   GLY A  51     -30.328 -42.091  -3.651  1.00  0.62           C  
ATOM    410  O   GLY A  51     -30.479 -42.190  -4.871  1.00  0.60           O  
ATOM    411  N   THR A  52     -31.165 -41.521  -2.891  1.00  0.67           N  
ATOM    412  CA  THR A  52     -31.944 -40.369  -3.331  1.00  0.67           C  
ATOM    413  C   THR A  52     -31.031 -39.187  -3.644  1.00  0.66           C  
ATOM    414  CB  THR A  52     -32.977 -39.955  -2.267  1.00  0.64           C  
ATOM    415  O   THR A  52     -30.200 -38.802  -2.819  1.00  0.63           O  
ATOM    416  CG2 THR A  52     -34.033 -41.039  -2.074  1.00  0.59           C  
ATOM    417  OG1 THR A  52     -32.307 -39.729  -1.021  1.00  0.69           O  
ATOM    418  N   CYS A  53     -31.036 -38.691  -4.851  1.00  0.65           N  
ATOM    419  CA  CYS A  53     -30.292 -37.548  -5.369  1.00  0.68           C  
ATOM    420  C   CYS A  53     -31.192 -36.325  -5.498  1.00  0.65           C  
ATOM    421  CB  CYS A  53     -29.673 -37.882  -6.726  1.00  0.63           C  
ATOM    422  O   CYS A  53     -32.231 -36.380  -6.159  1.00  0.62           O  
ATOM    423  SG  CYS A  53     -28.455 -39.214  -6.662  1.00  0.64           S  
ATOM    424  N   ALA A  54     -30.938 -35.357  -4.653  1.00  0.69           N  
ATOM    425  CA  ALA A  54     -31.587 -34.053  -4.750  1.00  0.69           C  
ATOM    426  C   ALA A  54     -30.870 -33.156  -5.755  1.00  0.69           C  
ATOM    427  CB  ALA A  54     -31.635 -33.379  -3.380  1.00  0.65           C  
ATOM    428  O   ALA A  54     -29.656 -32.961  -5.667  1.00  0.66           O  
ATOM    429  N   GLY A  55     -31.591 -32.706  -6.742  1.00  0.73           N  
ATOM    430  CA  GLY A  55     -31.128 -31.606  -7.573  1.00  0.73           C  
ATOM    431  C   GLY A  55     -31.126 -30.272  -6.850  1.00  0.73           C  
ATOM    432  O   GLY A  55     -32.081 -29.941  -6.144  1.00  0.72           O  
ATOM    433  N   SER A  56     -29.932 -29.716  -6.659  1.00  0.75           N  
ATOM    434  CA  SER A  56     -29.789 -28.383  -6.084  1.00  0.76           C  
ATOM    435  C   SER A  56     -29.380 -27.365  -7.143  1.00  0.75           C  
ATOM    436  CB  SER A  56     -28.760 -28.395  -4.952  1.00  0.73           C  
ATOM    437  O   SER A  56     -28.726 -27.714  -8.128  1.00  0.74           O  
ATOM    438  OG  SER A  56     -27.484 -28.779  -5.436  1.00  0.72           O  
ATOM    439  N   GLY A  57     -30.003 -26.087  -7.086  1.00  0.81           N  
ATOM    440  CA  GLY A  57     -29.676 -24.957  -7.942  1.00  0.81           C  
ATOM    441  C   GLY A  57     -29.463 -23.668  -7.172  1.00  0.80           C  
ATOM    442  O   GLY A  57     -29.986 -23.504  -6.067  1.00  0.78           O  
ATOM    443  N   LYS A  58     -28.504 -22.939  -7.551  1.00  0.79           N  
ATOM    444  CA  LYS A  58     -28.264 -21.588  -7.051  1.00  0.80           C  
ATOM    445  C   LYS A  58     -28.364 -20.561  -8.176  1.00  0.80           C  
ATOM    446  CB  LYS A  58     -26.893 -21.499  -6.381  1.00  0.78           C  
ATOM    447  O   LYS A  58     -27.678 -20.678  -9.193  1.00  0.78           O  
ATOM    448  CG  LYS A  58     -26.642 -20.184  -5.657  1.00  0.73           C  
ATOM    449  CD  LYS A  58     -25.330 -20.214  -4.882  1.00  0.71           C  
ATOM    450  CE  LYS A  58     -25.111 -18.924  -4.103  1.00  0.68           C  
ATOM    451  NZ  LYS A  58     -23.925 -19.018  -3.200  1.00  0.62           N  
ATOM    452  N   ILE A  59     -29.289 -19.596  -8.128  1.00  0.81           N  
ATOM    453  CA  ILE A  59     -29.472 -18.519  -9.095  1.00  0.81           C  
ATOM    454  C   ILE A  59     -29.218 -17.173  -8.421  1.00  0.80           C  
ATOM    455  CB  ILE A  59     -30.887 -18.550  -9.714  1.00  0.79           C  
ATOM    456  O   ILE A  59     -29.850 -16.847  -7.413  1.00  0.77           O  
ATOM    457  CG1 ILE A  59     -31.158 -19.914 -10.359  1.00  0.77           C  
ATOM    458  CG2 ILE A  59     -31.056 -17.420 -10.733  1.00  0.76           C  
ATOM    459  CD1 ILE A  59     -32.578 -20.080 -10.884  1.00  0.74           C  
ATOM    460  N   THR A  60     -28.116 -16.415  -8.786  1.00  0.79           N  
ATOM    461  CA  THR A  60     -27.791 -15.078  -8.303  1.00  0.79           C  
ATOM    462  C   THR A  60     -28.244 -14.017  -9.302  1.00  0.79           C  
ATOM    463  CB  THR A  60     -26.281 -14.930  -8.042  1.00  0.77           C  
ATOM    464  O   THR A  60     -27.846 -14.045 -10.469  1.00  0.77           O  
ATOM    465  CG2 THR A  60     -25.960 -13.574  -7.422  1.00  0.73           C  
ATOM    466  OG1 THR A  60     -25.853 -15.965  -7.148  1.00  0.78           O  
ATOM    467  N   PHE A  61     -29.119 -13.090  -8.941  1.00  0.82           N  
ATOM    468  CA  PHE A  61     -29.670 -12.003  -9.741  1.00  0.83           C  
ATOM    469  C   PHE A  61     -28.837 -10.737  -9.581  1.00  0.82           C  
ATOM    470  CB  PHE A  61     -31.125 -11.727  -9.348  1.00  0.81           C  
ATOM    471  O   PHE A  61     -28.216 -10.524  -8.538  1.00  0.78           O  
ATOM    472  CG  PHE A  61     -32.050 -12.888  -9.593  1.00  0.81           C  
ATOM    473  CD1 PHE A  61     -32.691 -13.038 -10.816  1.00  0.79           C  
ATOM    474  CD2 PHE A  61     -32.280 -13.829  -8.598  1.00  0.80           C  
ATOM    475  CE1 PHE A  61     -33.548 -14.112 -11.046  1.00  0.81           C  
ATOM    476  CE2 PHE A  61     -33.136 -14.905  -8.819  1.00  0.81           C  
ATOM    477  CZ  PHE A  61     -33.769 -15.044 -10.044  1.00  0.78           C  
ATOM    478  N   THR A  62     -28.711  -9.850 -10.648  1.00  0.77           N  
ATOM    479  CA  THR A  62     -27.888  -8.646 -10.702  1.00  0.77           C  
ATOM    480  C   THR A  62     -28.625  -7.460 -10.086  1.00  0.74           C  
ATOM    481  CB  THR A  62     -27.486  -8.309 -12.149  1.00  0.73           C  
ATOM    482  O   THR A  62     -28.139  -6.328 -10.134  1.00  0.69           O  
ATOM    483  CG2 THR A  62     -26.574  -9.383 -12.732  1.00  0.65           C  
ATOM    484  OG1 THR A  62     -28.666  -8.210 -12.956  1.00  0.72           O  
ATOM    485  N   SER A  63     -29.804  -7.578  -9.558  1.00  0.70           N  
ATOM    486  CA  SER A  63     -30.643  -6.618  -8.849  1.00  0.72           C  
ATOM    487  C   SER A  63     -31.177  -7.206  -7.547  1.00  0.71           C  
ATOM    488  CB  SER A  63     -31.809  -6.171  -9.731  1.00  0.68           C  
ATOM    489  O   SER A  63     -31.163  -8.424  -7.358  1.00  0.71           O  
ATOM    490  OG  SER A  63     -32.591  -7.283 -10.133  1.00  0.65           O  
ATOM    491  N   ILE A  64     -31.471  -6.399  -6.637  1.00  0.70           N  
ATOM    492  CA  ILE A  64     -32.193  -6.778  -5.427  1.00  0.72           C  
ATOM    493  C   ILE A  64     -33.640  -7.120  -5.776  1.00  0.67           C  
ATOM    494  CB  ILE A  64     -32.148  -5.655  -4.367  1.00  0.64           C  
ATOM    495  O   ILE A  64     -34.378  -6.273  -6.285  1.00  0.63           O  
ATOM    496  CG1 ILE A  64     -30.700  -5.369  -3.953  1.00  0.54           C  
ATOM    497  CG2 ILE A  64     -33.002  -6.027  -3.151  1.00  0.51           C  
ATOM    498  CD1 ILE A  64     -30.555  -4.228  -2.956  1.00  0.51           C  
ATOM    499  N   ILE A  65     -34.018  -8.364  -5.670  1.00  0.75           N  
ATOM    500  CA  ILE A  65     -35.343  -8.897  -5.969  1.00  0.76           C  
ATOM    501  C   ILE A  65     -36.077  -9.215  -4.668  1.00  0.74           C  
ATOM    502  CB  ILE A  65     -35.257 -10.158  -6.858  1.00  0.72           C  
ATOM    503  O   ILE A  65     -35.624 -10.049  -3.880  1.00  0.69           O  
ATOM    504  CG1 ILE A  65     -34.499  -9.847  -8.154  1.00  0.63           C  
ATOM    505  CG2 ILE A  65     -36.656 -10.703  -7.159  1.00  0.62           C  
ATOM    506  CD1 ILE A  65     -34.315 -11.050  -9.068  1.00  0.62           C  
ATOM    507  N   THR A  66     -37.039  -8.366  -4.325  1.00  0.62           N  
ATOM    508  CA  THR A  66     -37.919  -8.557  -3.177  1.00  0.62           C  
ATOM    509  C   THR A  66     -39.144  -9.379  -3.566  1.00  0.62           C  
ATOM    510  CB  THR A  66     -38.368  -7.207  -2.587  1.00  0.56           C  
ATOM    511  O   THR A  66     -40.013  -9.641  -2.732  1.00  0.62           O  
ATOM    512  CG2 THR A  66     -37.186  -6.442  -2.002  1.00  0.51           C  
ATOM    513  OG1 THR A  66     -38.970  -6.418  -3.620  1.00  0.59           O  
ATOM    514  N   THR A  67     -39.239 -10.079  -4.831  1.00  0.70           N  
ATOM    515  CA  THR A  67     -40.461 -10.747  -5.264  1.00  0.72           C  
ATOM    516  C   THR A  67     -40.417 -12.233  -4.916  1.00  0.70           C  
ATOM    517  CB  THR A  67     -40.683 -10.579  -6.779  1.00  0.66           C  
ATOM    518  O   THR A  67     -41.433 -12.926  -5.005  1.00  0.69           O  
ATOM    519  CG2 THR A  67     -41.118  -9.157  -7.116  1.00  0.55           C  
ATOM    520  OG1 THR A  67     -39.462 -10.869  -7.470  1.00  0.62           O  
ATOM    521  N   PHE A  68     -39.334 -12.855  -4.457  1.00  0.75           N  
ATOM    522  CA  PHE A  68     -39.288 -14.282  -4.162  1.00  0.77           C  
ATOM    523  C   PHE A  68     -39.413 -14.530  -2.663  1.00  0.74           C  
ATOM    524  CB  PHE A  68     -37.988 -14.899  -4.689  1.00  0.72           C  
ATOM    525  O   PHE A  68     -38.771 -13.849  -1.860  1.00  0.69           O  
ATOM    526  CG  PHE A  68     -37.851 -14.838  -6.186  1.00  0.70           C  
ATOM    527  CD1 PHE A  68     -38.779 -15.464  -7.010  1.00  0.67           C  
ATOM    528  CD2 PHE A  68     -36.793 -14.154  -6.771  1.00  0.70           C  
ATOM    529  CE1 PHE A  68     -38.654 -15.409  -8.396  1.00  0.74           C  
ATOM    530  CE2 PHE A  68     -36.662 -14.094  -8.155  1.00  0.74           C  
ATOM    531  CZ  PHE A  68     -37.593 -14.723  -8.966  1.00  0.72           C  
ATOM    532  N   ASN A  69     -40.543 -15.380  -2.284  1.00  0.68           N  
ATOM    533  CA  ASN A  69     -40.661 -15.940  -0.941  1.00  0.71           C  
ATOM    534  C   ASN A  69     -40.052 -17.337  -0.861  1.00  0.69           C  
ATOM    535  CB  ASN A  69     -42.126 -15.974  -0.501  1.00  0.65           C  
ATOM    536  O   ASN A  69     -40.040 -18.071  -1.851  1.00  0.69           O  
ATOM    537  CG  ASN A  69     -42.771 -14.602  -0.513  1.00  0.60           C  
ATOM    538  ND2 ASN A  69     -43.728 -14.405  -1.412  1.00  0.67           N  
ATOM    539  OD1 ASN A  69     -42.412 -13.726   0.278  1.00  0.63           O  
ATOM    540  N   LYS A  70     -39.465 -17.813   0.175  1.00  0.55           N  
ATOM    541  CA  LYS A  70     -39.047 -19.177   0.487  1.00  0.59           C  
ATOM    542  C   LYS A  70     -40.154 -20.177   0.166  1.00  0.54           C  
ATOM    543  CB  LYS A  70     -38.647 -19.293   1.959  1.00  0.52           C  
ATOM    544  O   LYS A  70     -41.323 -19.938   0.474  1.00  0.53           O  
ATOM    545  CG  LYS A  70     -37.400 -18.502   2.325  1.00  0.49           C  
ATOM    546  CD  LYS A  70     -36.935 -18.816   3.741  1.00  0.54           C  
ATOM    547  CE  LYS A  70     -35.662 -18.059   4.093  1.00  0.49           C  
ATOM    548  NZ  LYS A  70     -35.162 -18.418   5.454  1.00  0.46           N  
ATOM    549  N   LEU A  71     -39.968 -21.084  -0.595  1.00  0.64           N  
ATOM    550  CA  LEU A  71     -40.791 -22.224  -0.985  1.00  0.65           C  
ATOM    551  C   LEU A  71     -41.626 -21.894  -2.218  1.00  0.63           C  
ATOM    552  CB  LEU A  71     -41.706 -22.644   0.168  1.00  0.59           C  
ATOM    553  O   LEU A  71     -42.439 -22.710  -2.658  1.00  0.61           O  
ATOM    554  CG  LEU A  71     -41.012 -23.083   1.458  1.00  0.56           C  
ATOM    555  CD1 LEU A  71     -42.044 -23.356   2.548  1.00  0.52           C  
ATOM    556  CD2 LEU A  71     -40.150 -24.316   1.210  1.00  0.55           C  
ATOM    557  N   ASP A  72     -41.359 -20.780  -2.787  1.00  0.71           N  
ATOM    558  CA  ASP A  72     -41.864 -20.575  -4.141  1.00  0.72           C  
ATOM    559  C   ASP A  72     -41.183 -21.518  -5.130  1.00  0.71           C  
ATOM    560  CB  ASP A  72     -41.660 -19.121  -4.575  1.00  0.69           C  
ATOM    561  O   ASP A  72     -39.993 -21.810  -4.999  1.00  0.71           O  
ATOM    562  CG  ASP A  72     -42.589 -18.154  -3.863  1.00  0.66           C  
ATOM    563  OD1 ASP A  72     -43.542 -18.606  -3.192  1.00  0.67           O  
ATOM    564  OD2 ASP A  72     -42.369 -16.929  -3.978  1.00  0.70           O  
ATOM    565  N   THR A  73     -41.953 -22.148  -5.918  1.00  0.75           N  
ATOM    566  CA  THR A  73     -41.527 -23.006  -7.019  1.00  0.76           C  
ATOM    567  C   THR A  73     -41.009 -22.170  -8.186  1.00  0.75           C  
ATOM    568  CB  THR A  73     -42.678 -23.908  -7.502  1.00  0.72           C  
ATOM    569  O   THR A  73     -41.660 -21.211  -8.607  1.00  0.72           O  
ATOM    570  CG2 THR A  73     -42.182 -24.937  -8.513  1.00  0.64           C  
ATOM    571  OG1 THR A  73     -43.243 -24.594  -6.378  1.00  0.70           O  
ATOM    572  N   LEU A  74     -39.757 -22.405  -8.596  1.00  0.78           N  
ATOM    573  CA  LEU A  74     -39.096 -21.803  -9.749  1.00  0.79           C  
ATOM    574  C   LEU A  74     -38.778 -22.857 -10.804  1.00  0.77           C  
ATOM    575  CB  LEU A  74     -37.810 -21.092  -9.318  1.00  0.76           C  
ATOM    576  O   LEU A  74     -38.322 -23.955 -10.474  1.00  0.75           O  
ATOM    577  CG  LEU A  74     -37.980 -19.889  -8.389  1.00  0.71           C  
ATOM    578  CD1 LEU A  74     -36.618 -19.355  -7.958  1.00  0.66           C  
ATOM    579  CD2 LEU A  74     -38.797 -18.797  -9.071  1.00  0.67           C  
ATOM    580  N   HIS A  75     -39.226 -22.546 -11.954  1.00  0.75           N  
ATOM    581  CA  HIS A  75     -38.980 -23.340 -13.152  1.00  0.76           C  
ATOM    582  C   HIS A  75     -37.927 -22.686 -14.040  1.00  0.75           C  
ATOM    583  CB  HIS A  75     -40.278 -23.542 -13.937  1.00  0.72           C  
ATOM    584  O   HIS A  75     -38.263 -21.924 -14.949  1.00  0.73           O  
ATOM    585  CG  HIS A  75     -41.375 -24.165 -13.133  1.00  0.68           C  
ATOM    586  CD2 HIS A  75     -42.453 -23.617 -12.525  1.00  0.66           C  
ATOM    587  ND1 HIS A  75     -41.434 -25.518 -12.880  1.00  0.67           N  
ATOM    588  CE1 HIS A  75     -42.506 -25.776 -12.148  1.00  0.63           C  
ATOM    589  NE2 HIS A  75     -43.141 -24.639 -11.919  1.00  0.60           N  
ATOM    590  N   PRO A  76     -36.583 -22.886 -13.497  1.00  0.78           N  
ATOM    591  CA  PRO A  76     -35.550 -22.327 -14.373  1.00  0.78           C  
ATOM    592  C   PRO A  76     -35.459 -23.052 -15.714  1.00  0.78           C  
ATOM    593  CB  PRO A  76     -34.264 -22.513 -13.564  1.00  0.76           C  
ATOM    594  O   PRO A  76     -35.544 -24.282 -15.762  1.00  0.76           O  
ATOM    595  CG  PRO A  76     -34.722 -22.973 -12.218  1.00  0.75           C  
ATOM    596  CD  PRO A  76     -36.123 -23.499 -12.345  1.00  0.74           C  
ATOM    597  N   GLU A  77     -35.538 -22.269 -16.729  1.00  0.79           N  
ATOM    598  CA  GLU A  77     -35.438 -22.748 -18.105  1.00  0.79           C  
ATOM    599  C   GLU A  77     -34.221 -22.154 -18.808  1.00  0.79           C  
ATOM    600  CB  GLU A  77     -36.712 -22.414 -18.885  1.00  0.77           C  
ATOM    601  O   GLU A  77     -33.927 -20.967 -18.656  1.00  0.77           O  
ATOM    602  CG  GLU A  77     -37.977 -23.000 -18.276  1.00  0.74           C  
ATOM    603  CD  GLU A  77     -39.236 -22.645 -19.052  1.00  0.72           C  
ATOM    604  OE1 GLU A  77     -39.443 -21.449 -19.359  1.00  0.72           O  
ATOM    605  OE2 GLU A  77     -40.023 -23.570 -19.353  1.00  0.68           O  
ATOM    606  N   ILE A  78     -33.443 -22.995 -19.346  1.00  0.76           N  
ATOM    607  CA  ILE A  78     -32.320 -22.566 -20.173  1.00  0.76           C  
ATOM    608  C   ILE A  78     -32.730 -22.572 -21.644  1.00  0.75           C  
ATOM    609  CB  ILE A  78     -31.083 -23.467 -19.957  1.00  0.74           C  
ATOM    610  O   ILE A  78     -33.258 -23.569 -22.143  1.00  0.73           O  
ATOM    611  CG1 ILE A  78     -30.561 -23.324 -18.523  1.00  0.70           C  
ATOM    612  CG2 ILE A  78     -29.988 -23.133 -20.975  1.00  0.69           C  
ATOM    613  CD1 ILE A  78     -29.408 -24.259 -18.188  1.00  0.68           C  
ATOM    614  N   GLY A  79     -32.789 -21.425 -22.222  1.00  0.71           N  
ATOM    615  CA  GLY A  79     -33.084 -21.218 -23.631  1.00  0.71           C  
ATOM    616  C   GLY A  79     -31.915 -21.547 -24.540  1.00  0.71           C  
ATOM    617  O   GLY A  79     -30.818 -21.011 -24.369  1.00  0.69           O  
ATOM    618  N   LEU A  80     -32.132 -22.590 -25.396  1.00  0.70           N  
ATOM    619  CA  LEU A  80     -31.276 -22.931 -26.527  1.00  0.70           C  
ATOM    620  C   LEU A  80     -31.727 -22.203 -27.789  1.00  0.70           C  
ATOM    621  CB  LEU A  80     -31.283 -24.443 -26.767  1.00  0.68           C  
ATOM    622  O   LEU A  80     -32.895 -22.284 -28.174  1.00  0.67           O  
ATOM    623  CG  LEU A  80     -30.780 -25.315 -25.615  1.00  0.65           C  
ATOM    624  CD1 LEU A  80     -31.054 -26.787 -25.905  1.00  0.60           C  
ATOM    625  CD2 LEU A  80     -29.293 -25.080 -25.376  1.00  0.60           C  
ATOM    626  N   LEU A  81     -31.110 -21.091 -28.349  1.00  0.67           N  
ATOM    627  CA  LEU A  81     -31.410 -20.431 -29.616  1.00  0.67           C  
ATOM    628  C   LEU A  81     -31.463 -21.443 -30.756  1.00  0.66           C  
ATOM    629  CB  LEU A  81     -30.365 -19.355 -29.921  1.00  0.64           C  
ATOM    630  O   LEU A  81     -30.428 -21.965 -31.177  1.00  0.64           O  
ATOM    631  CG  LEU A  81     -30.620 -18.494 -31.158  1.00  0.61           C  
ATOM    632  CD1 LEU A  81     -31.843 -17.608 -30.945  1.00  0.58           C  
ATOM    633  CD2 LEU A  81     -29.393 -17.649 -31.485  1.00  0.58           C  
ATOM    634  N   VAL A  82     -32.588 -22.133 -30.854  1.00  0.63           N  
ATOM    635  CA  VAL A  82     -32.969 -22.931 -32.014  1.00  0.63           C  
ATOM    636  C   VAL A  82     -33.603 -22.033 -33.074  1.00  0.62           C  
ATOM    637  CB  VAL A  82     -33.942 -24.067 -31.627  1.00  0.60           C  
ATOM    638  O   VAL A  82     -34.749 -21.602 -32.927  1.00  0.59           O  
ATOM    639  CG1 VAL A  82     -34.287 -24.922 -32.846  1.00  0.56           C  
ATOM    640  CG2 VAL A  82     -33.341 -24.930 -30.519  1.00  0.57           C  
ATOM    641  N   GLY A  83     -32.824 -21.587 -34.062  1.00  0.60           N  
ATOM    642  CA  GLY A  83     -33.140 -20.484 -34.956  1.00  0.60           C  
ATOM    643  C   GLY A  83     -33.019 -19.125 -34.293  1.00  0.59           C  
ATOM    644  O   GLY A  83     -32.044 -18.858 -33.588  1.00  0.57           O  
ATOM    645  N   ASP A  84     -34.097 -17.966 -34.644  1.00  0.59           N  
ATOM    646  CA  ASP A  84     -34.220 -16.617 -34.102  1.00  0.61           C  
ATOM    647  C   ASP A  84     -35.014 -16.619 -32.797  1.00  0.59           C  
ATOM    648  CB  ASP A  84     -34.884 -15.688 -35.120  1.00  0.56           C  
ATOM    649  O   ASP A  84     -35.251 -15.563 -32.207  1.00  0.58           O  
ATOM    650  CG  ASP A  84     -34.113 -15.590 -36.425  1.00  0.54           C  
ATOM    651  OD1 ASP A  84     -32.867 -15.686 -36.405  1.00  0.54           O  
ATOM    652  OD2 ASP A  84     -34.757 -15.414 -37.482  1.00  0.61           O  
ATOM    653  N   THR A  85     -35.274 -17.950 -32.362  1.00  0.61           N  
ATOM    654  CA  THR A  85     -36.054 -17.990 -31.130  1.00  0.62           C  
ATOM    655  C   THR A  85     -35.435 -18.962 -30.129  1.00  0.62           C  
ATOM    656  CB  THR A  85     -37.514 -18.395 -31.407  1.00  0.59           C  
ATOM    657  O   THR A  85     -34.887 -19.996 -30.518  1.00  0.61           O  
ATOM    658  CG2 THR A  85     -38.252 -17.302 -32.173  1.00  0.53           C  
ATOM    659  OG1 THR A  85     -37.531 -19.601 -32.181  1.00  0.59           O  
ATOM    660  N   TYR A  86     -35.209 -18.750 -28.874  1.00  0.69           N  
ATOM    661  CA  TYR A  86     -34.772 -19.579 -27.756  1.00  0.69           C  
ATOM    662  C   TYR A  86     -35.772 -20.696 -27.483  1.00  0.69           C  
ATOM    663  CB  TYR A  86     -34.582 -18.729 -26.497  1.00  0.66           C  
ATOM    664  O   TYR A  86     -36.973 -20.446 -27.357  1.00  0.67           O  
ATOM    665  CG  TYR A  86     -33.375 -17.825 -26.552  1.00  0.63           C  
ATOM    666  CD1 TYR A  86     -32.103 -18.311 -26.258  1.00  0.61           C  
ATOM    667  CD2 TYR A  86     -33.503 -16.483 -26.895  1.00  0.62           C  
ATOM    668  CE1 TYR A  86     -30.987 -17.481 -26.305  1.00  0.61           C  
ATOM    669  CE2 TYR A  86     -32.395 -15.644 -26.945  1.00  0.61           C  
ATOM    670  OH  TYR A  86     -30.042 -15.326 -26.698  1.00  0.62           O  
ATOM    671  CZ  TYR A  86     -31.143 -16.152 -26.650  1.00  0.54           C  
ATOM    672  N   GLN A  87     -35.354 -21.867 -27.692  1.00  0.65           N  
ATOM    673  CA  GLN A  87     -36.061 -23.042 -27.194  1.00  0.68           C  
ATOM    674  C   GLN A  87     -35.698 -23.328 -25.740  1.00  0.66           C  
ATOM    675  CB  GLN A  87     -35.753 -24.263 -28.062  1.00  0.64           C  
ATOM    676  O   GLN A  87     -34.550 -23.658 -25.435  1.00  0.64           O  
ATOM    677  CG  GLN A  87     -36.317 -24.173 -29.474  1.00  0.61           C  
ATOM    678  CD  GLN A  87     -37.181 -25.365 -29.838  1.00  0.60           C  
ATOM    679  NE2 GLN A  87     -37.996 -25.211 -30.876  1.00  0.49           N  
ATOM    680  OE1 GLN A  87     -37.115 -26.416 -29.193  1.00  0.58           O  
ATOM    681  N   TRP A  88     -36.514 -22.904 -24.875  1.00  0.70           N  
ATOM    682  CA  TRP A  88     -36.410 -22.893 -23.419  1.00  0.72           C  
ATOM    683  C   TRP A  88     -36.504 -24.307 -22.856  1.00  0.71           C  
ATOM    684  CB  TRP A  88     -37.503 -22.013 -22.808  1.00  0.66           C  
ATOM    685  O   TRP A  88     -37.506 -24.997 -23.059  1.00  0.66           O  
ATOM    686  CG  TRP A  88     -37.402 -20.565 -23.186  1.00  0.60           C  
ATOM    687  CD1 TRP A  88     -38.140 -19.906 -24.129  1.00  0.51           C  
ATOM    688  CD2 TRP A  88     -36.505 -19.599 -22.630  1.00  0.55           C  
ATOM    689  CE2 TRP A  88     -36.756 -18.372 -23.284  1.00  0.58           C  
ATOM    690  CE3 TRP A  88     -35.514 -19.650 -21.641  1.00  0.72           C  
ATOM    691  NE1 TRP A  88     -37.756 -18.587 -24.193  1.00  0.71           N  
ATOM    692  CH2 TRP A  88     -35.085 -17.284 -22.009  1.00  0.66           C  
ATOM    693  CZ2 TRP A  88     -36.050 -17.206 -22.980  1.00  0.69           C  
ATOM    694  CZ3 TRP A  88     -34.812 -18.488 -21.340  1.00  0.67           C  
ATOM    695  N   VAL A  89     -35.409 -25.133 -22.417  1.00  0.71           N  
ATOM    696  CA  VAL A  89     -35.295 -26.443 -21.784  1.00  0.71           C  
ATOM    697  C   VAL A  89     -35.437 -26.300 -20.270  1.00  0.71           C  
ATOM    698  CB  VAL A  89     -33.954 -27.127 -22.131  1.00  0.69           C  
ATOM    699  O   VAL A  89     -34.665 -25.578 -19.634  1.00  0.69           O  
ATOM    700  CG1 VAL A  89     -33.870 -28.509 -21.486  1.00  0.64           C  
ATOM    701  CG2 VAL A  89     -33.785 -27.230 -23.646  1.00  0.64           C  
ATOM    702  N   LYS A  90     -36.550 -26.800 -19.765  1.00  0.73           N  
ATOM    703  CA  LYS A  90     -36.801 -26.846 -18.327  1.00  0.74           C  
ATOM    704  C   LYS A  90     -35.704 -27.622 -17.602  1.00  0.74           C  
ATOM    705  CB  LYS A  90     -38.165 -27.475 -18.040  1.00  0.71           C  
ATOM    706  O   LYS A  90     -35.334 -28.721 -18.020  1.00  0.73           O  
ATOM    707  CG  LYS A  90     -39.344 -26.649 -18.532  1.00  0.68           C  
ATOM    708  CD  LYS A  90     -40.673 -27.302 -18.174  1.00  0.66           C  
ATOM    709  CE  LYS A  90     -41.853 -26.470 -18.656  1.00  0.59           C  
ATOM    710  NZ  LYS A  90     -43.159 -27.102 -18.300  1.00  0.53           N  
ATOM    711  N   MET A  91     -35.033 -27.013 -16.631  1.00  0.75           N  
ATOM    712  CA  MET A  91     -33.958 -27.568 -15.812  1.00  0.75           C  
ATOM    713  C   MET A  91     -34.522 -28.308 -14.604  1.00  0.74           C  
ATOM    714  CB  MET A  91     -33.007 -26.462 -15.351  1.00  0.73           C  
ATOM    715  O   MET A  91     -33.844 -29.154 -14.017  1.00  0.72           O  
ATOM    716  CG  MET A  91     -32.311 -25.738 -16.492  1.00  0.70           C  
ATOM    717  SD  MET A  91     -31.362 -26.877 -17.573  1.00  0.70           S  
ATOM    718  CE  MET A  91     -30.058 -27.397 -16.424  1.00  0.62           C  
ATOM    719  N   GLY A  92     -35.940 -28.219 -14.421  1.00  0.74           N  
ATOM    720  CA  GLY A  92     -36.615 -28.853 -13.300  1.00  0.74           C  
ATOM    721  C   GLY A  92     -37.550 -27.916 -12.560  1.00  0.74           C  
ATOM    722  O   GLY A  92     -37.665 -26.739 -12.911  1.00  0.72           O  
ATOM    723  N   GLU A  93     -38.308 -28.368 -11.763  1.00  0.77           N  
ATOM    724  CA  GLU A  93     -39.084 -27.623 -10.776  1.00  0.78           C  
ATOM    725  C   GLU A  93     -38.335 -27.516  -9.451  1.00  0.77           C  
ATOM    726  CB  GLU A  93     -40.449 -28.280 -10.557  1.00  0.75           C  
ATOM    727  O   GLU A  93     -38.011 -28.532  -8.832  1.00  0.75           O  
ATOM    728  CG  GLU A  93     -41.396 -27.459  -9.694  1.00  0.71           C  
ATOM    729  CD  GLU A  93     -42.785 -28.068  -9.581  1.00  0.70           C  
ATOM    730  OE1 GLU A  93     -43.473 -28.206 -10.617  1.00  0.70           O  
ATOM    731  OE2 GLU A  93     -43.188 -28.408  -8.446  1.00  0.66           O  
ATOM    732  N   TYR A  94     -37.870 -26.336  -9.103  1.00  0.82           N  
ATOM    733  CA  TYR A  94     -37.071 -26.040  -7.919  1.00  0.83           C  
ATOM    734  C   TYR A  94     -37.850 -25.174  -6.937  1.00  0.81           C  
ATOM    735  CB  TYR A  94     -35.767 -25.339  -8.313  1.00  0.80           C  
ATOM    736  O   TYR A  94     -38.663 -24.340  -7.344  1.00  0.77           O  
ATOM    737  CG  TYR A  94     -34.807 -26.223  -9.072  1.00  0.78           C  
ATOM    738  CD1 TYR A  94     -33.846 -26.976  -8.402  1.00  0.75           C  
ATOM    739  CD2 TYR A  94     -34.860 -26.307 -10.459  1.00  0.76           C  
ATOM    740  CE1 TYR A  94     -32.958 -27.791  -9.097  1.00  0.76           C  
ATOM    741  CE2 TYR A  94     -33.977 -27.119 -11.164  1.00  0.76           C  
ATOM    742  OH  TYR A  94     -32.155 -28.661 -11.169  1.00  0.64           O  
ATOM    743  CZ  TYR A  94     -33.032 -27.856 -10.476  1.00  0.74           C  
ATOM    744  N   PHE A  95     -37.867 -25.458  -5.733  1.00  0.82           N  
ATOM    745  CA  PHE A  95     -38.370 -24.668  -4.616  1.00  0.82           C  
ATOM    746  C   PHE A  95     -37.264 -23.806  -4.020  1.00  0.81           C  
ATOM    747  CB  PHE A  95     -38.965 -25.579  -3.537  1.00  0.80           C  
ATOM    748  O   PHE A  95     -36.130 -24.264  -3.861  1.00  0.79           O  
ATOM    749  CG  PHE A  95     -40.073 -26.467  -4.035  1.00  0.78           C  
ATOM    750  CD1 PHE A  95     -41.390 -26.025  -4.035  1.00  0.75           C  
ATOM    751  CD2 PHE A  95     -39.797 -27.745  -4.504  1.00  0.76           C  
ATOM    752  CE1 PHE A  95     -42.418 -26.844  -4.496  1.00  0.75           C  
ATOM    753  CE2 PHE A  95     -40.818 -28.570  -4.966  1.00  0.75           C  
ATOM    754  CZ  PHE A  95     -42.128 -28.118  -4.960  1.00  0.72           C  
ATOM    755  N   ILE A  96     -37.556 -22.470  -3.851  1.00  0.77           N  
ATOM    756  CA  ILE A  96     -36.610 -21.558  -3.218  1.00  0.77           C  
ATOM    757  C   ILE A  96     -36.393 -21.968  -1.763  1.00  0.76           C  
ATOM    758  CB  ILE A  96     -37.097 -20.094  -3.296  1.00  0.75           C  
ATOM    759  O   ILE A  96     -37.305 -21.861  -0.939  1.00  0.74           O  
ATOM    760  CG1 ILE A  96     -37.280 -19.669  -4.757  1.00  0.76           C  
ATOM    761  CG2 ILE A  96     -36.122 -19.161  -2.572  1.00  0.74           C  
ATOM    762  CD1 ILE A  96     -37.836 -18.262  -4.928  1.00  0.73           C  
ATOM    763  N   ASN A  97     -35.196 -22.554  -1.642  1.00  0.82           N  
ATOM    764  CA  ASN A  97     -34.783 -22.968  -0.305  1.00  0.82           C  
ATOM    765  C   ASN A  97     -34.360 -21.773   0.545  1.00  0.80           C  
ATOM    766  CB  ASN A  97     -33.649 -23.991  -0.386  1.00  0.79           C  
ATOM    767  O   ASN A  97     -34.752 -21.663   1.708  1.00  0.77           O  
ATOM    768  CG  ASN A  97     -33.149 -24.418   0.981  1.00  0.73           C  
ATOM    769  ND2 ASN A  97     -31.853 -24.252   1.217  1.00  0.70           N  
ATOM    770  OD1 ASN A  97     -33.921 -24.894   1.816  1.00  0.69           O  
ATOM    771  N   ASP A  98     -33.633 -20.842   0.110  1.00  0.74           N  
ATOM    772  CA  ASP A  98     -33.126 -19.659   0.799  1.00  0.76           C  
ATOM    773  C   ASP A  98     -32.885 -18.514  -0.181  1.00  0.73           C  
ATOM    774  CB  ASP A  98     -31.836 -19.988   1.552  1.00  0.72           C  
ATOM    775  O   ASP A  98     -32.641 -18.745  -1.367  1.00  0.72           O  
ATOM    776  CG  ASP A  98     -31.545 -19.017   2.683  1.00  0.67           C  
ATOM    777  OD1 ASP A  98     -32.436 -18.219   3.046  1.00  0.67           O  
ATOM    778  OD2 ASP A  98     -30.414 -19.049   3.215  1.00  0.74           O  
ATOM    779  N   ILE A  99     -33.146 -17.169   0.229  1.00  0.79           N  
ATOM    780  CA  ILE A  99     -32.978 -15.936  -0.531  1.00  0.80           C  
ATOM    781  C   ILE A  99     -31.936 -15.050   0.148  1.00  0.78           C  
ATOM    782  CB  ILE A  99     -34.315 -15.175  -0.676  1.00  0.76           C  
ATOM    783  O   ILE A  99     -32.127 -14.615   1.286  1.00  0.74           O  
ATOM    784  CG1 ILE A  99     -35.382 -16.084  -1.297  1.00  0.71           C  
ATOM    785  CG2 ILE A  99     -34.125 -13.904  -1.510  1.00  0.69           C  
ATOM    786  CD1 ILE A  99     -36.775 -15.471  -1.330  1.00  0.69           C  
ATOM    787  N   GLU A 100     -30.706 -14.891  -0.379  1.00  0.77           N  
ATOM    788  CA  GLU A 100     -29.630 -14.023   0.092  1.00  0.79           C  
ATOM    789  C   GLU A 100     -29.593 -12.715  -0.692  1.00  0.76           C  
ATOM    790  CB  GLU A 100     -28.280 -14.736  -0.011  1.00  0.75           C  
ATOM    791  O   GLU A 100     -29.432 -12.722  -1.914  1.00  0.72           O  
ATOM    792  CG  GLU A 100     -27.137 -13.989   0.661  1.00  0.69           C  
ATOM    793  CD  GLU A 100     -25.799 -14.699   0.534  1.00  0.66           C  
ATOM    794  OE1 GLU A 100     -25.753 -15.809  -0.043  1.00  0.70           O  
ATOM    795  OE2 GLU A 100     -24.788 -14.141   1.016  1.00  0.66           O  
ATOM    796  N   ILE A 101     -29.975 -11.523  -0.038  1.00  0.77           N  
ATOM    797  CA  ILE A 101     -29.965 -10.205  -0.663  1.00  0.78           C  
ATOM    798  C   ILE A 101     -28.697  -9.454  -0.263  1.00  0.75           C  
ATOM    799  CB  ILE A 101     -31.217  -9.386  -0.278  1.00  0.72           C  
ATOM    800  O   ILE A 101     -28.477  -9.180   0.919  1.00  0.70           O  
ATOM    801  CG1 ILE A 101     -32.491 -10.137  -0.683  1.00  0.68           C  
ATOM    802  CG2 ILE A 101     -31.172  -7.996  -0.919  1.00  0.65           C  
ATOM    803  CD1 ILE A 101     -33.778  -9.456  -0.238  1.00  0.67           C  
ATOM    804  N   ASP A 102     -27.571  -9.197  -1.143  1.00  0.79           N  
ATOM    805  CA  ASP A 102     -26.355  -8.408  -0.967  1.00  0.81           C  
ATOM    806  C   ASP A 102     -26.550  -6.979  -1.469  1.00  0.78           C  
ATOM    807  CB  ASP A 102     -25.179  -9.065  -1.692  1.00  0.77           C  
ATOM    808  O   ASP A 102     -26.575  -6.739  -2.677  1.00  0.74           O  
ATOM    809  CG  ASP A 102     -23.852  -8.383  -1.410  1.00  0.73           C  
ATOM    810  OD1 ASP A 102     -23.850  -7.237  -0.910  1.00  0.74           O  
ATOM    811  OD2 ASP A 102     -22.800  -8.995  -1.693  1.00  0.83           O  
ATOM    812  N   ARG A 103     -26.870  -6.013  -0.641  1.00  0.55           N  
ATOM    813  CA  ARG A 103     -27.199  -4.626  -0.953  1.00  0.59           C  
ATOM    814  C   ARG A 103     -25.952  -3.842  -1.347  1.00  0.53           C  
ATOM    815  CB  ARG A 103     -27.885  -3.955   0.239  1.00  0.53           C  
ATOM    816  O   ARG A 103     -26.036  -2.865  -2.093  1.00  0.53           O  
ATOM    817  CG  ARG A 103     -29.260  -4.520   0.557  1.00  0.52           C  
ATOM    818  CD  ARG A 103     -29.948  -3.738   1.667  1.00  0.54           C  
ATOM    819  NE  ARG A 103     -31.262  -4.292   1.982  1.00  0.49           N  
ATOM    820  NH1 ARG A 103     -31.814  -2.654   3.515  1.00  0.37           N  
ATOM    821  NH2 ARG A 103     -33.287  -4.351   3.063  1.00  0.32           N  
ATOM    822  CZ  ARG A 103     -32.118  -3.764   2.853  1.00  0.51           C  
ATOM    823  N   ASN A 104     -24.667  -4.354  -0.948  1.00  0.58           N  
ATOM    824  CA  ASN A 104     -23.418  -3.749  -1.395  1.00  0.62           C  
ATOM    825  C   ASN A 104     -23.106  -4.113  -2.844  1.00  0.54           C  
ATOM    826  CB  ASN A 104     -22.262  -4.165  -0.483  1.00  0.56           C  
ATOM    827  O   ASN A 104     -22.643  -3.269  -3.615  1.00  0.55           O  
ATOM    828  CG  ASN A 104     -22.368  -3.563   0.905  1.00  0.52           C  
ATOM    829  ND2 ASN A 104     -21.826  -4.260   1.896  1.00  0.57           N  
ATOM    830  OD1 ASN A 104     -22.934  -2.482   1.084  1.00  0.54           O  
ATOM    831  N   ARG A 105     -23.826  -5.085  -3.405  1.00  0.53           N  
ATOM    832  CA  ARG A 105     -23.611  -5.526  -4.779  1.00  0.55           C  
ATOM    833  C   ARG A 105     -24.905  -5.461  -5.583  1.00  0.51           C  
ATOM    834  CB  ARG A 105     -23.049  -6.949  -4.806  1.00  0.51           C  
ATOM    835  O   ARG A 105     -24.927  -5.813  -6.765  1.00  0.51           O  
ATOM    836  CG  ARG A 105     -21.655  -7.071  -4.212  1.00  0.49           C  
ATOM    837  CD  ARG A 105     -21.098  -8.480  -4.366  1.00  0.52           C  
ATOM    838  NE  ARG A 105     -19.765  -8.599  -3.781  1.00  0.46           N  
ATOM    839  NH1 ARG A 105     -19.580 -10.872  -4.154  1.00  0.35           N  
ATOM    840  NH2 ARG A 105     -17.870  -9.728  -3.142  1.00  0.30           N  
ATOM    841  CZ  ARG A 105     -19.075  -9.733  -3.694  1.00  0.46           C  
ATOM    842  N   ASN A 106     -25.796  -5.006  -4.848  1.00  0.60           N  
ATOM    843  CA  ASN A 106     -27.085  -5.061  -5.531  1.00  0.65           C  
ATOM    844  C   ASN A 106     -27.354  -6.448  -6.108  1.00  0.60           C  
ATOM    845  CB  ASN A 106     -27.153  -4.004  -6.635  1.00  0.55           C  
ATOM    846  O   ASN A 106     -27.636  -6.585  -7.300  1.00  0.61           O  
ATOM    847  CG  ASN A 106     -27.540  -2.636  -6.111  1.00  0.50           C  
ATOM    848  ND2 ASN A 106     -27.363  -1.612  -6.937  1.00  0.58           N  
ATOM    849  OD1 ASN A 106     -27.994  -2.500  -4.972  1.00  0.54           O  
ATOM    850  N   THR A 107     -27.068  -7.690  -5.440  1.00  0.75           N  
ATOM    851  CA  THR A 107     -27.455  -8.978  -6.004  1.00  0.77           C  
ATOM    852  C   THR A 107     -28.356  -9.743  -5.038  1.00  0.76           C  
ATOM    853  CB  THR A 107     -26.220  -9.833  -6.344  1.00  0.72           C  
ATOM    854  O   THR A 107     -28.274  -9.554  -3.823  1.00  0.74           O  
ATOM    855  CG2 THR A 107     -25.358  -9.156  -7.404  1.00  0.65           C  
ATOM    856  OG1 THR A 107     -25.437 -10.024  -5.159  1.00  0.75           O  
ATOM    857  N   THR A 108     -29.371 -10.514  -5.466  1.00  0.77           N  
ATOM    858  CA  THR A 108     -30.201 -11.512  -4.801  1.00  0.78           C  
ATOM    859  C   THR A 108     -29.871 -12.914  -5.307  1.00  0.77           C  
ATOM    860  CB  THR A 108     -31.699 -11.226  -5.015  1.00  0.75           C  
ATOM    861  O   THR A 108     -29.928 -13.175  -6.510  1.00  0.76           O  
ATOM    862  CG2 THR A 108     -32.564 -12.238  -4.271  1.00  0.69           C  
ATOM    863  OG1 THR A 108     -32.001  -9.911  -4.533  1.00  0.78           O  
ATOM    864  N   THR A 109     -29.405 -13.664  -4.487  1.00  0.80           N  
ATOM    865  CA  THR A 109     -29.103 -15.070  -4.729  1.00  0.81           C  
ATOM    866  C   THR A 109     -30.192 -15.966  -4.146  1.00  0.81           C  
ATOM    867  CB  THR A 109     -27.739 -15.459  -4.129  1.00  0.79           C  
ATOM    868  O   THR A 109     -30.534 -15.849  -2.967  1.00  0.80           O  
ATOM    869  CG2 THR A 109     -27.404 -16.918  -4.424  1.00  0.73           C  
ATOM    870  OG1 THR A 109     -26.720 -14.624  -4.692  1.00  0.80           O  
ATOM    871  N   LEU A 110     -30.910 -16.762  -4.944  1.00  0.80           N  
ATOM    872  CA  LEU A 110     -31.885 -17.793  -4.609  1.00  0.80           C  
ATOM    873  C   LEU A 110     -31.236 -19.173  -4.598  1.00  0.80           C  
ATOM    874  CB  LEU A 110     -33.049 -17.773  -5.603  1.00  0.79           C  
ATOM    875  O   LEU A 110     -30.609 -19.577  -5.580  1.00  0.78           O  
ATOM    876  CG  LEU A 110     -33.717 -16.417  -5.839  1.00  0.77           C  
ATOM    877  CD1 LEU A 110     -34.867 -16.557  -6.830  1.00  0.74           C  
ATOM    878  CD2 LEU A 110     -34.207 -15.826  -4.521  1.00  0.75           C  
ATOM    879  N   GLU A 111     -31.297 -19.864  -3.429  1.00  0.81           N  
ATOM    880  CA  GLU A 111     -30.944 -21.273  -3.287  1.00  0.82           C  
ATOM    881  C   GLU A 111     -32.144 -22.173  -3.563  1.00  0.81           C  
ATOM    882  CB  GLU A 111     -30.389 -21.550  -1.887  1.00  0.78           C  
ATOM    883  O   GLU A 111     -33.211 -21.992  -2.973  1.00  0.79           O  
ATOM    884  CG  GLU A 111     -29.077 -20.838  -1.593  1.00  0.70           C  
ATOM    885  CD  GLU A 111     -28.372 -21.366  -0.354  1.00  0.67           C  
ATOM    886  OE1 GLU A 111     -29.004 -22.104   0.436  1.00  0.67           O  
ATOM    887  OE2 GLU A 111     -27.178 -21.039  -0.171  1.00  0.62           O  
ATOM    888  N   LEU A 112     -32.116 -22.990  -4.702  1.00  0.82           N  
ATOM    889  CA  LEU A 112     -33.186 -23.811  -5.257  1.00  0.82           C  
ATOM    890  C   LEU A 112     -32.943 -25.289  -4.969  1.00  0.81           C  
ATOM    891  CB  LEU A 112     -33.306 -23.587  -6.767  1.00  0.80           C  
ATOM    892  O   LEU A 112     -31.806 -25.760  -5.039  1.00  0.78           O  
ATOM    893  CG  LEU A 112     -33.397 -22.132  -7.231  1.00  0.78           C  
ATOM    894  CD1 LEU A 112     -33.448 -22.063  -8.754  1.00  0.74           C  
ATOM    895  CD2 LEU A 112     -34.616 -21.450  -6.619  1.00  0.75           C  
ATOM    896  N   MET A 113     -33.895 -26.042  -4.507  1.00  0.77           N  
ATOM    897  CA  MET A 113     -33.888 -27.492  -4.333  1.00  0.80           C  
ATOM    898  C   MET A 113     -35.066 -28.133  -5.059  1.00  0.78           C  
ATOM    899  CB  MET A 113     -33.928 -27.857  -2.848  1.00  0.75           C  
ATOM    900  O   MET A 113     -36.150 -27.550  -5.128  1.00  0.75           O  
ATOM    901  CG  MET A 113     -32.693 -27.420  -2.076  1.00  0.68           C  
ATOM    902  SD  MET A 113     -32.680 -28.054  -0.354  1.00  0.66           S  
ATOM    903  CE  MET A 113     -32.217 -29.783  -0.653  1.00  0.58           C  
ATOM    904  N   ASP A 114     -34.840 -29.306  -5.751  1.00  0.78           N  
ATOM    905  CA  ASP A 114     -35.891 -30.000  -6.488  1.00  0.79           C  
ATOM    906  C   ASP A 114     -36.869 -30.686  -5.536  1.00  0.77           C  
ATOM    907  CB  ASP A 114     -35.285 -31.026  -7.448  1.00  0.76           C  
ATOM    908  O   ASP A 114     -36.801 -30.488  -4.321  1.00  0.73           O  
ATOM    909  CG  ASP A 114     -34.600 -32.177  -6.732  1.00  0.74           C  
ATOM    910  OD1 ASP A 114     -34.757 -32.307  -5.499  1.00  0.75           O  
ATOM    911  OD2 ASP A 114     -33.895 -32.958  -7.406  1.00  0.79           O  
ATOM    912  N   GLY A 115     -37.726 -31.439  -5.958  1.00  0.76           N  
ATOM    913  CA  GLY A 115     -38.823 -32.039  -5.216  1.00  0.76           C  
ATOM    914  C   GLY A 115     -38.359 -32.904  -4.060  1.00  0.76           C  
ATOM    915  O   GLY A 115     -39.139 -33.216  -3.158  1.00  0.74           O  
ATOM    916  N   MET A 116     -37.118 -33.115  -4.098  1.00  0.77           N  
ATOM    917  CA  MET A 116     -36.531 -33.893  -3.010  1.00  0.79           C  
ATOM    918  C   MET A 116     -36.641 -33.144  -1.686  1.00  0.77           C  
ATOM    919  CB  MET A 116     -35.066 -34.215  -3.309  1.00  0.75           C  
ATOM    920  O   MET A 116     -36.735 -33.763  -0.625  1.00  0.73           O  
ATOM    921  CG  MET A 116     -34.878 -35.332  -4.322  1.00  0.68           C  
ATOM    922  SD  MET A 116     -35.677 -36.899  -3.798  1.00  0.68           S  
ATOM    923  CE  MET A 116     -35.555 -37.852  -5.337  1.00  0.56           C  
ATOM    924  N   PHE A 117     -36.796 -31.866  -1.850  1.00  0.74           N  
ATOM    925  CA  PHE A 117     -36.986 -31.004  -0.689  1.00  0.75           C  
ATOM    926  C   PHE A 117     -38.305 -31.316   0.007  1.00  0.73           C  
ATOM    927  CB  PHE A 117     -36.945 -29.529  -1.101  1.00  0.71           C  
ATOM    928  O   PHE A 117     -38.369 -31.363   1.237  1.00  0.70           O  
ATOM    929  CG  PHE A 117     -37.132 -28.573   0.046  1.00  0.67           C  
ATOM    930  CD1 PHE A 117     -36.117 -28.371   0.973  1.00  0.63           C  
ATOM    931  CD2 PHE A 117     -38.323 -27.876   0.196  1.00  0.64           C  
ATOM    932  CE1 PHE A 117     -36.287 -27.487   2.036  1.00  0.59           C  
ATOM    933  CE2 PHE A 117     -38.501 -26.990   1.256  1.00  0.59           C  
ATOM    934  CZ  PHE A 117     -37.482 -26.798   2.175  1.00  0.56           C  
ATOM    935  N   LYS A 118     -39.389 -31.728  -0.731  1.00  0.76           N  
ATOM    936  CA  LYS A 118     -40.685 -32.091  -0.165  1.00  0.76           C  
ATOM    937  C   LYS A 118     -40.597 -33.401   0.613  1.00  0.76           C  
ATOM    938  CB  LYS A 118     -41.740 -32.205  -1.267  1.00  0.74           C  
ATOM    939  O   LYS A 118     -41.444 -33.681   1.464  1.00  0.74           O  
ATOM    940  CG  LYS A 118     -42.165 -30.869  -1.858  1.00  0.72           C  
ATOM    941  CD  LYS A 118     -43.317 -31.034  -2.840  1.00  0.70           C  
ATOM    942  CE  LYS A 118     -43.793 -29.691  -3.376  1.00  0.67           C  
ATOM    943  NZ  LYS A 118     -44.863 -29.852  -4.405  1.00  0.64           N  
ATOM    944  N   LEU A 119     -39.503 -34.064   0.424  1.00  0.78           N  
ATOM    945  CA  LEU A 119     -39.390 -35.386   1.029  1.00  0.79           C  
ATOM    946  C   LEU A 119     -38.597 -35.323   2.330  1.00  0.77           C  
ATOM    947  CB  LEU A 119     -38.724 -36.365   0.059  1.00  0.77           C  
ATOM    948  O   LEU A 119     -38.488 -36.322   3.045  1.00  0.74           O  
ATOM    949  CG  LEU A 119     -39.423 -36.567  -1.287  1.00  0.76           C  
ATOM    950  CD1 LEU A 119     -38.643 -37.557  -2.146  1.00  0.74           C  
ATOM    951  CD2 LEU A 119     -40.856 -37.045  -1.078  1.00  0.74           C  
ATOM    952  N   ASN A 120     -38.179 -34.066   2.697  1.00  0.71           N  
ATOM    953  CA  ASN A 120     -37.444 -33.876   3.943  1.00  0.72           C  
ATOM    954  C   ASN A 120     -38.388 -33.729   5.133  1.00  0.69           C  
ATOM    955  CB  ASN A 120     -36.523 -32.658   3.841  1.00  0.68           C  
ATOM    956  O   ASN A 120     -37.974 -33.291   6.208  1.00  0.66           O  
ATOM    957  CG  ASN A 120     -35.250 -32.952   3.073  1.00  0.64           C  
ATOM    958  ND2 ASN A 120     -34.557 -31.901   2.650  1.00  0.62           N  
ATOM    959  OD1 ASN A 120     -34.893 -34.113   2.860  1.00  0.62           O  
ATOM    960  N   ARG A 121     -39.640 -34.194   4.959  1.00  0.70           N  
ATOM    961  CA  ARG A 121     -40.612 -34.271   6.045  1.00  0.71           C  
ATOM    962  C   ARG A 121     -40.666 -35.678   6.633  1.00  0.69           C  
ATOM    963  CB  ARG A 121     -42.000 -33.854   5.556  1.00  0.68           C  
ATOM    964  O   ARG A 121     -40.334 -36.652   5.955  1.00  0.68           O  
ATOM    965  CG  ARG A 121     -42.076 -32.415   5.073  1.00  0.65           C  
ATOM    966  CD  ARG A 121     -43.481 -32.047   4.615  1.00  0.64           C  
ATOM    967  NE  ARG A 121     -43.546 -30.673   4.125  1.00  0.57           N  
ATOM    968  NH1 ARG A 121     -45.824 -30.698   3.743  1.00  0.48           N  
ATOM    969  NH2 ARG A 121     -44.602 -28.811   3.294  1.00  0.44           N  
ATOM    970  CZ  ARG A 121     -44.657 -30.064   3.722  1.00  0.56           C  
ATOM    971  N   GLU A 122     -40.993 -35.888   7.828  1.00  0.73           N  
ATOM    972  CA  GLU A 122     -41.085 -37.160   8.538  1.00  0.74           C  
ATOM    973  C   GLU A 122     -42.000 -38.136   7.804  1.00  0.73           C  
ATOM    974  CB  GLU A 122     -41.586 -36.943   9.968  1.00  0.70           C  
ATOM    975  O   GLU A 122     -43.090 -37.763   7.364  1.00  0.70           O  
ATOM    976  CG  GLU A 122     -41.531 -38.192  10.835  1.00  0.66           C  
ATOM    977  CD  GLU A 122     -41.909 -37.934  12.285  1.00  0.65           C  
ATOM    978  OE1 GLU A 122     -42.349 -36.807  12.606  1.00  0.69           O  
ATOM    979  OE2 GLU A 122     -41.762 -38.866  13.107  1.00  0.65           O  
ATOM    980  N   TYR A 123     -41.478 -39.301   7.573  1.00  0.76           N  
ATOM    981  CA  TYR A 123     -42.225 -40.386   6.947  1.00  0.77           C  
ATOM    982  C   TYR A 123     -43.289 -40.931   7.893  1.00  0.74           C  
ATOM    983  CB  TYR A 123     -41.281 -41.512   6.518  1.00  0.72           C  
ATOM    984  O   TYR A 123     -42.966 -41.510   8.933  1.00  0.69           O  
ATOM    985  CG  TYR A 123     -41.986 -42.691   5.893  1.00  0.72           C  
ATOM    986  CD1 TYR A 123     -42.537 -42.601   4.617  1.00  0.69           C  
ATOM    987  CD2 TYR A 123     -42.104 -43.896   6.578  1.00  0.73           C  
ATOM    988  CE1 TYR A 123     -43.190 -43.685   4.038  1.00  0.77           C  
ATOM    989  CE2 TYR A 123     -42.755 -44.986   6.008  1.00  0.79           C  
ATOM    990  OH  TYR A 123     -43.939 -45.946   4.171  1.00  0.68           O  
ATOM    991  CZ  TYR A 123     -43.293 -44.871   4.740  1.00  0.72           C  
ATOM    992  N   VAL A 124     -44.536 -40.542   7.809  1.00  0.75           N  
ATOM    993  CA  VAL A 124     -45.739 -41.111   8.406  1.00  0.76           C  
ATOM    994  C   VAL A 124     -46.433 -42.026   7.399  1.00  0.74           C  
ATOM    995  CB  VAL A 124     -46.712 -40.009   8.882  1.00  0.73           C  
ATOM    996  O   VAL A 124     -46.694 -41.624   6.263  1.00  0.72           O  
ATOM    997  CG1 VAL A 124     -47.917 -40.623   9.593  1.00  0.65           C  
ATOM    998  CG2 VAL A 124     -45.992 -39.023   9.801  1.00  0.64           C  
ATOM    999  N   THR A 125     -46.542 -43.393   7.623  1.00  0.74           N  
ATOM   1000  CA  THR A 125     -47.089 -44.429   6.754  1.00  0.75           C  
ATOM   1001  C   THR A 125     -48.361 -45.022   7.354  1.00  0.75           C  
ATOM   1002  CB  THR A 125     -46.063 -45.551   6.508  1.00  0.71           C  
ATOM   1003  O   THR A 125     -48.474 -45.157   8.574  1.00  0.72           O  
ATOM   1004  CG2 THR A 125     -45.673 -46.235   7.814  1.00  0.64           C  
ATOM   1005  OG1 THR A 125     -46.631 -46.523   5.622  1.00  0.77           O  
ATOM   1006  N   ASP A 126     -49.366 -45.187   6.550  1.00  0.74           N  
ATOM   1007  CA  ASP A 126     -50.555 -45.996   6.802  1.00  0.75           C  
ATOM   1008  C   ASP A 126     -50.407 -47.392   6.201  1.00  0.73           C  
ATOM   1009  CB  ASP A 126     -51.800 -45.309   6.238  1.00  0.72           C  
ATOM   1010  O   ASP A 126     -51.357 -48.177   6.203  1.00  0.72           O  
ATOM   1011  CG  ASP A 126     -52.019 -43.918   6.806  1.00  0.68           C  
ATOM   1012  OD1 ASP A 126     -51.842 -43.723   8.028  1.00  0.68           O  
ATOM   1013  OD2 ASP A 126     -52.374 -43.009   6.025  1.00  0.73           O  
ATOM   1014  N   LEU A 127     -49.131 -47.799   5.615  1.00  0.74           N  
ATOM   1015  CA  LEU A 127     -48.882 -49.145   5.112  1.00  0.74           C  
ATOM   1016  C   LEU A 127     -48.671 -50.124   6.263  1.00  0.71           C  
ATOM   1017  CB  LEU A 127     -47.661 -49.156   4.189  1.00  0.71           C  
ATOM   1018  O   LEU A 127     -47.986 -49.806   7.237  1.00  0.68           O  
ATOM   1019  CG  LEU A 127     -47.802 -48.394   2.870  1.00  0.68           C  
ATOM   1020  CD1 LEU A 127     -46.471 -48.370   2.126  1.00  0.64           C  
ATOM   1021  CD2 LEU A 127     -48.891 -49.020   2.005  1.00  0.65           C  
ATOM   1022  N   HIS A 128     -49.529 -51.332   6.285  1.00  0.67           N  
ATOM   1023  CA  HIS A 128     -49.182 -52.504   7.081  1.00  0.69           C  
ATOM   1024  C   HIS A 128     -47.900 -53.155   6.574  1.00  0.67           C  
ATOM   1025  CB  HIS A 128     -50.327 -53.519   7.066  1.00  0.65           C  
ATOM   1026  O   HIS A 128     -47.816 -53.546   5.408  1.00  0.66           O  
ATOM   1027  CG  HIS A 128     -51.536 -53.070   7.824  1.00  0.60           C  
ATOM   1028  CD2 HIS A 128     -52.837 -52.994   7.457  1.00  0.55           C  
ATOM   1029  ND1 HIS A 128     -51.476 -52.627   9.127  1.00  0.60           N  
ATOM   1030  CE1 HIS A 128     -52.692 -52.298   9.531  1.00  0.52           C  
ATOM   1031  NE2 HIS A 128     -53.536 -52.511   8.536  1.00  0.52           N  
ATOM   1032  N   PHE A 129     -46.842 -53.038   7.441  1.00  0.69           N  
ATOM   1033  CA  PHE A 129     -45.552 -53.675   7.207  1.00  0.71           C  
ATOM   1034  C   PHE A 129     -45.577 -55.131   7.659  1.00  0.67           C  
ATOM   1035  CB  PHE A 129     -44.437 -52.919   7.935  1.00  0.63           C  
ATOM   1036  O   PHE A 129     -46.100 -55.445   8.730  1.00  0.63           O  
ATOM   1037  CG  PHE A 129     -44.138 -51.566   7.349  1.00  0.59           C  
ATOM   1038  CD1 PHE A 129     -43.198 -51.424   6.335  1.00  0.55           C  
ATOM   1039  CD2 PHE A 129     -44.797 -50.434   7.811  1.00  0.58           C  
ATOM   1040  CE1 PHE A 129     -42.919 -50.173   5.790  1.00  0.56           C  
ATOM   1041  CE2 PHE A 129     -44.524 -49.180   7.271  1.00  0.58           C  
ATOM   1042  CZ  PHE A 129     -43.584 -49.052   6.262  1.00  0.52           C  
ATOM   1043  N   PRO A 130     -45.297 -56.208   6.855  1.00  0.69           N  
ATOM   1044  CA  PRO A 130     -44.325 -55.990   5.781  1.00  0.70           C  
ATOM   1045  C   PRO A 130     -44.958 -55.404   4.521  1.00  0.69           C  
ATOM   1046  CB  PRO A 130     -43.774 -57.393   5.514  1.00  0.66           C  
ATOM   1047  O   PRO A 130     -46.010 -55.873   4.079  1.00  0.67           O  
ATOM   1048  CG  PRO A 130     -44.881 -58.318   5.904  1.00  0.63           C  
ATOM   1049  CD  PRO A 130     -45.695 -57.661   6.981  1.00  0.63           C  
ATOM   1050  N   ALA A 131     -44.500 -54.299   4.082  1.00  0.75           N  
ATOM   1051  CA  ALA A 131     -44.888 -53.592   2.864  1.00  0.76           C  
ATOM   1052  C   ALA A 131     -43.800 -53.697   1.799  1.00  0.75           C  
ATOM   1053  CB  ALA A 131     -45.187 -52.127   3.171  1.00  0.73           C  
ATOM   1054  O   ALA A 131     -42.612 -53.768   2.121  1.00  0.73           O  
ATOM   1055  N   GLU A 132     -44.300 -53.955   0.564  1.00  0.69           N  
ATOM   1056  CA  GLU A 132     -43.398 -54.006  -0.583  1.00  0.71           C  
ATOM   1057  C   GLU A 132     -42.776 -52.639  -0.857  1.00  0.71           C  
ATOM   1058  CB  GLU A 132     -44.136 -54.507  -1.827  1.00  0.68           C  
ATOM   1059  O   GLU A 132     -43.438 -51.610  -0.712  1.00  0.70           O  
ATOM   1060  CG  GLU A 132     -44.553 -55.968  -1.748  1.00  0.63           C  
ATOM   1061  CD  GLU A 132     -45.140 -56.496  -3.047  1.00  0.63           C  
ATOM   1062  OE1 GLU A 132     -45.295 -55.708  -4.007  1.00  0.63           O  
ATOM   1063  OE2 GLU A 132     -45.450 -57.707  -3.104  1.00  0.58           O  
ATOM   1064  N   VAL A 133     -41.506 -52.701  -1.081  1.00  0.75           N  
ATOM   1065  CA  VAL A 133     -40.736 -51.501  -1.393  1.00  0.76           C  
ATOM   1066  C   VAL A 133     -41.520 -50.623  -2.366  1.00  0.76           C  
ATOM   1067  CB  VAL A 133     -39.353 -51.851  -1.986  1.00  0.74           C  
ATOM   1068  O   VAL A 133     -41.550 -49.399  -2.221  1.00  0.74           O  
ATOM   1069  CG1 VAL A 133     -38.692 -50.611  -2.583  1.00  0.69           C  
ATOM   1070  CG2 VAL A 133     -38.458 -52.476  -0.917  1.00  0.69           C  
ATOM   1071  N   ARG A 134     -42.351 -51.231  -3.317  1.00  0.74           N  
ATOM   1072  CA  ARG A 134     -43.213 -50.480  -4.224  1.00  0.75           C  
ATOM   1073  C   ARG A 134     -44.312 -49.752  -3.457  1.00  0.75           C  
ATOM   1074  CB  ARG A 134     -43.832 -51.408  -5.271  1.00  0.72           C  
ATOM   1075  O   ARG A 134     -44.607 -48.589  -3.739  1.00  0.73           O  
ATOM   1076  CG  ARG A 134     -44.733 -50.697  -6.269  1.00  0.67           C  
ATOM   1077  CD  ARG A 134     -45.318 -51.664  -7.289  1.00  0.65           C  
ATOM   1078  NE  ARG A 134     -46.127 -50.970  -8.287  1.00  0.54           N  
ATOM   1079  NH1 ARG A 134     -46.849 -52.895  -9.341  1.00  0.43           N  
ATOM   1080  NH2 ARG A 134     -47.537 -50.843 -10.095  1.00  0.38           N  
ATOM   1081  CZ  ARG A 134     -46.836 -51.571  -9.238  1.00  0.55           C  
ATOM   1082  N   GLU A 135     -44.895 -50.429  -2.490  1.00  0.76           N  
ATOM   1083  CA  GLU A 135     -45.960 -49.832  -1.690  1.00  0.77           C  
ATOM   1084  C   GLU A 135     -45.435 -48.672  -0.850  1.00  0.77           C  
ATOM   1085  CB  GLU A 135     -46.608 -50.885  -0.786  1.00  0.75           C  
ATOM   1086  O   GLU A 135     -46.079 -47.624  -0.757  1.00  0.76           O  
ATOM   1087  CG  GLU A 135     -47.339 -51.982  -1.547  1.00  0.72           C  
ATOM   1088  CD  GLU A 135     -47.889 -53.074  -0.643  1.00  0.70           C  
ATOM   1089  OE1 GLU A 135     -47.156 -53.542   0.259  1.00  0.70           O  
ATOM   1090  OE2 GLU A 135     -49.061 -53.466  -0.838  1.00  0.65           O  
ATOM   1091  N   VAL A 136     -44.206 -48.785  -0.470  1.00  0.79           N  
ATOM   1092  CA  VAL A 136     -43.584 -47.734   0.329  1.00  0.80           C  
ATOM   1093  C   VAL A 136     -43.238 -46.544  -0.563  1.00  0.80           C  
ATOM   1094  CB  VAL A 136     -42.318 -48.245   1.052  1.00  0.78           C  
ATOM   1095  O   VAL A 136     -43.511 -45.395  -0.209  1.00  0.79           O  
ATOM   1096  CG1 VAL A 136     -41.645 -47.114   1.827  1.00  0.77           C  
ATOM   1097  CG2 VAL A 136     -42.668 -49.402   1.986  1.00  0.76           C  
ATOM   1098  N   ILE A 137     -42.836 -46.776  -1.757  1.00  0.78           N  
ATOM   1099  CA  ILE A 137     -42.498 -45.706  -2.689  1.00  0.78           C  
ATOM   1100  C   ILE A 137     -43.775 -45.026  -3.178  1.00  0.78           C  
ATOM   1101  CB  ILE A 137     -41.681 -46.238  -3.887  1.00  0.76           C  
ATOM   1102  O   ILE A 137     -43.843 -43.797  -3.249  1.00  0.77           O  
ATOM   1103  CG1 ILE A 137     -40.280 -46.662  -3.432  1.00  0.76           C  
ATOM   1104  CG2 ILE A 137     -41.601 -45.184  -4.996  1.00  0.75           C  
ATOM   1105  CD1 ILE A 137     -39.511 -47.471  -4.468  1.00  0.73           C  
ATOM   1106  N   GLN A 138     -44.807 -45.790  -3.455  1.00  0.78           N  
ATOM   1107  CA  GLN A 138     -46.095 -45.238  -3.862  1.00  0.78           C  
ATOM   1108  C   GLN A 138     -46.745 -44.459  -2.722  1.00  0.78           C  
ATOM   1109  CB  GLN A 138     -47.031 -46.351  -4.337  1.00  0.76           C  
ATOM   1110  O   GLN A 138     -47.328 -43.395  -2.944  1.00  0.77           O  
ATOM   1111  CG  GLN A 138     -46.688 -46.896  -5.717  1.00  0.72           C  
ATOM   1112  CD  GLN A 138     -47.564 -48.067  -6.120  1.00  0.70           C  
ATOM   1113  NE2 GLN A 138     -47.769 -48.233  -7.423  1.00  0.65           N  
ATOM   1114  OE1 GLN A 138     -48.054 -48.816  -5.269  1.00  0.69           O  
ATOM   1115  N   GLU A 139     -46.549 -44.856  -1.432  1.00  0.77           N  
ATOM   1116  CA  GLU A 139     -47.058 -44.118  -0.280  1.00  0.78           C  
ATOM   1117  C   GLU A 139     -46.308 -42.802  -0.093  1.00  0.77           C  
ATOM   1118  CB  GLU A 139     -46.956 -44.967   0.990  1.00  0.76           C  
ATOM   1119  O   GLU A 139     -46.923 -41.760   0.147  1.00  0.76           O  
ATOM   1120  CG  GLU A 139     -47.508 -44.283   2.232  1.00  0.74           C  
ATOM   1121  CD  GLU A 139     -47.274 -45.077   3.508  1.00  0.72           C  
ATOM   1122  OE1 GLU A 139     -46.156 -45.607   3.697  1.00  0.74           O  
ATOM   1123  OE2 GLU A 139     -48.217 -45.170   4.325  1.00  0.70           O  
ATOM   1124  N   ILE A 140     -45.035 -42.911  -0.304  1.00  0.79           N  
ATOM   1125  CA  ILE A 140     -44.219 -41.704  -0.219  1.00  0.80           C  
ATOM   1126  C   ILE A 140     -44.661 -40.706  -1.286  1.00  0.79           C  
ATOM   1127  CB  ILE A 140     -42.716 -42.027  -0.376  1.00  0.78           C  
ATOM   1128  O   ILE A 140     -44.844 -39.521  -0.998  1.00  0.78           O  
ATOM   1129  CG1 ILE A 140     -42.197 -42.769   0.861  1.00  0.79           C  
ATOM   1130  CG2 ILE A 140     -41.912 -40.747  -0.624  1.00  0.77           C  
ATOM   1131  CD1 ILE A 140     -40.813 -43.378   0.682  1.00  0.76           C  
ATOM   1132  N   CYS A 141     -45.142 -41.096  -2.450  1.00  0.80           N  
ATOM   1133  CA  CYS A 141     -45.672 -40.225  -3.494  1.00  0.81           C  
ATOM   1134  C   CYS A 141     -47.043 -39.684  -3.109  1.00  0.80           C  
ATOM   1135  CB  CYS A 141     -45.765 -40.976  -4.822  1.00  0.78           C  
ATOM   1136  O   CYS A 141     -47.311 -38.491  -3.266  1.00  0.77           O  
ATOM   1137  SG  CYS A 141     -44.159 -41.360  -5.555  1.00  0.79           S  
ATOM   1138  N   LEU A 142     -47.943 -40.548  -2.556  1.00  0.73           N  
ATOM   1139  CA  LEU A 142     -49.301 -40.196  -2.157  1.00  0.73           C  
ATOM   1140  C   LEU A 142     -49.288 -39.223  -0.983  1.00  0.71           C  
ATOM   1141  CB  LEU A 142     -50.093 -41.453  -1.784  1.00  0.71           C  
ATOM   1142  O   LEU A 142     -50.038 -38.243  -0.975  1.00  0.70           O  
ATOM   1143  CG  LEU A 142     -51.607 -41.284  -1.648  1.00  0.67           C  
ATOM   1144  CD1 LEU A 142     -52.308 -41.751  -2.920  1.00  0.62           C  
ATOM   1145  CD2 LEU A 142     -52.123 -42.050  -0.435  1.00  0.62           C  
ATOM   1146  N   LYS A 143     -48.248 -39.328  -0.031  1.00  0.78           N  
ATOM   1147  CA  LYS A 143     -48.214 -38.529   1.191  1.00  0.78           C  
ATOM   1148  C   LYS A 143     -47.513 -37.194   0.956  1.00  0.76           C  
ATOM   1149  CB  LYS A 143     -47.517 -39.296   2.315  1.00  0.75           C  
ATOM   1150  O   LYS A 143     -47.796 -36.209   1.640  1.00  0.73           O  
ATOM   1151  CG  LYS A 143     -48.298 -40.501   2.820  1.00  0.72           C  
ATOM   1152  CD  LYS A 143     -49.468 -40.080   3.701  1.00  0.70           C  
ATOM   1153  CE  LYS A 143     -50.171 -41.285   4.311  1.00  0.68           C  
ATOM   1154  NZ  LYS A 143     -51.375 -40.883   5.098  1.00  0.65           N  
ATOM   1155  N   THR A 144     -46.616 -37.271  -0.042  1.00  0.77           N  
ATOM   1156  CA  THR A 144     -45.819 -36.065  -0.233  1.00  0.77           C  
ATOM   1157  C   THR A 144     -46.283 -35.300  -1.470  1.00  0.75           C  
ATOM   1158  CB  THR A 144     -44.322 -36.399  -0.364  1.00  0.75           C  
ATOM   1159  O   THR A 144     -45.873 -34.159  -1.690  1.00  0.72           O  
ATOM   1160  CG2 THR A 144     -43.796 -37.074   0.898  1.00  0.71           C  
ATOM   1161  OG1 THR A 144     -44.131 -37.280  -1.478  1.00  0.76           O  
ATOM   1162  N   GLY A 145     -47.418 -35.647  -2.175  1.00  0.71           N  
ATOM   1163  CA  GLY A 145     -47.897 -35.041  -3.407  1.00  0.72           C  
ATOM   1164  C   GLY A 145     -46.849 -35.011  -4.503  1.00  0.71           C  
ATOM   1165  O   GLY A 145     -46.974 -34.253  -5.467  1.00  0.69           O  
ATOM   1166  N   ILE A 146     -45.796 -35.921  -4.541  1.00  0.78           N  
ATOM   1167  CA  ILE A 146     -44.800 -36.096  -5.593  1.00  0.78           C  
ATOM   1168  C   ILE A 146     -45.279 -37.151  -6.587  1.00  0.77           C  
ATOM   1169  CB  ILE A 146     -43.426 -36.494  -5.010  1.00  0.76           C  
ATOM   1170  O   ILE A 146     -45.708 -38.237  -6.191  1.00  0.75           O  
ATOM   1171  CG1 ILE A 146     -42.835 -35.336  -4.197  1.00  0.71           C  
ATOM   1172  CG2 ILE A 146     -42.469 -36.923  -6.126  1.00  0.70           C  
ATOM   1173  CD1 ILE A 146     -41.610 -35.716  -3.377  1.00  0.69           C  
ATOM   1174  N   GLU A 147     -45.357 -36.737  -7.905  1.00  0.71           N  
ATOM   1175  CA  GLU A 147     -45.727 -37.645  -8.987  1.00  0.73           C  
ATOM   1176  C   GLU A 147     -44.529 -38.466  -9.452  1.00  0.72           C  
ATOM   1177  CB  GLU A 147     -46.319 -36.865 -10.164  1.00  0.70           C  
ATOM   1178  O   GLU A 147     -43.436 -37.928  -9.640  1.00  0.70           O  
ATOM   1179  CG  GLU A 147     -47.677 -36.245  -9.869  1.00  0.65           C  
ATOM   1180  CD  GLU A 147     -48.271 -35.508 -11.059  1.00  0.64           C  
ATOM   1181  OE1 GLU A 147     -47.701 -35.592 -12.171  1.00  0.63           O  
ATOM   1182  OE2 GLU A 147     -49.315 -34.842 -10.879  1.00  0.59           O  
ATOM   1183  N   LEU A 148     -44.622 -39.765  -9.505  1.00  0.74           N  
ATOM   1184  CA  LEU A 148     -43.684 -40.726 -10.074  1.00  0.75           C  
ATOM   1185  C   LEU A 148     -43.658 -40.625 -11.595  1.00  0.74           C  
ATOM   1186  CB  LEU A 148     -44.053 -42.151  -9.651  1.00  0.71           C  
ATOM   1187  O   LEU A 148     -44.708 -40.657 -12.241  1.00  0.71           O  
ATOM   1188  CG  LEU A 148     -42.927 -43.185  -9.699  1.00  0.67           C  
ATOM   1189  CD1 LEU A 148     -42.292 -43.342  -8.322  1.00  0.62           C  
ATOM   1190  CD2 LEU A 148     -43.452 -44.523 -10.208  1.00  0.63           C  
ATOM   1191  N   ALA A 149     -42.431 -40.286 -12.265  1.00  0.70           N  
ATOM   1192  CA  ALA A 149     -42.238 -40.168 -13.708  1.00  0.70           C  
ATOM   1193  C   ALA A 149     -42.457 -41.510 -14.402  1.00  0.69           C  
ATOM   1194  CB  ALA A 149     -40.842 -39.635 -14.017  1.00  0.67           C  
ATOM   1195  O   ALA A 149     -42.850 -41.554 -15.570  1.00  0.65           O  
ATOM   1196  N   ASN A 150     -42.332 -42.656 -13.912  1.00  0.61           N  
ATOM   1197  CA  ASN A 150     -42.460 -44.010 -14.442  1.00  0.62           C  
ATOM   1198  C   ASN A 150     -42.854 -45.003 -13.353  1.00  0.61           C  
ATOM   1199  CB  ASN A 150     -41.157 -44.449 -15.114  1.00  0.59           C  
ATOM   1200  O   ASN A 150     -42.304 -44.974 -12.250  1.00  0.59           O  
ATOM   1201  CG  ASN A 150     -40.852 -43.656 -16.369  1.00  0.57           C  
ATOM   1202  ND2 ASN A 150     -39.570 -43.518 -16.687  1.00  0.53           N  
ATOM   1203  OD1 ASN A 150     -41.761 -43.170 -17.048  1.00  0.55           O  
ATOM   1204  N   ASP A 151     -43.970 -45.771 -13.631  1.00  0.50           N  
ATOM   1205  CA  ASP A 151     -44.429 -46.864 -12.779  1.00  0.51           C  
ATOM   1206  C   ASP A 151     -43.592 -48.122 -13.001  1.00  0.50           C  
ATOM   1207  CB  ASP A 151     -45.907 -47.163 -13.040  1.00  0.46           C  
ATOM   1208  O   ASP A 151     -43.944 -49.200 -12.518  1.00  0.47           O  
ATOM   1209  CG  ASP A 151     -46.184 -47.577 -14.474  1.00  0.44           C  
ATOM   1210  OD1 ASP A 151     -45.270 -47.490 -15.322  1.00  0.46           O  
ATOM   1211  OD2 ASP A 151     -47.329 -47.991 -14.760  1.00  0.49           O  
ATOM   1212  N   TYR A 152     -42.416 -47.994 -13.791  1.00  0.43           N  
ATOM   1213  CA  TYR A 152     -41.643 -49.208 -14.027  1.00  0.45           C  
ATOM   1214  C   TYR A 152     -40.413 -49.255 -13.128  1.00  0.43           C  
ATOM   1215  CB  TYR A 152     -41.220 -49.300 -15.496  1.00  0.38           C  
ATOM   1216  O   TYR A 152     -39.436 -48.539 -13.365  1.00  0.40           O  
ATOM   1217  CG  TYR A 152     -40.937 -50.709 -15.959  1.00  0.35           C  
ATOM   1218  CD1 TYR A 152     -39.642 -51.220 -15.947  1.00  0.29           C  
ATOM   1219  CD2 TYR A 152     -41.964 -51.530 -16.411  1.00  0.30           C  
ATOM   1220  CE1 TYR A 152     -39.376 -52.517 -16.375  1.00  0.29           C  
ATOM   1221  CE2 TYR A 152     -41.710 -52.828 -16.842  1.00  0.34           C  
ATOM   1222  OH  TYR A 152     -40.158 -54.596 -17.244  1.00  0.22           O  
ATOM   1223  CZ  TYR A 152     -40.415 -53.312 -16.819  1.00  0.26           C  
ATOM   1224  N   PHE A 153     -40.394 -49.836 -11.802  1.00  0.57           N  
ATOM   1225  CA  PHE A 153     -39.298 -50.402 -11.024  1.00  0.57           C  
ATOM   1226  C   PHE A 153     -38.823 -51.716 -11.634  1.00  0.57           C  
ATOM   1227  CB  PHE A 153     -39.728 -50.624  -9.570  1.00  0.52           C  
ATOM   1228  O   PHE A 153     -39.567 -52.698 -11.662  1.00  0.53           O  
ATOM   1229  CG  PHE A 153     -40.278 -49.391  -8.905  1.00  0.48           C  
ATOM   1230  CD1 PHE A 153     -39.438 -48.341  -8.555  1.00  0.44           C  
ATOM   1231  CD2 PHE A 153     -41.635 -49.282  -8.630  1.00  0.45           C  
ATOM   1232  CE1 PHE A 153     -39.943 -47.198  -7.939  1.00  0.46           C  
ATOM   1233  CE2 PHE A 153     -42.147 -48.143  -8.015  1.00  0.48           C  
ATOM   1234  CZ  PHE A 153     -41.300 -47.103  -7.669  1.00  0.41           C  
ATOM   1235  N   GLY A 154     -37.999 -51.926 -12.843  1.00  0.46           N  
ATOM   1236  CA  GLY A 154     -37.295 -53.084 -13.370  1.00  0.45           C  
ATOM   1237  C   GLY A 154     -37.499 -54.336 -12.538  1.00  0.46           C  
ATOM   1238  O   GLY A 154     -37.666 -54.257 -11.319  1.00  0.44           O  
ATOM   1239  N   ILE A 155     -37.859 -55.497 -13.029  1.00  0.35           N  
ATOM   1240  CA  ILE A 155     -38.312 -56.849 -12.721  1.00  0.36           C  
ATOM   1241  C   ILE A 155     -37.703 -57.308 -11.397  1.00  0.35           C  
ATOM   1242  CB  ILE A 155     -37.947 -57.838 -13.850  1.00  0.30           C  
ATOM   1243  O   ILE A 155     -38.349 -58.019 -10.623  1.00  0.31           O  
ATOM   1244  CG1 ILE A 155     -38.779 -57.547 -15.104  1.00  0.26           C  
ATOM   1245  CG2 ILE A 155     -38.143 -59.284 -13.386  1.00  0.26           C  
ATOM   1246  CD1 ILE A 155     -38.340 -58.329 -16.334  1.00  0.22           C  
ATOM   1247  N   SER A 156     -36.545 -56.780 -10.912  1.00  0.40           N  
ATOM   1248  CA  SER A 156     -35.863 -57.319  -9.740  1.00  0.43           C  
ATOM   1249  C   SER A 156     -36.028 -56.401  -8.533  1.00  0.41           C  
ATOM   1250  CB  SER A 156     -34.376 -57.526 -10.033  1.00  0.36           C  
ATOM   1251  O   SER A 156     -35.735 -56.795  -7.402  1.00  0.38           O  
ATOM   1252  OG  SER A 156     -33.844 -56.421 -10.742  1.00  0.34           O  
ATOM   1253  N   ALA A 157     -36.768 -55.332  -8.621  1.00  0.46           N  
ATOM   1254  CA  ALA A 157     -36.961 -54.353  -7.554  1.00  0.46           C  
ATOM   1255  C   ALA A 157     -38.276 -54.597  -6.818  1.00  0.47           C  
ATOM   1256  CB  ALA A 157     -36.927 -52.936  -8.120  1.00  0.42           C  
ATOM   1257  O   ALA A 157     -38.468 -54.110  -5.701  1.00  0.44           O  
ATOM   1258  N   MET A 158     -39.180 -55.519  -7.274  1.00  0.41           N  
ATOM   1259  CA  MET A 158     -40.588 -55.586  -6.893  1.00  0.43           C  
ATOM   1260  C   MET A 158     -40.808 -56.636  -5.809  1.00  0.41           C  
ATOM   1261  CB  MET A 158     -41.461 -55.899  -8.109  1.00  0.35           C  
ATOM   1262  O   MET A 158     -41.843 -56.636  -5.140  1.00  0.38           O  
ATOM   1263  CG  MET A 158     -41.655 -54.717  -9.044  1.00  0.32           C  
ATOM   1264  SD  MET A 158     -43.178 -54.866 -10.058  1.00  0.32           S  
ATOM   1265  CE  MET A 158     -42.446 -55.072 -11.706  1.00  0.27           C  
ATOM   1266  N   ARG A 159     -39.638 -57.346  -5.147  1.00  0.59           N  
ATOM   1267  CA  ARG A 159     -40.146 -58.347  -4.214  1.00  0.57           C  
ATOM   1268  C   ARG A 159     -39.416 -58.269  -2.877  1.00  0.59           C  
ATOM   1269  CB  ARG A 159     -40.008 -59.752  -4.804  1.00  0.53           C  
ATOM   1270  O   ARG A 159     -39.060 -59.297  -2.297  1.00  0.56           O  
ATOM   1271  CG  ARG A 159     -40.972 -60.038  -5.945  1.00  0.49           C  
ATOM   1272  CD  ARG A 159     -40.882 -61.484  -6.410  1.00  0.50           C  
ATOM   1273  NE  ARG A 159     -41.807 -61.757  -7.507  1.00  0.39           N  
ATOM   1274  NH1 ARG A 159     -41.200 -63.973  -7.743  1.00  0.30           N  
ATOM   1275  NH2 ARG A 159     -42.810 -63.070  -9.101  1.00  0.25           N  
ATOM   1276  CZ  ARG A 159     -41.937 -62.932  -8.115  1.00  0.41           C  
ATOM   1277  N   TYR A 160     -38.837 -57.028  -2.439  1.00  0.62           N  
ATOM   1278  CA  TYR A 160     -38.320 -56.882  -1.083  1.00  0.63           C  
ATOM   1279  C   TYR A 160     -39.382 -56.307  -0.154  1.00  0.62           C  
ATOM   1280  CB  TYR A 160     -37.079 -55.985  -1.074  1.00  0.59           C  
ATOM   1281  O   TYR A 160     -39.920 -55.227  -0.408  1.00  0.60           O  
ATOM   1282  CG  TYR A 160     -35.929 -56.531  -1.885  1.00  0.55           C  
ATOM   1283  CD1 TYR A 160     -35.200 -57.633  -1.441  1.00  0.51           C  
ATOM   1284  CD2 TYR A 160     -35.568 -55.948  -3.095  1.00  0.52           C  
ATOM   1285  CE1 TYR A 160     -34.138 -58.139  -2.184  1.00  0.50           C  
ATOM   1286  CE2 TYR A 160     -34.508 -56.446  -3.846  1.00  0.51           C  
ATOM   1287  OH  TYR A 160     -32.751 -58.037  -4.122  1.00  0.48           O  
ATOM   1288  CZ  TYR A 160     -33.801 -57.540  -3.383  1.00  0.46           C  
ATOM   1289  N   HIS A 161     -39.852 -57.165   0.685  1.00  0.66           N  
ATOM   1290  CA  HIS A 161     -40.750 -56.772   1.765  1.00  0.67           C  
ATOM   1291  C   HIS A 161     -39.981 -56.128   2.914  1.00  0.66           C  
ATOM   1292  CB  HIS A 161     -41.538 -57.981   2.273  1.00  0.63           C  
ATOM   1293  O   HIS A 161     -38.927 -56.627   3.317  1.00  0.64           O  
ATOM   1294  CG  HIS A 161     -42.507 -58.528   1.274  1.00  0.60           C  
ATOM   1295  CD2 HIS A 161     -43.847 -58.373   1.158  1.00  0.55           C  
ATOM   1296  ND1 HIS A 161     -42.122 -59.350   0.237  1.00  0.53           N  
ATOM   1297  CE1 HIS A 161     -43.186 -59.676  -0.477  1.00  0.52           C  
ATOM   1298  NE2 HIS A 161     -44.246 -59.096   0.061  1.00  0.49           N  
ATOM   1299  N   ILE A 162     -40.357 -54.829   3.322  1.00  0.69           N  
ATOM   1300  CA  ILE A 162     -39.965 -54.161   4.559  1.00  0.71           C  
ATOM   1301  C   ILE A 162     -40.857 -54.632   5.705  1.00  0.70           C  
ATOM   1302  CB  ILE A 162     -40.039 -52.624   4.419  1.00  0.67           C  
ATOM   1303  O   ILE A 162     -42.067 -54.396   5.696  1.00  0.68           O  
ATOM   1304  CG1 ILE A 162     -39.188 -52.154   3.233  1.00  0.58           C  
ATOM   1305  CG2 ILE A 162     -39.595 -51.942   5.716  1.00  0.58           C  
ATOM   1306  CD1 ILE A 162     -39.353 -50.677   2.901  1.00  0.56           C  
ATOM   1307  N   GLU A 163     -40.263 -55.548   6.457  1.00  0.67           N  
ATOM   1308  CA  GLU A 163     -41.044 -56.155   7.531  1.00  0.68           C  
ATOM   1309  C   GLU A 163     -41.555 -55.100   8.507  1.00  0.67           C  
ATOM   1310  CB  GLU A 163     -40.211 -57.202   8.275  1.00  0.65           C  
ATOM   1311  O   GLU A 163     -42.692 -55.180   8.976  1.00  0.65           O  
ATOM   1312  CG  GLU A 163     -39.910 -58.447   7.454  1.00  0.61           C  
ATOM   1313  CD  GLU A 163     -39.340 -59.588   8.281  1.00  0.61           C  
ATOM   1314  OE1 GLU A 163     -38.962 -59.359   9.452  1.00  0.59           O  
ATOM   1315  OE2 GLU A 163     -39.270 -60.720   7.753  1.00  0.56           O  
ATOM   1316  N   GLN A 164     -40.815 -54.003   9.030  1.00  0.65           N  
ATOM   1317  CA  GLN A 164     -41.102 -52.990  10.040  1.00  0.67           C  
ATOM   1318  C   GLN A 164     -40.235 -51.750   9.836  1.00  0.66           C  
ATOM   1319  CB  GLN A 164     -40.887 -53.555  11.445  1.00  0.62           C  
ATOM   1320  O   GLN A 164     -39.084 -51.855   9.408  1.00  0.65           O  
ATOM   1321  CG  GLN A 164     -41.468 -52.687  12.552  1.00  0.59           C  
ATOM   1322  CD  GLN A 164     -41.341 -53.323  13.924  1.00  0.59           C  
ATOM   1323  NE2 GLN A 164     -41.779 -52.605  14.953  1.00  0.49           N  
ATOM   1324  OE1 GLN A 164     -40.854 -54.450  14.058  1.00  0.60           O  
ATOM   1325  N   VAL A 165     -40.727 -50.666   9.845  1.00  0.67           N  
ATOM   1326  CA  VAL A 165     -40.017 -49.411  10.070  1.00  0.67           C  
ATOM   1327  C   VAL A 165     -39.385 -49.418  11.460  1.00  0.67           C  
ATOM   1328  CB  VAL A 165     -40.955 -48.193   9.917  1.00  0.64           C  
ATOM   1329  O   VAL A 165     -40.047 -49.742  12.449  1.00  0.64           O  
ATOM   1330  CG1 VAL A 165     -40.174 -46.888  10.067  1.00  0.56           C  
ATOM   1331  CG2 VAL A 165     -41.672 -48.239   8.569  1.00  0.56           C  
ATOM   1332  N   PRO A 166     -38.089 -49.283  11.403  1.00  0.63           N  
ATOM   1333  CA  PRO A 166     -37.446 -49.279  12.720  1.00  0.63           C  
ATOM   1334  C   PRO A 166     -38.108 -48.309  13.696  1.00  0.63           C  
ATOM   1335  CB  PRO A 166     -36.011 -48.847  12.410  1.00  0.60           C  
ATOM   1336  O   PRO A 166     -38.299 -47.135  13.372  1.00  0.63           O  
ATOM   1337  CG  PRO A 166     -35.918 -48.869  10.919  1.00  0.58           C  
ATOM   1338  CD  PRO A 166     -37.309 -48.931  10.355  1.00  0.58           C  
ATOM   1339  N   GLU A 167     -38.745 -48.724  14.778  1.00  0.57           N  
ATOM   1340  CA  GLU A 167     -39.220 -47.958  15.926  1.00  0.56           C  
ATOM   1341  C   GLU A 167     -38.092 -47.141  16.549  1.00  0.57           C  
ATOM   1342  CB  GLU A 167     -39.837 -48.888  16.975  1.00  0.53           C  
ATOM   1343  O   GLU A 167     -37.034 -47.682  16.878  1.00  0.54           O  
ATOM   1344  CG  GLU A 167     -41.222 -49.398  16.605  1.00  0.51           C  
ATOM   1345  CD  GLU A 167     -41.832 -50.300  17.666  1.00  0.53           C  
ATOM   1346  OE1 GLU A 167     -41.170 -50.559  18.697  1.00  0.57           O  
ATOM   1347  OE2 GLU A 167     -42.981 -50.754  17.464  1.00  0.50           O  
ATOM   1348  N   GLY A 168     -38.107 -45.829  16.412  1.00  0.56           N  
ATOM   1349  CA  GLY A 168     -37.259 -44.869  17.100  1.00  0.56           C  
ATOM   1350  C   GLY A 168     -36.350 -44.096  16.163  1.00  0.55           C  
ATOM   1351  O   GLY A 168     -35.725 -43.113  16.567  1.00  0.53           O  
ATOM   1352  N   LYS A 169     -36.333 -44.364  14.936  1.00  0.56           N  
ATOM   1353  CA  LYS A 169     -35.682 -43.504  13.951  1.00  0.57           C  
ATOM   1354  C   LYS A 169     -36.707 -42.850  13.029  1.00  0.56           C  
ATOM   1355  CB  LYS A 169     -34.670 -44.303  13.127  1.00  0.53           C  
ATOM   1356  O   LYS A 169     -37.367 -43.532  12.243  1.00  0.55           O  
ATOM   1357  CG  LYS A 169     -33.336 -44.519  13.826  1.00  0.51           C  
ATOM   1358  CD  LYS A 169     -32.267 -44.999  12.852  1.00  0.53           C  
ATOM   1359  CE  LYS A 169     -30.939 -45.246  13.556  1.00  0.46           C  
ATOM   1360  NZ  LYS A 169     -29.885 -45.706  12.604  1.00  0.42           N  
ATOM   1361  N   LYS A 170     -37.147 -41.641  13.474  1.00  0.64           N  
ATOM   1362  CA  LYS A 170     -37.899 -40.760  12.584  1.00  0.64           C  
ATOM   1363  C   LYS A 170     -37.195 -40.608  11.239  1.00  0.64           C  
ATOM   1364  CB  LYS A 170     -38.097 -39.388  13.229  1.00  0.59           C  
ATOM   1365  O   LYS A 170     -36.162 -39.942  11.144  1.00  0.61           O  
ATOM   1366  CG  LYS A 170     -39.013 -39.401  14.445  1.00  0.55           C  
ATOM   1367  CD  LYS A 170     -39.281 -37.993  14.959  1.00  0.56           C  
ATOM   1368  CE  LYS A 170     -40.200 -38.005  16.173  1.00  0.52           C  
ATOM   1369  NZ  LYS A 170     -40.563 -36.623  16.607  1.00  0.46           N  
ATOM   1370  N   LEU A 171     -37.429 -41.460  10.277  1.00  0.76           N  
ATOM   1371  CA  LEU A 171     -36.996 -41.399   8.885  1.00  0.78           C  
ATOM   1372  C   LEU A 171     -37.812 -40.373   8.106  1.00  0.78           C  
ATOM   1373  CB  LEU A 171     -37.119 -42.775   8.224  1.00  0.75           C  
ATOM   1374  O   LEU A 171     -39.020 -40.243   8.319  1.00  0.76           O  
ATOM   1375  CG  LEU A 171     -36.244 -43.886   8.805  1.00  0.72           C  
ATOM   1376  CD1 LEU A 171     -36.628 -45.233   8.201  1.00  0.68           C  
ATOM   1377  CD2 LEU A 171     -34.768 -43.587   8.563  1.00  0.69           C  
ATOM   1378  N   SER A 172     -37.218 -39.590   7.508  1.00  0.74           N  
ATOM   1379  CA  SER A 172     -37.892 -38.704   6.564  1.00  0.75           C  
ATOM   1380  C   SER A 172     -38.340 -39.460   5.318  1.00  0.75           C  
ATOM   1381  CB  SER A 172     -36.975 -37.547   6.166  1.00  0.72           C  
ATOM   1382  O   SER A 172     -37.854 -40.559   5.045  1.00  0.74           O  
ATOM   1383  OG  SER A 172     -35.904 -38.009   5.360  1.00  0.70           O  
ATOM   1384  N   PHE A 173     -39.384 -38.970   4.706  1.00  0.80           N  
ATOM   1385  CA  PHE A 173     -39.805 -39.564   3.443  1.00  0.81           C  
ATOM   1386  C   PHE A 173     -38.610 -39.783   2.523  1.00  0.80           C  
ATOM   1387  CB  PHE A 173     -40.846 -38.679   2.750  1.00  0.79           C  
ATOM   1388  O   PHE A 173     -38.528 -40.802   1.834  1.00  0.78           O  
ATOM   1389  CG  PHE A 173     -42.206 -38.726   3.391  1.00  0.78           C  
ATOM   1390  CD1 PHE A 173     -43.073 -39.782   3.137  1.00  0.76           C  
ATOM   1391  CD2 PHE A 173     -42.618 -37.714   4.249  1.00  0.77           C  
ATOM   1392  CE1 PHE A 173     -44.333 -39.828   3.729  1.00  0.78           C  
ATOM   1393  CE2 PHE A 173     -43.876 -37.754   4.844  1.00  0.78           C  
ATOM   1394  CZ  PHE A 173     -44.732 -38.811   4.582  1.00  0.75           C  
ATOM   1395  N   ARG A 174     -37.663 -38.942   2.596  1.00  0.76           N  
ATOM   1396  CA  ARG A 174     -36.430 -39.077   1.827  1.00  0.77           C  
ATOM   1397  C   ARG A 174     -35.595 -40.248   2.333  1.00  0.75           C  
ATOM   1398  CB  ARG A 174     -35.612 -37.785   1.891  1.00  0.73           C  
ATOM   1399  O   ARG A 174     -35.072 -41.033   1.538  1.00  0.73           O  
ATOM   1400  CG  ARG A 174     -34.327 -37.828   1.080  1.00  0.69           C  
ATOM   1401  CD  ARG A 174     -33.539 -36.531   1.202  1.00  0.67           C  
ATOM   1402  NE  ARG A 174     -32.259 -36.611   0.505  1.00  0.58           N  
ATOM   1403  NH1 ARG A 174     -31.552 -34.503   1.130  1.00  0.49           N  
ATOM   1404  NH2 ARG A 174     -30.213 -35.824  -0.180  1.00  0.45           N  
ATOM   1405  CZ  ARG A 174     -31.344 -35.646   0.486  1.00  0.64           C  
ATOM   1406  N   ASP A 175     -35.513 -40.353   3.597  1.00  0.79           N  
ATOM   1407  CA  ASP A 175     -34.753 -41.455   4.179  1.00  0.79           C  
ATOM   1408  C   ASP A 175     -35.411 -42.799   3.874  1.00  0.79           C  
ATOM   1409  CB  ASP A 175     -34.612 -41.270   5.691  1.00  0.77           C  
ATOM   1410  O   ASP A 175     -34.732 -43.761   3.511  1.00  0.78           O  
ATOM   1411  CG  ASP A 175     -33.804 -40.039   6.065  1.00  0.75           C  
ATOM   1412  OD1 ASP A 175     -32.876 -39.668   5.315  1.00  0.75           O  
ATOM   1413  OD2 ASP A 175     -34.097 -39.437   7.121  1.00  0.76           O  
ATOM   1414  N   MET A 176     -36.633 -42.794   3.899  1.00  0.78           N  
ATOM   1415  CA  MET A 176     -37.409 -43.978   3.540  1.00  0.79           C  
ATOM   1416  C   MET A 176     -37.272 -44.289   2.054  1.00  0.78           C  
ATOM   1417  CB  MET A 176     -38.883 -43.785   3.901  1.00  0.76           C  
ATOM   1418  O   MET A 176     -36.989 -45.427   1.676  1.00  0.75           O  
ATOM   1419  CG  MET A 176     -39.733 -45.028   3.689  1.00  0.73           C  
ATOM   1420  SD  MET A 176     -39.199 -46.433   4.742  1.00  0.76           S  
ATOM   1421  CE  MET A 176     -40.379 -47.702   4.205  1.00  0.67           C  
ATOM   1422  N   LEU A 177     -37.265 -43.322   1.253  1.00  0.80           N  
ATOM   1423  CA  LEU A 177     -37.111 -43.487  -0.188  1.00  0.81           C  
ATOM   1424  C   LEU A 177     -35.691 -43.921  -0.536  1.00  0.80           C  
ATOM   1425  CB  LEU A 177     -37.452 -42.185  -0.917  1.00  0.79           C  
ATOM   1426  O   LEU A 177     -35.496 -44.843  -1.332  1.00  0.78           O  
ATOM   1427  CG  LEU A 177     -37.341 -42.213  -2.442  1.00  0.77           C  
ATOM   1428  CD1 LEU A 177     -38.294 -43.251  -3.025  1.00  0.75           C  
ATOM   1429  CD2 LEU A 177     -37.625 -40.832  -3.024  1.00  0.75           C  
ATOM   1430  N   SER A 178     -34.776 -43.407   0.270  1.00  0.79           N  
ATOM   1431  CA  SER A 178     -33.371 -43.773   0.124  1.00  0.79           C  
ATOM   1432  C   SER A 178     -33.131 -45.222   0.533  1.00  0.79           C  
ATOM   1433  CB  SER A 178     -32.485 -42.845   0.958  1.00  0.77           C  
ATOM   1434  O   SER A 178     -32.424 -45.959  -0.157  1.00  0.77           O  
ATOM   1435  OG  SER A 178     -31.114 -43.092   0.699  1.00  0.71           O  
ATOM   1436  N   ALA A 179     -33.810 -45.555   1.490  1.00  0.77           N  
ATOM   1437  CA  ALA A 179     -33.720 -46.936   1.959  1.00  0.77           C  
ATOM   1438  C   ALA A 179     -34.358 -47.897   0.960  1.00  0.77           C  
ATOM   1439  CB  ALA A 179     -34.383 -47.077   3.327  1.00  0.75           C  
ATOM   1440  O   ALA A 179     -33.812 -48.968   0.685  1.00  0.75           O  
ATOM   1441  N   MET A 180     -35.336 -47.522   0.337  1.00  0.78           N  
ATOM   1442  CA  MET A 180     -36.016 -48.327  -0.674  1.00  0.79           C  
ATOM   1443  C   MET A 180     -35.175 -48.431  -1.942  1.00  0.78           C  
ATOM   1444  CB  MET A 180     -37.386 -47.732  -1.003  1.00  0.76           C  
ATOM   1445  O   MET A 180     -34.994 -49.523  -2.484  1.00  0.75           O  
ATOM   1446  CG  MET A 180     -38.354 -47.738   0.170  1.00  0.73           C  
ATOM   1447  SD  MET A 180     -38.527 -49.399   0.930  1.00  0.73           S  
ATOM   1448  CE  MET A 180     -37.364 -49.240   2.314  1.00  0.60           C  
ATOM   1449  N   THR A 181     -34.514 -47.362  -2.393  1.00  0.77           N  
ATOM   1450  CA  THR A 181     -33.746 -47.366  -3.633  1.00  0.77           C  
ATOM   1451  C   THR A 181     -32.397 -48.051  -3.432  1.00  0.76           C  
ATOM   1452  CB  THR A 181     -33.525 -45.936  -4.158  1.00  0.75           C  
ATOM   1453  O   THR A 181     -31.886 -48.707  -4.341  1.00  0.74           O  
ATOM   1454  CG2 THR A 181     -34.847 -45.286  -4.555  1.00  0.70           C  
ATOM   1455  OG1 THR A 181     -32.906 -45.147  -3.135  1.00  0.74           O  
ATOM   1456  N   GLN A 182     -31.977 -48.075  -2.152  1.00  0.77           N  
ATOM   1457  CA  GLN A 182     -30.742 -48.776  -1.815  1.00  0.77           C  
ATOM   1458  C   GLN A 182     -30.960 -50.286  -1.775  1.00  0.76           C  
ATOM   1459  CB  GLN A 182     -30.196 -48.288  -0.473  1.00  0.75           C  
ATOM   1460  O   GLN A 182     -30.071 -51.056  -2.142  1.00  0.74           O  
ATOM   1461  CG  GLN A 182     -29.501 -46.935  -0.546  1.00  0.71           C  
ATOM   1462  CD  GLN A 182     -29.084 -46.414   0.816  1.00  0.69           C  
ATOM   1463  NE2 GLN A 182     -28.581 -45.185   0.853  1.00  0.63           N  
ATOM   1464  OE1 GLN A 182     -29.215 -47.110   1.828  1.00  0.67           O  
ATOM   1465  N   MET A 183     -32.168 -50.702  -1.556  1.00  0.74           N  
ATOM   1466  CA  MET A 183     -32.495 -52.124  -1.499  1.00  0.75           C  
ATOM   1467  C   MET A 183     -32.586 -52.718  -2.901  1.00  0.73           C  
ATOM   1468  CB  MET A 183     -33.811 -52.344  -0.751  1.00  0.72           C  
ATOM   1469  O   MET A 183     -32.193 -53.865  -3.120  1.00  0.70           O  
ATOM   1470  CG  MET A 183     -33.694 -52.183   0.756  1.00  0.67           C  
ATOM   1471  SD  MET A 183     -35.282 -52.490   1.621  1.00  0.62           S  
ATOM   1472  CE  MET A 183     -35.421 -54.286   1.408  1.00  0.56           C  
ATOM   1473  N   ILE A 184     -32.949 -51.953  -3.807  1.00  0.72           N  
ATOM   1474  CA  ILE A 184     -33.182 -52.452  -5.158  1.00  0.72           C  
ATOM   1475  C   ILE A 184     -32.074 -51.960  -6.088  1.00  0.71           C  
ATOM   1476  CB  ILE A 184     -34.564 -52.014  -5.693  1.00  0.70           C  
ATOM   1477  O   ILE A 184     -32.064 -52.285  -7.277  1.00  0.68           O  
ATOM   1478  CG1 ILE A 184     -34.662 -50.485  -5.729  1.00  0.65           C  
ATOM   1479  CG2 ILE A 184     -35.687 -52.616  -4.843  1.00  0.64           C  
ATOM   1480  CD1 ILE A 184     -35.939 -49.962  -6.373  1.00  0.63           C  
ATOM   1481  N   GLY A 185     -31.005 -51.526  -5.692  1.00  0.66           N  
ATOM   1482  CA  GLY A 185     -29.834 -51.102  -6.443  1.00  0.66           C  
ATOM   1483  C   GLY A 185     -30.155 -50.088  -7.525  1.00  0.66           C  
ATOM   1484  O   GLY A 185     -29.393 -49.930  -8.481  1.00  0.65           O  
ATOM   1485  N   MET A 186     -31.277 -49.317  -7.367  1.00  0.71           N  
ATOM   1486  CA  MET A 186     -31.682 -48.265  -8.295  1.00  0.71           C  
ATOM   1487  C   MET A 186     -31.619 -46.896  -7.625  1.00  0.71           C  
ATOM   1488  CB  MET A 186     -33.094 -48.525  -8.821  1.00  0.69           C  
ATOM   1489  O   MET A 186     -31.752 -46.791  -6.405  1.00  0.69           O  
ATOM   1490  CG  MET A 186     -33.234 -49.835  -9.581  1.00  0.64           C  
ATOM   1491  SD  MET A 186     -34.942 -50.117 -10.187  1.00  0.58           S  
ATOM   1492  CE  MET A 186     -34.594 -50.672 -11.879  1.00  0.52           C  
ATOM   1493  N   SER A 187     -31.273 -45.807  -8.185  1.00  0.72           N  
ATOM   1494  CA  SER A 187     -31.179 -44.439  -7.685  1.00  0.72           C  
ATOM   1495  C   SER A 187     -32.438 -43.643  -8.013  1.00  0.73           C  
ATOM   1496  CB  SER A 187     -29.954 -43.736  -8.273  1.00  0.70           C  
ATOM   1497  O   SER A 187     -33.056 -43.851  -9.059  1.00  0.71           O  
ATOM   1498  OG  SER A 187     -28.768 -44.443  -7.955  1.00  0.66           O  
ATOM   1499  N   CYS A 188     -33.021 -42.841  -7.153  1.00  0.77           N  
ATOM   1500  CA  CYS A 188     -34.213 -42.005  -7.232  1.00  0.78           C  
ATOM   1501  C   CYS A 188     -33.840 -40.534  -7.371  1.00  0.77           C  
ATOM   1502  CB  CYS A 188     -35.090 -42.204  -5.996  1.00  0.75           C  
ATOM   1503  O   CYS A 188     -33.061 -40.009  -6.573  1.00  0.74           O  
ATOM   1504  SG  CYS A 188     -36.622 -41.248  -6.030  1.00  0.79           S  
ATOM   1505  N   PHE A 189     -34.224 -39.801  -8.352  1.00  0.77           N  
ATOM   1506  CA  PHE A 189     -34.045 -38.375  -8.600  1.00  0.77           C  
ATOM   1507  C   PHE A 189     -35.301 -37.771  -9.217  1.00  0.77           C  
ATOM   1508  CB  PHE A 189     -32.842 -38.135  -9.518  1.00  0.75           C  
ATOM   1509  O   PHE A 189     -36.210 -38.498  -9.624  1.00  0.74           O  
ATOM   1510  CG  PHE A 189     -32.949 -38.822 -10.852  1.00  0.70           C  
ATOM   1511  CD1 PHE A 189     -32.551 -40.144 -11.003  1.00  0.66           C  
ATOM   1512  CD2 PHE A 189     -33.448 -38.144 -11.957  1.00  0.66           C  
ATOM   1513  CE1 PHE A 189     -32.649 -40.783 -12.237  1.00  0.61           C  
ATOM   1514  CE2 PHE A 189     -33.549 -38.775 -13.193  1.00  0.61           C  
ATOM   1515  CZ  PHE A 189     -33.149 -40.094 -13.332  1.00  0.60           C  
ATOM   1516  N   PHE A 190     -35.555 -36.490  -9.314  1.00  0.77           N  
ATOM   1517  CA  PHE A 190     -36.629 -35.780  -9.997  1.00  0.77           C  
ATOM   1518  C   PHE A 190     -36.197 -35.365 -11.399  1.00  0.76           C  
ATOM   1519  CB  PHE A 190     -37.058 -34.548  -9.194  1.00  0.74           C  
ATOM   1520  O   PHE A 190     -35.148 -34.741 -11.572  1.00  0.73           O  
ATOM   1521  CG  PHE A 190     -37.895 -34.873  -7.986  1.00  0.74           C  
ATOM   1522  CD1 PHE A 190     -39.281 -34.778  -8.038  1.00  0.72           C  
ATOM   1523  CD2 PHE A 190     -37.296 -35.273  -6.799  1.00  0.73           C  
ATOM   1524  CE1 PHE A 190     -40.058 -35.078  -6.922  1.00  0.72           C  
ATOM   1525  CE2 PHE A 190     -38.067 -35.575  -5.679  1.00  0.72           C  
ATOM   1526  CZ  PHE A 190     -39.447 -35.475  -5.742  1.00  0.69           C  
ATOM   1527  N   ASN A 191     -36.972 -35.849 -12.341  1.00  0.73           N  
ATOM   1528  CA  ASN A 191     -36.717 -35.524 -13.741  1.00  0.74           C  
ATOM   1529  C   ASN A 191     -37.057 -34.069 -14.049  1.00  0.73           C  
ATOM   1530  CB  ASN A 191     -37.504 -36.460 -14.661  1.00  0.71           C  
ATOM   1531  O   ASN A 191     -37.540 -33.342 -13.180  1.00  0.72           O  
ATOM   1532  CG  ASN A 191     -39.000 -36.227 -14.589  1.00  0.69           C  
ATOM   1533  ND2 ASN A 191     -39.775 -37.203 -15.050  1.00  0.72           N  
ATOM   1534  OD1 ASN A 191     -39.456 -35.180 -14.124  1.00  0.72           O  
ATOM   1535  N   ARG A 192     -36.856 -33.527 -15.129  1.00  0.70           N  
ATOM   1536  CA  ARG A 192     -36.988 -32.142 -15.568  1.00  0.71           C  
ATOM   1537  C   ARG A 192     -38.440 -31.680 -15.494  1.00  0.70           C  
ATOM   1538  CB  ARG A 192     -36.458 -31.976 -16.994  1.00  0.68           C  
ATOM   1539  O   ARG A 192     -38.713 -30.480 -15.437  1.00  0.68           O  
ATOM   1540  CG  ARG A 192     -34.956 -32.177 -17.120  1.00  0.64           C  
ATOM   1541  CD  ARG A 192     -34.468 -31.911 -18.537  1.00  0.63           C  
ATOM   1542  NE  ARG A 192     -33.018 -32.043 -18.642  1.00  0.52           N  
ATOM   1543  NH1 ARG A 192     -32.911 -31.389 -20.855  1.00  0.42           N  
ATOM   1544  NH2 ARG A 192     -30.995 -31.945 -19.725  1.00  0.37           N  
ATOM   1545  CZ  ARG A 192     -32.311 -31.792 -19.740  1.00  0.57           C  
ATOM   1546  N   GLU A 193     -39.431 -32.565 -15.436  1.00  0.69           N  
ATOM   1547  CA  GLU A 193     -40.845 -32.235 -15.281  1.00  0.69           C  
ATOM   1548  C   GLU A 193     -41.246 -32.203 -13.809  1.00  0.68           C  
ATOM   1549  CB  GLU A 193     -41.718 -33.236 -16.042  1.00  0.67           C  
ATOM   1550  O   GLU A 193     -42.419 -32.007 -13.484  1.00  0.67           O  
ATOM   1551  CG  GLU A 193     -41.532 -33.189 -17.552  1.00  0.63           C  
ATOM   1552  CD  GLU A 193     -40.233 -33.829 -18.017  1.00  0.62           C  
ATOM   1553  OE1 GLU A 193     -39.648 -34.635 -17.259  1.00  0.61           O  
ATOM   1554  OE2 GLU A 193     -39.797 -33.520 -19.148  1.00  0.57           O  
ATOM   1555  N   GLY A 194     -40.294 -32.264 -12.954  1.00  0.70           N  
ATOM   1556  CA  GLY A 194     -40.614 -32.192 -11.537  1.00  0.70           C  
ATOM   1557  C   GLY A 194     -41.236 -33.468 -11.000  1.00  0.70           C  
ATOM   1558  O   GLY A 194     -41.683 -33.511  -9.852  1.00  0.69           O  
ATOM   1559  N   LYS A 195     -41.159 -34.578 -11.822  1.00  0.78           N  
ATOM   1560  CA  LYS A 195     -41.700 -35.863 -11.388  1.00  0.79           C  
ATOM   1561  C   LYS A 195     -40.593 -36.781 -10.876  1.00  0.79           C  
ATOM   1562  CB  LYS A 195     -42.456 -36.540 -12.532  1.00  0.77           C  
ATOM   1563  O   LYS A 195     -39.483 -36.781 -11.411  1.00  0.78           O  
ATOM   1564  CG  LYS A 195     -43.588 -35.703 -13.107  1.00  0.75           C  
ATOM   1565  CD  LYS A 195     -44.338 -36.453 -14.201  1.00  0.73           C  
ATOM   1566  CE  LYS A 195     -45.484 -35.623 -14.764  1.00  0.68           C  
ATOM   1567  NZ  LYS A 195     -46.309 -36.404 -15.733  1.00  0.67           N  
ATOM   1568  N   MET A 196     -40.780 -37.517  -9.764  1.00  0.78           N  
ATOM   1569  CA  MET A 196     -39.855 -38.451  -9.130  1.00  0.79           C  
ATOM   1570  C   MET A 196     -39.658 -39.692  -9.994  1.00  0.78           C  
ATOM   1571  CB  MET A 196     -40.361 -38.853  -7.744  1.00  0.76           C  
ATOM   1572  O   MET A 196     -40.628 -40.353 -10.368  1.00  0.75           O  
ATOM   1573  CG  MET A 196     -39.366 -39.677  -6.943  1.00  0.74           C  
ATOM   1574  SD  MET A 196     -39.940 -40.004  -5.231  1.00  0.78           S  
ATOM   1575  CE  MET A 196     -41.246 -41.220  -5.558  1.00  0.66           C  
ATOM   1576  N   GLU A 197     -38.481 -39.926 -10.457  1.00  0.78           N  
ATOM   1577  CA  GLU A 197     -38.125 -41.071 -11.291  1.00  0.78           C  
ATOM   1578  C   GLU A 197     -37.105 -41.966 -10.593  1.00  0.77           C  
ATOM   1579  CB  GLU A 197     -37.577 -40.603 -12.641  1.00  0.76           C  
ATOM   1580  O   GLU A 197     -36.093 -41.481 -10.081  1.00  0.75           O  
ATOM   1581  CG  GLU A 197     -37.388 -41.726 -13.651  1.00  0.71           C  
ATOM   1582  CD  GLU A 197     -36.942 -41.234 -15.019  1.00  0.69           C  
ATOM   1583  OE1 GLU A 197     -36.907 -40.003 -15.240  1.00  0.67           O  
ATOM   1584  OE2 GLU A 197     -36.625 -42.088 -15.877  1.00  0.63           O  
ATOM   1585  N   ILE A 198     -37.280 -43.324 -10.374  1.00  0.75           N  
ATOM   1586  CA  ILE A 198     -36.405 -44.379  -9.874  1.00  0.74           C  
ATOM   1587  C   ILE A 198     -35.862 -45.197 -11.044  1.00  0.73           C  
ATOM   1588  CB  ILE A 198     -37.142 -45.298  -8.874  1.00  0.72           C  
ATOM   1589  O   ILE A 198     -36.629 -45.822 -11.781  1.00  0.69           O  
ATOM   1590  CG1 ILE A 198     -37.676 -44.481  -7.692  1.00  0.69           C  
ATOM   1591  CG2 ILE A 198     -36.218 -46.420  -8.391  1.00  0.68           C  
ATOM   1592  CD1 ILE A 198     -38.520 -45.286  -6.714  1.00  0.67           C  
ATOM   1593  N   ARG A 199     -34.733 -45.047 -11.428  1.00  0.72           N  
ATOM   1594  CA  ARG A 199     -34.074 -45.588 -12.612  1.00  0.72           C  
ATOM   1595  C   ARG A 199     -32.771 -46.288 -12.242  1.00  0.71           C  
ATOM   1596  CB  ARG A 199     -33.802 -44.479 -13.631  1.00  0.69           C  
ATOM   1597  O   ARG A 199     -32.043 -45.829 -11.359  1.00  0.68           O  
ATOM   1598  CG  ARG A 199     -33.264 -44.982 -14.961  1.00  0.65           C  
ATOM   1599  CD  ARG A 199     -33.075 -43.847 -15.958  1.00  0.63           C  
ATOM   1600  NE  ARG A 199     -33.514 -44.228 -17.297  1.00  0.55           N  
ATOM   1601  NH1 ARG A 199     -33.154 -42.146 -18.232  1.00  0.43           N  
ATOM   1602  NH2 ARG A 199     -33.959 -43.862 -19.521  1.00  0.38           N  
ATOM   1603  CZ  ARG A 199     -33.541 -43.411 -18.347  1.00  0.56           C  
ATOM   1604  N   ASP A 200     -32.331 -47.604 -12.879  1.00  0.70           N  
ATOM   1605  CA  ASP A 200     -31.059 -48.312 -12.981  1.00  0.70           C  
ATOM   1606  C   ASP A 200     -30.095 -47.578 -13.910  1.00  0.70           C  
ATOM   1607  CB  ASP A 200     -31.279 -49.743 -13.477  1.00  0.67           C  
ATOM   1608  O   ASP A 200     -30.502 -46.684 -14.655  1.00  0.67           O  
ATOM   1609  CG  ASP A 200     -30.147 -50.682 -13.100  1.00  0.63           C  
ATOM   1610  OD1 ASP A 200     -29.138 -50.221 -12.524  1.00  0.61           O  
ATOM   1611  OD2 ASP A 200     -30.263 -51.894 -13.385  1.00  0.66           O  
ATOM   1612  N   LEU A 201     -28.715 -47.888 -13.731  1.00  0.65           N  
ATOM   1613  CA  LEU A 201     -27.710 -47.386 -14.661  1.00  0.64           C  
ATOM   1614  C   LEU A 201     -27.953 -47.924 -16.067  1.00  0.65           C  
ATOM   1615  CB  LEU A 201     -26.305 -47.770 -14.191  1.00  0.62           C  
ATOM   1616  O   LEU A 201     -27.964 -49.139 -16.278  1.00  0.62           O  
ATOM   1617  CG  LEU A 201     -25.862 -47.200 -12.842  1.00  0.59           C  
ATOM   1618  CD1 LEU A 201     -24.528 -47.809 -12.422  1.00  0.54           C  
ATOM   1619  CD2 LEU A 201     -25.764 -45.680 -12.910  1.00  0.55           C  
ATOM   1620  N   THR A 202     -28.681 -47.182 -16.976  1.00  0.58           N  
ATOM   1621  CA  THR A 202     -29.052 -47.464 -18.358  1.00  0.60           C  
ATOM   1622  C   THR A 202     -27.967 -46.985 -19.317  1.00  0.59           C  
ATOM   1623  CB  THR A 202     -30.393 -46.800 -18.723  1.00  0.57           C  
ATOM   1624  O   THR A 202     -27.393 -45.910 -19.128  1.00  0.57           O  
ATOM   1625  CG2 THR A 202     -31.562 -47.522 -18.062  1.00  0.48           C  
ATOM   1626  OG1 THR A 202     -30.379 -45.436 -18.284  1.00  0.54           O  
ATOM   1627  N   GLU A 203     -27.500 -47.892 -20.170  1.00  0.48           N  
ATOM   1628  CA  GLU A 203     -26.621 -47.539 -21.280  1.00  0.50           C  
ATOM   1629  C   GLU A 203     -27.271 -46.499 -22.189  1.00  0.48           C  
ATOM   1630  CB  GLU A 203     -26.248 -48.784 -22.088  1.00  0.46           C  
ATOM   1631  O   GLU A 203     -28.409 -46.675 -22.628  1.00  0.48           O  
ATOM   1632  CG  GLU A 203     -25.207 -49.666 -21.414  1.00  0.44           C  
ATOM   1633  CD  GLU A 203     -24.695 -50.782 -22.310  1.00  0.49           C  
ATOM   1634  OE1 GLU A 203     -25.181 -50.912 -23.456  1.00  0.51           O  
ATOM   1635  OE2 GLU A 203     -23.801 -51.534 -21.861  1.00  0.45           O  
ATOM   1636  N   SER A 204     -26.690 -45.496 -22.045  1.00  0.60           N  
ATOM   1637  CA  SER A 204     -26.938 -44.489 -23.071  1.00  0.60           C  
ATOM   1638  C   SER A 204     -25.979 -44.648 -24.246  1.00  0.60           C  
ATOM   1639  CB  SER A 204     -26.810 -43.082 -22.485  1.00  0.57           C  
ATOM   1640  O   SER A 204     -24.783 -44.873 -24.052  1.00  0.57           O  
ATOM   1641  OG  SER A 204     -25.471 -42.625 -22.564  1.00  0.57           O  
ATOM   1642  N   ASN A 205     -26.427 -44.967 -25.612  1.00  0.56           N  
ATOM   1643  CA  ASN A 205     -25.653 -44.913 -26.848  1.00  0.57           C  
ATOM   1644  C   ASN A 205     -25.057 -43.526 -27.076  1.00  0.56           C  
ATOM   1645  CB  ASN A 205     -26.518 -45.322 -28.042  1.00  0.53           C  
ATOM   1646  O   ASN A 205     -25.110 -42.999 -28.188  1.00  0.55           O  
ATOM   1647  CG  ASN A 205     -26.838 -46.804 -28.051  1.00  0.50           C  
ATOM   1648  ND2 ASN A 205     -27.953 -47.166 -28.674  1.00  0.50           N  
ATOM   1649  OD1 ASN A 205     -26.090 -47.616 -27.502  1.00  0.52           O  
ATOM   1650  N   ILE A 206     -24.772 -42.833 -25.875  1.00  0.64           N  
ATOM   1651  CA  ILE A 206     -24.135 -41.537 -26.079  1.00  0.64           C  
ATOM   1652  C   ILE A 206     -22.626 -41.667 -25.882  1.00  0.64           C  
ATOM   1653  CB  ILE A 206     -24.710 -40.468 -25.123  1.00  0.62           C  
ATOM   1654  O   ILE A 206     -22.166 -42.079 -24.814  1.00  0.62           O  
ATOM   1655  CG1 ILE A 206     -26.206 -40.264 -25.388  1.00  0.55           C  
ATOM   1656  CG2 ILE A 206     -23.944 -39.149 -25.265  1.00  0.57           C  
ATOM   1657  CD1 ILE A 206     -26.897 -39.362 -24.374  1.00  0.54           C  
ATOM   1658  N   THR A 207     -21.788 -41.668 -26.964  1.00  0.67           N  
ATOM   1659  CA  THR A 207     -20.338 -41.507 -26.968  1.00  0.67           C  
ATOM   1660  C   THR A 207     -19.958 -40.035 -26.837  1.00  0.67           C  
ATOM   1661  CB  THR A 207     -19.716 -42.089 -28.251  1.00  0.64           C  
ATOM   1662  O   THR A 207     -20.381 -39.204 -27.644  1.00  0.66           O  
ATOM   1663  CG2 THR A 207     -18.194 -41.989 -28.217  1.00  0.59           C  
ATOM   1664  OG1 THR A 207     -20.091 -43.466 -28.374  1.00  0.66           O  
ATOM   1665  N   ILE A 208     -19.532 -39.700 -25.693  1.00  0.68           N  
ATOM   1666  CA  ILE A 208     -18.836 -38.437 -25.476  1.00  0.68           C  
ATOM   1667  C   ILE A 208     -17.414 -38.530 -26.026  1.00  0.68           C  
ATOM   1668  CB  ILE A 208     -18.807 -38.057 -23.978  1.00  0.66           C  
ATOM   1669  O   ILE A 208     -16.581 -39.265 -25.491  1.00  0.65           O  
ATOM   1670  CG1 ILE A 208     -20.229 -38.028 -23.407  1.00  0.61           C  
ATOM   1671  CG2 ILE A 208     -18.108 -36.709 -23.776  1.00  0.61           C  
ATOM   1672  CD1 ILE A 208     -20.289 -37.764 -21.909  1.00  0.59           C  
ATOM   1673  N   ASN A 209     -17.167 -38.245 -27.165  1.00  0.59           N  
ATOM   1674  CA  ASN A 209     -15.886 -38.240 -27.863  1.00  0.62           C  
ATOM   1675  C   ASN A 209     -15.172 -36.900 -27.714  1.00  0.59           C  
ATOM   1676  CB  ASN A 209     -16.080 -38.577 -29.343  1.00  0.58           C  
ATOM   1677  O   ASN A 209     -15.817 -35.861 -27.564  1.00  0.58           O  
ATOM   1678  CG  ASN A 209     -16.643 -37.415 -30.138  1.00  0.57           C  
ATOM   1679  ND2 ASN A 209     -17.230 -37.714 -31.290  1.00  0.54           N  
ATOM   1680  OD1 ASN A 209     -16.550 -36.258 -29.719  1.00  0.55           O  
ATOM   1681  N   ALA A 210     -13.858 -36.984 -27.422  1.00  0.56           N  
ATOM   1682  CA  ALA A 210     -12.940 -35.860 -27.254  1.00  0.57           C  
ATOM   1683  C   ALA A 210     -13.075 -34.865 -28.403  1.00  0.56           C  
ATOM   1684  CB  ALA A 210     -11.501 -36.359 -27.151  1.00  0.52           C  
ATOM   1685  O   ALA A 210     -12.840 -33.667 -28.226  1.00  0.53           O  
ATOM   1686  N   ASP A 211     -13.515 -35.292 -29.533  1.00  0.52           N  
ATOM   1687  CA  ASP A 211     -13.689 -34.416 -30.688  1.00  0.53           C  
ATOM   1688  C   ASP A 211     -14.997 -33.634 -30.591  1.00  0.52           C  
ATOM   1689  CB  ASP A 211     -13.655 -35.225 -31.986  1.00  0.49           C  
ATOM   1690  O   ASP A 211     -15.124 -32.552 -31.169  1.00  0.49           O  
ATOM   1691  CG  ASP A 211     -12.315 -35.898 -32.230  1.00  0.47           C  
ATOM   1692  OD1 ASP A 211     -11.272 -35.346 -31.819  1.00  0.49           O  
ATOM   1693  OD2 ASP A 211     -12.303 -36.988 -32.842  1.00  0.53           O  
ATOM   1694  N   SER A 212     -15.925 -34.103 -29.824  1.00  0.54           N  
ATOM   1695  CA  SER A 212     -17.213 -33.422 -29.911  1.00  0.55           C  
ATOM   1696  C   SER A 212     -17.614 -32.824 -28.567  1.00  0.54           C  
ATOM   1697  CB  SER A 212     -18.298 -34.386 -30.393  1.00  0.50           C  
ATOM   1698  O   SER A 212     -18.309 -31.807 -28.516  1.00  0.51           O  
ATOM   1699  OG  SER A 212     -17.749 -35.376 -31.246  1.00  0.48           O  
ATOM   1700  N   TYR A 213     -17.030 -33.272 -27.484  1.00  0.53           N  
ATOM   1701  CA  TYR A 213     -17.678 -32.907 -26.230  1.00  0.54           C  
ATOM   1702  C   TYR A 213     -16.649 -32.494 -25.184  1.00  0.53           C  
ATOM   1703  CB  TYR A 213     -18.521 -34.071 -25.701  1.00  0.45           C  
ATOM   1704  O   TYR A 213     -16.994 -31.876 -24.174  1.00  0.49           O  
ATOM   1705  CG  TYR A 213     -19.697 -34.418 -26.581  1.00  0.41           C  
ATOM   1706  CD1 TYR A 213     -20.852 -33.639 -26.574  1.00  0.34           C  
ATOM   1707  CD2 TYR A 213     -19.656 -35.526 -27.421  1.00  0.37           C  
ATOM   1708  CE1 TYR A 213     -21.938 -33.956 -27.382  1.00  0.36           C  
ATOM   1709  CE2 TYR A 213     -20.737 -35.853 -28.233  1.00  0.42           C  
ATOM   1710  OH  TYR A 213     -22.945 -35.381 -29.010  1.00  0.30           O  
ATOM   1711  CZ  TYR A 213     -21.872 -35.062 -28.208  1.00  0.31           C  
ATOM   1712  N   PHE A 214     -15.208 -32.944 -25.207  1.00  0.49           N  
ATOM   1713  CA  PHE A 214     -14.196 -32.659 -24.196  1.00  0.50           C  
ATOM   1714  C   PHE A 214     -13.895 -31.166 -24.137  1.00  0.49           C  
ATOM   1715  CB  PHE A 214     -12.912 -33.443 -24.483  1.00  0.41           C  
ATOM   1716  O   PHE A 214     -13.486 -30.570 -25.135  1.00  0.45           O  
ATOM   1717  CG  PHE A 214     -12.969 -34.882 -24.049  1.00  0.36           C  
ATOM   1718  CD1 PHE A 214     -12.646 -35.244 -22.747  1.00  0.29           C  
ATOM   1719  CD2 PHE A 214     -13.347 -35.875 -24.944  1.00  0.32           C  
ATOM   1720  CE1 PHE A 214     -12.698 -36.576 -22.342  1.00  0.29           C  
ATOM   1721  CE2 PHE A 214     -13.402 -37.208 -24.547  1.00  0.35           C  
ATOM   1722  CZ  PHE A 214     -13.076 -37.556 -23.246  1.00  0.27           C  
ATOM   1723  N   LEU A 215     -14.532 -30.384 -23.191  1.00  0.45           N  
ATOM   1724  CA  LEU A 215     -14.032 -29.048 -22.884  1.00  0.46           C  
ATOM   1725  C   LEU A 215     -12.625 -29.116 -22.299  1.00  0.45           C  
ATOM   1726  CB  LEU A 215     -14.970 -28.336 -21.906  1.00  0.37           C  
ATOM   1727  O   LEU A 215     -11.802 -28.232 -22.547  1.00  0.41           O  
ATOM   1728  CG  LEU A 215     -15.940 -27.322 -22.515  1.00  0.34           C  
ATOM   1729  CD1 LEU A 215     -17.290 -27.390 -21.808  1.00  0.26           C  
ATOM   1730  CD2 LEU A 215     -15.361 -25.913 -22.436  1.00  0.30           C  
ATOM   1731  N   HIS A 216     -12.049 -30.223 -21.792  1.00  0.39           N  
ATOM   1732  CA  HIS A 216     -10.859 -30.367 -20.960  1.00  0.42           C  
ATOM   1733  C   HIS A 216     -11.214 -30.918 -19.583  1.00  0.40           C  
ATOM   1734  CB  HIS A 216     -10.139 -29.025 -20.818  1.00  0.36           C  
ATOM   1735  O   HIS A 216     -12.348 -30.767 -19.122  1.00  0.38           O  
ATOM   1736  CG  HIS A 216     -10.975 -27.958 -20.186  1.00  0.35           C  
ATOM   1737  CD2 HIS A 216     -11.677 -26.938 -20.732  1.00  0.30           C  
ATOM   1738  ND1 HIS A 216     -11.155 -27.865 -18.823  1.00  0.31           N  
ATOM   1739  CE1 HIS A 216     -11.935 -26.830 -18.558  1.00  0.31           C  
ATOM   1740  NE2 HIS A 216     -12.266 -26.251 -19.699  1.00  0.31           N  
ATOM   1741  N   GLY A 217     -10.431 -31.819 -19.174  1.00  0.56           N  
ATOM   1742  CA  GLY A 217     -10.496 -32.312 -17.808  1.00  0.54           C  
ATOM   1743  C   GLY A 217     -11.037 -33.726 -17.709  1.00  0.57           C  
ATOM   1744  O   GLY A 217     -11.743 -34.061 -16.756  1.00  0.53           O  
ATOM   1745  N   LEU A 218     -10.625 -34.464 -18.913  1.00  0.63           N  
ATOM   1746  CA  LEU A 218     -10.775 -35.878 -18.588  1.00  0.62           C  
ATOM   1747  C   LEU A 218      -9.644 -36.350 -17.680  1.00  0.63           C  
ATOM   1748  CB  LEU A 218     -10.806 -36.721 -19.865  1.00  0.59           C  
ATOM   1749  O   LEU A 218      -8.487 -36.408 -18.102  1.00  0.61           O  
ATOM   1750  CG  LEU A 218     -10.916 -38.235 -19.675  1.00  0.54           C  
ATOM   1751  CD1 LEU A 218     -12.254 -38.594 -19.039  1.00  0.49           C  
ATOM   1752  CD2 LEU A 218     -10.742 -38.955 -21.008  1.00  0.52           C  
ATOM   1753  N   THR A 219      -9.949 -36.356 -16.441  1.00  0.66           N  
ATOM   1754  CA  THR A 219      -9.168 -37.119 -15.474  1.00  0.67           C  
ATOM   1755  C   THR A 219      -9.780 -38.499 -15.253  1.00  0.66           C  
ATOM   1756  CB  THR A 219      -9.066 -36.377 -14.129  1.00  0.64           C  
ATOM   1757  O   THR A 219     -10.916 -38.613 -14.788  1.00  0.65           O  
ATOM   1758  CG2 THR A 219      -8.110 -35.193 -14.224  1.00  0.58           C  
ATOM   1759  OG1 THR A 219     -10.364 -35.900 -13.753  1.00  0.64           O  
ATOM   1760  N   LYS A 220      -9.048 -39.451 -15.903  1.00  0.69           N  
ATOM   1761  CA  LYS A 220      -9.353 -40.870 -15.740  1.00  0.70           C  
ATOM   1762  C   LYS A 220      -8.399 -41.527 -14.746  1.00  0.69           C  
ATOM   1763  CB  LYS A 220      -9.284 -41.592 -17.087  1.00  0.66           C  
ATOM   1764  O   LYS A 220      -7.183 -41.349 -14.834  1.00  0.67           O  
ATOM   1765  CG  LYS A 220      -9.601 -43.078 -17.009  1.00  0.63           C  
ATOM   1766  CD  LYS A 220      -9.270 -43.789 -18.315  1.00  0.63           C  
ATOM   1767  CE  LYS A 220      -9.376 -45.301 -18.172  1.00  0.55           C  
ATOM   1768  NZ  LYS A 220      -8.927 -46.007 -19.409  1.00  0.50           N  
ATOM   1769  N   SER A 221      -8.958 -42.238 -13.628  1.00  0.65           N  
ATOM   1770  CA  SER A 221      -8.210 -43.158 -12.778  1.00  0.66           C  
ATOM   1771  C   SER A 221      -7.942 -44.478 -13.493  1.00  0.65           C  
ATOM   1772  CB  SER A 221      -8.966 -43.419 -11.474  1.00  0.63           C  
ATOM   1773  O   SER A 221      -8.823 -45.014 -14.169  1.00  0.63           O  
ATOM   1774  OG  SER A 221      -8.212 -44.257 -10.615  1.00  0.61           O  
ATOM   1775  N   GLU A 222      -6.603 -44.887 -13.324  1.00  0.46           N  
ATOM   1776  CA  GLU A 222      -6.168 -46.189 -13.822  1.00  0.49           C  
ATOM   1777  C   GLU A 222      -6.598 -47.311 -12.881  1.00  0.46           C  
ATOM   1778  CB  GLU A 222      -4.649 -46.213 -14.010  1.00  0.44           C  
ATOM   1779  O   GLU A 222      -6.488 -48.490 -13.222  1.00  0.44           O  
ATOM   1780  CG  GLU A 222      -4.143 -45.226 -15.051  1.00  0.43           C  
ATOM   1781  CD  GLU A 222      -2.899 -45.708 -15.781  1.00  0.47           C  
ATOM   1782  OE1 GLU A 222      -2.202 -46.609 -15.261  1.00  0.52           O  
ATOM   1783  OE2 GLU A 222      -2.619 -45.181 -16.880  1.00  0.48           O  
ATOM   1784  N   ILE A 223      -7.206 -46.965 -11.758  1.00  0.55           N  
ATOM   1785  CA  ILE A 223      -7.733 -47.979 -10.851  1.00  0.55           C  
ATOM   1786  C   ILE A 223      -9.242 -48.112 -11.046  1.00  0.55           C  
ATOM   1787  CB  ILE A 223      -7.411 -47.641  -9.378  1.00  0.54           C  
ATOM   1788  O   ILE A 223      -9.985 -47.145 -10.862  1.00  0.54           O  
ATOM   1789  CG1 ILE A 223      -5.900 -47.459  -9.190  1.00  0.47           C  
ATOM   1790  CG2 ILE A 223      -7.951 -48.728  -8.444  1.00  0.50           C  
ATOM   1791  CD1 ILE A 223      -5.502 -46.989  -7.798  1.00  0.46           C  
ATOM   1792  N   GLU A 224      -9.526 -49.245 -11.879  1.00  0.59           N  
ATOM   1793  CA  GLU A 224     -10.909 -49.672 -12.068  1.00  0.61           C  
ATOM   1794  C   GLU A 224     -11.677 -49.657 -10.750  1.00  0.59           C  
ATOM   1795  CB  GLU A 224     -10.959 -51.070 -12.690  1.00  0.57           C  
ATOM   1796  O   GLU A 224     -11.187 -50.154  -9.734  1.00  0.57           O  
ATOM   1797  CG  GLU A 224     -12.340 -51.472 -13.189  1.00  0.53           C  
ATOM   1798  CD  GLU A 224     -12.358 -52.827 -13.878  1.00  0.56           C  
ATOM   1799  OE1 GLU A 224     -11.347 -53.561 -13.800  1.00  0.57           O  
ATOM   1800  OE2 GLU A 224     -13.391 -53.156 -14.502  1.00  0.51           O  
ATOM   1801  N   TYR A 225     -12.595 -48.837 -10.663  1.00  0.65           N  
ATOM   1802  CA  TYR A 225     -13.575 -48.876  -9.583  1.00  0.65           C  
ATOM   1803  C   TYR A 225     -14.375 -50.173  -9.619  1.00  0.64           C  
ATOM   1804  CB  TYR A 225     -14.522 -47.676  -9.672  1.00  0.60           C  
ATOM   1805  O   TYR A 225     -15.092 -50.440 -10.586  1.00  0.60           O  
ATOM   1806  CG  TYR A 225     -15.477 -47.568  -8.508  1.00  0.54           C  
ATOM   1807  CD1 TYR A 225     -16.721 -48.195  -8.542  1.00  0.48           C  
ATOM   1808  CD2 TYR A 225     -15.138 -46.840  -7.373  1.00  0.51           C  
ATOM   1809  CE1 TYR A 225     -17.605 -48.096  -7.473  1.00  0.50           C  
ATOM   1810  CE2 TYR A 225     -16.014 -46.735  -6.298  1.00  0.53           C  
ATOM   1811  OH  TYR A 225     -18.114 -47.266  -5.295  1.00  0.45           O  
ATOM   1812  CZ  TYR A 225     -17.243 -47.366  -6.357  1.00  0.43           C  
ATOM   1813  N   GLN A 226     -14.060 -51.098  -8.813  1.00  0.66           N  
ATOM   1814  CA  GLN A 226     -14.760 -52.353  -8.556  1.00  0.67           C  
ATOM   1815  C   GLN A 226     -15.133 -52.483  -7.083  1.00  0.66           C  
ATOM   1816  CB  GLN A 226     -13.902 -53.544  -8.988  1.00  0.63           C  
ATOM   1817  O   GLN A 226     -14.321 -52.191  -6.203  1.00  0.64           O  
ATOM   1818  CG  GLN A 226     -14.642 -54.874  -8.964  1.00  0.59           C  
ATOM   1819  CD  GLN A 226     -13.779 -56.034  -9.425  1.00  0.60           C  
ATOM   1820  NE2 GLN A 226     -14.418 -57.139  -9.795  1.00  0.48           N  
ATOM   1821  OE1 GLN A 226     -12.548 -55.937  -9.450  1.00  0.60           O  
ATOM   1822  N   ILE A 227     -16.285 -52.660  -6.817  1.00  0.68           N  
ATOM   1823  CA  ILE A 227     -16.797 -52.969  -5.486  1.00  0.68           C  
ATOM   1824  C   ILE A 227     -16.440 -54.407  -5.117  1.00  0.68           C  
ATOM   1825  CB  ILE A 227     -18.326 -52.758  -5.406  1.00  0.66           C  
ATOM   1826  O   ILE A 227     -16.930 -55.354  -5.738  1.00  0.66           O  
ATOM   1827  CG1 ILE A 227     -18.681 -51.298  -5.710  1.00  0.60           C  
ATOM   1828  CG2 ILE A 227     -18.857 -53.177  -4.032  1.00  0.61           C  
ATOM   1829  CD1 ILE A 227     -20.177 -51.032  -5.803  1.00  0.59           C  
ATOM   1830  N   ALA A 228     -15.427 -54.430  -4.255  1.00  0.65           N  
ATOM   1831  CA  ALA A 228     -14.972 -55.701  -3.698  1.00  0.65           C  
ATOM   1832  C   ALA A 228     -15.960 -56.232  -2.662  1.00  0.65           C  
ATOM   1833  CB  ALA A 228     -13.587 -55.544  -3.075  1.00  0.62           C  
ATOM   1834  O   ALA A 228     -16.120 -57.446  -2.514  1.00  0.64           O  
ATOM   1835  N   GLY A 229     -16.659 -55.657  -2.098  1.00  0.65           N  
ATOM   1836  CA  GLY A 229     -17.637 -56.055  -1.098  1.00  0.65           C  
ATOM   1837  C   GLY A 229     -18.534 -54.916  -0.654  1.00  0.65           C  
ATOM   1838  O   GLY A 229     -18.245 -53.749  -0.926  1.00  0.64           O  
ATOM   1839  N   ILE A 230     -19.645 -55.252  -0.186  1.00  0.72           N  
ATOM   1840  CA  ILE A 230     -20.640 -54.349   0.384  1.00  0.73           C  
ATOM   1841  C   ILE A 230     -20.869 -54.695   1.853  1.00  0.72           C  
ATOM   1842  CB  ILE A 230     -21.972 -54.411  -0.396  1.00  0.70           C  
ATOM   1843  O   ILE A 230     -21.124 -55.853   2.192  1.00  0.70           O  
ATOM   1844  CG1 ILE A 230     -21.722 -54.219  -1.896  1.00  0.69           C  
ATOM   1845  CG2 ILE A 230     -22.957 -53.364   0.134  1.00  0.68           C  
ATOM   1846  CD1 ILE A 230     -22.983 -54.282  -2.747  1.00  0.66           C  
ATOM   1847  N   THR A 231     -20.560 -53.737   2.754  1.00  0.71           N  
ATOM   1848  CA  THR A 231     -20.972 -53.754   4.153  1.00  0.71           C  
ATOM   1849  C   THR A 231     -22.195 -52.866   4.368  1.00  0.71           C  
ATOM   1850  CB  THR A 231     -19.830 -53.292   5.077  1.00  0.69           C  
ATOM   1851  O   THR A 231     -22.161 -51.671   4.069  1.00  0.71           O  
ATOM   1852  CG2 THR A 231     -20.231 -53.404   6.545  1.00  0.62           C  
ATOM   1853  OG1 THR A 231     -18.675 -54.107   4.845  1.00  0.68           O  
ATOM   1854  N   CYS A 232     -23.275 -53.399   4.687  1.00  0.69           N  
ATOM   1855  CA  CYS A 232     -24.525 -52.729   5.027  1.00  0.72           C  
ATOM   1856  C   CYS A 232     -24.792 -52.800   6.526  1.00  0.69           C  
ATOM   1857  CB  CYS A 232     -25.692 -53.352   4.262  1.00  0.67           C  
ATOM   1858  O   CYS A 232     -24.940 -53.889   7.083  1.00  0.66           O  
ATOM   1859  SG  CYS A 232     -27.256 -52.474   4.478  1.00  0.72           S  
ATOM   1860  N   LYS A 233     -24.729 -51.568   7.098  1.00  0.69           N  
ATOM   1861  CA  LYS A 233     -25.145 -51.423   8.490  1.00  0.69           C  
ATOM   1862  C   LYS A 233     -26.666 -51.427   8.612  1.00  0.69           C  
ATOM   1863  CB  LYS A 233     -24.575 -50.137   9.091  1.00  0.66           C  
ATOM   1864  O   LYS A 233     -27.340 -50.549   8.069  1.00  0.68           O  
ATOM   1865  CG  LYS A 233     -23.057 -50.123   9.193  1.00  0.62           C  
ATOM   1866  CD  LYS A 233     -22.548 -48.806   9.765  1.00  0.62           C  
ATOM   1867  CE  LYS A 233     -21.027 -48.731   9.731  1.00  0.56           C  
ATOM   1868  NZ  LYS A 233     -20.532 -47.362  10.065  1.00  0.50           N  
ATOM   1869  N   THR A 234     -27.117 -52.557   9.174  1.00  0.75           N  
ATOM   1870  CA  THR A 234     -28.511 -52.655   9.593  1.00  0.76           C  
ATOM   1871  C   THR A 234     -28.649 -52.363  11.085  1.00  0.74           C  
ATOM   1872  CB  THR A 234     -29.091 -54.048   9.284  1.00  0.73           C  
ATOM   1873  O   THR A 234     -27.648 -52.228  11.791  1.00  0.71           O  
ATOM   1874  CG2 THR A 234     -28.865 -54.426   7.824  1.00  0.68           C  
ATOM   1875  OG1 THR A 234     -28.455 -55.020  10.122  1.00  0.72           O  
ATOM   1876  N   ASP A 235     -29.757 -52.174  11.682  1.00  0.63           N  
ATOM   1877  CA  ASP A 235     -30.018 -51.802  13.069  1.00  0.64           C  
ATOM   1878  C   ASP A 235     -29.430 -52.830  14.033  1.00  0.62           C  
ATOM   1879  CB  ASP A 235     -31.521 -51.654  13.312  1.00  0.60           C  
ATOM   1880  O   ASP A 235     -29.132 -52.509  15.185  1.00  0.60           O  
ATOM   1881  CG  ASP A 235     -32.139 -50.510  12.527  1.00  0.57           C  
ATOM   1882  OD1 ASP A 235     -31.434 -49.519  12.238  1.00  0.56           O  
ATOM   1883  OD2 ASP A 235     -33.341 -50.599  12.198  1.00  0.62           O  
ATOM   1884  N   LYS A 236     -29.093 -54.113  13.637  1.00  0.59           N  
ATOM   1885  CA  LYS A 236     -28.663 -55.123  14.600  1.00  0.59           C  
ATOM   1886  C   LYS A 236     -27.260 -55.628  14.278  1.00  0.60           C  
ATOM   1887  CB  LYS A 236     -29.648 -56.293  14.627  1.00  0.56           C  
ATOM   1888  O   LYS A 236     -26.511 -56.014  15.178  1.00  0.58           O  
ATOM   1889  CG  LYS A 236     -31.014 -55.939  15.197  1.00  0.54           C  
ATOM   1890  CD  LYS A 236     -31.908 -57.167  15.308  1.00  0.55           C  
ATOM   1891  CE  LYS A 236     -33.288 -56.809  15.843  1.00  0.54           C  
ATOM   1892  NZ  LYS A 236     -34.191 -57.998  15.888  1.00  0.49           N  
ATOM   1893  N   LYS A 237     -26.749 -55.596  12.935  1.00  0.65           N  
ATOM   1894  CA  LYS A 237     -25.559 -56.243  12.388  1.00  0.67           C  
ATOM   1895  C   LYS A 237     -25.111 -55.566  11.096  1.00  0.66           C  
ATOM   1896  CB  LYS A 237     -25.822 -57.728  12.138  1.00  0.63           C  
ATOM   1897  O   LYS A 237     -25.942 -55.116  10.304  1.00  0.66           O  
ATOM   1898  CG  LYS A 237     -26.163 -58.517  13.394  1.00  0.59           C  
ATOM   1899  CD  LYS A 237     -26.320 -60.002  13.096  1.00  0.60           C  
ATOM   1900  CE  LYS A 237     -26.715 -60.784  14.342  1.00  0.53           C  
ATOM   1901  NZ  LYS A 237     -26.917 -62.234  14.045  1.00  0.49           N  
ATOM   1902  N   SER A 238     -23.826 -55.236  10.937  1.00  0.62           N  
ATOM   1903  CA  SER A 238     -23.196 -54.973   9.647  1.00  0.65           C  
ATOM   1904  C   SER A 238     -23.231 -56.208   8.753  1.00  0.63           C  
ATOM   1905  CB  SER A 238     -21.750 -54.514   9.840  1.00  0.59           C  
ATOM   1906  O   SER A 238     -22.737 -57.271   9.134  1.00  0.62           O  
ATOM   1907  OG  SER A 238     -21.705 -53.229  10.436  1.00  0.56           O  
ATOM   1908  N   LEU A 239     -24.176 -56.208   7.855  1.00  0.76           N  
ATOM   1909  CA  LEU A 239     -24.214 -57.200   6.787  1.00  0.76           C  
ATOM   1910  C   LEU A 239     -23.156 -56.901   5.729  1.00  0.76           C  
ATOM   1911  CB  LEU A 239     -25.601 -57.239   6.141  1.00  0.75           C  
ATOM   1912  O   LEU A 239     -23.044 -55.766   5.261  1.00  0.74           O  
ATOM   1913  CG  LEU A 239     -26.778 -57.514   7.078  1.00  0.73           C  
ATOM   1914  CD1 LEU A 239     -28.095 -57.431   6.314  1.00  0.70           C  
ATOM   1915  CD2 LEU A 239     -26.625 -58.878   7.743  1.00  0.71           C  
ATOM   1916  N   THR A 240     -22.057 -57.857   5.533  1.00  0.73           N  
ATOM   1917  CA  THR A 240     -21.009 -57.740   4.525  1.00  0.75           C  
ATOM   1918  C   THR A 240     -21.132 -58.850   3.485  1.00  0.73           C  
ATOM   1919  CB  THR A 240     -19.609 -57.788   5.166  1.00  0.71           C  
ATOM   1920  O   THR A 240     -21.397 -60.004   3.829  1.00  0.73           O  
ATOM   1921  CG2 THR A 240     -18.521 -57.518   4.132  1.00  0.63           C  
ATOM   1922  OG1 THR A 240     -19.529 -56.797   6.198  1.00  0.70           O  
ATOM   1923  N   VAL A 241     -21.242 -58.500   2.301  1.00  0.74           N  
ATOM   1924  CA  VAL A 241     -21.157 -59.377   1.138  1.00  0.75           C  
ATOM   1925  C   VAL A 241     -20.029 -58.910   0.221  1.00  0.73           C  
ATOM   1926  CB  VAL A 241     -22.492 -59.421   0.361  1.00  0.72           C  
ATOM   1927  O   VAL A 241     -19.845 -57.708   0.014  1.00  0.70           O  
ATOM   1928  CG1 VAL A 241     -22.800 -58.060  -0.261  1.00  0.65           C  
ATOM   1929  CG2 VAL A 241     -22.447 -60.506  -0.713  1.00  0.64           C  
ATOM   1930  N   GLY A 242     -19.040 -59.871  -0.073  1.00  0.72           N  
ATOM   1931  CA  GLY A 242     -17.860 -59.666  -0.898  1.00  0.73           C  
ATOM   1932  C   GLY A 242     -16.566 -59.691  -0.105  1.00  0.70           C  
ATOM   1933  O   GLY A 242     -16.547 -60.127   1.048  1.00  0.65           O  
ATOM   1934  N   MET A 243     -15.512 -59.275  -0.732  1.00  0.63           N  
ATOM   1935  CA  MET A 243     -14.160 -59.299  -0.181  1.00  0.65           C  
ATOM   1936  C   MET A 243     -13.939 -58.127   0.770  1.00  0.63           C  
ATOM   1937  CB  MET A 243     -13.121 -59.266  -1.303  1.00  0.60           C  
ATOM   1938  O   MET A 243     -14.367 -57.006   0.489  1.00  0.62           O  
ATOM   1939  CG  MET A 243     -13.161 -60.483  -2.212  1.00  0.56           C  
ATOM   1940  SD  MET A 243     -11.752 -60.531  -3.386  1.00  0.55           S  
ATOM   1941  CE  MET A 243     -11.992 -58.947  -4.239  1.00  0.48           C  
ATOM   1942  N   LYS A 244     -13.255 -58.312   1.922  1.00  0.57           N  
ATOM   1943  CA  LYS A 244     -12.779 -57.341   2.903  1.00  0.57           C  
ATOM   1944  C   LYS A 244     -11.575 -56.569   2.373  1.00  0.56           C  
ATOM   1945  CB  LYS A 244     -12.419 -58.036   4.217  1.00  0.53           C  
ATOM   1946  O   LYS A 244     -11.275 -55.472   2.849  1.00  0.55           O  
ATOM   1947  CG  LYS A 244     -13.618 -58.584   4.976  1.00  0.50           C  
ATOM   1948  CD  LYS A 244     -13.214 -59.133   6.339  1.00  0.52           C  
ATOM   1949  CE  LYS A 244     -14.414 -59.673   7.103  1.00  0.46           C  
ATOM   1950  NZ  LYS A 244     -14.018 -60.242   8.426  1.00  0.41           N  
ATOM   1951  N   THR A 245     -10.943 -57.025   1.496  1.00  0.50           N  
ATOM   1952  CA  THR A 245      -9.801 -56.397   0.842  1.00  0.52           C  
ATOM   1953  C   THR A 245     -10.174 -55.919  -0.559  1.00  0.50           C  
ATOM   1954  CB  THR A 245      -8.605 -57.364   0.755  1.00  0.46           C  
ATOM   1955  O   THR A 245     -10.550 -56.722  -1.415  1.00  0.47           O  
ATOM   1956  CG2 THR A 245      -7.974 -57.582   2.126  1.00  0.39           C  
ATOM   1957  OG1 THR A 245      -9.054 -58.624   0.242  1.00  0.45           O  
ATOM   1958  N   GLY A 246     -10.501 -54.874  -0.511  1.00  0.53           N  
ATOM   1959  CA  GLY A 246     -10.888 -54.001  -1.608  1.00  0.54           C  
ATOM   1960  C   GLY A 246     -11.974 -53.012  -1.229  1.00  0.53           C  
ATOM   1961  O   GLY A 246     -12.281 -52.842  -0.047  1.00  0.50           O  
ATOM   1962  N   ARG A 247     -12.273 -52.191  -1.981  1.00  0.59           N  
ATOM   1963  CA  ARG A 247     -13.271 -51.155  -1.734  1.00  0.60           C  
ATOM   1964  C   ARG A 247     -14.634 -51.769  -1.428  1.00  0.59           C  
ATOM   1965  CB  ARG A 247     -13.379 -50.214  -2.935  1.00  0.57           C  
ATOM   1966  O   ARG A 247     -15.266 -52.359  -2.307  1.00  0.58           O  
ATOM   1967  CG  ARG A 247     -13.846 -48.812  -2.580  1.00  0.55           C  
ATOM   1968  CD  ARG A 247     -13.844 -47.892  -3.793  1.00  0.56           C  
ATOM   1969  NE  ARG A 247     -14.140 -46.511  -3.422  1.00  0.47           N  
ATOM   1970  NH1 ARG A 247     -13.853 -45.661  -5.551  1.00  0.35           N  
ATOM   1971  NH2 ARG A 247     -14.420 -44.267  -3.822  1.00  0.30           N  
ATOM   1972  CZ  ARG A 247     -14.137 -45.483  -4.266  1.00  0.45           C  
ATOM   1973  N   SER A 248     -14.884 -52.119  -0.247  1.00  0.62           N  
ATOM   1974  CA  SER A 248     -16.206 -52.444   0.280  1.00  0.63           C  
ATOM   1975  C   SER A 248     -17.118 -51.223   0.276  1.00  0.62           C  
ATOM   1976  CB  SER A 248     -16.096 -53.005   1.698  1.00  0.59           C  
ATOM   1977  O   SER A 248     -16.703 -50.130   0.667  1.00  0.60           O  
ATOM   1978  OG  SER A 248     -17.381 -53.218   2.256  1.00  0.58           O  
ATOM   1979  N   LEU A 249     -18.241 -51.163  -0.399  1.00  0.71           N  
ATOM   1980  CA  LEU A 249     -19.374 -50.246  -0.355  1.00  0.72           C  
ATOM   1981  C   LEU A 249     -20.142 -50.394   0.954  1.00  0.71           C  
ATOM   1982  CB  LEU A 249     -20.310 -50.492  -1.541  1.00  0.69           C  
ATOM   1983  O   LEU A 249     -20.624 -51.482   1.276  1.00  0.70           O  
ATOM   1984  CG  LEU A 249     -21.519 -49.562  -1.655  1.00  0.65           C  
ATOM   1985  CD1 LEU A 249     -21.065 -48.136  -1.949  1.00  0.60           C  
ATOM   1986  CD2 LEU A 249     -22.475 -50.058  -2.735  1.00  0.61           C  
ATOM   1987  N   GLU A 250     -19.927 -49.324   1.840  1.00  0.65           N  
ATOM   1988  CA  GLU A 250     -20.687 -49.273   3.086  1.00  0.67           C  
ATOM   1989  C   GLU A 250     -22.072 -48.672   2.863  1.00  0.65           C  
ATOM   1990  CB  GLU A 250     -19.929 -48.469   4.146  1.00  0.63           C  
ATOM   1991  O   GLU A 250     -22.196 -47.562   2.341  1.00  0.65           O  
ATOM   1992  CG  GLU A 250     -18.640 -49.130   4.613  1.00  0.60           C  
ATOM   1993  CD  GLU A 250     -17.966 -48.388   5.756  1.00  0.60           C  
ATOM   1994  OE1 GLU A 250     -18.429 -47.283   6.120  1.00  0.60           O  
ATOM   1995  OE2 GLU A 250     -16.965 -48.915   6.291  1.00  0.56           O  
ATOM   1996  N   LEU A 251     -23.121 -49.465   3.098  1.00  0.75           N  
ATOM   1997  CA  LEU A 251     -24.524 -49.070   3.042  1.00  0.76           C  
ATOM   1998  C   LEU A 251     -25.122 -48.989   4.443  1.00  0.75           C  
ATOM   1999  CB  LEU A 251     -25.325 -50.056   2.188  1.00  0.73           C  
ATOM   2000  O   LEU A 251     -24.815 -49.818   5.302  1.00  0.73           O  
ATOM   2001  CG  LEU A 251     -24.852 -50.244   0.746  1.00  0.70           C  
ATOM   2002  CD1 LEU A 251     -25.699 -51.300   0.044  1.00  0.67           C  
ATOM   2003  CD2 LEU A 251     -24.902 -48.921  -0.010  1.00  0.68           C  
ATOM   2004  N   ASP A 252     -25.737 -47.854   4.797  1.00  0.67           N  
ATOM   2005  CA  ASP A 252     -26.551 -47.696   5.998  1.00  0.69           C  
ATOM   2006  C   ASP A 252     -28.037 -47.841   5.677  1.00  0.66           C  
ATOM   2007  CB  ASP A 252     -26.284 -46.339   6.653  1.00  0.63           C  
ATOM   2008  O   ASP A 252     -28.634 -46.954   5.063  1.00  0.63           O  
ATOM   2009  CG  ASP A 252     -26.820 -46.250   8.071  1.00  0.58           C  
ATOM   2010  OD1 ASP A 252     -27.442 -47.222   8.551  1.00  0.56           O  
ATOM   2011  OD2 ASP A 252     -26.621 -45.196   8.714  1.00  0.61           O  
ATOM   2012  N   ASN A 253     -28.586 -49.116   5.630  1.00  0.76           N  
ATOM   2013  CA  ASN A 253     -29.973 -49.424   5.302  1.00  0.77           C  
ATOM   2014  C   ASN A 253     -30.576 -50.416   6.293  1.00  0.76           C  
ATOM   2015  CB  ASN A 253     -30.080 -49.968   3.876  1.00  0.73           C  
ATOM   2016  O   ASN A 253     -30.239 -51.601   6.275  1.00  0.72           O  
ATOM   2017  CG  ASN A 253     -31.516 -50.142   3.423  1.00  0.70           C  
ATOM   2018  ND2 ASN A 253     -31.734 -50.109   2.114  1.00  0.74           N  
ATOM   2019  OD1 ASN A 253     -32.423 -50.304   4.244  1.00  0.73           O  
ATOM   2020  N   VAL A 254     -31.360 -49.780   7.091  1.00  0.71           N  
ATOM   2021  CA  VAL A 254     -31.928 -50.527   8.209  1.00  0.72           C  
ATOM   2022  C   VAL A 254     -32.894 -51.587   7.685  1.00  0.71           C  
ATOM   2023  CB  VAL A 254     -32.650 -49.594   9.206  1.00  0.69           C  
ATOM   2024  O   VAL A 254     -33.263 -52.513   8.411  1.00  0.69           O  
ATOM   2025  CG1 VAL A 254     -31.654 -48.657   9.888  1.00  0.63           C  
ATOM   2026  CG2 VAL A 254     -33.740 -48.794   8.495  1.00  0.63           C  
ATOM   2027  N   PHE A 255     -33.179 -51.530   6.516  1.00  0.77           N  
ATOM   2028  CA  PHE A 255     -34.128 -52.460   5.916  1.00  0.77           C  
ATOM   2029  C   PHE A 255     -33.404 -53.509   5.081  1.00  0.76           C  
ATOM   2030  CB  PHE A 255     -35.145 -51.709   5.050  1.00  0.75           C  
ATOM   2031  O   PHE A 255     -34.032 -54.423   4.542  1.00  0.73           O  
ATOM   2032  CG  PHE A 255     -35.910 -50.649   5.794  1.00  0.73           C  
ATOM   2033  CD1 PHE A 255     -36.916 -50.996   6.687  1.00  0.69           C  
ATOM   2034  CD2 PHE A 255     -35.623 -49.304   5.600  1.00  0.70           C  
ATOM   2035  CE1 PHE A 255     -37.627 -50.016   7.378  1.00  0.70           C  
ATOM   2036  CE2 PHE A 255     -36.329 -48.319   6.286  1.00  0.70           C  
ATOM   2037  CZ  PHE A 255     -37.331 -48.677   7.174  1.00  0.66           C  
ATOM   2038  N   MET A 256     -32.003 -53.560   4.936  1.00  0.74           N  
ATOM   2039  CA  MET A 256     -31.210 -54.512   4.164  1.00  0.75           C  
ATOM   2040  C   MET A 256     -31.169 -55.872   4.854  1.00  0.74           C  
ATOM   2041  CB  MET A 256     -29.788 -53.987   3.958  1.00  0.72           C  
ATOM   2042  O   MET A 256     -30.905 -55.955   6.055  1.00  0.71           O  
ATOM   2043  CG  MET A 256     -28.959 -54.823   2.998  1.00  0.68           C  
ATOM   2044  SD  MET A 256     -29.646 -54.830   1.297  1.00  0.72           S  
ATOM   2045  CE  MET A 256     -29.221 -53.145   0.773  1.00  0.62           C  
ATOM   2046  N   THR A 257     -31.681 -56.812   4.098  1.00  0.75           N  
ATOM   2047  CA  THR A 257     -31.487 -58.216   4.443  1.00  0.75           C  
ATOM   2048  C   THR A 257     -30.249 -58.777   3.750  1.00  0.75           C  
ATOM   2049  CB  THR A 257     -32.718 -59.060   4.063  1.00  0.73           C  
ATOM   2050  O   THR A 257     -29.792 -58.230   2.744  1.00  0.74           O  
ATOM   2051  CG2 THR A 257     -33.993 -58.473   4.659  1.00  0.68           C  
ATOM   2052  OG1 THR A 257     -32.843 -59.096   2.636  1.00  0.71           O  
ATOM   2053  N   GLN A 258     -29.575 -59.909   4.200  1.00  0.75           N  
ATOM   2054  CA  GLN A 258     -28.415 -60.536   3.576  1.00  0.75           C  
ATOM   2055  C   GLN A 258     -28.720 -60.950   2.139  1.00  0.75           C  
ATOM   2056  CB  GLN A 258     -27.960 -61.750   4.387  1.00  0.73           C  
ATOM   2057  O   GLN A 258     -27.874 -60.808   1.254  1.00  0.74           O  
ATOM   2058  CG  GLN A 258     -26.630 -62.332   3.929  1.00  0.69           C  
ATOM   2059  CD  GLN A 258     -25.470 -61.374   4.127  1.00  0.68           C  
ATOM   2060  NE2 GLN A 258     -24.753 -61.079   3.048  1.00  0.62           N  
ATOM   2061  OE1 GLN A 258     -25.221 -60.902   5.241  1.00  0.70           O  
ATOM   2062  N   SER A 259     -30.047 -61.410   2.102  1.00  0.69           N  
ATOM   2063  CA  SER A 259     -30.433 -61.764   0.739  1.00  0.70           C  
ATOM   2064  C   SER A 259     -30.497 -60.530  -0.155  1.00  0.69           C  
ATOM   2065  CB  SER A 259     -31.784 -62.479   0.733  1.00  0.67           C  
ATOM   2066  O   SER A 259     -29.991 -60.544  -1.279  1.00  0.68           O  
ATOM   2067  OG  SER A 259     -32.762 -61.702   0.063  1.00  0.62           O  
ATOM   2068  N   ALA A 260     -31.008 -59.388   0.214  1.00  0.74           N  
ATOM   2069  CA  ALA A 260     -31.038 -58.146  -0.553  1.00  0.75           C  
ATOM   2070  C   ALA A 260     -29.630 -57.598  -0.766  1.00  0.75           C  
ATOM   2071  CB  ALA A 260     -31.909 -57.107   0.150  1.00  0.73           C  
ATOM   2072  O   ALA A 260     -29.301 -57.119  -1.854  1.00  0.73           O  
ATOM   2073  N   LEU A 261     -28.757 -57.876   0.249  1.00  0.76           N  
ATOM   2074  CA  LEU A 261     -27.376 -57.411   0.177  1.00  0.77           C  
ATOM   2075  C   LEU A 261     -26.554 -58.292  -0.758  1.00  0.77           C  
ATOM   2076  CB  LEU A 261     -26.742 -57.395   1.570  1.00  0.75           C  
ATOM   2077  O   LEU A 261     -25.726 -57.790  -1.522  1.00  0.75           O  
ATOM   2078  CG  LEU A 261     -25.360 -56.750   1.679  1.00  0.72           C  
ATOM   2079  CD1 LEU A 261     -25.452 -55.251   1.415  1.00  0.70           C  
ATOM   2080  CD2 LEU A 261     -24.749 -57.020   3.050  1.00  0.70           C  
ATOM   2081  N   ASN A 262     -26.825 -59.561  -0.872  1.00  0.75           N  
ATOM   2082  CA  ASN A 262     -26.216 -60.432  -1.872  1.00  0.75           C  
ATOM   2083  C   ASN A 262     -26.664 -60.064  -3.283  1.00  0.75           C  
ATOM   2084  CB  ASN A 262     -26.540 -61.898  -1.576  1.00  0.72           C  
ATOM   2085  O   ASN A 262     -25.842 -59.973  -4.197  1.00  0.73           O  
ATOM   2086  CG  ASN A 262     -25.792 -62.429  -0.369  1.00  0.68           C  
ATOM   2087  ND2 ASN A 262     -26.273 -63.535   0.187  1.00  0.67           N  
ATOM   2088  OD1 ASN A 262     -24.791 -61.850   0.061  1.00  0.67           O  
ATOM   2089  N   ASP A 263     -27.940 -59.858  -3.387  1.00  0.74           N  
ATOM   2090  CA  ASP A 263     -28.469 -59.512  -4.703  1.00  0.75           C  
ATOM   2091  C   ASP A 263     -27.977 -58.137  -5.148  1.00  0.74           C  
ATOM   2092  CB  ASP A 263     -29.999 -59.545  -4.692  1.00  0.73           C  
ATOM   2093  O   ASP A 263     -27.661 -57.935  -6.323  1.00  0.72           O  
ATOM   2094  CG  ASP A 263     -30.560 -60.946  -4.525  1.00  0.69           C  
ATOM   2095  OD1 ASP A 263     -29.823 -61.930  -4.751  1.00  0.68           O  
ATOM   2096  OD2 ASP A 263     -31.752 -61.068  -4.168  1.00  0.70           O  
ATOM   2097  N   LEU A 264     -27.731 -57.308  -4.203  1.00  0.75           N  
ATOM   2098  CA  LEU A 264     -27.164 -55.993  -4.483  1.00  0.75           C  
ATOM   2099  C   LEU A 264     -25.674 -56.098  -4.791  1.00  0.75           C  
ATOM   2100  CB  LEU A 264     -27.387 -55.050  -3.298  1.00  0.73           C  
ATOM   2101  O   LEU A 264     -25.189 -55.488  -5.747  1.00  0.73           O  
ATOM   2102  CG  LEU A 264     -26.864 -53.622  -3.459  1.00  0.72           C  
ATOM   2103  CD1 LEU A 264     -27.569 -52.927  -4.619  1.00  0.69           C  
ATOM   2104  CD2 LEU A 264     -27.048 -52.835  -2.166  1.00  0.69           C  
ATOM   2105  N   TYR A 265     -25.006 -57.008  -4.078  1.00  0.74           N  
ATOM   2106  CA  TYR A 265     -23.582 -57.217  -4.315  1.00  0.74           C  
ATOM   2107  C   TYR A 265     -23.342 -57.836  -5.687  1.00  0.73           C  
ATOM   2108  CB  TYR A 265     -22.981 -58.112  -3.227  1.00  0.71           C  
ATOM   2109  O   TYR A 265     -22.467 -57.389  -6.432  1.00  0.71           O  
ATOM   2110  CG  TYR A 265     -21.561 -58.538  -3.507  1.00  0.70           C  
ATOM   2111  CD1 TYR A 265     -20.510 -57.627  -3.422  1.00  0.69           C  
ATOM   2112  CD2 TYR A 265     -21.266 -59.851  -3.857  1.00  0.71           C  
ATOM   2113  CE1 TYR A 265     -19.200 -58.014  -3.681  1.00  0.71           C  
ATOM   2114  CE2 TYR A 265     -19.959 -60.250  -4.118  1.00  0.70           C  
ATOM   2115  OH  TYR A 265     -17.639 -59.715  -4.285  1.00  0.67           O  
ATOM   2116  CZ  TYR A 265     -18.934 -59.326  -4.027  1.00  0.67           C  
ATOM   2117  N   TYR A 266     -24.210 -58.619  -6.144  1.00  0.70           N  
ATOM   2118  CA  TYR A 266     -24.082 -59.231  -7.462  1.00  0.71           C  
ATOM   2119  C   TYR A 266     -24.420 -58.233  -8.562  1.00  0.69           C  
ATOM   2120  CB  TYR A 266     -24.989 -60.460  -7.575  1.00  0.67           C  
ATOM   2121  O   TYR A 266     -23.882 -58.314  -9.669  1.00  0.66           O  
ATOM   2122  CG  TYR A 266     -24.322 -61.748  -7.157  1.00  0.62           C  
ATOM   2123  CD1 TYR A 266     -23.365 -62.354  -7.968  1.00  0.55           C  
ATOM   2124  CD2 TYR A 266     -24.647 -62.361  -5.952  1.00  0.56           C  
ATOM   2125  CE1 TYR A 266     -22.749 -63.542  -7.588  1.00  0.51           C  
ATOM   2126  CE2 TYR A 266     -24.037 -63.549  -5.562  1.00  0.54           C  
ATOM   2127  OH  TYR A 266     -22.484 -65.306  -6.003  1.00  0.37           O  
ATOM   2128  CZ  TYR A 266     -23.090 -64.131  -6.385  1.00  0.49           C  
ATOM   2129  N   LYS A 267     -25.205 -57.345  -8.182  1.00  0.70           N  
ATOM   2130  CA  LYS A 267     -25.537 -56.322  -9.170  1.00  0.70           C  
ATOM   2131  C   LYS A 267     -24.433 -55.273  -9.267  1.00  0.69           C  
ATOM   2132  CB  LYS A 267     -26.868 -55.652  -8.824  1.00  0.68           C  
ATOM   2133  O   LYS A 267     -24.091 -54.823 -10.362  1.00  0.67           O  
ATOM   2134  CG  LYS A 267     -28.090 -56.413  -9.316  1.00  0.64           C  
ATOM   2135  CD  LYS A 267     -29.379 -55.669  -8.992  1.00  0.62           C  
ATOM   2136  CE  LYS A 267     -30.606 -56.463  -9.418  1.00  0.55           C  
ATOM   2137  NZ  LYS A 267     -31.872 -55.723  -9.134  1.00  0.49           N  
ATOM   2138  N   LEU A 268     -23.751 -55.075  -8.145  1.00  0.73           N  
ATOM   2139  CA  LEU A 268     -22.819 -53.957  -8.057  1.00  0.73           C  
ATOM   2140  C   LEU A 268     -21.381 -54.433  -8.229  1.00  0.73           C  
ATOM   2141  CB  LEU A 268     -22.973 -53.235  -6.715  1.00  0.71           C  
ATOM   2142  O   LEU A 268     -20.511 -53.659  -8.635  1.00  0.70           O  
ATOM   2143  CG  LEU A 268     -24.273 -52.456  -6.509  1.00  0.69           C  
ATOM   2144  CD1 LEU A 268     -24.302 -51.832  -5.118  1.00  0.67           C  
ATOM   2145  CD2 LEU A 268     -24.432 -51.387  -7.585  1.00  0.67           C  
ATOM   2146  N   LYS A 269     -21.188 -55.915  -8.123  1.00  0.67           N  
ATOM   2147  CA  LYS A 269     -19.851 -56.450  -8.366  1.00  0.67           C  
ATOM   2148  C   LYS A 269     -19.473 -56.338  -9.840  1.00  0.66           C  
ATOM   2149  CB  LYS A 269     -19.765 -57.908  -7.912  1.00  0.64           C  
ATOM   2150  O   LYS A 269     -18.291 -56.240 -10.177  1.00  0.64           O  
ATOM   2151  CG  LYS A 269     -18.620 -58.687  -8.543  1.00  0.61           C  
ATOM   2152  CD  LYS A 269     -18.558 -60.115  -8.016  1.00  0.60           C  
ATOM   2153  CE  LYS A 269     -17.469 -60.921  -8.711  1.00  0.55           C  
ATOM   2154  NZ  LYS A 269     -17.374 -62.308  -8.166  1.00  0.52           N  
ATOM   2155  N   ASN A 270     -20.456 -56.394 -10.681  1.00  0.65           N  
ATOM   2156  CA  ASN A 270     -20.246 -56.245 -12.117  1.00  0.64           C  
ATOM   2157  C   ASN A 270     -20.268 -54.778 -12.537  1.00  0.64           C  
ATOM   2158  CB  ASN A 270     -21.297 -57.037 -12.898  1.00  0.62           C  
ATOM   2159  O   ASN A 270     -20.165 -54.467 -13.725  1.00  0.63           O  
ATOM   2160  CG  ASN A 270     -21.167 -58.534 -12.699  1.00  0.59           C  
ATOM   2161  ND2 ASN A 270     -22.284 -59.245 -12.801  1.00  0.60           N  
ATOM   2162  OD1 ASN A 270     -20.072 -59.048 -12.454  1.00  0.59           O  
ATOM   2163  N   LEU A 271     -20.192 -53.809 -11.557  1.00  0.69           N  
ATOM   2164  CA  LEU A 271     -20.057 -52.385 -11.843  1.00  0.68           C  
ATOM   2165  C   LEU A 271     -18.595 -51.955 -11.783  1.00  0.68           C  
ATOM   2166  CB  LEU A 271     -20.885 -51.559 -10.855  1.00  0.66           C  
ATOM   2167  O   LEU A 271     -18.090 -51.605 -10.714  1.00  0.64           O  
ATOM   2168  CG  LEU A 271     -20.976 -50.058 -11.137  1.00  0.62           C  
ATOM   2169  CD1 LEU A 271     -21.828 -49.802 -12.375  1.00  0.57           C  
ATOM   2170  CD2 LEU A 271     -21.544 -49.321  -9.929  1.00  0.58           C  
ATOM   2171  N   THR A 272     -17.797 -52.401 -12.879  1.00  0.67           N  
ATOM   2172  CA  THR A 272     -16.407 -52.010 -13.087  1.00  0.68           C  
ATOM   2173  C   THR A 272     -16.309 -50.883 -14.111  1.00  0.67           C  
ATOM   2174  CB  THR A 272     -15.555 -53.206 -13.552  1.00  0.65           C  
ATOM   2175  O   THR A 272     -16.927 -50.950 -15.176  1.00  0.66           O  
ATOM   2176  CG2 THR A 272     -15.258 -54.153 -12.395  1.00  0.59           C  
ATOM   2177  OG1 THR A 272     -16.263 -53.922 -14.572  1.00  0.65           O  
ATOM   2178  N   TYR A 273     -15.938 -49.708 -13.579  1.00  0.68           N  
ATOM   2179  CA  TYR A 273     -15.670 -48.591 -14.478  1.00  0.68           C  
ATOM   2180  C   TYR A 273     -14.498 -47.756 -13.976  1.00  0.68           C  
ATOM   2181  CB  TYR A 273     -16.914 -47.709 -14.625  1.00  0.64           C  
ATOM   2182  O   TYR A 273     -14.173 -47.783 -12.787  1.00  0.64           O  
ATOM   2183  CG  TYR A 273     -17.310 -47.000 -13.353  1.00  0.60           C  
ATOM   2184  CD1 TYR A 273     -18.144 -47.615 -12.421  1.00  0.54           C  
ATOM   2185  CD2 TYR A 273     -16.853 -45.716 -13.079  1.00  0.58           C  
ATOM   2186  CE1 TYR A 273     -18.513 -46.966 -11.248  1.00  0.57           C  
ATOM   2187  CE2 TYR A 273     -17.216 -45.057 -11.909  1.00  0.60           C  
ATOM   2188  OH  TYR A 273     -18.407 -45.042  -9.841  1.00  0.53           O  
ATOM   2189  CZ  TYR A 273     -18.045 -45.689 -11.001  1.00  0.47           C  
ATOM   2190  N   TYR A 274     -13.597 -47.068 -14.802  1.00  0.66           N  
ATOM   2191  CA  TYR A 274     -12.534 -46.122 -14.484  1.00  0.66           C  
ATOM   2192  C   TYR A 274     -13.108 -44.761 -14.108  1.00  0.66           C  
ATOM   2193  CB  TYR A 274     -11.574 -45.974 -15.669  1.00  0.63           C  
ATOM   2194  O   TYR A 274     -13.819 -44.140 -14.902  1.00  0.65           O  
ATOM   2195  CG  TYR A 274     -10.821 -47.239 -16.002  1.00  0.59           C  
ATOM   2196  CD1 TYR A 274      -9.705 -47.623 -15.262  1.00  0.54           C  
ATOM   2197  CD2 TYR A 274     -11.223 -48.052 -17.056  1.00  0.56           C  
ATOM   2198  CE1 TYR A 274      -9.006 -48.787 -15.566  1.00  0.53           C  
ATOM   2199  CE2 TYR A 274     -10.532 -49.218 -17.369  1.00  0.56           C  
ATOM   2200  OH  TYR A 274      -8.739 -50.730 -16.925  1.00  0.53           O  
ATOM   2201  CZ  TYR A 274      -9.427 -49.577 -16.619  1.00  0.44           C  
ATOM   2202  N   PRO A 275     -12.977 -44.563 -12.775  1.00  0.70           N  
ATOM   2203  CA  PRO A 275     -13.365 -43.203 -12.393  1.00  0.71           C  
ATOM   2204  C   PRO A 275     -12.796 -42.141 -13.331  1.00  0.71           C  
ATOM   2205  CB  PRO A 275     -12.788 -43.055 -10.984  1.00  0.68           C  
ATOM   2206  O   PRO A 275     -11.647 -42.250 -13.767  1.00  0.70           O  
ATOM   2207  CG  PRO A 275     -12.667 -44.453 -10.471  1.00  0.65           C  
ATOM   2208  CD  PRO A 275     -12.319 -45.355 -11.620  1.00  0.64           C  
ATOM   2209  N   TYR A 276     -13.591 -41.358 -13.795  1.00  0.72           N  
ATOM   2210  CA  TYR A 276     -13.248 -40.270 -14.703  1.00  0.72           C  
ATOM   2211  C   TYR A 276     -13.973 -38.986 -14.314  1.00  0.72           C  
ATOM   2212  CB  TYR A 276     -13.592 -40.646 -16.148  1.00  0.69           C  
ATOM   2213  O   TYR A 276     -15.042 -39.031 -13.701  1.00  0.70           O  
ATOM   2214  CG  TYR A 276     -15.070 -40.602 -16.451  1.00  0.65           C  
ATOM   2215  CD1 TYR A 276     -15.907 -41.655 -16.087  1.00  0.61           C  
ATOM   2216  CD2 TYR A 276     -15.633 -39.510 -17.102  1.00  0.62           C  
ATOM   2217  CE1 TYR A 276     -17.269 -41.620 -16.366  1.00  0.59           C  
ATOM   2218  CE2 TYR A 276     -16.994 -39.464 -17.386  1.00  0.62           C  
ATOM   2219  OH  TYR A 276     -19.151 -40.483 -17.293  1.00  0.54           O  
ATOM   2220  CZ  TYR A 276     -17.803 -40.522 -17.014  1.00  0.49           C  
ATOM   2221  N   ASN A 277     -13.378 -37.879 -14.388  1.00  0.73           N  
ATOM   2222  CA  ASN A 277     -13.915 -36.523 -14.394  1.00  0.75           C  
ATOM   2223  C   ASN A 277     -13.747 -35.859 -15.758  1.00  0.74           C  
ATOM   2224  CB  ASN A 277     -13.250 -35.677 -13.306  1.00  0.71           C  
ATOM   2225  O   ASN A 277     -12.648 -35.848 -16.316  1.00  0.71           O  
ATOM   2226  CG  ASN A 277     -13.555 -36.178 -11.909  1.00  0.64           C  
ATOM   2227  ND2 ASN A 277     -12.543 -36.716 -11.237  1.00  0.61           N  
ATOM   2228  OD1 ASN A 277     -14.690 -36.083 -11.436  1.00  0.62           O  
ATOM   2229  N   LEU A 278     -14.882 -35.453 -16.318  1.00  0.74           N  
ATOM   2230  CA  LEU A 278     -14.902 -34.893 -17.665  1.00  0.74           C  
ATOM   2231  C   LEU A 278     -15.748 -33.625 -17.715  1.00  0.74           C  
ATOM   2232  CB  LEU A 278     -15.442 -35.920 -18.664  1.00  0.71           C  
ATOM   2233  O   LEU A 278     -16.937 -33.654 -17.391  1.00  0.73           O  
ATOM   2234  CG  LEU A 278     -15.599 -35.443 -20.109  1.00  0.67           C  
ATOM   2235  CD1 LEU A 278     -14.233 -35.153 -20.723  1.00  0.63           C  
ATOM   2236  CD2 LEU A 278     -16.354 -36.478 -20.935  1.00  0.64           C  
ATOM   2237  N   ASN A 279     -15.149 -32.558 -17.862  1.00  0.70           N  
ATOM   2238  CA  ASN A 279     -15.798 -31.318 -18.276  1.00  0.70           C  
ATOM   2239  C   ASN A 279     -16.153 -31.341 -19.760  1.00  0.70           C  
ATOM   2240  CB  ASN A 279     -14.908 -30.114 -17.961  1.00  0.67           C  
ATOM   2241  O   ASN A 279     -15.291 -31.591 -20.605  1.00  0.67           O  
ATOM   2242  CG  ASN A 279     -14.608 -29.982 -16.480  1.00  0.62           C  
ATOM   2243  ND2 ASN A 279     -13.327 -29.931 -16.137  1.00  0.63           N  
ATOM   2244  OD1 ASN A 279     -15.521 -29.926 -15.652  1.00  0.64           O  
ATOM   2245  N   TYR A 280     -17.453 -31.406 -19.906  1.00  0.60           N  
ATOM   2246  CA  TYR A 280     -17.982 -31.349 -21.264  1.00  0.62           C  
ATOM   2247  C   TYR A 280     -18.886 -30.136 -21.447  1.00  0.59           C  
ATOM   2248  CB  TYR A 280     -18.754 -32.630 -21.595  1.00  0.56           C  
ATOM   2249  O   TYR A 280     -19.467 -29.635 -20.481  1.00  0.57           O  
ATOM   2250  CG  TYR A 280     -20.074 -32.747 -20.872  1.00  0.52           C  
ATOM   2251  CD1 TYR A 280     -20.128 -33.153 -19.541  1.00  0.44           C  
ATOM   2252  CD2 TYR A 280     -21.269 -32.452 -21.519  1.00  0.46           C  
ATOM   2253  CE1 TYR A 280     -21.342 -33.264 -18.871  1.00  0.44           C  
ATOM   2254  CE2 TYR A 280     -22.489 -32.559 -20.859  1.00  0.48           C  
ATOM   2255  OH  TYR A 280     -23.720 -33.073 -18.880  1.00  0.36           O  
ATOM   2256  CZ  TYR A 280     -22.515 -32.965 -19.538  1.00  0.38           C  
ATOM   2257  N   GLN A 281     -18.790 -29.494 -22.631  1.00  0.57           N  
ATOM   2258  CA  GLN A 281     -19.601 -28.379 -23.111  1.00  0.59           C  
ATOM   2259  C   GLN A 281     -20.794 -28.876 -23.922  1.00  0.56           C  
ATOM   2260  CB  GLN A 281     -18.755 -27.423 -23.954  1.00  0.53           C  
ATOM   2261  O   GLN A 281     -20.623 -29.468 -24.990  1.00  0.53           O  
ATOM   2262  CG  GLN A 281     -18.828 -25.972 -23.498  1.00  0.51           C  
ATOM   2263  CD  GLN A 281     -17.913 -25.060 -24.292  1.00  0.54           C  
ATOM   2264  NE2 GLN A 281     -17.808 -23.806 -23.865  1.00  0.40           N  
ATOM   2265  OE1 GLN A 281     -17.303 -25.479 -25.282  1.00  0.53           O  
ATOM   2266  N   GLY A 282     -22.135 -29.167 -23.440  1.00  0.54           N  
ATOM   2267  CA  GLY A 282     -23.298 -29.227 -24.311  1.00  0.53           C  
ATOM   2268  C   GLY A 282     -23.901 -30.615 -24.406  1.00  0.54           C  
ATOM   2269  O   GLY A 282     -23.973 -31.193 -25.493  1.00  0.50           O  
ATOM   2270  N   HIS A 283     -24.250 -31.193 -23.324  1.00  0.44           N  
ATOM   2271  CA  HIS A 283     -25.275 -32.225 -23.437  1.00  0.47           C  
ATOM   2272  C   HIS A 283     -26.363 -32.039 -22.385  1.00  0.45           C  
ATOM   2273  CB  HIS A 283     -24.652 -33.616 -23.308  1.00  0.41           C  
ATOM   2274  O   HIS A 283     -26.252 -32.560 -21.273  1.00  0.43           O  
ATOM   2275  CG  HIS A 283     -25.319 -34.653 -24.155  1.00  0.39           C  
ATOM   2276  CD2 HIS A 283     -24.891 -35.309 -25.259  1.00  0.33           C  
ATOM   2277  ND1 HIS A 283     -26.588 -35.122 -23.895  1.00  0.34           N  
ATOM   2278  CE1 HIS A 283     -26.913 -36.025 -24.805  1.00  0.32           C  
ATOM   2279  NE2 HIS A 283     -25.900 -36.156 -25.645  1.00  0.33           N  
ATOM   2280  N   LEU A 284     -27.222 -30.853 -22.444  1.00  0.57           N  
ATOM   2281  CA  LEU A 284     -28.383 -30.760 -21.565  1.00  0.56           C  
ATOM   2282  C   LEU A 284     -29.210 -32.040 -21.621  1.00  0.57           C  
ATOM   2283  CB  LEU A 284     -29.253 -29.560 -21.951  1.00  0.53           C  
ATOM   2284  O   LEU A 284     -30.121 -32.232 -20.812  1.00  0.54           O  
ATOM   2285  CG  LEU A 284     -28.656 -28.177 -21.685  1.00  0.48           C  
ATOM   2286  CD1 LEU A 284     -29.532 -27.094 -22.304  1.00  0.40           C  
ATOM   2287  CD2 LEU A 284     -28.488 -27.946 -20.187  1.00  0.42           C  
ATOM   2288  N   LEU A 285     -28.751 -33.201 -22.561  1.00  0.58           N  
ATOM   2289  CA  LEU A 285     -29.586 -34.391 -22.687  1.00  0.59           C  
ATOM   2290  C   LEU A 285     -28.963 -35.573 -21.953  1.00  0.59           C  
ATOM   2291  CB  LEU A 285     -29.796 -34.744 -24.162  1.00  0.55           C  
ATOM   2292  O   LEU A 285     -29.471 -36.694 -22.027  1.00  0.56           O  
ATOM   2293  CG  LEU A 285     -30.646 -33.769 -24.979  1.00  0.52           C  
ATOM   2294  CD1 LEU A 285     -30.600 -34.137 -26.458  1.00  0.45           C  
ATOM   2295  CD2 LEU A 285     -32.083 -33.756 -24.470  1.00  0.45           C  
ATOM   2296  N   LEU A 286     -27.767 -35.313 -21.159  1.00  0.67           N  
ATOM   2297  CA  LEU A 286     -27.277 -36.377 -20.290  1.00  0.67           C  
ATOM   2298  C   LEU A 286     -27.993 -36.353 -18.944  1.00  0.67           C  
ATOM   2299  CB  LEU A 286     -25.766 -36.244 -20.080  1.00  0.65           C  
ATOM   2300  O   LEU A 286     -28.164 -35.288 -18.346  1.00  0.65           O  
ATOM   2301  CG  LEU A 286     -24.888 -36.465 -21.313  1.00  0.61           C  
ATOM   2302  CD1 LEU A 286     -23.439 -36.103 -21.003  1.00  0.55           C  
ATOM   2303  CD2 LEU A 286     -24.993 -37.908 -21.792  1.00  0.56           C  
ATOM   2304  N   GLU A 287     -28.616 -37.290 -18.604  1.00  0.66           N  
ATOM   2305  CA  GLU A 287     -29.236 -37.511 -17.301  1.00  0.67           C  
ATOM   2306  C   GLU A 287     -28.346 -38.367 -16.405  1.00  0.67           C  
ATOM   2307  CB  GLU A 287     -30.608 -38.170 -17.464  1.00  0.64           C  
ATOM   2308  O   GLU A 287     -27.650 -39.263 -16.886  1.00  0.65           O  
ATOM   2309  CG  GLU A 287     -31.616 -37.314 -18.217  1.00  0.61           C  
ATOM   2310  CD  GLU A 287     -33.029 -37.874 -18.174  1.00  0.60           C  
ATOM   2311  OE1 GLU A 287     -33.206 -39.044 -17.765  1.00  0.59           O  
ATOM   2312  OE2 GLU A 287     -33.966 -37.137 -18.554  1.00  0.54           O  
ATOM   2313  N   VAL A 288     -28.030 -38.022 -15.215  1.00  0.69           N  
ATOM   2314  CA  VAL A 288     -27.340 -38.786 -14.181  1.00  0.70           C  
ATOM   2315  C   VAL A 288     -27.908 -40.202 -14.118  1.00  0.69           C  
ATOM   2316  CB  VAL A 288     -27.454 -38.104 -12.799  1.00  0.68           C  
ATOM   2317  O   VAL A 288     -29.126 -40.391 -14.155  1.00  0.66           O  
ATOM   2318  CG1 VAL A 288     -26.678 -38.889 -11.743  1.00  0.61           C  
ATOM   2319  CG2 VAL A 288     -26.954 -36.663 -12.873  1.00  0.61           C  
ATOM   2320  N   GLY A 289     -27.212 -41.236 -14.390  1.00  0.70           N  
ATOM   2321  CA  GLY A 289     -27.554 -42.650 -14.381  1.00  0.70           C  
ATOM   2322  C   GLY A 289     -27.458 -43.296 -15.750  1.00  0.70           C  
ATOM   2323  O   GLY A 289     -27.653 -44.506 -15.886  1.00  0.68           O  
ATOM   2324  N   GLN A 290     -27.006 -42.639 -16.654  1.00  0.70           N  
ATOM   2325  CA  GLN A 290     -26.787 -43.174 -17.994  1.00  0.71           C  
ATOM   2326  C   GLN A 290     -25.319 -43.531 -18.210  1.00  0.70           C  
ATOM   2327  CB  GLN A 290     -27.245 -42.173 -19.054  1.00  0.68           C  
ATOM   2328  O   GLN A 290     -24.427 -42.850 -17.698  1.00  0.69           O  
ATOM   2329  CG  GLN A 290     -28.755 -41.981 -19.107  1.00  0.65           C  
ATOM   2330  CD  GLN A 290     -29.188 -41.035 -20.212  1.00  0.64           C  
ATOM   2331  NE2 GLN A 290     -30.422 -41.195 -20.679  1.00  0.56           N  
ATOM   2332  OE1 GLN A 290     -28.421 -40.167 -20.640  1.00  0.63           O  
ATOM   2333  N   TRP A 291     -24.987 -44.796 -18.734  1.00  0.65           N  
ATOM   2334  CA  TRP A 291     -23.683 -45.168 -19.273  1.00  0.70           C  
ATOM   2335  C   TRP A 291     -23.392 -44.412 -20.565  1.00  0.65           C  
ATOM   2336  CB  TRP A 291     -23.615 -46.677 -19.523  1.00  0.62           C  
ATOM   2337  O   TRP A 291     -24.176 -44.470 -21.515  1.00  0.62           O  
ATOM   2338  CG  TRP A 291     -23.554 -47.500 -18.271  1.00  0.54           C  
ATOM   2339  CD1 TRP A 291     -24.611 -47.949 -17.529  1.00  0.42           C  
ATOM   2340  CD2 TRP A 291     -22.373 -47.968 -17.613  1.00  0.46           C  
ATOM   2341  CE2 TRP A 291     -22.789 -48.696 -16.476  1.00  0.48           C  
ATOM   2342  CE3 TRP A 291     -21.002 -47.843 -17.875  1.00  0.67           C  
ATOM   2343  NE1 TRP A 291     -24.157 -48.669 -16.448  1.00  0.64           N  
ATOM   2344  CH2 TRP A 291     -20.546 -49.159 -15.881  1.00  0.58           C  
ATOM   2345  CZ2 TRP A 291     -21.881 -49.297 -15.602  1.00  0.62           C  
ATOM   2346  CZ3 TRP A 291     -20.100 -48.442 -17.003  1.00  0.53           C  
ATOM   2347  N   VAL A 292     -22.513 -43.641 -20.422  1.00  0.74           N  
ATOM   2348  CA  VAL A 292     -22.011 -42.970 -21.616  1.00  0.74           C  
ATOM   2349  C   VAL A 292     -20.681 -43.591 -22.038  1.00  0.73           C  
ATOM   2350  CB  VAL A 292     -21.840 -41.452 -21.385  1.00  0.71           C  
ATOM   2351  O   VAL A 292     -19.917 -44.069 -21.195  1.00  0.71           O  
ATOM   2352  CG1 VAL A 292     -23.190 -40.794 -21.101  1.00  0.65           C  
ATOM   2353  CG2 VAL A 292     -20.864 -41.193 -20.240  1.00  0.65           C  
ATOM   2354  N   THR A 293     -20.263 -43.804 -23.296  1.00  0.73           N  
ATOM   2355  CA  THR A 293     -18.944 -44.076 -23.859  1.00  0.73           C  
ATOM   2356  C   THR A 293     -18.152 -42.782 -24.030  1.00  0.73           C  
ATOM   2357  CB  THR A 293     -19.053 -44.797 -25.215  1.00  0.70           C  
ATOM   2358  O   THR A 293     -18.615 -41.847 -24.685  1.00  0.72           O  
ATOM   2359  CG2 THR A 293     -17.675 -45.154 -25.760  1.00  0.66           C  
ATOM   2360  OG1 THR A 293     -19.816 -45.999 -25.050  1.00  0.71           O  
ATOM   2361  N   ILE A 294     -17.163 -42.675 -23.223  1.00  0.73           N  
ATOM   2362  CA  ILE A 294     -16.179 -41.614 -23.406  1.00  0.73           C  
ATOM   2363  C   ILE A 294     -15.119 -42.060 -24.410  1.00  0.72           C  
ATOM   2364  CB  ILE A 294     -15.516 -41.221 -22.066  1.00  0.71           C  
ATOM   2365  O   ILE A 294     -14.523 -43.129 -24.260  1.00  0.70           O  
ATOM   2366  CG1 ILE A 294     -16.574 -40.733 -21.070  1.00  0.67           C  
ATOM   2367  CG2 ILE A 294     -14.440 -40.154 -22.289  1.00  0.66           C  
ATOM   2368  CD1 ILE A 294     -16.027 -40.442 -19.679  1.00  0.65           C  
ATOM   2369  N   GLN A 295     -14.806 -41.527 -25.539  1.00  0.71           N  
ATOM   2370  CA  GLN A 295     -13.721 -41.646 -26.508  1.00  0.71           C  
ATOM   2371  C   GLN A 295     -12.716 -40.508 -26.351  1.00  0.70           C  
ATOM   2372  CB  GLN A 295     -14.274 -41.665 -27.934  1.00  0.68           C  
ATOM   2373  O   GLN A 295     -13.061 -39.339 -26.537  1.00  0.70           O  
ATOM   2374  CG  GLN A 295     -13.228 -41.984 -28.994  1.00  0.65           C  
ATOM   2375  CD  GLN A 295     -13.816 -42.073 -30.390  1.00  0.64           C  
ATOM   2376  NE2 GLN A 295     -13.337 -43.032 -31.175  1.00  0.55           N  
ATOM   2377  OE1 GLN A 295     -14.695 -41.287 -30.759  1.00  0.64           O  
ATOM   2378  N   THR A 296     -11.622 -40.801 -25.843  1.00  0.68           N  
ATOM   2379  CA  THR A 296     -10.501 -39.885 -25.661  1.00  0.68           C  
ATOM   2380  C   THR A 296      -9.925 -39.461 -27.008  1.00  0.68           C  
ATOM   2381  CB  THR A 296      -9.392 -40.522 -24.803  1.00  0.65           C  
ATOM   2382  O   THR A 296     -10.224 -40.070 -28.037  1.00  0.66           O  
ATOM   2383  CG2 THR A 296      -9.967 -41.145 -23.534  1.00  0.60           C  
ATOM   2384  OG1 THR A 296      -8.733 -41.541 -25.565  1.00  0.67           O  
ATOM   2385  N   ASN A 297      -9.032 -38.585 -27.034  1.00  0.55           N  
ATOM   2386  CA  ASN A 297      -8.338 -38.106 -28.225  1.00  0.59           C  
ATOM   2387  C   ASN A 297      -7.382 -39.159 -28.778  1.00  0.54           C  
ATOM   2388  CB  ASN A 297      -7.583 -36.810 -27.923  1.00  0.54           C  
ATOM   2389  O   ASN A 297      -6.934 -39.058 -29.922  1.00  0.53           O  
ATOM   2390  CG  ASN A 297      -6.534 -36.984 -26.842  1.00  0.54           C  
ATOM   2391  ND2 ASN A 297      -5.526 -36.121 -26.850  1.00  0.49           N  
ATOM   2392  OD1 ASN A 297      -6.630 -37.887 -26.007  1.00  0.53           O  
ATOM   2393  N   LYS A 298      -7.040 -40.111 -28.254  1.00  0.54           N  
ATOM   2394  CA  LYS A 298      -6.345 -41.307 -28.719  1.00  0.54           C  
ATOM   2395  C   LYS A 298      -7.333 -42.366 -29.200  1.00  0.54           C  
ATOM   2396  CB  LYS A 298      -5.460 -41.880 -27.611  1.00  0.53           C  
ATOM   2397  O   LYS A 298      -6.960 -43.523 -29.404  1.00  0.54           O  
ATOM   2398  CG  LYS A 298      -4.315 -40.967 -27.199  1.00  0.51           C  
ATOM   2399  CD  LYS A 298      -3.396 -41.644 -26.191  1.00  0.54           C  
ATOM   2400  CE  LYS A 298      -2.254 -40.728 -25.770  1.00  0.46           C  
ATOM   2401  NZ  LYS A 298      -1.387 -41.364 -24.733  1.00  0.42           N  
ATOM   2402  N   LYS A 299      -8.612 -42.215 -29.503  1.00  0.65           N  
ATOM   2403  CA  LYS A 299      -9.658 -43.153 -29.902  1.00  0.65           C  
ATOM   2404  C   LYS A 299      -9.757 -44.316 -28.920  1.00  0.64           C  
ATOM   2405  CB  LYS A 299      -9.396 -43.680 -31.314  1.00  0.61           C  
ATOM   2406  O   LYS A 299     -10.277 -45.381 -29.261  1.00  0.62           O  
ATOM   2407  CG  LYS A 299      -9.373 -42.598 -32.384  1.00  0.58           C  
ATOM   2408  CD  LYS A 299      -9.299 -43.197 -33.783  1.00  0.59           C  
ATOM   2409  CE  LYS A 299      -9.309 -42.116 -34.855  1.00  0.52           C  
ATOM   2410  NZ  LYS A 299      -9.229 -42.698 -36.229  1.00  0.47           N  
ATOM   2411  N   GLU A 300      -9.349 -44.143 -27.631  1.00  0.63           N  
ATOM   2412  CA  GLU A 300      -9.719 -45.062 -26.560  1.00  0.65           C  
ATOM   2413  C   GLU A 300     -11.107 -44.741 -26.012  1.00  0.64           C  
ATOM   2414  CB  GLU A 300      -8.686 -45.018 -25.432  1.00  0.62           C  
ATOM   2415  O   GLU A 300     -11.392 -43.593 -25.664  1.00  0.64           O  
ATOM   2416  CG  GLU A 300      -7.339 -45.619 -25.808  1.00  0.59           C  
ATOM   2417  CD  GLU A 300      -6.302 -45.506 -24.702  1.00  0.59           C  
ATOM   2418  OE1 GLU A 300      -6.567 -44.820 -23.689  1.00  0.58           O  
ATOM   2419  OE2 GLU A 300      -5.214 -46.106 -24.851  1.00  0.54           O  
ATOM   2420  N   THR A 301     -12.103 -45.698 -26.343  1.00  0.68           N  
ATOM   2421  CA  THR A 301     -13.475 -45.653 -25.851  1.00  0.69           C  
ATOM   2422  C   THR A 301     -13.612 -46.456 -24.560  1.00  0.67           C  
ATOM   2423  CB  THR A 301     -14.463 -46.192 -26.901  1.00  0.65           C  
ATOM   2424  O   THR A 301     -13.052 -47.548 -24.439  1.00  0.65           O  
ATOM   2425  CG2 THR A 301     -14.447 -45.334 -28.162  1.00  0.58           C  
ATOM   2426  OG1 THR A 301     -14.101 -47.535 -27.246  1.00  0.64           O  
ATOM   2427  N   PHE A 302     -13.895 -45.950 -23.343  1.00  0.70           N  
ATOM   2428  CA  PHE A 302     -14.298 -46.656 -22.133  1.00  0.70           C  
ATOM   2429  C   PHE A 302     -15.630 -46.128 -21.616  1.00  0.71           C  
ATOM   2430  CB  PHE A 302     -13.224 -46.524 -21.049  1.00  0.67           C  
ATOM   2431  O   PHE A 302     -15.924 -44.937 -21.744  1.00  0.68           O  
ATOM   2432  CG  PHE A 302     -12.731 -45.116 -20.852  1.00  0.62           C  
ATOM   2433  CD1 PHE A 302     -11.752 -44.585 -21.682  1.00  0.56           C  
ATOM   2434  CD2 PHE A 302     -13.247 -44.324 -19.835  1.00  0.58           C  
ATOM   2435  CE1 PHE A 302     -11.293 -43.282 -21.502  1.00  0.53           C  
ATOM   2436  CE2 PHE A 302     -12.794 -43.021 -19.648  1.00  0.56           C  
ATOM   2437  CZ  PHE A 302     -11.816 -42.502 -20.482  1.00  0.48           C  
ATOM   2438  N   LYS A 303     -16.654 -47.049 -21.533  1.00  0.69           N  
ATOM   2439  CA  LYS A 303     -17.983 -46.845 -20.963  1.00  0.71           C  
ATOM   2440  C   LYS A 303     -17.898 -46.506 -19.478  1.00  0.70           C  
ATOM   2441  CB  LYS A 303     -18.852 -48.086 -21.169  1.00  0.67           C  
ATOM   2442  O   LYS A 303     -17.197 -47.182 -18.721  1.00  0.69           O  
ATOM   2443  CG  LYS A 303     -19.254 -48.327 -22.617  1.00  0.63           C  
ATOM   2444  CD  LYS A 303     -20.258 -49.467 -22.736  1.00  0.63           C  
ATOM   2445  CE  LYS A 303     -20.688 -49.686 -24.180  1.00  0.55           C  
ATOM   2446  NZ  LYS A 303     -21.707 -50.771 -24.296  1.00  0.48           N  
ATOM   2447  N   VAL A 304     -18.381 -45.365 -19.173  1.00  0.74           N  
ATOM   2448  CA  VAL A 304     -18.416 -44.883 -17.796  1.00  0.74           C  
ATOM   2449  C   VAL A 304     -19.817 -44.378 -17.460  1.00  0.74           C  
ATOM   2450  CB  VAL A 304     -17.375 -43.766 -17.559  1.00  0.72           C  
ATOM   2451  O   VAL A 304     -20.520 -43.857 -18.328  1.00  0.74           O  
ATOM   2452  CG1 VAL A 304     -15.956 -44.303 -17.738  1.00  0.67           C  
ATOM   2453  CG2 VAL A 304     -17.629 -42.592 -18.503  1.00  0.68           C  
ATOM   2454  N   PRO A 305     -20.427 -44.788 -16.502  1.00  0.76           N  
ATOM   2455  CA  PRO A 305     -21.701 -44.222 -16.055  1.00  0.76           C  
ATOM   2456  C   PRO A 305     -21.594 -42.744 -15.686  1.00  0.77           C  
ATOM   2457  CB  PRO A 305     -22.051 -45.067 -14.827  1.00  0.74           C  
ATOM   2458  O   PRO A 305     -20.563 -42.306 -15.169  1.00  0.76           O  
ATOM   2459  CG  PRO A 305     -20.731 -45.456 -14.243  1.00  0.72           C  
ATOM   2460  CD  PRO A 305     -19.737 -45.595 -15.360  1.00  0.70           C  
ATOM   2461  N   VAL A 306     -22.484 -41.897 -16.049  1.00  0.74           N  
ATOM   2462  CA  VAL A 306     -22.642 -40.525 -15.578  1.00  0.74           C  
ATOM   2463  C   VAL A 306     -23.271 -40.525 -14.187  1.00  0.74           C  
ATOM   2464  CB  VAL A 306     -23.501 -39.687 -16.552  1.00  0.72           C  
ATOM   2465  O   VAL A 306     -24.452 -40.844 -14.033  1.00  0.72           O  
ATOM   2466  CG1 VAL A 306     -23.656 -38.256 -16.039  1.00  0.68           C  
ATOM   2467  CG2 VAL A 306     -22.883 -39.693 -17.949  1.00  0.68           C  
ATOM   2468  N   LEU A 307     -22.468 -40.340 -13.106  1.00  0.73           N  
ATOM   2469  CA  LEU A 307     -22.893 -40.368 -11.710  1.00  0.73           C  
ATOM   2470  C   LEU A 307     -23.134 -38.957 -11.186  1.00  0.73           C  
ATOM   2471  CB  LEU A 307     -21.845 -41.075 -10.845  1.00  0.71           C  
ATOM   2472  O   LEU A 307     -23.918 -38.761 -10.255  1.00  0.72           O  
ATOM   2473  CG  LEU A 307     -21.564 -42.540 -11.182  1.00  0.68           C  
ATOM   2474  CD1 LEU A 307     -20.580 -43.134 -10.181  1.00  0.65           C  
ATOM   2475  CD2 LEU A 307     -22.861 -43.342 -11.206  1.00  0.66           C  
ATOM   2476  N   SER A 308     -22.637 -37.981 -11.630  1.00  0.73           N  
ATOM   2477  CA  SER A 308     -22.897 -36.584 -11.299  1.00  0.73           C  
ATOM   2478  C   SER A 308     -22.762 -35.690 -12.527  1.00  0.73           C  
ATOM   2479  CB  SER A 308     -21.943 -36.107 -10.203  1.00  0.71           C  
ATOM   2480  O   SER A 308     -21.885 -35.907 -13.366  1.00  0.71           O  
ATOM   2481  OG  SER A 308     -20.938 -35.265 -10.743  1.00  0.66           O  
ATOM   2482  N   GLN A 309     -23.693 -34.859 -12.674  1.00  0.75           N  
ATOM   2483  CA  GLN A 309     -23.741 -33.856 -13.733  1.00  0.75           C  
ATOM   2484  C   GLN A 309     -24.021 -32.468 -13.164  1.00  0.75           C  
ATOM   2485  CB  GLN A 309     -24.802 -34.221 -14.772  1.00  0.73           C  
ATOM   2486  O   GLN A 309     -24.976 -32.283 -12.407  1.00  0.73           O  
ATOM   2487  CG  GLN A 309     -24.799 -33.319 -15.998  1.00  0.69           C  
ATOM   2488  CD  GLN A 309     -25.852 -33.710 -17.018  1.00  0.66           C  
ATOM   2489  NE2 GLN A 309     -25.549 -33.498 -18.294  1.00  0.57           N  
ATOM   2490  OE1 GLN A 309     -26.928 -34.200 -16.662  1.00  0.64           O  
ATOM   2491  N   SER A 310     -23.136 -31.515 -13.267  1.00  0.75           N  
ATOM   2492  CA  SER A 310     -23.304 -30.115 -12.891  1.00  0.75           C  
ATOM   2493  C   SER A 310     -23.254 -29.205 -14.114  1.00  0.74           C  
ATOM   2494  CB  SER A 310     -22.227 -29.696 -11.889  1.00  0.72           C  
ATOM   2495  O   SER A 310     -22.491 -29.455 -15.049  1.00  0.72           O  
ATOM   2496  OG  SER A 310     -20.936 -29.796 -12.466  1.00  0.67           O  
ATOM   2497  N   PHE A 311     -24.256 -28.235 -14.198  1.00  0.75           N  
ATOM   2498  CA  PHE A 311     -24.369 -27.200 -15.219  1.00  0.76           C  
ATOM   2499  C   PHE A 311     -24.175 -25.816 -14.611  1.00  0.75           C  
ATOM   2500  CB  PHE A 311     -25.729 -27.281 -15.919  1.00  0.73           C  
ATOM   2501  O   PHE A 311     -24.790 -25.488 -13.594  1.00  0.72           O  
ATOM   2502  CG  PHE A 311     -26.017 -28.624 -16.533  1.00  0.68           C  
ATOM   2503  CD1 PHE A 311     -25.567 -28.931 -17.812  1.00  0.63           C  
ATOM   2504  CD2 PHE A 311     -26.738 -29.581 -15.831  1.00  0.64           C  
ATOM   2505  CE1 PHE A 311     -25.833 -30.173 -18.383  1.00  0.59           C  
ATOM   2506  CE2 PHE A 311     -27.007 -30.825 -16.395  1.00  0.61           C  
ATOM   2507  CZ  PHE A 311     -26.554 -31.119 -17.671  1.00  0.57           C  
ATOM   2508  N   THR A 312     -23.215 -25.091 -14.905  1.00  0.70           N  
ATOM   2509  CA  THR A 312     -23.030 -23.694 -14.527  1.00  0.70           C  
ATOM   2510  C   THR A 312     -23.237 -22.777 -15.729  1.00  0.69           C  
ATOM   2511  CB  THR A 312     -21.629 -23.458 -13.932  1.00  0.67           C  
ATOM   2512  O   THR A 312     -22.554 -22.914 -16.746  1.00  0.67           O  
ATOM   2513  CG2 THR A 312     -21.492 -22.036 -13.397  1.00  0.60           C  
ATOM   2514  OG1 THR A 312     -21.408 -24.383 -12.861  1.00  0.67           O  
ATOM   2515  N   PHE A 313     -24.414 -21.939 -15.593  1.00  0.66           N  
ATOM   2516  CA  PHE A 313     -24.626 -20.826 -16.511  1.00  0.67           C  
ATOM   2517  C   PHE A 313     -24.005 -19.547 -15.963  1.00  0.65           C  
ATOM   2518  CB  PHE A 313     -26.121 -20.616 -16.768  1.00  0.62           C  
ATOM   2519  O   PHE A 313     -24.478 -18.999 -14.965  1.00  0.61           O  
ATOM   2520  CG  PHE A 313     -26.419 -19.535 -17.771  1.00  0.58           C  
ATOM   2521  CD1 PHE A 313     -26.699 -18.239 -17.354  1.00  0.53           C  
ATOM   2522  CD2 PHE A 313     -26.419 -19.814 -19.131  1.00  0.54           C  
ATOM   2523  CE1 PHE A 313     -26.975 -17.236 -18.281  1.00  0.51           C  
ATOM   2524  CE2 PHE A 313     -26.694 -18.817 -20.063  1.00  0.54           C  
ATOM   2525  CZ  PHE A 313     -26.973 -17.529 -19.636  1.00  0.47           C  
ATOM   2526  N   LYS A 314     -22.572 -19.583 -16.150  1.00  0.51           N  
ATOM   2527  CA  LYS A 314     -21.806 -18.359 -15.932  1.00  0.47           C  
ATOM   2528  C   LYS A 314     -21.144 -17.887 -17.224  1.00  0.49           C  
ATOM   2529  CB  LYS A 314     -20.747 -18.574 -14.849  1.00  0.44           C  
ATOM   2530  O   LYS A 314     -20.107 -18.418 -17.626  1.00  0.45           O  
ATOM   2531  CG  LYS A 314     -20.066 -17.294 -14.387  1.00  0.39           C  
ATOM   2532  CD  LYS A 314     -19.129 -17.552 -13.214  1.00  0.42           C  
ATOM   2533  CE  LYS A 314     -18.485 -16.264 -12.717  1.00  0.39           C  
ATOM   2534  NZ  LYS A 314     -17.773 -16.465 -11.420  1.00  0.36           N  
ATOM   2535  N   GLY A 315     -21.825 -17.095 -17.983  1.00  0.52           N  
ATOM   2536  CA  GLY A 315     -21.215 -16.674 -19.234  1.00  0.50           C  
ATOM   2537  C   GLY A 315     -21.116 -17.791 -20.256  1.00  0.52           C  
ATOM   2538  O   GLY A 315     -20.549 -17.604 -21.335  1.00  0.49           O  
ATOM   2539  N   GLY A 316     -21.888 -18.890 -20.243  1.00  0.49           N  
ATOM   2540  CA  GLY A 316     -22.041 -20.118 -21.007  1.00  0.49           C  
ATOM   2541  C   GLY A 316     -22.235 -21.343 -20.135  1.00  0.50           C  
ATOM   2542  O   GLY A 316     -22.056 -21.280 -18.917  1.00  0.48           O  
ATOM   2543  N   LEU A 317     -22.916 -22.278 -20.555  1.00  0.61           N  
ATOM   2544  CA  LEU A 317     -23.255 -23.551 -19.928  1.00  0.62           C  
ATOM   2545  C   LEU A 317     -22.048 -24.482 -19.901  1.00  0.61           C  
ATOM   2546  CB  LEU A 317     -24.415 -24.221 -20.668  1.00  0.58           C  
ATOM   2547  O   LEU A 317     -21.544 -24.883 -20.953  1.00  0.59           O  
ATOM   2548  CG  LEU A 317     -25.007 -25.470 -20.012  1.00  0.55           C  
ATOM   2549  CD1 LEU A 317     -25.807 -25.089 -18.771  1.00  0.48           C  
ATOM   2550  CD2 LEU A 317     -25.879 -26.233 -21.004  1.00  0.49           C  
ATOM   2551  N   ARG A 318     -21.287 -24.507 -18.954  1.00  0.60           N  
ATOM   2552  CA  ARG A 318     -20.305 -25.520 -18.582  1.00  0.62           C  
ATOM   2553  C   ARG A 318     -20.947 -26.627 -17.753  1.00  0.61           C  
ATOM   2554  CB  ARG A 318     -19.147 -24.888 -17.806  1.00  0.58           C  
ATOM   2555  O   ARG A 318     -21.565 -26.358 -16.720  1.00  0.60           O  
ATOM   2556  CG  ARG A 318     -18.343 -23.881 -18.611  1.00  0.54           C  
ATOM   2557  CD  ARG A 318     -17.167 -23.331 -17.815  1.00  0.56           C  
ATOM   2558  NE  ARG A 318     -16.480 -22.264 -18.536  1.00  0.45           N  
ATOM   2559  NH1 ARG A 318     -14.797 -22.011 -16.973  1.00  0.33           N  
ATOM   2560  NH2 ARG A 318     -14.827 -20.701 -18.854  1.00  0.28           N  
ATOM   2561  CZ  ARG A 318     -15.370 -21.661 -18.119  1.00  0.42           C  
ATOM   2562  N   GLY A 319     -21.118 -27.987 -18.467  1.00  0.67           N  
ATOM   2563  CA  GLY A 319     -21.483 -29.216 -17.781  1.00  0.68           C  
ATOM   2564  C   GLY A 319     -20.285 -30.073 -17.416  1.00  0.68           C  
ATOM   2565  O   GLY A 319     -19.265 -30.051 -18.108  1.00  0.66           O  
ATOM   2566  N   ARG A 320     -20.151 -30.464 -16.420  1.00  0.74           N  
ATOM   2567  CA  ARG A 320     -19.229 -31.439 -15.846  1.00  0.74           C  
ATOM   2568  C   ARG A 320     -19.953 -32.732 -15.486  1.00  0.74           C  
ATOM   2569  CB  ARG A 320     -18.538 -30.862 -14.609  1.00  0.71           C  
ATOM   2570  O   ARG A 320     -20.965 -32.707 -14.782  1.00  0.73           O  
ATOM   2571  CG  ARG A 320     -17.518 -31.799 -13.980  1.00  0.67           C  
ATOM   2572  CD  ARG A 320     -16.834 -31.162 -12.778  1.00  0.66           C  
ATOM   2573  NE  ARG A 320     -15.934 -32.099 -12.112  1.00  0.51           N  
ATOM   2574  NH1 ARG A 320     -15.153 -30.570 -10.566  1.00  0.43           N  
ATOM   2575  NH2 ARG A 320     -14.375 -32.726 -10.546  1.00  0.39           N  
ATOM   2576  CZ  ARG A 320     -15.156 -31.796 -11.076  1.00  0.56           C  
ATOM   2577  N   ILE A 321     -19.539 -33.878 -16.184  1.00  0.71           N  
ATOM   2578  CA  ILE A 321     -19.959 -35.214 -15.773  1.00  0.71           C  
ATOM   2579  C   ILE A 321     -18.794 -35.937 -15.101  1.00  0.71           C  
ATOM   2580  CB  ILE A 321     -20.480 -36.037 -16.973  1.00  0.69           C  
ATOM   2581  O   ILE A 321     -17.631 -35.691 -15.427  1.00  0.70           O  
ATOM   2582  CG1 ILE A 321     -19.425 -36.088 -18.084  1.00  0.64           C  
ATOM   2583  CG2 ILE A 321     -21.797 -35.456 -17.495  1.00  0.64           C  
ATOM   2584  CD1 ILE A 321     -19.786 -37.010 -19.239  1.00  0.60           C  
ATOM   2585  N   SER A 322     -18.893 -36.453 -14.027  1.00  0.73           N  
ATOM   2586  CA  SER A 322     -17.891 -37.187 -13.260  1.00  0.74           C  
ATOM   2587  C   SER A 322     -18.452 -38.505 -12.737  1.00  0.73           C  
ATOM   2588  CB  SER A 322     -17.384 -36.340 -12.092  1.00  0.71           C  
ATOM   2589  O   SER A 322     -19.656 -38.623 -12.500  1.00  0.72           O  
ATOM   2590  OG  SER A 322     -18.412 -36.132 -11.138  1.00  0.66           O  
ATOM   2591  N   ALA A 323     -17.675 -39.447 -12.864  1.00  0.69           N  
ATOM   2592  CA  ALA A 323     -17.733 -40.639 -12.021  1.00  0.69           C  
ATOM   2593  C   ALA A 323     -16.561 -40.677 -11.045  1.00  0.68           C  
ATOM   2594  CB  ALA A 323     -17.745 -41.900 -12.883  1.00  0.66           C  
ATOM   2595  O   ALA A 323     -15.598 -41.420 -11.249  1.00  0.65           O  
ATOM   2596  N   ASP A 324     -16.239 -39.638 -10.273  1.00  0.54           N  
ATOM   2597  CA  ASP A 324     -15.169 -39.408  -9.306  1.00  0.55           C  
ATOM   2598  C   ASP A 324     -15.355 -40.277  -8.064  1.00  0.53           C  
ATOM   2599  CB  ASP A 324     -15.111 -37.931  -8.911  1.00  0.48           C  
ATOM   2600  O   ASP A 324     -16.260 -40.036  -7.262  1.00  0.50           O  
ATOM   2601  CG  ASP A 324     -13.692 -37.410  -8.769  1.00  0.44           C  
ATOM   2602  OD1 ASP A 324     -12.740 -38.220  -8.796  1.00  0.46           O  
ATOM   2603  OD2 ASP A 324     -13.524 -36.180  -8.626  1.00  0.49           O  
ATOM   2604  N   SER A 325     -14.703 -41.309  -7.906  1.00  0.51           N  
ATOM   2605  CA  SER A 325     -14.382 -42.044  -6.687  1.00  0.51           C  
ATOM   2606  C   SER A 325     -12.925 -41.838  -6.285  1.00  0.51           C  
ATOM   2607  CB  SER A 325     -14.663 -43.536  -6.870  1.00  0.47           C  
ATOM   2608  O   SER A 325     -12.013 -42.232  -7.015  1.00  0.48           O  
ATOM   2609  OG  SER A 325     -13.844 -44.080  -7.891  1.00  0.46           O  
ATOM   2610  N   LYS A 326     -12.278 -40.438  -5.562  1.00  0.37           N  
ATOM   2611  CA  LYS A 326     -11.023 -40.164  -4.869  1.00  0.36           C  
ATOM   2612  C   LYS A 326     -10.641 -41.316  -3.944  1.00  0.37           C  
ATOM   2613  CB  LYS A 326     -11.124 -38.863  -4.071  1.00  0.34           C  
ATOM   2614  O   LYS A 326     -11.397 -41.665  -3.035  1.00  0.35           O  
ATOM   2615  CG  LYS A 326     -10.693 -37.626  -4.845  1.00  0.32           C  
ATOM   2616  CD  LYS A 326     -10.668 -36.390  -3.956  1.00  0.37           C  
ATOM   2617  CE  LYS A 326     -10.252 -35.149  -4.734  1.00  0.28           C  
ATOM   2618  NZ  LYS A 326     -10.245 -33.930  -3.870  1.00  0.30           N  
ATOM   2619  N   ALA A 327      -9.328 -41.621  -3.924  1.00  0.38           N  
ATOM   2620  CA  ALA A 327      -8.328 -42.331  -3.130  1.00  0.40           C  
ATOM   2621  C   ALA A 327      -7.838 -41.471  -1.969  1.00  0.38           C  
ATOM   2622  CB  ALA A 327      -7.153 -42.753  -4.009  1.00  0.35           C  
ATOM   2623  O   ALA A 327      -7.379 -40.345  -2.172  1.00  0.36           O  
ATOM   2624  N   GLY A 328      -8.261 -41.110  -0.764  1.00  0.31           N  
ATOM   2625  CA  GLY A 328      -8.069 -40.890   0.661  1.00  0.35           C  
ATOM   2626  C   GLY A 328      -6.607 -40.824   1.062  1.00  0.32           C  
ATOM   2627  O   GLY A 328      -5.895 -41.828   1.000  1.00  0.31           O  
ATOM   2628  N   ASN A 329      -5.867 -39.245   1.212  1.00  0.34           N  
ATOM   2629  CA  ASN A 329      -4.991 -38.819   2.298  1.00  0.38           C  
ATOM   2630  C   ASN A 329      -5.345 -37.418   2.789  1.00  0.35           C  
ATOM   2631  CB  ASN A 329      -3.526 -38.873   1.859  1.00  0.33           C  
ATOM   2632  O   ASN A 329      -5.266 -36.452   2.028  1.00  0.33           O  
ATOM   2633  CG  ASN A 329      -2.969 -40.284   1.855  1.00  0.33           C  
ATOM   2634  ND2 ASN A 329      -1.807 -40.460   1.238  1.00  0.36           N  
ATOM   2635  OD1 ASN A 329      -3.579 -41.206   2.401  1.00  0.38           O  
ATOM   2636  N   ASP A 330      -6.100 -36.602   4.027  1.00  0.33           N  
ATOM   2637  CA  ASP A 330      -6.700 -35.820   5.104  1.00  0.38           C  
ATOM   2638  C   ASP A 330      -5.647 -35.389   6.122  1.00  0.34           C  
ATOM   2639  CB  ASP A 330      -7.805 -36.621   5.797  1.00  0.30           C  
ATOM   2640  O   ASP A 330      -5.121 -36.217   6.868  1.00  0.33           O  
ATOM   2641  CG  ASP A 330      -9.171 -36.415   5.168  1.00  0.31           C  
ATOM   2642  OD1 ASP A 330      -9.335 -35.475   4.361  1.00  0.36           O  
ATOM   2643  OD2 ASP A 330     -10.093 -37.198   5.484  1.00  0.46           O  
ATOM   2644  N   THR A 331      -4.996 -33.940   6.030  1.00  0.42           N  
ATOM   2645  CA  THR A 331      -4.359 -33.201   7.115  1.00  0.48           C  
ATOM   2646  C   THR A 331      -4.945 -31.797   7.229  1.00  0.41           C  
ATOM   2647  CB  THR A 331      -2.835 -33.110   6.909  1.00  0.38           C  
ATOM   2648  O   THR A 331      -4.857 -31.003   6.290  1.00  0.40           O  
ATOM   2649  CG2 THR A 331      -2.098 -34.087   7.818  1.00  0.34           C  
ATOM   2650  OG1 THR A 331      -2.524 -33.417   5.544  1.00  0.39           O  
ATOM   2651  N   GLN A 332      -5.997 -30.931   8.343  1.00  0.44           N  
ATOM   2652  CA  GLN A 332      -6.722 -29.997   9.198  1.00  0.51           C  
ATOM   2653  C   GLN A 332      -5.761 -29.181  10.059  1.00  0.44           C  
ATOM   2654  CB  GLN A 332      -7.719 -30.743  10.086  1.00  0.39           C  
ATOM   2655  O   GLN A 332      -5.112 -29.723  10.957  1.00  0.41           O  
ATOM   2656  CG  GLN A 332      -9.160 -30.653   9.601  1.00  0.40           C  
ATOM   2657  CD  GLN A 332     -10.130 -31.385  10.509  1.00  0.46           C  
ATOM   2658  NE2 GLN A 332     -11.424 -31.190  10.275  1.00  0.38           N  
ATOM   2659  OE1 GLN A 332      -9.721 -32.121  11.413  1.00  0.56           O  
ATOM   2660  N   TYR A 333      -5.725 -27.659   9.906  1.00  0.39           N  
ATOM   2661  CA  TYR A 333      -5.060 -26.693  10.773  1.00  0.44           C  
ATOM   2662  C   TYR A 333      -5.697 -25.315  10.643  1.00  0.38           C  
ATOM   2663  CB  TYR A 333      -3.567 -26.611  10.440  1.00  0.34           C  
ATOM   2664  O   TYR A 333      -5.941 -24.839   9.531  1.00  0.35           O  
ATOM   2665  CG  TYR A 333      -2.767 -27.788  10.944  1.00  0.36           C  
ATOM   2666  CD1 TYR A 333      -2.350 -27.853  12.272  1.00  0.33           C  
ATOM   2667  CD2 TYR A 333      -2.427 -28.835  10.095  1.00  0.37           C  
ATOM   2668  CE1 TYR A 333      -1.611 -28.935  12.741  1.00  0.38           C  
ATOM   2669  CE2 TYR A 333      -1.689 -29.921  10.553  1.00  0.41           C  
ATOM   2670  OH  TYR A 333      -0.555 -31.035  12.334  1.00  0.30           O  
ATOM   2671  CZ  TYR A 333      -1.286 -29.962  11.876  1.00  0.33           C  
ATOM   2672  N   SER A 334      -6.737 -24.344  11.893  1.00  0.38           N  
ATOM   2673  CA  SER A 334      -6.339 -23.284  12.813  1.00  0.49           C  
ATOM   2674  C   SER A 334      -6.957 -21.947  12.418  1.00  0.38           C  
ATOM   2675  CB  SER A 334      -4.815 -23.157  12.858  1.00  0.35           C  
ATOM   2676  O   SER A 334      -6.870 -21.535  11.259  1.00  0.37           O  
ATOM   2677  OG  SER A 334      -4.339 -22.418  11.746  1.00  0.45           O  
ATOM   2678  N   TYR A 335      -8.237 -21.027  13.420  1.00  0.40           N  
ATOM   2679  CA  TYR A 335      -8.229 -19.748  14.122  1.00  0.43           C  
ATOM   2680  C   TYR A 335      -9.628 -19.144  14.171  1.00  0.38           C  
ATOM   2681  CB  TYR A 335      -7.262 -18.771  13.447  1.00  0.34           C  
ATOM   2682  O   TYR A 335     -10.286 -19.001  13.138  1.00  0.35           O  
ATOM   2683  CG  TYR A 335      -6.296 -18.115  14.404  1.00  0.36           C  
ATOM   2684  CD1 TYR A 335      -6.605 -16.902  15.015  1.00  0.30           C  
ATOM   2685  CD2 TYR A 335      -5.072 -18.707  14.699  1.00  0.34           C  
ATOM   2686  CE1 TYR A 335      -5.717 -16.293  15.896  1.00  0.35           C  
ATOM   2687  CE2 TYR A 335      -4.177 -18.107  15.578  1.00  0.41           C  
ATOM   2688  OH  TYR A 335      -3.624 -16.305  17.042  1.00  0.25           O  
ATOM   2689  CZ  TYR A 335      -4.507 -16.903  16.171  1.00  0.28           C  
ATOM   2690  N   GLU A 336     -10.453 -18.504  15.588  1.00  0.47           N  
ATOM   2691  CA  GLU A 336     -11.120 -17.830  16.698  1.00  0.49           C  
ATOM   2692  C   GLU A 336     -10.895 -16.322  16.644  1.00  0.46           C  
ATOM   2693  CB  GLU A 336     -10.631 -18.387  18.037  1.00  0.42           C  
ATOM   2694  O   GLU A 336      -9.782 -15.846  16.880  1.00  0.43           O  
ATOM   2695  CG  GLU A 336     -11.440 -19.574  18.542  1.00  0.43           C  
ATOM   2696  CD  GLU A 336     -10.979 -20.080  19.899  1.00  0.48           C  
ATOM   2697  OE1 GLU A 336      -9.950 -19.586  20.414  1.00  0.58           O  
ATOM   2698  OE2 GLU A 336     -11.651 -20.979  20.452  1.00  0.50           O  
ATOM   2699  N   GLY A 337     -12.210 -15.197  16.237  1.00  0.50           N  
ATOM   2700  CA  GLY A 337     -12.347 -13.766  16.460  1.00  0.53           C  
ATOM   2701  C   GLY A 337     -13.523 -13.412  17.350  1.00  0.48           C  
ATOM   2702  O   GLY A 337     -14.649 -13.849  17.103  1.00  0.44           O  
ATOM   2703  N   THR A 338     -13.689 -12.729  18.795  1.00  0.48           N  
ATOM   2704  CA  THR A 338     -13.714 -11.957  20.032  1.00  0.53           C  
ATOM   2705  C   THR A 338     -14.282 -10.561  19.787  1.00  0.46           C  
ATOM   2706  CB  THR A 338     -12.308 -11.841  20.647  1.00  0.42           C  
ATOM   2707  O   THR A 338     -13.786  -9.826  18.931  1.00  0.42           O  
ATOM   2708  CG2 THR A 338     -12.345 -12.078  22.154  1.00  0.39           C  
ATOM   2709  OG1 THR A 338     -11.447 -12.814  20.043  1.00  0.46           O  
ATOM   2710  N   ILE A 339     -15.942 -10.039  20.322  1.00  0.51           N  
ATOM   2711  CA  ILE A 339     -16.055  -8.999  21.339  1.00  0.57           C  
ATOM   2712  C   ILE A 339     -17.133  -7.997  20.934  1.00  0.48           C  
ATOM   2713  CB  ILE A 339     -14.707  -8.277  21.561  1.00  0.43           C  
ATOM   2714  O   ILE A 339     -17.081  -7.428  19.841  1.00  0.43           O  
ATOM   2715  CG1 ILE A 339     -13.663  -9.254  22.114  1.00  0.41           C  
ATOM   2716  CG2 ILE A 339     -14.885  -7.078  22.497  1.00  0.41           C  
ATOM   2717  CD1 ILE A 339     -12.256  -8.676  22.193  1.00  0.44           C  
ATOM   2718  N   THR A 340     -18.598  -8.017  21.677  1.00  0.44           N  
ATOM   2719  CA  THR A 340     -18.744  -6.991  22.704  1.00  0.50           C  
ATOM   2720  C   THR A 340     -19.611  -5.840  22.200  1.00  0.43           C  
ATOM   2721  CB  THR A 340     -17.373  -6.447  23.148  1.00  0.39           C  
ATOM   2722  O   THR A 340     -19.310  -5.234  21.170  1.00  0.41           O  
ATOM   2723  CG2 THR A 340     -17.176  -6.616  24.651  1.00  0.39           C  
ATOM   2724  OG1 THR A 340     -16.337  -7.158  22.459  1.00  0.40           O  
ATOM   2725  N   LYS A 341     -21.148  -5.773  22.845  1.00  0.49           N  
ATOM   2726  CA  LYS A 341     -21.471  -4.763  23.849  1.00  0.54           C  
ATOM   2727  C   LYS A 341     -22.146  -3.552  23.212  1.00  0.48           C  
ATOM   2728  CB  LYS A 341     -20.210  -4.327  24.597  1.00  0.45           C  
ATOM   2729  O   LYS A 341     -21.552  -2.873  22.373  1.00  0.46           O  
ATOM   2730  CG  LYS A 341     -20.167  -4.774  26.051  1.00  0.50           C  
ATOM   2731  CD  LYS A 341     -18.917  -4.263  26.756  1.00  0.53           C  
ATOM   2732  CE  LYS A 341     -18.874  -4.709  28.212  1.00  0.46           C  
ATOM   2733  NZ  LYS A 341     -17.631  -4.245  28.896  1.00  0.41           N  
ATOM   2734  N   GLN A 342     -23.777  -3.466  23.398  1.00  0.46           N  
ATOM   2735  CA  GLN A 342     -24.322  -2.323  24.123  1.00  0.52           C  
ATOM   2736  C   GLN A 342     -25.329  -1.559  23.268  1.00  0.45           C  
ATOM   2737  CB  GLN A 342     -23.200  -1.388  24.575  1.00  0.41           C  
ATOM   2738  O   GLN A 342     -24.979  -1.035  22.208  1.00  0.45           O  
ATOM   2739  CG  GLN A 342     -22.714  -1.651  25.995  1.00  0.44           C  
ATOM   2740  CD  GLN A 342     -21.644  -0.673  26.440  1.00  0.47           C  
ATOM   2741  NE2 GLN A 342     -21.405  -0.609  27.745  1.00  0.38           N  
ATOM   2742  OE1 GLN A 342     -21.036   0.019  25.617  1.00  0.53           O  
ATOM   2743  N   ILE A 343     -26.822  -1.844  23.459  1.00  0.56           N  
ATOM   2744  CA  ILE A 343     -27.824  -0.787  23.537  1.00  0.58           C  
ATOM   2745  C   ILE A 343     -29.208  -1.401  23.736  1.00  0.54           C  
ATOM   2746  CB  ILE A 343     -27.808   0.100  22.272  1.00  0.46           C  
ATOM   2747  O   ILE A 343     -29.634  -2.254  22.954  1.00  0.48           O  
ATOM   2748  CG1 ILE A 343     -26.452   0.799  22.127  1.00  0.42           C  
ATOM   2749  CG2 ILE A 343     -28.949   1.122  22.314  1.00  0.41           C  
ATOM   2750  CD1 ILE A 343     -26.273   1.535  20.806  1.00  0.42           C  
ATOM   2751  N   LYS A 344     -29.836  -1.382  24.989  1.00  0.48           N  
ATOM   2752  CA  LYS A 344     -30.891  -0.840  25.841  1.00  0.55           C  
ATOM   2753  C   LYS A 344     -32.232  -0.825  25.113  1.00  0.47           C  
ATOM   2754  CB  LYS A 344     -30.532   0.571  26.308  1.00  0.44           C  
ATOM   2755  O   LYS A 344     -32.354  -0.234  24.038  1.00  0.46           O  
ATOM   2756  CG  LYS A 344     -29.760   0.612  27.618  1.00  0.47           C  
ATOM   2757  CD  LYS A 344     -29.514   2.043  28.078  1.00  0.50           C  
ATOM   2758  CE  LYS A 344     -28.757   2.085  29.398  1.00  0.40           C  
ATOM   2759  NZ  LYS A 344     -28.529   3.487  29.862  1.00  0.37           N  
ATOM   2760  N   GLN A 345     -33.036  -1.470  25.507  1.00  0.45           N  
ATOM   2761  CA  GLN A 345     -34.385  -1.290  26.035  1.00  0.51           C  
ATOM   2762  C   GLN A 345     -35.420  -1.963  25.138  1.00  0.45           C  
ATOM   2763  CB  GLN A 345     -34.708   0.197  26.187  1.00  0.42           C  
ATOM   2764  O   GLN A 345     -35.475  -1.696  23.936  1.00  0.44           O  
ATOM   2765  CG  GLN A 345     -34.363   0.764  27.558  1.00  0.44           C  
ATOM   2766  CD  GLN A 345     -34.714   2.234  27.689  1.00  0.47           C  
ATOM   2767  NE2 GLN A 345     -34.735   2.731  28.922  1.00  0.36           N  
ATOM   2768  OE1 GLN A 345     -34.964   2.918  26.692  1.00  0.51           O  
ATOM   2769  N   GLN A 346     -36.059  -2.762  25.708  1.00  0.40           N  
ATOM   2770  CA  GLN A 346     -37.367  -3.286  26.087  1.00  0.42           C  
ATOM   2771  C   GLN A 346     -37.613  -4.657  25.463  1.00  0.40           C  
ATOM   2772  CB  GLN A 346     -38.475  -2.316  25.676  1.00  0.37           C  
ATOM   2773  O   GLN A 346     -37.442  -4.834  24.255  1.00  0.40           O  
ATOM   2774  CG  GLN A 346     -39.001  -1.461  26.821  1.00  0.37           C  
ATOM   2775  CD  GLN A 346     -40.113  -0.523  26.391  1.00  0.40           C  
ATOM   2776  NE2 GLN A 346     -40.806   0.061  27.363  1.00  0.32           N  
ATOM   2777  OE1 GLN A 346     -40.347  -0.324  25.194  1.00  0.45           O  
ATOM   2778  N   ASP A 347     -37.291  -5.528  26.540  1.00  0.47           N  
ATOM   2779  CA  ASP A 347     -38.082  -6.616  27.106  1.00  0.54           C  
ATOM   2780  C   ASP A 347     -38.821  -7.384  26.012  1.00  0.47           C  
ATOM   2781  CB  ASP A 347     -39.079  -6.077  28.134  1.00  0.44           C  
ATOM   2782  O   ASP A 347     -39.630  -6.809  25.281  1.00  0.46           O  
ATOM   2783  CG  ASP A 347     -38.407  -5.541  29.386  1.00  0.46           C  
ATOM   2784  OD1 ASP A 347     -37.325  -6.043  29.761  1.00  0.45           O  
ATOM   2785  OD2 ASP A 347     -38.965  -4.609  30.005  1.00  0.46           O  
ATOM   2786  N   GLY A 348     -38.170  -8.566  25.412  1.00  0.50           N  
ATOM   2787  CA  GLY A 348     -38.806  -9.866  25.268  1.00  0.53           C  
ATOM   2788  C   GLY A 348     -39.122 -10.220  23.828  1.00  0.50           C  
ATOM   2789  O   GLY A 348     -40.100  -9.727  23.262  1.00  0.48           O  
ATOM   2790  N   VAL A 349     -38.274  -9.997  22.900  1.00  0.39           N  
ATOM   2791  CA  VAL A 349     -38.511 -10.715  21.651  1.00  0.44           C  
ATOM   2792  C   VAL A 349     -37.203 -10.845  20.874  1.00  0.39           C  
ATOM   2793  CB  VAL A 349     -39.579 -10.010  20.785  1.00  0.38           C  
ATOM   2794  O   VAL A 349     -37.124 -11.599  19.901  1.00  0.38           O  
ATOM   2795  CG1 VAL A 349     -39.907 -10.845  19.548  1.00  0.37           C  
ATOM   2796  CG2 VAL A 349     -40.840  -9.745  21.605  1.00  0.38           C  
ATOM   2797  N   GLU A 350     -35.978 -10.932  21.475  1.00  0.41           N  
ATOM   2798  CA  GLU A 350     -34.624 -11.204  21.004  1.00  0.45           C  
ATOM   2799  C   GLU A 350     -33.943 -12.266  21.863  1.00  0.41           C  
ATOM   2800  CB  GLU A 350     -33.789  -9.921  20.995  1.00  0.38           C  
ATOM   2801  O   GLU A 350     -33.166 -13.077  21.357  1.00  0.39           O  
ATOM   2802  CG  GLU A 350     -33.648  -9.289  19.617  1.00  0.40           C  
ATOM   2803  CD  GLU A 350     -32.958  -7.934  19.647  1.00  0.47           C  
ATOM   2804  OE1 GLU A 350     -32.644  -7.436  20.752  1.00  0.48           O  
ATOM   2805  OE2 GLU A 350     -32.730  -7.366  18.555  1.00  0.43           O  
ATOM   2806  N   ALA A 351     -34.690 -12.511  23.260  1.00  0.47           N  
ATOM   2807  CA  ALA A 351     -34.257 -13.589  24.146  1.00  0.48           C  
ATOM   2808  C   ALA A 351     -35.110 -14.838  23.947  1.00  0.47           C  
ATOM   2809  CB  ALA A 351     -34.314 -13.136  25.602  1.00  0.45           C  
ATOM   2810  O   ALA A 351     -34.642 -15.958  24.166  1.00  0.45           O  
ATOM   2811  N   LYS A 352     -36.146 -14.662  23.061  1.00  0.42           N  
ATOM   2812  CA  LYS A 352     -37.127 -15.637  22.595  1.00  0.43           C  
ATOM   2813  C   LYS A 352     -37.007 -15.862  21.091  1.00  0.42           C  
ATOM   2814  CB  LYS A 352     -38.545 -15.183  22.946  1.00  0.40           C  
ATOM   2815  O   LYS A 352     -37.326 -16.944  20.592  1.00  0.40           O  
ATOM   2816  CG  LYS A 352     -39.147 -15.902  24.143  1.00  0.40           C  
ATOM   2817  CD  LYS A 352     -40.572 -15.437  24.416  1.00  0.45           C  
ATOM   2818  CE  LYS A 352     -41.181 -16.165  25.607  1.00  0.37           C  
ATOM   2819  NZ  LYS A 352     -42.555 -15.669  25.917  1.00  0.37           N  
ATOM   2820  N   ILE A 353     -36.140 -15.007  20.437  1.00  0.47           N  
ATOM   2821  CA  ILE A 353     -35.965 -15.285  19.015  1.00  0.47           C  
ATOM   2822  C   ILE A 353     -34.564 -15.838  18.766  1.00  0.46           C  
ATOM   2823  CB  ILE A 353     -36.203 -14.021  18.159  1.00  0.42           C  
ATOM   2824  O   ILE A 353     -34.386 -16.755  17.961  1.00  0.44           O  
ATOM   2825  CG1 ILE A 353     -37.679 -13.611  18.209  1.00  0.37           C  
ATOM   2826  CG2 ILE A 353     -35.748 -14.254  16.715  1.00  0.38           C  
ATOM   2827  CD1 ILE A 353     -37.968 -12.260  17.570  1.00  0.35           C  
ATOM   2828  N   GLN A 354     -33.709 -15.684  19.689  1.00  0.44           N  
ATOM   2829  CA  GLN A 354     -32.343 -16.185  19.787  1.00  0.45           C  
ATOM   2830  C   GLN A 354     -32.280 -17.448  20.640  1.00  0.44           C  
ATOM   2831  CB  GLN A 354     -31.418 -15.113  20.367  1.00  0.42           C  
ATOM   2832  O   GLN A 354     -31.506 -18.362  20.349  1.00  0.42           O  
ATOM   2833  CG  GLN A 354     -29.979 -15.213  19.879  1.00  0.43           C  
ATOM   2834  CD  GLN A 354     -29.617 -14.121  18.890  1.00  0.49           C  
ATOM   2835  NE2 GLN A 354     -28.468 -14.267  18.240  1.00  0.39           N  
ATOM   2836  OE1 GLN A 354     -30.366 -13.155  18.711  1.00  0.51           O  
ATOM   2837  N   ALA A 355     -33.180 -17.728  21.585  1.00  0.49           N  
ATOM   2838  CA  ALA A 355     -33.520 -18.940  22.325  1.00  0.49           C  
ATOM   2839  C   ALA A 355     -34.470 -19.824  21.522  1.00  0.48           C  
ATOM   2840  CB  ALA A 355     -34.141 -18.584  23.673  1.00  0.47           C  
ATOM   2841  O   ALA A 355     -34.455 -21.049  21.661  1.00  0.47           O  
ATOM   2842  N   GLN A 356     -34.981 -19.223  20.441  1.00  0.46           N  
ATOM   2843  CA  GLN A 356     -35.822 -19.940  19.489  1.00  0.44           C  
ATOM   2844  C   GLN A 356     -35.073 -20.210  18.187  1.00  0.45           C  
ATOM   2845  CB  GLN A 356     -37.103 -19.153  19.205  1.00  0.42           C  
ATOM   2846  O   GLN A 356     -35.338 -21.204  17.507  1.00  0.43           O  
ATOM   2847  CG  GLN A 356     -38.201 -19.373  20.236  1.00  0.40           C  
ATOM   2848  CD  GLN A 356     -39.458 -18.578  19.934  1.00  0.44           C  
ATOM   2849  NE2 GLN A 356     -40.577 -18.994  20.516  1.00  0.39           N  
ATOM   2850  OE1 GLN A 356     -39.422 -17.597  19.185  1.00  0.50           O  
ATOM   2851  N   ILE A 357     -33.938 -19.546  17.967  1.00  0.45           N  
ATOM   2852  CA  ILE A 357     -33.023 -19.814  16.863  1.00  0.46           C  
ATOM   2853  C   ILE A 357     -31.881 -20.706  17.344  1.00  0.44           C  
ATOM   2854  CB  ILE A 357     -32.464 -18.506  16.261  1.00  0.41           C  
ATOM   2855  O   ILE A 357     -31.473 -21.635  16.643  1.00  0.42           O  
ATOM   2856  CG1 ILE A 357     -33.575 -17.730  15.544  1.00  0.37           C  
ATOM   2857  CG2 ILE A 357     -31.301 -18.802  15.310  1.00  0.38           C  
ATOM   2858  CD1 ILE A 357     -33.174 -16.324  15.121  1.00  0.34           C  
ATOM   2859  N   GLU A 358     -31.684 -20.635  18.596  1.00  0.50           N  
ATOM   2860  CA  GLU A 358     -30.730 -21.456  19.337  1.00  0.50           C  
ATOM   2861  C   GLU A 358     -31.396 -22.714  19.887  1.00  0.49           C  
ATOM   2862  CB  GLU A 358     -30.100 -20.653  20.477  1.00  0.46           C  
ATOM   2863  O   GLU A 358     -30.759 -23.764  19.993  1.00  0.47           O  
ATOM   2864  CG  GLU A 358     -28.851 -19.884  20.071  1.00  0.46           C  
ATOM   2865  CD  GLU A 358     -28.263 -19.054  21.201  1.00  0.50           C  
ATOM   2866  OE1 GLU A 358     -28.784 -19.121  22.338  1.00  0.52           O  
ATOM   2867  OE2 GLU A 358     -27.275 -18.329  20.947  1.00  0.48           O  
ATOM   2868  N   ALA A 359     -32.767 -22.771  20.049  1.00  0.49           N  
ATOM   2869  CA  ALA A 359     -33.653 -23.898  20.328  1.00  0.48           C  
ATOM   2870  C   ALA A 359     -34.083 -24.590  19.038  1.00  0.48           C  
ATOM   2871  CB  ALA A 359     -34.878 -23.431  21.111  1.00  0.46           C  
ATOM   2872  O   ALA A 359     -34.209 -25.816  18.996  1.00  0.46           O  
ATOM   2873  N   ALA A 360     -33.955 -23.816  17.937  1.00  0.45           N  
ATOM   2874  CA  ALA A 360     -34.219 -24.300  16.585  1.00  0.45           C  
ATOM   2875  C   ALA A 360     -32.938 -24.798  15.921  1.00  0.44           C  
ATOM   2876  CB  ALA A 360     -34.859 -23.201  15.741  1.00  0.42           C  
ATOM   2877  O   ALA A 360     -32.951 -25.807  15.211  1.00  0.43           O  
ATOM   2878  N   ASP A 361     -31.796 -24.339  16.282  1.00  0.43           N  
ATOM   2879  CA  ASP A 361     -30.454 -24.737  15.869  1.00  0.45           C  
ATOM   2880  C   ASP A 361     -29.933 -25.886  16.729  1.00  0.42           C  
ATOM   2881  CB  ASP A 361     -29.494 -23.547  15.945  1.00  0.39           C  
ATOM   2882  O   ASP A 361     -29.292 -26.808  16.220  1.00  0.41           O  
ATOM   2883  CG  ASP A 361     -29.308 -22.849  14.609  1.00  0.38           C  
ATOM   2884  OD1 ASP A 361     -29.773 -23.377  13.575  1.00  0.42           O  
ATOM   2885  OD2 ASP A 361     -28.689 -21.763  14.589  1.00  0.45           O  
ATOM   2886  N   LYS A 362     -30.463 -25.942  18.010  1.00  0.50           N  
ATOM   2887  CA  LYS A 362     -30.192 -26.990  18.989  1.00  0.49           C  
ATOM   2888  C   LYS A 362     -31.217 -28.115  18.888  1.00  0.49           C  
ATOM   2889  CB  LYS A 362     -30.186 -26.412  20.406  1.00  0.45           C  
ATOM   2890  O   LYS A 362     -30.891 -29.282  19.117  1.00  0.46           O  
ATOM   2891  CG  LYS A 362     -28.881 -26.631  21.157  1.00  0.43           C  
ATOM   2892  CD  LYS A 362     -28.936 -26.034  22.558  1.00  0.47           C  
ATOM   2893  CE  LYS A 362     -27.618 -26.221  23.298  1.00  0.39           C  
ATOM   2894  NZ  LYS A 362     -27.648 -25.587  24.650  1.00  0.39           N  
ATOM   2895  N   ASP A 363     -32.339 -27.873  18.283  1.00  0.53           N  
ATOM   2896  CA  ASP A 363     -33.387 -28.827  17.931  1.00  0.53           C  
ATOM   2897  C   ASP A 363     -33.176 -29.378  16.523  1.00  0.52           C  
ATOM   2898  CB  ASP A 363     -34.766 -28.174  18.040  1.00  0.49           C  
ATOM   2899  O   ASP A 363     -33.428 -30.558  16.268  1.00  0.51           O  
ATOM   2900  CG  ASP A 363     -35.866 -29.164  18.381  1.00  0.47           C  
ATOM   2901  OD1 ASP A 363     -35.589 -30.170  19.069  1.00  0.51           O  
ATOM   2902  OD2 ASP A 363     -37.019 -28.937  17.956  1.00  0.53           O  
ATOM   2903  N   PHE A 364     -32.302 -28.689  15.715  1.00  0.44           N  
ATOM   2904  CA  PHE A 364     -31.863 -29.164  14.409  1.00  0.46           C  
ATOM   2905  C   PHE A 364     -30.602 -30.011  14.536  1.00  0.44           C  
ATOM   2906  CB  PHE A 364     -31.610 -27.985  13.464  1.00  0.41           C  
ATOM   2907  O   PHE A 364     -30.522 -31.103  13.970  1.00  0.42           O  
ATOM   2908  CG  PHE A 364     -31.550 -28.374  12.011  1.00  0.39           C  
ATOM   2909  CD1 PHE A 364     -32.708 -28.444  11.247  1.00  0.33           C  
ATOM   2910  CD2 PHE A 364     -30.333 -28.669  11.410  1.00  0.38           C  
ATOM   2911  CE1 PHE A 364     -32.655 -28.803   9.902  1.00  0.38           C  
ATOM   2912  CE2 PHE A 364     -30.272 -29.029  10.066  1.00  0.40           C  
ATOM   2913  CZ  PHE A 364     -31.434 -29.096   9.315  1.00  0.33           C  
ATOM   2914  N   ASP A 365     -29.774 -29.577  15.294  1.00  0.49           N  
ATOM   2915  CA  ASP A 365     -28.527 -30.260  15.623  1.00  0.49           C  
ATOM   2916  C   ASP A 365     -28.784 -31.469  16.520  1.00  0.48           C  
ATOM   2917  CB  ASP A 365     -27.552 -29.298  16.304  1.00  0.45           C  
ATOM   2918  O   ASP A 365     -28.130 -32.505  16.377  1.00  0.46           O  
ATOM   2919  CG  ASP A 365     -26.849 -28.375  15.324  1.00  0.43           C  
ATOM   2920  OD1 ASP A 365     -26.863 -28.653  14.106  1.00  0.49           O  
ATOM   2921  OD2 ASP A 365     -26.274 -27.361  15.775  1.00  0.56           O  
ATOM   2922  N   GLN A 366     -29.990 -31.493  17.249  1.00  0.56           N  
ATOM   2923  CA  GLN A 366     -30.377 -32.593  18.126  1.00  0.54           C  
ATOM   2924  C   GLN A 366     -31.281 -33.585  17.398  1.00  0.55           C  
ATOM   2925  CB  GLN A 366     -31.080 -32.063  19.376  1.00  0.50           C  
ATOM   2926  O   GLN A 366     -31.200 -34.793  17.631  1.00  0.52           O  
ATOM   2927  CG  GLN A 366     -30.126 -31.563  20.453  1.00  0.48           C  
ATOM   2928  CD  GLN A 366     -30.846 -31.072  21.694  1.00  0.50           C  
ATOM   2929  NE2 GLN A 366     -30.089 -30.805  22.753  1.00  0.42           N  
ATOM   2930  OE1 GLN A 366     -32.074 -30.932  21.701  1.00  0.53           O  
ATOM   2931  N   LYS A 367     -31.739 -33.109  16.320  1.00  0.51           N  
ATOM   2932  CA  LYS A 367     -32.565 -33.974  15.483  1.00  0.52           C  
ATOM   2933  C   LYS A 367     -31.735 -34.630  14.383  1.00  0.50           C  
ATOM   2934  CB  LYS A 367     -33.720 -33.183  14.867  1.00  0.47           C  
ATOM   2935  O   LYS A 367     -31.970 -35.786  14.026  1.00  0.50           O  
ATOM   2936  CG  LYS A 367     -34.903 -32.985  15.803  1.00  0.45           C  
ATOM   2937  CD  LYS A 367     -35.983 -32.122  15.164  1.00  0.49           C  
ATOM   2938  CE  LYS A 367     -37.166 -31.920  16.101  1.00  0.40           C  
ATOM   2939  NZ  LYS A 367     -38.115 -30.890  15.582  1.00  0.39           N  
ATOM   2940  N   VAL A 368     -30.541 -34.029  13.997  1.00  0.48           N  
ATOM   2941  CA  VAL A 368     -29.527 -34.560  13.093  1.00  0.48           C  
ATOM   2942  C   VAL A 368     -28.565 -35.459  13.866  1.00  0.47           C  
ATOM   2943  CB  VAL A 368     -28.747 -33.429  12.386  1.00  0.43           C  
ATOM   2944  O   VAL A 368     -28.208 -36.544  13.400  1.00  0.45           O  
ATOM   2945  CG1 VAL A 368     -27.544 -33.992  11.631  1.00  0.38           C  
ATOM   2946  CG2 VAL A 368     -29.666 -32.661  11.437  1.00  0.38           C  
ATOM   2947  N   ASP A 369     -28.476 -35.087  15.098  1.00  0.51           N  
ATOM   2948  CA  ASP A 369     -27.620 -35.876  15.979  1.00  0.50           C  
ATOM   2949  C   ASP A 369     -28.379 -37.068  16.558  1.00  0.50           C  
ATOM   2950  CB  ASP A 369     -27.066 -35.006  17.109  1.00  0.47           C  
ATOM   2951  O   ASP A 369     -27.811 -38.150  16.726  1.00  0.49           O  
ATOM   2952  CG  ASP A 369     -25.810 -34.250  16.713  1.00  0.45           C  
ATOM   2953  OD1 ASP A 369     -25.225 -34.552  15.650  1.00  0.50           O  
ATOM   2954  OD2 ASP A 369     -25.399 -33.346  17.473  1.00  0.55           O  
ATOM   2955  N   LYS A 370     -29.722 -37.032  16.511  1.00  0.54           N  
ATOM   2956  CA  LYS A 370     -30.577 -38.154  16.889  1.00  0.53           C  
ATOM   2957  C   LYS A 370     -30.895 -39.034  15.683  1.00  0.54           C  
ATOM   2958  CB  LYS A 370     -31.872 -37.652  17.528  1.00  0.49           C  
ATOM   2959  O   LYS A 370     -30.962 -40.259  15.802  1.00  0.52           O  
ATOM   2960  CG  LYS A 370     -32.608 -38.703  18.345  1.00  0.47           C  
ATOM   2961  CD  LYS A 370     -33.858 -38.129  18.999  1.00  0.49           C  
ATOM   2962  CE  LYS A 370     -34.637 -39.198  19.753  1.00  0.43           C  
ATOM   2963  NZ  LYS A 370     -35.852 -38.635  20.416  1.00  0.40           N  
ATOM   2964  N   ILE A 371     -30.661 -38.393  14.599  1.00  0.50           N  
ATOM   2965  CA  ILE A 371     -30.804 -39.147  13.358  1.00  0.49           C  
ATOM   2966  C   ILE A 371     -29.464 -39.770  12.976  1.00  0.50           C  
ATOM   2967  CB  ILE A 371     -31.326 -38.253  12.211  1.00  0.45           C  
ATOM   2968  O   ILE A 371     -29.417 -40.886  12.454  1.00  0.49           O  
ATOM   2969  CG1 ILE A 371     -32.777 -37.836  12.477  1.00  0.41           C  
ATOM   2970  CG2 ILE A 371     -31.202 -38.973  10.865  1.00  0.41           C  
ATOM   2971  CD1 ILE A 371     -33.298 -36.766  11.527  1.00  0.36           C  
ATOM   2972  N   LYS A 372     -28.284 -39.142  13.485  1.00  0.47           N  
ATOM   2973  CA  LYS A 372     -26.932 -39.691  13.485  1.00  0.47           C  
ATOM   2974  C   LYS A 372     -26.780 -40.780  14.543  1.00  0.46           C  
ATOM   2975  CB  LYS A 372     -25.903 -38.584  13.722  1.00  0.44           C  
ATOM   2976  O   LYS A 372     -26.081 -41.771  14.326  1.00  0.45           O  
ATOM   2977  CG  LYS A 372     -25.346 -37.973  12.444  1.00  0.43           C  
ATOM   2978  CD  LYS A 372     -24.323 -36.886  12.744  1.00  0.50           C  
ATOM   2979  CE  LYS A 372     -23.754 -36.284  11.466  1.00  0.40           C  
ATOM   2980  NZ  LYS A 372     -22.870 -35.114  11.750  1.00  0.39           N  
ATOM   2981  N   LYS A 373     -27.571 -40.615  15.496  1.00  0.49           N  
ATOM   2982  CA  LYS A 373     -27.529 -41.591  16.581  1.00  0.48           C  
ATOM   2983  C   LYS A 373     -28.511 -42.732  16.332  1.00  0.49           C  
ATOM   2984  CB  LYS A 373     -27.835 -40.919  17.920  1.00  0.45           C  
ATOM   2985  O   LYS A 373     -28.180 -43.900  16.546  1.00  0.47           O  
ATOM   2986  CG  LYS A 373     -27.239 -41.635  19.123  1.00  0.43           C  
ATOM   2987  CD  LYS A 373     -27.549 -40.901  20.421  1.00  0.48           C  
ATOM   2988  CE  LYS A 373     -27.029 -41.662  21.633  1.00  0.39           C  
ATOM   2989  NZ  LYS A 373     -27.363 -40.964  22.910  1.00  0.37           N  
ATOM   2990  N   ASP A 374     -29.531 -42.516  15.673  1.00  0.56           N  
ATOM   2991  CA  ASP A 374     -30.514 -43.555  15.384  1.00  0.56           C  
ATOM   2992  C   ASP A 374     -30.110 -44.367  14.155  1.00  0.55           C  
ATOM   2993  CB  ASP A 374     -31.899 -42.939  15.174  1.00  0.51           C  
ATOM   2994  O   ASP A 374     -30.337 -45.577  14.103  1.00  0.54           O  
ATOM   2995  CG  ASP A 374     -32.578 -42.549  16.476  1.00  0.48           C  
ATOM   2996  OD1 ASP A 374     -32.118 -42.979  17.556  1.00  0.51           O  
ATOM   2997  OD2 ASP A 374     -33.582 -41.807  16.421  1.00  0.54           O  
ATOM   2998  N   PHE A 375     -29.128 -43.713  13.353  1.00  0.45           N  
ATOM   2999  CA  PHE A 375     -28.493 -44.398  12.233  1.00  0.45           C  
ATOM   3000  C   PHE A 375     -27.301 -45.220  12.706  1.00  0.44           C  
ATOM   3001  CB  PHE A 375     -28.047 -43.390  11.169  1.00  0.41           C  
ATOM   3002  O   PHE A 375     -27.103 -46.351  12.258  1.00  0.43           O  
ATOM   3003  CG  PHE A 375     -27.873 -43.990   9.800  1.00  0.40           C  
ATOM   3004  CD1 PHE A 375     -28.940 -44.051   8.912  1.00  0.34           C  
ATOM   3005  CD2 PHE A 375     -26.641 -44.493   9.401  1.00  0.38           C  
ATOM   3006  CE1 PHE A 375     -28.781 -44.606   7.644  1.00  0.37           C  
ATOM   3007  CE2 PHE A 375     -26.475 -45.049   8.136  1.00  0.41           C  
ATOM   3008  CZ  PHE A 375     -27.547 -45.106   7.259  1.00  0.33           C  
ATOM   3009  N   ASN A 376     -26.516 -44.677  13.675  1.00  0.49           N  
ATOM   3010  CA  ASN A 376     -25.426 -45.394  14.328  1.00  0.50           C  
ATOM   3011  C   ASN A 376     -25.949 -46.390  15.359  1.00  0.49           C  
ATOM   3012  CB  ASN A 376     -24.454 -44.411  14.984  1.00  0.46           C  
ATOM   3013  O   ASN A 376     -25.369 -47.461  15.543  1.00  0.47           O  
ATOM   3014  CG  ASN A 376     -23.451 -43.839  14.001  1.00  0.46           C  
ATOM   3015  ND2 ASN A 376     -22.849 -42.711  14.358  1.00  0.49           N  
ATOM   3016  OD1 ASN A 376     -23.219 -44.406  12.930  1.00  0.50           O  
ATOM   3017  N   ASP A 377     -27.164 -46.289  15.712  1.00  0.56           N  
ATOM   3018  CA  ASP A 377     -27.748 -47.213  16.680  1.00  0.55           C  
ATOM   3019  C   ASP A 377     -28.493 -48.345  15.978  1.00  0.56           C  
ATOM   3020  CB  ASP A 377     -28.692 -46.471  17.628  1.00  0.51           C  
ATOM   3021  O   ASP A 377     -28.458 -49.492  16.429  1.00  0.54           O  
ATOM   3022  CG  ASP A 377     -27.958 -45.660  18.682  1.00  0.48           C  
ATOM   3023  OD1 ASP A 377     -26.735 -45.853  18.858  1.00  0.52           O  
ATOM   3024  OD2 ASP A 377     -28.607 -44.821  19.343  1.00  0.56           O  
ATOM   3025  N   GLN A 378     -28.713 -48.125  14.795  1.00  0.51           N  
ATOM   3026  CA  GLN A 378     -29.385 -49.200  14.073  1.00  0.53           C  
ATOM   3027  C   GLN A 378     -28.380 -50.075  13.328  1.00  0.50           C  
ATOM   3028  CB  GLN A 378     -30.412 -48.630  13.094  1.00  0.47           C  
ATOM   3029  O   GLN A 378     -28.587 -51.281  13.182  1.00  0.49           O  
ATOM   3030  CG  GLN A 378     -31.782 -48.389  13.712  1.00  0.45           C  
ATOM   3031  CD  GLN A 378     -32.893 -48.349  12.679  1.00  0.50           C  
ATOM   3032  NE2 GLN A 378     -34.136 -48.304  13.147  1.00  0.41           N  
ATOM   3033  OE1 GLN A 378     -32.636 -48.357  11.471  1.00  0.51           O  
ATOM   3034  N   VAL A 379     -27.076 -49.455  13.101  1.00  0.47           N  
ATOM   3035  CA  VAL A 379     -25.952 -50.242  12.604  1.00  0.48           C  
ATOM   3036  C   VAL A 379     -25.323 -51.027  13.753  1.00  0.46           C  
ATOM   3037  CB  VAL A 379     -24.891 -49.349  11.924  1.00  0.43           C  
ATOM   3038  O   VAL A 379     -24.937 -52.186  13.583  1.00  0.44           O  
ATOM   3039  CG1 VAL A 379     -23.644 -50.161  11.577  1.00  0.39           C  
ATOM   3040  CG2 VAL A 379     -25.470 -48.692  10.672  1.00  0.39           C  
ATOM   3041  N   GLU A 380     -25.581 -50.452  14.886  1.00  0.53           N  
ATOM   3042  CA  GLU A 380     -25.137 -51.181  16.070  1.00  0.53           C  
ATOM   3043  C   GLU A 380     -26.208 -52.156  16.552  1.00  0.52           C  
ATOM   3044  CB  GLU A 380     -24.768 -50.208  17.193  1.00  0.49           C  
ATOM   3045  O   GLU A 380     -25.891 -53.237  17.052  1.00  0.51           O  
ATOM   3046  CG  GLU A 380     -23.327 -49.723  17.138  1.00  0.48           C  
ATOM   3047  CD  GLU A 380     -22.465 -50.275  18.262  1.00  0.52           C  
ATOM   3048  OE1 GLU A 380     -23.019 -50.689  19.305  1.00  0.52           O  
ATOM   3049  OE2 GLU A 380     -21.224 -50.293  18.098  1.00  0.48           O  
ATOM   3050  N   LEU A 381     -27.449 -51.912  16.056  1.00  0.52           N  
ATOM   3051  CA  LEU A 381     -28.523 -52.843  16.385  1.00  0.52           C  
ATOM   3052  C   LEU A 381     -28.620 -53.952  15.342  1.00  0.51           C  
ATOM   3053  CB  LEU A 381     -29.861 -52.105  16.486  1.00  0.48           C  
ATOM   3054  O   LEU A 381     -28.914 -55.102  15.677  1.00  0.50           O  
ATOM   3055  CG  LEU A 381     -30.684 -52.365  17.748  1.00  0.47           C  
ATOM   3056  CD1 LEU A 381     -30.801 -51.090  18.577  1.00  0.42           C  
ATOM   3057  CD2 LEU A 381     -32.065 -52.901  17.385  1.00  0.44           C  
ATOM   3058  N   THR A 382     -28.014 -53.570  14.210  1.00  0.45           N  
ATOM   3059  CA  THR A 382     -27.930 -54.597  13.178  1.00  0.47           C  
ATOM   3060  C   THR A 382     -26.681 -55.453  13.367  1.00  0.45           C  
ATOM   3061  CB  THR A 382     -27.921 -53.974  11.770  1.00  0.41           C  
ATOM   3062  O   THR A 382     -26.700 -56.656  13.101  1.00  0.44           O  
ATOM   3063  CG2 THR A 382     -28.561 -54.911  10.750  1.00  0.37           C  
ATOM   3064  OG1 THR A 382     -28.652 -52.742  11.794  1.00  0.39           O  
ATOM   3065  N   LYS A 383     -25.675 -54.821  14.190  1.00  0.48           N  
ATOM   3066  CA  LYS A 383     -24.530 -55.557  14.719  1.00  0.50           C  
ATOM   3067  C   LYS A 383     -24.885 -56.262  16.025  1.00  0.48           C  
ATOM   3068  CB  LYS A 383     -23.343 -54.617  14.937  1.00  0.46           C  
ATOM   3069  O   LYS A 383     -24.391 -57.357  16.299  1.00  0.47           O  
ATOM   3070  CG  LYS A 383     -22.364 -54.576  13.772  1.00  0.46           C  
ATOM   3071  CD  LYS A 383     -21.193 -53.646  14.059  1.00  0.52           C  
ATOM   3072  CE  LYS A 383     -20.235 -53.571  12.878  1.00  0.41           C  
ATOM   3073  NZ  LYS A 383     -19.155 -52.564  13.103  1.00  0.38           N  
ATOM   3074  N   ALA A 384     -25.739 -55.776  16.769  1.00  0.54           N  
ATOM   3075  CA  ALA A 384     -26.160 -56.385  18.028  1.00  0.52           C  
ATOM   3076  C   ALA A 384     -27.253 -57.425  17.795  1.00  0.53           C  
ATOM   3077  CB  ALA A 384     -26.647 -55.315  19.001  1.00  0.49           C  
ATOM   3078  O   ALA A 384     -27.323 -58.431  18.505  1.00  0.51           O  
ATOM   3079  N   ARG A 385     -27.832 -57.303  16.722  1.00  0.53           N  
ATOM   3080  CA  ARG A 385     -28.786 -58.368  16.426  1.00  0.54           C  
ATOM   3081  C   ARG A 385     -28.145 -59.454  15.568  1.00  0.53           C  
ATOM   3082  CB  ARG A 385     -30.021 -57.803  15.721  1.00  0.50           C  
ATOM   3083  O   ARG A 385     -28.525 -60.623  15.652  1.00  0.52           O  
ATOM   3084  CG  ARG A 385     -31.336 -58.355  16.246  1.00  0.49           C  
ATOM   3085  CD  ARG A 385     -32.506 -57.440  15.912  1.00  0.52           C  
ATOM   3086  NE  ARG A 385     -33.772 -57.987  16.389  1.00  0.47           N  
ATOM   3087  NH1 ARG A 385     -35.024 -56.128  15.830  1.00  0.33           N  
ATOM   3088  NH2 ARG A 385     -36.031 -57.944  16.802  1.00  0.27           N  
ATOM   3089  CZ  ARG A 385     -34.940 -57.352  16.339  1.00  0.41           C  
ATOM   3090  N   ALA A 386     -26.917 -59.109  14.914  1.00  0.48           N  
ATOM   3091  CA  ALA A 386     -26.050 -60.128  14.327  1.00  0.50           C  
ATOM   3092  C   ALA A 386     -25.296 -60.895  15.409  1.00  0.48           C  
ATOM   3093  CB  ALA A 386     -25.068 -59.491  13.348  1.00  0.45           C  
ATOM   3094  O   ALA A 386     -25.102 -62.108  15.298  1.00  0.47           O  
ATOM   3095  N   GLU A 387     -25.191 -60.184  16.547  1.00  0.50           N  
ATOM   3096  CA  GLU A 387     -24.578 -60.791  17.725  1.00  0.51           C  
ATOM   3097  C   GLU A 387     -25.637 -61.324  18.686  1.00  0.50           C  
ATOM   3098  CB  GLU A 387     -23.675 -59.784  18.442  1.00  0.48           C  
ATOM   3099  O   GLU A 387     -25.413 -62.321  19.374  1.00  0.48           O  
ATOM   3100  CG  GLU A 387     -22.225 -59.820  17.980  1.00  0.48           C  
ATOM   3101  CD  GLU A 387     -21.263 -60.288  19.060  1.00  0.53           C  
ATOM   3102  OE1 GLU A 387     -21.669 -60.369  20.241  1.00  0.53           O  
ATOM   3103  OE2 GLU A 387     -20.093 -60.574  18.722  1.00  0.48           O  
ATOM   3104  N   GLU A 388     -26.871 -61.036  18.628  1.00  0.51           N  
ATOM   3105  CA  GLU A 388     -27.945 -61.621  19.424  1.00  0.50           C  
ATOM   3106  C   GLU A 388     -28.624 -62.766  18.679  1.00  0.50           C  
ATOM   3107  CB  GLU A 388     -28.976 -60.555  19.802  1.00  0.47           C  
ATOM   3108  O   GLU A 388     -28.927 -63.805  19.270  1.00  0.48           O  
ATOM   3109  CG  GLU A 388     -29.818 -60.917  21.018  1.00  0.45           C  
ATOM   3110  CD  GLU A 388     -30.684 -59.769  21.512  1.00  0.49           C  
ATOM   3111  OE1 GLU A 388     -30.809 -58.751  20.794  1.00  0.51           O  
ATOM   3112  OE2 GLU A 388     -31.241 -59.888  22.626  1.00  0.44           O  
ATOM   3113  N   VAL A 389     -28.729 -62.642  17.286  1.00  0.49           N  
ATOM   3114  CA  VAL A 389     -29.190 -63.784  16.505  1.00  0.48           C  
ATOM   3115  C   VAL A 389     -28.125 -64.879  16.510  1.00  0.48           C  
ATOM   3116  CB  VAL A 389     -29.530 -63.379  15.053  1.00  0.45           C  
ATOM   3117  O   VAL A 389     -28.448 -66.067  16.579  1.00  0.46           O  
ATOM   3118  CG1 VAL A 389     -29.887 -64.608  14.218  1.00  0.43           C  
ATOM   3119  CG2 VAL A 389     -30.675 -62.368  15.036  1.00  0.43           C  
ATOM   3120  N   LYS A 390     -26.808 -64.456  16.960  1.00  0.45           N  
ATOM   3121  CA  LYS A 390     -25.711 -65.346  17.327  1.00  0.45           C  
ATOM   3122  C   LYS A 390     -25.882 -65.873  18.749  1.00  0.45           C  
ATOM   3123  CB  LYS A 390     -24.368 -64.627  17.193  1.00  0.42           C  
ATOM   3124  O   LYS A 390     -25.516 -67.013  19.042  1.00  0.43           O  
ATOM   3125  CG  LYS A 390     -23.255 -65.496  16.626  1.00  0.42           C  
ATOM   3126  CD  LYS A 390     -21.954 -64.715  16.483  1.00  0.49           C  
ATOM   3127  CE  LYS A 390     -20.837 -65.586  15.925  1.00  0.37           C  
ATOM   3128  NZ  LYS A 390     -19.558 -64.826  15.788  1.00  0.36           N  
ATOM   3129  N   ARG A 391     -26.551 -65.258  19.637  1.00  0.51           N  
ATOM   3130  CA  ARG A 391     -26.845 -65.748  20.980  1.00  0.50           C  
ATOM   3131  C   ARG A 391     -28.253 -66.331  21.055  1.00  0.50           C  
ATOM   3132  CB  ARG A 391     -26.687 -64.626  22.008  1.00  0.47           C  
ATOM   3133  O   ARG A 391     -28.474 -67.352  21.708  1.00  0.48           O  
ATOM   3134  CG  ARG A 391     -25.870 -65.020  23.229  1.00  0.46           C  
ATOM   3135  CD  ARG A 391     -25.756 -63.874  24.225  1.00  0.51           C  
ATOM   3136  NE  ARG A 391     -24.956 -64.248  25.387  1.00  0.46           N  
ATOM   3137  NH1 ARG A 391     -24.998 -62.149  26.350  1.00  0.32           N  
ATOM   3138  NH2 ARG A 391     -23.883 -63.866  27.382  1.00  0.25           N  
ATOM   3139  CZ  ARG A 391     -24.615 -63.420  26.371  1.00  0.38           C  
ATOM   3140  N   GLU A 392     -29.207 -65.974  20.385  1.00  0.52           N  
ATOM   3141  CA  GLU A 392     -30.546 -66.542  20.501  1.00  0.51           C  
ATOM   3142  C   GLU A 392     -30.736 -67.710  19.538  1.00  0.52           C  
ATOM   3143  CB  GLU A 392     -31.609 -65.470  20.243  1.00  0.49           C  
ATOM   3144  O   GLU A 392     -31.424 -68.681  19.860  1.00  0.50           O  
ATOM   3145  CG  GLU A 392     -32.182 -64.854  21.512  1.00  0.47           C  
ATOM   3146  CD  GLU A 392     -33.291 -63.850  21.243  1.00  0.51           C  
ATOM   3147  OE1 GLU A 392     -33.547 -63.530  20.060  1.00  0.51           O  
ATOM   3148  OE2 GLU A 392     -33.910 -63.379  22.224  1.00  0.46           O  
ATOM   3149  N   LEU A 393     -29.867 -67.798  18.467  1.00  0.49           N  
ATOM   3150  CA  LEU A 393     -29.725 -69.017  17.677  1.00  0.50           C  
ATOM   3151  C   LEU A 393     -28.861 -70.040  18.407  1.00  0.49           C  
ATOM   3152  CB  LEU A 393     -29.117 -68.702  16.308  1.00  0.46           C  
ATOM   3153  O   LEU A 393     -29.124 -71.242  18.340  1.00  0.48           O  
ATOM   3154  CG  LEU A 393     -30.068 -68.768  15.112  1.00  0.46           C  
ATOM   3155  CD1 LEU A 393     -29.882 -67.546  14.219  1.00  0.41           C  
ATOM   3156  CD2 LEU A 393     -29.845 -70.053  14.322  1.00  0.44           C  
ATOM   3157  N   SER A 394     -27.987 -69.460  19.316  1.00  0.47           N  
ATOM   3158  CA  SER A 394     -27.286 -70.251  20.322  1.00  0.49           C  
ATOM   3159  C   SER A 394     -28.225 -70.669  21.449  1.00  0.47           C  
ATOM   3160  CB  SER A 394     -26.106 -69.465  20.896  1.00  0.45           C  
ATOM   3161  O   SER A 394     -28.170 -71.807  21.920  1.00  0.45           O  
ATOM   3162  OG  SER A 394     -25.076 -70.342  21.317  1.00  0.49           O  
ATOM   3163  N   ASP A 395     -29.427 -70.096  21.780  1.00  0.54           N  
ATOM   3164  CA  ASP A 395     -30.344 -70.461  22.855  1.00  0.54           C  
ATOM   3165  C   ASP A 395     -31.647 -71.029  22.297  1.00  0.54           C  
ATOM   3166  CB  ASP A 395     -30.636 -69.251  23.746  1.00  0.50           C  
ATOM   3167  O   ASP A 395     -32.211 -71.970  22.859  1.00  0.52           O  
ATOM   3168  CG  ASP A 395     -29.565 -69.015  24.795  1.00  0.49           C  
ATOM   3169  OD1 ASP A 395     -28.725 -69.912  25.023  1.00  0.52           O  
ATOM   3170  OD2 ASP A 395     -29.562 -67.922  25.402  1.00  0.56           O  
ATOM   3171  N   THR A 396     -32.031 -70.710  20.920  1.00  0.53           N  
ATOM   3172  CA  THR A 396     -33.256 -71.264  20.355  1.00  0.52           C  
ATOM   3173  C   THR A 396     -32.973 -72.579  19.635  1.00  0.53           C  
ATOM   3174  CB  THR A 396     -33.920 -70.274  19.381  1.00  0.49           C  
ATOM   3175  O   THR A 396     -33.789 -73.503  19.674  1.00  0.50           O  
ATOM   3176  CG2 THR A 396     -35.376 -70.650  19.122  1.00  0.46           C  
ATOM   3177  OG1 THR A 396     -33.871 -68.956  19.940  1.00  0.49           O  
ATOM   3178  N   ILE A 397     -31.601 -72.863  19.421  1.00  0.45           N  
ATOM   3179  CA  ILE A 397     -31.029 -74.182  19.170  1.00  0.44           C  
ATOM   3180  C   ILE A 397     -30.864 -74.933  20.489  1.00  0.45           C  
ATOM   3181  CB  ILE A 397     -29.671 -74.079  18.439  1.00  0.41           C  
ATOM   3182  O   ILE A 397     -31.195 -76.117  20.582  1.00  0.42           O  
ATOM   3183  CG1 ILE A 397     -29.876 -73.599  16.997  1.00  0.40           C  
ATOM   3184  CG2 ILE A 397     -28.938 -75.423  18.470  1.00  0.40           C  
ATOM   3185  CD1 ILE A 397     -28.584 -73.244  16.274  1.00  0.35           C  
ATOM   3186  N   ASN A 398     -30.878 -74.133  21.616  1.00  0.51           N  
ATOM   3187  CA  ASN A 398     -30.768 -74.741  22.938  1.00  0.50           C  
ATOM   3188  C   ASN A 398     -32.114 -74.767  23.657  1.00  0.50           C  
ATOM   3189  CB  ASN A 398     -29.728 -74.004  23.784  1.00  0.47           C  
ATOM   3190  O   ASN A 398     -32.405 -75.701  24.405  1.00  0.48           O  
ATOM   3191  CG  ASN A 398     -28.306 -74.402  23.438  1.00  0.47           C  
ATOM   3192  ND2 ASN A 398     -27.358 -73.516  23.720  1.00  0.48           N  
ATOM   3193  OD1 ASN A 398     -28.063 -75.495  22.921  1.00  0.50           O  
ATOM   3194  N   GLN A 399     -33.298 -74.254  23.244  1.00  0.53           N  
ATOM   3195  CA  GLN A 399     -34.579 -74.457  23.912  1.00  0.53           C  
ATOM   3196  C   GLN A 399     -35.550 -75.223  23.019  1.00  0.53           C  
ATOM   3197  CB  GLN A 399     -35.189 -73.116  24.323  1.00  0.49           C  
ATOM   3198  O   GLN A 399     -36.363 -76.010  23.508  1.00  0.49           O  
ATOM   3199  CG  GLN A 399     -34.932 -72.742  25.776  1.00  0.47           C  
ATOM   3200  CD  GLN A 399     -35.528 -71.399  26.151  1.00  0.50           C  
ATOM   3201  NE2 GLN A 399     -35.436 -71.045  27.429  1.00  0.40           N  
ATOM   3202  OE1 GLN A 399     -36.066 -70.684  25.299  1.00  0.50           O  
ATOM   3203  N   ARG A 400     -35.395 -75.296  21.842  1.00  0.48           N  
ATOM   3204  CA  ARG A 400     -36.332 -76.075  21.038  1.00  0.48           C  
ATOM   3205  C   ARG A 400     -35.668 -77.335  20.493  1.00  0.48           C  
ATOM   3206  CB  ARG A 400     -36.882 -75.232  19.886  1.00  0.46           C  
ATOM   3207  O   ARG A 400     -36.342 -78.334  20.230  1.00  0.46           O  
ATOM   3208  CG  ARG A 400     -38.150 -74.468  20.232  1.00  0.45           C  
ATOM   3209  CD  ARG A 400     -38.721 -73.743  19.022  1.00  0.47           C  
ATOM   3210  NE  ARG A 400     -39.949 -73.026  19.352  1.00  0.44           N  
ATOM   3211  NH1 ARG A 400     -40.380 -72.346  17.187  1.00  0.31           N  
ATOM   3212  NH2 ARG A 400     -41.807 -71.760  18.882  1.00  0.25           N  
ATOM   3213  CZ  ARG A 400     -40.709 -72.379  18.473  1.00  0.39           C  
ATOM   3214  N   PHE A 401     -34.228 -77.496  20.655  1.00  0.41           N  
ATOM   3215  CA  PHE A 401     -33.566 -78.764  20.938  1.00  0.41           C  
ATOM   3216  C   PHE A 401     -33.780 -79.174  22.391  1.00  0.41           C  
ATOM   3217  CB  PHE A 401     -32.068 -78.670  20.635  1.00  0.38           C  
ATOM   3218  O   PHE A 401     -33.868 -80.364  22.699  1.00  0.38           O  
ATOM   3219  CG  PHE A 401     -31.707 -79.068  19.229  1.00  0.38           C  
ATOM   3220  CD1 PHE A 401     -31.662 -80.407  18.860  1.00  0.36           C  
ATOM   3221  CD2 PHE A 401     -31.412 -78.102  18.276  1.00  0.38           C  
ATOM   3222  CE1 PHE A 401     -31.329 -80.778  17.560  1.00  0.35           C  
ATOM   3223  CE2 PHE A 401     -31.078 -78.465  16.974  1.00  0.42           C  
ATOM   3224  CZ  PHE A 401     -31.036 -79.803  16.619  1.00  0.32           C  
ATOM   3225  N   ASN A 402     -34.531 -78.305  23.111  1.00  0.50           N  
ATOM   3226  CA  ASN A 402     -35.038 -78.731  24.411  1.00  0.51           C  
ATOM   3227  C   ASN A 402     -36.553 -78.576  24.501  1.00  0.50           C  
ATOM   3228  CB  ASN A 402     -34.356 -77.948  25.536  1.00  0.46           C  
ATOM   3229  O   ASN A 402     -37.204 -79.251  25.301  1.00  0.47           O  
ATOM   3230  CG  ASN A 402     -32.995 -78.509  25.897  1.00  0.45           C  
ATOM   3231  ND2 ASN A 402     -32.196 -77.719  26.603  1.00  0.44           N  
ATOM   3232  OD1 ASN A 402     -32.664 -79.644  25.543  1.00  0.49           O  
ATOM   3233  N   SER A 403     -37.355 -78.792  23.356  1.00  0.44           N  
ATOM   3234  CA  SER A 403     -38.747 -79.225  23.423  1.00  0.48           C  
ATOM   3235  C   SER A 403     -39.227 -79.754  22.076  1.00  0.45           C  
ATOM   3236  CB  SER A 403     -39.646 -78.074  23.877  1.00  0.40           C  
ATOM   3237  O   SER A 403     -40.226 -80.473  22.005  1.00  0.41           O  
ATOM   3238  OG  SER A 403     -39.964 -77.224  22.788  1.00  0.45           O  
ATOM   3239  N   PHE A 404     -38.423 -80.330  21.451  1.00  0.44           N  
ATOM   3240  CA  PHE A 404     -38.839 -81.199  20.356  1.00  0.44           C  
ATOM   3241  C   PHE A 404     -37.756 -82.223  20.037  1.00  0.44           C  
ATOM   3242  CB  PHE A 404     -39.164 -80.373  19.107  1.00  0.40           C  
ATOM   3243  O   PHE A 404     -38.037 -83.265  19.441  1.00  0.41           O  
ATOM   3244  CG  PHE A 404     -40.620 -80.014  18.979  1.00  0.39           C  
ATOM   3245  CD1 PHE A 404     -41.531 -80.924  18.458  1.00  0.36           C  
ATOM   3246  CD2 PHE A 404     -41.077 -78.765  19.380  1.00  0.37           C  
ATOM   3247  CE1 PHE A 404     -42.880 -80.594  18.338  1.00  0.35           C  
ATOM   3248  CE2 PHE A 404     -42.422 -78.429  19.264  1.00  0.41           C  
ATOM   3249  CZ  PHE A 404     -43.322 -79.344  18.742  1.00  0.31           C  
ATOM   3250  N   ASP A 405     -36.715 -82.426  20.760  1.00  0.51           N  
ATOM   3251  CA  ASP A 405     -35.912 -83.505  21.326  1.00  0.51           C  
ATOM   3252  C   ASP A 405     -36.347 -83.823  22.755  1.00  0.51           C  
ATOM   3253  CB  ASP A 405     -34.426 -83.140  21.297  1.00  0.46           C  
ATOM   3254  O   ASP A 405     -35.962 -83.127  23.696  1.00  0.48           O  
ATOM   3255  CG  ASP A 405     -33.680 -83.783  20.141  1.00  0.45           C  
ATOM   3256  OD1 ASP A 405     -34.214 -84.727  19.520  1.00  0.48           O  
ATOM   3257  OD2 ASP A 405     -32.546 -83.343  19.851  1.00  0.49           O  
ATOM   3258  N   ASN A 406     -37.476 -84.200  22.798  1.00  0.52           N  
ATOM   3259  CA  ASN A 406     -38.138 -84.871  23.911  1.00  0.50           C  
ATOM   3260  C   ASN A 406     -39.656 -84.864  23.748  1.00  0.52           C  
ATOM   3261  CB  ASN A 406     -37.744 -84.223  25.240  1.00  0.46           C  
ATOM   3262  O   ASN A 406     -40.306 -83.849  24.001  1.00  0.48           O  
ATOM   3263  CG  ASN A 406     -36.322 -84.550  25.650  1.00  0.42           C  
ATOM   3264  ND2 ASN A 406     -35.653 -83.595  26.285  1.00  0.42           N  
ATOM   3265  OD1 ASN A 406     -35.828 -85.653  25.398  1.00  0.49           O  
ATOM   3266  N   GLY A 407     -40.248 -85.279  22.539  1.00  0.54           N  
ATOM   3267  CA  GLY A 407     -41.498 -86.007  22.689  1.00  0.53           C  
ATOM   3268  C   GLY A 407     -41.809 -86.909  21.510  1.00  0.54           C  
ATOM   3269  O   GLY A 407     -41.180 -86.799  20.455  1.00  0.50           O  
ATOM   3270  N   PRO A 408     -42.092 -88.131  21.798  1.00  0.51           N  
ATOM   3271  CA  PRO A 408     -42.787 -89.082  20.928  1.00  0.52           C  
ATOM   3272  C   PRO A 408     -43.460 -88.408  19.735  1.00  0.50           C  
ATOM   3273  CB  PRO A 408     -43.828 -89.714  21.856  1.00  0.49           C  
ATOM   3274  O   PRO A 408     -44.090 -89.080  18.914  1.00  0.49           O  
ATOM   3275  CG  PRO A 408     -43.795 -88.877  23.093  1.00  0.50           C  
ATOM   3276  CD  PRO A 408     -42.626 -87.938  23.003  1.00  0.52           C  
ATOM   3277  N   LEU A 409     -42.669 -87.372  18.953  1.00  0.49           N  
ATOM   3278  CA  LEU A 409     -42.750 -86.824  17.603  1.00  0.51           C  
ATOM   3279  C   LEU A 409     -41.372 -86.405  17.102  1.00  0.48           C  
ATOM   3280  CB  LEU A 409     -43.704 -85.628  17.566  1.00  0.47           C  
ATOM   3281  O   LEU A 409     -41.149 -86.307  15.893  1.00  0.46           O  
ATOM   3282  CG  LEU A 409     -45.036 -85.845  16.845  1.00  0.47           C  
ATOM   3283  CD1 LEU A 409     -46.190 -85.330  17.698  1.00  0.44           C  
ATOM   3284  CD2 LEU A 409     -45.023 -85.160  15.482  1.00  0.44           C  
ATOM   3285  N   LYS A 410     -40.105 -86.601  17.766  1.00  0.49           N  
ATOM   3286  CA  LYS A 410     -38.676 -86.898  17.717  1.00  0.49           C  
ATOM   3287  C   LYS A 410     -38.431 -88.392  17.532  1.00  0.49           C  
ATOM   3288  CB  LYS A 410     -37.982 -86.406  18.987  1.00  0.45           C  
ATOM   3289  O   LYS A 410     -37.468 -88.792  16.876  1.00  0.46           O  
ATOM   3290  CG  LYS A 410     -36.753 -85.547  18.728  1.00  0.44           C  
ATOM   3291  CD  LYS A 410     -36.099 -85.099  20.030  1.00  0.48           C  
ATOM   3292  CE  LYS A 410     -34.882 -84.221  19.772  1.00  0.38           C  
ATOM   3293  NZ  LYS A 410     -34.277 -83.725  21.044  1.00  0.36           N  
ATOM   3294  N   GLU A 411     -39.370 -89.320  17.801  1.00  0.53           N  
ATOM   3295  CA  GLU A 411     -39.323 -90.777  17.714  1.00  0.53           C  
ATOM   3296  C   GLU A 411     -40.220 -91.292  16.592  1.00  0.53           C  
ATOM   3297  CB  GLU A 411     -39.732 -91.409  19.047  1.00  0.49           C  
ATOM   3298  O   GLU A 411     -39.868 -92.249  15.899  1.00  0.50           O  
ATOM   3299  CG  GLU A 411     -38.933 -92.652  19.409  1.00  0.47           C  
ATOM   3300  CD  GLU A 411     -37.705 -92.352  20.254  1.00  0.50           C  
ATOM   3301  OE1 GLU A 411     -37.444 -91.163  20.543  1.00  0.50           O  
ATOM   3302  OE2 GLU A 411     -36.999 -93.314  20.629  1.00  0.45           O  
ATOM   3303  N   THR A 412     -41.147 -90.623  15.914  1.00  0.54           N  
ATOM   3304  CA  THR A 412     -41.993 -91.022  14.794  1.00  0.54           C  
ATOM   3305  C   THR A 412     -41.647 -90.220  13.543  1.00  0.53           C  
ATOM   3306  CB  THR A 412     -43.485 -90.838  15.129  1.00  0.49           C  
ATOM   3307  O   THR A 412     -41.633 -90.763  12.436  1.00  0.50           O  
ATOM   3308  CG2 THR A 412     -44.356 -91.757  14.279  1.00  0.46           C  
ATOM   3309  OG1 THR A 412     -43.700 -91.141  16.513  1.00  0.50           O  
ATOM   3310  N   LYS A 413     -40.566 -89.205  13.441  1.00  0.58           N  
ATOM   3311  CA  LYS A 413     -39.759 -88.548  12.417  1.00  0.59           C  
ATOM   3312  C   LYS A 413     -38.296 -88.973  12.514  1.00  0.57           C  
ATOM   3313  CB  LYS A 413     -39.872 -87.028  12.538  1.00  0.54           C  
ATOM   3314  O   LYS A 413     -37.615 -89.109  11.495  1.00  0.55           O  
ATOM   3315  CG  LYS A 413     -39.798 -86.294  11.207  1.00  0.53           C  
ATOM   3316  CD  LYS A 413     -39.941 -84.788  11.390  1.00  0.54           C  
ATOM   3317  CE  LYS A 413     -39.792 -84.047  10.069  1.00  0.47           C  
ATOM   3318  NZ  LYS A 413     -39.892 -82.567  10.249  1.00  0.42           N  
ATOM   3319  N   ARG A 414     -37.687 -89.342  13.780  1.00  0.53           N  
ATOM   3320  CA  ARG A 414     -36.523 -90.192  14.005  1.00  0.51           C  
ATOM   3321  C   ARG A 414     -36.799 -91.627  13.570  1.00  0.53           C  
ATOM   3322  CB  ARG A 414     -36.112 -90.162  15.479  1.00  0.49           C  
ATOM   3323  O   ARG A 414     -35.910 -92.306  13.052  1.00  0.50           O  
ATOM   3324  CG  ARG A 414     -34.661 -90.545  15.723  1.00  0.47           C  
ATOM   3325  CD  ARG A 414     -34.359 -90.693  17.207  1.00  0.49           C  
ATOM   3326  NE  ARG A 414     -34.890 -91.943  17.743  1.00  0.46           N  
ATOM   3327  NH1 ARG A 414     -32.822 -92.877  18.178  1.00  0.31           N  
ATOM   3328  NH2 ARG A 414     -34.736 -94.044  18.658  1.00  0.24           N  
ATOM   3329  CZ  ARG A 414     -34.148 -92.952  18.192  1.00  0.37           C  
ATOM   3330  N   LYS A 415     -37.903 -92.209  13.507  1.00  0.53           N  
ATOM   3331  CA  LYS A 415     -38.338 -93.503  12.990  1.00  0.52           C  
ATOM   3332  C   LYS A 415     -38.938 -93.364  11.593  1.00  0.52           C  
ATOM   3333  CB  LYS A 415     -39.354 -94.145  13.935  1.00  0.49           C  
ATOM   3334  O   LYS A 415     -38.781 -94.252  10.753  1.00  0.50           O  
ATOM   3335  CG  LYS A 415     -38.730 -94.829  15.143  1.00  0.48           C  
ATOM   3336  CD  LYS A 415     -39.784 -95.513  16.004  1.00  0.50           C  
ATOM   3337  CE  LYS A 415     -39.158 -96.219  17.199  1.00  0.45           C  
ATOM   3338  NZ  LYS A 415     -40.192 -96.842  18.079  1.00  0.41           N  
ATOM   3339  N   ALA A 416     -39.068 -92.191  11.016  1.00  0.55           N  
ATOM   3340  CA  ALA A 416     -39.422 -91.886   9.632  1.00  0.53           C  
ATOM   3341  C   ALA A 416     -38.239 -91.275   8.886  1.00  0.53           C  
ATOM   3342  CB  ALA A 416     -40.621 -90.942   9.586  1.00  0.51           C  
ATOM   3343  O   ALA A 416     -38.002 -91.594   7.719  1.00  0.51           O  
ATOM   3344  N   GLU A 417     -37.176 -90.756   9.445  1.00  0.54           N  
ATOM   3345  CA  GLU A 417     -35.794 -90.477   9.068  1.00  0.54           C  
ATOM   3346  C   GLU A 417     -34.855 -91.576   9.558  1.00  0.53           C  
ATOM   3347  CB  GLU A 417     -35.349 -89.120   9.621  1.00  0.51           C  
ATOM   3348  O   GLU A 417     -33.859 -91.886   8.901  1.00  0.51           O  
ATOM   3349  CG  GLU A 417     -35.815 -87.934   8.789  1.00  0.51           C  
ATOM   3350  CD  GLU A 417     -35.454 -86.592   9.404  1.00  0.53           C  
ATOM   3351  OE1 GLU A 417     -34.851 -86.569  10.501  1.00  0.56           O  
ATOM   3352  OE2 GLU A 417     -35.777 -85.554   8.784  1.00  0.51           O  
ATOM   3353  N   GLU A 418     -35.233 -92.496  10.645  1.00  0.50           N  
ATOM   3354  CA  GLU A 418     -34.674 -93.816  10.920  1.00  0.49           C  
ATOM   3355  C   GLU A 418     -35.360 -94.891  10.082  1.00  0.49           C  
ATOM   3356  CB  GLU A 418     -34.794 -94.153  12.408  1.00  0.47           C  
ATOM   3357  O   GLU A 418     -34.720 -95.852   9.650  1.00  0.47           O  
ATOM   3358  CG  GLU A 418     -33.630 -94.969  12.951  1.00  0.47           C  
ATOM   3359  CD  GLU A 418     -33.717 -95.217  14.448  1.00  0.50           C  
ATOM   3360  OE1 GLU A 418     -34.716 -94.798  15.076  1.00  0.50           O  
ATOM   3361  OE2 GLU A 418     -32.778 -95.834  14.999  1.00  0.44           O  
ATOM   3362  N   ALA A 419     -36.559 -94.721   9.505  1.00  0.50           N  
ATOM   3363  CA  ALA A 419     -37.316 -95.634   8.653  1.00  0.46           C  
ATOM   3364  C   ALA A 419     -37.023 -95.378   7.178  1.00  0.49           C  
ATOM   3365  CB  ALA A 419     -38.812 -95.499   8.927  1.00  0.45           C  
ATOM   3366  O   ALA A 419     -36.921 -96.318   6.386  1.00  0.45           O  
ATOM   3367  N   LEU A 420     -36.285 -94.252   6.931  1.00  0.54           N  
ATOM   3368  CA  LEU A 420     -35.624 -93.778   5.720  1.00  0.56           C  
ATOM   3369  C   LEU A 420     -34.107 -93.861   5.860  1.00  0.53           C  
ATOM   3370  CB  LEU A 420     -36.041 -92.339   5.408  1.00  0.52           C  
ATOM   3371  O   LEU A 420     -33.405 -94.164   4.893  1.00  0.52           O  
ATOM   3372  CG  LEU A 420     -36.724 -92.107   4.059  1.00  0.52           C  
ATOM   3373  CD1 LEU A 420     -38.058 -91.396   4.256  1.00  0.49           C  
ATOM   3374  CD2 LEU A 420     -35.817 -91.307   3.131  1.00  0.51           C  
ATOM   3375  N   ARG A 421     -33.582 -93.955   7.050  1.00  0.50           N  
ATOM   3376  CA  ARG A 421     -32.182 -94.271   7.314  1.00  0.52           C  
ATOM   3377  C   ARG A 421     -32.015 -95.735   7.704  1.00  0.50           C  
ATOM   3378  CB  ARG A 421     -31.626 -93.368   8.418  1.00  0.47           C  
ATOM   3379  O   ARG A 421     -31.057 -96.389   7.285  1.00  0.46           O  
ATOM   3380  CG  ARG A 421     -30.676 -92.293   7.915  1.00  0.48           C  
ATOM   3381  CD  ARG A 421     -30.075 -91.491   9.060  1.00  0.52           C  
ATOM   3382  NE  ARG A 421     -30.615 -90.135   9.111  1.00  0.50           N  
ATOM   3383  NH1 ARG A 421     -29.029 -89.337  10.589  1.00  0.34           N  
ATOM   3384  NH2 ARG A 421     -30.677 -87.948   9.808  1.00  0.28           N  
ATOM   3385  CZ  ARG A 421     -30.106 -89.143   9.836  1.00  0.43           C  
ATOM   3386  N   ASN A 422     -33.171 -96.339   7.965  1.00  0.50           N  
ATOM   3387  CA  ASN A 422     -33.239 -97.753   8.321  1.00  0.49           C  
ATOM   3388  C   ASN A 422     -34.407 -98.449   7.629  1.00  0.50           C  
ATOM   3389  CB  ASN A 422     -33.344 -97.920   9.838  1.00  0.46           C  
ATOM   3390  O   ASN A 422     -34.442 -99.678   7.547  1.00  0.47           O  
ATOM   3391  CG  ASN A 422     -32.032 -97.651  10.548  1.00  0.45           C  
ATOM   3392  ND2 ASN A 422     -32.106 -97.366  11.843  1.00  0.48           N  
ATOM   3393  OD1 ASN A 422     -30.961 -97.697   9.937  1.00  0.52           O  
ATOM   3394  N   ALA A 423     -35.083 -97.669   6.805  1.00  0.44           N  
ATOM   3395  CA  ALA A 423     -35.807 -98.280   5.693  1.00  0.41           C  
ATOM   3396  C   ALA A 423     -34.912 -98.414   4.464  1.00  0.44           C  
ATOM   3397  CB  ALA A 423     -37.051 -97.462   5.354  1.00  0.41           C  
ATOM   3398  O   ALA A 423     -34.581 -97.417   3.817  1.00  0.42           O  
ATOM   3399  N   GLY A 424     -34.095 -99.203   4.803  1.00  0.44           N  
ATOM   3400  CA  GLY A 424     -33.780-100.444   4.114  1.00  0.42           C  
ATOM   3401  C   GLY A 424     -32.407-100.439   3.471  1.00  0.44           C  
ATOM   3402  O   GLY A 424     -32.222 -99.866   2.395  1.00  0.41           O  
ATOM   3403  N   ALA A 425     -31.195 -99.626   4.471  1.00  0.45           N  
ATOM   3404  CA  ALA A 425     -29.949-100.248   4.910  1.00  0.45           C  
ATOM   3405  C   ALA A 425     -29.714-101.574   4.191  1.00  0.45           C  
ATOM   3406  CB  ALA A 425     -29.964-100.461   6.422  1.00  0.40           C  
ATOM   3407  O   ALA A 425     -30.568-102.463   4.222  1.00  0.40           O  
ATOM   3408  N   SER A 426     -29.631-101.569   3.127  1.00  0.40           N  
ATOM   3409  CA  SER A 426     -28.523-102.516   3.069  1.00  0.40           C  
ATOM   3410  C   SER A 426     -28.880-103.736   2.226  1.00  0.40           C  
ATOM   3411  CB  SER A 426     -28.122-102.959   4.477  1.00  0.35           C  
ATOM   3412  O   SER A 426     -28.028-104.282   1.523  1.00  0.36           O  
ATOM   3413  OG  SER A 426     -29.267-103.268   5.252  1.00  0.42           O  
ATOM   3414  N   THR A 427     -29.625-103.342   1.375  1.00  0.47           N  
ATOM   3415  CA  THR A 427     -29.521-104.687   0.822  1.00  0.45           C  
ATOM   3416  C   THR A 427     -30.481-104.866  -0.350  1.00  0.47           C  
ATOM   3417  CB  THR A 427     -29.810-105.755   1.893  1.00  0.42           C  
ATOM   3418  O   THR A 427     -30.167-105.567  -1.315  1.00  0.43           O  
ATOM   3419  CG2 THR A 427     -29.117-107.072   1.558  1.00  0.44           C  
ATOM   3420  OG1 THR A 427     -29.338-105.290   3.164  1.00  0.47           O  
ATOM   3421  N   LEU A 428     -30.775-103.942  -0.877  1.00  0.46           N  
ATOM   3422  CA  LEU A 428     -31.562-104.257  -2.064  1.00  0.45           C  
ATOM   3423  C   LEU A 428     -31.280-103.260  -3.183  1.00  0.46           C  
ATOM   3424  CB  LEU A 428     -33.056-104.259  -1.731  1.00  0.41           C  
ATOM   3425  O   LEU A 428     -31.201-103.640  -4.353  1.00  0.42           O  
ATOM   3426  CG  LEU A 428     -33.700-105.629  -1.511  1.00  0.39           C  
ATOM   3427  CD1 LEU A 428     -34.773-105.543  -0.431  1.00  0.37           C  
ATOM   3428  CD2 LEU A 428     -34.287-106.159  -2.815  1.00  0.39           C  
ATOM   3429  N   LEU A 429     -30.252-103.028  -3.009  1.00  0.41           N  
ATOM   3430  CA  LEU A 429     -30.602-102.772  -4.402  1.00  0.44           C  
ATOM   3431  C   LEU A 429     -29.637-101.772  -5.030  1.00  0.41           C  
ATOM   3432  CB  LEU A 429     -32.037-102.249  -4.506  1.00  0.37           C  
ATOM   3433  O   LEU A 429     -29.519-101.703  -6.255  1.00  0.39           O  
ATOM   3434  CG  LEU A 429     -33.127-103.298  -4.731  1.00  0.36           C  
ATOM   3435  CD1 LEU A 429     -34.448-102.827  -4.132  1.00  0.33           C  
ATOM   3436  CD2 LEU A 429     -33.284-103.596  -6.218  1.00  0.35           C  
ATOM   3437  N   ALA A 430     -28.147-102.112  -4.308  1.00  0.46           N  
ATOM   3438  CA  ALA A 430     -27.006-102.585  -5.088  1.00  0.42           C  
ATOM   3439  C   ALA A 430     -27.459-103.174  -6.421  1.00  0.45           C  
ATOM   3440  CB  ALA A 430     -26.211-103.619  -4.295  1.00  0.43           C  
ATOM   3441  O   ALA A 430     -26.808-102.973  -7.449  1.00  0.43           O  
ATOM   3442  N   GLN A 431     -28.870-103.110  -6.787  1.00  0.44           N  
ATOM   3443  CA  GLN A 431     -29.584-103.593  -7.964  1.00  0.41           C  
ATOM   3444  C   GLN A 431     -30.437-102.489  -8.582  1.00  0.43           C  
ATOM   3445  CB  GLN A 431     -30.460-104.795  -7.605  1.00  0.40           C  
ATOM   3446  O   GLN A 431     -30.542-102.390  -9.806  1.00  0.40           O  
ATOM   3447  CG  GLN A 431     -29.708-106.119  -7.583  1.00  0.39           C  
ATOM   3448  CD  GLN A 431     -30.582-107.282  -7.153  1.00  0.43           C  
ATOM   3449  NE2 GLN A 431     -30.034-108.491  -7.218  1.00  0.38           N  
ATOM   3450  OE1 GLN A 431     -31.740-107.097  -6.765  1.00  0.50           O  
ATOM   3451  N   GLU A 432     -30.659-101.175  -7.841  1.00  0.45           N  
ATOM   3452  CA  GLU A 432     -31.045 -99.821  -8.228  1.00  0.48           C  
ATOM   3453  C   GLU A 432     -29.877 -99.076  -8.868  1.00  0.46           C  
ATOM   3454  CB  GLU A 432     -31.565 -99.043  -7.016  1.00  0.44           C  
ATOM   3455  O   GLU A 432     -30.069 -98.302  -9.808  1.00  0.45           O  
ATOM   3456  CG  GLU A 432     -32.689 -98.071  -7.346  1.00  0.45           C  
ATOM   3457  CD  GLU A 432     -34.035 -98.496  -6.781  1.00  0.51           C  
ATOM   3458  OE1 GLU A 432     -34.114 -99.573  -6.148  1.00  0.52           O  
ATOM   3459  OE2 GLU A 432     -35.017 -97.746  -6.973  1.00  0.47           O  
ATOM   3460  N   ALA A 433     -28.657 -99.543  -8.778  1.00  0.37           N  
ATOM   3461  CA  ALA A 433     -27.341 -99.146  -9.271  1.00  0.37           C  
ATOM   3462  C   ALA A 433     -27.202 -99.437 -10.762  1.00  0.37           C  
ATOM   3463  CB  ALA A 433     -26.242 -99.860  -8.488  1.00  0.33           C  
ATOM   3464  O   ALA A 433     -26.586 -98.663 -11.498  1.00  0.34           O  
ATOM   3465  N   LYS A 434     -27.972 -99.897 -11.439  1.00  0.47           N  
ATOM   3466  CA  LYS A 434     -27.867-100.242 -12.854  1.00  0.44           C  
ATOM   3467  C   LYS A 434     -29.159 -99.913 -13.597  1.00  0.45           C  
ATOM   3468  CB  LYS A 434     -27.529-101.724 -13.022  1.00  0.42           C  
ATOM   3469  O   LYS A 434     -29.126 -99.511 -14.762  1.00  0.43           O  
ATOM   3470  CG  LYS A 434     -26.914-102.069 -14.371  1.00  0.41           C  
ATOM   3471  CD  LYS A 434     -26.415-103.508 -14.405  1.00  0.44           C  
ATOM   3472  CE  LYS A 434     -25.796-103.853 -15.753  1.00  0.39           C  
ATOM   3473  NZ  LYS A 434     -25.271-105.251 -15.780  1.00  0.38           N  
ATOM   3474  N   ARG A 435     -30.104 -99.673 -12.539  1.00  0.47           N  
ATOM   3475  CA  ARG A 435     -31.377 -99.112 -12.980  1.00  0.46           C  
ATOM   3476  C   ARG A 435     -31.252 -97.616 -13.249  1.00  0.46           C  
ATOM   3477  CB  ARG A 435     -32.467 -99.368 -11.938  1.00  0.43           C  
ATOM   3478  O   ARG A 435     -31.806 -97.107 -14.225  1.00  0.43           O  
ATOM   3479  CG  ARG A 435     -33.881 -99.260 -12.486  1.00  0.41           C  
ATOM   3480  CD  ARG A 435     -34.924 -99.362 -11.382  1.00  0.42           C  
ATOM   3481  NE  ARG A 435     -35.164 -98.070 -10.746  1.00  0.39           N  
ATOM   3482  NH1 ARG A 435     -37.468 -98.220 -10.839  1.00  0.30           N  
ATOM   3483  NH2 ARG A 435     -36.470 -96.373  -9.917  1.00  0.25           N  
ATOM   3484  CZ  ARG A 435     -36.367 -97.557 -10.502  1.00  0.35           C  
ATOM   3485  N   ILE A 436     -29.534 -97.112 -12.929  1.00  0.48           N  
ATOM   3486  CA  ILE A 436     -28.435 -96.944 -13.874  1.00  0.48           C  
ATOM   3487  C   ILE A 436     -28.932 -97.203 -15.294  1.00  0.48           C  
ATOM   3488  CB  ILE A 436     -27.255 -97.883 -13.539  1.00  0.42           C  
ATOM   3489  O   ILE A 436     -28.527 -96.516 -16.235  1.00  0.44           O  
ATOM   3490  CG1 ILE A 436     -26.636 -97.503 -12.189  1.00  0.44           C  
ATOM   3491  CG2 ILE A 436     -26.204 -97.847 -14.653  1.00  0.44           C  
ATOM   3492  CD1 ILE A 436     -25.594 -98.492 -11.685  1.00  0.41           C  
ATOM   3493  N   GLY A 437     -29.542 -96.512 -14.924  1.00  0.41           N  
ATOM   3494  CA  GLY A 437     -28.589 -96.225 -15.984  1.00  0.40           C  
ATOM   3495  C   GLY A 437     -29.245 -96.011 -17.335  1.00  0.41           C  
ATOM   3496  O   GLY A 437     -28.921 -95.057 -18.044  1.00  0.38           O  
ATOM   3497  N   LEU A 438     -30.105 -95.573 -17.564  1.00  0.53           N  
ATOM   3498  CA  LEU A 438     -30.468 -95.417 -18.968  1.00  0.52           C  
ATOM   3499  C   LEU A 438     -31.964 -95.159 -19.118  1.00  0.51           C  
ATOM   3500  CB  LEU A 438     -30.071 -96.662 -19.766  1.00  0.47           C  
ATOM   3501  O   LEU A 438     -32.377 -94.326 -19.927  1.00  0.48           O  
ATOM   3502  CG  LEU A 438     -28.604 -96.754 -20.192  1.00  0.46           C  
ATOM   3503  CD1 LEU A 438     -28.241 -98.196 -20.531  1.00  0.41           C  
ATOM   3504  CD2 LEU A 438     -28.333 -95.836 -21.379  1.00  0.43           C  
ATOM   3505  N   ASP A 439     -32.809 -95.389 -17.972  1.00  0.54           N  
ATOM   3506  CA  ASP A 439     -34.238 -95.091 -17.959  1.00  0.56           C  
ATOM   3507  C   ASP A 439     -34.517 -93.765 -17.256  1.00  0.53           C  
ATOM   3508  CB  ASP A 439     -35.015 -96.220 -17.279  1.00  0.51           C  
ATOM   3509  O   ASP A 439     -35.406 -93.015 -17.665  1.00  0.52           O  
ATOM   3510  CG  ASP A 439     -35.798 -97.076 -18.259  1.00  0.50           C  
ATOM   3511  OD1 ASP A 439     -35.696 -96.849 -19.484  1.00  0.51           O  
ATOM   3512  OD2 ASP A 439     -36.526 -97.984 -17.802  1.00  0.53           O  
ATOM   3513  N   SER A 440     -33.378 -93.224 -16.538  1.00  0.40           N  
ATOM   3514  CA  SER A 440     -33.113 -91.905 -15.974  1.00  0.40           C  
ATOM   3515  C   SER A 440     -32.755 -90.899 -17.063  1.00  0.40           C  
ATOM   3516  CB  SER A 440     -31.984 -91.978 -14.945  1.00  0.38           C  
ATOM   3517  O   SER A 440     -33.068 -89.712 -16.946  1.00  0.39           O  
ATOM   3518  OG  SER A 440     -31.948 -93.254 -14.328  1.00  0.48           O  
ATOM   3519  N   VAL A 441     -32.276 -91.171 -18.310  1.00  0.47           N  
ATOM   3520  CA  VAL A 441     -32.027 -90.297 -19.451  1.00  0.48           C  
ATOM   3521  C   VAL A 441     -33.332 -90.043 -20.202  1.00  0.46           C  
ATOM   3522  CB  VAL A 441     -30.971 -90.897 -20.406  1.00  0.43           C  
ATOM   3523  O   VAL A 441     -33.629 -88.906 -20.577  1.00  0.44           O  
ATOM   3524  CG1 VAL A 441     -30.835 -90.045 -21.666  1.00  0.40           C  
ATOM   3525  CG2 VAL A 441     -29.624 -91.026 -19.697  1.00  0.41           C  
ATOM   3526  N   ALA A 442     -34.163 -90.651 -20.084  1.00  0.53           N  
ATOM   3527  CA  ALA A 442     -35.309 -90.580 -20.986  1.00  0.55           C  
ATOM   3528  C   ALA A 442     -36.568 -90.142 -20.242  1.00  0.52           C  
ATOM   3529  CB  ALA A 442     -35.538 -91.930 -21.663  1.00  0.49           C  
ATOM   3530  O   ALA A 442     -37.362 -89.355 -20.762  1.00  0.50           O  
ATOM   3531  N   ARG A 443     -36.550 -90.342 -18.921  1.00  0.46           N  
ATOM   3532  CA  ARG A 443     -37.483 -89.814 -17.931  1.00  0.47           C  
ATOM   3533  C   ARG A 443     -37.021 -88.455 -17.414  1.00  0.46           C  
ATOM   3534  CB  ARG A 443     -37.642 -90.792 -16.765  1.00  0.44           C  
ATOM   3535  O   ARG A 443     -37.843 -87.597 -17.086  1.00  0.44           O  
ATOM   3536  CG  ARG A 443     -38.629 -91.916 -17.035  1.00  0.43           C  
ATOM   3537  CD  ARG A 443     -38.742 -92.864 -15.849  1.00  0.46           C  
ATOM   3538  NE  ARG A 443     -39.532 -94.047 -16.177  1.00  0.43           N  
ATOM   3539  NH1 ARG A 443     -39.707 -94.790 -13.997  1.00  0.30           N  
ATOM   3540  NH2 ARG A 443     -40.684 -95.975 -15.698  1.00  0.25           N  
ATOM   3541  CZ  ARG A 443     -39.973 -94.934 -15.290  1.00  0.35           C  
ATOM   3542  N   LEU A 444     -35.722 -88.173 -17.762  1.00  0.46           N  
ATOM   3543  CA  LEU A 444     -35.109 -86.864 -17.570  1.00  0.48           C  
ATOM   3544  C   LEU A 444     -35.549 -85.892 -18.660  1.00  0.46           C  
ATOM   3545  CB  LEU A 444     -33.582 -86.982 -17.562  1.00  0.44           C  
ATOM   3546  O   LEU A 444     -35.794 -84.715 -18.386  1.00  0.45           O  
ATOM   3547  CG  LEU A 444     -32.863 -86.400 -16.344  1.00  0.44           C  
ATOM   3548  CD1 LEU A 444     -32.055 -87.483 -15.638  1.00  0.41           C  
ATOM   3549  CD2 LEU A 444     -31.966 -85.239 -16.757  1.00  0.42           C  
ATOM   3550  N   GLU A 445     -35.890 -86.297 -19.732  1.00  0.51           N  
ATOM   3551  CA  GLU A 445     -36.483 -85.508 -20.808  1.00  0.53           C  
ATOM   3552  C   GLU A 445     -37.995 -85.395 -20.641  1.00  0.50           C  
ATOM   3553  CB  GLU A 445     -36.148 -86.120 -22.171  1.00  0.47           C  
ATOM   3554  O   GLU A 445     -38.580 -84.348 -20.926  1.00  0.48           O  
ATOM   3555  CG  GLU A 445     -34.854 -85.600 -22.778  1.00  0.47           C  
ATOM   3556  CD  GLU A 445     -35.069 -84.794 -24.050  1.00  0.50           C  
ATOM   3557  OE1 GLU A 445     -36.188 -84.831 -24.609  1.00  0.53           O  
ATOM   3558  OE2 GLU A 445     -34.110 -84.121 -24.490  1.00  0.48           O  
ATOM   3559  N   ALA A 446     -38.732 -86.289 -19.933  1.00  0.49           N  
ATOM   3560  CA  ALA A 446     -40.128 -86.274 -19.505  1.00  0.52           C  
ATOM   3561  C   ALA A 446     -40.298 -85.470 -18.219  1.00  0.48           C  
ATOM   3562  CB  ALA A 446     -40.641 -87.699 -19.311  1.00  0.47           C  
ATOM   3563  O   ALA A 446     -41.281 -84.742 -18.060  1.00  0.47           O  
ATOM   3564  N   PHE A 447     -39.115 -85.362 -17.668  1.00  0.41           N  
ATOM   3565  CA  PHE A 447     -38.588 -84.565 -16.567  1.00  0.41           C  
ATOM   3566  C   PHE A 447     -38.236 -83.158 -17.037  1.00  0.41           C  
ATOM   3567  CB  PHE A 447     -37.355 -85.238 -15.956  1.00  0.38           C  
ATOM   3568  O   PHE A 447     -38.516 -82.178 -16.343  1.00  0.39           O  
ATOM   3569  CG  PHE A 447     -36.883 -84.597 -14.679  1.00  0.37           C  
ATOM   3570  CD1 PHE A 447     -37.469 -84.927 -13.463  1.00  0.34           C  
ATOM   3571  CD2 PHE A 447     -35.854 -83.665 -14.694  1.00  0.37           C  
ATOM   3572  CE1 PHE A 447     -37.035 -84.335 -12.278  1.00  0.35           C  
ATOM   3573  CE2 PHE A 447     -35.415 -83.070 -13.515  1.00  0.40           C  
ATOM   3574  CZ  PHE A 447     -36.007 -83.406 -12.309  1.00  0.31           C  
ATOM   3575  N   LYS A 448     -37.951 -82.897 -18.034  1.00  0.47           N  
ATOM   3576  CA  LYS A 448     -37.808 -81.571 -18.629  1.00  0.51           C  
ATOM   3577  C   LYS A 448     -39.167 -80.985 -19.001  1.00  0.47           C  
ATOM   3578  CB  LYS A 448     -36.906 -81.630 -19.863  1.00  0.45           C  
ATOM   3579  O   LYS A 448     -39.397 -79.785 -18.841  1.00  0.45           O  
ATOM   3580  CG  LYS A 448     -35.709 -80.693 -19.800  1.00  0.45           C  
ATOM   3581  CD  LYS A 448     -34.821 -80.838 -21.030  1.00  0.50           C  
ATOM   3582  CE  LYS A 448     -33.632 -79.888 -20.977  1.00  0.42           C  
ATOM   3583  NZ  LYS A 448     -32.747 -80.041 -22.170  1.00  0.39           N  
ATOM   3584  N   SER A 449     -40.168 -81.638 -19.430  1.00  0.51           N  
ATOM   3585  CA  SER A 449     -41.533 -81.311 -19.831  1.00  0.54           C  
ATOM   3586  C   SER A 449     -42.467 -81.267 -18.627  1.00  0.50           C  
ATOM   3587  CB  SER A 449     -42.050 -82.326 -20.851  1.00  0.47           C  
ATOM   3588  O   SER A 449     -43.362 -80.421 -18.559  1.00  0.48           O  
ATOM   3589  OG  SER A 449     -43.441 -82.159 -21.067  1.00  0.53           O  
ATOM   3590  N   GLN A 450     -42.057 -81.965 -17.558  1.00  0.43           N  
ATOM   3591  CA  GLN A 450     -42.579 -82.089 -16.201  1.00  0.45           C  
ATOM   3592  C   GLN A 450     -41.971 -81.035 -15.280  1.00  0.43           C  
ATOM   3593  CB  GLN A 450     -42.309 -83.489 -15.647  1.00  0.41           C  
ATOM   3594  O   GLN A 450     -42.642 -80.531 -14.377  1.00  0.42           O  
ATOM   3595  CG  GLN A 450     -43.454 -84.469 -15.869  1.00  0.41           C  
ATOM   3596  CD  GLN A 450     -43.156 -85.852 -15.322  1.00  0.46           C  
ATOM   3597  NE2 GLN A 450     -44.148 -86.735 -15.370  1.00  0.36           N  
ATOM   3598  OE1 GLN A 450     -42.043 -86.126 -14.861  1.00  0.50           O  
ATOM   3599  N   THR A 451     -40.801 -80.465 -15.766  1.00  0.40           N  
ATOM   3600  CA  THR A 451     -40.026 -79.409 -15.125  1.00  0.42           C  
ATOM   3601  C   THR A 451     -40.581 -78.034 -15.489  1.00  0.40           C  
ATOM   3602  CB  THR A 451     -38.540 -79.487 -15.522  1.00  0.38           C  
ATOM   3603  O   THR A 451     -40.523 -77.103 -14.684  1.00  0.39           O  
ATOM   3604  CG2 THR A 451     -37.660 -79.757 -14.306  1.00  0.40           C  
ATOM   3605  OG1 THR A 451     -38.360 -80.545 -16.472  1.00  0.41           O  
ATOM   3606  N   THR A 452     -41.526 -77.931 -16.480  1.00  0.51           N  
ATOM   3607  CA  THR A 452     -42.398 -76.794 -16.753  1.00  0.53           C  
ATOM   3608  C   THR A 452     -43.653 -76.856 -15.887  1.00  0.50           C  
ATOM   3609  CB  THR A 452     -42.799 -76.741 -18.239  1.00  0.48           C  
ATOM   3610  O   THR A 452     -44.125 -75.829 -15.393  1.00  0.50           O  
ATOM   3611  CG2 THR A 452     -43.182 -75.324 -18.655  1.00  0.47           C  
ATOM   3612  OG1 THR A 452     -41.696 -77.180 -19.041  1.00  0.49           O  
ATOM   3613  N   SER A 453     -44.301 -77.990 -15.394  1.00  0.47           N  
ATOM   3614  CA  SER A 453     -45.431 -78.311 -14.529  1.00  0.51           C  
ATOM   3615  C   SER A 453     -44.994 -78.438 -13.073  1.00  0.46           C  
ATOM   3616  CB  SER A 453     -46.103 -79.608 -14.983  1.00  0.44           C  
ATOM   3617  O   SER A 453     -45.727 -78.046 -12.163  1.00  0.45           O  
ATOM   3618  OG  SER A 453     -46.923 -79.380 -16.115  1.00  0.52           O  
ATOM   3619  N   ALA A 454     -43.703 -78.754 -12.732  1.00  0.44           N  
ATOM   3620  CA  ALA A 454     -42.860 -78.708 -11.540  1.00  0.46           C  
ATOM   3621  C   ALA A 454     -42.516 -77.269 -11.167  1.00  0.44           C  
ATOM   3622  CB  ALA A 454     -41.584 -79.517 -11.759  1.00  0.41           C  
ATOM   3623  O   ALA A 454     -42.407 -76.936  -9.984  1.00  0.42           O  
ATOM   3624  N   GLN A 455     -42.623 -76.410 -12.106  1.00  0.47           N  
ATOM   3625  CA  GLN A 455     -42.663 -74.956 -11.995  1.00  0.50           C  
ATOM   3626  C   GLN A 455     -43.891 -74.498 -11.213  1.00  0.47           C  
ATOM   3627  CB  GLN A 455     -42.653 -74.310 -13.381  1.00  0.45           C  
ATOM   3628  O   GLN A 455     -43.813 -73.558 -10.419  1.00  0.46           O  
ATOM   3629  CG  GLN A 455     -41.380 -73.532 -13.687  1.00  0.45           C  
ATOM   3630  CD  GLN A 455     -41.348 -72.993 -15.105  1.00  0.49           C  
ATOM   3631  NE2 GLN A 455     -40.433 -72.067 -15.367  1.00  0.41           N  
ATOM   3632  OE1 GLN A 455     -42.139 -73.408 -15.959  1.00  0.53           O  
ATOM   3633  N   THR A 456     -44.958 -75.016 -11.071  1.00  0.53           N  
ATOM   3634  CA  THR A 456     -46.192 -74.783 -10.328  1.00  0.55           C  
ATOM   3635  C   THR A 456     -46.184 -75.553  -9.011  1.00  0.52           C  
ATOM   3636  CB  THR A 456     -47.427 -75.186 -11.154  1.00  0.50           C  
ATOM   3637  O   THR A 456     -46.642 -75.046  -7.985  1.00  0.51           O  
ATOM   3638  CG2 THR A 456     -48.673 -74.448 -10.676  1.00  0.49           C  
ATOM   3639  OG1 THR A 456     -47.197 -74.869 -12.532  1.00  0.53           O  
ATOM   3640  N   ALA A 457     -45.421 -76.460  -8.782  1.00  0.50           N  
ATOM   3641  CA  ALA A 457     -45.205 -77.294  -7.602  1.00  0.51           C  
ATOM   3642  C   ALA A 457     -43.893 -76.936  -6.911  1.00  0.49           C  
ATOM   3643  CB  ALA A 457     -45.215 -78.771  -7.986  1.00  0.46           C  
ATOM   3644  O   ALA A 457     -43.813 -76.933  -5.680  1.00  0.47           O  
ATOM   3645  N   LEU A 458     -42.980 -76.252  -7.575  1.00  0.44           N  
ATOM   3646  CA  LEU A 458     -41.676 -75.751  -7.153  1.00  0.44           C  
ATOM   3647  C   LEU A 458     -41.816 -74.422  -6.418  1.00  0.43           C  
ATOM   3648  CB  LEU A 458     -40.749 -75.585  -8.360  1.00  0.40           C  
ATOM   3649  O   LEU A 458     -41.042 -74.129  -5.504  1.00  0.42           O  
ATOM   3650  CG  LEU A 458     -39.778 -76.735  -8.632  1.00  0.40           C  
ATOM   3651  CD1 LEU A 458     -39.542 -76.887 -10.131  1.00  0.37           C  
ATOM   3652  CD2 LEU A 458     -38.460 -76.507  -7.899  1.00  0.40           C  
ATOM   3653  N   SER A 459     -42.913 -73.859  -6.590  1.00  0.51           N  
ATOM   3654  CA  SER A 459     -43.400 -72.710  -5.835  1.00  0.55           C  
ATOM   3655  C   SER A 459     -43.941 -73.132  -4.473  1.00  0.51           C  
ATOM   3656  CB  SER A 459     -44.489 -71.976  -6.620  1.00  0.48           C  
ATOM   3657  O   SER A 459     -43.815 -72.394  -3.494  1.00  0.50           O  
ATOM   3658  OG  SER A 459     -44.501 -70.597  -6.294  1.00  0.51           O  
ATOM   3659  N   GLY A 460     -44.326 -74.389  -4.218  1.00  0.50           N  
ATOM   3660  CA  GLY A 460     -44.708 -75.068  -2.989  1.00  0.51           C  
ATOM   3661  C   GLY A 460     -43.542 -75.742  -2.292  1.00  0.50           C  
ATOM   3662  O   GLY A 460     -43.419 -75.672  -1.068  1.00  0.48           O  
ATOM   3663  N   ASP A 461     -42.367 -76.032  -2.865  1.00  0.46           N  
ATOM   3664  CA  ASP A 461     -41.207 -76.766  -2.368  1.00  0.47           C  
ATOM   3665  C   ASP A 461     -40.039 -75.824  -2.089  1.00  0.45           C  
ATOM   3666  CB  ASP A 461     -40.786 -77.844  -3.369  1.00  0.42           C  
ATOM   3667  O   ASP A 461     -39.262 -76.049  -1.159  1.00  0.44           O  
ATOM   3668  CG  ASP A 461     -41.552 -79.144  -3.198  1.00  0.42           C  
ATOM   3669  OD1 ASP A 461     -42.163 -79.356  -2.128  1.00  0.46           O  
ATOM   3670  OD2 ASP A 461     -41.543 -79.965  -4.141  1.00  0.46           O  
ATOM   3671  N   LEU A 462     -40.015 -74.666  -2.595  1.00  0.52           N  
ATOM   3672  CA  LEU A 462     -39.068 -73.596  -2.302  1.00  0.52           C  
ATOM   3673  C   LEU A 462     -39.163 -73.171  -0.840  1.00  0.51           C  
ATOM   3674  CB  LEU A 462     -39.321 -72.392  -3.213  1.00  0.49           C  
ATOM   3675  O   LEU A 462     -38.145 -72.902  -0.200  1.00  0.50           O  
ATOM   3676  CG  LEU A 462     -38.094 -71.798  -3.907  1.00  0.48           C  
ATOM   3677  CD1 LEU A 462     -38.241 -71.899  -5.422  1.00  0.44           C  
ATOM   3678  CD2 LEU A 462     -37.888 -70.348  -3.481  1.00  0.46           C  
ATOM   3679  N   ASP A 463     -40.232 -73.262  -0.347  1.00  0.59           N  
ATOM   3680  CA  ASP A 463     -40.542 -73.060   1.065  1.00  0.60           C  
ATOM   3681  C   ASP A 463     -39.928 -74.162   1.926  1.00  0.58           C  
ATOM   3682  CB  ASP A 463     -42.056 -73.008   1.280  1.00  0.55           C  
ATOM   3683  O   ASP A 463     -39.436 -73.897   3.025  1.00  0.58           O  
ATOM   3684  CG  ASP A 463     -42.657 -71.656   0.938  1.00  0.53           C  
ATOM   3685  OD1 ASP A 463     -41.909 -70.658   0.860  1.00  0.56           O  
ATOM   3686  OD2 ASP A 463     -43.891 -71.587   0.749  1.00  0.61           O  
ATOM   3687  N   ALA A 464     -39.631 -75.325   1.404  1.00  0.56           N  
ATOM   3688  CA  ALA A 464     -39.081 -76.474   2.119  1.00  0.57           C  
ATOM   3689  C   ALA A 464     -37.576 -76.593   1.892  1.00  0.54           C  
ATOM   3690  CB  ALA A 464     -39.784 -77.758   1.683  1.00  0.52           C  
ATOM   3691  O   ALA A 464     -36.832 -76.962   2.804  1.00  0.53           O  
ATOM   3692  N   LEU A 465     -36.969 -75.922   1.001  1.00  0.46           N  
ATOM   3693  CA  LEU A 465     -35.542 -76.037   0.719  1.00  0.46           C  
ATOM   3694  C   LEU A 465     -34.758 -74.940   1.431  1.00  0.45           C  
ATOM   3695  CB  LEU A 465     -35.286 -75.968  -0.788  1.00  0.42           C  
ATOM   3696  O   LEU A 465     -33.628 -75.165   1.871  1.00  0.44           O  
ATOM   3697  CG  LEU A 465     -34.082 -76.755  -1.308  1.00  0.42           C  
ATOM   3698  CD1 LEU A 465     -34.517 -78.138  -1.782  1.00  0.39           C  
ATOM   3699  CD2 LEU A 465     -33.389 -75.993  -2.432  1.00  0.41           C  
ATOM   3700  N   LYS A 466     -35.218 -74.046   1.877  1.00  0.57           N  
ATOM   3701  CA  LYS A 466     -34.762 -73.024   2.815  1.00  0.58           C  
ATOM   3702  C   LYS A 466     -34.361 -73.644   4.151  1.00  0.55           C  
ATOM   3703  CB  LYS A 466     -35.848 -71.970   3.031  1.00  0.53           C  
ATOM   3704  O   LYS A 466     -33.419 -73.181   4.798  1.00  0.54           O  
ATOM   3705  CG  LYS A 466     -35.771 -70.794   2.068  1.00  0.51           C  
ATOM   3706  CD  LYS A 466     -36.891 -69.793   2.317  1.00  0.54           C  
ATOM   3707  CE  LYS A 466     -36.823 -68.624   1.344  1.00  0.44           C  
ATOM   3708  NZ  LYS A 466     -38.001 -67.716   1.486  1.00  0.40           N  
ATOM   3709  N   ARG A 467     -34.855 -74.730   4.472  1.00  0.58           N  
ATOM   3710  CA  ARG A 467     -34.640 -75.476   5.708  1.00  0.59           C  
ATOM   3711  C   ARG A 467     -33.476 -76.450   5.565  1.00  0.57           C  
ATOM   3712  CB  ARG A 467     -35.909 -76.231   6.108  1.00  0.53           C  
ATOM   3713  O   ARG A 467     -32.696 -76.635   6.502  1.00  0.56           O  
ATOM   3714  CG  ARG A 467     -36.850 -75.431   6.995  1.00  0.52           C  
ATOM   3715  CD  ARG A 467     -38.072 -76.243   7.399  1.00  0.54           C  
ATOM   3716  NE  ARG A 467     -39.310 -75.620   6.937  1.00  0.48           N  
ATOM   3717  NH1 ARG A 467     -40.704 -77.160   7.947  1.00  0.33           N  
ATOM   3718  NH2 ARG A 467     -41.589 -75.426   6.736  1.00  0.26           N  
ATOM   3719  CZ  ARG A 467     -40.532 -76.070   7.207  1.00  0.43           C  
ATOM   3720  N   THR A 468     -33.091 -76.671   4.441  1.00  0.55           N  
ATOM   3721  CA  THR A 468     -32.083 -77.713   4.285  1.00  0.54           C  
ATOM   3722  C   THR A 468     -30.711 -77.102   4.016  1.00  0.54           C  
ATOM   3723  CB  THR A 468     -32.450 -78.680   3.144  1.00  0.49           C  
ATOM   3724  O   THR A 468     -29.696 -77.600   4.509  1.00  0.51           O  
ATOM   3725  CG2 THR A 468     -31.568 -79.923   3.171  1.00  0.45           C  
ATOM   3726  OG1 THR A 468     -33.820 -79.077   3.284  1.00  0.48           O  
ATOM   3727  N   ILE A 469     -30.618 -75.816   3.759  1.00  0.51           N  
ATOM   3728  CA  ILE A 469     -29.342 -75.160   3.494  1.00  0.51           C  
ATOM   3729  C   ILE A 469     -28.739 -74.658   4.803  1.00  0.51           C  
ATOM   3730  CB  ILE A 469     -29.504 -73.992   2.495  1.00  0.46           C  
ATOM   3731  O   ILE A 469     -27.532 -74.784   5.027  1.00  0.49           O  
ATOM   3732  CG1 ILE A 469     -29.850 -74.526   1.100  1.00  0.41           C  
ATOM   3733  CG2 ILE A 469     -28.234 -73.137   2.455  1.00  0.41           C  
ATOM   3734  CD1 ILE A 469     -30.237 -73.444   0.102  1.00  0.37           C  
ATOM   3735  N   ALA A 470     -29.360 -74.353   5.649  1.00  0.59           N  
ATOM   3736  CA  ALA A 470     -28.956 -73.889   6.974  1.00  0.61           C  
ATOM   3737  C   ALA A 470     -28.452 -75.047   7.830  1.00  0.58           C  
ATOM   3738  CB  ALA A 470     -30.120 -73.185   7.668  1.00  0.55           C  
ATOM   3739  O   ALA A 470     -27.549 -74.872   8.652  1.00  0.57           O  
ATOM   3740  N   ASN A 471     -28.839 -76.385   7.672  1.00  0.58           N  
ATOM   3741  CA  ASN A 471     -28.531 -77.428   8.645  1.00  0.58           C  
ATOM   3742  C   ASN A 471     -27.593 -78.481   8.060  1.00  0.57           C  
ATOM   3743  CB  ASN A 471     -29.816 -78.086   9.152  1.00  0.52           C  
ATOM   3744  O   ASN A 471     -26.809 -79.093   8.788  1.00  0.54           O  
ATOM   3745  CG  ASN A 471     -30.585 -77.201  10.113  1.00  0.50           C  
ATOM   3746  ND2 ASN A 471     -31.874 -77.477  10.272  1.00  0.50           N  
ATOM   3747  OD1 ASN A 471     -30.026 -76.275  10.707  1.00  0.52           O  
ATOM   3748  N   ASP A 472     -27.310 -78.296   6.841  1.00  0.57           N  
ATOM   3749  CA  ASP A 472     -26.512 -79.438   6.406  1.00  0.56           C  
ATOM   3750  C   ASP A 472     -25.387 -78.998   5.472  1.00  0.56           C  
ATOM   3751  CB  ASP A 472     -27.395 -80.477   5.712  1.00  0.51           C  
ATOM   3752  O   ASP A 472     -24.338 -79.642   5.408  1.00  0.54           O  
ATOM   3753  CG  ASP A 472     -28.141 -81.368   6.690  1.00  0.48           C  
ATOM   3754  OD1 ASP A 472     -27.729 -81.462   7.866  1.00  0.51           O  
ATOM   3755  OD2 ASP A 472     -29.148 -81.984   6.279  1.00  0.55           O  
ATOM   3756  N   ILE A 473     -25.571 -77.533   5.082  1.00  0.48           N  
ATOM   3757  CA  ILE A 473     -24.548 -77.194   4.099  1.00  0.47           C  
ATOM   3758  C   ILE A 473     -23.487 -76.305   4.744  1.00  0.48           C  
ATOM   3759  CB  ILE A 473     -25.159 -76.490   2.867  1.00  0.42           C  
ATOM   3760  O   ILE A 473     -22.292 -76.466   4.484  1.00  0.45           O  
ATOM   3761  CG1 ILE A 473     -26.089 -77.447   2.112  1.00  0.39           C  
ATOM   3762  CG2 ILE A 473     -24.057 -75.959   1.946  1.00  0.39           C  
ATOM   3763  CD1 ILE A 473     -26.840 -76.799   0.957  1.00  0.34           C  
ATOM   3764  N   ARG A 474     -23.776 -75.831   5.762  1.00  0.55           N  
ATOM   3765  CA  ARG A 474     -22.862 -74.942   6.471  1.00  0.58           C  
ATOM   3766  C   ARG A 474     -21.847 -75.736   7.286  1.00  0.55           C  
ATOM   3767  CB  ARG A 474     -23.638 -73.990   7.384  1.00  0.50           C  
ATOM   3768  O   ARG A 474     -20.666 -75.385   7.328  1.00  0.53           O  
ATOM   3769  CG  ARG A 474     -23.747 -72.572   6.847  1.00  0.49           C  
ATOM   3770  CD  ARG A 474     -24.430 -71.643   7.841  1.00  0.53           C  
ATOM   3771  NE  ARG A 474     -24.778 -70.363   7.231  1.00  0.43           N  
ATOM   3772  NH1 ARG A 474     -25.801 -69.507   9.117  1.00  0.30           N  
ATOM   3773  NH2 ARG A 474     -25.688 -68.255   7.200  1.00  0.25           N  
ATOM   3774  CZ  ARG A 474     -25.422 -69.378   7.851  1.00  0.39           C  
ATOM   3775  N   PRO A 475     -22.030 -76.965   7.893  1.00  0.55           N  
ATOM   3776  CA  PRO A 475     -20.928 -77.719   8.494  1.00  0.57           C  
ATOM   3777  C   PRO A 475     -20.127 -78.513   7.465  1.00  0.54           C  
ATOM   3778  CB  PRO A 475     -21.635 -78.655   9.477  1.00  0.51           C  
ATOM   3779  O   PRO A 475     -18.930 -78.744   7.654  1.00  0.52           O  
ATOM   3780  CG  PRO A 475     -23.062 -78.212   9.467  1.00  0.51           C  
ATOM   3781  CD  PRO A 475     -23.262 -77.272   8.313  1.00  0.53           C  
ATOM   3782  N   LYS A 476     -20.739 -78.610   6.285  1.00  0.49           N  
ATOM   3783  CA  LYS A 476     -19.964 -79.241   5.221  1.00  0.49           C  
ATOM   3784  C   LYS A 476     -19.208 -78.200   4.400  1.00  0.49           C  
ATOM   3785  CB  LYS A 476     -20.874 -80.067   4.310  1.00  0.45           C  
ATOM   3786  O   LYS A 476     -18.131 -78.481   3.871  1.00  0.47           O  
ATOM   3787  CG  LYS A 476     -21.213 -81.445   4.860  1.00  0.44           C  
ATOM   3788  CD  LYS A 476     -22.088 -82.232   3.893  1.00  0.47           C  
ATOM   3789  CE  LYS A 476     -22.426 -83.612   4.440  1.00  0.40           C  
ATOM   3790  NZ  LYS A 476     -23.397 -84.333   3.564  1.00  0.39           N  
ATOM   3791  N   GLN A 477     -19.587 -76.979   4.738  1.00  0.44           N  
ATOM   3792  CA  GLN A 477     -18.822 -75.848   4.223  1.00  0.44           C  
ATOM   3793  C   GLN A 477     -17.714 -75.447   5.193  1.00  0.44           C  
ATOM   3794  CB  GLN A 477     -19.741 -74.656   3.953  1.00  0.42           C  
ATOM   3795  O   GLN A 477     -16.614 -75.083   4.771  1.00  0.44           O  
ATOM   3796  CG  GLN A 477     -19.297 -73.790   2.782  1.00  0.41           C  
ATOM   3797  CD  GLN A 477     -20.267 -72.663   2.484  1.00  0.47           C  
ATOM   3798  NE2 GLN A 477     -19.829 -71.699   1.682  1.00  0.39           N  
ATOM   3799  OE1 GLN A 477     -21.403 -72.659   2.969  1.00  0.50           O  
ATOM   3800  N   ALA A 478     -17.711 -75.642   6.588  1.00  0.54           N  
ATOM   3801  CA  ALA A 478     -16.599 -75.699   7.533  1.00  0.56           C  
ATOM   3802  C   ALA A 478     -15.716 -76.916   7.268  1.00  0.54           C  
ATOM   3803  CB  ALA A 478     -17.121 -75.728   8.968  1.00  0.51           C  
ATOM   3804  O   ALA A 478     -14.498 -76.858   7.451  1.00  0.52           O  
ATOM   3805  N   GLN A 479     -16.299 -77.952   6.522  1.00  0.51           N  
ATOM   3806  CA  GLN A 479     -15.411 -79.001   6.031  1.00  0.51           C  
ATOM   3807  C   GLN A 479     -14.892 -78.673   4.634  1.00  0.50           C  
ATOM   3808  CB  GLN A 479     -16.129 -80.351   6.021  1.00  0.48           C  
ATOM   3809  O   GLN A 479     -13.741 -78.973   4.308  1.00  0.49           O  
ATOM   3810  CG  GLN A 479     -15.398 -81.443   6.791  1.00  0.48           C  
ATOM   3811  CD  GLN A 479     -16.162 -82.753   6.821  1.00  0.50           C  
ATOM   3812  NE2 GLN A 479     -15.550 -83.783   7.395  1.00  0.41           N  
ATOM   3813  OE1 GLN A 479     -17.293 -82.838   6.333  1.00  0.51           O  
ATOM   3814  N   ALA A 480     -15.566 -77.754   4.139  1.00  0.45           N  
ATOM   3815  CA  ALA A 480     -15.045 -77.214   2.886  1.00  0.45           C  
ATOM   3816  C   ALA A 480     -14.012 -76.122   3.146  1.00  0.44           C  
ATOM   3817  CB  ALA A 480     -16.184 -76.671   2.026  1.00  0.42           C  
ATOM   3818  O   ALA A 480     -13.020 -76.011   2.422  1.00  0.43           O  
ATOM   3819  N   GLU A 481     -14.062 -75.675   4.233  1.00  0.50           N  
ATOM   3820  CA  GLU A 481     -13.049 -74.810   4.829  1.00  0.50           C  
ATOM   3821  C   GLU A 481     -11.866 -75.622   5.349  1.00  0.49           C  
ATOM   3822  CB  GLU A 481     -13.653 -73.975   5.961  1.00  0.47           C  
ATOM   3823  O   GLU A 481     -10.717 -75.185   5.256  1.00  0.48           O  
ATOM   3824  CG  GLU A 481     -14.372 -72.721   5.485  1.00  0.47           C  
ATOM   3825  CD  GLU A 481     -15.016 -71.934   6.614  1.00  0.50           C  
ATOM   3826  OE1 GLU A 481     -14.915 -72.360   7.787  1.00  0.53           O  
ATOM   3827  OE2 GLU A 481     -15.629 -70.882   6.324  1.00  0.48           O  
ATOM   3828  N   THR A 482     -11.996 -76.900   5.799  1.00  0.53           N  
ATOM   3829  CA  THR A 482     -10.885 -77.802   6.081  1.00  0.54           C  
ATOM   3830  C   THR A 482     -10.450 -78.536   4.816  1.00  0.52           C  
ATOM   3831  CB  THR A 482     -11.260 -78.826   7.169  1.00  0.49           C  
ATOM   3832  O   THR A 482      -9.254 -78.714   4.575  1.00  0.50           O  
ATOM   3833  CG2 THR A 482     -10.019 -79.516   7.725  1.00  0.48           C  
ATOM   3834  OG1 THR A 482     -11.938 -78.153   8.237  1.00  0.48           O  
ATOM   3835  N   GLU A 483     -11.453 -78.435   3.886  1.00  0.50           N  
ATOM   3836  CA  GLU A 483     -10.978 -78.959   2.609  1.00  0.51           C  
ATOM   3837  C   GLU A 483     -10.532 -77.832   1.682  1.00  0.50           C  
ATOM   3838  CB  GLU A 483     -12.066 -79.797   1.933  1.00  0.48           C  
ATOM   3839  O   GLU A 483      -9.539 -77.967   0.964  1.00  0.49           O  
ATOM   3840  CG  GLU A 483     -11.802 -81.295   1.973  1.00  0.48           C  
ATOM   3841  CD  GLU A 483     -10.323 -81.644   1.982  1.00  0.50           C  
ATOM   3842  OE1 GLU A 483      -9.485 -80.741   1.756  1.00  0.50           O  
ATOM   3843  OE2 GLU A 483      -9.998 -82.829   2.216  1.00  0.47           O  
ATOM   3844  N   ILE A 484     -10.756 -76.708   2.114  1.00  0.48           N  
ATOM   3845  CA  ILE A 484     -10.282 -75.428   1.600  1.00  0.47           C  
ATOM   3846  C   ILE A 484      -8.987 -75.035   2.308  1.00  0.48           C  
ATOM   3847  CB  ILE A 484     -11.346 -74.320   1.775  1.00  0.46           C  
ATOM   3848  O   ILE A 484      -8.060 -74.520   1.679  1.00  0.47           O  
ATOM   3849  CG1 ILE A 484     -12.521 -74.553   0.820  1.00  0.42           C  
ATOM   3850  CG2 ILE A 484     -10.726 -72.937   1.555  1.00  0.43           C  
ATOM   3851  CD1 ILE A 484     -13.721 -73.653   1.083  1.00  0.39           C  
ATOM   3852  N   ALA A 485      -8.653 -75.320   3.632  1.00  0.50           N  
ATOM   3853  CA  ALA A 485      -7.340 -75.474   4.252  1.00  0.52           C  
ATOM   3854  C   ALA A 485      -6.600 -76.678   3.676  1.00  0.49           C  
ATOM   3855  CB  ALA A 485      -7.479 -75.614   5.766  1.00  0.48           C  
ATOM   3856  O   ALA A 485      -5.385 -76.628   3.470  1.00  0.48           O  
ATOM   3857  N   LYS A 486      -7.398 -77.732   3.158  1.00  0.51           N  
ATOM   3858  CA  LYS A 486      -6.714 -78.798   2.432  1.00  0.51           C  
ATOM   3859  C   LYS A 486      -6.681 -78.509   0.934  1.00  0.50           C  
ATOM   3860  CB  LYS A 486      -7.390 -80.145   2.691  1.00  0.48           C  
ATOM   3861  O   LYS A 486      -5.690 -78.800   0.261  1.00  0.48           O  
ATOM   3862  CG  LYS A 486      -6.878 -80.867   3.928  1.00  0.48           C  
ATOM   3863  CD  LYS A 486      -7.571 -82.210   4.119  1.00  0.50           C  
ATOM   3864  CE  LYS A 486      -7.117 -82.898   5.399  1.00  0.43           C  
ATOM   3865  NZ  LYS A 486      -7.856 -84.174   5.635  1.00  0.40           N  
ATOM   3866  N   GLN A 487      -7.529 -77.690   0.550  1.00  0.44           N  
ATOM   3867  CA  GLN A 487      -7.415 -77.175  -0.810  1.00  0.43           C  
ATOM   3868  C   GLN A 487      -6.654 -75.852  -0.836  1.00  0.44           C  
ATOM   3869  CB  GLN A 487      -8.800 -76.996  -1.435  1.00  0.42           C  
ATOM   3870  O   GLN A 487      -5.977 -75.539  -1.817  1.00  0.42           O  
ATOM   3871  CG  GLN A 487      -9.409 -78.289  -1.961  1.00  0.41           C  
ATOM   3872  CD  GLN A 487     -10.661 -78.055  -2.786  1.00  0.45           C  
ATOM   3873  NE2 GLN A 487     -11.188 -79.120  -3.378  1.00  0.38           N  
ATOM   3874  OE1 GLN A 487     -11.150 -76.925  -2.888  1.00  0.47           O  
ATOM   3875  N   ALA A 488      -6.445 -75.067   0.420  1.00  0.47           N  
ATOM   3876  CA  ALA A 488      -5.397 -74.123   0.799  1.00  0.49           C  
ATOM   3877  C   ALA A 488      -4.067 -74.838   1.014  1.00  0.47           C  
ATOM   3878  CB  ALA A 488      -5.799 -73.361   2.060  1.00  0.46           C  
ATOM   3879  O   ALA A 488      -3.005 -74.297   0.697  1.00  0.45           O  
ATOM   3880  N   GLU A 489      -4.066 -76.082   1.315  1.00  0.51           N  
ATOM   3881  CA  GLU A 489      -2.959 -77.022   1.166  1.00  0.51           C  
ATOM   3882  C   GLU A 489      -2.943 -77.639  -0.230  1.00  0.50           C  
ATOM   3883  CB  GLU A 489      -3.043 -78.123   2.227  1.00  0.48           C  
ATOM   3884  O   GLU A 489      -1.877 -77.820  -0.821  1.00  0.49           O  
ATOM   3885  CG  GLU A 489      -1.690 -78.687   2.636  1.00  0.48           C  
ATOM   3886  CD  GLU A 489      -1.791 -79.802   3.665  1.00  0.52           C  
ATOM   3887  OE1 GLU A 489      -2.913 -80.093   4.136  1.00  0.51           O  
ATOM   3888  OE2 GLU A 489      -0.738 -80.388   4.003  1.00  0.46           O  
ATOM   3889  N   ALA A 490      -4.118 -77.672  -0.892  1.00  0.50           N  
ATOM   3890  CA  ALA A 490      -4.091 -78.024  -2.309  1.00  0.50           C  
ATOM   3891  C   ALA A 490      -3.974 -76.778  -3.182  1.00  0.49           C  
ATOM   3892  CB  ALA A 490      -5.340 -78.817  -2.684  1.00  0.47           C  
ATOM   3893  O   ALA A 490      -3.276 -76.787  -4.199  1.00  0.47           O  
ATOM   3894  N   LEU A 491      -4.220 -75.687  -2.566  1.00  0.45           N  
ATOM   3895  CA  LEU A 491      -3.881 -74.346  -3.028  1.00  0.44           C  
ATOM   3896  C   LEU A 491      -2.501 -73.931  -2.529  1.00  0.44           C  
ATOM   3897  CB  LEU A 491      -4.931 -73.336  -2.558  1.00  0.44           C  
ATOM   3898  O   LEU A 491      -1.773 -73.218  -3.224  1.00  0.43           O  
ATOM   3899  CG  LEU A 491      -5.469 -72.373  -3.618  1.00  0.44           C  
ATOM   3900  CD1 LEU A 491      -6.943 -72.655  -3.891  1.00  0.40           C  
ATOM   3901  CD2 LEU A 491      -5.268 -70.927  -3.178  1.00  0.42           C  
ATOM   3902  N   SER A 492      -1.948 -74.346  -1.315  1.00  0.46           N  
ATOM   3903  CA  SER A 492      -0.556 -74.577  -0.943  1.00  0.48           C  
ATOM   3904  C   SER A 492       0.072 -75.671  -1.800  1.00  0.46           C  
ATOM   3905  CB  SER A 492      -0.451 -74.954   0.536  1.00  0.44           C  
ATOM   3906  O   SER A 492       1.232 -75.564  -2.201  1.00  0.44           O  
ATOM   3907  OG  SER A 492       0.904 -75.002   0.948  1.00  0.48           O  
ATOM   3908  N   ARG A 493      -0.688 -76.557  -2.425  1.00  0.46           N  
ATOM   3909  CA  ARG A 493      -0.189 -77.439  -3.474  1.00  0.46           C  
ATOM   3910  C   ARG A 493      -0.509 -76.882  -4.857  1.00  0.45           C  
ATOM   3911  CB  ARG A 493      -0.781 -78.842  -3.324  1.00  0.44           C  
ATOM   3912  O   ARG A 493       0.344 -76.887  -5.747  1.00  0.43           O  
ATOM   3913  CG  ARG A 493       0.123 -79.817  -2.587  1.00  0.44           C  
ATOM   3914  CD  ARG A 493      -0.488 -81.210  -2.519  1.00  0.47           C  
ATOM   3915  NE  ARG A 493       0.145 -82.025  -1.485  1.00  0.46           N  
ATOM   3916  NH1 ARG A 493      -0.962 -83.972  -2.053  1.00  0.32           N  
ATOM   3917  NH2 ARG A 493       0.536 -83.964  -0.318  1.00  0.27           N  
ATOM   3918  CZ  ARG A 493      -0.095 -83.319  -1.288  1.00  0.37           C  
ATOM   3919  N   THR A 494      -1.467 -76.046  -5.013  1.00  0.42           N  
ATOM   3920  CA  THR A 494      -1.617 -75.238  -6.219  1.00  0.41           C  
ATOM   3921  C   THR A 494      -0.882 -73.909  -6.074  1.00  0.42           C  
ATOM   3922  CB  THR A 494      -3.101 -74.975  -6.534  1.00  0.41           C  
ATOM   3923  O   THR A 494      -0.346 -73.381  -7.050  1.00  0.40           O  
ATOM   3924  CG2 THR A 494      -3.299 -74.633  -8.007  1.00  0.41           C  
ATOM   3925  OG1 THR A 494      -3.865 -76.147  -6.221  1.00  0.38           O  
ATOM   3926  N   LYS A 495      -0.562 -73.371  -4.758  1.00  0.41           N  
ATOM   3927  CA  LYS A 495       0.586 -72.587  -4.310  1.00  0.42           C  
ATOM   3928  C   LYS A 495       1.856 -73.433  -4.291  1.00  0.41           C  
ATOM   3929  CB  LYS A 495       0.326 -72.001  -2.921  1.00  0.40           C  
ATOM   3930  O   LYS A 495       2.944 -72.934  -4.583  1.00  0.40           O  
ATOM   3931  CG  LYS A 495       0.850 -70.584  -2.739  1.00  0.42           C  
ATOM   3932  CD  LYS A 495       0.558 -70.055  -1.341  1.00  0.47           C  
ATOM   3933  CE  LYS A 495       1.140 -68.662  -1.136  1.00  0.39           C  
ATOM   3934  NZ  LYS A 495       0.823 -68.123   0.220  1.00  0.38           N  
ATOM   3935  N   ASN A 496       1.938 -74.584  -4.214  1.00  0.46           N  
ATOM   3936  CA  ASN A 496       3.062 -75.460  -4.524  1.00  0.47           C  
ATOM   3937  C   ASN A 496       2.892 -76.130  -5.884  1.00  0.46           C  
ATOM   3938  CB  ASN A 496       3.237 -76.516  -3.430  1.00  0.44           C  
ATOM   3939  O   ASN A 496       3.870 -76.339  -6.605  1.00  0.44           O  
ATOM   3940  CG  ASN A 496       3.801 -75.939  -2.147  1.00  0.45           C  
ATOM   3941  ND2 ASN A 496       3.611 -76.652  -1.043  1.00  0.43           N  
ATOM   3942  OD1 ASN A 496       4.400 -74.861  -2.147  1.00  0.47           O  
ATOM   3943  N   GLU A 497       1.652 -76.078  -6.407  1.00  0.45           N  
ATOM   3944  CA  GLU A 497       1.426 -76.370  -7.819  1.00  0.43           C  
ATOM   3945  C   GLU A 497       1.084 -75.103  -8.597  1.00  0.44           C  
ATOM   3946  CB  GLU A 497       0.310 -77.405  -7.982  1.00  0.43           C  
ATOM   3947  O   GLU A 497       1.447 -74.969  -9.768  1.00  0.43           O  
ATOM   3948  CG  GLU A 497       0.764 -78.840  -7.759  1.00  0.41           C  
ATOM   3949  CD  GLU A 497      -0.372 -79.847  -7.830  1.00  0.44           C  
ATOM   3950  OE1 GLU A 497      -1.539 -79.433  -8.015  1.00  0.44           O  
ATOM   3951  OE2 GLU A 497      -0.094 -81.060  -7.698  1.00  0.39           O  
ATOM   3952  N   LEU A 498       0.845 -73.985  -7.915  1.00  0.41           N  
ATOM   3953  CA  LEU A 498       1.026 -72.577  -8.252  1.00  0.40           C  
ATOM   3954  C   LEU A 498       2.358 -72.058  -7.722  1.00  0.41           C  
ATOM   3955  CB  LEU A 498      -0.123 -71.738  -7.686  1.00  0.40           C  
ATOM   3956  O   LEU A 498       2.936 -71.127  -8.288  1.00  0.39           O  
ATOM   3957  CG  LEU A 498      -1.149 -71.223  -8.697  1.00  0.40           C  
ATOM   3958  CD1 LEU A 498      -2.562 -71.383  -8.146  1.00  0.37           C  
ATOM   3959  CD2 LEU A 498      -0.868 -69.766  -9.049  1.00  0.38           C  
ATOM   3960  N   SER A 499       2.929 -72.829  -6.610  1.00  0.42           N  
ATOM   3961  CA  SER A 499       4.356 -73.074  -6.423  1.00  0.42           C  
ATOM   3962  C   SER A 499       4.880 -74.088  -7.434  1.00  0.42           C  
ATOM   3963  CB  SER A 499       4.634 -73.567  -5.002  1.00  0.40           C  
ATOM   3964  O   SER A 499       6.038 -74.017  -7.849  1.00  0.40           O  
ATOM   3965  OG  SER A 499       5.086 -74.910  -5.016  1.00  0.48           O  
ATOM   3966  N   GLY A 500       3.971 -74.865  -8.146  1.00  0.45           N  
ATOM   3967  CA  GLY A 500       4.193 -75.532  -9.419  1.00  0.43           C  
ATOM   3968  C   GLY A 500       3.706 -74.725 -10.608  1.00  0.45           C  
ATOM   3969  O   GLY A 500       4.297 -74.783 -11.688  1.00  0.43           O  
ATOM   3970  N   ALA A 501       2.803 -73.720 -10.116  1.00  0.39           N  
ATOM   3971  CA  ALA A 501       2.489 -72.567 -10.956  1.00  0.37           C  
ATOM   3972  C   ALA A 501       3.441 -71.408 -10.674  1.00  0.39           C  
ATOM   3973  CB  ALA A 501       1.043 -72.128 -10.740  1.00  0.38           C  
ATOM   3974  O   ALA A 501       3.750 -70.618 -11.569  1.00  0.38           O  
ATOM   3975  N   SER A 502       4.136 -71.433  -9.340  1.00  0.40           N  
ATOM   3976  CA  SER A 502       5.511 -71.049  -9.036  1.00  0.38           C  
ATOM   3977  C   SER A 502       6.505 -72.055  -9.605  1.00  0.40           C  
ATOM   3978  CB  SER A 502       5.710 -70.921  -7.525  1.00  0.38           C  
ATOM   3979  O   SER A 502       7.619 -71.689  -9.985  1.00  0.37           O  
ATOM   3980  OG  SER A 502       7.044 -71.237  -7.166  1.00  0.46           O  
ATOM   3981  N   THR A 503       5.938 -73.152 -10.105  1.00  0.46           N  
ATOM   3982  CA  THR A 503       6.631 -74.072 -11.000  1.00  0.45           C  
ATOM   3983  C   THR A 503       5.963 -74.098 -12.371  1.00  0.46           C  
ATOM   3984  CB  THR A 503       6.671 -75.496 -10.417  1.00  0.43           C  
ATOM   3985  O   THR A 503       6.634 -74.260 -13.392  1.00  0.44           O  
ATOM   3986  CG2 THR A 503       7.794 -76.316 -11.043  1.00  0.44           C  
ATOM   3987  OG1 THR A 503       6.880 -75.421  -9.001  1.00  0.49           O  
ATOM   3988  N   LEU A 504       4.982 -73.448 -12.594  1.00  0.43           N  
ATOM   3989  CA  LEU A 504       4.424 -72.965 -13.852  1.00  0.42           C  
ATOM   3990  C   LEU A 504       4.386 -71.440 -13.880  1.00  0.43           C  
ATOM   3991  CB  LEU A 504       3.015 -73.526 -14.065  1.00  0.42           C  
ATOM   3992  O   LEU A 504       4.576 -70.829 -14.934  1.00  0.41           O  
ATOM   3993  CG  LEU A 504       2.820 -74.420 -15.291  1.00  0.41           C  
ATOM   3994  CD1 LEU A 504       2.129 -75.720 -14.894  1.00  0.37           C  
ATOM   3995  CD2 LEU A 504       2.021 -73.689 -16.364  1.00  0.38           C  
ATOM   3996  N   LEU A 505       4.427 -70.611 -12.890  1.00  0.41           N  
ATOM   3997  CA  LEU A 505       5.067 -69.326 -12.633  1.00  0.40           C  
ATOM   3998  C   LEU A 505       6.533 -69.514 -12.257  1.00  0.41           C  
ATOM   3999  CB  LEU A 505       4.335 -68.576 -11.517  1.00  0.40           C  
ATOM   4000  O   LEU A 505       7.376 -68.676 -12.586  1.00  0.40           O  
ATOM   4001  CG  LEU A 505       3.192 -67.658 -11.954  1.00  0.40           C  
ATOM   4002  CD1 LEU A 505       2.200 -67.466 -10.812  1.00  0.36           C  
ATOM   4003  CD2 LEU A 505       3.735 -66.315 -12.430  1.00  0.37           C  
ATOM   4004  N   ALA A 506       7.059 -70.677 -11.792  1.00  0.45           N  
ATOM   4005  CA  ALA A 506       8.431 -71.151 -11.954  1.00  0.44           C  
ATOM   4006  C   ALA A 506       8.585 -71.956 -13.241  1.00  0.45           C  
ATOM   4007  CB  ALA A 506       8.850 -71.992 -10.751  1.00  0.43           C  
ATOM   4008  O   ALA A 506       9.650 -71.947 -13.863  1.00  0.43           O  
ATOM   4009  N   GLN A 507       7.587 -72.370 -13.930  1.00  0.44           N  
ATOM   4010  CA  GLN A 507       7.475 -72.814 -15.315  1.00  0.43           C  
ATOM   4011  C   GLN A 507       6.659 -71.826 -16.145  1.00  0.44           C  
ATOM   4012  CB  GLN A 507       6.843 -74.205 -15.384  1.00  0.43           C  
ATOM   4013  O   GLN A 507       6.976 -71.576 -17.309  1.00  0.42           O  
ATOM   4014  CG  GLN A 507       7.840 -75.343 -15.210  1.00  0.42           C  
ATOM   4015  CD  GLN A 507       7.181 -76.709 -15.229  1.00  0.45           C  
ATOM   4016  NE2 GLN A 507       7.994 -77.759 -15.257  1.00  0.35           N  
ATOM   4017  OE1 GLN A 507       5.950 -76.819 -15.218  1.00  0.45           O  
ATOM   4018  N   GLU A 508       6.070 -71.006 -15.602  1.00  0.42           N  
ATOM   4019  CA  GLU A 508       5.633 -69.728 -16.154  1.00  0.42           C  
ATOM   4020  C   GLU A 508       6.418 -68.568 -15.548  1.00  0.42           C  
ATOM   4021  CB  GLU A 508       4.133 -69.526 -15.923  1.00  0.42           C  
ATOM   4022  O   GLU A 508       6.709 -67.584 -16.232  1.00  0.41           O  
ATOM   4023  CG  GLU A 508       3.281 -69.768 -17.160  1.00  0.42           C  
ATOM   4024  CD  GLU A 508       2.380 -68.594 -17.508  1.00  0.46           C  
ATOM   4025  OE1 GLU A 508       2.200 -67.694 -16.656  1.00  0.45           O  
ATOM   4026  OE2 GLU A 508       1.849 -68.574 -18.641  1.00  0.41           O  
ATOM   4027  N   ALA A 509       7.092 -68.570 -14.164  1.00  0.41           N  
ATOM   4028  CA  ALA A 509       8.385 -68.062 -13.713  1.00  0.40           C  
ATOM   4029  C   ALA A 509       9.533 -68.832 -14.360  1.00  0.41           C  
ATOM   4030  CB  ALA A 509       8.487 -68.142 -12.191  1.00  0.40           C  
ATOM   4031  O   ALA A 509      10.597 -68.268 -14.623  1.00  0.40           O  
ATOM   4032  N   LYS A 510       9.358 -70.042 -14.895  1.00  0.43           N  
ATOM   4033  CA  LYS A 510      10.111 -70.727 -15.942  1.00  0.42           C  
ATOM   4034  C   LYS A 510       9.411 -70.604 -17.293  1.00  0.43           C  
ATOM   4035  CB  LYS A 510      10.305 -72.202 -15.585  1.00  0.41           C  
ATOM   4036  O   LYS A 510      10.063 -70.621 -18.339  1.00  0.41           O  
ATOM   4037  CG  LYS A 510      11.581 -72.811 -16.146  1.00  0.40           C  
ATOM   4038  CD  LYS A 510      12.052 -73.993 -15.308  1.00  0.45           C  
ATOM   4039  CE  LYS A 510      13.345 -74.585 -15.851  1.00  0.36           C  
ATOM   4040  NZ  LYS A 510      13.804 -75.752 -15.040  1.00  0.33           N  
ATOM   4041  N   ARG A 511       8.134 -70.219 -17.385  1.00  0.44           N  
ATOM   4042  CA  ARG A 511       7.478 -69.602 -18.533  1.00  0.44           C  
ATOM   4043  C   ARG A 511       7.348 -68.095 -18.344  1.00  0.44           C  
ATOM   4044  CB  ARG A 511       6.099 -70.223 -18.763  1.00  0.42           C  
ATOM   4045  O   ARG A 511       7.478 -67.330 -19.302  1.00  0.41           O  
ATOM   4046  CG  ARG A 511       5.575 -70.052 -20.180  1.00  0.41           C  
ATOM   4047  CD  ARG A 511       4.207 -70.697 -20.357  1.00  0.45           C  
ATOM   4048  NE  ARG A 511       3.235 -69.757 -20.906  1.00  0.42           N  
ATOM   4049  NH1 ARG A 511       1.549 -71.318 -21.144  1.00  0.31           N  
ATOM   4050  NH2 ARG A 511       1.193 -69.138 -21.756  1.00  0.25           N  
ATOM   4051  CZ  ARG A 511       1.994 -70.073 -21.268  1.00  0.34           C  
ATOM   4052  N   ILE A 512       7.491 -67.451 -17.148  1.00  0.40           N  
ATOM   4053  CA  ILE A 512       7.884 -66.095 -16.781  1.00  0.39           C  
ATOM   4054  C   ILE A 512       9.359 -66.074 -16.387  1.00  0.40           C  
ATOM   4055  CB  ILE A 512       7.013 -65.547 -15.628  1.00  0.37           C  
ATOM   4056  O   ILE A 512      10.079 -65.125 -16.704  1.00  0.37           O  
ATOM   4057  CG1 ILE A 512       5.568 -65.346 -16.099  1.00  0.38           C  
ATOM   4058  CG2 ILE A 512       7.598 -64.240 -15.084  1.00  0.37           C  
ATOM   4059  CD1 ILE A 512       4.589 -65.033 -14.976  1.00  0.32           C  
ATOM   4060  N   GLU A 513      10.026 -67.085 -15.953  1.00  0.42           N  
ATOM   4061  CA  GLU A 513      11.435 -67.422 -16.135  1.00  0.40           C  
ATOM   4062  C   GLU A 513      11.672 -68.091 -17.486  1.00  0.41           C  
ATOM   4063  CB  GLU A 513      11.920 -68.334 -15.005  1.00  0.40           C  
ATOM   4064  O   GLU A 513      12.694 -67.851 -18.133  1.00  0.39           O  
ATOM   4065  CG  GLU A 513      13.336 -68.031 -14.536  1.00  0.39           C  
ATOM   4066  CD  GLU A 513      13.787 -68.912 -13.382  1.00  0.44           C  
ATOM   4067  OE1 GLU A 513      12.997 -69.772 -12.931  1.00  0.42           O  
ATOM   4068  OE2 GLU A 513      14.940 -68.741 -12.926  1.00  0.37           O  
ATOM   4069  N   LEU A 514      10.900 -68.693 -18.215  1.00  0.46           N  
ATOM   4070  CA  LEU A 514      10.827 -69.093 -19.616  1.00  0.45           C  
ATOM   4071  C   LEU A 514       9.821 -68.233 -20.374  1.00  0.46           C  
ATOM   4072  CB  LEU A 514      10.443 -70.570 -19.732  1.00  0.45           C  
ATOM   4073  O   LEU A 514      10.024 -67.924 -21.551  1.00  0.43           O  
ATOM   4074  CG  LEU A 514      11.582 -71.580 -19.581  1.00  0.44           C  
ATOM   4075  CD1 LEU A 514      11.029 -72.950 -19.203  1.00  0.40           C  
ATOM   4076  CD2 LEU A 514      12.397 -71.664 -20.867  1.00  0.41           C  
ATOM   4077  N   ASP A 515       9.072 -67.372 -19.790  1.00  0.50           N  
ATOM   4078  CA  ASP A 515       8.371 -66.190 -20.281  1.00  0.52           C  
ATOM   4079  C   ASP A 515       8.836 -64.932 -19.550  1.00  0.50           C  
ATOM   4080  CB  ASP A 515       6.858 -66.359 -20.127  1.00  0.49           C  
ATOM   4081  O   ASP A 515       8.825 -63.838 -20.118  1.00  0.49           O  
ATOM   4082  CG  ASP A 515       6.136 -66.476 -21.457  1.00  0.49           C  
ATOM   4083  OD1 ASP A 515       6.803 -66.501 -22.514  1.00  0.50           O  
ATOM   4084  OD2 ASP A 515       4.887 -66.540 -21.449  1.00  0.50           O  
ATOM   4085  N   SER A 516       9.568 -64.965 -18.232  1.00  0.41           N  
ATOM   4086  CA  SER A 516      10.564 -64.075 -17.644  1.00  0.39           C  
ATOM   4087  C   SER A 516      11.980 -64.534 -17.976  1.00  0.40           C  
ATOM   4088  CB  SER A 516      10.387 -63.997 -16.128  1.00  0.39           C  
ATOM   4089  O   SER A 516      12.878 -63.709 -18.163  1.00  0.38           O  
ATOM   4090  OG  SER A 516       9.022 -64.141 -15.773  1.00  0.46           O  
ATOM   4091  N   VAL A 517      12.263 -65.885 -18.422  1.00  0.42           N  
ATOM   4092  CA  VAL A 517      13.312 -66.326 -19.336  1.00  0.39           C  
ATOM   4093  C   VAL A 517      12.791 -66.300 -20.771  1.00  0.42           C  
ATOM   4094  CB  VAL A 517      13.820 -67.740 -18.978  1.00  0.40           C  
ATOM   4095  O   VAL A 517      13.497 -65.872 -21.687  1.00  0.39           O  
ATOM   4096  CG1 VAL A 517      14.804 -68.243 -20.032  1.00  0.42           C  
ATOM   4097  CG2 VAL A 517      14.467 -67.740 -17.595  1.00  0.41           C  
ATOM   4098  N   ALA A 518      11.646 -66.326 -21.241  1.00  0.50           N  
ATOM   4099  CA  ALA A 518      11.050 -66.043 -22.544  1.00  0.50           C  
ATOM   4100  C   ALA A 518      10.525 -64.611 -22.608  1.00  0.50           C  
ATOM   4101  CB  ALA A 518       9.926 -67.032 -22.841  1.00  0.48           C  
ATOM   4102  O   ALA A 518      10.681 -63.931 -23.625  1.00  0.47           O  
ATOM   4103  N   ARG A 519      10.155 -63.786 -21.598  1.00  0.45           N  
ATOM   4104  CA  ARG A 519      10.050 -62.349 -21.365  1.00  0.46           C  
ATOM   4105  C   ARG A 519      11.293 -61.817 -20.659  1.00  0.45           C  
ATOM   4106  CB  ARG A 519       8.801 -62.027 -20.540  1.00  0.44           C  
ATOM   4107  O   ARG A 519      11.692 -60.671 -20.874  1.00  0.42           O  
ATOM   4108  CG  ARG A 519       7.545 -61.836 -21.375  1.00  0.44           C  
ATOM   4109  CD  ARG A 519       6.327 -61.556 -20.505  1.00  0.48           C  
ATOM   4110  NE  ARG A 519       5.105 -61.472 -21.299  1.00  0.46           N  
ATOM   4111  NH1 ARG A 519       3.795 -60.663 -19.577  1.00  0.32           N  
ATOM   4112  NH2 ARG A 519       2.882 -61.013 -21.650  1.00  0.27           N  
ATOM   4113  CZ  ARG A 519       3.930 -61.049 -20.840  1.00  0.37           C  
ATOM   4114  N   LEU A 520      12.239 -62.556 -19.830  1.00  0.44           N  
ATOM   4115  CA  LEU A 520      13.681 -62.394 -19.681  1.00  0.43           C  
ATOM   4116  C   LEU A 520      14.421 -62.985 -20.876  1.00  0.44           C  
ATOM   4117  CB  LEU A 520      14.164 -63.057 -18.388  1.00  0.43           C  
ATOM   4118  O   LEU A 520      15.376 -62.387 -21.378  1.00  0.41           O  
ATOM   4119  CG  LEU A 520      15.386 -62.426 -17.719  1.00  0.42           C  
ATOM   4120  CD1 LEU A 520      14.953 -61.520 -16.571  1.00  0.37           C  
ATOM   4121  CD2 LEU A 520      16.342 -63.506 -17.223  1.00  0.39           C  
ATOM   4122  N   GLU A 521      14.061 -63.908 -21.596  1.00  0.47           N  
ATOM   4123  CA  GLU A 521      14.437 -64.293 -22.954  1.00  0.47           C  
ATOM   4124  C   GLU A 521      13.519 -63.643 -23.985  1.00  0.47           C  
ATOM   4125  CB  GLU A 521      14.408 -65.816 -23.109  1.00  0.46           C  
ATOM   4126  O   GLU A 521      13.969 -63.249 -25.063  1.00  0.45           O  
ATOM   4127  CG  GLU A 521      15.718 -66.496 -22.739  1.00  0.45           C  
ATOM   4128  CD  GLU A 521      16.596 -66.802 -23.942  1.00  0.49           C  
ATOM   4129  OE1 GLU A 521      16.084 -66.793 -25.085  1.00  0.47           O  
ATOM   4130  OE2 GLU A 521      17.805 -67.053 -23.741  1.00  0.43           O  
ATOM   4131  N   ALA A 522      12.264 -63.089 -23.873  1.00  0.48           N  
ATOM   4132  CA  ALA A 522      11.531 -62.062 -24.609  1.00  0.50           C  
ATOM   4133  C   ALA A 522      11.795 -60.677 -24.027  1.00  0.48           C  
ATOM   4134  CB  ALA A 522      10.035 -62.365 -24.599  1.00  0.47           C  
ATOM   4135  O   ALA A 522      11.927 -59.700 -24.768  1.00  0.46           O  
ATOM   4136  N   PHE A 523      12.263 -60.350 -22.680  1.00  0.39           N  
ATOM   4137  CA  PHE A 523      12.972 -59.223 -22.085  1.00  0.39           C  
ATOM   4138  C   PHE A 523      14.477 -59.465 -22.091  1.00  0.38           C  
ATOM   4139  CB  PHE A 523      12.486 -58.977 -20.653  1.00  0.37           C  
ATOM   4140  O   PHE A 523      15.256 -58.556 -22.385  1.00  0.35           O  
ATOM   4141  CG  PHE A 523      12.946 -57.667 -20.073  1.00  0.36           C  
ATOM   4142  CD1 PHE A 523      12.241 -56.495 -20.320  1.00  0.35           C  
ATOM   4143  CD2 PHE A 523      14.085 -57.607 -19.280  1.00  0.37           C  
ATOM   4144  CE1 PHE A 523      12.665 -55.281 -19.784  1.00  0.37           C  
ATOM   4145  CE2 PHE A 523      14.514 -56.398 -18.741  1.00  0.40           C  
ATOM   4146  CZ  PHE A 523      13.804 -55.236 -18.995  1.00  0.33           C  
ATOM   4147  N   LYS A 524      15.058 -60.526 -22.134  1.00  0.42           N  
ATOM   4148  CA  LYS A 524      16.354 -60.998 -22.614  1.00  0.43           C  
ATOM   4149  C   LYS A 524      16.282 -61.403 -24.084  1.00  0.42           C  
ATOM   4150  CB  LYS A 524      16.842 -62.176 -21.769  1.00  0.42           C  
ATOM   4151  O   LYS A 524      17.237 -61.201 -24.836  1.00  0.40           O  
ATOM   4152  CG  LYS A 524      17.897 -61.803 -20.738  1.00  0.43           C  
ATOM   4153  CD  LYS A 524      18.329 -63.011 -19.918  1.00  0.50           C  
ATOM   4154  CE  LYS A 524      19.385 -62.639 -18.886  1.00  0.39           C  
ATOM   4155  NZ  LYS A 524      19.760 -63.805 -18.031  1.00  0.36           N  
ATOM   4156  N   SER A 525      15.351 -61.943 -24.708  1.00  0.47           N  
ATOM   4157  CA  SER A 525      15.072 -61.964 -26.140  1.00  0.49           C  
ATOM   4158  C   SER A 525      14.387 -60.678 -26.589  1.00  0.47           C  
ATOM   4159  CB  SER A 525      14.199 -63.168 -26.498  1.00  0.46           C  
ATOM   4160  O   SER A 525      14.668 -60.165 -27.674  1.00  0.45           O  
ATOM   4161  OG  SER A 525      13.742 -63.077 -27.837  1.00  0.49           O  
ATOM   4162  N   GLN A 526      13.875 -59.755 -25.696  1.00  0.41           N  
ATOM   4163  CA  GLN A 526      13.438 -58.372 -25.853  1.00  0.44           C  
ATOM   4164  C   GLN A 526      14.391 -57.411 -25.148  1.00  0.41           C  
ATOM   4165  CB  GLN A 526      12.018 -58.192 -25.316  1.00  0.40           C  
ATOM   4166  O   GLN A 526      14.658 -56.316 -25.646  1.00  0.39           O  
ATOM   4167  CG  GLN A 526      10.936 -58.337 -26.378  1.00  0.41           C  
ATOM   4168  CD  GLN A 526       9.537 -58.164 -25.818  1.00  0.48           C  
ATOM   4169  NE2 GLN A 526       8.541 -58.170 -26.698  1.00  0.39           N  
ATOM   4170  OE1 GLN A 526       9.352 -58.028 -24.604  1.00  0.48           O  
ATOM   4171  N   THR A 527      15.213 -57.697 -24.112  1.00  0.37           N  
ATOM   4172  CA  THR A 527      16.436 -57.073 -23.621  1.00  0.40           C  
ATOM   4173  C   THR A 527      17.667 -57.781 -24.180  1.00  0.37           C  
ATOM   4174  CB  THR A 527      16.489 -57.083 -22.082  1.00  0.36           C  
ATOM   4175  O   THR A 527      18.688 -57.145 -24.447  1.00  0.34           O  
ATOM   4176  CG2 THR A 527      16.602 -55.667 -21.526  1.00  0.37           C  
ATOM   4177  OG1 THR A 527      15.296 -57.691 -21.572  1.00  0.33           O  
ATOM   4178  N   THR A 528      17.647 -58.977 -24.748  1.00  0.46           N  
ATOM   4179  CA  THR A 528      18.529 -59.633 -25.707  1.00  0.47           C  
ATOM   4180  C   THR A 528      17.936 -59.580 -27.112  1.00  0.46           C  
ATOM   4181  CB  THR A 528      18.792 -61.098 -25.313  1.00  0.44           C  
ATOM   4182  O   THR A 528      18.662 -59.393 -28.091  1.00  0.43           O  
ATOM   4183  CG2 THR A 528      20.100 -61.603 -25.913  1.00  0.44           C  
ATOM   4184  OG1 THR A 528      18.864 -61.198 -23.885  1.00  0.41           O  
ATOM   4185  N   SER A 529      16.604 -59.531 -27.468  1.00  0.46           N  
ATOM   4186  CA  SER A 529      15.994 -59.096 -28.719  1.00  0.50           C  
ATOM   4187  C   SER A 529      15.760 -57.589 -28.726  1.00  0.46           C  
ATOM   4188  CB  SER A 529      14.671 -59.827 -28.954  1.00  0.44           C  
ATOM   4189  O   SER A 529      15.941 -56.932 -29.753  1.00  0.43           O  
ATOM   4190  OG  SER A 529      14.895 -61.202 -29.214  1.00  0.46           O  
ATOM   4191  N   ALA A 530      15.664 -56.874 -27.571  1.00  0.41           N  
ATOM   4192  CA  ALA A 530      15.780 -55.434 -27.351  1.00  0.44           C  
ATOM   4193  C   ALA A 530      17.227 -55.037 -27.072  1.00  0.41           C  
ATOM   4194  CB  ALA A 530      14.880 -54.998 -26.198  1.00  0.40           C  
ATOM   4195  O   ALA A 530      17.673 -53.964 -27.485  1.00  0.39           O  
ATOM   4196  N   GLN A 531      18.106 -55.787 -26.572  1.00  0.40           N  
ATOM   4197  CA  GLN A 531      19.564 -55.743 -26.542  1.00  0.41           C  
ATOM   4198  C   GLN A 531      20.163 -56.544 -27.695  1.00  0.40           C  
ATOM   4199  CB  GLN A 531      20.090 -56.273 -25.207  1.00  0.38           C  
ATOM   4200  O   GLN A 531      21.195 -56.164 -28.251  1.00  0.37           O  
ATOM   4201  CG  GLN A 531      20.760 -55.211 -24.345  1.00  0.38           C  
ATOM   4202  CD  GLN A 531      21.185 -55.739 -22.987  1.00  0.46           C  
ATOM   4203  NE2 GLN A 531      22.044 -54.992 -22.303  1.00  0.37           N  
ATOM   4204  OE1 GLN A 531      20.743 -56.809 -22.557  1.00  0.47           O  
ATOM   4205  N   THR A 532      19.609 -57.547 -28.363  1.00  0.51           N  
ATOM   4206  CA  THR A 532      19.949 -58.139 -29.652  1.00  0.52           C  
ATOM   4207  C   THR A 532      19.097 -57.536 -30.766  1.00  0.51           C  
ATOM   4208  CB  THR A 532      19.764 -59.667 -29.631  1.00  0.48           C  
ATOM   4209  O   THR A 532      19.584 -57.314 -31.876  1.00  0.48           O  
ATOM   4210  CG2 THR A 532      20.585 -60.336 -30.728  1.00  0.48           C  
ATOM   4211  OG1 THR A 532      20.184 -60.176 -28.358  1.00  0.46           O  
ATOM   4212  N   ALA A 533      17.885 -56.987 -30.499  1.00  0.50           N  
ATOM   4213  CA  ALA A 533      17.192 -56.052 -31.382  1.00  0.51           C  
ATOM   4214  C   ALA A 533      17.655 -54.619 -31.135  1.00  0.49           C  
ATOM   4215  CB  ALA A 533      15.681 -56.160 -31.192  1.00  0.47           C  
ATOM   4216  O   ALA A 533      17.834 -53.846 -32.080  1.00  0.47           O  
ATOM   4217  N   LEU A 534      18.219 -54.297 -29.950  1.00  0.41           N  
ATOM   4218  CA  LEU A 534      18.940 -53.093 -29.552  1.00  0.41           C  
ATOM   4219  C   LEU A 534      20.445 -53.282 -29.712  1.00  0.40           C  
ATOM   4220  CB  LEU A 534      18.611 -52.726 -28.102  1.00  0.38           C  
ATOM   4221  O   LEU A 534      21.162 -52.336 -30.043  1.00  0.38           O  
ATOM   4222  CG  LEU A 534      17.560 -51.634 -27.901  1.00  0.38           C  
ATOM   4223  CD1 LEU A 534      16.718 -51.930 -26.664  1.00  0.36           C  
ATOM   4224  CD2 LEU A 534      18.224 -50.266 -27.788  1.00  0.38           C  
ATOM   4225  N   SER A 535      20.905 -54.481 -29.819  1.00  0.44           N  
ATOM   4226  CA  SER A 535      22.269 -54.816 -30.215  1.00  0.47           C  
ATOM   4227  C   SER A 535      22.307 -55.407 -31.620  1.00  0.44           C  
ATOM   4228  CB  SER A 535      22.889 -55.800 -29.222  1.00  0.42           C  
ATOM   4229  O   SER A 535      23.278 -55.212 -32.355  1.00  0.42           O  
ATOM   4230  OG  SER A 535      24.300 -55.827 -29.355  1.00  0.43           O  
ATOM   4231  N   GLY A 536      21.200 -55.887 -32.205  1.00  0.49           N  
ATOM   4232  CA  GLY A 536      20.999 -56.112 -33.628  1.00  0.49           C  
ATOM   4233  C   GLY A 536      20.414 -54.909 -34.345  1.00  0.49           C  
ATOM   4234  O   GLY A 536      20.869 -54.546 -35.431  1.00  0.46           O  
ATOM   4235  N   ASP A 537      19.574 -53.984 -33.684  1.00  0.44           N  
ATOM   4236  CA  ASP A 537      19.153 -52.658 -34.127  1.00  0.46           C  
ATOM   4237  C   ASP A 537      20.225 -51.613 -33.826  1.00  0.44           C  
ATOM   4238  CB  ASP A 537      17.833 -52.264 -33.463  1.00  0.41           C  
ATOM   4239  O   ASP A 537      20.417 -50.672 -34.599  1.00  0.42           O  
ATOM   4240  CG  ASP A 537      16.620 -52.870 -34.147  1.00  0.41           C  
ATOM   4241  OD1 ASP A 537      16.729 -53.295 -35.318  1.00  0.42           O  
ATOM   4242  OD2 ASP A 537      15.545 -52.921 -33.511  1.00  0.42           O  
ATOM   4243  N   LEU A 538      21.070 -51.749 -32.768  1.00  0.46           N  
ATOM   4244  CA  LEU A 538      22.297 -50.989 -32.559  1.00  0.47           C  
ATOM   4245  C   LEU A 538      23.416 -51.505 -33.456  1.00  0.46           C  
ATOM   4246  CB  LEU A 538      22.729 -51.061 -31.092  1.00  0.43           C  
ATOM   4247  O   LEU A 538      24.201 -50.719 -33.992  1.00  0.44           O  
ATOM   4248  CG  LEU A 538      22.962 -49.724 -30.387  1.00  0.43           C  
ATOM   4249  CD1 LEU A 538      22.091 -49.624 -29.138  1.00  0.39           C  
ATOM   4250  CD2 LEU A 538      24.435 -49.555 -30.032  1.00  0.41           C  
ATOM   4251  N   ASP A 539      23.382 -52.737 -33.870  1.00  0.54           N  
ATOM   4252  CA  ASP A 539      24.380 -53.195 -34.832  1.00  0.54           C  
ATOM   4253  C   ASP A 539      23.847 -53.109 -36.260  1.00  0.53           C  
ATOM   4254  CB  ASP A 539      24.811 -54.629 -34.516  1.00  0.50           C  
ATOM   4255  O   ASP A 539      24.592 -52.790 -37.188  1.00  0.52           O  
ATOM   4256  CG  ASP A 539      25.913 -54.701 -33.474  1.00  0.49           C  
ATOM   4257  OD1 ASP A 539      26.569 -53.671 -33.207  1.00  0.51           O  
ATOM   4258  OD2 ASP A 539      26.130 -55.799 -32.916  1.00  0.54           O  
ATOM   4259  N   VAL A 540      22.401 -53.161 -36.478  1.00  0.51           N  
ATOM   4260  CA  VAL A 540      21.833 -52.798 -37.772  1.00  0.52           C  
ATOM   4261  C   VAL A 540      21.698 -51.280 -37.869  1.00  0.51           C  
ATOM   4262  CB  VAL A 540      20.460 -53.471 -37.998  1.00  0.49           C  
ATOM   4263  O   VAL A 540      21.981 -50.691 -38.915  1.00  0.49           O  
ATOM   4264  CG1 VAL A 540      19.797 -52.932 -39.264  1.00  0.45           C  
ATOM   4265  CG2 VAL A 540      20.617 -54.988 -38.076  1.00  0.47           C  
ATOM   4266  N   LEU A 541      21.601 -50.543 -36.667  1.00  0.47           N  
ATOM   4267  CA  LEU A 541      21.686 -49.089 -36.582  1.00  0.48           C  
ATOM   4268  C   LEU A 541      23.140 -48.630 -36.572  1.00  0.47           C  
ATOM   4269  CB  LEU A 541      20.970 -48.582 -35.328  1.00  0.44           C  
ATOM   4270  O   LEU A 541      23.475 -47.601 -37.164  1.00  0.45           O  
ATOM   4271  CG  LEU A 541      20.234 -47.248 -35.460  1.00  0.44           C  
ATOM   4272  CD1 LEU A 541      18.742 -47.484 -35.672  1.00  0.40           C  
ATOM   4273  CD2 LEU A 541      20.473 -46.381 -34.229  1.00  0.42           C  
ATOM   4274  N   LYS A 542      24.032 -49.363 -36.180  1.00  0.51           N  
ATOM   4275  CA  LYS A 542      25.464 -49.120 -36.331  1.00  0.51           C  
ATOM   4276  C   LYS A 542      25.970 -49.631 -37.677  1.00  0.50           C  
ATOM   4277  CB  LYS A 542      26.243 -49.782 -35.193  1.00  0.47           C  
ATOM   4278  O   LYS A 542      26.842 -49.015 -38.292  1.00  0.48           O  
ATOM   4279  CG  LYS A 542      26.465 -48.880 -33.988  1.00  0.47           C  
ATOM   4280  CD  LYS A 542      27.223 -49.601 -32.882  1.00  0.52           C  
ATOM   4281  CE  LYS A 542      27.429 -48.706 -31.667  1.00  0.41           C  
ATOM   4282  NZ  LYS A 542      28.048 -49.449 -30.529  1.00  0.39           N  
ATOM   4283  N   ARG A 543      25.307 -50.613 -38.308  1.00  0.55           N  
ATOM   4284  CA  ARG A 543      25.614 -50.962 -39.692  1.00  0.56           C  
ATOM   4285  C   ARG A 543      24.769 -50.144 -40.663  1.00  0.55           C  
ATOM   4286  CB  ARG A 543      25.389 -52.457 -39.932  1.00  0.52           C  
ATOM   4287  O   ARG A 543      25.255 -49.723 -41.714  1.00  0.53           O  
ATOM   4288  CG  ARG A 543      26.631 -53.308 -39.720  1.00  0.51           C  
ATOM   4289  CD  ARG A 543      26.364 -54.777 -40.016  1.00  0.54           C  
ATOM   4290  NE  ARG A 543      26.755 -55.632 -38.899  1.00  0.48           N  
ATOM   4291  NH1 ARG A 543      26.340 -57.618 -40.004  1.00  0.34           N  
ATOM   4292  NH2 ARG A 543      27.112 -57.641 -37.846  1.00  0.28           N  
ATOM   4293  CZ  ARG A 543      26.735 -56.962 -38.919  1.00  0.44           C  
ATOM   4294  N   THR A 544      23.510 -49.633 -40.128  1.00  0.54           N  
ATOM   4295  CA  THR A 544      22.737 -48.680 -40.916  1.00  0.55           C  
ATOM   4296  C   THR A 544      23.297 -47.269 -40.761  1.00  0.53           C  
ATOM   4297  CB  THR A 544      21.252 -48.693 -40.508  1.00  0.49           C  
ATOM   4298  O   THR A 544      23.365 -46.512 -41.731  1.00  0.51           O  
ATOM   4299  CG2 THR A 544      20.412 -47.849 -41.461  1.00  0.45           C  
ATOM   4300  OG1 THR A 544      20.768 -50.042 -40.530  1.00  0.47           O  
ATOM   4301  N   ILE A 545      23.979 -47.029 -39.615  1.00  0.47           N  
ATOM   4302  CA  ILE A 545      24.749 -45.800 -39.457  1.00  0.47           C  
ATOM   4303  C   ILE A 545      26.119 -45.962 -40.110  1.00  0.46           C  
ATOM   4304  CB  ILE A 545      24.906 -45.419 -37.968  1.00  0.42           C  
ATOM   4305  O   ILE A 545      26.595 -45.059 -40.803  1.00  0.44           O  
ATOM   4306  CG1 ILE A 545      23.554 -45.000 -37.379  1.00  0.38           C  
ATOM   4307  CG2 ILE A 545      25.944 -44.305 -37.803  1.00  0.38           C  
ATOM   4308  CD1 ILE A 545      23.570 -44.812 -35.868  1.00  0.35           C  
ATOM   4309  N   ALA A 546      26.667 -47.015 -40.114  1.00  0.54           N  
ATOM   4310  CA  ALA A 546      27.997 -47.190 -40.693  1.00  0.56           C  
ATOM   4311  C   ALA A 546      27.906 -47.616 -42.156  1.00  0.54           C  
ATOM   4312  CB  ALA A 546      28.795 -48.215 -39.892  1.00  0.50           C  
ATOM   4313  O   ALA A 546      28.721 -47.198 -42.982  1.00  0.52           O  
ATOM   4314  N   ASN A 547      26.903 -48.411 -42.630  1.00  0.57           N  
ATOM   4315  CA  ASN A 547      26.901 -48.936 -43.991  1.00  0.57           C  
ATOM   4316  C   ASN A 547      25.832 -48.265 -44.848  1.00  0.57           C  
ATOM   4317  CB  ASN A 547      26.699 -50.453 -43.980  1.00  0.53           C  
ATOM   4318  O   ASN A 547      25.998 -48.130 -46.062  1.00  0.54           O  
ATOM   4319  CG  ASN A 547      27.929 -51.202 -43.508  1.00  0.51           C  
ATOM   4320  ND2 ASN A 547      27.737 -52.442 -43.073  1.00  0.49           N  
ATOM   4321  OD1 ASN A 547      29.043 -50.672 -43.534  1.00  0.52           O  
ATOM   4322  N   ASP A 548      24.815 -47.473 -44.229  1.00  0.59           N  
ATOM   4323  CA  ASP A 548      23.817 -46.813 -45.065  1.00  0.59           C  
ATOM   4324  C   ASP A 548      23.697 -45.332 -44.712  1.00  0.59           C  
ATOM   4325  CB  ASP A 548      22.457 -47.500 -44.922  1.00  0.54           C  
ATOM   4326  O   ASP A 548      23.378 -44.508 -45.571  1.00  0.57           O  
ATOM   4327  CG  ASP A 548      22.337 -48.758 -45.764  1.00  0.51           C  
ATOM   4328  OD1 ASP A 548      23.118 -48.926 -46.725  1.00  0.52           O  
ATOM   4329  OD2 ASP A 548      21.450 -49.587 -45.465  1.00  0.56           O  
ATOM   4330  N   ILE A 549      24.129 -44.967 -43.191  1.00  0.48           N  
ATOM   4331  CA  ILE A 549      24.006 -43.567 -42.798  1.00  0.48           C  
ATOM   4332  C   ILE A 549      25.369 -42.885 -42.886  1.00  0.48           C  
ATOM   4333  CB  ILE A 549      23.429 -43.429 -41.371  1.00  0.43           C  
ATOM   4334  O   ILE A 549      25.470 -41.740 -43.332  1.00  0.45           O  
ATOM   4335  CG1 ILE A 549      21.983 -43.939 -41.329  1.00  0.38           C  
ATOM   4336  CG2 ILE A 549      23.512 -41.977 -40.893  1.00  0.39           C  
ATOM   4337  CD1 ILE A 549      21.376 -43.963 -39.933  1.00  0.35           C  
ATOM   4338  N   ARG A 550      26.291 -43.616 -42.571  1.00  0.52           N  
ATOM   4339  CA  ARG A 550      27.620 -43.020 -42.662  1.00  0.54           C  
ATOM   4340  C   ARG A 550      28.125 -43.024 -44.101  1.00  0.51           C  
ATOM   4341  CB  ARG A 550      28.606 -43.764 -41.758  1.00  0.47           C  
ATOM   4342  O   ARG A 550      28.680 -42.030 -44.572  1.00  0.49           O  
ATOM   4343  CG  ARG A 550      28.936 -43.027 -40.469  1.00  0.46           C  
ATOM   4344  CD  ARG A 550      30.006 -43.752 -39.664  1.00  0.51           C  
ATOM   4345  NE  ARG A 550      30.183 -43.155 -38.343  1.00  0.45           N  
ATOM   4346  NH1 ARG A 550      31.719 -44.719 -37.615  1.00  0.32           N  
ATOM   4347  NH2 ARG A 550      31.077 -43.006 -36.233  1.00  0.27           N  
ATOM   4348  CZ  ARG A 550      30.993 -43.628 -37.400  1.00  0.39           C  
ATOM   4349  N   PRO A 551      27.932 -44.141 -45.021  1.00  0.56           N  
ATOM   4350  CA  PRO A 551      28.364 -43.888 -46.398  1.00  0.57           C  
ATOM   4351  C   PRO A 551      27.367 -43.039 -47.183  1.00  0.55           C  
ATOM   4352  CB  PRO A 551      28.476 -45.292 -46.996  1.00  0.52           C  
ATOM   4353  O   PRO A 551      27.765 -42.255 -48.048  1.00  0.54           O  
ATOM   4354  CG  PRO A 551      28.289 -46.218 -45.837  1.00  0.51           C  
ATOM   4355  CD  PRO A 551      27.775 -45.423 -44.671  1.00  0.52           C  
ATOM   4356  N   LYS A 552      26.135 -42.875 -46.598  1.00  0.52           N  
ATOM   4357  CA  LYS A 552      25.201 -41.904 -47.161  1.00  0.54           C  
ATOM   4358  C   LYS A 552      25.321 -40.555 -46.458  1.00  0.51           C  
ATOM   4359  CB  LYS A 552      23.765 -42.420 -47.062  1.00  0.48           C  
ATOM   4360  O   LYS A 552      25.079 -39.509 -47.065  1.00  0.50           O  
ATOM   4361  CG  LYS A 552      23.401 -43.445 -48.127  1.00  0.47           C  
ATOM   4362  CD  LYS A 552      21.956 -43.907 -47.987  1.00  0.50           C  
ATOM   4363  CE  LYS A 552      21.595 -44.943 -49.044  1.00  0.43           C  
ATOM   4364  NZ  LYS A 552      20.230 -45.506 -48.823  1.00  0.40           N  
ATOM   4365  N   GLN A 553      25.747 -40.556 -45.206  1.00  0.43           N  
ATOM   4366  CA  GLN A 553      26.296 -39.360 -44.574  1.00  0.45           C  
ATOM   4367  C   GLN A 553      27.682 -39.034 -45.123  1.00  0.43           C  
ATOM   4368  CB  GLN A 553      26.362 -39.537 -43.056  1.00  0.41           C  
ATOM   4369  O   GLN A 553      28.006 -37.866 -45.350  1.00  0.42           O  
ATOM   4370  CG  GLN A 553      26.235 -38.234 -42.279  1.00  0.40           C  
ATOM   4371  CD  GLN A 553      26.220 -38.445 -40.776  1.00  0.48           C  
ATOM   4372  NE2 GLN A 553      26.418 -37.368 -40.024  1.00  0.38           N  
ATOM   4373  OE1 GLN A 553      26.030 -39.567 -40.296  1.00  0.49           O  
ATOM   4374  N   ALA A 554      28.477 -40.010 -45.346  1.00  0.56           N  
ATOM   4375  CA  ALA A 554      29.749 -39.720 -46.002  1.00  0.57           C  
ATOM   4376  C   ALA A 554      29.546 -39.426 -47.486  1.00  0.55           C  
ATOM   4377  CB  ALA A 554      30.719 -40.885 -45.821  1.00  0.52           C  
ATOM   4378  O   ALA A 554      30.216 -38.557 -48.050  1.00  0.54           O  
ATOM   4379  N   GLN A 555      28.346 -39.981 -48.012  1.00  0.55           N  
ATOM   4380  CA  GLN A 555      28.024 -39.594 -49.382  1.00  0.56           C  
ATOM   4381  C   GLN A 555      27.222 -38.297 -49.413  1.00  0.55           C  
ATOM   4382  CB  GLN A 555      27.248 -40.709 -50.087  1.00  0.51           C  
ATOM   4383  O   GLN A 555      27.414 -37.463 -50.301  1.00  0.53           O  
ATOM   4384  CG  GLN A 555      27.944 -41.253 -51.327  1.00  0.50           C  
ATOM   4385  CD  GLN A 555      27.183 -42.396 -51.973  1.00  0.53           C  
ATOM   4386  NE2 GLN A 555      27.672 -42.861 -53.118  1.00  0.43           N  
ATOM   4387  OE1 GLN A 555      26.165 -42.857 -51.447  1.00  0.53           O  
ATOM   4388  N   ALA A 556      26.619 -38.028 -48.320  1.00  0.45           N  
ATOM   4389  CA  ALA A 556      25.972 -36.734 -48.119  1.00  0.47           C  
ATOM   4390  C   ALA A 556      26.974 -35.689 -47.635  1.00  0.44           C  
ATOM   4391  CB  ALA A 556      24.822 -36.863 -47.124  1.00  0.42           C  
ATOM   4392  O   ALA A 556      26.918 -34.528 -48.049  1.00  0.43           O  
ATOM   4393  N   GLU A 557      27.838 -36.123 -46.937  1.00  0.49           N  
ATOM   4394  CA  GLU A 557      28.991 -35.286 -46.616  1.00  0.50           C  
ATOM   4395  C   GLU A 557      29.923 -35.147 -47.817  1.00  0.49           C  
ATOM   4396  CB  GLU A 557      29.755 -35.859 -45.420  1.00  0.46           C  
ATOM   4397  O   GLU A 557      30.471 -34.070 -48.062  1.00  0.47           O  
ATOM   4398  CG  GLU A 557      29.169 -35.468 -44.071  1.00  0.44           C  
ATOM   4399  CD  GLU A 557      29.877 -36.124 -42.897  1.00  0.49           C  
ATOM   4400  OE1 GLU A 557      30.827 -36.909 -43.122  1.00  0.51           O  
ATOM   4401  OE2 GLU A 557      29.478 -35.853 -41.742  1.00  0.47           O  
ATOM   4402  N   ALA A 558      29.969 -36.235 -48.719  1.00  0.57           N  
ATOM   4403  CA  ALA A 558      30.786 -36.102 -49.922  1.00  0.58           C  
ATOM   4404  C   ALA A 558      30.020 -35.383 -51.029  1.00  0.57           C  
ATOM   4405  CB  ALA A 558      31.250 -37.474 -50.405  1.00  0.53           C  
ATOM   4406  O   ALA A 558      30.600 -34.601 -51.787  1.00  0.55           O  
ATOM   4407  N   GLU A 559      28.583 -35.431 -50.894  1.00  0.53           N  
ATOM   4408  CA  GLU A 559      27.787 -34.633 -51.822  1.00  0.56           C  
ATOM   4409  C   GLU A 559      27.568 -33.220 -51.287  1.00  0.53           C  
ATOM   4410  CB  GLU A 559      26.440 -35.308 -52.093  1.00  0.51           C  
ATOM   4411  O   GLU A 559      27.568 -32.254 -52.053  1.00  0.52           O  
ATOM   4412  CG  GLU A 559      25.977 -35.198 -53.538  1.00  0.50           C  
ATOM   4413  CD  GLU A 559      26.682 -36.172 -54.469  1.00  0.53           C  
ATOM   4414  OE1 GLU A 559      27.410 -37.064 -53.977  1.00  0.53           O  
ATOM   4415  OE2 GLU A 559      26.505 -36.041 -55.701  1.00  0.50           O  
ATOM   4416  N   ILE A 560      27.687 -33.130 -49.967  1.00  0.49           N  
ATOM   4417  CA  ILE A 560      27.731 -31.825 -49.315  1.00  0.49           C  
ATOM   4418  C   ILE A 560      29.142 -31.249 -49.410  1.00  0.48           C  
ATOM   4419  CB  ILE A 560      27.288 -31.917 -47.838  1.00  0.46           C  
ATOM   4420  O   ILE A 560      29.316 -30.052 -49.652  1.00  0.47           O  
ATOM   4421  CG1 ILE A 560      25.777 -32.162 -47.748  1.00  0.40           C  
ATOM   4422  CG2 ILE A 560      27.683 -30.648 -47.076  1.00  0.42           C  
ATOM   4423  CD1 ILE A 560      25.288 -32.507 -46.348  1.00  0.39           C  
ATOM   4424  N   ALA A 561      30.164 -32.091 -49.357  1.00  0.53           N  
ATOM   4425  CA  ALA A 561      31.529 -31.659 -49.649  1.00  0.54           C  
ATOM   4426  C   ALA A 561      31.711 -31.388 -51.140  1.00  0.52           C  
ATOM   4427  CB  ALA A 561      32.532 -32.707 -49.175  1.00  0.49           C  
ATOM   4428  O   ALA A 561      32.394 -30.436 -51.525  1.00  0.51           O  
ATOM   4429  N   LYS A 562      30.814 -32.069 -51.950  1.00  0.54           N  
ATOM   4430  CA  LYS A 562      30.865 -31.777 -53.380  1.00  0.56           C  
ATOM   4431  C   LYS A 562      29.958 -30.602 -53.734  1.00  0.53           C  
ATOM   4432  CB  LYS A 562      30.468 -33.009 -54.194  1.00  0.51           C  
ATOM   4433  O   LYS A 562      30.287 -29.800 -54.610  1.00  0.52           O  
ATOM   4434  CG  LYS A 562      31.468 -33.383 -55.279  1.00  0.49           C  
ATOM   4435  CD  LYS A 562      31.056 -34.658 -56.004  1.00  0.53           C  
ATOM   4436  CE  LYS A 562      32.073 -35.052 -57.066  1.00  0.44           C  
ATOM   4437  NZ  LYS A 562      31.657 -36.282 -57.803  1.00  0.41           N  
ATOM   4438  N   GLN A 563      29.060 -30.402 -52.851  1.00  0.46           N  
ATOM   4439  CA  GLN A 563      28.184 -29.256 -53.075  1.00  0.48           C  
ATOM   4440  C   GLN A 563      28.708 -28.015 -52.358  1.00  0.46           C  
ATOM   4441  CB  GLN A 563      26.760 -29.569 -52.612  1.00  0.43           C  
ATOM   4442  O   GLN A 563      28.487 -26.890 -52.811  1.00  0.45           O  
ATOM   4443  CG  GLN A 563      25.990 -30.476 -53.562  1.00  0.43           C  
ATOM   4444  CD  GLN A 563      24.584 -29.977 -53.838  1.00  0.48           C  
ATOM   4445  NE2 GLN A 563      23.936 -30.556 -54.844  1.00  0.40           N  
ATOM   4446  OE1 GLN A 563      24.084 -29.079 -53.153  1.00  0.51           O  
ATOM   4447  N   VAL A 564      29.539 -28.339 -51.305  1.00  0.48           N  
ATOM   4448  CA  VAL A 564      30.336 -27.273 -50.706  1.00  0.49           C  
ATOM   4449  C   VAL A 564      31.540 -26.968 -51.594  1.00  0.47           C  
ATOM   4450  CB  VAL A 564      30.805 -27.647 -49.282  1.00  0.44           C  
ATOM   4451  O   VAL A 564      31.893 -25.803 -51.793  1.00  0.45           O  
ATOM   4452  CG1 VAL A 564      31.798 -26.614 -48.752  1.00  0.40           C  
ATOM   4453  CG2 VAL A 564      29.607 -27.774 -48.343  1.00  0.41           C  
ATOM   4454  N   GLU A 565      31.840 -27.925 -52.377  1.00  0.56           N  
ATOM   4455  CA  GLU A 565      32.858 -27.696 -53.397  1.00  0.56           C  
ATOM   4456  C   GLU A 565      32.251 -27.082 -54.655  1.00  0.56           C  
ATOM   4457  CB  GLU A 565      33.575 -29.004 -53.744  1.00  0.52           C  
ATOM   4458  O   GLU A 565      32.815 -26.150 -55.232  1.00  0.54           O  
ATOM   4459  CG  GLU A 565      34.954 -28.805 -54.356  1.00  0.50           C  
ATOM   4460  CD  GLU A 565      35.642 -30.111 -54.720  1.00  0.53           C  
ATOM   4461  OE1 GLU A 565      35.087 -31.193 -54.424  1.00  0.52           O  
ATOM   4462  OE2 GLU A 565      36.746 -30.052 -55.306  1.00  0.48           O  
ATOM   4463  N   VAL A 566      30.976 -27.528 -54.911  1.00  0.56           N  
ATOM   4464  CA  VAL A 566      30.356 -26.895 -56.070  1.00  0.56           C  
ATOM   4465  C   VAL A 566      29.838 -25.511 -55.689  1.00  0.55           C  
ATOM   4466  CB  VAL A 566      29.206 -27.757 -56.639  1.00  0.52           C  
ATOM   4467  O   VAL A 566      29.978 -24.555 -56.456  1.00  0.53           O  
ATOM   4468  CG1 VAL A 566      28.447 -26.996 -57.725  1.00  0.46           C  
ATOM   4469  CG2 VAL A 566      29.748 -29.076 -57.186  1.00  0.47           C  
ATOM   4470  N   LEU A 567      29.619 -25.391 -54.381  1.00  0.49           N  
ATOM   4471  CA  LEU A 567      29.260 -24.093 -53.821  1.00  0.50           C  
ATOM   4472  C   LEU A 567      30.506 -23.273 -53.507  1.00  0.49           C  
ATOM   4473  CB  LEU A 567      28.418 -24.270 -52.554  1.00  0.46           C  
ATOM   4474  O   LEU A 567      30.504 -22.049 -53.659  1.00  0.48           O  
ATOM   4475  CG  LEU A 567      27.282 -23.267 -52.350  1.00  0.45           C  
ATOM   4476  CD1 LEU A 567      25.938 -23.919 -52.655  1.00  0.41           C  
ATOM   4477  CD2 LEU A 567      27.304 -22.716 -50.928  1.00  0.44           C  
ATOM   4478  N   SER A 568      31.526 -24.016 -53.057  1.00  0.52           N  
ATOM   4479  CA  SER A 568      32.832 -23.378 -52.928  1.00  0.53           C  
ATOM   4480  C   SER A 568      33.395 -22.990 -54.291  1.00  0.51           C  
ATOM   4481  CB  SER A 568      33.813 -24.303 -52.206  1.00  0.49           C  
ATOM   4482  O   SER A 568      33.932 -21.893 -54.457  1.00  0.49           O  
ATOM   4483  OG  SER A 568      35.067 -23.667 -52.030  1.00  0.49           O  
ATOM   4484  N   ARG A 569      32.926 -23.776 -55.294  1.00  0.52           N  
ATOM   4485  CA  ARG A 569      33.358 -23.413 -56.640  1.00  0.53           C  
ATOM   4486  C   ARG A 569      32.388 -22.424 -57.278  1.00  0.52           C  
ATOM   4487  CB  ARG A 569      33.489 -24.659 -57.518  1.00  0.49           C  
ATOM   4488  O   ARG A 569      32.809 -21.447 -57.901  1.00  0.50           O  
ATOM   4489  CG  ARG A 569      34.923 -25.128 -57.712  1.00  0.48           C  
ATOM   4490  CD  ARG A 569      35.001 -26.336 -58.636  1.00  0.51           C  
ATOM   4491  NE  ARG A 569      36.381 -26.755 -58.859  1.00  0.45           N  
ATOM   4492  NH1 ARG A 569      35.851 -28.409 -60.381  1.00  0.34           N  
ATOM   4493  NH2 ARG A 569      38.038 -28.030 -59.810  1.00  0.29           N  
ATOM   4494  CZ  ARG A 569      36.754 -27.730 -59.683  1.00  0.43           C  
ATOM   4495  N   THR A 570      31.112 -22.513 -56.972  1.00  0.45           N  
ATOM   4496  CA  THR A 570      30.162 -21.505 -57.428  1.00  0.46           C  
ATOM   4497  C   THR A 570      30.277 -20.235 -56.590  1.00  0.44           C  
ATOM   4498  CB  THR A 570      28.716 -22.033 -57.369  1.00  0.42           C  
ATOM   4499  O   THR A 570      30.146 -19.126 -57.113  1.00  0.43           O  
ATOM   4500  CG2 THR A 570      27.804 -21.241 -58.300  1.00  0.40           C  
ATOM   4501  OG1 THR A 570      28.701 -23.411 -57.760  1.00  0.40           O  
ATOM   4502  N   LYS A 571      30.762 -20.565 -55.422  1.00  0.43           N  
ATOM   4503  CA  LYS A 571      31.129 -19.428 -54.582  1.00  0.45           C  
ATOM   4504  C   LYS A 571      32.521 -18.912 -54.933  1.00  0.43           C  
ATOM   4505  CB  LYS A 571      31.070 -19.813 -53.103  1.00  0.43           C  
ATOM   4506  O   LYS A 571      32.764 -17.703 -54.911  1.00  0.42           O  
ATOM   4507  CG  LYS A 571      30.346 -18.801 -52.228  1.00  0.43           C  
ATOM   4508  CD  LYS A 571      30.314 -19.243 -50.770  1.00  0.49           C  
ATOM   4509  CE  LYS A 571      29.678 -18.186 -49.878  1.00  0.41           C  
ATOM   4510  NZ  LYS A 571      29.650 -18.612 -48.447  1.00  0.39           N  
ATOM   4511  N   ASN A 572      33.439 -19.790 -55.201  1.00  0.54           N  
ATOM   4512  CA  ASN A 572      34.754 -19.367 -55.673  1.00  0.55           C  
ATOM   4513  C   ASN A 572      34.721 -18.979 -57.149  1.00  0.53           C  
ATOM   4514  CB  ASN A 572      35.789 -20.469 -55.436  1.00  0.51           C  
ATOM   4515  O   ASN A 572      35.380 -18.022 -57.558  1.00  0.52           O  
ATOM   4516  CG  ASN A 572      36.169 -20.608 -53.975  1.00  0.50           C  
ATOM   4517  ND2 ASN A 572      36.711 -21.764 -53.611  1.00  0.51           N  
ATOM   4518  OD1 ASN A 572      35.976 -19.685 -53.180  1.00  0.51           O  
ATOM   4519  N   GLU A 573      33.703 -19.501 -57.830  1.00  0.51           N  
ATOM   4520  CA  GLU A 573      33.480 -19.031 -59.194  1.00  0.52           C  
ATOM   4521  C   GLU A 573      32.566 -17.810 -59.214  1.00  0.51           C  
ATOM   4522  CB  GLU A 573      32.886 -20.147 -60.057  1.00  0.48           C  
ATOM   4523  O   GLU A 573      32.791 -16.872 -59.982  1.00  0.49           O  
ATOM   4524  CG  GLU A 573      33.927 -20.962 -60.812  1.00  0.47           C  
ATOM   4525  CD  GLU A 573      33.331 -22.124 -61.590  1.00  0.50           C  
ATOM   4526  OE1 GLU A 573      32.092 -22.303 -61.560  1.00  0.51           O  
ATOM   4527  OE2 GLU A 573      34.109 -22.862 -62.235  1.00  0.47           O  
ATOM   4528  N   LEU A 574      31.720 -17.677 -58.182  1.00  0.44           N  
ATOM   4529  CA  LEU A 574      30.996 -16.437 -57.930  1.00  0.45           C  
ATOM   4530  C   LEU A 574      31.878 -15.431 -57.199  1.00  0.44           C  
ATOM   4531  CB  LEU A 574      29.731 -16.712 -57.112  1.00  0.43           C  
ATOM   4532  O   LEU A 574      31.791 -14.226 -57.448  1.00  0.43           O  
ATOM   4533  CG  LEU A 574      28.599 -15.692 -57.250  1.00  0.42           C  
ATOM   4534  CD1 LEU A 574      27.693 -16.061 -58.420  1.00  0.39           C  
ATOM   4535  CD2 LEU A 574      27.799 -15.602 -55.955  1.00  0.41           C  
ATOM   4536  N   ALA A 575      32.767 -16.073 -56.320  1.00  0.50           N  
ATOM   4537  CA  ALA A 575      33.827 -15.226 -55.780  1.00  0.51           C  
ATOM   4538  C   ALA A 575      34.869 -14.904 -56.847  1.00  0.49           C  
ATOM   4539  CB  ALA A 575      34.488 -15.901 -54.581  1.00  0.46           C  
ATOM   4540  O   ALA A 575      35.366 -13.777 -56.918  1.00  0.47           O  
ATOM   4541  N   GLY A 576      34.998 -15.863 -57.855  1.00  0.51           N  
ATOM   4542  CA  GLY A 576      35.823 -15.587 -59.021  1.00  0.51           C  
ATOM   4543  C   GLY A 576      35.114 -14.751 -60.069  1.00  0.51           C  
ATOM   4544  O   GLY A 576      35.707 -13.838 -60.648  1.00  0.49           O  
ATOM   4545  N   VAL A 577      33.734 -14.742 -60.071  1.00  0.45           N  
ATOM   4546  CA  VAL A 577      32.939 -13.877 -60.936  1.00  0.46           C  
ATOM   4547  C   VAL A 577      32.634 -12.565 -60.217  1.00  0.44           C  
ATOM   4548  CB  VAL A 577      31.625 -14.564 -61.372  1.00  0.42           C  
ATOM   4549  O   VAL A 577      32.684 -11.492 -60.822  1.00  0.43           O  
ATOM   4550  CG1 VAL A 577      30.756 -13.603 -62.182  1.00  0.39           C  
ATOM   4551  CG2 VAL A 577      31.924 -15.826 -62.177  1.00  0.39           C  
ATOM   4552  N   LYS A 578      32.654 -12.786 -58.920  1.00  0.44           N  
ATOM   4553  CA  LYS A 578      32.565 -11.571 -58.114  1.00  0.46           C  
ATOM   4554  C   LYS A 578      33.928 -10.898 -57.983  1.00  0.43           C  
ATOM   4555  CB  LYS A 578      32.001 -11.887 -56.728  1.00  0.42           C  
ATOM   4556  O   LYS A 578      34.022  -9.669 -57.988  1.00  0.42           O  
ATOM   4557  CG  LYS A 578      30.534 -11.522 -56.559  1.00  0.42           C  
ATOM   4558  CD  LYS A 578      30.045 -11.814 -55.146  1.00  0.48           C  
ATOM   4559  CE  LYS A 578      28.598 -11.378 -54.953  1.00  0.39           C  
ATOM   4560  NZ  LYS A 578      28.120 -11.645 -53.563  1.00  0.39           N  
ATOM   4561  N   SER A 579      35.010 -11.825 -57.862  1.00  0.52           N  
ATOM   4562  CA  SER A 579      36.360 -11.272 -57.925  1.00  0.54           C  
ATOM   4563  C   SER A 579      36.748 -10.925 -59.358  1.00  0.51           C  
ATOM   4564  CB  SER A 579      37.371 -12.259 -57.339  1.00  0.49           C  
ATOM   4565  O   SER A 579      37.404  -9.909 -59.600  1.00  0.50           O  
ATOM   4566  OG  SER A 579      38.599 -12.198 -58.044  1.00  0.51           O  
ATOM   4567  N   ALA A 580      36.075 -11.584 -60.382  1.00  0.52           N  
ATOM   4568  CA  ALA A 580      36.278 -11.186 -61.772  1.00  0.54           C  
ATOM   4569  C   ALA A 580      35.335 -10.051 -62.162  1.00  0.52           C  
ATOM   4570  CB  ALA A 580      36.079 -12.381 -62.702  1.00  0.49           C  
ATOM   4571  O   ALA A 580      35.712  -9.155 -62.921  1.00  0.50           O  
ATOM   4572  N   GLN A 581      34.283  -9.935 -61.438  1.00  0.43           N  
ATOM   4573  CA  GLN A 581      33.407  -8.771 -61.514  1.00  0.45           C  
ATOM   4574  C   GLN A 581      33.891  -7.657 -60.590  1.00  0.43           C  
ATOM   4575  CB  GLN A 581      31.969  -9.156 -61.163  1.00  0.41           C  
ATOM   4576  O   GLN A 581      33.831  -6.478 -60.946  1.00  0.42           O  
ATOM   4577  CG  GLN A 581      30.916  -8.321 -61.879  1.00  0.41           C  
ATOM   4578  CD  GLN A 581      29.510  -8.856 -61.685  1.00  0.48           C  
ATOM   4579  NE2 GLN A 581      28.516  -8.076 -62.095  1.00  0.40           N  
ATOM   4580  OE1 GLN A 581      29.318  -9.963 -61.170  1.00  0.51           O  
ATOM   4581  N   ALA A 582      34.431  -8.050 -59.319  1.00  0.54           N  
ATOM   4582  CA  ALA A 582      35.095  -7.070 -58.464  1.00  0.54           C  
ATOM   4583  C   ALA A 582      36.433  -6.640 -59.058  1.00  0.53           C  
ATOM   4584  CB  ALA A 582      35.296  -7.637 -57.061  1.00  0.50           C  
ATOM   4585  O   ALA A 582      36.770  -5.454 -59.050  1.00  0.51           O  
ATOM   4586  N   THR A 583      37.090  -7.586 -59.905  1.00  0.54           N  
ATOM   4587  CA  THR A 583      38.277  -7.265 -60.689  1.00  0.54           C  
ATOM   4588  C   THR A 583      37.888  -6.674 -62.041  1.00  0.54           C  
ATOM   4589  CB  THR A 583      39.157  -8.511 -60.905  1.00  0.51           C  
ATOM   4590  O   THR A 583      38.557  -5.768 -62.544  1.00  0.52           O  
ATOM   4591  CG2 THR A 583      40.552  -8.122 -61.384  1.00  0.48           C  
ATOM   4592  OG1 THR A 583      39.271  -9.227 -59.669  1.00  0.51           O  
ATOM   4593  N   TYR A 584      36.679  -6.940 -62.503  1.00  0.47           N  
ATOM   4594  CA  TYR A 584      36.117  -6.285 -63.679  1.00  0.48           C  
ATOM   4595  C   TYR A 584      35.461  -4.961 -63.305  1.00  0.46           C  
ATOM   4596  CB  TYR A 584      35.097  -7.197 -64.367  1.00  0.43           C  
ATOM   4597  O   TYR A 584      35.618  -3.962 -64.011  1.00  0.44           O  
ATOM   4598  CG  TYR A 584      34.614  -6.673 -65.697  1.00  0.42           C  
ATOM   4599  CD1 TYR A 584      35.334  -6.911 -66.866  1.00  0.38           C  
ATOM   4600  CD2 TYR A 584      33.437  -5.938 -65.789  1.00  0.41           C  
ATOM   4601  CE1 TYR A 584      34.894  -6.428 -68.093  1.00  0.40           C  
ATOM   4602  CE2 TYR A 584      32.987  -5.450 -67.011  1.00  0.45           C  
ATOM   4603  OH  TYR A 584      33.279  -5.220 -69.369  1.00  0.29           O  
ATOM   4604  CZ  TYR A 584      33.720  -5.700 -68.156  1.00  0.35           C  
ATOM   4605  N   GLU A 585      34.909  -4.949 -62.137  1.00  0.49           N  
ATOM   4606  CA  GLU A 585      34.369  -3.703 -61.602  1.00  0.50           C  
ATOM   4607  C   GLU A 585      35.474  -2.824 -61.024  1.00  0.49           C  
ATOM   4608  CB  GLU A 585      33.313  -3.991 -60.531  1.00  0.46           C  
ATOM   4609  O   GLU A 585      35.494  -1.612 -61.250  1.00  0.47           O  
ATOM   4610  CG  GLU A 585      31.895  -4.084 -61.076  1.00  0.44           C  
ATOM   4611  CD  GLU A 585      30.869  -4.453 -60.016  1.00  0.49           C  
ATOM   4612  OE1 GLU A 585      31.255  -4.667 -58.845  1.00  0.51           O  
ATOM   4613  OE2 GLU A 585      29.668  -4.531 -60.361  1.00  0.47           O  
ATOM   4614  N   GLU A 586      36.544  -3.471 -60.383  1.00  0.53           N  
ATOM   4615  CA  GLU A 586      37.779  -2.815 -59.963  1.00  0.55           C  
ATOM   4616  C   GLU A 586      38.660  -2.477 -61.162  1.00  0.52           C  
ATOM   4617  CB  GLU A 586      38.548  -3.697 -58.976  1.00  0.51           C  
ATOM   4618  O   GLU A 586      39.201  -1.373 -61.250  1.00  0.51           O  
ATOM   4619  CG  GLU A 586      38.960  -2.978 -57.700  1.00  0.50           C  
ATOM   4620  CD  GLU A 586      39.691  -3.875 -56.715  1.00  0.54           C  
ATOM   4621  OE1 GLU A 586      39.781  -5.100 -56.960  1.00  0.53           O  
ATOM   4622  OE2 GLU A 586      40.178  -3.350 -55.688  1.00  0.50           O  
ATOM   4623  N   THR A 587      38.635  -3.381 -62.269  1.00  0.51           N  
ATOM   4624  CA  THR A 587      39.345  -3.096 -63.511  1.00  0.51           C  
ATOM   4625  C   THR A 587      38.500  -2.217 -64.428  1.00  0.50           C  
ATOM   4626  CB  THR A 587      39.726  -4.394 -64.247  1.00  0.47           C  
ATOM   4627  O   THR A 587      39.015  -1.288 -65.054  1.00  0.48           O  
ATOM   4628  CG2 THR A 587      40.799  -4.134 -65.299  1.00  0.45           C  
ATOM   4629  OG1 THR A 587      40.223  -5.346 -63.299  1.00  0.47           O  
ATOM   4630  N   THR A 588      37.225  -2.166 -64.185  1.00  0.44           N  
ATOM   4631  CA  THR A 588      36.368  -1.251 -64.930  1.00  0.48           C  
ATOM   4632  C   THR A 588      36.082   0.007 -64.115  1.00  0.44           C  
ATOM   4633  CB  THR A 588      35.040  -1.924 -65.323  1.00  0.41           C  
ATOM   4634  O   THR A 588      36.074   1.115 -64.655  1.00  0.43           O  
ATOM   4635  CG2 THR A 588      34.449  -1.284 -66.575  1.00  0.38           C  
ATOM   4636  OG1 THR A 588      35.273  -3.315 -65.575  1.00  0.39           O  
ATOM   4637  N   THR A 589      35.949  -0.107 -62.736  1.00  0.53           N  
ATOM   4638  CA  THR A 589      35.909   1.025 -61.816  1.00  0.52           C  
ATOM   4639  C   THR A 589      37.290   1.657 -61.675  1.00  0.52           C  
ATOM   4640  CB  THR A 589      35.392   0.598 -60.429  1.00  0.48           C  
ATOM   4641  O   THR A 589      37.422   2.883 -61.690  1.00  0.50           O  
ATOM   4642  CG2 THR A 589      35.243   1.802 -59.504  1.00  0.44           C  
ATOM   4643  OG1 THR A 589      34.118  -0.040 -60.575  1.00  0.49           O  
ATOM   4644  N   ARG A 590      38.518   0.866 -61.682  1.00  0.52           N  
ATOM   4645  CA  ARG A 590      39.892   1.355 -61.744  1.00  0.51           C  
ATOM   4646  C   ARG A 590      40.241   1.830 -63.151  1.00  0.51           C  
ATOM   4647  CB  ARG A 590      40.871   0.267 -61.300  1.00  0.49           C  
ATOM   4648  O   ARG A 590      40.867   2.878 -63.321  1.00  0.49           O  
ATOM   4649  CG  ARG A 590      42.271   0.781 -61.005  1.00  0.47           C  
ATOM   4650  CD  ARG A 590      43.183  -0.327 -60.495  1.00  0.49           C  
ATOM   4651  NE  ARG A 590      43.382  -1.367 -61.500  1.00  0.44           N  
ATOM   4652  NH1 ARG A 590      45.222  -2.305 -60.464  1.00  0.33           N  
ATOM   4653  NH2 ARG A 590      44.436  -3.183 -62.430  1.00  0.28           N  
ATOM   4654  CZ  ARG A 590      44.346  -2.282 -61.462  1.00  0.44           C  
ATOM   4655  N   ARG A 591      39.706   1.312 -64.129  1.00  0.49           N  
ATOM   4656  CA  ARG A 591      39.960   1.695 -65.514  1.00  0.51           C  
ATOM   4657  C   ARG A 591      38.929   2.708 -66.000  1.00  0.49           C  
ATOM   4658  CB  ARG A 591      39.954   0.464 -66.423  1.00  0.46           C  
ATOM   4659  O   ARG A 591      39.256   3.616 -66.767  1.00  0.47           O  
ATOM   4660  CG  ARG A 591      41.339  -0.083 -66.728  1.00  0.45           C  
ATOM   4661  CD  ARG A 591      41.270  -1.400 -67.489  1.00  0.50           C  
ATOM   4662  NE  ARG A 591      42.598  -1.872 -67.871  1.00  0.46           N  
ATOM   4663  NH1 ARG A 591      41.847  -3.816 -68.867  1.00  0.31           N  
ATOM   4664  NH2 ARG A 591      44.089  -3.342 -68.815  1.00  0.26           N  
ATOM   4665  CZ  ARG A 591      42.842  -3.009 -68.517  1.00  0.38           C  
ATOM   4666  N   LEU A 592      37.958   2.810 -65.135  1.00  0.49           N  
ATOM   4667  CA  LEU A 592      37.005   3.899 -65.317  1.00  0.49           C  
ATOM   4668  C   LEU A 592      37.310   5.053 -64.368  1.00  0.48           C  
ATOM   4669  CB  LEU A 592      35.574   3.403 -65.093  1.00  0.45           C  
ATOM   4670  O   LEU A 592      37.155   6.220 -64.733  1.00  0.47           O  
ATOM   4671  CG  LEU A 592      34.797   2.987 -66.343  1.00  0.44           C  
ATOM   4672  CD1 LEU A 592      33.788   1.895 -66.002  1.00  0.40           C  
ATOM   4673  CD2 LEU A 592      34.099   4.192 -66.965  1.00  0.43           C  
ATOM   4674  N   SER A 593      37.947   4.723 -63.062  1.00  0.49           N  
ATOM   4675  CA  SER A 593      38.609   5.707 -62.211  1.00  0.49           C  
ATOM   4676  C   SER A 593      39.898   6.213 -62.850  1.00  0.48           C  
ATOM   4677  CB  SER A 593      38.913   5.109 -60.837  1.00  0.46           C  
ATOM   4678  O   SER A 593      40.209   7.404 -62.774  1.00  0.47           O  
ATOM   4679  OG  SER A 593      39.043   6.130 -59.862  1.00  0.48           O  
ATOM   4680  N   GLU A 594      40.594   5.298 -63.634  1.00  0.50           N  
ATOM   4681  CA  GLU A 594      41.817   5.613 -64.366  1.00  0.50           C  
ATOM   4682  C   GLU A 594      41.503   6.228 -65.727  1.00  0.50           C  
ATOM   4683  CB  GLU A 594      42.677   4.359 -64.542  1.00  0.48           C  
ATOM   4684  O   GLU A 594      42.175   7.166 -66.160  1.00  0.49           O  
ATOM   4685  CG  GLU A 594      43.654   4.118 -63.401  1.00  0.47           C  
ATOM   4686  CD  GLU A 594      44.424   2.814 -63.535  1.00  0.49           C  
ATOM   4687  OE1 GLU A 594      44.214   2.085 -64.531  1.00  0.52           O  
ATOM   4688  OE2 GLU A 594      45.242   2.517 -62.636  1.00  0.46           O  
ATOM   4689  N   LEU A 595      40.286   6.138 -66.213  1.00  0.46           N  
ATOM   4690  CA  LEU A 595      39.896   6.768 -67.470  1.00  0.47           C  
ATOM   4691  C   LEU A 595      38.985   7.964 -67.218  1.00  0.46           C  
ATOM   4692  CB  LEU A 595      39.193   5.757 -68.380  1.00  0.42           C  
ATOM   4693  O   LEU A 595      39.069   8.973 -67.922  1.00  0.44           O  
ATOM   4694  CG  LEU A 595      40.061   5.084 -69.444  1.00  0.41           C  
ATOM   4695  CD1 LEU A 595      39.567   3.666 -69.712  1.00  0.37           C  
ATOM   4696  CD2 LEU A 595      40.066   5.906 -70.729  1.00  0.40           C  
ATOM   4697  N   THR A 596      38.331   7.915 -65.940  1.00  0.46           N  
ATOM   4698  CA  THR A 596      37.635   9.071 -65.386  1.00  0.44           C  
ATOM   4699  C   THR A 596      38.625  10.045 -64.753  1.00  0.45           C  
ATOM   4700  CB  THR A 596      36.589   8.646 -64.339  1.00  0.42           C  
ATOM   4701  O   THR A 596      38.499  11.261 -64.916  1.00  0.43           O  
ATOM   4702  CG2 THR A 596      35.684   9.813 -63.960  1.00  0.39           C  
ATOM   4703  OG1 THR A 596      35.786   7.589 -64.878  1.00  0.43           O  
ATOM   4704  N   ASN A 597      39.897   9.425 -64.154  1.00  0.49           N  
ATOM   4705  CA  ASN A 597      41.107  10.106 -63.705  1.00  0.49           C  
ATOM   4706  C   ASN A 597      41.979  10.532 -64.883  1.00  0.48           C  
ATOM   4707  CB  ASN A 597      41.903   9.214 -62.750  1.00  0.46           C  
ATOM   4708  O   ASN A 597      42.638  11.572 -64.828  1.00  0.47           O  
ATOM   4709  CG  ASN A 597      41.289   9.148 -61.365  1.00  0.46           C  
ATOM   4710  ND2 ASN A 597      41.640   8.114 -60.610  1.00  0.49           N  
ATOM   4711  OD1 ASN A 597      40.505  10.019 -60.978  1.00  0.49           O  
ATOM   4712  N   LEU A 598      41.864  10.078 -66.099  1.00  0.49           N  
ATOM   4713  CA  LEU A 598      42.621  10.376 -67.310  1.00  0.50           C  
ATOM   4714  C   LEU A 598      41.801  11.235 -68.266  1.00  0.49           C  
ATOM   4715  CB  LEU A 598      43.048   9.081 -68.007  1.00  0.45           C  
ATOM   4716  O   LEU A 598      42.338  12.138 -68.912  1.00  0.47           O  
ATOM   4717  CG  LEU A 598      44.550   8.795 -68.043  1.00  0.45           C  
ATOM   4718  CD1 LEU A 598      44.825   7.353 -67.630  1.00  0.40           C  
ATOM   4719  CD2 LEU A 598      45.115   9.075 -69.432  1.00  0.44           C  
ATOM   4720  N   ALA A 599      40.541  11.476 -67.929  1.00  0.47           N  
ATOM   4721  CA  ALA A 599      39.858  12.228 -68.978  1.00  0.46           C  
ATOM   4722  C   ALA A 599      39.181  13.472 -68.410  1.00  0.47           C  
ATOM   4723  CB  ALA A 599      38.832  11.344 -69.684  1.00  0.43           C  
ATOM   4724  O   ALA A 599      39.095  14.502 -69.083  1.00  0.45           O  
ATOM   4725  N   ASN A 600      39.099  13.561 -66.949  1.00  0.42           N  
ATOM   4726  CA  ASN A 600      38.678  14.692 -66.130  1.00  0.41           C  
ATOM   4727  C   ASN A 600      39.772  15.116 -65.155  1.00  0.41           C  
ATOM   4728  CB  ASN A 600      37.392  14.357 -65.372  1.00  0.39           C  
ATOM   4729  O   ASN A 600      39.727  16.218 -64.604  1.00  0.39           O  
ATOM   4730  CG  ASN A 600      36.167  14.371 -66.265  1.00  0.40           C  
ATOM   4731  ND2 ASN A 600      35.113  13.686 -65.837  1.00  0.45           N  
ATOM   4732  OD1 ASN A 600      36.168  14.991 -67.332  1.00  0.44           O  
ATOM   4733  N   GLY A 601      41.037  15.162 -65.341  1.00  0.39           N  
ATOM   4734  CA  GLY A 601      42.087  15.812 -64.573  1.00  0.38           C  
ATOM   4735  C   GLY A 601      43.346  16.067 -65.381  1.00  0.39           C  
ATOM   4736  O   GLY A 601      44.187  15.177 -65.527  1.00  0.37           O  
ATOM   4737  N   LYS A 602      43.257  16.757 -66.731  1.00  0.42           N  
ATOM   4738  CA  LYS A 602      44.169  17.897 -66.762  1.00  0.41           C  
ATOM   4739  C   LYS A 602      44.856  18.089 -65.413  1.00  0.41           C  
ATOM   4740  CB  LYS A 602      43.422  19.172 -67.155  1.00  0.38           C  
ATOM   4741  O   LYS A 602      44.205  18.422 -64.421  1.00  0.40           O  
ATOM   4742  CG  LYS A 602      43.130  19.285 -68.644  1.00  0.38           C  
ATOM   4743  CD  LYS A 602      42.708  20.698 -69.026  1.00  0.41           C  
ATOM   4744  CE  LYS A 602      42.439  20.818 -70.520  1.00  0.39           C  
ATOM   4745  NZ  LYS A 602      42.044  22.207 -70.902  1.00  0.37           N  
ATOM   4746  N   ALA A 603      45.349  17.167 -64.858  1.00  0.47           N  
ATOM   4747  CA  ALA A 603      46.555  17.476 -64.093  1.00  0.47           C  
ATOM   4748  C   ALA A 603      47.695  16.532 -64.463  1.00  0.47           C  
ATOM   4749  CB  ALA A 603      46.269  17.400 -62.595  1.00  0.43           C  
ATOM   4750  O   ALA A 603      47.666  15.348 -64.118  1.00  0.45           O  
ATOM   4751  N   SER A 604      48.630  16.635 -65.362  1.00  0.43           N  
ATOM   4752  CA  SER A 604      49.574  17.359 -64.517  1.00  0.43           C  
ATOM   4753  C   SER A 604      48.865  18.029 -63.344  1.00  0.43           C  
ATOM   4754  CB  SER A 604      50.329  18.408 -65.334  1.00  0.41           C  
ATOM   4755  O   SER A 604      48.122  18.995 -63.532  1.00  0.43           O  
ATOM   4756  OG  SER A 604      49.519  19.549 -65.560  1.00  0.52           O  
ATOM   4757  N   LYS A 605      48.122  17.230 -62.348  1.00  0.42           N  
ATOM   4758  CA  LYS A 605      48.096  17.165 -60.889  1.00  0.41           C  
ATOM   4759  C   LYS A 605      49.300  17.881 -60.285  1.00  0.43           C  
ATOM   4760  CB  LYS A 605      48.060  15.710 -60.418  1.00  0.38           C  
ATOM   4761  O   LYS A 605      50.369  17.287 -60.131  1.00  0.40           O  
ATOM   4762  CG  LYS A 605      46.832  15.356 -59.592  1.00  0.37           C  
ATOM   4763  CD  LYS A 605      46.854  13.897 -59.155  1.00  0.41           C  
ATOM   4764  CE  LYS A 605      45.613  13.535 -58.351  1.00  0.36           C  
ATOM   4765  NZ  LYS A 605      45.633  12.108 -57.913  1.00  0.34           N  
ATOM   4766  N   SER A 606      49.264  20.085 -60.349  1.00  0.48           N  
ATOM   4767  CA  SER A 606      50.426  20.953 -60.187  1.00  0.45           C  
ATOM   4768  C   SER A 606      51.725  20.179 -60.379  1.00  0.47           C  
ATOM   4769  CB  SER A 606      50.414  21.612 -58.807  1.00  0.42           C  
ATOM   4770  O   SER A 606      51.954  19.165 -59.716  1.00  0.44           O  
ATOM   4771  OG  SER A 606      51.730  21.729 -58.294  1.00  0.52           O  
ATOM   4772  N   GLU A 607      51.511  19.400 -62.201  1.00  0.49           N  
ATOM   4773  CA  GLU A 607      52.879  18.931 -62.000  1.00  0.48           C  
ATOM   4774  C   GLU A 607      52.901  17.586 -61.279  1.00  0.48           C  
ATOM   4775  CB  GLU A 607      53.691  19.963 -61.214  1.00  0.44           C  
ATOM   4776  O   GLU A 607      52.449  17.481 -60.138  1.00  0.46           O  
ATOM   4777  CG  GLU A 607      54.485  20.920 -62.092  1.00  0.43           C  
ATOM   4778  CD  GLU A 607      55.217  21.992 -61.301  1.00  0.43           C  
ATOM   4779  OE1 GLU A 607      54.964  22.127 -60.082  1.00  0.47           O  
ATOM   4780  OE2 GLU A 607      56.050  22.704 -61.905  1.00  0.41           O  
ATOM   4781  N   LEU A 608      52.170  16.360 -61.796  1.00  0.49           N  
ATOM   4782  CA  LEU A 608      52.177  15.021 -61.218  1.00  0.49           C  
ATOM   4783  C   LEU A 608      51.395  14.990 -59.909  1.00  0.48           C  
ATOM   4784  CB  LEU A 608      53.613  14.547 -60.979  1.00  0.46           C  
ATOM   4785  O   LEU A 608      50.719  14.003 -59.608  1.00  0.46           O  
ATOM   4786  CG  LEU A 608      54.033  13.266 -61.701  1.00  0.46           C  
ATOM   4787  CD1 LEU A 608      55.265  13.523 -62.563  1.00  0.42           C  
ATOM   4788  CD2 LEU A 608      54.301  12.150 -60.697  1.00  0.42           C  
ATOM   4789  N   THR A 609      50.286  15.686 -59.281  1.00  0.45           N  
ATOM   4790  CA  THR A 609      49.478  16.668 -58.566  1.00  0.43           C  
ATOM   4791  C   THR A 609      49.711  18.069 -59.125  1.00  0.45           C  
ATOM   4792  CB  THR A 609      49.789  16.656 -57.058  1.00  0.42           C  
ATOM   4793  O   THR A 609      48.789  18.887 -59.168  1.00  0.43           O  
ATOM   4794  CG2 THR A 609      48.569  17.070 -56.242  1.00  0.47           C  
ATOM   4795  OG1 THR A 609      50.185  15.335 -56.668  1.00  0.51           O  
ATOM   4796  N   GLN A 610      50.616  18.720 -60.407  1.00  0.47           N  
ATOM   4797  CA  GLN A 610      51.565  19.431 -61.257  1.00  0.45           C  
ATOM   4798  C   GLN A 610      52.481  18.458 -61.994  1.00  0.46           C  
ATOM   4799  CB  GLN A 610      52.398  20.411 -60.429  1.00  0.43           C  
ATOM   4800  O   GLN A 610      52.772  18.648 -63.177  1.00  0.44           O  
ATOM   4801  CG  GLN A 610      52.176  21.872 -60.797  1.00  0.42           C  
ATOM   4802  CD  GLN A 610      52.959  22.825 -59.914  1.00  0.44           C  
ATOM   4803  NE2 GLN A 610      52.962  24.103 -60.278  1.00  0.38           N  
ATOM   4804  OE1 GLN A 610      53.555  22.417 -58.913  1.00  0.49           O  
ATOM   4805  N   THR A 611      51.926  16.802 -62.144  1.00  0.46           N  
ATOM   4806  CA  THR A 611      52.665  15.631 -62.602  1.00  0.45           C  
ATOM   4807  C   THR A 611      52.078  14.354 -62.006  1.00  0.45           C  
ATOM   4808  CB  THR A 611      54.157  15.732 -62.234  1.00  0.42           C  
ATOM   4809  O   THR A 611      52.119  13.294 -62.634  1.00  0.44           O  
ATOM   4810  CG2 THR A 611      55.039  15.218 -63.367  1.00  0.44           C  
ATOM   4811  OG1 THR A 611      54.486  17.102 -61.972  1.00  0.47           O  
ATOM   4812  N   ALA A 612      50.760  14.250 -61.381  1.00  0.45           N  
ATOM   4813  CA  ALA A 612      49.564  13.627 -60.819  1.00  0.46           C  
ATOM   4814  C   ALA A 612      48.437  14.644 -60.665  1.00  0.45           C  
ATOM   4815  CB  ALA A 612      49.884  12.983 -59.472  1.00  0.44           C  
ATOM   4816  O   ALA A 612      47.267  14.321 -60.884  1.00  0.43           O  
ATOM   4817  N   GLU A 613      48.321  16.153 -60.764  1.00  0.44           N  
ATOM   4818  CA  GLU A 613      47.885  17.525 -61.006  1.00  0.41           C  
ATOM   4819  C   GLU A 613      48.778  18.214 -62.034  1.00  0.43           C  
ATOM   4820  CB  GLU A 613      47.873  18.324 -59.700  1.00  0.42           C  
ATOM   4821  O   GLU A 613      48.301  19.012 -62.843  1.00  0.41           O  
ATOM   4822  CG  GLU A 613      46.540  18.996 -59.403  1.00  0.43           C  
ATOM   4823  CD  GLU A 613      46.529  19.749 -58.082  1.00  0.46           C  
ATOM   4824  OE1 GLU A 613      47.545  19.708 -57.352  1.00  0.51           O  
ATOM   4825  OE2 GLU A 613      45.496  20.385 -57.775  1.00  0.43           O  
ATOM   4826  N   GLU A 614      49.924  17.699 -62.813  1.00  0.46           N  
ATOM   4827  CA  GLU A 614      50.982  17.807 -63.813  1.00  0.45           C  
ATOM   4828  C   GLU A 614      51.447  16.429 -64.275  1.00  0.45           C  
ATOM   4829  CB  GLU A 614      52.166  18.604 -63.260  1.00  0.43           C  
ATOM   4830  O   GLU A 614      51.814  16.249 -65.439  1.00  0.43           O  
ATOM   4831  CG  GLU A 614      52.154  20.074 -63.652  1.00  0.43           C  
ATOM   4832  CD  GLU A 614      53.261  20.880 -62.992  1.00  0.46           C  
ATOM   4833  OE1 GLU A 614      54.045  20.303 -62.204  1.00  0.50           O  
ATOM   4834  OE2 GLU A 614      53.345  22.099 -63.264  1.00  0.44           O  
ATOM   4835  N   LEU A 615      50.956  15.242 -63.774  1.00  0.46           N  
ATOM   4836  CA  LEU A 615      50.803  13.853 -64.194  1.00  0.44           C  
ATOM   4837  C   LEU A 615      49.334  13.445 -64.198  1.00  0.45           C  
ATOM   4838  CB  LEU A 615      51.601  12.925 -63.275  1.00  0.42           C  
ATOM   4839  O   LEU A 615      48.934  12.560 -64.958  1.00  0.43           O  
ATOM   4840  CG  LEU A 615      52.904  12.363 -63.844  1.00  0.41           C  
ATOM   4841  CD1 LEU A 615      53.988  12.345 -62.771  1.00  0.38           C  
ATOM   4842  CD2 LEU A 615      52.682  10.964 -64.409  1.00  0.38           C  
ATOM   4843  N   LEU A 616      48.202  14.142 -63.663  1.00  0.45           N  
ATOM   4844  CA  LEU A 616      46.832  14.637 -63.744  1.00  0.43           C  
ATOM   4845  C   LEU A 616      46.778  15.968 -64.486  1.00  0.45           C  
ATOM   4846  CB  LEU A 616      46.235  14.795 -62.343  1.00  0.42           C  
ATOM   4847  O   LEU A 616      45.815  16.245 -65.204  1.00  0.42           O  
ATOM   4848  CG  LEU A 616      45.286  13.688 -61.881  1.00  0.42           C  
ATOM   4849  CD1 LEU A 616      45.448  13.441 -60.385  1.00  0.38           C  
ATOM   4850  CD2 LEU A 616      43.843  14.046 -62.216  1.00  0.40           C  
ATOM   4851  N   ASN A 617      47.745  16.598 -64.748  1.00  0.46           N  
ATOM   4852  CA  ASN A 617      48.198  17.736 -65.541  1.00  0.44           C  
ATOM   4853  C   ASN A 617      49.518  17.438 -66.246  1.00  0.46           C  
ATOM   4854  CB  ASN A 617      48.334  18.982 -64.663  1.00  0.43           C  
ATOM   4855  O   ASN A 617      50.144  18.339 -66.807  1.00  0.44           O  
ATOM   4856  CG  ASN A 617      46.998  19.627 -64.353  1.00  0.42           C  
ATOM   4857  ND2 ASN A 617      46.939  20.372 -63.256  1.00  0.45           N  
ATOM   4858  OD1 ASN A 617      46.026  19.457 -65.094  1.00  0.49           O  
ATOM   4859  N   GLN A 618      50.158  16.074 -65.956  1.00  0.45           N  
ATOM   4860  CA  GLN A 618      50.917  15.400 -67.004  1.00  0.44           C  
ATOM   4861  C   GLN A 618      50.057  15.167 -68.243  1.00  0.45           C  
ATOM   4862  CB  GLN A 618      51.474  14.070 -66.494  1.00  0.41           C  
ATOM   4863  O   GLN A 618      49.225  14.258 -68.265  1.00  0.43           O  
ATOM   4864  CG  GLN A 618      52.839  14.189 -65.830  1.00  0.40           C  
ATOM   4865  CD  GLN A 618      53.375  12.855 -65.345  1.00  0.42           C  
ATOM   4866  NE2 GLN A 618      54.602  12.858 -64.836  1.00  0.32           N  
ATOM   4867  OE1 GLN A 618      52.691  11.830 -65.426  1.00  0.42           O  
ATOM   4868  N   LYS A 619      49.820  16.275 -68.537  1.00  0.41           N  
ATOM   4869  CA  LYS A 619      50.021  16.661 -69.931  1.00  0.42           C  
ATOM   4870  C   LYS A 619      49.233  15.754 -70.871  1.00  0.41           C  
ATOM   4871  CB  LYS A 619      51.507  16.623 -70.290  1.00  0.37           C  
ATOM   4872  O   LYS A 619      49.713  14.688 -71.261  1.00  0.40           O  
ATOM   4873  CG  LYS A 619      52.222  17.954 -70.105  1.00  0.35           C  
ATOM   4874  CD  LYS A 619      53.598  17.944 -70.759  1.00  0.39           C  
ATOM   4875  CE  LYS A 619      54.302  19.285 -70.600  1.00  0.33           C  
ATOM   4876  NZ  LYS A 619      55.634  19.295 -71.278  1.00  0.32           N  
ATOM   4877  N   LEU A 620      47.925  16.026 -70.751  1.00  0.51           N  
ATOM   4878  CA  LEU A 620      47.183  16.549 -71.892  1.00  0.52           C  
ATOM   4879  C   LEU A 620      47.028  18.063 -71.792  1.00  0.51           C  
ATOM   4880  CB  LEU A 620      45.804  15.889 -71.984  1.00  0.47           C  
ATOM   4881  O   LEU A 620      46.385  18.566 -70.868  1.00  0.49           O  
ATOM   4882  CG  LEU A 620      45.691  14.682 -72.918  1.00  0.45           C  
ATOM   4883  CD1 LEU A 620      44.738  13.646 -72.331  1.00  0.41           C  
ATOM   4884  CD2 LEU A 620      45.228  15.119 -74.303  1.00  0.42           C  
ATOM   4885  N   SER A 621      48.105  18.716 -72.084  1.00  0.46           N  
ATOM   4886  CA  SER A 621      48.083  20.087 -72.582  1.00  0.45           C  
ATOM   4887  C   SER A 621      46.689  20.480 -73.060  1.00  0.46           C  
ATOM   4888  CB  SER A 621      49.089  20.259 -73.721  1.00  0.41           C  
ATOM   4889  O   SER A 621      46.073  19.762 -73.851  1.00  0.45           O  
ATOM   4890  OG  SER A 621      48.566  19.748 -74.936  1.00  0.51           O  
ATOM   4891  N   GLN A 622      45.785  21.076 -72.080  1.00  0.39           N  
ATOM   4892  CA  GLN A 622      44.640  21.954 -72.296  1.00  0.37           C  
ATOM   4893  C   GLN A 622      44.579  22.431 -73.745  1.00  0.39           C  
ATOM   4894  CB  GLN A 622      44.696  23.154 -71.350  1.00  0.35           C  
ATOM   4895  O   GLN A 622      43.493  22.633 -74.292  1.00  0.36           O  
ATOM   4896  CG  GLN A 622      43.341  23.554 -70.782  1.00  0.35           C  
ATOM   4897  CD  GLN A 622      43.439  24.667 -69.756  1.00  0.45           C  
ATOM   4898  NE2 GLN A 622      42.293  25.114 -69.254  1.00  0.33           N  
ATOM   4899  OE1 GLN A 622      44.536  25.122 -69.418  1.00  0.45           O  
ATOM   4900  N   ALA A 623      45.357  22.083 -74.771  1.00  0.46           N  
ATOM   4901  CA  ALA A 623      45.385  22.389 -76.199  1.00  0.44           C  
ATOM   4902  C   ALA A 623      45.878  21.192 -77.007  1.00  0.45           C  
ATOM   4903  CB  ALA A 623      46.267  23.606 -76.465  1.00  0.42           C  
ATOM   4904  O   ALA A 623      45.411  20.954 -78.123  1.00  0.43           O  
ATOM   4905  N   GLU A 624      46.291  19.941 -76.258  1.00  0.43           N  
ATOM   4906  CA  GLU A 624      46.556  18.553 -76.625  1.00  0.42           C  
ATOM   4907  C   GLU A 624      45.740  17.591 -75.767  1.00  0.42           C  
ATOM   4908  CB  GLU A 624      48.048  18.238 -76.495  1.00  0.41           C  
ATOM   4909  O   GLU A 624      45.377  16.503 -76.219  1.00  0.42           O  
ATOM   4910  CG  GLU A 624      48.727  17.917 -77.818  1.00  0.42           C  
ATOM   4911  CD  GLU A 624      50.220  17.668 -77.682  1.00  0.45           C  
ATOM   4912  OE1 GLU A 624      50.786  17.948 -76.602  1.00  0.50           O  
ATOM   4913  OE2 GLU A 624      50.830  17.189 -78.665  1.00  0.43           O  
ATOM   4914  N   PHE A 625      44.934  18.074 -74.687  1.00  0.45           N  
ATOM   4915  CA  PHE A 625      43.699  17.949 -73.923  1.00  0.45           C  
ATOM   4916  C   PHE A 625      42.562  18.699 -74.605  1.00  0.45           C  
ATOM   4917  CB  PHE A 625      43.893  18.472 -72.496  1.00  0.43           C  
ATOM   4918  O   PHE A 625      41.440  18.195 -74.688  1.00  0.44           O  
ATOM   4919  CG  PHE A 625      42.832  18.014 -71.532  1.00  0.43           C  
ATOM   4920  CD1 PHE A 625      42.968  16.812 -70.847  1.00  0.38           C  
ATOM   4921  CD2 PHE A 625      41.699  18.785 -71.310  1.00  0.39           C  
ATOM   4922  CE1 PHE A 625      41.988  16.386 -69.954  1.00  0.34           C  
ATOM   4923  CE2 PHE A 625      40.715  18.365 -70.419  1.00  0.40           C  
ATOM   4924  CZ  PHE A 625      40.861  17.165 -69.743  1.00  0.31           C  
ATOM   4925  N   GLU A 626      42.560  19.436 -75.101  1.00  0.41           N  
ATOM   4926  CA  GLU A 626      41.571  20.231 -75.822  1.00  0.40           C  
ATOM   4927  C   GLU A 626      41.728  20.069 -77.332  1.00  0.41           C  
ATOM   4928  CB  GLU A 626      41.685  21.709 -75.437  1.00  0.39           C  
ATOM   4929  O   GLU A 626      40.735  19.994 -78.059  1.00  0.39           O  
ATOM   4930  CG  GLU A 626      40.890  22.083 -74.195  1.00  0.40           C  
ATOM   4931  CD  GLU A 626      40.800  23.584 -73.970  1.00  0.47           C  
ATOM   4932  OE1 GLU A 626      41.403  24.352 -74.753  1.00  0.49           O  
ATOM   4933  OE2 GLU A 626      40.121  23.995 -73.002  1.00  0.44           O  
ATOM   4934  N   VAL A 627      42.674  19.538 -78.056  1.00  0.42           N  
ATOM   4935  CA  VAL A 627      43.057  19.251 -79.435  1.00  0.40           C  
ATOM   4936  C   VAL A 627      43.474  17.788 -79.562  1.00  0.42           C  
ATOM   4937  CB  VAL A 627      44.200  20.175 -79.911  1.00  0.40           C  
ATOM   4938  O   VAL A 627      43.113  17.114 -80.530  1.00  0.40           O
[truncated: 641,552 more chars]
