# Supplementary material for: DepoScope: Accurate phage depolymerase annotation and domain delineation using large language models
Source: PLoS Comput Biol. 2024 Aug 5;20(8):e1011831. doi: 10.1371/journal.pcbi.1011831 (PMC11326577; doi:10.1371/journal.pcbi.1011831)
Supplement: S1 Data — (ZIP) [file pcbi.1011831.s003.zip › FN_FP_deposcope_032024/False_negatives/FR671410.1__CBW39181.pdb]

PARENT N/A
ATOM      1  N   MET A   1      10.496  26.907  -3.030  1.00  0.54           N  
ATOM      2  CA  MET A   1      11.876  27.001  -2.563  1.00  0.58           C  
ATOM      3  C   MET A   1      12.766  27.646  -3.621  1.00  0.58           C  
ATOM      4  CB  MET A   1      12.417  25.618  -2.198  1.00  0.52           C  
ATOM      5  O   MET A   1      12.833  27.170  -4.756  1.00  0.55           O  
ATOM      6  CG  MET A   1      13.610  25.654  -1.257  1.00  0.49           C  
ATOM      7  SD  MET A   1      14.213  23.977  -0.820  1.00  0.57           S  
ATOM      8  CE  MET A   1      12.980  23.509   0.426  1.00  0.50           C  
ATOM      9  N   ASP A   2      13.378  28.757  -3.264  1.00  0.63           N  
ATOM     10  CA  ASP A   2      14.191  29.460  -4.251  1.00  0.67           C  
ATOM     11  C   ASP A   2      15.496  28.715  -4.519  1.00  0.63           C  
ATOM     12  CB  ASP A   2      14.486  30.887  -3.785  1.00  0.61           C  
ATOM     13  O   ASP A   2      15.866  27.810  -3.768  1.00  0.61           O  
ATOM     14  CG  ASP A   2      15.389  30.938  -2.565  1.00  0.57           C  
ATOM     15  OD1 ASP A   2      16.564  30.522  -2.659  1.00  0.59           O  
ATOM     16  OD2 ASP A   2      14.921  31.395  -1.500  1.00  0.71           O  
ATOM     17  N   ALA A   3      16.138  28.800  -5.800  1.00  0.65           N  
ATOM     18  CA  ALA A   3      17.288  28.016  -6.242  1.00  0.67           C  
ATOM     19  C   ALA A   3      18.364  27.963  -5.161  1.00  0.66           C  
ATOM     20  CB  ALA A   3      17.862  28.595  -7.532  1.00  0.62           C  
ATOM     21  O   ALA A   3      19.043  26.946  -5.002  1.00  0.64           O  
ATOM     22  N   LEU A   4      18.494  29.149  -4.384  1.00  0.74           N  
ATOM     23  CA  LEU A   4      19.470  29.149  -3.300  1.00  0.75           C  
ATOM     24  C   LEU A   4      19.006  28.259  -2.152  1.00  0.74           C  
ATOM     25  CB  LEU A   4      19.708  30.574  -2.793  1.00  0.71           C  
ATOM     26  O   LEU A   4      19.771  27.428  -1.657  1.00  0.72           O  
ATOM     27  CG  LEU A   4      20.764  30.736  -1.698  1.00  0.65           C  
ATOM     28  CD1 LEU A   4      22.160  30.511  -2.270  1.00  0.60           C  
ATOM     29  CD2 LEU A   4      20.660  32.115  -1.055  1.00  0.62           C  
ATOM     30  N   THR A   5      17.803  28.358  -1.689  1.00  0.76           N  
ATOM     31  CA  THR A   5      17.223  27.544  -0.627  1.00  0.77           C  
ATOM     32  C   THR A   5      17.175  26.074  -1.036  1.00  0.76           C  
ATOM     33  CB  THR A   5      15.806  28.025  -0.264  1.00  0.74           C  
ATOM     34  O   THR A   5      17.431  25.188  -0.218  1.00  0.74           O  
ATOM     35  CG2 THR A   5      15.274  27.292   0.964  1.00  0.66           C  
ATOM     36  OG1 THR A   5      15.841  29.431   0.010  1.00  0.74           O  
ATOM     37  N   ARG A   6      16.975  25.917  -2.305  1.00  0.75           N  
ATOM     38  CA  ARG A   6      16.968  24.572  -2.872  1.00  0.77           C  
ATOM     39  C   ARG A   6      18.350  23.934  -2.786  1.00  0.75           C  
ATOM     40  CB  ARG A   6      16.494  24.604  -4.327  1.00  0.72           C  
ATOM     41  O   ARG A   6      18.480  22.773  -2.393  1.00  0.71           O  
ATOM     42  CG  ARG A   6      16.535  23.250  -5.017  1.00  0.67           C  
ATOM     43  CD  ARG A   6      15.402  22.346  -4.552  1.00  0.66           C  
ATOM     44  NE  ARG A   6      15.507  21.010  -5.131  1.00  0.57           N  
ATOM     45  NH1 ARG A   6      13.322  20.935  -5.876  1.00  0.44           N  
ATOM     46  NH2 ARG A   6      14.722  19.156  -6.237  1.00  0.40           N  
ATOM     47  CZ  ARG A   6      14.517  20.370  -5.747  1.00  0.61           C  
ATOM     48  N   ARG A   7      19.403  24.705  -3.072  1.00  0.74           N  
ATOM     49  CA  ARG A   7      20.775  24.219  -2.973  1.00  0.75           C  
ATOM     50  C   ARG A   7      21.164  23.970  -1.519  1.00  0.74           C  
ATOM     51  CB  ARG A   7      21.746  25.214  -3.612  1.00  0.72           C  
ATOM     52  O   ARG A   7      21.830  22.980  -1.210  1.00  0.71           O  
ATOM     53  CG  ARG A   7      21.821  25.115  -5.127  1.00  0.68           C  
ATOM     54  CD  ARG A   7      22.817  26.108  -5.709  1.00  0.67           C  
ATOM     55  NE  ARG A   7      22.467  26.484  -7.076  1.00  0.58           N  
ATOM     56  NH1 ARG A   7      24.235  27.946  -7.346  1.00  0.50           N  
ATOM     57  NH2 ARG A   7      22.741  27.619  -9.054  1.00  0.46           N  
ATOM     58  CZ  ARG A   7      23.149  27.349  -7.822  1.00  0.61           C  
ATOM     59  N   GLN A   8      20.675  24.957  -0.649  1.00  0.79           N  
ATOM     60  CA  GLN A   8      20.924  24.785   0.778  1.00  0.80           C  
ATOM     61  C   GLN A   8      20.135  23.604   1.336  1.00  0.79           C  
ATOM     62  CB  GLN A   8      20.570  26.061   1.543  1.00  0.77           C  
ATOM     63  O   GLN A   8      20.648  22.841   2.158  1.00  0.78           O  
ATOM     64  CG  GLN A   8      21.516  27.223   1.271  1.00  0.74           C  
ATOM     65  CD  GLN A   8      21.060  28.516   1.921  1.00  0.73           C  
ATOM     66  NE2 GLN A   8      21.998  29.429   2.149  1.00  0.70           N  
ATOM     67  OE1 GLN A   8      19.873  28.693   2.215  1.00  0.75           O  
ATOM     68  N   PHE A   9      19.026  23.391   0.812  1.00  0.79           N  
ATOM     69  CA  PHE A   9      18.137  22.289   1.163  1.00  0.80           C  
ATOM     70  C   PHE A   9      18.718  20.957   0.703  1.00  0.79           C  
ATOM     71  CB  PHE A   9      16.750  22.498   0.548  1.00  0.78           C  
ATOM     72  O   PHE A   9      18.810  20.010   1.487  1.00  0.75           O  
ATOM     73  CG  PHE A   9      15.754  21.434   0.921  1.00  0.77           C  
ATOM     74  CD1 PHE A   9      14.908  21.605   2.010  1.00  0.75           C  
ATOM     75  CD2 PHE A   9      15.663  20.261   0.182  1.00  0.76           C  
ATOM     76  CE1 PHE A   9      13.985  20.622   2.358  1.00  0.78           C  
ATOM     77  CE2 PHE A   9      14.743  19.274   0.524  1.00  0.77           C  
ATOM     78  CZ  PHE A   9      13.905  19.456   1.613  1.00  0.75           C  
ATOM     79  N   ASP A  10      19.168  20.859  -0.557  1.00  0.77           N  
ATOM     80  CA  ASP A  10      19.804  19.658  -1.088  1.00  0.77           C  
ATOM     81  C   ASP A  10      21.074  19.319  -0.310  1.00  0.76           C  
ATOM     82  CB  ASP A  10      20.128  19.833  -2.573  1.00  0.75           C  
ATOM     83  O   ASP A  10      21.300  18.161   0.047  1.00  0.73           O  
ATOM     84  CG  ASP A  10      18.890  19.836  -3.454  1.00  0.71           C  
ATOM     85  OD1 ASP A  10      17.831  19.335  -3.019  1.00  0.70           O  
ATOM     86  OD2 ASP A  10      18.976  20.342  -4.593  1.00  0.72           O  
ATOM     87  N   ARG A  11      21.879  20.431   0.136  1.00  0.75           N  
ATOM     88  CA  ARG A  11      23.080  20.245   0.944  1.00  0.75           C  
ATOM     89  C   ARG A  11      22.729  19.736   2.338  1.00  0.75           C  
ATOM     90  CB  ARG A  11      23.867  21.553   1.046  1.00  0.73           C  
ATOM     91  O   ARG A  11      23.408  18.858   2.874  1.00  0.73           O  
ATOM     92  CG  ARG A  11      24.781  21.817  -0.140  1.00  0.69           C  
ATOM     93  CD  ARG A  11      25.589  23.095   0.043  1.00  0.67           C  
ATOM     94  NE  ARG A  11      25.948  23.693  -1.239  1.00  0.58           N  
ATOM     95  NH1 ARG A  11      27.037  25.511  -0.319  1.00  0.50           N  
ATOM     96  NH2 ARG A  11      26.902  25.282  -2.596  1.00  0.46           N  
ATOM     97  CZ  ARG A  11      26.628  24.828  -1.382  1.00  0.61           C  
ATOM     98  N   ALA A  12      21.639  20.254   2.843  1.00  0.79           N  
ATOM     99  CA  ALA A  12      21.184  19.853   4.172  1.00  0.79           C  
ATOM    100  C   ALA A  12      20.619  18.436   4.154  1.00  0.78           C  
ATOM    101  CB  ALA A  12      20.136  20.833   4.694  1.00  0.77           C  
ATOM    102  O   ALA A  12      20.780  17.684   5.119  1.00  0.76           O  
ATOM    103  N   MET A  13      20.090  17.967   3.073  1.00  0.79           N  
ATOM    104  CA  MET A  13      19.539  16.627   2.897  1.00  0.78           C  
ATOM    105  C   MET A  13      20.651  15.603   2.700  1.00  0.77           C  
ATOM    106  CB  MET A  13      18.578  16.591   1.708  1.00  0.76           C  
ATOM    107  O   MET A  13      20.462  14.415   2.968  1.00  0.72           O  
ATOM    108  CG  MET A  13      17.228  17.230   1.991  1.00  0.73           C  
ATOM    109  SD  MET A  13      16.307  16.366   3.322  1.00  0.72           S  
ATOM    110  CE  MET A  13      16.153  14.715   2.585  1.00  0.65           C  
ATOM    111  N   PHE A  14      21.923  16.069   2.309  1.00  0.73           N  
ATOM    112  CA  PHE A  14      23.100  15.228   2.122  1.00  0.73           C  
ATOM    113  C   PHE A  14      23.972  15.231   3.372  1.00  0.72           C  
ATOM    114  CB  PHE A  14      23.913  15.701   0.913  1.00  0.70           C  
ATOM    115  O   PHE A  14      24.978  14.521   3.435  1.00  0.68           O  
ATOM    116  CG  PHE A  14      23.256  15.416  -0.410  1.00  0.66           C  
ATOM    117  CD1 PHE A  14      23.082  14.109  -0.848  1.00  0.63           C  
ATOM    118  CD2 PHE A  14      22.812  16.456  -1.216  1.00  0.64           C  
ATOM    119  CE1 PHE A  14      22.474  13.842  -2.073  1.00  0.61           C  
ATOM    120  CE2 PHE A  14      22.203  16.197  -2.441  1.00  0.60           C  
ATOM    121  CZ  PHE A  14      22.036  14.890  -2.868  1.00  0.61           C  
ATOM    122  N   ALA A  15      23.494  16.044   4.464  1.00  0.74           N  
ATOM    123  CA  ALA A  15      24.217  16.064   5.733  1.00  0.74           C  
ATOM    124  C   ALA A  15      23.979  14.779   6.521  1.00  0.74           C  
ATOM    125  CB  ALA A  15      23.804  17.277   6.562  1.00  0.72           C  
ATOM    126  O   ALA A  15      22.887  14.207   6.472  1.00  0.72           O  
ATOM    127  N   LYS A  16      25.023  14.062   7.210  1.00  0.66           N  
ATOM    128  CA  LYS A  16      24.916  12.873   8.050  1.00  0.67           C  
ATOM    129  C   LYS A  16      23.883  13.071   9.155  1.00  0.66           C  
ATOM    130  CB  LYS A  16      26.274  12.522   8.659  1.00  0.64           C  
ATOM    131  O   LYS A  16      23.130  12.151   9.481  1.00  0.65           O  
ATOM    132  CG  LYS A  16      26.460  11.039   8.945  1.00  0.61           C  
ATOM    133  CD  LYS A  16      27.860  10.741   9.464  1.00  0.60           C  
ATOM    134  CE  LYS A  16      28.030   9.266   9.804  1.00  0.53           C  
ATOM    135  NZ  LYS A  16      29.415   8.961  10.270  1.00  0.47           N  
ATOM    136  N   GLU A  17      23.839  14.403   9.765  1.00  0.67           N  
ATOM    137  CA  GLU A  17      22.865  14.791  10.780  1.00  0.68           C  
ATOM    138  C   GLU A  17      21.891  15.835  10.240  1.00  0.68           C  
ATOM    139  CB  GLU A  17      23.572  15.327  12.028  1.00  0.64           C  
ATOM    140  O   GLU A  17      22.309  16.880   9.737  1.00  0.65           O  
ATOM    141  CG  GLU A  17      24.417  14.288  12.749  1.00  0.60           C  
ATOM    142  CD  GLU A  17      25.062  14.817  14.021  1.00  0.60           C  
ATOM    143  OE1 GLU A  17      24.879  16.013  14.342  1.00  0.62           O  
ATOM    144  OE2 GLU A  17      25.756  14.029  14.701  1.00  0.56           O  
ATOM    145  N   ARG A  18      20.555  15.473  10.157  1.00  0.73           N  
ATOM    146  CA  ARG A  18      19.468  16.320   9.678  1.00  0.74           C  
ATOM    147  C   ARG A  18      18.500  16.658  10.808  1.00  0.73           C  
ATOM    148  CB  ARG A  18      18.717  15.636   8.533  1.00  0.71           C  
ATOM    149  O   ARG A  18      18.121  15.785  11.591  1.00  0.70           O  
ATOM    150  CG  ARG A  18      19.599  15.277   7.347  1.00  0.68           C  
ATOM    151  CD  ARG A  18      18.846  14.448   6.316  1.00  0.66           C  
ATOM    152  NE  ARG A  18      19.746  13.895   5.308  1.00  0.55           N  
ATOM    153  NH1 ARG A  18      18.112  12.678   4.218  1.00  0.45           N  
ATOM    154  NH2 ARG A  18      20.278  12.625   3.470  1.00  0.41           N  
ATOM    155  CZ  ARG A  18      19.377  13.067   4.334  1.00  0.61           C  
ATOM    156  N   THR A  19      18.353  17.890  11.122  1.00  0.78           N  
ATOM    157  CA  THR A  19      17.285  18.303  12.026  1.00  0.79           C  
ATOM    158  C   THR A  19      15.958  18.412  11.281  1.00  0.78           C  
ATOM    159  CB  THR A  19      17.612  19.650  12.698  1.00  0.76           C  
ATOM    160  O   THR A  19      15.789  19.287  10.429  1.00  0.77           O  
ATOM    161  CG2 THR A  19      16.567  20.008  13.749  1.00  0.69           C  
ATOM    162  OG1 THR A  19      18.897  19.563  13.328  1.00  0.75           O  
ATOM    163  N   LEU A  20      15.102  17.374  11.457  1.00  0.80           N  
ATOM    164  CA  LEU A  20      13.793  17.282  10.819  1.00  0.81           C  
ATOM    165  C   LEU A  20      12.680  17.594  11.815  1.00  0.81           C  
ATOM    166  CB  LEU A  20      13.583  15.888  10.222  1.00  0.79           C  
ATOM    167  O   LEU A  20      12.828  17.348  13.014  1.00  0.78           O  
ATOM    168  CG  LEU A  20      14.541  15.481   9.101  1.00  0.76           C  
ATOM    169  CD1 LEU A  20      14.546  13.965   8.934  1.00  0.72           C  
ATOM    170  CD2 LEU A  20      14.158  16.167   7.794  1.00  0.73           C  
ATOM    171  N   ALA A  21      11.650  18.258  11.399  1.00  0.82           N  
ATOM    172  CA  ALA A  21      10.420  18.522  12.140  1.00  0.82           C  
ATOM    173  C   ALA A  21       9.192  18.153  11.314  1.00  0.82           C  
ATOM    174  CB  ALA A  21      10.356  19.990  12.558  1.00  0.80           C  
ATOM    175  O   ALA A  21       9.236  18.170  10.082  1.00  0.81           O  
ATOM    176  N   ILE A  22       8.124  17.619  11.977  1.00  0.81           N  
ATOM    177  CA  ILE A  22       6.859  17.311  11.317  1.00  0.83           C  
ATOM    178  C   ILE A  22       5.735  18.127  11.950  1.00  0.82           C  
ATOM    179  CB  ILE A  22       6.535  15.802  11.395  1.00  0.80           C  
ATOM    180  O   ILE A  22       5.755  18.395  13.153  1.00  0.79           O  
ATOM    181  CG1 ILE A  22       5.281  15.482  10.573  1.00  0.78           C  
ATOM    182  CG2 ILE A  22       6.362  15.361  12.851  1.00  0.77           C  
ATOM    183  CD1 ILE A  22       5.092  14.000  10.284  1.00  0.76           C  
ATOM    184  N   ARG A  23       4.837  18.723  11.166  1.00  0.84           N  
ATOM    185  CA  ARG A  23       3.635  19.401  11.641  1.00  0.84           C  
ATOM    186  C   ARG A  23       2.409  18.958  10.851  1.00  0.83           C  
ATOM    187  CB  ARG A  23       3.800  20.919  11.545  1.00  0.81           C  
ATOM    188  O   ARG A  23       2.500  18.689   9.651  1.00  0.81           O  
ATOM    189  CG  ARG A  23       3.819  21.448  10.120  1.00  0.75           C  
ATOM    190  CD  ARG A  23       4.029  22.955  10.081  1.00  0.75           C  
ATOM    191  NE  ARG A  23       4.070  23.458   8.711  1.00  0.71           N  
ATOM    192  NH1 ARG A  23       4.649  25.616   9.300  1.00  0.65           N  
ATOM    193  NH2 ARG A  23       4.371  25.061   7.093  1.00  0.61           N  
ATOM    194  CZ  ARG A  23       4.363  24.711   8.371  1.00  0.68           C  
ATOM    195  N   VAL A  24       1.322  18.697  11.463  1.00  0.82           N  
ATOM    196  CA  VAL A  24      -0.006  18.363  10.960  1.00  0.83           C  
ATOM    197  C   VAL A  24      -1.041  19.311  11.563  1.00  0.79           C  
ATOM    198  CB  VAL A  24      -0.380  16.897  11.275  1.00  0.79           C  
ATOM    199  O   VAL A  24      -1.369  19.210  12.748  1.00  0.74           O  
ATOM    200  CG1 VAL A  24      -1.745  16.549  10.685  1.00  0.70           C  
ATOM    201  CG2 VAL A  24       0.693  15.948  10.744  1.00  0.69           C  
ATOM    202  N   GLY A  25      -1.327  20.364  10.810  1.00  0.79           N  
ATOM    203  CA  GLY A  25      -2.092  21.463  11.379  1.00  0.78           C  
ATOM    204  C   GLY A  25      -1.379  22.154  12.526  1.00  0.77           C  
ATOM    205  O   GLY A  25      -0.217  22.544  12.397  1.00  0.73           O  
ATOM    206  N   GLU A  26      -2.108  22.080  13.747  1.00  0.72           N  
ATOM    207  CA  GLU A  26      -1.593  22.685  14.971  1.00  0.75           C  
ATOM    208  C   GLU A  26      -0.679  21.721  15.722  1.00  0.72           C  
ATOM    209  CB  GLU A  26      -2.744  23.131  15.876  1.00  0.69           C  
ATOM    210  O   GLU A  26      -0.014  22.110  16.684  1.00  0.69           O  
ATOM    211  CG  GLU A  26      -3.638  24.195  15.256  1.00  0.63           C  
ATOM    212  CD  GLU A  26      -4.577  24.849  16.258  1.00  0.63           C  
ATOM    213  OE1 GLU A  26      -4.885  24.224  17.297  1.00  0.64           O  
ATOM    214  OE2 GLU A  26      -5.007  25.995  16.000  1.00  0.61           O  
ATOM    215  N   TYR A  27      -0.549  20.562  15.219  1.00  0.79           N  
ATOM    216  CA  TYR A  27       0.201  19.532  15.928  1.00  0.80           C  
ATOM    217  C   TYR A  27       1.607  19.391  15.357  1.00  0.79           C  
ATOM    218  CB  TYR A  27      -0.530  18.188  15.854  1.00  0.78           C  
ATOM    219  O   TYR A  27       1.784  19.310  14.139  1.00  0.76           O  
ATOM    220  CG  TYR A  27      -1.920  18.219  16.439  1.00  0.77           C  
ATOM    221  CD1 TYR A  27      -2.126  18.046  17.806  1.00  0.75           C  
ATOM    222  CD2 TYR A  27      -3.031  18.422  15.628  1.00  0.76           C  
ATOM    223  CE1 TYR A  27      -3.406  18.073  18.350  1.00  0.78           C  
ATOM    224  CE2 TYR A  27      -4.316  18.450  16.161  1.00  0.77           C  
ATOM    225  OH  TYR A  27      -5.762  18.303  18.054  1.00  0.72           O  
ATOM    226  CZ  TYR A  27      -4.493  18.276  17.521  1.00  0.76           C  
ATOM    227  N   ALA A  28       2.714  19.546  16.241  1.00  0.76           N  
ATOM    228  CA  ALA A  28       4.129  19.540  15.879  1.00  0.77           C  
ATOM    229  C   ALA A  28       4.789  18.220  16.267  1.00  0.75           C  
ATOM    230  CB  ALA A  28       4.853  20.708  16.544  1.00  0.72           C  
ATOM    231  O   ALA A  28       4.145  17.345  16.852  1.00  0.71           O  
ATOM    232  N   SER A  29       5.976  17.953  15.946  1.00  0.76           N  
ATOM    233  CA  SER A  29       6.790  16.755  16.122  1.00  0.77           C  
ATOM    234  C   SER A  29       6.607  16.163  17.516  1.00  0.75           C  
ATOM    235  CB  SER A  29       8.267  17.070  15.883  1.00  0.72           C  
ATOM    236  O   SER A  29       6.606  14.941  17.681  1.00  0.71           O  
ATOM    237  OG  SER A  29       8.473  17.547  14.565  1.00  0.68           O  
ATOM    238  N   ARG A  30       6.292  17.060  18.511  1.00  0.76           N  
ATOM    239  CA  ARG A  30       6.162  16.598  19.889  1.00  0.77           C  
ATOM    240  C   ARG A  30       4.845  15.857  20.096  1.00  0.75           C  
ATOM    241  CB  ARG A  30       6.259  17.775  20.863  1.00  0.72           C  
ATOM    242  O   ARG A  30       4.730  15.024  20.997  1.00  0.72           O  
ATOM    243  CG  ARG A  30       5.158  18.809  20.691  1.00  0.67           C  
ATOM    244  CD  ARG A  30       5.322  19.973  21.659  1.00  0.65           C  
ATOM    245  NE  ARG A  30       4.230  20.935  21.535  1.00  0.56           N  
ATOM    246  NH1 ARG A  30       5.152  22.480  22.983  1.00  0.44           N  
ATOM    247  NH2 ARG A  30       3.134  22.903  21.982  1.00  0.40           N  
ATOM    248  CZ  ARG A  30       4.175  22.104  22.167  1.00  0.58           C  
ATOM    249  N   ASP A  31       3.842  16.165  19.230  1.00  0.80           N  
ATOM    250  CA  ASP A  31       2.489  15.631  19.348  1.00  0.82           C  
ATOM    251  C   ASP A  31       2.296  14.416  18.443  1.00  0.82           C  
ATOM    252  CB  ASP A  31       1.455  16.707  19.011  1.00  0.79           C  
ATOM    253  O   ASP A  31       1.308  13.691  18.571  1.00  0.80           O  
ATOM    254  CG  ASP A  31       1.579  17.943  19.884  1.00  0.74           C  
ATOM    255  OD1 ASP A  31       1.722  17.806  21.119  1.00  0.73           O  
ATOM    256  OD2 ASP A  31       1.530  19.065  19.334  1.00  0.79           O  
ATOM    257  N   ILE A  32       3.268  14.053  17.711  1.00  0.80           N  
ATOM    258  CA  ILE A  32       3.194  13.013  16.691  1.00  0.81           C  
ATOM    259  C   ILE A  32       4.233  11.932  16.980  1.00  0.79           C  
ATOM    260  CB  ILE A  32       3.405  13.594  15.275  1.00  0.79           C  
ATOM    261  O   ILE A  32       5.434  12.210  17.019  1.00  0.74           O  
ATOM    262  CG1 ILE A  32       2.332  14.644  14.963  1.00  0.77           C  
ATOM    263  CG2 ILE A  32       3.399  12.477  14.227  1.00  0.76           C  
ATOM    264  CD1 ILE A  32       2.599  15.445  13.697  1.00  0.76           C  
ATOM    265  N   LYS A  33       3.747  10.737  17.449  1.00  0.80           N  
ATOM    266  CA  LYS A  33       4.561   9.557  17.726  1.00  0.80           C  
ATOM    267  C   LYS A  33       5.197   9.015  16.449  1.00  0.79           C  
ATOM    268  CB  LYS A  33       3.720   8.469  18.396  1.00  0.78           C  
ATOM    269  O   LYS A  33       6.383   8.680  16.434  1.00  0.76           O  
ATOM    270  CG  LYS A  33       4.514   7.239  18.808  1.00  0.74           C  
ATOM    271  CD  LYS A  33       3.631   6.211  19.503  1.00  0.73           C  
ATOM    272  CE  LYS A  33       4.411   4.953  19.862  1.00  0.72           C  
ATOM    273  NZ  LYS A  33       3.542   3.929  20.515  1.00  0.67           N  
ATOM    274  N   GLU A  34       4.492   8.893  15.465  1.00  0.82           N  
ATOM    275  CA  GLU A  34       4.919   8.302  14.201  1.00  0.83           C  
ATOM    276  C   GLU A  34       4.036   8.769  13.047  1.00  0.83           C  
ATOM    277  CB  GLU A  34       4.904   6.774  14.289  1.00  0.80           C  
ATOM    278  O   GLU A  34       2.829   8.951  13.216  1.00  0.82           O  
ATOM    279  CG  GLU A  34       5.421   6.080  13.037  1.00  0.73           C  
ATOM    280  CD  GLU A  34       5.484   4.567  13.172  1.00  0.71           C  
ATOM    281  OE1 GLU A  34       5.181   4.042  14.268  1.00  0.71           O  
ATOM    282  OE2 GLU A  34       5.839   3.901  12.174  1.00  0.68           O  
ATOM    283  N   ALA A  35       4.652   9.207  11.957  1.00  0.83           N  
ATOM    284  CA  ALA A  35       3.946   9.516  10.716  1.00  0.84           C  
ATOM    285  C   ALA A  35       4.547   8.754   9.539  1.00  0.83           C  
ATOM    286  CB  ALA A  35       3.977  11.018  10.446  1.00  0.82           C  
ATOM    287  O   ALA A  35       5.767   8.744   9.355  1.00  0.81           O  
ATOM    288  N   SER A  36       3.845   7.935   8.882  1.00  0.83           N  
ATOM    289  CA  SER A  36       4.286   7.179   7.714  1.00  0.84           C  
ATOM    290  C   SER A  36       3.478   7.551   6.476  1.00  0.83           C  
ATOM    291  CB  SER A  36       4.172   5.676   7.974  1.00  0.81           C  
ATOM    292  O   SER A  36       2.273   7.794   6.565  1.00  0.82           O  
ATOM    293  OG  SER A  36       2.821   5.303   8.185  1.00  0.74           O  
ATOM    294  N   PHE A  37       4.094   7.848   5.378  1.00  0.83           N  
ATOM    295  CA  PHE A  37       3.493   8.204   4.099  1.00  0.83           C  
ATOM    296  C   PHE A  37       3.964   7.262   2.998  1.00  0.82           C  
ATOM    297  CB  PHE A  37       3.828   9.653   3.730  1.00  0.82           C  
ATOM    298  O   PHE A  37       5.156   6.961   2.900  1.00  0.78           O  
ATOM    299  CG  PHE A  37       3.503  10.646   4.813  1.00  0.81           C  
ATOM    300  CD1 PHE A  37       2.217  11.156   4.944  1.00  0.79           C  
ATOM    301  CD2 PHE A  37       4.484  11.070   5.700  1.00  0.80           C  
ATOM    302  CE1 PHE A  37       1.913  12.075   5.946  1.00  0.81           C  
ATOM    303  CE2 PHE A  37       4.188  11.988   6.703  1.00  0.81           C  
ATOM    304  CZ  PHE A  37       2.902  12.490   6.824  1.00  0.79           C  
ATOM    305  N   GLU A  38       3.164   6.642   2.293  1.00  0.79           N  
ATOM    306  CA  GLU A  38       3.470   5.732   1.193  1.00  0.79           C  
ATOM    307  C   GLU A  38       2.881   6.237  -0.121  1.00  0.78           C  
ATOM    308  CB  GLU A  38       2.948   4.325   1.498  1.00  0.76           C  
ATOM    309  O   GLU A  38       1.692   6.555  -0.193  1.00  0.75           O  
ATOM    310  CG  GLU A  38       3.631   3.659   2.683  1.00  0.71           C  
ATOM    311  CD  GLU A  38       3.156   2.235   2.927  1.00  0.69           C  
ATOM    312  OE1 GLU A  38       2.256   1.762   2.196  1.00  0.67           O  
ATOM    313  OE2 GLU A  38       3.687   1.589   3.857  1.00  0.64           O  
ATOM    314  N   TYR A  39       3.752   6.538  -1.094  1.00  0.76           N  
ATOM    315  CA  TYR A  39       3.468   6.960  -2.461  1.00  0.76           C  
ATOM    316  C   TYR A  39       3.971   5.929  -3.465  1.00  0.74           C  
ATOM    317  CB  TYR A  39       4.107   8.322  -2.747  1.00  0.72           C  
ATOM    318  O   TYR A  39       5.085   5.417  -3.333  1.00  0.67           O  
ATOM    319  CG  TYR A  39       3.695   9.402  -1.777  1.00  0.67           C  
ATOM    320  CD1 TYR A  39       2.585  10.205  -2.028  1.00  0.63           C  
ATOM    321  CD2 TYR A  39       4.414   9.621  -0.607  1.00  0.64           C  
ATOM    322  CE1 TYR A  39       2.203  11.203  -1.138  1.00  0.61           C  
ATOM    323  CE2 TYR A  39       4.041  10.616   0.291  1.00  0.61           C  
ATOM    324  OH  TYR A  39       2.561  12.386   0.903  1.00  0.52           O  
ATOM    325  CZ  TYR A  39       2.935  11.400   0.018  1.00  0.61           C  
ATOM    326  N   GLY A  40       3.241   5.508  -4.381  1.00  0.67           N  
ATOM    327  CA  GLY A  40       3.978   4.769  -5.393  1.00  0.65           C  
ATOM    328  C   GLY A  40       3.078   4.027  -6.363  1.00  0.66           C  
ATOM    329  O   GLY A  40       1.880   3.876  -6.116  1.00  0.61           O  
ATOM    330  N   TYR A  41       3.565   3.711  -7.517  1.00  0.65           N  
ATOM    331  CA  TYR A  41       3.072   3.011  -8.698  1.00  0.64           C  
ATOM    332  C   TYR A  41       2.804   1.542  -8.389  1.00  0.64           C  
ATOM    333  CB  TYR A  41       4.074   3.127  -9.850  1.00  0.58           C  
ATOM    334  O   TYR A  41       2.111   0.859  -9.146  1.00  0.59           O  
ATOM    335  CG  TYR A  41       4.256   4.538 -10.355  1.00  0.53           C  
ATOM    336  CD1 TYR A  41       3.392   5.076 -11.306  1.00  0.48           C  
ATOM    337  CD2 TYR A  41       5.294   5.335  -9.884  1.00  0.51           C  
ATOM    338  CE1 TYR A  41       3.557   6.375 -11.776  1.00  0.48           C  
ATOM    339  CE2 TYR A  41       5.469   6.635 -10.347  1.00  0.51           C  
ATOM    340  OH  TYR A  41       4.765   8.432 -11.752  1.00  0.42           O  
ATOM    341  CZ  TYR A  41       4.597   7.145 -11.291  1.00  0.47           C  
ATOM    342  N   ILE A  42       3.469   0.984  -7.458  1.00  0.55           N  
ATOM    343  CA  ILE A  42       3.513  -0.431  -7.106  1.00  0.53           C  
ATOM    344  C   ILE A  42       2.800  -0.653  -5.774  1.00  0.55           C  
ATOM    345  CB  ILE A  42       4.966  -0.949  -7.028  1.00  0.50           C  
ATOM    346  O   ILE A  42       3.215  -0.119  -4.743  1.00  0.52           O  
ATOM    347  CG1 ILE A  42       5.693  -0.701  -8.355  1.00  0.43           C  
ATOM    348  CG2 ILE A  42       4.991  -2.435  -6.660  1.00  0.44           C  
ATOM    349  CD1 ILE A  42       7.178  -1.033  -8.319  1.00  0.41           C  
ATOM    350  N   LYS A  43       1.570  -0.989  -5.857  1.00  0.51           N  
ATOM    351  CA  LYS A  43       1.019  -1.775  -4.757  1.00  0.50           C  
ATOM    352  C   LYS A  43       1.198  -3.270  -5.005  1.00  0.51           C  
ATOM    353  CB  LYS A  43      -0.462  -1.451  -4.554  1.00  0.49           C  
ATOM    354  O   LYS A  43       0.635  -3.818  -5.954  1.00  0.49           O  
ATOM    355  CG  LYS A  43      -0.848  -1.201  -3.103  1.00  0.46           C  
ATOM    356  CD  LYS A  43      -2.344  -0.955  -2.957  1.00  0.48           C  
ATOM    357  CE  LYS A  43      -2.736  -0.736  -1.502  1.00  0.42           C  
ATOM    358  NZ  LYS A  43      -4.203  -0.499  -1.354  1.00  0.38           N  
ATOM    359  N   GLY A  44       2.244  -3.858  -4.285  1.00  0.50           N  
ATOM    360  CA  GLY A  44       2.674  -5.243  -4.383  1.00  0.49           C  
ATOM    361  C   GLY A  44       3.887  -5.430  -5.275  1.00  0.50           C  
ATOM    362  O   GLY A  44       4.797  -4.599  -5.275  1.00  0.47           O  
ATOM    363  N   ASP A  45       4.012  -6.422  -5.974  1.00  0.47           N  
ATOM    364  CA  ASP A  45       5.203  -6.942  -6.638  1.00  0.48           C  
ATOM    365  C   ASP A  45       5.179  -6.627  -8.132  1.00  0.48           C  
ATOM    366  CB  ASP A  45       5.323  -8.452  -6.420  1.00  0.44           C  
ATOM    367  O   ASP A  45       6.129  -6.942  -8.853  1.00  0.46           O  
ATOM    368  CG  ASP A  45       5.516  -8.826  -4.961  1.00  0.42           C  
ATOM    369  OD1 ASP A  45       5.980  -7.978  -4.170  1.00  0.43           O  
ATOM    370  OD2 ASP A  45       5.205  -9.982  -4.601  1.00  0.45           O  
ATOM    371  N   THR A  46       4.171  -5.939  -8.716  1.00  0.55           N  
ATOM    372  CA  THR A  46       4.063  -5.790 -10.163  1.00  0.55           C  
ATOM    373  C   THR A  46       3.862  -4.326 -10.542  1.00  0.56           C  
ATOM    374  CB  THR A  46       2.903  -6.633 -10.725  1.00  0.52           C  
ATOM    375  O   THR A  46       2.934  -3.675 -10.057  1.00  0.53           O  
ATOM    376  CG2 THR A  46       3.239  -7.175 -12.111  1.00  0.47           C  
ATOM    377  OG1 THR A  46       2.647  -7.733  -9.843  1.00  0.48           O  
ATOM    378  N   TYR A  47       4.857  -3.616 -11.293  1.00  0.64           N  
ATOM    379  CA  TYR A  47       4.715  -2.340 -11.983  1.00  0.63           C  
ATOM    380  C   TYR A  47       3.784  -2.469 -13.183  1.00  0.64           C  
ATOM    381  CB  TYR A  47       6.082  -1.819 -12.437  1.00  0.60           C  
ATOM    382  O   TYR A  47       4.022  -3.286 -14.076  1.00  0.60           O  
ATOM    383  CG  TYR A  47       6.008  -0.559 -13.265  1.00  0.56           C  
ATOM    384  CD1 TYR A  47       5.604   0.648 -12.698  1.00  0.54           C  
ATOM    385  CD2 TYR A  47       6.340  -0.573 -14.616  1.00  0.55           C  
ATOM    386  CE1 TYR A  47       5.532   1.811 -13.457  1.00  0.56           C  
ATOM    387  CE2 TYR A  47       6.271   0.584 -15.385  1.00  0.56           C  
ATOM    388  OH  TYR A  47       5.798   2.918 -15.554  1.00  0.61           O  
ATOM    389  CZ  TYR A  47       5.867   1.769 -14.798  1.00  0.54           C  
ATOM    390  N   LYS A  48       2.649  -1.924 -13.080  1.00  0.62           N  
ATOM    391  CA  LYS A  48       1.729  -1.764 -14.202  1.00  0.61           C  
ATOM    392  C   LYS A  48       1.729  -0.326 -14.713  1.00  0.62           C  
ATOM    393  CB  LYS A  48       0.312  -2.177 -13.799  1.00  0.59           C  
ATOM    394  O   LYS A  48       1.105   0.551 -14.113  1.00  0.59           O  
ATOM    395  CG  LYS A  48       0.154  -3.666 -13.529  1.00  0.56           C  
ATOM    396  CD  LYS A  48      -1.298  -4.033 -13.254  1.00  0.56           C  
ATOM    397  CE  LYS A  48      -1.453  -5.518 -12.954  1.00  0.53           C  
ATOM    398  NZ  LYS A  48      -2.874  -5.880 -12.667  1.00  0.46           N  
ATOM    399  N   PRO A  49       2.615   0.027 -15.655  1.00  0.67           N  
ATOM    400  CA  PRO A  49       2.571   1.348 -16.286  1.00  0.66           C  
ATOM    401  C   PRO A  49       1.173   1.722 -16.775  1.00  0.67           C  
ATOM    402  CB  PRO A  49       3.542   1.210 -17.461  1.00  0.64           C  
ATOM    403  O   PRO A  49       0.461   0.878 -17.324  1.00  0.64           O  
ATOM    404  CG  PRO A  49       3.975  -0.220 -17.433  1.00  0.62           C  
ATOM    405  CD  PRO A  49       3.313  -0.896 -16.267  1.00  0.61           C  
ATOM    406  N   GLY A  50       0.696   2.986 -16.351  1.00  0.66           N  
ATOM    407  CA  GLY A  50      -0.569   3.552 -16.792  1.00  0.65           C  
ATOM    408  C   GLY A  50      -1.690   3.363 -15.787  1.00  0.66           C  
ATOM    409  O   GLY A  50      -2.863   3.557 -16.114  1.00  0.62           O  
ATOM    410  N   GLY A  51      -1.419   3.134 -14.498  1.00  0.68           N  
ATOM    411  CA  GLY A  51      -2.397   2.937 -13.441  1.00  0.68           C  
ATOM    412  C   GLY A  51      -2.581   4.160 -12.563  1.00  0.68           C  
ATOM    413  O   GLY A  51      -1.833   5.133 -12.680  1.00  0.66           O  
ATOM    414  N   THR A  52      -3.667   4.209 -11.911  1.00  0.73           N  
ATOM    415  CA  THR A  52      -4.000   5.153 -10.851  1.00  0.73           C  
ATOM    416  C   THR A  52      -3.398   4.708  -9.521  1.00  0.72           C  
ATOM    417  CB  THR A  52      -5.525   5.309 -10.700  1.00  0.70           C  
ATOM    418  O   THR A  52      -3.616   3.577  -9.083  1.00  0.68           O  
ATOM    419  CG2 THR A  52      -6.141   5.927 -11.951  1.00  0.67           C  
ATOM    420  OG1 THR A  52      -6.111   4.020 -10.480  1.00  0.72           O  
ATOM    421  N   CYS A  53      -2.490   5.478  -8.987  1.00  0.70           N  
ATOM    422  CA  CYS A  53      -1.799   5.195  -7.734  1.00  0.71           C  
ATOM    423  C   CYS A  53      -2.307   6.097  -6.615  1.00  0.70           C  
ATOM    424  CB  CYS A  53      -0.290   5.375  -7.901  1.00  0.67           C  
ATOM    425  O   CYS A  53      -2.289   7.323  -6.744  1.00  0.66           O  
ATOM    426  SG  CYS A  53       0.437   4.296  -9.153  1.00  0.67           S  
ATOM    427  N   ALA A  54      -2.932   5.479  -5.594  1.00  0.72           N  
ATOM    428  CA  ALA A  54      -3.417   6.181  -4.408  1.00  0.73           C  
ATOM    429  C   ALA A  54      -2.306   6.346  -3.376  1.00  0.73           C  
ATOM    430  CB  ALA A  54      -4.601   5.437  -3.797  1.00  0.69           C  
ATOM    431  O   ALA A  54      -1.585   5.393  -3.072  1.00  0.70           O  
ATOM    432  N   GLY A  55      -2.018   7.504  -2.902  1.00  0.77           N  
ATOM    433  CA  GLY A  55      -1.205   7.812  -1.737  1.00  0.77           C  
ATOM    434  C   GLY A  55      -1.934   7.591  -0.425  1.00  0.77           C  
ATOM    435  O   GLY A  55      -3.139   7.831  -0.331  1.00  0.75           O  
ATOM    436  N   SER A  56      -1.249   6.892   0.439  1.00  0.79           N  
ATOM    437  CA  SER A  56      -1.786   6.666   1.777  1.00  0.80           C  
ATOM    438  C   SER A  56      -0.814   7.142   2.850  1.00  0.80           C  
ATOM    439  CB  SER A  56      -2.103   5.184   1.984  1.00  0.78           C  
ATOM    440  O   SER A  56       0.386   7.269   2.596  1.00  0.78           O  
ATOM    441  OG  SER A  56      -0.927   4.400   1.882  1.00  0.77           O  
ATOM    442  N   GLY A  57      -1.322   7.607   3.987  1.00  0.84           N  
ATOM    443  CA  GLY A  57      -0.556   8.009   5.156  1.00  0.84           C  
ATOM    444  C   GLY A  57      -1.177   7.553   6.463  1.00  0.83           C  
ATOM    445  O   GLY A  57      -2.367   7.236   6.513  1.00  0.81           O  
ATOM    446  N   LYS A  58      -0.362   7.276   7.380  1.00  0.83           N  
ATOM    447  CA  LYS A  58      -0.783   6.969   8.744  1.00  0.85           C  
ATOM    448  C   LYS A  58      -0.057   7.853   9.755  1.00  0.84           C  
ATOM    449  CB  LYS A  58      -0.535   5.494   9.064  1.00  0.82           C  
ATOM    450  O   LYS A  58       1.172   7.938   9.743  1.00  0.82           O  
ATOM    451  CG  LYS A  58      -1.109   5.046  10.400  1.00  0.77           C  
ATOM    452  CD  LYS A  58      -0.942   3.546  10.605  1.00  0.76           C  
ATOM    453  CE  LYS A  58      -1.547   3.090  11.926  1.00  0.75           C  
ATOM    454  NZ  LYS A  58      -1.513   1.604  12.067  1.00  0.71           N  
ATOM    455  N   ILE A  59      -0.738   8.663  10.561  1.00  0.85           N  
ATOM    456  CA  ILE A  59      -0.183   9.540  11.585  1.00  0.86           C  
ATOM    457  C   ILE A  59      -0.720   9.136  12.957  1.00  0.84           C  
ATOM    458  CB  ILE A  59      -0.510  11.023  11.297  1.00  0.84           C  
ATOM    459  O   ILE A  59      -1.934   9.060  13.157  1.00  0.82           O  
ATOM    460  CG1 ILE A  59       0.015  11.426   9.915  1.00  0.83           C  
ATOM    461  CG2 ILE A  59       0.072  11.926  12.389  1.00  0.82           C  
ATOM    462  CD1 ILE A  59      -0.381  12.833   9.489  1.00  0.80           C  
ATOM    463  N   THR A  60       0.160   8.707  13.849  1.00  0.82           N  
ATOM    464  CA  THR A  60      -0.184   8.384  15.229  1.00  0.83           C  
ATOM    465  C   THR A  60       0.225   9.515  16.167  1.00  0.81           C  
ATOM    466  CB  THR A  60       0.485   7.072  15.679  1.00  0.80           C  
ATOM    467  O   THR A  60       1.391   9.915  16.195  1.00  0.80           O  
ATOM    468  CG2 THR A  60       0.018   6.667  17.073  1.00  0.75           C  
ATOM    469  OG1 THR A  60       0.150   6.030  14.754  1.00  0.79           O  
ATOM    470  N   PHE A  61      -0.713  10.144  16.819  1.00  0.84           N  
ATOM    471  CA  PHE A  61      -0.513  11.222  17.781  1.00  0.84           C  
ATOM    472  C   PHE A  61      -0.307  10.664  19.184  1.00  0.83           C  
ATOM    473  CB  PHE A  61      -1.705  12.184  17.769  1.00  0.83           C  
ATOM    474  O   PHE A  61      -0.807   9.584  19.508  1.00  0.80           O  
ATOM    475  CG  PHE A  61      -1.903  12.888  16.454  1.00  0.83           C  
ATOM    476  CD1 PHE A  61      -1.282  14.104  16.200  1.00  0.80           C  
ATOM    477  CD2 PHE A  61      -2.712  12.332  15.470  1.00  0.81           C  
ATOM    478  CE1 PHE A  61      -1.464  14.758  14.984  1.00  0.83           C  
ATOM    479  CE2 PHE A  61      -2.898  12.980  14.252  1.00  0.82           C  
ATOM    480  CZ  PHE A  61      -2.274  14.193  14.011  1.00  0.81           C  
ATOM    481  N   THR A  62       0.538  11.233  20.095  1.00  0.81           N  
ATOM    482  CA  THR A  62       0.861  10.813  21.454  1.00  0.80           C  
ATOM    483  C   THR A  62      -0.274  11.161  22.412  1.00  0.78           C  
ATOM    484  CB  THR A  62       2.168  11.464  21.943  1.00  0.77           C  
ATOM    485  O   THR A  62      -0.170  10.926  23.618  1.00  0.74           O  
ATOM    486  CG2 THR A  62       3.361  10.990  21.121  1.00  0.71           C  
ATOM    487  OG1 THR A  62       2.057  12.888  21.827  1.00  0.73           O  
ATOM    488  N   SER A  63      -1.404  11.801  21.902  1.00  0.81           N  
ATOM    489  CA  SER A  63      -2.559  12.195  22.701  1.00  0.81           C  
ATOM    490  C   SER A  63      -3.863  11.768  22.036  1.00  0.81           C  
ATOM    491  CB  SER A  63      -2.564  13.708  22.927  1.00  0.78           C  
ATOM    492  O   SER A  63      -3.878  11.416  20.855  1.00  0.80           O  
ATOM    493  OG  SER A  63      -2.593  14.401  21.692  1.00  0.70           O  
ATOM    494  N   ILE A  64      -4.987  11.650  22.719  1.00  0.78           N  
ATOM    495  CA  ILE A  64      -6.324  11.474  22.162  1.00  0.80           C  
ATOM    496  C   ILE A  64      -6.782  12.771  21.499  1.00  0.75           C  
ATOM    497  CB  ILE A  64      -7.335  11.040  23.247  1.00  0.73           C  
ATOM    498  O   ILE A  64      -6.837  13.820  22.146  1.00  0.71           O  
ATOM    499  CG1 ILE A  64      -6.924   9.693  23.853  1.00  0.62           C  
ATOM    500  CG2 ILE A  64      -8.752  10.971  22.669  1.00  0.59           C  
ATOM    501  CD1 ILE A  64      -7.811   9.235  25.002  1.00  0.61           C  
ATOM    502  N   ILE A  65      -6.927  12.814  20.366  1.00  0.80           N  
ATOM    503  CA  ILE A  65      -7.370  13.932  19.539  1.00  0.80           C  
ATOM    504  C   ILE A  65      -8.774  13.656  19.007  1.00  0.77           C  
ATOM    505  CB  ILE A  65      -6.394  14.189  18.368  1.00  0.77           C  
ATOM    506  O   ILE A  65      -8.995  12.668  18.303  1.00  0.73           O  
ATOM    507  CG1 ILE A  65      -4.980  14.448  18.899  1.00  0.68           C  
ATOM    508  CG2 ILE A  65      -6.880  15.360  17.509  1.00  0.68           C  
ATOM    509  CD1 ILE A  65      -3.940  14.665  17.808  1.00  0.67           C  
ATOM    510  N   THR A  66      -9.813  14.394  19.449  1.00  0.74           N  
ATOM    511  CA  THR A  66     -11.221  14.299  19.081  1.00  0.75           C  
ATOM    512  C   THR A  66     -11.589  15.379  18.068  1.00  0.73           C  
ATOM    513  CB  THR A  66     -12.131  14.418  20.317  1.00  0.69           C  
ATOM    514  O   THR A  66     -12.750  15.491  17.666  1.00  0.70           O  
ATOM    515  CG2 THR A  66     -11.931  13.239  21.263  1.00  0.61           C  
ATOM    516  OG1 THR A  66     -11.824  15.633  21.013  1.00  0.65           O  
ATOM    517  N   THR A  67     -10.534  16.227  17.630  1.00  0.79           N  
ATOM    518  CA  THR A  67     -10.805  17.378  16.775  1.00  0.81           C  
ATOM    519  C   THR A  67     -10.932  16.949  15.316  1.00  0.80           C  
ATOM    520  CB  THR A  67      -9.702  18.444  16.906  1.00  0.76           C  
ATOM    521  O   THR A  67     -11.455  17.697  14.487  1.00  0.77           O  
ATOM    522  CG2 THR A  67      -9.767  19.139  18.263  1.00  0.65           C  
ATOM    523  OG1 THR A  67      -8.421  17.817  16.764  1.00  0.68           O  
ATOM    524  N   PHE A  68     -10.526  15.728  14.955  1.00  0.81           N  
ATOM    525  CA  PHE A  68     -10.539  15.281  13.567  1.00  0.83           C  
ATOM    526  C   PHE A  68     -11.766  14.421  13.287  1.00  0.80           C  
ATOM    527  CB  PHE A  68      -9.264  14.497  13.241  1.00  0.80           C  
ATOM    528  O   PHE A  68     -12.171  13.615  14.127  1.00  0.76           O  
ATOM    529  CG  PHE A  68      -8.006  15.316  13.344  1.00  0.77           C  
ATOM    530  CD1 PHE A  68      -7.830  16.447  12.555  1.00  0.73           C  
ATOM    531  CD2 PHE A  68      -6.998  14.955  14.229  1.00  0.75           C  
ATOM    532  CE1 PHE A  68      -6.666  17.207  12.648  1.00  0.78           C  
ATOM    533  CE2 PHE A  68      -5.833  15.710  14.327  1.00  0.77           C  
ATOM    534  CZ  PHE A  68      -5.668  16.835  13.535  1.00  0.79           C  
ATOM    535  N   ASN A  69     -12.604  14.682  12.236  1.00  0.80           N  
ATOM    536  CA  ASN A  69     -13.691  13.877  11.688  1.00  0.83           C  
ATOM    537  C   ASN A  69     -13.247  13.107  10.448  1.00  0.80           C  
ATOM    538  CB  ASN A  69     -14.899  14.757  11.362  1.00  0.78           C  
ATOM    539  O   ASN A  69     -12.317  13.521   9.754  1.00  0.79           O  
ATOM    540  CG  ASN A  69     -15.391  15.542  12.563  1.00  0.71           C  
ATOM    541  ND2 ASN A  69     -15.223  16.858  12.519  1.00  0.74           N  
ATOM    542  OD1 ASN A  69     -15.915  14.970  13.522  1.00  0.71           O  
ATOM    543  N   LYS A  70     -13.803  11.922  10.154  1.00  0.71           N  
ATOM    544  CA  LYS A  70     -13.609  11.172   8.916  1.00  0.75           C  
ATOM    545  C   LYS A  70     -13.794  12.069   7.696  1.00  0.69           C  
ATOM    546  CB  LYS A  70     -14.576   9.989   8.848  1.00  0.67           C  
ATOM    547  O   LYS A  70     -14.711  12.892   7.657  1.00  0.67           O  
ATOM    548  CG  LYS A  70     -14.241   8.978   7.761  1.00  0.61           C  
ATOM    549  CD  LYS A  70     -15.078   7.713   7.898  1.00  0.62           C  
ATOM    550  CE  LYS A  70     -14.756   6.707   6.800  1.00  0.59           C  
ATOM    551  NZ  LYS A  70     -15.461   5.408   7.015  1.00  0.53           N  
ATOM    552  N   LEU A  71     -12.838  12.181   6.794  1.00  0.73           N  
ATOM    553  CA  LEU A  71     -12.818  12.877   5.512  1.00  0.75           C  
ATOM    554  C   LEU A  71     -12.372  14.324   5.686  1.00  0.72           C  
ATOM    555  CB  LEU A  71     -14.201  12.832   4.856  1.00  0.70           C  
ATOM    556  O   LEU A  71     -12.387  15.102   4.729  1.00  0.70           O  
ATOM    557  CG  LEU A  71     -14.755  11.442   4.538  1.00  0.67           C  
ATOM    558  CD1 LEU A  71     -16.161  11.553   3.957  1.00  0.65           C  
ATOM    559  CD2 LEU A  71     -13.830  10.704   3.577  1.00  0.67           C  
ATOM    560  N   ASP A  72     -11.997  14.670   6.940  1.00  0.79           N  
ATOM    561  CA  ASP A  72     -11.292  15.943   7.062  1.00  0.80           C  
ATOM    562  C   ASP A  72     -10.007  15.940   6.236  1.00  0.79           C  
ATOM    563  CB  ASP A  72     -10.973  16.242   8.528  1.00  0.78           C  
ATOM    564  O   ASP A  72      -9.358  14.902   6.092  1.00  0.77           O  
ATOM    565  CG  ASP A  72     -12.199  16.639   9.332  1.00  0.75           C  
ATOM    566  OD1 ASP A  72     -13.274  16.865   8.734  1.00  0.76           O  
ATOM    567  OD2 ASP A  72     -12.089  16.729  10.574  1.00  0.78           O  
ATOM    568  N   THR A  73      -9.687  17.038   5.621  1.00  0.80           N  
ATOM    569  CA  THR A  73      -8.474  17.227   4.833  1.00  0.82           C  
ATOM    570  C   THR A  73      -7.301  17.613   5.730  1.00  0.80           C  
ATOM    571  CB  THR A  73      -8.672  18.306   3.752  1.00  0.77           C  
ATOM    572  O   THR A  73      -7.430  18.489   6.588  1.00  0.76           O  
ATOM    573  CG2 THR A  73      -7.472  18.371   2.813  1.00  0.66           C  
ATOM    574  OG1 THR A  73      -9.846  17.998   2.988  1.00  0.70           O  
ATOM    575  N   LEU A  74      -6.186  16.916   5.683  1.00  0.85           N  
ATOM    576  CA  LEU A  74      -4.946  17.180   6.405  1.00  0.85           C  
ATOM    577  C   LEU A  74      -3.789  17.400   5.436  1.00  0.84           C  
ATOM    578  CB  LEU A  74      -4.621  16.022   7.352  1.00  0.83           C  
ATOM    579  O   LEU A  74      -3.700  16.728   4.406  1.00  0.82           O  
ATOM    580  CG  LEU A  74      -5.628  15.759   8.472  1.00  0.77           C  
ATOM    581  CD1 LEU A  74      -5.219  14.529   9.276  1.00  0.72           C  
ATOM    582  CD2 LEU A  74      -5.752  16.979   9.378  1.00  0.72           C  
ATOM    583  N   HIS A  75      -2.954  18.386   5.687  1.00  0.81           N  
ATOM    584  CA  HIS A  75      -1.749  18.725   4.938  1.00  0.83           C  
ATOM    585  C   HIS A  75      -0.498  18.518   5.785  1.00  0.81           C  
ATOM    586  CB  HIS A  75      -1.815  20.171   4.443  1.00  0.78           C  
ATOM    587  O   HIS A  75       0.015  19.466   6.384  1.00  0.78           O  
ATOM    588  CG  HIS A  75      -3.047  20.479   3.653  1.00  0.73           C  
ATOM    589  CD2 HIS A  75      -4.192  21.111   4.002  1.00  0.70           C  
ATOM    590  ND1 HIS A  75      -3.192  20.119   2.330  1.00  0.69           N  
ATOM    591  CE1 HIS A  75      -4.377  20.519   1.899  1.00  0.69           C  
ATOM    592  NE2 HIS A  75      -5.004  21.123   2.894  1.00  0.68           N  
ATOM    593  N   PRO A  76      -0.158  17.228   6.034  1.00  0.85           N  
ATOM    594  CA  PRO A  76       1.069  17.014   6.805  1.00  0.85           C  
ATOM    595  C   PRO A  76       2.311  17.554   6.100  1.00  0.84           C  
ATOM    596  CB  PRO A  76       1.138  15.490   6.941  1.00  0.83           C  
ATOM    597  O   PRO A  76       2.427  17.446   4.876  1.00  0.83           O  
ATOM    598  CG  PRO A  76      -0.193  15.004   6.465  1.00  0.82           C  
ATOM    599  CD  PRO A  76      -0.797  16.056   5.580  1.00  0.82           C  
ATOM    600  N   GLU A  77       3.195  18.217   6.804  1.00  0.85           N  
ATOM    601  CA  GLU A  77       4.435  18.805   6.307  1.00  0.86           C  
ATOM    602  C   GLU A  77       5.636  18.328   7.119  1.00  0.85           C  
ATOM    603  CB  GLU A  77       4.355  20.333   6.335  1.00  0.83           C  
ATOM    604  O   GLU A  77       5.551  18.192   8.341  1.00  0.83           O  
ATOM    605  CG  GLU A  77       3.217  20.905   5.503  1.00  0.78           C  
ATOM    606  CD  GLU A  77       3.123  22.421   5.575  1.00  0.77           C  
ATOM    607  OE1 GLU A  77       3.056  22.972   6.697  1.00  0.79           O  
ATOM    608  OE2 GLU A  77       3.115  23.062   4.500  1.00  0.77           O  
ATOM    609  N   ILE A  78       6.714  17.985   6.513  1.00  0.83           N  
ATOM    610  CA  ILE A  78       7.989  17.655   7.139  1.00  0.83           C  
ATOM    611  C   ILE A  78       9.000  18.767   6.868  1.00  0.82           C  
ATOM    612  CB  ILE A  78       8.534  16.300   6.634  1.00  0.82           C  
ATOM    613  O   ILE A  78       9.166  19.198   5.724  1.00  0.80           O  
ATOM    614  CG1 ILE A  78       7.555  15.171   6.974  1.00  0.81           C  
ATOM    615  CG2 ILE A  78       9.919  16.020   7.224  1.00  0.81           C  
ATOM    616  CD1 ILE A  78       7.980  13.805   6.454  1.00  0.79           C  
ATOM    617  N   GLY A  79       9.520  19.337   7.861  1.00  0.83           N  
ATOM    618  CA  GLY A  79      10.474  20.434   7.805  1.00  0.83           C  
ATOM    619  C   GLY A  79      11.913  19.982   7.960  1.00  0.82           C  
ATOM    620  O   GLY A  79      12.207  19.090   8.758  1.00  0.80           O  
ATOM    621  N   LEU A  80      12.850  20.496   7.109  1.00  0.82           N  
ATOM    622  CA  LEU A  80      14.300  20.359   7.197  1.00  0.83           C  
ATOM    623  C   LEU A  80      14.944  21.670   7.636  1.00  0.82           C  
ATOM    624  CB  LEU A  80      14.879  19.919   5.850  1.00  0.81           C  
ATOM    625  O   LEU A  80      14.655  22.728   7.072  1.00  0.80           O  
ATOM    626  CG  LEU A  80      16.398  19.744   5.790  1.00  0.79           C  
ATOM    627  CD1 LEU A  80      16.825  18.535   6.616  1.00  0.76           C  
ATOM    628  CD2 LEU A  80      16.863  19.601   4.345  1.00  0.77           C  
ATOM    629  N   LEU A  81      15.644  21.739   8.748  1.00  0.81           N  
ATOM    630  CA  LEU A  81      16.351  22.930   9.206  1.00  0.81           C  
ATOM    631  C   LEU A  81      17.478  23.295   8.246  1.00  0.79           C  
ATOM    632  CB  LEU A  81      16.914  22.711  10.613  1.00  0.79           C  
ATOM    633  O   LEU A  81      18.424  22.524   8.071  1.00  0.77           O  
ATOM    634  CG  LEU A  81      17.576  23.921  11.274  1.00  0.75           C  
ATOM    635  CD1 LEU A  81      16.540  25.003  11.558  1.00  0.73           C  
ATOM    636  CD2 LEU A  81      18.289  23.507  12.556  1.00  0.74           C  
ATOM    637  N   VAL A  82      17.285  24.229   7.391  1.00  0.80           N  
ATOM    638  CA  VAL A  82      18.242  24.816   6.459  1.00  0.81           C  
ATOM    639  C   VAL A  82      18.649  26.206   6.942  1.00  0.79           C  
ATOM    640  CB  VAL A  82      17.664  24.897   5.028  1.00  0.78           C  
ATOM    641  O   VAL A  82      17.830  27.128   6.962  1.00  0.75           O  
ATOM    642  CG1 VAL A  82      18.694  25.481   4.062  1.00  0.73           C  
ATOM    643  CG2 VAL A  82      17.209  23.517   4.558  1.00  0.73           C  
ATOM    644  N   GLY A  83      19.895  26.269   7.473  1.00  0.77           N  
ATOM    645  CA  GLY A  83      20.258  27.413   8.293  1.00  0.76           C  
ATOM    646  C   GLY A  83      19.539  27.442   9.628  1.00  0.75           C  
ATOM    647  O   GLY A  83      19.513  26.441  10.347  1.00  0.72           O  
ATOM    648  N   ASP A  84      18.819  28.617   9.912  1.00  0.74           N  
ATOM    649  CA  ASP A  84      18.086  28.834  11.155  1.00  0.77           C  
ATOM    650  C   ASP A  84      16.586  28.637  10.950  1.00  0.74           C  
ATOM    651  CB  ASP A  84      18.362  30.236  11.703  1.00  0.69           C  
ATOM    652  O   ASP A  84      15.791  28.886  11.859  1.00  0.71           O  
ATOM    653  CG  ASP A  84      19.831  30.477  12.003  1.00  0.62           C  
ATOM    654  OD1 ASP A  84      20.523  29.540  12.456  1.00  0.62           O  
ATOM    655  OD2 ASP A  84      20.301  31.615  11.786  1.00  0.72           O  
ATOM    656  N   THR A  85      16.151  28.242   9.819  1.00  0.76           N  
ATOM    657  CA  THR A  85      14.716  28.157   9.575  1.00  0.79           C  
ATOM    658  C   THR A  85      14.352  26.811   8.955  1.00  0.77           C  
ATOM    659  CB  THR A  85      14.237  29.295   8.654  1.00  0.74           C  
ATOM    660  O   THR A  85      15.142  26.232   8.207  1.00  0.75           O  
ATOM    661  CG2 THR A  85      14.455  30.657   9.305  1.00  0.63           C  
ATOM    662  OG1 THR A  85      14.967  29.244   7.422  1.00  0.67           O  
ATOM    663  N   TYR A  86      13.313  26.084   9.352  1.00  0.79           N  
ATOM    664  CA  TYR A  86      12.797  24.850   8.771  1.00  0.81           C  
ATOM    665  C   TYR A  86      12.228  25.098   7.380  1.00  0.79           C  
ATOM    666  CB  TYR A  86      11.721  24.239   9.674  1.00  0.78           C  
ATOM    667  O   TYR A  86      11.468  26.047   7.173  1.00  0.75           O  
ATOM    668  CG  TYR A  86      12.273  23.564  10.906  1.00  0.77           C  
ATOM    669  CD1 TYR A  86      12.752  22.257  10.852  1.00  0.74           C  
ATOM    670  CD2 TYR A  86      12.317  24.230  12.126  1.00  0.76           C  
ATOM    671  CE1 TYR A  86      13.260  21.630  11.984  1.00  0.79           C  
ATOM    672  CE2 TYR A  86      12.823  23.613  13.265  1.00  0.78           C  
ATOM    673  OH  TYR A  86      13.794  21.699  14.309  1.00  0.72           O  
ATOM    674  CZ  TYR A  86      13.292  22.315  13.184  1.00  0.78           C  
ATOM    675  N   GLN A  87      12.730  24.529   6.442  1.00  0.81           N  
ATOM    676  CA  GLN A  87      12.138  24.473   5.110  1.00  0.82           C  
ATOM    677  C   GLN A  87      11.118  23.343   5.009  1.00  0.81           C  
ATOM    678  CB  GLN A  87      13.222  24.299   4.046  1.00  0.80           C  
ATOM    679  O   GLN A  87      11.485  22.166   5.003  1.00  0.79           O  
ATOM    680  CG  GLN A  87      14.273  25.401   4.052  1.00  0.75           C  
ATOM    681  CD  GLN A  87      13.699  26.761   3.700  1.00  0.73           C  
ATOM    682  NE2 GLN A  87      14.192  27.802   4.363  1.00  0.70           N  
ATOM    683  OE1 GLN A  87      12.820  26.874   2.840  1.00  0.75           O  
ATOM    684  N   TRP A  88       9.844  23.704   5.187  1.00  0.79           N  
ATOM    685  CA  TRP A  88       8.718  22.781   5.288  1.00  0.82           C  
ATOM    686  C   TRP A  88       8.336  22.236   3.916  1.00  0.79           C  
ATOM    687  CB  TRP A  88       7.512  23.472   5.931  1.00  0.77           C  
ATOM    688  O   TRP A  88       8.162  23.001   2.964  1.00  0.74           O  
ATOM    689  CG  TRP A  88       7.740  23.900   7.349  1.00  0.72           C  
ATOM    690  CD1 TRP A  88       8.065  25.153   7.790  1.00  0.66           C  
ATOM    691  CD2 TRP A  88       7.665  23.072   8.514  1.00  0.72           C  
ATOM    692  CE2 TRP A  88       7.956  23.891   9.628  1.00  0.76           C  
ATOM    693  CE3 TRP A  88       7.379  21.717   8.724  1.00  0.78           C  
ATOM    694  NE1 TRP A  88       8.196  25.154   9.159  1.00  0.77           N  
ATOM    695  CH2 TRP A  88       7.685  22.067  11.112  1.00  0.75           C  
ATOM    696  CZ2 TRP A  88       7.968  23.396  10.934  1.00  0.75           C  
ATOM    697  CZ3 TRP A  88       7.392  21.227  10.025  1.00  0.76           C  
ATOM    698  N   VAL A  89       8.293  20.966   3.679  1.00  0.81           N  
ATOM    699  CA  VAL A  89       7.881  20.258   2.472  1.00  0.81           C  
ATOM    700  C   VAL A  89       6.534  19.577   2.707  1.00  0.81           C  
ATOM    701  CB  VAL A  89       8.936  19.216   2.037  1.00  0.79           C  
ATOM    702  O   VAL A  89       6.382  18.796   3.650  1.00  0.79           O  
ATOM    703  CG1 VAL A  89       8.488  18.490   0.770  1.00  0.76           C  
ATOM    704  CG2 VAL A  89      10.291  19.887   1.822  1.00  0.76           C  
ATOM    705  N   LYS A  90       5.488  19.955   1.935  1.00  0.82           N  
ATOM    706  CA  LYS A  90       4.172  19.325   1.973  1.00  0.83           C  
ATOM    707  C   LYS A  90       4.245  17.872   1.512  1.00  0.83           C  
ATOM    708  CB  LYS A  90       3.180  20.100   1.104  1.00  0.80           C  
ATOM    709  O   LYS A  90       4.860  17.570   0.487  1.00  0.80           O  
ATOM    710  CG  LYS A  90       2.862  21.495   1.623  1.00  0.75           C  
ATOM    711  CD  LYS A  90       1.838  22.199   0.741  1.00  0.73           C  
ATOM    712  CE  LYS A  90       1.530  23.600   1.251  1.00  0.68           C  
ATOM    713  NZ  LYS A  90       0.530  24.296   0.387  1.00  0.62           N  
ATOM    714  N   MET A  91       3.704  16.947   2.261  1.00  0.84           N  
ATOM    715  CA  MET A  91       3.703  15.522   1.942  1.00  0.84           C  
ATOM    716  C   MET A  91       2.482  15.152   1.107  1.00  0.82           C  
ATOM    717  CB  MET A  91       3.734  14.685   3.222  1.00  0.82           C  
ATOM    718  O   MET A  91       2.464  14.105   0.457  1.00  0.79           O  
ATOM    719  CG  MET A  91       4.957  14.937   4.090  1.00  0.81           C  
ATOM    720  SD  MET A  91       6.530  14.710   3.173  1.00  0.82           S  
ATOM    721  CE  MET A  91       6.471  12.921   2.875  1.00  0.78           C  
ATOM    722  N   GLY A  92       1.500  16.156   0.954  1.00  0.81           N  
ATOM    723  CA  GLY A  92       0.284  15.955   0.183  1.00  0.82           C  
ATOM    724  C   GLY A  92      -0.950  16.524   0.858  1.00  0.82           C  
ATOM    725  O   GLY A  92      -0.868  17.059   1.965  1.00  0.80           O  
ATOM    726  N   GLU A  93      -1.993  16.483   0.173  1.00  0.82           N  
ATOM    727  CA  GLU A  93      -3.322  16.705   0.734  1.00  0.83           C  
ATOM    728  C   GLU A  93      -4.049  15.384   0.971  1.00  0.81           C  
ATOM    729  CB  GLU A  93      -4.151  17.603  -0.187  1.00  0.80           C  
ATOM    730  O   GLU A  93      -4.291  14.625   0.031  1.00  0.79           O  
ATOM    731  CG  GLU A  93      -5.497  18.009   0.397  1.00  0.76           C  
ATOM    732  CD  GLU A  93      -6.250  19.008  -0.467  1.00  0.76           C  
ATOM    733  OE1 GLU A  93      -5.712  20.106  -0.735  1.00  0.78           O  
ATOM    734  OE2 GLU A  93      -7.388  18.690  -0.879  1.00  0.76           O  
ATOM    735  N   TYR A  94      -4.304  15.034   2.242  1.00  0.85           N  
ATOM    736  CA  TYR A  94      -4.878  13.749   2.627  1.00  0.86           C  
ATOM    737  C   TYR A  94      -6.230  13.936   3.305  1.00  0.85           C  
ATOM    738  CB  TYR A  94      -3.927  12.994   3.560  1.00  0.84           C  
ATOM    739  O   TYR A  94      -6.484  14.973   3.922  1.00  0.82           O  
ATOM    740  CG  TYR A  94      -2.661  12.524   2.886  1.00  0.82           C  
ATOM    741  CD1 TYR A  94      -2.617  11.303   2.217  1.00  0.79           C  
ATOM    742  CD2 TYR A  94      -1.506  13.299   2.917  1.00  0.80           C  
ATOM    743  CE1 TYR A  94      -1.452  10.865   1.595  1.00  0.81           C  
ATOM    744  CE2 TYR A  94      -0.336  12.871   2.299  1.00  0.81           C  
ATOM    745  OH  TYR A  94       0.837  11.226   1.028  1.00  0.74           O  
ATOM    746  CZ  TYR A  94      -0.319  11.654   1.641  1.00  0.81           C  
ATOM    747  N   PHE A  95      -7.113  13.079   3.121  1.00  0.85           N  
ATOM    748  CA  PHE A  95      -8.390  12.957   3.815  1.00  0.86           C  
ATOM    749  C   PHE A  95      -8.338  11.839   4.850  1.00  0.85           C  
ATOM    750  CB  PHE A  95      -9.522  12.695   2.817  1.00  0.85           C  
ATOM    751  O   PHE A  95      -7.735  10.791   4.611  1.00  0.83           O  
ATOM    752  CG  PHE A  95      -9.679  13.775   1.780  1.00  0.83           C  
ATOM    753  CD1 PHE A  95     -10.553  14.836   1.988  1.00  0.80           C  
ATOM    754  CD2 PHE A  95      -8.952  13.730   0.598  1.00  0.80           C  
ATOM    755  CE1 PHE A  95     -10.700  15.836   1.030  1.00  0.81           C  
ATOM    756  CE2 PHE A  95      -9.093  14.726  -0.364  1.00  0.81           C  
ATOM    757  CZ  PHE A  95      -9.968  15.778  -0.146  1.00  0.80           C  
ATOM    758  N   ILE A  96      -8.854  12.082   5.998  1.00  0.82           N  
ATOM    759  CA  ILE A  96      -8.881  11.099   7.076  1.00  0.83           C  
ATOM    760  C   ILE A  96      -9.838   9.965   6.717  1.00  0.80           C  
ATOM    761  CB  ILE A  96      -9.293  11.744   8.418  1.00  0.80           C  
ATOM    762  O   ILE A  96     -11.046  10.178   6.597  1.00  0.78           O  
ATOM    763  CG1 ILE A  96      -8.308  12.855   8.802  1.00  0.78           C  
ATOM    764  CG2 ILE A  96      -9.383  10.686   9.521  1.00  0.77           C  
ATOM    765  CD1 ILE A  96      -8.687  13.606  10.071  1.00  0.75           C  
ATOM    766  N   ASN A  97      -9.280   8.785   6.433  1.00  0.85           N  
ATOM    767  CA  ASN A  97     -10.050   7.581   6.138  1.00  0.86           C  
ATOM    768  C   ASN A  97     -10.635   6.966   7.406  1.00  0.83           C  
ATOM    769  CB  ASN A  97      -9.184   6.557   5.402  1.00  0.83           C  
ATOM    770  O   ASN A  97     -11.818   6.622   7.445  1.00  0.80           O  
ATOM    771  CG  ASN A  97      -9.955   5.310   5.017  1.00  0.75           C  
ATOM    772  ND2 ASN A  97      -9.427   4.149   5.388  1.00  0.73           N  
ATOM    773  OD1 ASN A  97     -11.014   5.388   4.390  1.00  0.74           O  
ATOM    774  N   ASP A  98      -9.860   6.757   8.375  1.00  0.81           N  
ATOM    775  CA  ASP A  98     -10.241   6.145   9.645  1.00  0.83           C  
ATOM    776  C   ASP A  98      -9.466   6.763  10.807  1.00  0.81           C  
ATOM    777  CB  ASP A  98     -10.010   4.633   9.603  1.00  0.80           C  
ATOM    778  O   ASP A  98      -8.353   7.260  10.622  1.00  0.80           O  
ATOM    779  CG  ASP A  98     -10.808   3.882  10.654  1.00  0.74           C  
ATOM    780  OD1 ASP A  98     -11.782   4.446  11.199  1.00  0.73           O  
ATOM    781  OD2 ASP A  98     -10.458   2.717  10.943  1.00  0.80           O  
ATOM    782  N   ILE A  99     -10.105   7.024  12.049  1.00  0.82           N  
ATOM    783  CA  ILE A  99      -9.557   7.526  13.304  1.00  0.83           C  
ATOM    784  C   ILE A  99      -9.581   6.421  14.357  1.00  0.81           C  
ATOM    785  CB  ILE A  99     -10.338   8.762  13.807  1.00  0.79           C  
ATOM    786  O   ILE A  99     -10.649   5.927  14.725  1.00  0.77           O  
ATOM    787  CG1 ILE A  99     -10.387   9.841  12.720  1.00  0.73           C  
ATOM    788  CG2 ILE A  99      -9.713   9.308  15.094  1.00  0.72           C  
ATOM    789  CD1 ILE A  99     -11.292  11.018  13.057  1.00  0.71           C  
ATOM    790  N   GLU A 100      -8.462   5.794  14.614  1.00  0.84           N  
ATOM    791  CA  GLU A 100      -8.318   4.804  15.677  1.00  0.86           C  
ATOM    792  C   GLU A 100      -7.813   5.447  16.966  1.00  0.83           C  
ATOM    793  CB  GLU A 100      -7.371   3.683  15.243  1.00  0.82           C  
ATOM    794  O   GLU A 100      -6.736   6.046  16.986  1.00  0.80           O  
ATOM    795  CG  GLU A 100      -7.336   2.501  16.201  1.00  0.75           C  
ATOM    796  CD  GLU A 100      -6.361   1.414  15.778  1.00  0.71           C  
ATOM    797  OE1 GLU A 100      -5.766   1.525  14.682  1.00  0.76           O  
ATOM    798  OE2 GLU A 100      -6.192   0.442  16.548  1.00  0.73           O  
ATOM    799  N   ILE A 101      -8.617   5.499  18.058  1.00  0.79           N  
ATOM    800  CA  ILE A 101      -8.253   5.989  19.383  1.00  0.80           C  
ATOM    801  C   ILE A 101      -7.904   4.812  20.290  1.00  0.77           C  
ATOM    802  CB  ILE A 101      -9.390   6.829  20.007  1.00  0.75           C  
ATOM    803  O   ILE A 101      -8.745   3.948  20.548  1.00  0.73           O  
ATOM    804  CG1 ILE A 101      -9.745   8.009  19.095  1.00  0.68           C  
ATOM    805  CG2 ILE A 101      -8.996   7.316  21.405  1.00  0.67           C  
ATOM    806  CD1 ILE A 101     -10.951   8.812  19.564  1.00  0.67           C  
ATOM    807  N   ASP A 102      -6.675   4.456  20.540  1.00  0.82           N  
ATOM    808  CA  ASP A 102      -6.198   3.521  21.554  1.00  0.83           C  
ATOM    809  C   ASP A 102      -6.113   4.193  22.923  1.00  0.81           C  
ATOM    810  CB  ASP A 102      -4.833   2.953  21.162  1.00  0.80           C  
ATOM    811  O   ASP A 102      -5.178   4.949  23.192  1.00  0.77           O  
ATOM    812  CG  ASP A 102      -4.367   1.839  22.082  1.00  0.77           C  
ATOM    813  OD1 ASP A 102      -4.892   1.720  23.210  1.00  0.77           O  
ATOM    814  OD2 ASP A 102      -3.465   1.074  21.677  1.00  0.82           O  
ATOM    815  N   ARG A 103      -7.291   4.112  23.736  1.00  0.68           N  
ATOM    816  CA  ARG A 103      -7.413   4.702  25.065  1.00  0.70           C  
ATOM    817  C   ARG A 103      -6.460   4.034  26.051  1.00  0.65           C  
ATOM    818  CB  ARG A 103      -8.852   4.592  25.573  1.00  0.64           C  
ATOM    819  O   ARG A 103      -6.083   4.633  27.061  1.00  0.63           O  
ATOM    820  CG  ARG A 103      -9.846   5.441  24.796  1.00  0.61           C  
ATOM    821  CD  ARG A 103     -11.239   5.382  25.408  1.00  0.61           C  
ATOM    822  NE  ARG A 103     -12.191   6.196  24.659  1.00  0.55           N  
ATOM    823  NH1 ARG A 103     -13.677   6.438  26.412  1.00  0.44           N  
ATOM    824  NH2 ARG A 103     -14.122   7.410  24.384  1.00  0.40           N  
ATOM    825  CZ  ARG A 103     -13.328   6.680  25.153  1.00  0.56           C  
ATOM    826  N   ASN A 104      -6.022   2.687  25.578  1.00  0.72           N  
ATOM    827  CA  ASN A 104      -5.001   2.039  26.393  1.00  0.74           C  
ATOM    828  C   ASN A 104      -3.627   2.665  26.174  1.00  0.68           C  
ATOM    829  CB  ASN A 104      -4.953   0.538  26.101  1.00  0.68           C  
ATOM    830  O   ASN A 104      -2.857   2.831  27.122  1.00  0.67           O  
ATOM    831  CG  ASN A 104      -6.205  -0.186  26.556  1.00  0.61           C  
ATOM    832  ND2 ASN A 104      -6.579  -1.236  25.835  1.00  0.62           N  
ATOM    833  OD1 ASN A 104      -6.831   0.195  27.548  1.00  0.61           O  
ATOM    834  N   ARG A 105      -3.277   3.289  25.198  1.00  0.73           N  
ATOM    835  CA  ARG A 105      -1.971   3.854  24.872  1.00  0.75           C  
ATOM    836  C   ARG A 105      -2.056   5.367  24.705  1.00  0.70           C  
ATOM    837  CB  ARG A 105      -1.412   3.216  23.598  1.00  0.69           C  
ATOM    838  O   ARG A 105      -1.038   6.032  24.502  1.00  0.66           O  
ATOM    839  CG  ARG A 105      -1.086   1.738  23.741  1.00  0.64           C  
ATOM    840  CD  ARG A 105      -0.443   1.178  22.480  1.00  0.63           C  
ATOM    841  NE  ARG A 105      -0.162  -0.249  22.606  1.00  0.57           N  
ATOM    842  NH1 ARG A 105       0.560  -0.511  20.428  1.00  0.44           N  
ATOM    843  NH2 ARG A 105       0.527  -2.306  21.853  1.00  0.40           N  
ATOM    844  CZ  ARG A 105       0.307  -1.019  21.629  1.00  0.62           C  
ATOM    845  N   ASN A 106      -3.259   5.984  24.926  1.00  0.79           N  
ATOM    846  CA  ASN A 106      -3.545   7.402  24.729  1.00  0.82           C  
ATOM    847  C   ASN A 106      -2.996   7.905  23.398  1.00  0.79           C  
ATOM    848  CB  ASN A 106      -2.978   8.229  25.885  1.00  0.74           C  
ATOM    849  O   ASN A 106      -2.335   8.944  23.347  1.00  0.75           O  
ATOM    850  CG  ASN A 106      -3.737   8.021  27.180  1.00  0.66           C  
ATOM    851  ND2 ASN A 106      -3.053   8.200  28.304  1.00  0.64           N  
ATOM    852  OD1 ASN A 106      -4.929   7.700  27.171  1.00  0.61           O  
ATOM    853  N   THR A 107      -3.078   7.133  22.413  1.00  0.81           N  
ATOM    854  CA  THR A 107      -2.680   7.599  21.089  1.00  0.83           C  
ATOM    855  C   THR A 107      -3.880   7.641  20.147  1.00  0.82           C  
ATOM    856  CB  THR A 107      -1.583   6.702  20.487  1.00  0.79           C  
ATOM    857  O   THR A 107      -4.860   6.921  20.350  1.00  0.81           O  
ATOM    858  CG2 THR A 107      -0.323   6.723  21.346  1.00  0.73           C  
ATOM    859  OG1 THR A 107      -2.067   5.356  20.403  1.00  0.77           O  
ATOM    860  N   THR A 108      -4.021   8.587  19.311  1.00  0.84           N  
ATOM    861  CA  THR A 108      -4.938   8.683  18.181  1.00  0.85           C  
ATOM    862  C   THR A 108      -4.197   8.472  16.863  1.00  0.84           C  
ATOM    863  CB  THR A 108      -5.655  10.046  18.157  1.00  0.83           C  
ATOM    864  O   THR A 108      -3.199   9.143  16.592  1.00  0.83           O  
ATOM    865  CG2 THR A 108      -6.651  10.123  17.006  1.00  0.78           C  
ATOM    866  OG1 THR A 108      -6.355  10.232  19.394  1.00  0.83           O  
ATOM    867  N   THR A 109      -4.481   7.461  16.194  1.00  0.84           N  
ATOM    868  CA  THR A 109      -3.921   7.150  14.883  1.00  0.85           C  
ATOM    869  C   THR A 109      -4.898   7.532  13.774  1.00  0.85           C  
ATOM    870  CB  THR A 109      -3.567   5.656  14.767  1.00  0.83           C  
ATOM    871  O   THR A 109      -6.063   7.131  13.801  1.00  0.83           O  
ATOM    872  CG2 THR A 109      -2.948   5.342  13.409  1.00  0.75           C  
ATOM    873  OG1 THR A 109      -2.632   5.311  15.797  1.00  0.81           O  
ATOM    874  N   LEU A 110      -4.542   8.416  12.878  1.00  0.86           N  
ATOM    875  CA  LEU A 110      -5.293   8.807  11.689  1.00  0.87           C  
ATOM    876  C   LEU A 110      -4.815   8.032  10.466  1.00  0.86           C  
ATOM    877  CB  LEU A 110      -5.157  10.311  11.441  1.00  0.85           C  
ATOM    878  O   LEU A 110      -3.619   8.011  10.167  1.00  0.84           O  
ATOM    879  CG  LEU A 110      -5.471  11.226  12.626  1.00  0.84           C  
ATOM    880  CD1 LEU A 110      -5.313  12.688  12.224  1.00  0.81           C  
ATOM    881  CD2 LEU A 110      -6.879  10.959  13.149  1.00  0.81           C  
ATOM    882  N   GLU A 111      -5.699   7.231   9.832  1.00  0.84           N  
ATOM    883  CA  GLU A 111      -5.443   6.658   8.513  1.00  0.86           C  
ATOM    884  C   GLU A 111      -5.836   7.630   7.404  1.00  0.84           C  
ATOM    885  CB  GLU A 111      -6.197   5.337   8.345  1.00  0.81           C  
ATOM    886  O   GLU A 111      -6.960   8.136   7.384  1.00  0.81           O  
ATOM    887  CG  GLU A 111      -5.730   4.238   9.289  1.00  0.71           C  
ATOM    888  CD  GLU A 111      -6.262   2.863   8.919  1.00  0.69           C  
ATOM    889  OE1 GLU A 111      -7.193   2.776   8.086  1.00  0.70           O  
ATOM    890  OE2 GLU A 111      -5.745   1.864   9.467  1.00  0.66           O  
ATOM    891  N   LEU A 112      -4.890   8.095   6.585  1.00  0.86           N  
ATOM    892  CA  LEU A 112      -5.036   9.148   5.586  1.00  0.87           C  
ATOM    893  C   LEU A 112      -5.059   8.562   4.178  1.00  0.85           C  
ATOM    894  CB  LEU A 112      -3.898  10.165   5.709  1.00  0.85           C  
ATOM    895  O   LEU A 112      -4.369   7.578   3.899  1.00  0.82           O  
ATOM    896  CG  LEU A 112      -3.644  10.732   7.107  1.00  0.83           C  
ATOM    897  CD1 LEU A 112      -2.472  11.708   7.078  1.00  0.79           C  
ATOM    898  CD2 LEU A 112      -4.899  11.412   7.644  1.00  0.80           C  
ATOM    899  N   MET A 113      -5.883   8.983   3.289  1.00  0.85           N  
ATOM    900  CA  MET A 113      -5.929   8.650   1.868  1.00  0.86           C  
ATOM    901  C   MET A 113      -5.910   9.912   1.012  1.00  0.85           C  
ATOM    902  CB  MET A 113      -7.174   7.820   1.549  1.00  0.82           C  
ATOM    903  O   MET A 113      -6.415  10.956   1.428  1.00  0.82           O  
ATOM    904  CG  MET A 113      -8.479   8.507   1.918  1.00  0.74           C  
ATOM    905  SD  MET A 113      -9.937   7.419   1.684  1.00  0.70           S  
ATOM    906  CE  MET A 113     -11.247   8.495   2.331  1.00  0.66           C  
ATOM    907  N   ASP A 114      -5.308   9.901  -0.157  1.00  0.83           N  
ATOM    908  CA  ASP A 114      -5.271  11.063  -1.039  1.00  0.84           C  
ATOM    909  C   ASP A 114      -6.564  11.182  -1.843  1.00  0.83           C  
ATOM    910  CB  ASP A 114      -4.070  10.982  -1.984  1.00  0.82           C  
ATOM    911  O   ASP A 114      -7.514  10.430  -1.617  1.00  0.79           O  
ATOM    912  CG  ASP A 114      -4.183   9.852  -2.992  1.00  0.80           C  
ATOM    913  OD1 ASP A 114      -5.270   9.246  -3.109  1.00  0.80           O  
ATOM    914  OD2 ASP A 114      -3.176   9.563  -3.673  1.00  0.82           O  
ATOM    915  N   GLY A 115      -6.737  12.042  -2.693  1.00  0.82           N  
ATOM    916  CA  GLY A 115      -7.927  12.385  -3.457  1.00  0.82           C  
ATOM    917  C   GLY A 115      -8.412  11.254  -4.344  1.00  0.82           C  
ATOM    918  O   GLY A 115      -9.521  11.311  -4.879  1.00  0.80           O  
ATOM    919  N   MET A 116      -7.680  10.172  -4.481  1.00  0.83           N  
ATOM    920  CA  MET A 116      -7.995   9.041  -5.349  1.00  0.84           C  
ATOM    921  C   MET A 116      -9.291   8.366  -4.914  1.00  0.83           C  
ATOM    922  CB  MET A 116      -6.851   8.026  -5.348  1.00  0.81           C  
ATOM    923  O   MET A 116     -10.043   7.861  -5.750  1.00  0.80           O  
ATOM    924  CG  MET A 116      -7.006   6.926  -6.385  1.00  0.76           C  
ATOM    925  SD  MET A 116      -6.974   7.570  -8.103  1.00  0.73           S  
ATOM    926  CE  MET A 116      -5.203   7.922  -8.281  1.00  0.67           C  
ATOM    927  N   PHE A 117      -9.705   8.519  -3.616  1.00  0.79           N  
ATOM    928  CA  PHE A 117     -10.923   7.889  -3.120  1.00  0.79           C  
ATOM    929  C   PHE A 117     -12.157   8.540  -3.733  1.00  0.78           C  
ATOM    930  CB  PHE A 117     -10.989   7.975  -1.592  1.00  0.77           C  
ATOM    931  O   PHE A 117     -13.204   7.901  -3.860  1.00  0.76           O  
ATOM    932  CG  PHE A 117     -11.460   9.308  -1.078  1.00  0.74           C  
ATOM    933  CD1 PHE A 117     -10.551  10.320  -0.792  1.00  0.72           C  
ATOM    934  CD2 PHE A 117     -12.813   9.551  -0.881  1.00  0.72           C  
ATOM    935  CE1 PHE A 117     -10.984  11.555  -0.317  1.00  0.70           C  
ATOM    936  CE2 PHE A 117     -13.253  10.783  -0.406  1.00  0.69           C  
ATOM    937  CZ  PHE A 117     -12.337  11.783  -0.124  1.00  0.67           C  
ATOM    938  N   LYS A 118     -12.085   9.797  -4.134  1.00  0.81           N  
ATOM    939  CA  LYS A 118     -13.200  10.498  -4.763  1.00  0.81           C  
ATOM    940  C   LYS A 118     -13.552   9.874  -6.111  1.00  0.81           C  
ATOM    941  CB  LYS A 118     -12.870  11.981  -4.943  1.00  0.80           C  
ATOM    942  O   LYS A 118     -14.657  10.067  -6.621  1.00  0.79           O  
ATOM    943  CG  LYS A 118     -12.745  12.750  -3.636  1.00  0.79           C  
ATOM    944  CD  LYS A 118     -12.467  14.227  -3.881  1.00  0.79           C  
ATOM    945  CE  LYS A 118     -12.336  14.997  -2.574  1.00  0.78           C  
ATOM    946  NZ  LYS A 118     -11.979  16.429  -2.807  1.00  0.77           N  
ATOM    947  N   LEU A 119     -12.658   9.081  -6.643  1.00  0.83           N  
ATOM    948  CA  LEU A 119     -12.831   8.508  -7.974  1.00  0.84           C  
ATOM    949  C   LEU A 119     -13.440   7.112  -7.889  1.00  0.82           C  
ATOM    950  CB  LEU A 119     -11.490   8.449  -8.710  1.00  0.82           C  
ATOM    951  O   LEU A 119     -13.726   6.492  -8.916  1.00  0.79           O  
ATOM    952  CG  LEU A 119     -10.757   9.779  -8.892  1.00  0.81           C  
ATOM    953  CD1 LEU A 119      -9.402   9.551  -9.554  1.00  0.78           C  
ATOM    954  CD2 LEU A 119     -11.603  10.747  -9.713  1.00  0.78           C  
ATOM    955  N   ASN A 120     -13.722   6.490  -6.633  1.00  0.79           N  
ATOM    956  CA  ASN A 120     -14.306   5.171  -6.415  1.00  0.80           C  
ATOM    957  C   ASN A 120     -15.826   5.201  -6.555  1.00  0.77           C  
ATOM    958  CB  ASN A 120     -13.910   4.629  -5.040  1.00  0.76           C  
ATOM    959  O   ASN A 120     -16.510   4.261  -6.145  1.00  0.72           O  
ATOM    960  CG  ASN A 120     -12.440   4.268  -4.956  1.00  0.72           C  
ATOM    961  ND2 ASN A 120     -11.896   4.277  -3.745  1.00  0.72           N  
ATOM    962  OD1 ASN A 120     -11.799   3.985  -5.971  1.00  0.71           O  
ATOM    963  N   ARG A 121     -16.438   6.190  -7.224  1.00  0.80           N  
ATOM    964  CA  ARG A 121     -17.864   6.275  -7.522  1.00  0.81           C  
ATOM    965  C   ARG A 121     -18.151   5.841  -8.956  1.00  0.79           C  
ATOM    966  CB  ARG A 121     -18.378   7.697  -7.293  1.00  0.77           C  
ATOM    967  O   ARG A 121     -17.259   5.863  -9.807  1.00  0.77           O  
ATOM    968  CG  ARG A 121     -18.219   8.187  -5.862  1.00  0.71           C  
ATOM    969  CD  ARG A 121     -18.708   9.619  -5.698  1.00  0.69           C  
ATOM    970  NE  ARG A 121     -18.443  10.128  -4.355  1.00  0.63           N  
ATOM    971  NH1 ARG A 121     -19.393  12.201  -4.731  1.00  0.54           N  
ATOM    972  NH2 ARG A 121     -18.486  11.704  -2.685  1.00  0.50           N  
ATOM    973  CZ  ARG A 121     -18.775  11.343  -3.927  1.00  0.63           C  
ATOM    974  N   GLU A 122     -19.272   5.402  -9.243  1.00  0.79           N  
ATOM    975  CA  GLU A 122     -19.687   4.991 -10.581  1.00  0.81           C  
ATOM    976  C   GLU A 122     -19.462   6.107 -11.597  1.00  0.79           C  
ATOM    977  CB  GLU A 122     -21.158   4.567 -10.582  1.00  0.76           C  
ATOM    978  O   GLU A 122     -19.775   7.269 -11.328  1.00  0.76           O  
ATOM    979  CG  GLU A 122     -21.625   3.968 -11.901  1.00  0.71           C  
ATOM    980  CD  GLU A 122     -23.037   3.409 -11.839  1.00  0.70           C  
ATOM    981  OE1 GLU A 122     -23.725   3.609 -10.812  1.00  0.76           O  
ATOM    982  OE2 GLU A 122     -23.459   2.764 -12.825  1.00  0.73           O  
ATOM    983  N   TYR A 123     -18.833   5.789 -12.681  1.00  0.83           N  
ATOM    984  CA  TYR A 123     -18.581   6.734 -13.764  1.00  0.84           C  
ATOM    985  C   TYR A 123     -19.867   7.054 -14.518  1.00  0.82           C  
ATOM    986  CB  TYR A 123     -17.534   6.176 -14.732  1.00  0.82           C  
ATOM    987  O   TYR A 123     -20.482   6.167 -15.113  1.00  0.77           O  
ATOM    988  CG  TYR A 123     -17.244   7.084 -15.902  1.00  0.81           C  
ATOM    989  CD1 TYR A 123     -16.520   8.262 -15.733  1.00  0.78           C  
ATOM    990  CD2 TYR A 123     -17.695   6.767 -17.179  1.00  0.80           C  
ATOM    991  CE1 TYR A 123     -16.252   9.103 -16.808  1.00  0.83           C  
ATOM    992  CE2 TYR A 123     -17.433   7.601 -18.262  1.00  0.83           C  
ATOM    993  OH  TYR A 123     -16.450   9.593 -19.134  1.00  0.75           O  
ATOM    994  CZ  TYR A 123     -16.712   8.764 -18.066  1.00  0.83           C  
ATOM    995  N   VAL A 124     -20.478   8.211 -14.290  1.00  0.81           N  
ATOM    996  CA  VAL A 124     -21.572   8.804 -15.054  1.00  0.82           C  
ATOM    997  C   VAL A 124     -21.024   9.878 -15.991  1.00  0.80           C  
ATOM    998  CB  VAL A 124     -22.650   9.406 -14.125  1.00  0.78           C  
ATOM    999  O   VAL A 124     -20.278  10.762 -15.565  1.00  0.78           O  
ATOM   1000  CG1 VAL A 124     -23.825   9.944 -14.940  1.00  0.67           C  
ATOM   1001  CG2 VAL A 124     -23.128   8.364 -13.116  1.00  0.66           C  
ATOM   1002  N   THR A 125     -21.271   9.811 -17.413  1.00  0.82           N  
ATOM   1003  CA  THR A 125     -20.682  10.695 -18.413  1.00  0.83           C  
ATOM   1004  C   THR A 125     -21.770  11.420 -19.201  1.00  0.82           C  
ATOM   1005  CB  THR A 125     -19.775   9.916 -19.383  1.00  0.80           C  
ATOM   1006  O   THR A 125     -22.838  10.859 -19.456  1.00  0.78           O  
ATOM   1007  CG2 THR A 125     -20.557   8.833 -20.118  1.00  0.74           C  
ATOM   1008  OG1 THR A 125     -19.220  10.824 -20.343  1.00  0.80           O  
ATOM   1009  N   ASP A 126     -21.643  12.716 -19.418  1.00  0.79           N  
ATOM   1010  CA  ASP A 126     -22.427  13.518 -20.352  1.00  0.80           C  
ATOM   1011  C   ASP A 126     -21.711  13.653 -21.694  1.00  0.78           C  
ATOM   1012  CB  ASP A 126     -22.711  14.902 -19.765  1.00  0.76           C  
ATOM   1013  O   ASP A 126     -22.193  14.345 -22.594  1.00  0.76           O  
ATOM   1014  CG  ASP A 126     -23.472  14.844 -18.452  1.00  0.71           C  
ATOM   1015  OD1 ASP A 126     -24.409  14.027 -18.326  1.00  0.71           O  
ATOM   1016  OD2 ASP A 126     -23.133  15.625 -17.537  1.00  0.75           O  
ATOM   1017  N   LEU A 127     -20.513  13.050 -21.863  1.00  0.81           N  
ATOM   1018  CA  LEU A 127     -19.739  13.133 -23.097  1.00  0.80           C  
ATOM   1019  C   LEU A 127     -20.351  12.255 -24.183  1.00  0.78           C  
ATOM   1020  CB  LEU A 127     -18.286  12.718 -22.848  1.00  0.78           C  
ATOM   1021  O   LEU A 127     -20.873  11.175 -23.894  1.00  0.75           O  
ATOM   1022  CG  LEU A 127     -17.460  13.645 -21.954  1.00  0.76           C  
ATOM   1023  CD1 LEU A 127     -16.084  13.041 -21.693  1.00  0.73           C  
ATOM   1024  CD2 LEU A 127     -17.333  15.026 -22.588  1.00  0.73           C  
ATOM   1025  N   HIS A 128     -20.539  12.836 -25.483  1.00  0.75           N  
ATOM   1026  CA  HIS A 128     -20.835  12.062 -26.683  1.00  0.77           C  
ATOM   1027  C   HIS A 128     -19.602  11.308 -27.170  1.00  0.74           C  
ATOM   1028  CB  HIS A 128     -21.365  12.973 -27.791  1.00  0.72           C  
ATOM   1029  O   HIS A 128     -18.540  11.905 -27.363  1.00  0.72           O  
ATOM   1030  CG  HIS A 128     -22.713  13.551 -27.499  1.00  0.65           C  
ATOM   1031  CD2 HIS A 128     -23.886  13.453 -28.168  1.00  0.61           C  
ATOM   1032  ND1 HIS A 128     -22.961  14.343 -26.399  1.00  0.62           N  
ATOM   1033  CE1 HIS A 128     -24.232  14.707 -26.404  1.00  0.57           C  
ATOM   1034  NE2 HIS A 128     -24.816  14.180 -27.466  1.00  0.56           N  
ATOM   1035  N   PHE A 129     -19.660   9.966 -27.246  1.00  0.73           N  
ATOM   1036  CA  PHE A 129     -18.591   9.095 -27.720  1.00  0.75           C  
ATOM   1037  C   PHE A 129     -18.691   8.885 -29.226  1.00  0.72           C  
ATOM   1038  CB  PHE A 129     -18.637   7.745 -26.998  1.00  0.68           C  
ATOM   1039  O   PHE A 129     -19.791   8.776 -29.771  1.00  0.67           O  
ATOM   1040  CG  PHE A 129     -18.252   7.820 -25.545  1.00  0.63           C  
ATOM   1041  CD1 PHE A 129     -16.924   7.693 -25.155  1.00  0.58           C  
ATOM   1042  CD2 PHE A 129     -19.219   8.018 -24.568  1.00  0.62           C  
ATOM   1043  CE1 PHE A 129     -16.566   7.763 -23.811  1.00  0.62           C  
ATOM   1044  CE2 PHE A 129     -18.868   8.089 -23.223  1.00  0.62           C  
ATOM   1045  CZ  PHE A 129     -17.541   7.960 -22.846  1.00  0.62           C  
ATOM   1046  N   PRO A 130     -17.700   9.076 -30.026  1.00  0.76           N  
ATOM   1047  CA  PRO A 130     -16.319   8.930 -29.560  1.00  0.77           C  
ATOM   1048  C   PRO A 130     -15.785  10.196 -28.894  1.00  0.77           C  
ATOM   1049  CB  PRO A 130     -15.545   8.621 -30.844  1.00  0.74           C  
ATOM   1050  O   PRO A 130     -16.033  11.304 -29.376  1.00  0.74           O  
ATOM   1051  CG  PRO A 130     -16.348   9.250 -31.936  1.00  0.71           C  
ATOM   1052  CD  PRO A 130     -17.790   9.268 -31.517  1.00  0.70           C  
ATOM   1053  N   ALA A 131     -15.269  10.085 -27.745  1.00  0.80           N  
ATOM   1054  CA  ALA A 131     -14.671  11.179 -26.985  1.00  0.81           C  
ATOM   1055  C   ALA A 131     -13.163  10.990 -26.845  1.00  0.81           C  
ATOM   1056  CB  ALA A 131     -15.321  11.288 -25.608  1.00  0.79           C  
ATOM   1057  O   ALA A 131     -12.673   9.858 -26.818  1.00  0.79           O  
ATOM   1058  N   GLU A 132     -12.380  12.109 -26.961  1.00  0.78           N  
ATOM   1059  CA  GLU A 132     -10.931  12.067 -26.785  1.00  0.79           C  
ATOM   1060  C   GLU A 132     -10.561  11.759 -25.337  1.00  0.79           C  
ATOM   1061  CB  GLU A 132     -10.298  13.391 -27.220  1.00  0.77           C  
ATOM   1062  O   GLU A 132     -11.228  12.220 -24.408  1.00  0.78           O  
ATOM   1063  CG  GLU A 132     -10.351  13.634 -28.721  1.00  0.71           C  
ATOM   1064  CD  GLU A 132      -9.606  14.887 -29.153  1.00  0.69           C  
ATOM   1065  OE1 GLU A 132      -9.061  15.600 -28.280  1.00  0.68           O  
ATOM   1066  OE2 GLU A 132      -9.567  15.158 -30.374  1.00  0.64           O  
ATOM   1067  N   VAL A 133      -9.559  10.961 -25.124  1.00  0.80           N  
ATOM   1068  CA  VAL A 133      -9.073  10.569 -23.806  1.00  0.80           C  
ATOM   1069  C   VAL A 133      -8.931  11.803 -22.918  1.00  0.81           C  
ATOM   1070  CB  VAL A 133      -7.724   9.821 -23.897  1.00  0.79           C  
ATOM   1071  O   VAL A 133      -9.310  11.778 -21.745  1.00  0.79           O  
ATOM   1072  CG1 VAL A 133      -7.071   9.713 -22.520  1.00  0.75           C  
ATOM   1073  CG2 VAL A 133      -7.924   8.434 -24.507  1.00  0.74           C  
ATOM   1074  N   ARG A 134      -8.532  12.948 -23.451  1.00  0.79           N  
ATOM   1075  CA  ARG A 134      -8.418  14.208 -22.724  1.00  0.80           C  
ATOM   1076  C   ARG A 134      -9.782  14.681 -22.232  1.00  0.80           C  
ATOM   1077  CB  ARG A 134      -7.778  15.282 -23.605  1.00  0.77           C  
ATOM   1078  O   ARG A 134      -9.913  15.142 -21.096  1.00  0.78           O  
ATOM   1079  CG  ARG A 134      -7.626  16.631 -22.920  1.00  0.72           C  
ATOM   1080  CD  ARG A 134      -7.015  17.670 -23.850  1.00  0.69           C  
ATOM   1081  NE  ARG A 134      -6.817  18.949 -23.173  1.00  0.62           N  
ATOM   1082  NH1 ARG A 134      -6.233  20.105 -25.086  1.00  0.51           N  
ATOM   1083  NH2 ARG A 134      -6.299  21.183 -23.064  1.00  0.47           N  
ATOM   1084  CZ  ARG A 134      -6.450  20.076 -23.776  1.00  0.62           C  
ATOM   1085  N   GLU A 135     -10.764  14.590 -23.121  1.00  0.80           N  
ATOM   1086  CA  GLU A 135     -12.120  14.996 -22.764  1.00  0.80           C  
ATOM   1087  C   GLU A 135     -12.678  14.128 -21.640  1.00  0.81           C  
ATOM   1088  CB  GLU A 135     -13.040  14.930 -23.986  1.00  0.79           C  
ATOM   1089  O   GLU A 135     -13.308  14.636 -20.710  1.00  0.80           O  
ATOM   1090  CG  GLU A 135     -12.679  15.923 -25.081  1.00  0.75           C  
ATOM   1091  CD  GLU A 135     -13.521  15.763 -26.337  1.00  0.73           C  
ATOM   1092  OE1 GLU A 135     -13.757  14.611 -26.767  1.00  0.73           O  
ATOM   1093  OE2 GLU A 135     -13.948  16.798 -26.896  1.00  0.69           O  
ATOM   1094  N   VAL A 136     -12.346  12.848 -21.652  1.00  0.83           N  
ATOM   1095  CA  VAL A 136     -12.788  11.904 -20.631  1.00  0.83           C  
ATOM   1096  C   VAL A 136     -12.103  12.220 -19.303  1.00  0.83           C  
ATOM   1097  CB  VAL A 136     -12.500  10.444 -21.045  1.00  0.82           C  
ATOM   1098  O   VAL A 136     -12.756  12.279 -18.259  1.00  0.83           O  
ATOM   1099  CG1 VAL A 136     -12.894   9.478 -19.929  1.00  0.81           C  
ATOM   1100  CG2 VAL A 136     -13.239  10.101 -22.338  1.00  0.80           C  
ATOM   1101  N   ILE A 137     -10.813  12.546 -19.265  1.00  0.82           N  
ATOM   1102  CA  ILE A 137     -10.063  12.871 -18.057  1.00  0.83           C  
ATOM   1103  C   ILE A 137     -10.559  14.197 -17.483  1.00  0.82           C  
ATOM   1104  CB  ILE A 137      -8.545  12.943 -18.336  1.00  0.82           C  
ATOM   1105  O   ILE A 137     -10.739  14.326 -16.270  1.00  0.81           O  
ATOM   1106  CG1 ILE A 137      -7.993  11.547 -18.647  1.00  0.81           C  
ATOM   1107  CG2 ILE A 137      -7.807  13.571 -17.150  1.00  0.81           C  
ATOM   1108  CD1 ILE A 137      -6.574  11.551 -19.197  1.00  0.79           C  
ATOM   1109  N   GLN A 138     -10.815  15.201 -18.322  1.00  0.80           N  
ATOM   1110  CA  GLN A 138     -11.336  16.497 -17.898  1.00  0.81           C  
ATOM   1111  C   GLN A 138     -12.743  16.364 -17.323  1.00  0.81           C  
ATOM   1112  CB  GLN A 138     -11.338  17.483 -19.067  1.00  0.79           C  
ATOM   1113  O   GLN A 138     -13.070  16.997 -16.317  1.00  0.80           O  
ATOM   1114  CG  GLN A 138      -9.952  17.984 -19.452  1.00  0.75           C  
ATOM   1115  CD  GLN A 138      -9.967  18.858 -20.692  1.00  0.73           C  
ATOM   1116  NE2 GLN A 138      -9.033  19.801 -20.764  1.00  0.69           N  
ATOM   1117  OE1 GLN A 138     -10.810  18.687 -21.578  1.00  0.72           O  
ATOM   1118  N   GLU A 139     -13.591  15.446 -17.878  1.00  0.83           N  
ATOM   1119  CA  GLU A 139     -14.924  15.189 -17.341  1.00  0.83           C  
ATOM   1120  C   GLU A 139     -14.847  14.517 -15.973  1.00  0.83           C  
ATOM   1121  CB  GLU A 139     -15.737  14.324 -18.307  1.00  0.82           C  
ATOM   1122  O   GLU A 139     -15.577  14.888 -15.051  1.00  0.82           O  
ATOM   1123  CG  GLU A 139     -17.156  14.043 -17.836  1.00  0.79           C  
ATOM   1124  CD  GLU A 139     -17.898  13.056 -18.723  1.00  0.77           C  
ATOM   1125  OE1 GLU A 139     -17.322  12.000 -19.070  1.00  0.78           O  
ATOM   1126  OE2 GLU A 139     -19.065  13.341 -19.073  1.00  0.76           O  
ATOM   1127  N   ILE A 140     -13.920  13.557 -15.877  1.00  0.84           N  
ATOM   1128  CA  ILE A 140     -13.708  12.876 -14.604  1.00  0.85           C  
ATOM   1129  C   ILE A 140     -13.334  13.894 -13.530  1.00  0.84           C  
ATOM   1130  CB  ILE A 140     -12.613  11.792 -14.719  1.00  0.84           C  
ATOM   1131  O   ILE A 140     -13.891  13.877 -12.429  1.00  0.82           O  
ATOM   1132  CG1 ILE A 140     -13.121  10.606 -15.548  1.00  0.84           C  
ATOM   1133  CG2 ILE A 140     -12.158  11.334 -13.330  1.00  0.83           C  
ATOM   1134  CD1 ILE A 140     -12.034   9.615 -15.941  1.00  0.82           C  
ATOM   1135  N   CYS A 141     -12.544  14.940 -13.822  1.00  0.84           N  
ATOM   1136  CA  CYS A 141     -12.165  16.011 -12.907  1.00  0.85           C  
ATOM   1137  C   CYS A 141     -13.358  16.905 -12.591  1.00  0.84           C  
ATOM   1138  CB  CYS A 141     -11.032  16.847 -13.501  1.00  0.82           C  
ATOM   1139  O   CYS A 141     -13.577  17.268 -11.434  1.00  0.81           O  
ATOM   1140  SG  CYS A 141      -9.451  15.978 -13.582  1.00  0.80           S  
ATOM   1141  N   LEU A 142     -14.194  17.270 -13.594  1.00  0.79           N  
ATOM   1142  CA  LEU A 142     -15.368  18.128 -13.467  1.00  0.79           C  
ATOM   1143  C   LEU A 142     -16.441  17.458 -12.616  1.00  0.77           C  
ATOM   1144  CB  LEU A 142     -15.934  18.468 -14.848  1.00  0.77           C  
ATOM   1145  O   LEU A 142     -17.014  18.088 -11.723  1.00  0.75           O  
ATOM   1146  CG  LEU A 142     -17.114  19.441 -14.876  1.00  0.71           C  
ATOM   1147  CD1 LEU A 142     -16.664  20.832 -14.440  1.00  0.67           C  
ATOM   1148  CD2 LEU A 142     -17.737  19.487 -16.266  1.00  0.67           C  
ATOM   1149  N   LYS A 143     -16.665  16.109 -12.754  1.00  0.81           N  
ATOM   1150  CA  LYS A 143     -17.744  15.386 -12.088  1.00  0.81           C  
ATOM   1151  C   LYS A 143     -17.350  14.996 -10.666  1.00  0.80           C  
ATOM   1152  CB  LYS A 143     -18.127  14.139 -12.886  1.00  0.79           C  
ATOM   1153  O   LYS A 143     -18.211  14.852  -9.796  1.00  0.77           O  
ATOM   1154  CG  LYS A 143     -18.821  14.438 -14.207  1.00  0.76           C  
ATOM   1155  CD  LYS A 143     -20.284  14.810 -13.999  1.00  0.74           C  
ATOM   1156  CE  LYS A 143     -21.009  14.993 -15.325  1.00  0.72           C  
ATOM   1157  NZ  LYS A 143     -22.423  15.433 -15.127  1.00  0.69           N  
ATOM   1158  N   THR A 144     -15.948  14.800 -10.475  1.00  0.83           N  
ATOM   1159  CA  THR A 144     -15.514  14.339  -9.161  1.00  0.83           C  
ATOM   1160  C   THR A 144     -14.967  15.500  -8.335  1.00  0.82           C  
ATOM   1161  CB  THR A 144     -14.443  13.240  -9.279  1.00  0.82           C  
ATOM   1162  O   THR A 144     -14.708  15.350  -7.139  1.00  0.79           O  
ATOM   1163  CG2 THR A 144     -14.988  12.017 -10.010  1.00  0.78           C  
ATOM   1164  OG1 THR A 144     -13.318  13.753 -10.002  1.00  0.82           O  
ATOM   1165  N   GLY A 145     -14.951  16.761  -8.871  1.00  0.79           N  
ATOM   1166  CA  GLY A 145     -14.426  17.938  -8.199  1.00  0.80           C  
ATOM   1167  C   GLY A 145     -12.933  17.862  -7.941  1.00  0.79           C  
ATOM   1168  O   GLY A 145     -12.405  18.588  -7.096  1.00  0.77           O  
ATOM   1169  N   ILE A 146     -12.075  17.020  -8.597  1.00  0.84           N  
ATOM   1170  CA  ILE A 146     -10.624  16.897  -8.503  1.00  0.84           C  
ATOM   1171  C   ILE A 146      -9.960  17.884  -9.459  1.00  0.83           C  
ATOM   1172  CB  ILE A 146     -10.159  15.456  -8.811  1.00  0.82           C  
ATOM   1173  O   ILE A 146     -10.351  17.989 -10.624  1.00  0.80           O  
ATOM   1174  CG1 ILE A 146     -10.649  14.492  -7.724  1.00  0.77           C  
ATOM   1175  CG2 ILE A 146      -8.634  15.398  -8.947  1.00  0.76           C  
ATOM   1176  CD1 ILE A 146     -10.468  13.022  -8.074  1.00  0.75           C  
ATOM   1177  N   GLU A 147      -9.006  18.690  -8.993  1.00  0.80           N  
ATOM   1178  CA  GLU A 147      -8.247  19.627  -9.816  1.00  0.81           C  
ATOM   1179  C   GLU A 147      -7.061  18.938 -10.485  1.00  0.80           C  
ATOM   1180  CB  GLU A 147      -7.763  20.812  -8.977  1.00  0.77           C  
ATOM   1181  O   GLU A 147      -6.312  18.208  -9.832  1.00  0.77           O  
ATOM   1182  CG  GLU A 147      -7.267  21.989  -9.803  1.00  0.71           C  
ATOM   1183  CD  GLU A 147      -6.768  23.149  -8.956  1.00  0.69           C  
ATOM   1184  OE1 GLU A 147      -7.095  23.204  -7.749  1.00  0.69           O  
ATOM   1185  OE2 GLU A 147      -6.044  24.010  -9.504  1.00  0.65           O  
ATOM   1186  N   LEU A 148      -6.883  19.053 -11.814  1.00  0.78           N  
ATOM   1187  CA  LEU A 148      -5.764  18.571 -12.616  1.00  0.79           C  
ATOM   1188  C   LEU A 148      -4.559  19.496 -12.480  1.00  0.78           C  
ATOM   1189  CB  LEU A 148      -6.170  18.455 -14.087  1.00  0.76           C  
ATOM   1190  O   LEU A 148      -4.684  20.713 -12.642  1.00  0.75           O  
ATOM   1191  CG  LEU A 148      -5.197  17.708 -15.002  1.00  0.72           C  
ATOM   1192  CD1 LEU A 148      -5.120  16.237 -14.605  1.00  0.67           C  
ATOM   1193  CD2 LEU A 148      -5.617  17.852 -16.461  1.00  0.68           C  
ATOM   1194  N   ALA A 149      -3.439  19.081 -12.010  1.00  0.77           N  
ATOM   1195  CA  ALA A 149      -2.211  19.850 -11.823  1.00  0.77           C  
ATOM   1196  C   ALA A 149      -1.669  20.351 -13.159  1.00  0.75           C  
ATOM   1197  CB  ALA A 149      -1.159  19.006 -11.108  1.00  0.74           C  
ATOM   1198  O   ALA A 149      -1.109  21.447 -13.237  1.00  0.71           O  
ATOM   1199  N   ASN A 150      -1.745  19.637 -14.212  1.00  0.70           N  
ATOM   1200  CA  ASN A 150      -1.303  19.956 -15.566  1.00  0.70           C  
ATOM   1201  C   ASN A 150      -2.284  19.437 -16.613  1.00  0.69           C  
ATOM   1202  CB  ASN A 150       0.095  19.391 -15.822  1.00  0.66           C  
ATOM   1203  O   ASN A 150      -2.685  18.272 -16.571  1.00  0.65           O  
ATOM   1204  CG  ASN A 150       1.174  20.129 -15.054  1.00  0.62           C  
ATOM   1205  ND2 ASN A 150       2.267  19.439 -14.755  1.00  0.59           N  
ATOM   1206  OD1 ASN A 150       1.024  21.311 -14.732  1.00  0.59           O  
ATOM   1207  N   ASP A 151      -2.806  20.423 -17.464  1.00  0.58           N  
ATOM   1208  CA  ASP A 151      -3.705  20.077 -18.560  1.00  0.57           C  
ATOM   1209  C   ASP A 151      -2.923  19.617 -19.788  1.00  0.57           C  
ATOM   1210  CB  ASP A 151      -4.596  21.268 -18.920  1.00  0.53           C  
ATOM   1211  O   ASP A 151      -3.495  19.442 -20.866  1.00  0.54           O  
ATOM   1212  CG  ASP A 151      -3.811  22.461 -19.434  1.00  0.49           C  
ATOM   1213  OD1 ASP A 151      -2.563  22.451 -19.356  1.00  0.51           O  
ATOM   1214  OD2 ASP A 151      -4.445  23.423 -19.919  1.00  0.55           O  
ATOM   1215  N   TYR A 152      -1.614  19.502 -19.756  1.00  0.51           N  
ATOM   1216  CA  TYR A 152      -0.843  18.997 -20.887  1.00  0.52           C  
ATOM   1217  C   TYR A 152      -0.439  17.544 -20.666  1.00  0.51           C  
ATOM   1218  CB  TYR A 152       0.403  19.857 -21.115  1.00  0.45           C  
ATOM   1219  O   TYR A 152       0.386  17.248 -19.798  1.00  0.47           O  
ATOM   1220  CG  TYR A 152       1.084  19.600 -22.437  1.00  0.40           C  
ATOM   1221  CD1 TYR A 152       2.185  18.750 -22.523  1.00  0.33           C  
ATOM   1222  CD2 TYR A 152       0.630  20.207 -23.603  1.00  0.35           C  
ATOM   1223  CE1 TYR A 152       2.817  18.511 -23.739  1.00  0.34           C  
ATOM   1224  CE2 TYR A 152       1.254  19.976 -24.824  1.00  0.40           C  
ATOM   1225  OH  TYR A 152       2.966  18.896 -26.089  1.00  0.30           O  
ATOM   1226  CZ  TYR A 152       2.345  19.128 -24.882  1.00  0.30           C  
ATOM   1227  N   PHE A 153      -1.170  16.437 -21.263  1.00  0.61           N  
ATOM   1228  CA  PHE A 153      -0.897  15.007 -21.334  1.00  0.59           C  
ATOM   1229  C   PHE A 153      -0.019  14.682 -22.536  1.00  0.60           C  
ATOM   1230  CB  PHE A 153      -2.204  14.212 -21.408  1.00  0.55           C  
ATOM   1231  O   PHE A 153      -0.479  14.729 -23.679  1.00  0.56           O  
ATOM   1232  CG  PHE A 153      -3.187  14.557 -20.323  1.00  0.50           C  
ATOM   1233  CD1 PHE A 153      -2.907  14.268 -18.993  1.00  0.47           C  
ATOM   1234  CD2 PHE A 153      -4.393  15.173 -20.633  1.00  0.50           C  
ATOM   1235  CE1 PHE A 153      -3.815  14.587 -17.987  1.00  0.52           C  
ATOM   1236  CE2 PHE A 153      -5.306  15.495 -19.632  1.00  0.53           C  
ATOM   1237  CZ  PHE A 153      -5.016  15.200 -18.310  1.00  0.49           C  
ATOM   1238  N   GLY A 154       1.183  15.291 -22.808  1.00  0.56           N  
ATOM   1239  CA  GLY A 154       2.125  14.948 -23.861  1.00  0.54           C  
ATOM   1240  C   GLY A 154       1.450  14.541 -25.157  1.00  0.56           C  
ATOM   1241  O   GLY A 154       0.262  14.212 -25.167  1.00  0.53           O  
ATOM   1242  N   ILE A 155       1.912  14.724 -26.423  1.00  0.38           N  
ATOM   1243  CA  ILE A 155       1.515  14.753 -27.827  1.00  0.38           C  
ATOM   1244  C   ILE A 155       0.659  13.529 -28.146  1.00  0.38           C  
ATOM   1245  CB  ILE A 155       2.745  14.805 -28.761  1.00  0.32           C  
ATOM   1246  O   ILE A 155      -0.273  13.609 -28.951  1.00  0.35           O  
ATOM   1247  CG1 ILE A 155       3.430  16.173 -28.665  1.00  0.27           C  
ATOM   1248  CG2 ILE A 155       2.339  14.496 -30.205  1.00  0.28           C  
ATOM   1249  CD1 ILE A 155       4.781  16.239 -29.365  1.00  0.23           C  
ATOM   1250  N   SER A 156       0.910  12.329 -27.457  1.00  0.48           N  
ATOM   1251  CA  SER A 156       0.225  11.100 -27.845  1.00  0.48           C  
ATOM   1252  C   SER A 156      -1.141  10.995 -27.174  1.00  0.48           C  
ATOM   1253  CB  SER A 156       1.072   9.878 -27.489  1.00  0.43           C  
ATOM   1254  O   SER A 156      -2.057  10.372 -27.715  1.00  0.46           O  
ATOM   1255  OG  SER A 156       1.922  10.158 -26.390  1.00  0.39           O  
ATOM   1256  N   ALA A 157      -1.350  11.681 -26.094  1.00  0.51           N  
ATOM   1257  CA  ALA A 157      -2.631  11.647 -25.393  1.00  0.49           C  
ATOM   1258  C   ALA A 157      -3.732  12.289 -26.232  1.00  0.51           C  
ATOM   1259  CB  ALA A 157      -2.518  12.350 -24.042  1.00  0.45           C  
ATOM   1260  O   ALA A 157      -4.897  11.892 -26.148  1.00  0.49           O  
ATOM   1261  N   MET A 158      -3.445  13.111 -27.215  1.00  0.40           N  
ATOM   1262  CA  MET A 158      -4.381  13.966 -27.940  1.00  0.41           C  
ATOM   1263  C   MET A 158      -4.960  13.236 -29.148  1.00  0.40           C  
ATOM   1264  CB  MET A 158      -3.695  15.257 -28.389  1.00  0.34           C  
ATOM   1265  O   MET A 158      -5.993  13.640 -29.686  1.00  0.37           O  
ATOM   1266  CG  MET A 158      -3.441  16.241 -27.259  1.00  0.30           C  
ATOM   1267  SD  MET A 158      -3.374  17.979 -27.841  1.00  0.32           S  
ATOM   1268  CE  MET A 158      -1.582  18.264 -27.792  1.00  0.25           C  
ATOM   1269  N   ARG A 159      -4.588  11.903 -29.395  1.00  0.58           N  
ATOM   1270  CA  ARG A 159      -5.078  11.365 -30.659  1.00  0.57           C  
ATOM   1271  C   ARG A 159      -5.953  10.137 -30.430  1.00  0.59           C  
ATOM   1272  CB  ARG A 159      -3.910  11.010 -31.582  1.00  0.52           C  
ATOM   1273  O   ARG A 159      -6.508   9.578 -31.378  1.00  0.56           O  
ATOM   1274  CG  ARG A 159      -3.187  12.219 -32.153  1.00  0.48           C  
ATOM   1275  CD  ARG A 159      -2.114  11.814 -33.154  1.00  0.50           C  
ATOM   1276  NE  ARG A 159      -1.412  12.976 -33.692  1.00  0.39           N  
ATOM   1277  NH1 ARG A 159       0.033  11.750 -35.014  1.00  0.30           N  
ATOM   1278  NH2 ARG A 159       0.159  14.038 -34.987  1.00  0.25           N  
ATOM   1279  CZ  ARG A 159      -0.408  12.919 -34.563  1.00  0.41           C  
ATOM   1280  N   TYR A 160      -6.127   9.614 -29.088  1.00  0.73           N  
ATOM   1281  CA  TYR A 160      -6.893   8.380 -28.962  1.00  0.73           C  
ATOM   1282  C   TYR A 160      -8.339   8.673 -28.580  1.00  0.73           C  
ATOM   1283  CB  TYR A 160      -6.256   7.455 -27.921  1.00  0.71           C  
ATOM   1284  O   TYR A 160      -8.600   9.475 -27.680  1.00  0.70           O  
ATOM   1285  CG  TYR A 160      -4.844   7.042 -28.260  1.00  0.69           C  
ATOM   1286  CD1 TYR A 160      -4.572   6.292 -29.403  1.00  0.66           C  
ATOM   1287  CD2 TYR A 160      -3.780   7.399 -27.439  1.00  0.67           C  
ATOM   1288  CE1 TYR A 160      -3.273   5.908 -29.718  1.00  0.66           C  
ATOM   1289  CE2 TYR A 160      -2.477   7.020 -27.745  1.00  0.65           C  
ATOM   1290  OH  TYR A 160      -0.946   5.898 -29.192  1.00  0.61           O  
ATOM   1291  CZ  TYR A 160      -2.234   6.276 -28.885  1.00  0.64           C  
ATOM   1292  N   HIS A 161      -9.270   8.292 -29.429  1.00  0.72           N  
ATOM   1293  CA  HIS A 161     -10.711   8.393 -29.226  1.00  0.74           C  
ATOM   1294  C   HIS A 161     -11.273   7.112 -28.618  1.00  0.73           C  
ATOM   1295  CB  HIS A 161     -11.418   8.701 -30.547  1.00  0.70           C  
ATOM   1296  O   HIS A 161     -10.847   6.011 -28.975  1.00  0.70           O  
ATOM   1297  CG  HIS A 161     -11.054  10.030 -31.127  1.00  0.65           C  
ATOM   1298  CD2 HIS A 161     -11.716  11.211 -31.129  1.00  0.60           C  
ATOM   1299  ND1 HIS A 161      -9.875  10.247 -31.808  1.00  0.58           N  
ATOM   1300  CE1 HIS A 161      -9.828  11.508 -32.204  1.00  0.55           C  
ATOM   1301  NE2 HIS A 161     -10.933  12.115 -31.804  1.00  0.54           N  
ATOM   1302  N   ILE A 162     -12.045   7.241 -27.575  1.00  0.79           N  
ATOM   1303  CA  ILE A 162     -12.890   6.192 -27.017  1.00  0.80           C  
ATOM   1304  C   ILE A 162     -14.238   6.179 -27.734  1.00  0.78           C  
ATOM   1305  CB  ILE A 162     -13.094   6.378 -25.496  1.00  0.76           C  
ATOM   1306  O   ILE A 162     -14.962   7.178 -27.727  1.00  0.75           O  
ATOM   1307  CG1 ILE A 162     -11.740   6.449 -24.781  1.00  0.67           C  
ATOM   1308  CG2 ILE A 162     -13.957   5.250 -24.924  1.00  0.66           C  
ATOM   1309  CD1 ILE A 162     -11.840   6.773 -23.297  1.00  0.65           C  
ATOM   1310  N   GLU A 163     -14.550   5.179 -28.501  1.00  0.75           N  
ATOM   1311  CA  GLU A 163     -15.727   5.118 -29.363  1.00  0.76           C  
ATOM   1312  C   GLU A 163     -17.008   5.008 -28.540  1.00  0.74           C  
ATOM   1313  CB  GLU A 163     -15.622   3.939 -30.333  1.00  0.72           C  
ATOM   1314  O   GLU A 163     -18.004   5.668 -28.842  1.00  0.71           O  
ATOM   1315  CG  GLU A 163     -14.546   4.110 -31.395  1.00  0.67           C  
ATOM   1316  CD  GLU A 163     -14.747   3.210 -32.604  1.00  0.65           C  
ATOM   1317  OE1 GLU A 163     -15.589   2.286 -32.539  1.00  0.64           O  
ATOM   1318  OE2 GLU A 163     -14.057   3.431 -33.624  1.00  0.61           O  
ATOM   1319  N   GLN A 164     -17.030   4.242 -27.422  1.00  0.72           N  
ATOM   1320  CA  GLN A 164     -18.160   3.970 -26.540  1.00  0.74           C  
ATOM   1321  C   GLN A 164     -17.689   3.414 -25.199  1.00  0.73           C  
ATOM   1322  CB  GLN A 164     -19.134   2.993 -27.200  1.00  0.69           C  
ATOM   1323  O   GLN A 164     -16.676   2.715 -25.132  1.00  0.72           O  
ATOM   1324  CG  GLN A 164     -20.450   2.835 -26.449  1.00  0.62           C  
ATOM   1325  CD  GLN A 164     -21.440   1.949 -27.180  1.00  0.62           C  
ATOM   1326  NE2 GLN A 164     -22.643   1.822 -26.629  1.00  0.51           N  
ATOM   1327  OE1 GLN A 164     -21.128   1.383 -28.233  1.00  0.61           O  
ATOM   1328  N   VAL A 165     -18.367   3.695 -24.155  1.00  0.73           N  
ATOM   1329  CA  VAL A 165     -18.295   2.981 -22.885  1.00  0.73           C  
ATOM   1330  C   VAL A 165     -19.085   1.677 -22.979  1.00  0.72           C  
ATOM   1331  CB  VAL A 165     -18.828   3.843 -21.718  1.00  0.70           C  
ATOM   1332  O   VAL A 165     -20.226   1.668 -23.446  1.00  0.69           O  
ATOM   1333  CG1 VAL A 165     -18.704   3.094 -20.393  1.00  0.63           C  
ATOM   1334  CG2 VAL A 165     -18.081   5.174 -21.655  1.00  0.63           C  
ATOM   1335  N   PRO A 166     -18.378   0.621 -22.770  1.00  0.70           N  
ATOM   1336  CA  PRO A 166     -19.114  -0.642 -22.871  1.00  0.70           C  
ATOM   1337  C   PRO A 166     -20.401  -0.643 -22.049  1.00  0.70           C  
ATOM   1338  CB  PRO A 166     -18.120  -1.673 -22.330  1.00  0.67           C  
ATOM   1339  O   PRO A 166     -20.387  -0.269 -20.874  1.00  0.68           O  
ATOM   1340  CG  PRO A 166     -16.795  -0.982 -22.367  1.00  0.66           C  
ATOM   1341  CD  PRO A 166     -17.028   0.501 -22.311  1.00  0.65           C  
ATOM   1342  N   GLU A 167     -21.541  -0.875 -22.596  1.00  0.63           N  
ATOM   1343  CA  GLU A 167     -22.836  -1.071 -21.953  1.00  0.63           C  
ATOM   1344  C   GLU A 167     -22.824  -2.300 -21.049  1.00  0.62           C  
ATOM   1345  CB  GLU A 167     -23.943  -1.200 -23.002  1.00  0.58           C  
ATOM   1346  O   GLU A 167     -22.271  -3.340 -21.414  1.00  0.59           O  
ATOM   1347  CG  GLU A 167     -24.318   0.116 -23.667  1.00  0.55           C  
ATOM   1348  CD  GLU A 167     -25.442  -0.022 -24.681  1.00  0.57           C  
ATOM   1349  OE1 GLU A 167     -25.927  -1.156 -24.900  1.00  0.60           O  
ATOM   1350  OE2 GLU A 167     -25.841   1.011 -25.263  1.00  0.54           O  
ATOM   1351  N   GLY A 168     -23.226  -2.278 -19.764  1.00  0.65           N  
ATOM   1352  CA  GLY A 168     -23.354  -3.370 -18.812  1.00  0.66           C  
ATOM   1353  C   GLY A 168     -22.158  -3.497 -17.887  1.00  0.64           C  
ATOM   1354  O   GLY A 168     -22.214  -4.217 -16.888  1.00  0.62           O  
ATOM   1355  N   LYS A 169     -21.042  -2.719 -18.097  1.00  0.67           N  
ATOM   1356  CA  LYS A 169     -19.926  -2.710 -17.155  1.00  0.67           C  
ATOM   1357  C   LYS A 169     -19.916  -1.428 -16.328  1.00  0.67           C  
ATOM   1358  CB  LYS A 169     -18.597  -2.868 -17.895  1.00  0.63           C  
ATOM   1359  O   LYS A 169     -19.798  -0.330 -16.876  1.00  0.64           O  
ATOM   1360  CG  LYS A 169     -18.246  -4.309 -18.236  1.00  0.60           C  
ATOM   1361  CD  LYS A 169     -16.749  -4.480 -18.464  1.00  0.60           C  
ATOM   1362  CE  LYS A 169     -16.396  -5.921 -18.805  1.00  0.55           C  
ATOM   1363  NZ  LYS A 169     -14.922  -6.109 -18.956  1.00  0.49           N  
ATOM   1364  N   LYS A 170     -20.371  -1.598 -15.103  1.00  0.70           N  
ATOM   1365  CA  LYS A 170     -20.267  -0.518 -14.126  1.00  0.71           C  
ATOM   1366  C   LYS A 170     -18.808  -0.173 -13.841  1.00  0.71           C  
ATOM   1367  CB  LYS A 170     -20.979  -0.898 -12.827  1.00  0.65           C  
ATOM   1368  O   LYS A 170     -18.107  -0.929 -13.166  1.00  0.67           O  
ATOM   1369  CG  LYS A 170     -22.491  -1.008 -12.959  1.00  0.61           C  
ATOM   1370  CD  LYS A 170     -23.153  -1.254 -11.610  1.00  0.61           C  
ATOM   1371  CE  LYS A 170     -24.668  -1.352 -11.739  1.00  0.60           C  
ATOM   1372  NZ  LYS A 170     -25.329  -1.490 -10.407  1.00  0.52           N  
ATOM   1373  N   LEU A 171     -18.198   0.764 -14.547  1.00  0.81           N  
ATOM   1374  CA  LEU A 171     -16.855   1.284 -14.315  1.00  0.82           C  
ATOM   1375  C   LEU A 171     -16.883   2.441 -13.322  1.00  0.82           C  
ATOM   1376  CB  LEU A 171     -16.223   1.742 -15.632  1.00  0.80           C  
ATOM   1377  O   LEU A 171     -17.828   3.233 -13.313  1.00  0.81           O  
ATOM   1378  CG  LEU A 171     -16.000   0.659 -16.690  1.00  0.78           C  
ATOM   1379  CD1 LEU A 171     -15.588   1.290 -18.016  1.00  0.74           C  
ATOM   1380  CD2 LEU A 171     -14.948  -0.340 -16.218  1.00  0.75           C  
ATOM   1381  N   SER A 172     -16.093   2.449 -12.454  1.00  0.81           N  
ATOM   1382  CA  SER A 172     -15.896   3.607 -11.588  1.00  0.82           C  
ATOM   1383  C   SER A 172     -15.097   4.696 -12.294  1.00  0.83           C  
ATOM   1384  CB  SER A 172     -15.185   3.197 -10.297  1.00  0.80           C  
ATOM   1385  O   SER A 172     -14.452   4.438 -13.313  1.00  0.82           O  
ATOM   1386  OG  SER A 172     -13.837   2.845 -10.556  1.00  0.79           O  
ATOM   1387  N   PHE A 173     -15.145   5.987 -11.801  1.00  0.85           N  
ATOM   1388  CA  PHE A 173     -14.312   7.061 -12.330  1.00  0.86           C  
ATOM   1389  C   PHE A 173     -12.840   6.666 -12.307  1.00  0.85           C  
ATOM   1390  CB  PHE A 173     -14.523   8.350 -11.530  1.00  0.85           C  
ATOM   1391  O   PHE A 173     -12.092   6.983 -13.234  1.00  0.83           O  
ATOM   1392  CG  PHE A 173     -15.836   9.030 -11.809  1.00  0.84           C  
ATOM   1393  CD1 PHE A 173     -16.014   9.783 -12.962  1.00  0.82           C  
ATOM   1394  CD2 PHE A 173     -16.894   8.914 -10.916  1.00  0.82           C  
ATOM   1395  CE1 PHE A 173     -17.228  10.413 -13.223  1.00  0.84           C  
ATOM   1396  CE2 PHE A 173     -18.111   9.541 -11.170  1.00  0.84           C  
ATOM   1397  CZ  PHE A 173     -18.275  10.291 -12.323  1.00  0.83           C  
ATOM   1398  N   ARG A 174     -12.442   5.928 -11.323  1.00  0.83           N  
ATOM   1399  CA  ARG A 174     -11.073   5.437 -11.202  1.00  0.84           C  
ATOM   1400  C   ARG A 174     -10.757   4.421 -12.294  1.00  0.82           C  
ATOM   1401  CB  ARG A 174     -10.846   4.812  -9.823  1.00  0.82           C  
ATOM   1402  O   ARG A 174      -9.680   4.460 -12.893  1.00  0.80           O  
ATOM   1403  CG  ARG A 174      -9.415   4.359  -9.581  1.00  0.78           C  
ATOM   1404  CD  ARG A 174      -9.220   3.845  -8.161  1.00  0.77           C  
ATOM   1405  NE  ARG A 174      -7.845   3.413  -7.929  1.00  0.72           N  
ATOM   1406  NH1 ARG A 174      -8.157   2.925  -5.693  1.00  0.65           N  
ATOM   1407  NH2 ARG A 174      -6.102   2.616  -6.662  1.00  0.62           N  
ATOM   1408  CZ  ARG A 174      -7.371   2.986  -6.762  1.00  0.73           C  
ATOM   1409  N   ASP A 175     -11.709   3.490 -12.564  1.00  0.82           N  
ATOM   1410  CA  ASP A 175     -11.531   2.514 -13.635  1.00  0.83           C  
ATOM   1411  C   ASP A 175     -11.426   3.203 -14.994  1.00  0.82           C  
ATOM   1412  CB  ASP A 175     -12.685   1.509 -13.642  1.00  0.81           C  
ATOM   1413  O   ASP A 175     -10.567   2.856 -15.807  1.00  0.81           O  
ATOM   1414  CG  ASP A 175     -12.727   0.645 -12.394  1.00  0.78           C  
ATOM   1415  OD1 ASP A 175     -11.660   0.388 -11.795  1.00  0.79           O  
ATOM   1416  OD2 ASP A 175     -13.835   0.216 -12.008  1.00  0.80           O  
ATOM   1417  N   MET A 176     -12.171   4.174 -15.156  1.00  0.84           N  
ATOM   1418  CA  MET A 176     -12.152   4.968 -16.381  1.00  0.85           C  
ATOM   1419  C   MET A 176     -10.847   5.748 -16.504  1.00  0.84           C  
ATOM   1420  CB  MET A 176     -13.341   5.930 -16.418  1.00  0.83           C  
ATOM   1421  O   MET A 176     -10.200   5.722 -17.552  1.00  0.83           O  
ATOM   1422  CG  MET A 176     -13.506   6.650 -17.746  1.00  0.79           C  
ATOM   1423  SD  MET A 176     -13.808   5.495 -19.139  1.00  0.80           S  
ATOM   1424  CE  MET A 176     -13.826   6.664 -20.527  1.00  0.75           C  
ATOM   1425  N   LEU A 177     -10.390   6.366 -15.485  1.00  0.83           N  
ATOM   1426  CA  LEU A 177      -9.138   7.115 -15.470  1.00  0.83           C  
ATOM   1427  C   LEU A 177      -7.948   6.189 -15.696  1.00  0.83           C  
ATOM   1428  CB  LEU A 177      -8.975   7.860 -14.142  1.00  0.82           C  
ATOM   1429  O   LEU A 177      -7.050   6.505 -16.481  1.00  0.81           O  
ATOM   1430  CG  LEU A 177      -7.712   8.710 -13.993  1.00  0.82           C  
ATOM   1431  CD1 LEU A 177      -7.670   9.791 -15.067  1.00  0.80           C  
ATOM   1432  CD2 LEU A 177      -7.646   9.329 -12.601  1.00  0.80           C  
ATOM   1433  N   SER A 178      -7.997   4.993 -15.040  1.00  0.83           N  
ATOM   1434  CA  SER A 178      -6.970   3.972 -15.217  1.00  0.82           C  
ATOM   1435  C   SER A 178      -6.894   3.509 -16.669  1.00  0.82           C  
ATOM   1436  CB  SER A 178      -7.241   2.774 -14.306  1.00  0.81           C  
ATOM   1437  O   SER A 178      -5.804   3.385 -17.230  1.00  0.80           O  
ATOM   1438  OG  SER A 178      -6.185   1.833 -14.384  1.00  0.75           O  
ATOM   1439  N   ALA A 179      -8.041   3.386 -17.245  1.00  0.81           N  
ATOM   1440  CA  ALA A 179      -8.111   2.998 -18.651  1.00  0.81           C  
ATOM   1441  C   ALA A 179      -7.535   4.088 -19.550  1.00  0.81           C  
ATOM   1442  CB  ALA A 179      -9.553   2.692 -19.047  1.00  0.79           C  
ATOM   1443  O   ALA A 179      -6.794   3.797 -20.492  1.00  0.79           O  
ATOM   1444  N   MET A 180      -7.761   5.314 -19.263  1.00  0.82           N  
ATOM   1445  CA  MET A 180      -7.249   6.451 -20.023  1.00  0.82           C  
ATOM   1446  C   MET A 180      -5.736   6.567 -19.876  1.00  0.82           C  
ATOM   1447  CB  MET A 180      -7.920   7.748 -19.568  1.00  0.81           C  
ATOM   1448  O   MET A 180      -5.021   6.712 -20.869  1.00  0.80           O  
ATOM   1449  CG  MET A 180      -9.420   7.782 -19.812  1.00  0.79           C  
ATOM   1450  SD  MET A 180      -9.858   7.374 -21.547  1.00  0.79           S  
ATOM   1451  CE  MET A 180     -10.281   5.618 -21.365  1.00  0.72           C  
ATOM   1452  N   THR A 181      -5.194   6.437 -18.663  1.00  0.81           N  
ATOM   1453  CA  THR A 181      -3.768   6.602 -18.404  1.00  0.81           C  
ATOM   1454  C   THR A 181      -2.978   5.414 -18.947  1.00  0.80           C  
ATOM   1455  CB  THR A 181      -3.488   6.763 -16.898  1.00  0.79           C  
ATOM   1456  O   THR A 181      -1.845   5.573 -19.404  1.00  0.78           O  
ATOM   1457  CG2 THR A 181      -4.096   8.054 -16.360  1.00  0.75           C  
ATOM   1458  OG1 THR A 181      -4.055   5.652 -16.192  1.00  0.76           O  
ATOM   1459  N   GLN A 182      -3.583   4.252 -19.041  1.00  0.80           N  
ATOM   1460  CA  GLN A 182      -2.976   3.071 -19.646  1.00  0.80           C  
ATOM   1461  C   GLN A 182      -2.878   3.217 -21.161  1.00  0.79           C  
ATOM   1462  CB  GLN A 182      -3.773   1.815 -19.290  1.00  0.78           C  
ATOM   1463  O   GLN A 182      -1.921   2.742 -21.776  1.00  0.77           O  
ATOM   1464  CG  GLN A 182      -3.556   1.332 -17.862  1.00  0.76           C  
ATOM   1465  CD  GLN A 182      -4.466   0.177 -17.488  1.00  0.74           C  
ATOM   1466  NE2 GLN A 182      -4.427  -0.222 -16.222  1.00  0.70           N  
ATOM   1467  OE1 GLN A 182      -5.198  -0.352 -18.331  1.00  0.72           O  
ATOM   1468  N   MET A 183      -3.788   3.950 -21.785  1.00  0.79           N  
ATOM   1469  CA  MET A 183      -3.770   4.177 -23.227  1.00  0.79           C  
ATOM   1470  C   MET A 183      -2.641   5.127 -23.614  1.00  0.78           C  
ATOM   1471  CB  MET A 183      -5.111   4.739 -23.700  1.00  0.77           C  
ATOM   1472  O   MET A 183      -2.013   4.958 -24.661  1.00  0.76           O  
ATOM   1473  CG  MET A 183      -6.226   3.706 -23.748  1.00  0.74           C  
ATOM   1474  SD  MET A 183      -7.826   4.423 -24.289  1.00  0.73           S  
ATOM   1475  CE  MET A 183      -7.450   4.768 -26.030  1.00  0.66           C  
ATOM   1476  N   ILE A 184      -2.308   6.024 -22.734  1.00  0.77           N  
ATOM   1477  CA  ILE A 184      -1.320   7.041 -23.079  1.00  0.77           C  
ATOM   1478  C   ILE A 184       0.014   6.712 -22.412  1.00  0.77           C  
ATOM   1479  CB  ILE A 184      -1.793   8.452 -22.665  1.00  0.75           C  
ATOM   1480  O   ILE A 184       1.019   7.384 -22.656  1.00  0.74           O  
ATOM   1481  CG1 ILE A 184      -2.041   8.509 -21.153  1.00  0.71           C  
ATOM   1482  CG2 ILE A 184      -3.050   8.850 -23.442  1.00  0.71           C  
ATOM   1483  CD1 ILE A 184      -2.395   9.897 -20.636  1.00  0.69           C  
ATOM   1484  N   GLY A 185       0.143   5.681 -21.691  1.00  0.74           N  
ATOM   1485  CA  GLY A 185       1.374   5.185 -21.097  1.00  0.73           C  
ATOM   1486  C   GLY A 185       1.892   6.066 -19.975  1.00  0.73           C  
ATOM   1487  O   GLY A 185       3.098   6.119 -19.728  1.00  0.71           O  
ATOM   1488  N   MET A 186       1.003   6.845 -19.365  1.00  0.77           N  
ATOM   1489  CA  MET A 186       1.342   7.715 -18.242  1.00  0.77           C  
ATOM   1490  C   MET A 186       0.633   7.262 -16.970  1.00  0.77           C  
ATOM   1491  CB  MET A 186       0.976   9.166 -18.556  1.00  0.76           C  
ATOM   1492  O   MET A 186      -0.377   6.558 -17.034  1.00  0.75           O  
ATOM   1493  CG  MET A 186       1.732   9.747 -19.740  1.00  0.72           C  
ATOM   1494  SD  MET A 186       1.264  11.486 -20.089  1.00  0.72           S  
ATOM   1495  CE  MET A 186       2.429  11.869 -21.427  1.00  0.63           C  
ATOM   1496  N   SER A 187       1.126   7.519 -15.836  1.00  0.77           N  
ATOM   1497  CA  SER A 187       0.520   7.160 -14.558  1.00  0.77           C  
ATOM   1498  C   SER A 187      -0.122   8.372 -13.890  1.00  0.77           C  
ATOM   1499  CB  SER A 187       1.563   6.545 -13.623  1.00  0.75           C  
ATOM   1500  O   SER A 187       0.307   9.507 -14.107  1.00  0.76           O  
ATOM   1501  OG  SER A 187       2.157   5.403 -14.215  1.00  0.71           O  
ATOM   1502  N   CYS A 188      -1.158   8.216 -13.178  1.00  0.81           N  
ATOM   1503  CA  CYS A 188      -1.925   9.252 -12.495  1.00  0.82           C  
ATOM   1504  C   CYS A 188      -1.734   9.166 -10.985  1.00  0.81           C  
ATOM   1505  CB  CYS A 188      -3.409   9.134 -12.838  1.00  0.80           C  
ATOM   1506  O   CYS A 188      -1.882   8.093 -10.397  1.00  0.79           O  
ATOM   1507  SG  CYS A 188      -4.444  10.375 -12.029  1.00  0.80           S  
ATOM   1508  N   PHE A 189      -1.369  10.214 -10.294  1.00  0.80           N  
ATOM   1509  CA  PHE A 189      -1.227  10.338  -8.848  1.00  0.80           C  
ATOM   1510  C   PHE A 189      -1.640  11.728  -8.380  1.00  0.81           C  
ATOM   1511  CB  PHE A 189       0.216  10.047  -8.422  1.00  0.78           C  
ATOM   1512  O   PHE A 189      -1.839  12.630  -9.197  1.00  0.78           O  
ATOM   1513  CG  PHE A 189       1.241  10.876  -9.146  1.00  0.74           C  
ATOM   1514  CD1 PHE A 189       1.739  10.471 -10.379  1.00  0.69           C  
ATOM   1515  CD2 PHE A 189       1.709  12.062  -8.594  1.00  0.69           C  
ATOM   1516  CE1 PHE A 189       2.688  11.236 -11.052  1.00  0.65           C  
ATOM   1517  CE2 PHE A 189       2.658  12.832  -9.260  1.00  0.66           C  
ATOM   1518  CZ  PHE A 189       3.147  12.417 -10.488  1.00  0.64           C  
ATOM   1519  N   PHE A 190      -1.761  12.024  -7.156  1.00  0.81           N  
ATOM   1520  CA  PHE A 190      -1.969  13.345  -6.575  1.00  0.81           C  
ATOM   1521  C   PHE A 190      -0.652  13.932  -6.080  1.00  0.81           C  
ATOM   1522  CB  PHE A 190      -2.978  13.275  -5.424  1.00  0.80           C  
ATOM   1523  O   PHE A 190       0.084  13.280  -5.337  1.00  0.78           O  
ATOM   1524  CG  PHE A 190      -4.408  13.157  -5.877  1.00  0.80           C  
ATOM   1525  CD1 PHE A 190      -5.232  14.275  -5.921  1.00  0.78           C  
ATOM   1526  CD2 PHE A 190      -4.929  11.927  -6.258  1.00  0.78           C  
ATOM   1527  CE1 PHE A 190      -6.556  14.169  -6.340  1.00  0.78           C  
ATOM   1528  CE2 PHE A 190      -6.251  11.813  -6.677  1.00  0.78           C  
ATOM   1529  CZ  PHE A 190      -7.063  12.935  -6.717  1.00  0.77           C  
ATOM   1530  N   ASN A 191      -0.276  15.055  -6.582  1.00  0.79           N  
ATOM   1531  CA  ASN A 191       0.965  15.722  -6.203  1.00  0.79           C  
ATOM   1532  C   ASN A 191       0.872  16.329  -4.806  1.00  0.79           C  
ATOM   1533  CB  ASN A 191       1.330  16.800  -7.227  1.00  0.77           C  
ATOM   1534  O   ASN A 191      -0.166  16.230  -4.150  1.00  0.77           O  
ATOM   1535  CG  ASN A 191       0.347  17.954  -7.234  1.00  0.76           C  
ATOM   1536  ND2 ASN A 191       0.356  18.733  -8.309  1.00  0.77           N  
ATOM   1537  OD1 ASN A 191      -0.413  18.145  -6.281  1.00  0.77           O  
ATOM   1538  N   ARG A 192       1.785  16.909  -4.283  1.00  0.76           N  
ATOM   1539  CA  ARG A 192       1.891  17.445  -2.930  1.00  0.76           C  
ATOM   1540  C   ARG A 192       0.874  18.558  -2.700  1.00  0.76           C  
ATOM   1541  CB  ARG A 192       3.306  17.967  -2.667  1.00  0.74           C  
ATOM   1542  O   ARG A 192       0.521  18.857  -1.557  1.00  0.74           O  
ATOM   1543  CG  ARG A 192       4.364  16.876  -2.616  1.00  0.71           C  
ATOM   1544  CD  ARG A 192       5.726  17.430  -2.219  1.00  0.70           C  
ATOM   1545  NE  ARG A 192       6.721  16.371  -2.088  1.00  0.60           N  
ATOM   1546  NH1 ARG A 192       8.210  17.638  -0.858  1.00  0.54           N  
ATOM   1547  NH2 ARG A 192       8.712  15.465  -1.386  1.00  0.50           N  
ATOM   1548  CZ  ARG A 192       7.879  16.494  -1.444  1.00  0.65           C  
ATOM   1549  N   GLU A 193       0.339  19.200  -3.771  1.00  0.77           N  
ATOM   1550  CA  GLU A 193      -0.673  20.246  -3.667  1.00  0.77           C  
ATOM   1551  C   GLU A 193      -2.081  19.658  -3.700  1.00  0.76           C  
ATOM   1552  CB  GLU A 193      -0.506  21.271  -4.791  1.00  0.74           C  
ATOM   1553  O   GLU A 193      -3.069  20.395  -3.683  1.00  0.74           O  
ATOM   1554  CG  GLU A 193       0.773  22.091  -4.691  1.00  0.70           C  
ATOM   1555  CD  GLU A 193       2.021  21.301  -5.050  1.00  0.68           C  
ATOM   1556  OE1 GLU A 193       1.900  20.229  -5.685  1.00  0.66           O  
ATOM   1557  OE2 GLU A 193       3.130  21.758  -4.693  1.00  0.63           O  
ATOM   1558  N   GLY A 194      -2.204  18.304  -3.698  1.00  0.78           N  
ATOM   1559  CA  GLY A 194      -3.515  17.673  -3.694  1.00  0.78           C  
ATOM   1560  C   GLY A 194      -4.182  17.674  -5.057  1.00  0.78           C  
ATOM   1561  O   GLY A 194      -5.361  17.335  -5.177  1.00  0.76           O  
ATOM   1562  N   LYS A 195      -3.420  18.092  -6.081  1.00  0.81           N  
ATOM   1563  CA  LYS A 195      -3.935  18.122  -7.447  1.00  0.82           C  
ATOM   1564  C   LYS A 195      -3.584  16.838  -8.195  1.00  0.82           C  
ATOM   1565  CB  LYS A 195      -3.388  19.334  -8.202  1.00  0.80           C  
ATOM   1566  O   LYS A 195      -2.516  16.262  -7.982  1.00  0.80           O  
ATOM   1567  CG  LYS A 195      -3.691  20.667  -7.534  1.00  0.77           C  
ATOM   1568  CD  LYS A 195      -3.161  21.837  -8.354  1.00  0.76           C  
ATOM   1569  CE  LYS A 195      -3.483  23.172  -7.698  1.00  0.73           C  
ATOM   1570  NZ  LYS A 195      -3.089  24.324  -8.563  1.00  0.70           N  
ATOM   1571  N   MET A 196      -4.511  16.266  -8.974  1.00  0.83           N  
ATOM   1572  CA  MET A 196      -4.307  15.075  -9.793  1.00  0.84           C  
ATOM   1573  C   MET A 196      -3.328  15.355 -10.928  1.00  0.83           C  
ATOM   1574  CB  MET A 196      -5.637  14.577 -10.360  1.00  0.82           C  
ATOM   1575  O   MET A 196      -3.524  16.292 -11.705  1.00  0.80           O  
ATOM   1576  CG  MET A 196      -5.535  13.242 -11.080  1.00  0.80           C  
ATOM   1577  SD  MET A 196      -7.170  12.611 -11.625  1.00  0.81           S  
ATOM   1578  CE  MET A 196      -7.492  13.720 -13.024  1.00  0.77           C  
ATOM   1579  N   GLU A 197      -2.272  14.715 -10.953  1.00  0.81           N  
ATOM   1580  CA  GLU A 197      -1.235  14.891 -11.966  1.00  0.81           C  
ATOM   1581  C   GLU A 197      -1.017  13.608 -12.762  1.00  0.80           C  
ATOM   1582  CB  GLU A 197       0.078  15.338 -11.319  1.00  0.79           C  
ATOM   1583  O   GLU A 197      -0.872  12.529 -12.184  1.00  0.79           O  
ATOM   1584  CG  GLU A 197       1.149  15.748 -12.320  1.00  0.76           C  
ATOM   1585  CD  GLU A 197       2.407  16.292 -11.663  1.00  0.75           C  
ATOM   1586  OE1 GLU A 197       2.452  16.379 -10.415  1.00  0.72           O  
ATOM   1587  OE2 GLU A 197       3.357  16.635 -12.403  1.00  0.71           O  
ATOM   1588  N   ILE A 198      -1.093  13.640 -14.078  1.00  0.80           N  
ATOM   1589  CA  ILE A 198      -0.783  12.567 -15.017  1.00  0.80           C  
ATOM   1590  C   ILE A 198       0.579  12.821 -15.659  1.00  0.79           C  
ATOM   1591  CB  ILE A 198      -1.872  12.436 -16.106  1.00  0.78           C  
ATOM   1592  O   ILE A 198       0.766  13.818 -16.360  1.00  0.75           O  
ATOM   1593  CG1 ILE A 198      -3.238  12.168 -15.465  1.00  0.77           C  
ATOM   1594  CG2 ILE A 198      -1.508  11.332 -17.103  1.00  0.76           C  
ATOM   1595  CD1 ILE A 198      -4.394  12.153 -16.455  1.00  0.75           C  
ATOM   1596  N   ARG A 199       1.566  12.182 -15.281  1.00  0.77           N  
ATOM   1597  CA  ARG A 199       2.924  12.460 -15.738  1.00  0.77           C  
ATOM   1598  C   ARG A 199       3.657  11.171 -16.094  1.00  0.76           C  
ATOM   1599  CB  ARG A 199       3.705  13.229 -14.670  1.00  0.75           C  
ATOM   1600  O   ARG A 199       3.310  10.097 -15.598  1.00  0.74           O  
ATOM   1601  CG  ARG A 199       4.030  12.407 -13.434  1.00  0.70           C  
ATOM   1602  CD  ARG A 199       4.824  13.212 -12.414  1.00  0.68           C  
ATOM   1603  NE  ARG A 199       5.064  12.449 -11.193  1.00  0.61           N  
ATOM   1604  NH1 ARG A 199       6.118  14.174 -10.075  1.00  0.52           N  
ATOM   1605  NH2 ARG A 199       5.839  12.141  -9.053  1.00  0.49           N  
ATOM   1606  CZ  ARG A 199       5.673  12.923 -10.110  1.00  0.61           C  
ATOM   1607  N   ASP A 200       4.654  11.157 -17.031  1.00  0.76           N  
ATOM   1608  CA  ASP A 200       5.646  10.155 -17.409  1.00  0.76           C  
ATOM   1609  C   ASP A 200       6.778  10.090 -16.386  1.00  0.76           C  
ATOM   1610  CB  ASP A 200       6.209  10.454 -18.799  1.00  0.74           C  
ATOM   1611  O   ASP A 200       6.865  10.936 -15.494  1.00  0.74           O  
ATOM   1612  CG  ASP A 200       6.737   9.217 -19.504  1.00  0.70           C  
ATOM   1613  OD1 ASP A 200       6.870   8.156 -18.857  1.00  0.69           O  
ATOM   1614  OD2 ASP A 200       7.026   9.305 -20.717  1.00  0.71           O  
ATOM   1615  N   LEU A 201       7.661   9.009 -16.367  1.00  0.73           N  
ATOM   1616  CA  LEU A 201       8.871   8.946 -15.553  1.00  0.73           C  
ATOM   1617  C   LEU A 201       9.806  10.105 -15.879  1.00  0.73           C  
ATOM   1618  CB  LEU A 201       9.594   7.614 -15.771  1.00  0.71           C  
ATOM   1619  O   LEU A 201      10.120  10.346 -17.047  1.00  0.71           O  
ATOM   1620  CG  LEU A 201       8.833   6.353 -15.358  1.00  0.68           C  
ATOM   1621  CD1 LEU A 201       9.599   5.107 -15.788  1.00  0.65           C  
ATOM   1622  CD2 LEU A 201       8.589   6.345 -13.853  1.00  0.66           C  
ATOM   1623  N   THR A 202      10.094  11.003 -14.959  1.00  0.75           N  
ATOM   1624  CA  THR A 202      10.901  12.208 -15.116  1.00  0.75           C  
ATOM   1625  C   THR A 202      12.233  12.066 -14.385  1.00  0.75           C  
ATOM   1626  CB  THR A 202      10.156  13.451 -14.596  1.00  0.73           C  
ATOM   1627  O   THR A 202      12.335  11.318 -13.411  1.00  0.73           O  
ATOM   1628  CG2 THR A 202       8.881  13.702 -15.393  1.00  0.65           C  
ATOM   1629  OG1 THR A 202       9.815  13.255 -13.218  1.00  0.72           O  
ATOM   1630  N   GLU A 203      13.337  12.618 -14.800  1.00  0.70           N  
ATOM   1631  CA  GLU A 203      14.643  12.639 -14.147  1.00  0.71           C  
ATOM   1632  C   GLU A 203      14.622  13.519 -12.901  1.00  0.70           C  
ATOM   1633  CB  GLU A 203      15.721  13.127 -15.118  1.00  0.66           C  
ATOM   1634  O   GLU A 203      14.115  14.642 -12.935  1.00  0.67           O  
ATOM   1635  CG  GLU A 203      16.031  12.144 -16.238  1.00  0.60           C  
ATOM   1636  CD  GLU A 203      17.345  12.435 -16.945  1.00  0.60           C  
ATOM   1637  OE1 GLU A 203      17.974  13.478 -16.652  1.00  0.60           O  
ATOM   1638  OE2 GLU A 203      17.749  11.614 -17.798  1.00  0.55           O  
ATOM   1639  N   SER A 204      15.036  13.023 -11.770  1.00  0.73           N  
ATOM   1640  CA  SER A 204      15.072  13.775 -10.520  1.00  0.72           C  
ATOM   1641  C   SER A 204      16.392  14.522 -10.362  1.00  0.71           C  
ATOM   1642  CB  SER A 204      14.859  12.842  -9.326  1.00  0.69           C  
ATOM   1643  O   SER A 204      16.461  15.529  -9.654  1.00  0.66           O  
ATOM   1644  OG  SER A 204      16.010  12.046  -9.099  1.00  0.67           O  
ATOM   1645  N   ASN A 205      17.501  14.348 -11.083  1.00  0.72           N  
ATOM   1646  CA  ASN A 205      18.866  14.828 -10.896  1.00  0.72           C  
ATOM   1647  C   ASN A 205      19.355  14.586  -9.471  1.00  0.71           C  
ATOM   1648  CB  ASN A 205      18.966  16.314 -11.247  1.00  0.67           C  
ATOM   1649  O   ASN A 205      20.157  15.360  -8.945  1.00  0.67           O  
ATOM   1650  CG  ASN A 205      18.750  16.581 -12.723  1.00  0.61           C  
ATOM   1651  ND2 ASN A 205      18.213  17.753 -13.041  1.00  0.62           N  
ATOM   1652  OD1 ASN A 205      19.063  15.741 -13.571  1.00  0.60           O  
ATOM   1653  N   ILE A 206      18.806  13.600  -8.715  1.00  0.77           N  
ATOM   1654  CA  ILE A 206      19.218  13.224  -7.367  1.00  0.76           C  
ATOM   1655  C   ILE A 206      20.008  11.918  -7.414  1.00  0.76           C  
ATOM   1656  CB  ILE A 206      18.003  13.081  -6.423  1.00  0.75           C  
ATOM   1657  O   ILE A 206      19.571  10.943  -8.032  1.00  0.74           O  
ATOM   1658  CG1 ILE A 206      17.292  14.430  -6.261  1.00  0.73           C  
ATOM   1659  CG2 ILE A 206      18.436  12.523  -5.065  1.00  0.73           C  
ATOM   1660  CD1 ILE A 206      15.947  14.339  -5.552  1.00  0.71           C  
ATOM   1661  N   THR A 207      21.317  11.925  -6.988  1.00  0.76           N  
ATOM   1662  CA  THR A 207      22.160  10.749  -6.803  1.00  0.76           C  
ATOM   1663  C   THR A 207      22.191  10.331  -5.335  1.00  0.75           C  
ATOM   1664  CB  THR A 207      23.596  11.008  -7.296  1.00  0.73           C  
ATOM   1665  O   THR A 207      22.531  11.132  -4.463  1.00  0.73           O  
ATOM   1666  CG2 THR A 207      24.452   9.751  -7.178  1.00  0.68           C  
ATOM   1667  OG1 THR A 207      23.557  11.420  -8.667  1.00  0.73           O  
ATOM   1668  N   ILE A 208      21.614   9.238  -4.965  1.00  0.77           N  
ATOM   1669  CA  ILE A 208      21.698   8.645  -3.635  1.00  0.76           C  
ATOM   1670  C   ILE A 208      23.018   7.892  -3.488  1.00  0.76           C  
ATOM   1671  CB  ILE A 208      20.507   7.700  -3.361  1.00  0.75           C  
ATOM   1672  O   ILE A 208      23.234   6.872  -4.148  1.00  0.73           O  
ATOM   1673  CG1 ILE A 208      19.181   8.453  -3.511  1.00  0.71           C  
ATOM   1674  CG2 ILE A 208      20.626   7.072  -1.969  1.00  0.71           C  
ATOM   1675  CD1 ILE A 208      17.948   7.571  -3.369  1.00  0.69           C  
ATOM   1676  N   ASN A 209      24.027   8.524  -2.860  1.00  0.72           N  
ATOM   1677  CA  ASN A 209      25.370   7.978  -2.694  1.00  0.72           C  
ATOM   1678  C   ASN A 209      25.551   7.345  -1.317  1.00  0.72           C  
ATOM   1679  CB  ASN A 209      26.423   9.064  -2.922  1.00  0.70           C  
ATOM   1680  O   ASN A 209      24.885   7.736  -0.357  1.00  0.68           O  
ATOM   1681  CG  ASN A 209      26.385  10.146  -1.861  1.00  0.66           C  
ATOM   1682  ND2 ASN A 209      26.836  11.343  -2.219  1.00  0.63           N  
ATOM   1683  OD1 ASN A 209      25.954   9.909  -0.730  1.00  0.62           O  
ATOM   1684  N   ALA A 210      26.240   6.152  -1.067  1.00  0.68           N  
ATOM   1685  CA  ALA A 210      26.517   5.410   0.160  1.00  0.67           C  
ATOM   1686  C   ALA A 210      27.090   6.326   1.238  1.00  0.67           C  
ATOM   1687  CB  ALA A 210      27.479   4.258  -0.121  1.00  0.63           C  
ATOM   1688  O   ALA A 210      26.846   6.121   2.429  1.00  0.64           O  
ATOM   1689  N   ASP A 211      27.880   7.377   0.933  1.00  0.64           N  
ATOM   1690  CA  ASP A 211      28.528   8.275   1.885  1.00  0.63           C  
ATOM   1691  C   ASP A 211      27.533   9.284   2.452  1.00  0.63           C  
ATOM   1692  CB  ASP A 211      29.698   9.005   1.222  1.00  0.61           C  
ATOM   1693  O   ASP A 211      27.697   9.759   3.578  1.00  0.61           O  
ATOM   1694  CG  ASP A 211      30.821   8.071   0.807  1.00  0.58           C  
ATOM   1695  OD1 ASP A 211      31.038   7.040   1.480  1.00  0.58           O  
ATOM   1696  OD2 ASP A 211      31.498   8.370  -0.201  1.00  0.61           O  
ATOM   1697  N   SER A 212      26.469   9.649   1.760  1.00  0.60           N  
ATOM   1698  CA  SER A 212      25.571  10.705   2.217  1.00  0.60           C  
ATOM   1699  C   SER A 212      24.249  10.130   2.714  1.00  0.60           C  
ATOM   1700  CB  SER A 212      25.310  11.710   1.094  1.00  0.56           C  
ATOM   1701  O   SER A 212      23.538  10.773   3.488  1.00  0.57           O  
ATOM   1702  OG  SER A 212      24.883  11.047  -0.084  1.00  0.55           O  
ATOM   1703  N   TYR A 213      24.010   8.861   2.623  1.00  0.57           N  
ATOM   1704  CA  TYR A 213      22.725   8.239   2.923  1.00  0.57           C  
ATOM   1705  C   TYR A 213      22.917   6.834   3.481  1.00  0.57           C  
ATOM   1706  CB  TYR A 213      21.847   8.188   1.669  1.00  0.51           C  
ATOM   1707  O   TYR A 213      23.495   5.969   2.817  1.00  0.53           O  
ATOM   1708  CG  TYR A 213      21.365   9.542   1.210  1.00  0.46           C  
ATOM   1709  CD1 TYR A 213      20.244  10.136   1.785  1.00  0.42           C  
ATOM   1710  CD2 TYR A 213      22.028  10.230   0.199  1.00  0.43           C  
ATOM   1711  CE1 TYR A 213      19.795  11.384   1.364  1.00  0.41           C  
ATOM   1712  CE2 TYR A 213      21.588  11.478  -0.230  1.00  0.45           C  
ATOM   1713  OH  TYR A 213      20.032  13.281  -0.063  1.00  0.37           O  
ATOM   1714  CZ  TYR A 213      20.472  12.046   0.358  1.00  0.38           C  
ATOM   1715  N   PHE A 214      23.365   6.656   4.823  1.00  0.47           N  
ATOM   1716  CA  PHE A 214      23.331   5.327   5.422  1.00  0.48           C  
ATOM   1717  C   PHE A 214      22.459   4.385   4.601  1.00  0.47           C  
ATOM   1718  CB  PHE A 214      22.814   5.399   6.862  1.00  0.41           C  
ATOM   1719  O   PHE A 214      21.231   4.483   4.630  1.00  0.44           O  
ATOM   1720  CG  PHE A 214      23.896   5.288   7.902  1.00  0.38           C  
ATOM   1721  CD1 PHE A 214      24.299   4.045   8.376  1.00  0.32           C  
ATOM   1722  CD2 PHE A 214      24.512   6.426   8.405  1.00  0.33           C  
ATOM   1723  CE1 PHE A 214      25.300   3.939   9.339  1.00  0.31           C  
ATOM   1724  CE2 PHE A 214      25.514   6.329   9.366  1.00  0.36           C  
ATOM   1725  CZ  PHE A 214      25.906   5.084   9.833  1.00  0.29           C  
ATOM   1726  N   LEU A 215      22.894   3.873   3.527  1.00  0.52           N  
ATOM   1727  CA  LEU A 215      22.321   2.814   2.705  1.00  0.51           C  
ATOM   1728  C   LEU A 215      22.360   1.476   3.436  1.00  0.52           C  
ATOM   1729  CB  LEU A 215      23.071   2.703   1.374  1.00  0.45           C  
ATOM   1730  O   LEU A 215      23.437   0.933   3.689  1.00  0.49           O  
ATOM   1731  CG  LEU A 215      22.841   3.834   0.370  1.00  0.41           C  
ATOM   1732  CD1 LEU A 215      23.987   3.892  -0.633  1.00  0.34           C  
ATOM   1733  CD2 LEU A 215      21.506   3.651  -0.345  1.00  0.37           C  
ATOM   1734  N   HIS A 216      21.554   1.383   4.399  1.00  0.52           N  
ATOM   1735  CA  HIS A 216      21.308   0.009   4.823  1.00  0.53           C  
ATOM   1736  C   HIS A 216      20.129  -0.598   4.071  1.00  0.53           C  
ATOM   1737  CB  HIS A 216      21.055  -0.049   6.331  1.00  0.49           C  
ATOM   1738  O   HIS A 216      19.114   0.069   3.858  1.00  0.50           O  
ATOM   1739  CG  HIS A 216      22.249  -0.475   7.124  1.00  0.47           C  
ATOM   1740  CD2 HIS A 216      22.424  -1.506   7.984  1.00  0.43           C  
ATOM   1741  ND1 HIS A 216      23.451   0.199   7.080  1.00  0.44           N  
ATOM   1742  CE1 HIS A 216      24.315  -0.402   7.880  1.00  0.40           C  
ATOM   1743  NE2 HIS A 216      23.717  -1.439   8.441  1.00  0.39           N  
ATOM   1744  N   GLY A 217      20.496  -1.701   3.246  1.00  0.65           N  
ATOM   1745  CA  GLY A 217      19.485  -2.607   2.727  1.00  0.64           C  
ATOM   1746  C   GLY A 217      19.241  -2.441   1.239  1.00  0.66           C  
ATOM   1747  O   GLY A 217      18.113  -2.602   0.767  1.00  0.64           O  
ATOM   1748  N   LEU A 218      20.262  -2.054   0.405  1.00  0.73           N  
ATOM   1749  CA  LEU A 218      20.108  -2.106  -1.045  1.00  0.73           C  
ATOM   1750  C   LEU A 218      20.062  -3.550  -1.535  1.00  0.73           C  
ATOM   1751  CB  LEU A 218      21.251  -1.357  -1.734  1.00  0.71           C  
ATOM   1752  O   LEU A 218      21.015  -4.307  -1.337  1.00  0.71           O  
ATOM   1753  CG  LEU A 218      21.264  -1.397  -3.263  1.00  0.69           C  
ATOM   1754  CD1 LEU A 218      20.029  -0.697  -3.821  1.00  0.67           C  
ATOM   1755  CD2 LEU A 218      22.538  -0.757  -3.804  1.00  0.69           C  
ATOM   1756  N   THR A 219      18.996  -4.005  -1.886  1.00  0.73           N  
ATOM   1757  CA  THR A 219      18.843  -5.236  -2.652  1.00  0.74           C  
ATOM   1758  C   THR A 219      18.595  -4.929  -4.126  1.00  0.74           C  
ATOM   1759  CB  THR A 219      17.689  -6.095  -2.103  1.00  0.72           C  
ATOM   1760  O   THR A 219      17.617  -4.262  -4.471  1.00  0.72           O  
ATOM   1761  CG2 THR A 219      18.010  -6.621  -0.708  1.00  0.64           C  
ATOM   1762  OG1 THR A 219      16.498  -5.301  -2.039  1.00  0.69           O  
ATOM   1763  N   LYS A 220      19.547  -5.218  -5.071  1.00  0.77           N  
ATOM   1764  CA  LYS A 220      19.519  -5.020  -6.517  1.00  0.78           C  
ATOM   1765  C   LYS A 220      19.439  -6.354  -7.253  1.00  0.77           C  
ATOM   1766  CB  LYS A 220      20.753  -4.241  -6.976  1.00  0.76           C  
ATOM   1767  O   LYS A 220      20.200  -7.278  -6.958  1.00  0.75           O  
ATOM   1768  CG  LYS A 220      20.802  -3.987  -8.475  1.00  0.74           C  
ATOM   1769  CD  LYS A 220      22.148  -3.414  -8.902  1.00  0.74           C  
ATOM   1770  CE  LYS A 220      22.307  -3.424 -10.416  1.00  0.71           C  
ATOM   1771  NZ  LYS A 220      23.735  -3.271 -10.824  1.00  0.67           N  
ATOM   1772  N   SER A 221      18.435  -6.559  -8.085  1.00  0.74           N  
ATOM   1773  CA  SER A 221      18.396  -7.671  -9.029  1.00  0.74           C  
ATOM   1774  C   SER A 221      19.373  -7.455 -10.179  1.00  0.74           C  
ATOM   1775  CB  SER A 221      16.982  -7.859  -9.580  1.00  0.72           C  
ATOM   1776  O   SER A 221      19.481  -6.346 -10.709  1.00  0.72           O  
ATOM   1777  OG  SER A 221      16.938  -8.937 -10.498  1.00  0.67           O  
ATOM   1778  N   GLU A 222      20.214  -8.494 -10.585  1.00  0.66           N  
ATOM   1779  CA  GLU A 222      21.151  -8.454 -11.704  1.00  0.66           C  
ATOM   1780  C   GLU A 222      20.441  -8.721 -13.028  1.00  0.65           C  
ATOM   1781  CB  GLU A 222      22.278  -9.469 -11.498  1.00  0.61           C  
ATOM   1782  O   GLU A 222      21.050  -8.625 -14.096  1.00  0.62           O  
ATOM   1783  CG  GLU A 222      23.169  -9.164 -10.302  1.00  0.57           C  
ATOM   1784  CD  GLU A 222      23.963  -7.877 -10.459  1.00  0.58           C  
ATOM   1785  OE1 GLU A 222      24.300  -7.508 -11.606  1.00  0.61           O  
ATOM   1786  OE2 GLU A 222      24.251  -7.234  -9.425  1.00  0.55           O  
ATOM   1787  N   ILE A 223      19.188  -9.043 -13.002  1.00  0.69           N  
ATOM   1788  CA  ILE A 223      18.363  -9.235 -14.189  1.00  0.69           C  
ATOM   1789  C   ILE A 223      17.562  -7.966 -14.471  1.00  0.69           C  
ATOM   1790  CB  ILE A 223      17.414 -10.444 -14.029  1.00  0.66           C  
ATOM   1791  O   ILE A 223      16.769  -7.526 -13.635  1.00  0.67           O  
ATOM   1792  CG1 ILE A 223      18.214 -11.713 -13.717  1.00  0.61           C  
ATOM   1793  CG2 ILE A 223      16.559 -10.630 -15.287  1.00  0.62           C  
ATOM   1794  CD1 ILE A 223      17.351 -12.926 -13.398  1.00  0.60           C  
ATOM   1795  N   GLU A 224      17.930  -7.183 -15.563  1.00  0.73           N  
ATOM   1796  CA  GLU A 224      17.296  -5.956 -16.036  1.00  0.74           C  
ATOM   1797  C   GLU A 224      15.812  -6.174 -16.317  1.00  0.73           C  
ATOM   1798  CB  GLU A 224      17.999  -5.437 -17.293  1.00  0.70           C  
ATOM   1799  O   GLU A 224      15.431  -7.172 -16.931  1.00  0.70           O  
ATOM   1800  CG  GLU A 224      17.648  -3.999 -17.645  1.00  0.66           C  
ATOM   1801  CD  GLU A 224      18.422  -3.468 -18.841  1.00  0.65           C  
ATOM   1802  OE1 GLU A 224      19.076  -4.270 -19.546  1.00  0.64           O  
ATOM   1803  OE2 GLU A 224      18.374  -2.240 -19.076  1.00  0.59           O  
ATOM   1804  N   TYR A 225      15.029  -5.440 -15.746  1.00  0.75           N  
ATOM   1805  CA  TYR A 225      13.606  -5.395 -16.065  1.00  0.75           C  
ATOM   1806  C   TYR A 225      13.375  -4.781 -17.441  1.00  0.75           C  
ATOM   1807  CB  TYR A 225      12.842  -4.599 -15.003  1.00  0.72           C  
ATOM   1808  O   TYR A 225      13.822  -3.664 -17.712  1.00  0.72           O  
ATOM   1809  CG  TYR A 225      11.355  -4.525 -15.253  1.00  0.69           C  
ATOM   1810  CD1 TYR A 225      10.803  -3.474 -15.981  1.00  0.67           C  
ATOM   1811  CD2 TYR A 225      10.500  -5.505 -14.760  1.00  0.68           C  
ATOM   1812  CE1 TYR A 225       9.433  -3.401 -16.212  1.00  0.66           C  
ATOM   1813  CE2 TYR A 225       9.129  -5.442 -14.985  1.00  0.67           C  
ATOM   1814  OH  TYR A 225       7.249  -4.320 -15.937  1.00  0.64           O  
ATOM   1815  CZ  TYR A 225       8.605  -4.388 -15.711  1.00  0.61           C  
ATOM   1816  N   GLN A 226      12.860  -5.494 -18.432  1.00  0.75           N  
ATOM   1817  CA  GLN A 226      12.494  -5.082 -19.783  1.00  0.75           C  
ATOM   1818  C   GLN A 226      11.172  -5.713 -20.211  1.00  0.75           C  
ATOM   1819  CB  GLN A 226      13.598  -5.451 -20.775  1.00  0.72           C  
ATOM   1820  O   GLN A 226      10.901  -6.873 -19.896  1.00  0.72           O  
ATOM   1821  CG  GLN A 226      13.380  -4.891 -22.174  1.00  0.68           C  
ATOM   1822  CD  GLN A 226      14.504  -5.245 -23.130  1.00  0.66           C  
ATOM   1823  NE2 GLN A 226      14.546  -4.569 -24.272  1.00  0.57           N  
ATOM   1824  OE1 GLN A 226      15.327  -6.120 -22.843  1.00  0.65           O  
ATOM   1825  N   ILE A 227      10.280  -4.971 -20.864  1.00  0.76           N  
ATOM   1826  CA  ILE A 227       9.004  -5.444 -21.388  1.00  0.76           C  
ATOM   1827  C   ILE A 227       9.194  -5.974 -22.808  1.00  0.76           C  
ATOM   1828  CB  ILE A 227       7.936  -4.327 -21.371  1.00  0.74           C  
ATOM   1829  O   ILE A 227       9.590  -5.228 -23.707  1.00  0.74           O  
ATOM   1830  CG1 ILE A 227       7.675  -3.860 -19.935  1.00  0.72           C  
ATOM   1831  CG2 ILE A 227       6.642  -4.807 -22.035  1.00  0.71           C  
ATOM   1832  CD1 ILE A 227       6.766  -2.643 -19.835  1.00  0.70           C  
ATOM   1833  N   ALA A 228       9.069  -7.283 -22.997  1.00  0.74           N  
ATOM   1834  CA  ALA A 228       9.190  -7.935 -24.299  1.00  0.75           C  
ATOM   1835  C   ALA A 228       7.931  -7.728 -25.135  1.00  0.74           C  
ATOM   1836  CB  ALA A 228       9.470  -9.425 -24.123  1.00  0.72           C  
ATOM   1837  O   ALA A 228       8.011  -7.511 -26.347  1.00  0.73           O  
ATOM   1838  N   GLY A 229       6.848  -7.720 -24.592  1.00  0.74           N  
ATOM   1839  CA  GLY A 229       5.555  -7.519 -25.225  1.00  0.75           C  
ATOM   1840  C   GLY A 229       4.465  -7.125 -24.246  1.00  0.75           C  
ATOM   1841  O   GLY A 229       4.664  -7.187 -23.031  1.00  0.74           O  
ATOM   1842  N   ILE A 230       3.397  -6.614 -24.797  1.00  0.78           N  
ATOM   1843  CA  ILE A 230       2.193  -6.243 -24.061  1.00  0.79           C  
ATOM   1844  C   ILE A 230       0.988  -6.984 -24.636  1.00  0.79           C  
ATOM   1845  CB  ILE A 230       1.953  -4.717 -24.102  1.00  0.77           C  
ATOM   1846  O   ILE A 230       0.785  -7.001 -25.853  1.00  0.77           O  
ATOM   1847  CG1 ILE A 230       3.210  -3.966 -23.648  1.00  0.77           C  
ATOM   1848  CG2 ILE A 230       0.746  -4.336 -23.239  1.00  0.76           C  
ATOM   1849  CD1 ILE A 230       3.082  -2.450 -23.708  1.00  0.75           C  
ATOM   1850  N   THR A 231       0.330  -7.741 -23.866  1.00  0.78           N  
ATOM   1851  CA  THR A 231      -0.973  -8.323 -24.168  1.00  0.78           C  
ATOM   1852  C   THR A 231      -2.083  -7.571 -23.438  1.00  0.78           C  
ATOM   1853  CB  THR A 231      -1.022  -9.813 -23.785  1.00  0.76           C  
ATOM   1854  O   THR A 231      -2.023  -7.393 -22.220  1.00  0.77           O  
ATOM   1855  CG2 THR A 231      -2.352 -10.441 -24.189  1.00  0.69           C  
ATOM   1856  OG1 THR A 231       0.042 -10.506 -24.449  1.00  0.72           O  
ATOM   1857  N   CYS A 232      -3.069  -6.992 -24.097  1.00  0.79           N  
ATOM   1858  CA  CYS A 232      -4.219  -6.271 -23.562  1.00  0.80           C  
ATOM   1859  C   CYS A 232      -5.518  -6.999 -23.886  1.00  0.79           C  
ATOM   1860  CB  CYS A 232      -4.267  -4.849 -24.121  1.00  0.77           C  
ATOM   1861  O   CYS A 232      -5.817  -7.254 -25.053  1.00  0.75           O  
ATOM   1862  SG  CYS A 232      -5.538  -3.813 -23.365  1.00  0.77           S  
ATOM   1863  N   LYS A 233      -6.187  -7.466 -22.826  1.00  0.74           N  
ATOM   1864  CA  LYS A 233      -7.506  -8.075 -22.974  1.00  0.74           C  
ATOM   1865  C   LYS A 233      -8.577  -7.015 -23.217  1.00  0.74           C  
ATOM   1866  CB  LYS A 233      -7.858  -8.901 -21.735  1.00  0.71           C  
ATOM   1867  O   LYS A 233      -8.792  -6.138 -22.377  1.00  0.72           O  
ATOM   1868  CG  LYS A 233      -6.972 -10.121 -21.533  1.00  0.68           C  
ATOM   1869  CD  LYS A 233      -7.355 -10.888 -20.274  1.00  0.66           C  
ATOM   1870  CE  LYS A 233      -6.380 -12.023 -19.991  1.00  0.62           C  
ATOM   1871  NZ  LYS A 233      -6.628 -12.647 -18.657  1.00  0.56           N  
ATOM   1872  N   THR A 234      -9.132  -6.961 -24.409  1.00  0.76           N  
ATOM   1873  CA  THR A 234     -10.299  -6.150 -24.740  1.00  0.76           C  
ATOM   1874  C   THR A 234     -11.574  -6.985 -24.675  1.00  0.74           C  
ATOM   1875  CB  THR A 234     -10.163  -5.522 -26.140  1.00  0.73           C  
ATOM   1876  O   THR A 234     -11.518  -8.199 -24.468  1.00  0.71           O  
ATOM   1877  CG2 THR A 234      -8.820  -4.817 -26.299  1.00  0.70           C  
ATOM   1878  OG1 THR A 234     -10.270  -6.552 -27.131  1.00  0.71           O  
ATOM   1879  N   ASP A 235     -12.767  -6.507 -24.795  1.00  0.69           N  
ATOM   1880  CA  ASP A 235     -14.024  -7.246 -24.742  1.00  0.69           C  
ATOM   1881  C   ASP A 235     -14.119  -8.251 -25.888  1.00  0.68           C  
ATOM   1882  CB  ASP A 235     -15.214  -6.284 -24.786  1.00  0.65           C  
ATOM   1883  O   ASP A 235     -14.787  -9.280 -25.764  1.00  0.65           O  
ATOM   1884  CG  ASP A 235     -15.318  -5.413 -23.547  1.00  0.62           C  
ATOM   1885  OD1 ASP A 235     -14.862  -5.836 -22.463  1.00  0.59           O  
ATOM   1886  OD2 ASP A 235     -15.862  -4.293 -23.656  1.00  0.64           O  
ATOM   1887  N   LYS A 236     -13.507  -8.021 -27.130  1.00  0.65           N  
ATOM   1888  CA  LYS A 236     -13.726  -8.843 -28.316  1.00  0.66           C  
ATOM   1889  C   LYS A 236     -12.542  -9.774 -28.566  1.00  0.65           C  
ATOM   1890  CB  LYS A 236     -13.968  -7.962 -29.543  1.00  0.62           C  
ATOM   1891  O   LYS A 236     -12.722 -10.909 -29.012  1.00  0.64           O  
ATOM   1892  CG  LYS A 236     -15.268  -7.174 -29.492  1.00  0.59           C  
ATOM   1893  CD  LYS A 236     -15.498  -6.390 -30.777  1.00  0.59           C  
ATOM   1894  CE  LYS A 236     -16.780  -5.571 -30.713  1.00  0.58           C  
ATOM   1895  NZ  LYS A 236     -16.978  -4.755 -31.947  1.00  0.53           N  
ATOM   1896  N   LYS A 237     -11.213  -9.280 -28.205  1.00  0.71           N  
ATOM   1897  CA  LYS A 237      -9.961  -9.933 -28.575  1.00  0.72           C  
ATOM   1898  C   LYS A 237      -8.808  -9.447 -27.702  1.00  0.72           C  
ATOM   1899  CB  LYS A 237      -9.642  -9.685 -30.051  1.00  0.67           C  
ATOM   1900  O   LYS A 237      -8.772  -8.281 -27.305  1.00  0.70           O  
ATOM   1901  CG  LYS A 237      -8.467 -10.497 -30.575  1.00  0.63           C  
ATOM   1902  CD  LYS A 237      -8.226 -10.239 -32.056  1.00  0.62           C  
ATOM   1903  CE  LYS A 237      -6.983 -10.963 -32.556  1.00  0.57           C  
ATOM   1904  NZ  LYS A 237      -6.733 -10.700 -34.005  1.00  0.51           N  
ATOM   1905  N   SER A 238      -7.908 -10.336 -27.217  1.00  0.75           N  
ATOM   1906  CA  SER A 238      -6.619  -9.956 -26.648  1.00  0.77           C  
ATOM   1907  C   SER A 238      -5.715  -9.322 -27.700  1.00  0.75           C  
ATOM   1908  CB  SER A 238      -5.924 -11.173 -26.034  1.00  0.71           C  
ATOM   1909  O   SER A 238      -5.533  -9.877 -28.786  1.00  0.72           O  
ATOM   1910  OG  SER A 238      -6.632 -11.635 -24.896  1.00  0.64           O  
ATOM   1911  N   LEU A 239      -5.492  -8.098 -27.625  1.00  0.79           N  
ATOM   1912  CA  LEU A 239      -4.521  -7.395 -28.455  1.00  0.80           C  
ATOM   1913  C   LEU A 239      -3.107  -7.579 -27.913  1.00  0.79           C  
ATOM   1914  CB  LEU A 239      -4.860  -5.904 -28.531  1.00  0.78           C  
ATOM   1915  O   LEU A 239      -2.893  -7.540 -26.700  1.00  0.78           O  
ATOM   1916  CG  LEU A 239      -6.253  -5.552 -29.056  1.00  0.77           C  
ATOM   1917  CD1 LEU A 239      -6.472  -4.043 -29.006  1.00  0.75           C  
ATOM   1918  CD2 LEU A 239      -6.438  -6.077 -30.476  1.00  0.75           C  
ATOM   1919  N   THR A 240      -2.090  -8.125 -28.726  1.00  0.79           N  
ATOM   1920  CA  THR A 240      -0.700  -8.349 -28.342  1.00  0.80           C  
ATOM   1921  C   THR A 240       0.243  -7.545 -29.233  1.00  0.79           C  
ATOM   1922  CB  THR A 240      -0.334  -9.843 -28.418  1.00  0.76           C  
ATOM   1923  O   THR A 240      -0.010  -7.386 -30.430  1.00  0.77           O  
ATOM   1924  CG2 THR A 240       1.066 -10.094 -27.866  1.00  0.65           C  
ATOM   1925  OG1 THR A 240      -1.279 -10.600 -27.653  1.00  0.70           O  
ATOM   1926  N   VAL A 241       1.102  -6.843 -28.710  1.00  0.80           N  
ATOM   1927  CA  VAL A 241       2.176  -6.139 -29.402  1.00  0.80           C  
ATOM   1928  C   VAL A 241       3.517  -6.475 -28.754  1.00  0.79           C  
ATOM   1929  CB  VAL A 241       1.949  -4.610 -29.396  1.00  0.78           C  
ATOM   1930  O   VAL A 241       3.610  -6.587 -27.529  1.00  0.76           O  
ATOM   1931  CG1 VAL A 241       2.022  -4.059 -27.973  1.00  0.72           C  
ATOM   1932  CG2 VAL A 241       2.971  -3.916 -30.295  1.00  0.71           C  
ATOM   1933  N   GLY A 242       4.538  -6.924 -29.648  1.00  0.80           N  
ATOM   1934  CA  GLY A 242       5.872  -7.317 -29.224  1.00  0.80           C  
ATOM   1935  C   GLY A 242       6.061  -8.821 -29.163  1.00  0.79           C  
ATOM   1936  O   GLY A 242       5.304  -9.572 -29.782  1.00  0.74           O  
ATOM   1937  N   MET A 243       7.194  -9.246 -28.529  1.00  0.71           N  
ATOM   1938  CA  MET A 243       7.542 -10.662 -28.457  1.00  0.73           C  
ATOM   1939  C   MET A 243       6.695 -11.378 -27.411  1.00  0.70           C  
ATOM   1940  CB  MET A 243       9.027 -10.836 -28.136  1.00  0.68           C  
ATOM   1941  O   MET A 243       6.442 -10.836 -26.334  1.00  0.67           O  
ATOM   1942  CG  MET A 243       9.955 -10.276 -29.203  1.00  0.62           C  
ATOM   1943  SD  MET A 243      11.726 -10.468 -28.765  1.00  0.62           S  
ATOM   1944  CE  MET A 243      11.863 -12.277 -28.771  1.00  0.57           C  
ATOM   1945  N   THR A 244       6.078 -12.523 -27.667  1.00  0.63           N  
ATOM   1946  CA  THR A 244       5.436 -13.447 -26.738  1.00  0.63           C  
ATOM   1947  C   THR A 244       6.477 -14.173 -25.891  1.00  0.62           C  
ATOM   1948  CB  THR A 244       4.569 -14.477 -27.485  1.00  0.60           C  
ATOM   1949  O   THR A 244       6.142 -14.779 -24.871  1.00  0.60           O  
ATOM   1950  CG2 THR A 244       3.365 -13.809 -28.142  1.00  0.54           C  
ATOM   1951  OG1 THR A 244       5.359 -15.113 -28.497  1.00  0.57           O  
ATOM   1952  N   THR A 245       7.711 -14.117 -26.493  1.00  0.58           N  
ATOM   1953  CA  THR A 245       8.854 -14.733 -25.829  1.00  0.58           C  
ATOM   1954  C   THR A 245       9.659 -13.691 -25.059  1.00  0.57           C  
ATOM   1955  CB  THR A 245       9.769 -15.447 -26.841  1.00  0.53           C  
ATOM   1956  O   THR A 245      10.129 -12.709 -25.638  1.00  0.53           O  
ATOM   1957  CG2 THR A 245       9.113 -16.716 -27.376  1.00  0.46           C  
ATOM   1958  OG1 THR A 245      10.041 -14.565 -27.937  1.00  0.54           O  
ATOM   1959  N   GLY A 246       9.282 -13.619 -23.691  1.00  0.64           N  
ATOM   1960  CA  GLY A 246       9.859 -12.712 -22.712  1.00  0.64           C  
ATOM   1961  C   GLY A 246       8.820 -12.039 -21.836  1.00  0.63           C  
ATOM   1962  O   GLY A 246       7.682 -12.506 -21.744  1.00  0.59           O  
ATOM   1963  N   ARG A 247       9.171 -11.118 -21.036  1.00  0.65           N  
ATOM   1964  CA  ARG A 247       8.263 -10.459 -20.104  1.00  0.65           C  
ATOM   1965  C   ARG A 247       7.198  -9.661 -20.848  1.00  0.65           C  
ATOM   1966  CB  ARG A 247       9.038  -9.542 -19.155  1.00  0.62           C  
ATOM   1967  O   ARG A 247       7.497  -8.631 -21.454  1.00  0.62           O  
ATOM   1968  CG  ARG A 247       8.319  -9.261 -17.845  1.00  0.59           C  
ATOM   1969  CD  ARG A 247       9.178  -8.439 -16.896  1.00  0.59           C  
ATOM   1970  NE  ARG A 247       8.622  -8.419 -15.546  1.00  0.51           N  
ATOM   1971  NH1 ARG A 247      10.457  -7.399 -14.582  1.00  0.38           N  
ATOM   1972  NH2 ARG A 247       8.644  -7.959 -13.296  1.00  0.34           N  
ATOM   1973  CZ  ARG A 247       9.242  -7.926 -14.477  1.00  0.52           C  
ATOM   1974  N   SER A 248       6.028 -10.323 -21.095  1.00  0.71           N  
ATOM   1975  CA  SER A 248       4.880  -9.610 -21.648  1.00  0.71           C  
ATOM   1976  C   SER A 248       4.064  -8.940 -20.548  1.00  0.71           C  
ATOM   1977  CB  SER A 248       3.990 -10.564 -22.446  1.00  0.68           C  
ATOM   1978  O   SER A 248       3.840  -9.529 -19.488  1.00  0.68           O  
ATOM   1979  OG  SER A 248       2.779  -9.928 -22.818  1.00  0.63           O  
ATOM   1980  N   LEU A 249       3.781  -7.698 -20.584  1.00  0.76           N  
ATOM   1981  CA  LEU A 249       2.877  -6.900 -19.763  1.00  0.76           C  
ATOM   1982  C   LEU A 249       1.424  -7.165 -20.140  1.00  0.76           C  
ATOM   1983  CB  LEU A 249       3.192  -5.409 -19.911  1.00  0.74           C  
ATOM   1984  O   LEU A 249       1.048  -7.038 -21.308  1.00  0.74           O  
ATOM   1985  CG  LEU A 249       2.351  -4.451 -19.067  1.00  0.70           C  
ATOM   1986  CD1 LEU A 249       2.652  -4.646 -17.585  1.00  0.67           C  
ATOM   1987  CD2 LEU A 249       2.604  -3.007 -19.484  1.00  0.68           C  
ATOM   1988  N   GLU A 250       0.691  -7.780 -19.183  1.00  0.73           N  
ATOM   1989  CA  GLU A 250      -0.742  -7.977 -19.383  1.00  0.74           C  
ATOM   1990  C   GLU A 250      -1.538  -6.769 -18.896  1.00  0.74           C  
ATOM   1991  CB  GLU A 250      -1.216  -9.243 -18.666  1.00  0.71           C  
ATOM   1992  O   GLU A 250      -1.389  -6.343 -17.749  1.00  0.72           O  
ATOM   1993  CG  GLU A 250      -0.655 -10.530 -19.255  1.00  0.66           C  
ATOM   1994  CD  GLU A 250      -1.219 -11.783 -18.605  1.00  0.65           C  
ATOM   1995  OE1 GLU A 250      -1.988 -11.664 -17.624  1.00  0.64           O  
ATOM   1996  OE2 GLU A 250      -0.890 -12.893 -19.081  1.00  0.60           O  
ATOM   1997  N   LEU A 251      -2.346  -6.115 -19.796  1.00  0.78           N  
ATOM   1998  CA  LEU A 251      -3.226  -4.985 -19.519  1.00  0.78           C  
ATOM   1999  C   LEU A 251      -4.688  -5.377 -19.701  1.00  0.78           C  
ATOM   2000  CB  LEU A 251      -2.885  -3.803 -20.430  1.00  0.77           C  
ATOM   2001  O   LEU A 251      -5.013  -6.196 -20.564  1.00  0.76           O  
ATOM   2002  CG  LEU A 251      -1.456  -3.266 -20.338  1.00  0.74           C  
ATOM   2003  CD1 LEU A 251      -1.238  -2.160 -21.365  1.00  0.71           C  
ATOM   2004  CD2 LEU A 251      -1.164  -2.759 -18.929  1.00  0.72           C  
ATOM   2005  N   ASP A 252      -5.565  -5.043 -18.763  1.00  0.74           N  
ATOM   2006  CA  ASP A 252      -7.016  -5.156 -18.877  1.00  0.75           C  
ATOM   2007  C   ASP A 252      -7.649  -3.802 -19.192  1.00  0.74           C  
ATOM   2008  CB  ASP A 252      -7.614  -5.729 -17.591  1.00  0.71           C  
ATOM   2009  O   ASP A 252      -7.711  -2.924 -18.329  1.00  0.70           O  
ATOM   2010  CG  ASP A 252      -9.055  -6.177 -17.755  1.00  0.66           C  
ATOM   2011  OD1 ASP A 252      -9.636  -5.977 -18.843  1.00  0.64           O  
ATOM   2012  OD2 ASP A 252      -9.616  -6.733 -16.785  1.00  0.68           O  
ATOM   2013  N   ASN A 253      -7.827  -3.414 -20.553  1.00  0.80           N  
ATOM   2014  CA  ASN A 253      -8.354  -2.134 -21.015  1.00  0.81           C  
ATOM   2015  C   ASN A 253      -9.259  -2.307 -22.231  1.00  0.80           C  
ATOM   2016  CB  ASN A 253      -7.212  -1.168 -21.336  1.00  0.78           C  
ATOM   2017  O   ASN A 253      -8.782  -2.597 -23.330  1.00  0.77           O  
ATOM   2018  CG  ASN A 253      -7.701   0.234 -21.643  1.00  0.77           C  
ATOM   2019  ND2 ASN A 253      -6.861   1.227 -21.379  1.00  0.78           N  
ATOM   2020  OD1 ASN A 253      -8.826   0.422 -22.114  1.00  0.78           O  
ATOM   2021  N   VAL A 254     -10.596  -2.188 -21.950  1.00  0.76           N  
ATOM   2022  CA  VAL A 254     -11.605  -2.466 -22.967  1.00  0.76           C  
ATOM   2023  C   VAL A 254     -11.595  -1.362 -24.021  1.00  0.75           C  
ATOM   2024  CB  VAL A 254     -13.014  -2.600 -22.347  1.00  0.73           C  
ATOM   2025  O   VAL A 254     -12.177  -1.517 -25.097  1.00  0.73           O  
ATOM   2026  CG1 VAL A 254     -13.084  -3.813 -21.421  1.00  0.68           C  
ATOM   2027  CG2 VAL A 254     -13.387  -1.325 -21.592  1.00  0.67           C  
ATOM   2028  N   PHE A 255     -10.870  -0.261 -23.769  1.00  0.79           N  
ATOM   2029  CA  PHE A 255     -10.908   0.906 -24.643  1.00  0.79           C  
ATOM   2030  C   PHE A 255      -9.666   0.964 -25.524  1.00  0.78           C  
ATOM   2031  CB  PHE A 255     -11.029   2.192 -23.819  1.00  0.77           C  
ATOM   2032  O   PHE A 255      -9.616   1.734 -26.485  1.00  0.75           O  
ATOM   2033  CG  PHE A 255     -12.243   2.233 -22.932  1.00  0.76           C  
ATOM   2034  CD1 PHE A 255     -13.502   2.485 -23.464  1.00  0.74           C  
ATOM   2035  CD2 PHE A 255     -12.127   2.019 -21.565  1.00  0.75           C  
ATOM   2036  CE1 PHE A 255     -14.628   2.524 -22.646  1.00  0.75           C  
ATOM   2037  CE2 PHE A 255     -13.247   2.057 -20.740  1.00  0.75           C  
ATOM   2038  CZ  PHE A 255     -14.497   2.310 -21.282  1.00  0.73           C  
ATOM   2039  N   ILE A 256      -8.586   0.114 -25.285  1.00  0.79           N  
ATOM   2040  CA  ILE A 256      -7.323   0.228 -26.006  1.00  0.79           C  
ATOM   2041  C   ILE A 256      -7.476  -0.354 -27.410  1.00  0.78           C  
ATOM   2042  CB  ILE A 256      -6.176  -0.482 -25.254  1.00  0.77           C  
ATOM   2043  O   ILE A 256      -8.078  -1.416 -27.586  1.00  0.76           O  
ATOM   2044  CG1 ILE A 256      -4.817   0.020 -25.755  1.00  0.74           C  
ATOM   2045  CG2 ILE A 256      -6.289  -2.002 -25.407  1.00  0.73           C  
ATOM   2046  CD1 ILE A 256      -3.655  -0.309 -24.827  1.00  0.72           C  
ATOM   2047  N   THR A 257      -7.033   0.425 -28.417  1.00  0.79           N  
ATOM   2048  CA  THR A 257      -6.963  -0.009 -29.808  1.00  0.79           C  
ATOM   2049  C   THR A 257      -5.581  -0.570 -30.131  1.00  0.79           C  
ATOM   2050  CB  THR A 257      -7.288   1.148 -30.771  1.00  0.77           C  
ATOM   2051  O   THR A 257      -4.620  -0.328 -29.397  1.00  0.78           O  
ATOM   2052  CG2 THR A 257      -8.634   1.782 -30.434  1.00  0.73           C  
ATOM   2053  OG1 THR A 257      -6.264   2.145 -30.674  1.00  0.74           O  
ATOM   2054  N   GLN A 258      -5.361  -1.388 -31.283  1.00  0.77           N  
ATOM   2055  CA  GLN A 258      -4.069  -1.921 -31.701  1.00  0.78           C  
ATOM   2056  C   GLN A 258      -3.052  -0.802 -31.904  1.00  0.78           C  
ATOM   2057  CB  GLN A 258      -4.215  -2.737 -32.987  1.00  0.76           C  
ATOM   2058  O   GLN A 258      -1.884  -0.943 -31.535  1.00  0.77           O  
ATOM   2059  CG  GLN A 258      -2.953  -3.489 -33.384  1.00  0.73           C  
ATOM   2060  CD  GLN A 258      -2.595  -4.593 -32.407  1.00  0.72           C  
ATOM   2061  NE2 GLN A 258      -1.382  -4.538 -31.868  1.00  0.67           N  
ATOM   2062  OE1 GLN A 258      -3.403  -5.488 -32.138  1.00  0.73           O  
ATOM   2063  N   SER A 259      -3.611   0.340 -32.487  1.00  0.77           N  
ATOM   2064  CA  SER A 259      -2.712   1.471 -32.691  1.00  0.77           C  
ATOM   2065  C   SER A 259      -2.225   2.037 -31.361  1.00  0.77           C  
ATOM   2066  CB  SER A 259      -3.406   2.569 -33.499  1.00  0.75           C  
ATOM   2067  O   SER A 259      -1.033   2.300 -31.192  1.00  0.76           O  
ATOM   2068  OG  SER A 259      -2.577   3.713 -33.607  1.00  0.69           O  
ATOM   2069  N   ALA A 260      -3.085   2.200 -30.334  1.00  0.79           N  
ATOM   2070  CA  ALA A 260      -2.707   2.687 -29.009  1.00  0.79           C  
ATOM   2071  C   ALA A 260      -1.787   1.696 -28.303  1.00  0.79           C  
ATOM   2072  CB  ALA A 260      -3.951   2.949 -28.164  1.00  0.77           C  
ATOM   2073  O   ALA A 260      -0.814   2.094 -27.657  1.00  0.78           O  
ATOM   2074  N   LEU A 261      -2.013   0.350 -28.459  1.00  0.80           N  
ATOM   2075  CA  LEU A 261      -1.218  -0.721 -27.867  1.00  0.81           C  
ATOM   2076  C   LEU A 261       0.175  -0.770 -28.487  1.00  0.80           C  
ATOM   2077  CB  LEU A 261      -1.918  -2.070 -28.047  1.00  0.79           C  
ATOM   2078  O   LEU A 261       1.166  -0.971 -27.781  1.00  0.79           O  
ATOM   2079  CG  LEU A 261      -1.311  -3.255 -27.293  1.00  0.77           C  
ATOM   2080  CD1 LEU A 261      -1.475  -3.066 -25.789  1.00  0.74           C  
ATOM   2081  CD2 LEU A 261      -1.951  -4.562 -27.746  1.00  0.75           C  
ATOM   2082  N   ASN A 262       0.262  -0.496 -29.859  1.00  0.79           N  
ATOM   2083  CA  ASN A 262       1.555  -0.377 -30.525  1.00  0.79           C  
ATOM   2084  C   ASN A 262       2.352   0.811 -29.994  1.00  0.79           C  
ATOM   2085  CB  ASN A 262       1.370  -0.259 -32.039  1.00  0.77           C  
ATOM   2086  O   ASN A 262       3.543   0.685 -29.705  1.00  0.77           O  
ATOM   2087  CG  ASN A 262       0.882  -1.548 -32.671  1.00  0.72           C  
ATOM   2088  ND2 ASN A 262       0.365  -1.452 -33.890  1.00  0.71           N  
ATOM   2089  OD1 ASN A 262       0.969  -2.620 -32.068  1.00  0.71           O  
ATOM   2090  N   ASP A 263       1.637   1.986 -29.776  1.00  0.79           N  
ATOM   2091  CA  ASP A 263       2.299   3.190 -29.283  1.00  0.78           C  
ATOM   2092  C   ASP A 263       2.753   3.013 -27.835  1.00  0.78           C  
ATOM   2093  CB  ASP A 263       1.369   4.399 -29.398  1.00  0.77           C  
ATOM   2094  O   ASP A 263       3.845   3.449 -27.464  1.00  0.77           O  
ATOM   2095  CG  ASP A 263       1.121   4.821 -30.835  1.00  0.75           C  
ATOM   2096  OD1 ASP A 263       1.866   4.382 -31.738  1.00  0.74           O  
ATOM   2097  OD2 ASP A 263       0.173   5.602 -31.068  1.00  0.73           O  
ATOM   2098  N   LEU A 264       2.016   2.274 -27.095  1.00  0.80           N  
ATOM   2099  CA  LEU A 264       2.342   1.966 -25.706  1.00  0.80           C  
ATOM   2100  C   LEU A 264       3.528   1.011 -25.625  1.00  0.79           C  
ATOM   2101  CB  LEU A 264       1.132   1.357 -24.994  1.00  0.78           C  
ATOM   2102  O   LEU A 264       4.447   1.222 -24.830  1.00  0.78           O  
ATOM   2103  CG  LEU A 264       1.312   1.033 -23.510  1.00  0.76           C  
ATOM   2104  CD1 LEU A 264       1.627   2.301 -22.724  1.00  0.72           C  
ATOM   2105  CD2 LEU A 264       0.065   0.351 -22.956  1.00  0.73           C  
ATOM   2106  N   TYR A 265       3.583  -0.044 -26.441  1.00  0.78           N  
ATOM   2107  CA  TYR A 265       4.678  -1.008 -26.478  1.00  0.78           C  
ATOM   2108  C   TYR A 265       5.988  -0.330 -26.862  1.00  0.77           C  
ATOM   2109  CB  TYR A 265       4.367  -2.138 -27.463  1.00  0.76           C  
ATOM   2110  O   TYR A 265       7.026  -0.576 -26.242  1.00  0.76           O  
ATOM   2111  CG  TYR A 265       5.518  -3.091 -27.677  1.00  0.75           C  
ATOM   2112  CD1 TYR A 265       5.929  -3.955 -26.665  1.00  0.74           C  
ATOM   2113  CD2 TYR A 265       6.197  -3.128 -28.890  1.00  0.75           C  
ATOM   2114  CE1 TYR A 265       6.991  -4.834 -26.856  1.00  0.75           C  
ATOM   2115  CE2 TYR A 265       7.260  -4.002 -29.093  1.00  0.74           C  
ATOM   2116  OH  TYR A 265       8.700  -5.717 -28.267  1.00  0.72           O  
ATOM   2117  CZ  TYR A 265       7.649  -4.850 -28.072  1.00  0.73           C  
ATOM   2118  N   TYR A 266       5.866   0.636 -27.891  1.00  0.77           N  
ATOM   2119  CA  TYR A 266       7.057   1.358 -28.322  1.00  0.77           C  
ATOM   2120  C   TYR A 266       7.593   2.243 -27.204  1.00  0.76           C  
ATOM   2121  CB  TYR A 266       6.752   2.208 -29.560  1.00  0.74           C  
ATOM   2122  O   TYR A 266       8.807   2.423 -27.073  1.00  0.73           O  
ATOM   2123  CG  TYR A 266       7.057   1.513 -30.864  1.00  0.68           C  
ATOM   2124  CD1 TYR A 266       8.373   1.294 -31.268  1.00  0.62           C  
ATOM   2125  CD2 TYR A 266       6.033   1.074 -31.696  1.00  0.63           C  
ATOM   2126  CE1 TYR A 266       8.659   0.656 -32.470  1.00  0.57           C  
ATOM   2127  CE2 TYR A 266       6.307   0.435 -32.900  1.00  0.58           C  
ATOM   2128  OH  TYR A 266       7.899  -0.402 -34.469  1.00  0.43           O  
ATOM   2129  CZ  TYR A 266       7.622   0.230 -33.278  1.00  0.57           C  
ATOM   2130  N   LYS A 267       6.701   2.715 -26.467  1.00  0.76           N  
ATOM   2131  CA  LYS A 267       7.077   3.601 -25.369  1.00  0.76           C  
ATOM   2132  C   LYS A 267       7.642   2.809 -24.193  1.00  0.76           C  
ATOM   2133  CB  LYS A 267       5.876   4.431 -24.914  1.00  0.74           C  
ATOM   2134  O   LYS A 267       8.611   3.233 -23.561  1.00  0.73           O  
ATOM   2135  CG  LYS A 267       6.219   5.511 -23.898  1.00  0.71           C  
ATOM   2136  CD  LYS A 267       5.018   6.397 -23.596  1.00  0.68           C  
ATOM   2137  CE  LYS A 267       5.358   7.474 -22.575  1.00  0.63           C  
ATOM   2138  NZ  LYS A 267       4.184   8.348 -22.279  1.00  0.59           N  
ATOM   2139  N   LEU A 268       7.227   1.582 -23.844  1.00  0.78           N  
ATOM   2140  CA  LEU A 268       7.544   0.814 -22.645  1.00  0.77           C  
ATOM   2141  C   LEU A 268       8.651  -0.198 -22.924  1.00  0.77           C  
ATOM   2142  CB  LEU A 268       6.298   0.093 -22.124  1.00  0.76           C  
ATOM   2143  O   LEU A 268       9.353  -0.625 -22.005  1.00  0.75           O  
ATOM   2144  CG  LEU A 268       5.198   0.979 -21.537  1.00  0.74           C  
ATOM   2145  CD1 LEU A 268       4.007   0.130 -21.104  1.00  0.71           C  
ATOM   2146  CD2 LEU A 268       5.735   1.793 -20.365  1.00  0.72           C  
ATOM   2147  N   LYS A 269       8.856  -0.622 -24.283  1.00  0.74           N  
ATOM   2148  CA  LYS A 269       9.932  -1.554 -24.610  1.00  0.74           C  
ATOM   2149  C   LYS A 269      11.293  -0.976 -24.236  1.00  0.73           C  
ATOM   2150  CB  LYS A 269       9.903  -1.905 -26.098  1.00  0.71           C  
ATOM   2151  O   LYS A 269      12.236  -1.721 -23.960  1.00  0.71           O  
ATOM   2152  CG  LYS A 269      10.363  -0.777 -27.010  1.00  0.69           C  
ATOM   2153  CD  LYS A 269      10.351  -1.201 -28.473  1.00  0.67           C  
ATOM   2154  CE  LYS A 269      10.802  -0.069 -29.387  1.00  0.63           C  
ATOM   2155  NZ  LYS A 269      10.958  -0.528 -30.800  1.00  0.59           N  
ATOM   2156  N   ASN A 270      11.363   0.401 -24.219  1.00  0.76           N  
ATOM   2157  CA  ASN A 270      12.627   1.063 -23.912  1.00  0.75           C  
ATOM   2158  C   ASN A 270      12.747   1.379 -22.423  1.00  0.75           C  
ATOM   2159  CB  ASN A 270      12.778   2.341 -24.739  1.00  0.73           C  
ATOM   2160  O   ASN A 270      13.709   2.019 -21.996  1.00  0.73           O  
ATOM   2161  CG  ASN A 270      12.896   2.064 -26.225  1.00  0.69           C  
ATOM   2162  ND2 ASN A 270      12.401   2.987 -27.042  1.00  0.68           N  
ATOM   2163  OD1 ASN A 270      13.428   1.029 -26.636  1.00  0.67           O  
ATOM   2164  N   LEU A 271      11.866   0.875 -21.522  1.00  0.76           N  
ATOM   2165  CA  LEU A 271      11.913   1.034 -20.072  1.00  0.76           C  
ATOM   2166  C   LEU A 271      12.650  -0.133 -19.422  1.00  0.76           C  
ATOM   2167  CB  LEU A 271      10.498   1.143 -19.498  1.00  0.74           C  
ATOM   2168  O   LEU A 271      12.070  -1.201 -19.215  1.00  0.72           O  
ATOM   2169  CG  LEU A 271      10.395   1.392 -17.993  1.00  0.71           C  
ATOM   2170  CD1 LEU A 271      10.956   2.767 -17.644  1.00  0.69           C  
ATOM   2171  CD2 LEU A 271       8.948   1.265 -17.528  1.00  0.69           C  
ATOM   2172  N   THR A 272      14.020  -0.031 -19.406  1.00  0.76           N  
ATOM   2173  CA  THR A 272      14.904  -1.021 -18.801  1.00  0.77           C  
ATOM   2174  C   THR A 272      15.536  -0.474 -17.524  1.00  0.76           C  
ATOM   2175  CB  THR A 272      16.011  -1.455 -19.779  1.00  0.74           C  
ATOM   2176  O   THR A 272      15.937   0.691 -17.474  1.00  0.75           O  
ATOM   2177  CG2 THR A 272      15.421  -2.132 -21.012  1.00  0.68           C  
ATOM   2178  OG1 THR A 272      16.755  -0.302 -20.191  1.00  0.71           O  
ATOM   2179  N   TYR A 273      15.316  -1.178 -16.353  1.00  0.77           N  
ATOM   2180  CA  TYR A 273      15.967  -0.805 -15.102  1.00  0.78           C  
ATOM   2181  C   TYR A 273      16.202  -2.027 -14.224  1.00  0.77           C  
ATOM   2182  CB  TYR A 273      15.126   0.228 -14.346  1.00  0.76           C  
ATOM   2183  O   TYR A 273      15.562  -3.065 -14.408  1.00  0.74           O  
ATOM   2184  CG  TYR A 273      13.795  -0.303 -13.871  1.00  0.76           C  
ATOM   2185  CD1 TYR A 273      12.673  -0.262 -14.694  1.00  0.74           C  
ATOM   2186  CD2 TYR A 273      13.658  -0.847 -12.598  1.00  0.75           C  
ATOM   2187  CE1 TYR A 273      11.444  -0.748 -14.260  1.00  0.74           C  
ATOM   2188  CE2 TYR A 273      12.434  -1.336 -12.153  1.00  0.74           C  
ATOM   2189  OH  TYR A 273      10.121  -1.766 -12.556  1.00  0.68           O  
ATOM   2190  CZ  TYR A 273      11.335  -1.283 -12.991  1.00  0.69           C  
ATOM   2191  N   TYR A 274      17.253  -2.147 -13.337  1.00  0.76           N  
ATOM   2192  CA  TYR A 274      17.490  -3.220 -12.377  1.00  0.77           C  
ATOM   2193  C   TYR A 274      16.580  -3.077 -11.163  1.00  0.76           C  
ATOM   2194  CB  TYR A 274      18.955  -3.230 -11.933  1.00  0.74           C  
ATOM   2195  O   TYR A 274      16.591  -2.044 -10.489  1.00  0.74           O  
ATOM   2196  CG  TYR A 274      19.925  -3.548 -13.045  1.00  0.72           C  
ATOM   2197  CD1 TYR A 274      20.119  -4.859 -13.473  1.00  0.69           C  
ATOM   2198  CD2 TYR A 274      20.649  -2.538 -13.670  1.00  0.71           C  
ATOM   2199  CE1 TYR A 274      21.013  -5.157 -14.496  1.00  0.68           C  
ATOM   2200  CE2 TYR A 274      21.546  -2.824 -14.694  1.00  0.69           C  
ATOM   2201  OH  TYR A 274      22.606  -4.423 -16.113  1.00  0.62           O  
ATOM   2202  CZ  TYR A 274      21.720  -4.134 -15.100  1.00  0.63           C  
ATOM   2203  N   PRO A 275      15.700  -4.061 -11.042  1.00  0.76           N  
ATOM   2204  CA  PRO A 275      14.888  -3.991  -9.825  1.00  0.76           C  
ATOM   2205  C   PRO A 275      15.733  -3.865  -8.559  1.00  0.77           C  
ATOM   2206  CB  PRO A 275      14.118  -5.314  -9.838  1.00  0.75           C  
ATOM   2207  O   PRO A 275      16.800  -4.475  -8.462  1.00  0.76           O  
ATOM   2208  CG  PRO A 275      14.086  -5.723 -11.275  1.00  0.73           C  
ATOM   2209  CD  PRO A 275      15.365  -5.281 -11.926  1.00  0.73           C  
ATOM   2210  N   TYR A 276      15.344  -2.969  -7.744  1.00  0.78           N  
ATOM   2211  CA  TYR A 276      16.090  -2.685  -6.523  1.00  0.78           C  
ATOM   2212  C   TYR A 276      15.149  -2.332  -5.378  1.00  0.78           C  
ATOM   2213  CB  TYR A 276      17.083  -1.541  -6.754  1.00  0.77           C  
ATOM   2214  O   TYR A 276      14.011  -1.915  -5.607  1.00  0.77           O  
ATOM   2215  CG  TYR A 276      16.442  -0.175  -6.775  1.00  0.76           C  
ATOM   2216  CD1 TYR A 276      15.742   0.270  -7.894  1.00  0.74           C  
ATOM   2217  CD2 TYR A 276      16.535   0.673  -5.677  1.00  0.74           C  
ATOM   2218  CE1 TYR A 276      15.151   1.529  -7.919  1.00  0.72           C  
ATOM   2219  CE2 TYR A 276      15.947   1.934  -5.691  1.00  0.73           C  
ATOM   2220  OH  TYR A 276      14.675   3.599  -6.833  1.00  0.69           O  
ATOM   2221  CZ  TYR A 276      15.258   2.352  -6.814  1.00  0.67           C  
ATOM   2222  N   ASN A 277      15.509  -2.657  -4.152  1.00  0.79           N  
ATOM   2223  CA  ASN A 277      14.959  -2.174  -2.890  1.00  0.80           C  
ATOM   2224  C   ASN A 277      16.024  -1.485  -2.042  1.00  0.79           C  
ATOM   2225  CB  ASN A 277      14.319  -3.324  -2.109  1.00  0.77           C  
ATOM   2226  O   ASN A 277      17.106  -2.034  -1.830  1.00  0.77           O  
ATOM   2227  CG  ASN A 277      13.098  -3.893  -2.803  1.00  0.70           C  
ATOM   2228  ND2 ASN A 277      13.210  -5.125  -3.285  1.00  0.66           N  
ATOM   2229  OD1 ASN A 277      12.062  -3.230  -2.905  1.00  0.66           O  
ATOM   2230  N   LEU A 278      15.741  -0.243  -1.662  1.00  0.79           N  
ATOM   2231  CA  LEU A 278      16.751   0.555  -0.975  1.00  0.79           C  
ATOM   2232  C   LEU A 278      16.145   1.291   0.216  1.00  0.79           C  
ATOM   2233  CB  LEU A 278      17.388   1.559  -1.939  1.00  0.78           C  
ATOM   2234  O   LEU A 278      15.186   2.050   0.059  1.00  0.78           O  
ATOM   2235  CG  LEU A 278      18.381   2.549  -1.328  1.00  0.76           C  
ATOM   2236  CD1 LEU A 278      19.605   1.812  -0.794  1.00  0.74           C  
ATOM   2237  CD2 LEU A 278      18.790   3.600  -2.355  1.00  0.74           C  
ATOM   2238  N   ASN A 279      16.573   0.963   1.461  1.00  0.75           N  
ATOM   2239  CA  ASN A 279      16.359   1.779   2.651  1.00  0.76           C  
ATOM   2240  C   ASN A 279      17.411   2.879   2.774  1.00  0.75           C  
ATOM   2241  CB  ASN A 279      16.356   0.906   3.908  1.00  0.73           C  
ATOM   2242  O   ASN A 279      18.611   2.607   2.695  1.00  0.72           O  
ATOM   2243  CG  ASN A 279      15.256  -0.138   3.891  1.00  0.68           C  
ATOM   2244  ND2 ASN A 279      15.625  -1.391   4.126  1.00  0.68           N  
ATOM   2245  OD1 ASN A 279      14.085   0.180   3.667  1.00  0.68           O  
ATOM   2246  N   TYR A 280      16.887   4.177   2.709  1.00  0.75           N  
ATOM   2247  CA  TYR A 280      17.758   5.344   2.796  1.00  0.76           C  
ATOM   2248  C   TYR A 280      17.143   6.418   3.684  1.00  0.75           C  
ATOM   2249  CB  TYR A 280      18.033   5.914   1.401  1.00  0.73           C  
ATOM   2250  O   TYR A 280      15.976   6.319   4.072  1.00  0.71           O  
ATOM   2251  CG  TYR A 280      16.891   6.725   0.840  1.00  0.70           C  
ATOM   2252  CD1 TYR A 280      15.688   6.117   0.485  1.00  0.67           C  
ATOM   2253  CD2 TYR A 280      17.011   8.099   0.663  1.00  0.68           C  
ATOM   2254  CE1 TYR A 280      14.633   6.860  -0.035  1.00  0.65           C  
ATOM   2255  CE2 TYR A 280      15.962   8.851   0.144  1.00  0.66           C  
ATOM   2256  OH  TYR A 280      13.738   8.964  -0.714  1.00  0.56           O  
ATOM   2257  CZ  TYR A 280      14.779   8.224  -0.200  1.00  0.61           C  
ATOM   2258  N   GLN A 281      17.998   7.371   4.354  1.00  0.71           N  
ATOM   2259  CA  GLN A 281      17.547   8.398   5.287  1.00  0.71           C  
ATOM   2260  C   GLN A 281      16.520   9.320   4.636  1.00  0.70           C  
ATOM   2261  CB  GLN A 281      18.733   9.214   5.803  1.00  0.66           C  
ATOM   2262  O   GLN A 281      15.823  10.067   5.326  1.00  0.66           O  
ATOM   2263  CG  GLN A 281      19.389   8.627   7.045  1.00  0.62           C  
ATOM   2264  CD  GLN A 281      20.488   9.513   7.603  1.00  0.61           C  
ATOM   2265  NE2 GLN A 281      21.086   9.090   8.711  1.00  0.50           N  
ATOM   2266  OE1 GLN A 281      20.797  10.569   7.041  1.00  0.59           O  
ATOM   2267  N   GLY A 282      15.928   9.003   3.475  1.00  0.70           N  
ATOM   2268  CA  GLY A 282      14.863   9.703   2.774  1.00  0.69           C  
ATOM   2269  C   GLY A 282      15.297  11.046   2.217  1.00  0.70           C  
ATOM   2270  O   GLY A 282      16.032  11.787   2.873  1.00  0.67           O  
ATOM   2271  N   HIS A 283      15.029  11.436   1.137  1.00  0.76           N  
ATOM   2272  CA  HIS A 283      15.115  12.726   0.462  1.00  0.77           C  
ATOM   2273  C   HIS A 283      13.728  13.310   0.212  1.00  0.77           C  
ATOM   2274  CB  HIS A 283      15.873  12.590  -0.860  1.00  0.75           C  
ATOM   2275  O   HIS A 283      12.947  12.756  -0.565  1.00  0.75           O  
ATOM   2276  CG  HIS A 283      16.331  13.896  -1.426  1.00  0.72           C  
ATOM   2277  CD2 HIS A 283      17.572  14.419  -1.563  1.00  0.69           C  
ATOM   2278  ND1 HIS A 283      15.458  14.835  -1.932  1.00  0.71           N  
ATOM   2279  CE1 HIS A 283      16.145  15.882  -2.357  1.00  0.67           C  
ATOM   2280  NE2 HIS A 283      17.430  15.655  -2.145  1.00  0.65           N  
ATOM   2281  N   LEU A 284      13.314  14.378   0.875  1.00  0.77           N  
ATOM   2282  CA  LEU A 284      11.958  14.908   0.961  1.00  0.77           C  
ATOM   2283  C   LEU A 284      11.482  15.406  -0.400  1.00  0.76           C  
ATOM   2284  CB  LEU A 284      11.890  16.044   1.985  1.00  0.75           C  
ATOM   2285  O   LEU A 284      10.277  15.463  -0.658  1.00  0.74           O  
ATOM   2286  CG  LEU A 284      12.031  15.641   3.454  1.00  0.73           C  
ATOM   2287  CD1 LEU A 284      12.046  16.879   4.344  1.00  0.70           C  
ATOM   2288  CD2 LEU A 284      10.905  14.697   3.861  1.00  0.71           C  
ATOM   2289  N   LEU A 285      12.485  15.683  -1.375  1.00  0.78           N  
ATOM   2290  CA  LEU A 285      12.086  16.242  -2.662  1.00  0.78           C  
ATOM   2291  C   LEU A 285      12.070  15.165  -3.742  1.00  0.78           C  
ATOM   2292  CB  LEU A 285      13.030  17.376  -3.070  1.00  0.76           C  
ATOM   2293  O   LEU A 285      11.737  15.443  -4.896  1.00  0.75           O  
ATOM   2294  CG  LEU A 285      13.031  18.614  -2.171  1.00  0.73           C  
ATOM   2295  CD1 LEU A 285      14.025  19.646  -2.692  1.00  0.70           C  
ATOM   2296  CD2 LEU A 285      11.630  19.211  -2.082  1.00  0.70           C  
ATOM   2297  N   LEU A 286      12.419  13.917  -3.399  1.00  0.78           N  
ATOM   2298  CA  LEU A 286      12.319  12.809  -4.342  1.00  0.78           C  
ATOM   2299  C   LEU A 286      10.883  12.304  -4.438  1.00  0.78           C  
ATOM   2300  CB  LEU A 286      13.247  11.665  -3.925  1.00  0.77           C  
ATOM   2301  O   LEU A 286      10.229  12.082  -3.416  1.00  0.77           O  
ATOM   2302  CG  LEU A 286      13.324  10.472  -4.879  1.00  0.75           C  
ATOM   2303  CD1 LEU A 286      13.843  10.916  -6.242  1.00  0.72           C  
ATOM   2304  CD2 LEU A 286      14.210   9.377  -4.295  1.00  0.73           C  
ATOM   2305  N   GLU A 287      10.270  12.269  -5.566  1.00  0.77           N  
ATOM   2306  CA  GLU A 287       8.878  11.893  -5.794  1.00  0.78           C  
ATOM   2307  C   GLU A 287       8.780  10.576  -6.558  1.00  0.78           C  
ATOM   2308  CB  GLU A 287       8.140  12.998  -6.554  1.00  0.76           C  
ATOM   2309  O   GLU A 287       9.691  10.218  -7.308  1.00  0.76           O  
ATOM   2310  CG  GLU A 287       8.037  14.308  -5.787  1.00  0.72           C  
ATOM   2311  CD  GLU A 287       7.200  15.357  -6.501  1.00  0.70           C  
ATOM   2312  OE1 GLU A 287       6.854  15.153  -7.687  1.00  0.68           O  
ATOM   2313  OE2 GLU A 287       6.889  16.392  -5.871  1.00  0.65           O  
ATOM   2314  N   VAL A 288       7.761   9.817  -6.403  1.00  0.75           N  
ATOM   2315  CA  VAL A 288       7.446   8.608  -7.158  1.00  0.75           C  
ATOM   2316  C   VAL A 288       7.264   8.953  -8.634  1.00  0.75           C  
ATOM   2317  CB  VAL A 288       6.177   7.915  -6.613  1.00  0.73           C  
ATOM   2318  O   VAL A 288       6.663   9.976  -8.970  1.00  0.72           O  
ATOM   2319  CG1 VAL A 288       5.881   6.637  -7.397  1.00  0.66           C  
ATOM   2320  CG2 VAL A 288       6.335   7.607  -5.125  1.00  0.65           C  
ATOM   2321  N   GLY A 289       7.926   8.318  -9.593  1.00  0.76           N  
ATOM   2322  CA  GLY A 289       7.914   8.568 -11.025  1.00  0.76           C  
ATOM   2323  C   GLY A 289       9.156   9.288 -11.515  1.00  0.76           C  
ATOM   2324  O   GLY A 289       9.273   9.597 -12.703  1.00  0.74           O  
ATOM   2325  N   GLN A 290      10.055   9.531 -10.671  1.00  0.78           N  
ATOM   2326  CA  GLN A 290      11.312  10.171 -11.045  1.00  0.78           C  
ATOM   2327  C   GLN A 290      12.449   9.155 -11.109  1.00  0.78           C  
ATOM   2328  CB  GLN A 290      11.660  11.288 -10.061  1.00  0.76           C  
ATOM   2329  O   GLN A 290      12.432   8.151 -10.394  1.00  0.76           O  
ATOM   2330  CG  GLN A 290      10.695  12.465 -10.100  1.00  0.74           C  
ATOM   2331  CD  GLN A 290      11.077  13.570  -9.132  1.00  0.73           C  
ATOM   2332  NE2 GLN A 290      10.842  14.815  -9.532  1.00  0.70           N  
ATOM   2333  OE1 GLN A 290      11.578  13.306  -8.035  1.00  0.72           O  
ATOM   2334  N   TRP A 291      13.373   9.230 -11.992  1.00  0.78           N  
ATOM   2335  CA  TRP A 291      14.624   8.482 -12.061  1.00  0.79           C  
ATOM   2336  C   TRP A 291      15.627   9.001 -11.036  1.00  0.78           C  
ATOM   2337  CB  TRP A 291      15.223   8.564 -13.468  1.00  0.75           C  
ATOM   2338  O   TRP A 291      15.859  10.209 -10.942  1.00  0.74           O  
ATOM   2339  CG  TRP A 291      14.441   7.820 -14.507  1.00  0.68           C  
ATOM   2340  CD1 TRP A 291      13.453   8.319 -15.310  1.00  0.61           C  
ATOM   2341  CD2 TRP A 291      14.578   6.438 -14.853  1.00  0.65           C  
ATOM   2342  CE2 TRP A 291      13.641   6.167 -15.875  1.00  0.64           C  
ATOM   2343  CE3 TRP A 291      15.404   5.401 -14.397  1.00  0.75           C  
ATOM   2344  NE1 TRP A 291      12.969   7.331 -16.135  1.00  0.75           N  
ATOM   2345  CH2 TRP A 291      14.328   3.905 -15.985  1.00  0.71           C  
ATOM   2346  CZ2 TRP A 291      13.508   4.901 -16.449  1.00  0.73           C  
ATOM   2347  CZ3 TRP A 291      15.269   4.142 -14.970  1.00  0.72           C  
ATOM   2348  N   VAL A 292      16.069   8.072 -10.219  1.00  0.79           N  
ATOM   2349  CA  VAL A 292      17.120   8.393  -9.258  1.00  0.79           C  
ATOM   2350  C   VAL A 292      18.381   7.597  -9.586  1.00  0.79           C  
ATOM   2351  CB  VAL A 292      16.670   8.106  -7.808  1.00  0.77           C  
ATOM   2352  O   VAL A 292      18.300   6.461 -10.058  1.00  0.77           O  
ATOM   2353  CG1 VAL A 292      16.429   6.611  -7.603  1.00  0.70           C  
ATOM   2354  CG2 VAL A 292      17.709   8.623  -6.815  1.00  0.70           C  
ATOM   2355  N   THR A 293      19.572   8.197  -9.472  1.00  0.79           N  
ATOM   2356  CA  THR A 293      20.854   7.513  -9.592  1.00  0.79           C  
ATOM   2357  C   THR A 293      21.332   7.017  -8.230  1.00  0.79           C  
ATOM   2358  CB  THR A 293      21.923   8.433 -10.210  1.00  0.78           C  
ATOM   2359  O   THR A 293      21.405   7.790  -7.272  1.00  0.78           O  
ATOM   2360  CG2 THR A 293      23.236   7.687 -10.422  1.00  0.74           C  
ATOM   2361  OG1 THR A 293      21.453   8.920 -11.473  1.00  0.77           O  
ATOM   2362  N   ILE A 294      21.485   5.708  -8.035  1.00  0.79           N  
ATOM   2363  CA  ILE A 294      22.032   5.099  -6.827  1.00  0.79           C  
ATOM   2364  C   ILE A 294      23.523   4.827  -7.016  1.00  0.79           C  
ATOM   2365  CB  ILE A 294      21.290   3.793  -6.466  1.00  0.78           C  
ATOM   2366  O   ILE A 294      23.929   4.230  -8.016  1.00  0.76           O  
ATOM   2367  CG1 ILE A 294      19.802   4.072  -6.227  1.00  0.77           C  
ATOM   2368  CG2 ILE A 294      21.927   3.130  -5.241  1.00  0.76           C  
ATOM   2369  CD1 ILE A 294      18.965   2.820  -6.005  1.00  0.74           C  
ATOM   2370  N   GLN A 295      24.457   5.320  -6.174  1.00  0.77           N  
ATOM   2371  CA  GLN A 295      25.889   5.041  -6.139  1.00  0.77           C  
ATOM   2372  C   GLN A 295      26.256   4.206  -4.915  1.00  0.77           C  
ATOM   2373  CB  GLN A 295      26.690   6.344  -6.145  1.00  0.75           C  
ATOM   2374  O   GLN A 295      26.061   4.641  -3.779  1.00  0.75           O  
ATOM   2375  CG  GLN A 295      28.192   6.141  -6.289  1.00  0.72           C  
ATOM   2376  CD  GLN A 295      28.959   7.450  -6.341  1.00  0.71           C  
ATOM   2377  NE2 GLN A 295      29.919   7.538  -7.255  1.00  0.65           N  
ATOM   2378  OE1 GLN A 295      28.690   8.373  -5.567  1.00  0.69           O  
ATOM   2379  N   THR A 296      26.630   2.948  -4.955  1.00  0.74           N  
ATOM   2380  CA  THR A 296      26.981   2.015  -3.890  1.00  0.74           C  
ATOM   2381  C   THR A 296      28.330   2.378  -3.276  1.00  0.74           C  
ATOM   2382  CB  THR A 296      27.023   0.565  -4.408  1.00  0.72           C  
ATOM   2383  O   THR A 296      29.070   3.194  -3.829  1.00  0.72           O  
ATOM   2384  CG2 THR A 296      25.769   0.232  -5.210  1.00  0.69           C  
ATOM   2385  OG1 THR A 296      28.172   0.397  -5.248  1.00  0.72           O  
ATOM   2386  N   ASN A 297      28.733   1.703  -2.094  1.00  0.69           N  
ATOM   2387  CA  ASN A 297      30.017   1.878  -1.424  1.00  0.69           C  
ATOM   2388  C   ASN A 297      31.171   1.366  -2.280  1.00  0.68           C  
ATOM   2389  CB  ASN A 297      30.013   1.177  -0.064  1.00  0.66           C  
ATOM   2390  O   ASN A 297      32.333   1.683  -2.019  1.00  0.66           O  
ATOM   2391  CG  ASN A 297      29.812  -0.322  -0.180  1.00  0.63           C  
ATOM   2392  ND2 ASN A 297      30.181  -1.052   0.865  1.00  0.62           N  
ATOM   2393  OD1 ASN A 297      29.331  -0.818  -1.202  1.00  0.62           O  
ATOM   2394  N   LYS A 298      30.974   0.628  -3.414  1.00  0.69           N  
ATOM   2395  CA  LYS A 298      31.961   0.175  -4.389  1.00  0.69           C  
ATOM   2396  C   LYS A 298      32.010   1.108  -5.596  1.00  0.69           C  
ATOM   2397  CB  LYS A 298      31.652  -1.253  -4.842  1.00  0.66           C  
ATOM   2398  O   LYS A 298      32.621   0.780  -6.616  1.00  0.68           O  
ATOM   2399  CG  LYS A 298      31.785  -2.294  -3.741  1.00  0.62           C  
ATOM   2400  CD  LYS A 298      31.598  -3.706  -4.281  1.00  0.63           C  
ATOM   2401  CE  LYS A 298      31.743  -4.750  -3.183  1.00  0.56           C  
ATOM   2402  NZ  LYS A 298      31.493  -6.131  -3.694  1.00  0.50           N  
ATOM   2403  N   LYS A 299      31.369   2.432  -5.638  1.00  0.71           N  
ATOM   2404  CA  LYS A 299      31.285   3.443  -6.688  1.00  0.71           C  
ATOM   2405  C   LYS A 299      30.541   2.907  -7.908  1.00  0.71           C  
ATOM   2406  CB  LYS A 299      32.682   3.916  -7.092  1.00  0.66           C  
ATOM   2407  O   LYS A 299      30.688   3.436  -9.012  1.00  0.69           O  
ATOM   2408  CG  LYS A 299      33.465   4.569  -5.962  1.00  0.63           C  
ATOM   2409  CD  LYS A 299      34.787   5.141  -6.456  1.00  0.62           C  
ATOM   2410  CE  LYS A 299      35.558   5.821  -5.333  1.00  0.57           C  
ATOM   2411  NZ  LYS A 299      36.859   6.378  -5.812  1.00  0.50           N  
ATOM   2412  N   GLU A 300      29.767   1.888  -7.795  1.00  0.74           N  
ATOM   2413  CA  GLU A 300      28.853   1.505  -8.867  1.00  0.75           C  
ATOM   2414  C   GLU A 300      27.595   2.367  -8.855  1.00  0.75           C  
ATOM   2415  CB  GLU A 300      28.479   0.025  -8.752  1.00  0.72           C  
ATOM   2416  O   GLU A 300      26.984   2.567  -7.803  1.00  0.73           O  
ATOM   2417  CG  GLU A 300      29.650  -0.924  -8.959  1.00  0.67           C  
ATOM   2418  CD  GLU A 300      29.284  -2.384  -8.744  1.00  0.65           C  
ATOM   2419  OE1 GLU A 300      28.156  -2.666  -8.280  1.00  0.64           O  
ATOM   2420  OE2 GLU A 300      30.133  -3.254  -9.043  1.00  0.60           O  
ATOM   2421  N   THR A 301      27.285   3.145 -10.015  1.00  0.76           N  
ATOM   2422  CA  THR A 301      26.097   3.971 -10.197  1.00  0.76           C  
ATOM   2423  C   THR A 301      25.097   3.283 -11.122  1.00  0.76           C  
ATOM   2424  CB  THR A 301      26.460   5.354 -10.768  1.00  0.73           C  
ATOM   2425  O   THR A 301      25.484   2.676 -12.122  1.00  0.74           O  
ATOM   2426  CG2 THR A 301      27.369   6.121  -9.813  1.00  0.66           C  
ATOM   2427  OG1 THR A 301      27.135   5.186 -12.021  1.00  0.70           O  
ATOM   2428  N   PHE A 302      23.806   3.033 -10.795  1.00  0.77           N  
ATOM   2429  CA  PHE A 302      22.728   2.601 -11.676  1.00  0.78           C  
ATOM   2430  C   PHE A 302      21.481   3.451 -11.463  1.00  0.78           C  
ATOM   2431  CB  PHE A 302      22.402   1.123 -11.443  1.00  0.75           C  
ATOM   2432  O   PHE A 302      21.209   3.895 -10.345  1.00  0.76           O  
ATOM   2433  CG  PHE A 302      22.166   0.773  -9.998  1.00  0.72           C  
ATOM   2434  CD1 PHE A 302      23.234   0.523  -9.146  1.00  0.68           C  
ATOM   2435  CD2 PHE A 302      20.875   0.695  -9.492  1.00  0.69           C  
ATOM   2436  CE1 PHE A 302      23.019   0.199  -7.808  1.00  0.66           C  
ATOM   2437  CE2 PHE A 302      20.652   0.373  -8.157  1.00  0.67           C  
ATOM   2438  CZ  PHE A 302      21.726   0.124  -7.317  1.00  0.63           C  
ATOM   2439  N   LYS A 303      20.966   3.914 -12.558  1.00  0.78           N  
ATOM   2440  CA  LYS A 303      19.740   4.705 -12.621  1.00  0.79           C  
ATOM   2441  C   LYS A 303      18.505   3.812 -12.543  1.00  0.78           C  
ATOM   2442  CB  LYS A 303      19.704   5.538 -13.903  1.00  0.75           C  
ATOM   2443  O   LYS A 303      18.412   2.809 -13.254  1.00  0.75           O  
ATOM   2444  CG  LYS A 303      20.532   6.813 -13.836  1.00  0.70           C  
ATOM   2445  CD  LYS A 303      20.287   7.703 -15.048  1.00  0.69           C  
ATOM   2446  CE  LYS A 303      21.100   8.988 -14.973  1.00  0.63           C  
ATOM   2447  NZ  LYS A 303      20.806   9.898 -16.120  1.00  0.55           N  
ATOM   2448  N   VAL A 304      17.694   4.086 -11.652  1.00  0.79           N  
ATOM   2449  CA  VAL A 304      16.500   3.276 -11.431  1.00  0.79           C  
ATOM   2450  C   VAL A 304      15.296   4.184 -11.192  1.00  0.79           C  
ATOM   2451  CB  VAL A 304      16.683   2.308 -10.241  1.00  0.78           C  
ATOM   2452  O   VAL A 304      15.442   5.295 -10.676  1.00  0.79           O  
ATOM   2453  CG1 VAL A 304      17.753   1.264 -10.553  1.00  0.74           C  
ATOM   2454  CG2 VAL A 304      17.041   3.083  -8.974  1.00  0.74           C  
ATOM   2455  N   PRO A 305      14.241   3.942 -11.754  1.00  0.80           N  
ATOM   2456  CA  PRO A 305      13.036   4.722 -11.462  1.00  0.80           C  
ATOM   2457  C   PRO A 305      12.522   4.504 -10.040  1.00  0.80           C  
ATOM   2458  CB  PRO A 305      12.026   4.211 -12.492  1.00  0.79           C  
ATOM   2459  O   PRO A 305      12.647   3.404  -9.497  1.00  0.79           O  
ATOM   2460  CG  PRO A 305      12.423   2.792 -12.745  1.00  0.77           C  
ATOM   2461  CD  PRO A 305      13.913   2.681 -12.598  1.00  0.76           C  
ATOM   2462  N   VAL A 306      12.096   5.542  -9.372  1.00  0.79           N  
ATOM   2463  CA  VAL A 306      11.408   5.435  -8.089  1.00  0.79           C  
ATOM   2464  C   VAL A 306       9.938   5.091  -8.318  1.00  0.79           C  
ATOM   2465  CB  VAL A 306      11.529   6.740  -7.270  1.00  0.78           C  
ATOM   2466  O   VAL A 306       9.155   5.941  -8.750  1.00  0.77           O  
ATOM   2467  CG1 VAL A 306      10.796   6.609  -5.936  1.00  0.77           C  
ATOM   2468  CG2 VAL A 306      12.998   7.093  -7.044  1.00  0.76           C  
ATOM   2469  N   LEU A 307       9.526   3.843  -8.196  1.00  0.78           N  
ATOM   2470  CA  LEU A 307       8.168   3.379  -8.457  1.00  0.78           C  
ATOM   2471  C   LEU A 307       7.350   3.340  -7.170  1.00  0.77           C  
ATOM   2472  CB  LEU A 307       8.190   1.991  -9.102  1.00  0.76           C  
ATOM   2473  O   LEU A 307       6.123   3.461  -7.205  1.00  0.75           O  
ATOM   2474  CG  LEU A 307       8.903   1.882 -10.451  1.00  0.74           C  
ATOM   2475  CD1 LEU A 307       8.761   0.471 -11.013  1.00  0.71           C  
ATOM   2476  CD2 LEU A 307       8.354   2.912 -11.432  1.00  0.72           C  
ATOM   2477  N   SER A 308       7.911   3.132  -6.060  1.00  0.77           N  
ATOM   2478  CA  SER A 308       7.293   3.228  -4.741  1.00  0.77           C  
ATOM   2479  C   SER A 308       8.221   3.913  -3.744  1.00  0.77           C  
ATOM   2480  CB  SER A 308       6.913   1.839  -4.226  1.00  0.75           C  
ATOM   2481  O   SER A 308       9.436   3.706  -3.775  1.00  0.76           O  
ATOM   2482  OG  SER A 308       6.471   1.906  -2.881  1.00  0.69           O  
ATOM   2483  N   GLN A 309       7.678   4.794  -3.004  1.00  0.80           N  
ATOM   2484  CA  GLN A 309       8.402   5.531  -1.973  1.00  0.81           C  
ATOM   2485  C   GLN A 309       7.619   5.558  -0.664  1.00  0.80           C  
ATOM   2486  CB  GLN A 309       8.696   6.958  -2.439  1.00  0.79           C  
ATOM   2487  O   GLN A 309       6.414   5.818  -0.660  1.00  0.78           O  
ATOM   2488  CG  GLN A 309       9.583   7.746  -1.485  1.00  0.75           C  
ATOM   2489  CD  GLN A 309       9.917   9.132  -2.004  1.00  0.73           C  
ATOM   2490  NE2 GLN A 309      11.129   9.596  -1.718  1.00  0.69           N  
ATOM   2491  OE1 GLN A 309       9.094   9.780  -2.658  1.00  0.72           O  
ATOM   2492  N   SER A 310       8.149   5.129   0.411  1.00  0.79           N  
ATOM   2493  CA  SER A 310       7.581   5.245   1.750  1.00  0.79           C  
ATOM   2494  C   SER A 310       8.496   6.045   2.671  1.00  0.78           C  
ATOM   2495  CB  SER A 310       7.329   3.860   2.348  1.00  0.76           C  
ATOM   2496  O   SER A 310       9.721   5.926   2.595  1.00  0.76           O  
ATOM   2497  OG  SER A 310       8.547   3.158   2.523  1.00  0.70           O  
ATOM   2498  N   PHE A 311       7.997   7.028   3.405  1.00  0.80           N  
ATOM   2499  CA  PHE A 311       8.653   7.836   4.426  1.00  0.81           C  
ATOM   2500  C   PHE A 311       8.120   7.495   5.812  1.00  0.80           C  
ATOM   2501  CB  PHE A 311       8.457   9.328   4.140  1.00  0.79           C  
ATOM   2502  O   PHE A 311       6.912   7.331   5.995  1.00  0.76           O  
ATOM   2503  CG  PHE A 311       9.098   9.791   2.860  1.00  0.76           C  
ATOM   2504  CD1 PHE A 311      10.467  10.021   2.796  1.00  0.73           C  
ATOM   2505  CD2 PHE A 311       8.332   9.996   1.720  1.00  0.73           C  
ATOM   2506  CE1 PHE A 311      11.064  10.449   1.612  1.00  0.73           C  
ATOM   2507  CE2 PHE A 311       8.921  10.424   0.534  1.00  0.72           C  
ATOM   2508  CZ  PHE A 311      10.287  10.651   0.482  1.00  0.71           C  
ATOM   2509  N   ILE A 312       8.928   7.154   6.715  1.00  0.75           N  
ATOM   2510  CA  ILE A 312       8.571   7.015   8.123  1.00  0.75           C  
ATOM   2511  C   ILE A 312       9.305   8.071   8.947  1.00  0.74           C  
ATOM   2512  CB  ILE A 312       8.897   5.600   8.652  1.00  0.72           C  
ATOM   2513  O   ILE A 312      10.535   8.152   8.911  1.00  0.72           O  
ATOM   2514  CG1 ILE A 312       8.179   4.538   7.811  1.00  0.67           C  
ATOM   2515  CG2 ILE A 312       8.517   5.476  10.130  1.00  0.67           C  
ATOM   2516  CD1 ILE A 312       8.603   3.110   8.125  1.00  0.65           C  
ATOM   2517  N   PHE A 313       8.574   8.982   9.496  1.00  0.74           N  
ATOM   2518  CA  PHE A 313       9.042   9.950  10.480  1.00  0.73           C  
ATOM   2519  C   PHE A 313       8.782   9.451  11.896  1.00  0.71           C  
ATOM   2520  CB  PHE A 313       8.361  11.306  10.268  1.00  0.70           C  
ATOM   2521  O   PHE A 313       7.634   9.411  12.346  1.00  0.66           O  
ATOM   2522  CG  PHE A 313       8.908  12.403  11.141  1.00  0.68           C  
ATOM   2523  CD1 PHE A 313       9.999  13.159  10.730  1.00  0.66           C  
ATOM   2524  CD2 PHE A 313       8.331  12.678  12.374  1.00  0.67           C  
ATOM   2525  CE1 PHE A 313      10.508  14.174  11.537  1.00  0.70           C  
ATOM   2526  CE2 PHE A 313       8.834  13.691  13.186  1.00  0.68           C  
ATOM   2527  CZ  PHE A 313       9.922  14.438  12.765  1.00  0.68           C  
ATOM   2528  N   LYS A 314       9.740   8.612  12.365  1.00  0.69           N  
ATOM   2529  CA  LYS A 314       9.823   8.101  13.731  1.00  0.68           C  
ATOM   2530  C   LYS A 314      11.218   8.312  14.312  1.00  0.64           C  
ATOM   2531  CB  LYS A 314       9.458   6.616  13.771  1.00  0.61           C  
ATOM   2532  O   LYS A 314      12.160   7.602  13.953  1.00  0.58           O  
ATOM   2533  CG  LYS A 314       9.303   6.055  15.177  1.00  0.57           C  
ATOM   2534  CD  LYS A 314       8.824   4.610  15.153  1.00  0.57           C  
ATOM   2535  CE  LYS A 314       8.615   4.065  16.559  1.00  0.61           C  
ATOM   2536  NZ  LYS A 314       7.934   2.736  16.543  1.00  0.52           N  
ATOM   2537  N   GLY A 315      11.434   9.327  15.030  1.00  0.62           N  
ATOM   2538  CA  GLY A 315      12.753   9.615  15.569  1.00  0.60           C  
ATOM   2539  C   GLY A 315      13.752  10.036  14.507  1.00  0.60           C  
ATOM   2540  O   GLY A 315      14.926  10.261  14.807  1.00  0.57           O  
ATOM   2541  N   GLY A 316      13.312  10.342  13.269  1.00  0.62           N  
ATOM   2542  CA  GLY A 316      13.989  10.740  12.045  1.00  0.63           C  
ATOM   2543  C   GLY A 316      13.315  10.213  10.792  1.00  0.63           C  
ATOM   2544  O   GLY A 316      12.341   9.462  10.874  1.00  0.61           O  
ATOM   2545  N   LEU A 317      13.649  10.729   9.727  1.00  0.71           N  
ATOM   2546  CA  LEU A 317      13.053  10.384   8.441  1.00  0.71           C  
ATOM   2547  C   LEU A 317      13.753   9.177   7.824  1.00  0.70           C  
ATOM   2548  CB  LEU A 317      13.123  11.574   7.481  1.00  0.67           C  
ATOM   2549  O   LEU A 317      14.965   9.205   7.600  1.00  0.67           O  
ATOM   2550  CG  LEU A 317      12.425  11.399   6.131  1.00  0.63           C  
ATOM   2551  CD1 LEU A 317      10.912  11.360   6.318  1.00  0.59           C  
ATOM   2552  CD2 LEU A 317      12.823  12.517   5.174  1.00  0.62           C  
ATOM   2553  N   ARG A 318      13.151   8.105   7.832  1.00  0.73           N  
ATOM   2554  CA  ARG A 318      13.526   6.922   7.065  1.00  0.75           C  
ATOM   2555  C   ARG A 318      12.675   6.794   5.805  1.00  0.74           C  
ATOM   2556  CB  ARG A 318      13.389   5.661   7.920  1.00  0.70           C  
ATOM   2557  O   ARG A 318      11.460   6.996   5.847  1.00  0.72           O  
ATOM   2558  CG  ARG A 318      14.300   5.640   9.137  1.00  0.65           C  
ATOM   2559  CD  ARG A 318      14.168   4.339   9.918  1.00  0.64           C  
ATOM   2560  NE  ARG A 318      14.927   4.380  11.165  1.00  0.52           N  
ATOM   2561  NH1 ARG A 318      14.538   2.171  11.715  1.00  0.39           N  
ATOM   2562  NH2 ARG A 318      15.795   3.497  13.099  1.00  0.35           N  
ATOM   2563  CZ  ARG A 318      15.085   3.349  11.990  1.00  0.54           C  
ATOM   2564  N   GLY A 319      13.341   6.714   4.644  1.00  0.75           N  
ATOM   2565  CA  GLY A 319      12.697   6.510   3.356  1.00  0.75           C  
ATOM   2566  C   GLY A 319      13.033   5.171   2.727  1.00  0.75           C  
ATOM   2567  O   GLY A 319      14.110   4.621   2.962  1.00  0.72           O  
ATOM   2568  N   ARG A 320      12.206   4.507   2.205  1.00  0.77           N  
ATOM   2569  CA  ARG A 320      12.354   3.325   1.362  1.00  0.77           C  
ATOM   2570  C   ARG A 320      11.878   3.603  -0.060  1.00  0.77           C  
ATOM   2571  CB  ARG A 320      11.582   2.143   1.952  1.00  0.75           C  
ATOM   2572  O   ARG A 320      10.773   4.110  -0.262  1.00  0.76           O  
ATOM   2573  CG  ARG A 320      11.745   0.849   1.171  1.00  0.71           C  
ATOM   2574  CD  ARG A 320      10.980  -0.298   1.815  1.00  0.70           C  
ATOM   2575  NE  ARG A 320      11.069  -1.519   1.019  1.00  0.58           N  
ATOM   2576  NH1 ARG A 320       9.782  -2.794   2.454  1.00  0.48           N  
ATOM   2577  NH2 ARG A 320      10.643  -3.726   0.544  1.00  0.44           N  
ATOM   2578  CZ  ARG A 320      10.498  -2.677   1.341  1.00  0.61           C  
ATOM   2579  N   ILE A 321      12.779   3.475  -1.058  1.00  0.75           N  
ATOM   2580  CA  ILE A 321      12.420   3.536  -2.471  1.00  0.75           C  
ATOM   2581  C   ILE A 321      12.619   2.166  -3.114  1.00  0.75           C  
ATOM   2582  CB  ILE A 321      13.248   4.605  -3.219  1.00  0.74           C  
ATOM   2583  O   ILE A 321      13.476   1.390  -2.684  1.00  0.73           O  
ATOM   2584  CG1 ILE A 321      14.747   4.359  -3.014  1.00  0.73           C  
ATOM   2585  CG2 ILE A 321      12.856   6.012  -2.758  1.00  0.72           C  
ATOM   2586  CD1 ILE A 321      15.643   5.280  -3.831  1.00  0.70           C  
ATOM   2587  N   SER A 322      11.704   1.703  -3.851  1.00  0.78           N  
ATOM   2588  CA  SER A 322      11.773   0.407  -4.518  1.00  0.78           C  
ATOM   2589  C   SER A 322      11.242   0.490  -5.945  1.00  0.78           C  
ATOM   2590  CB  SER A 322      10.985  -0.642  -3.732  1.00  0.76           C  
ATOM   2591  O   SER A 322      10.410   1.345  -6.254  1.00  0.76           O  
ATOM   2592  OG  SER A 322       9.592  -0.391  -3.814  1.00  0.70           O  
ATOM   2593  N   ALA A 323      11.779  -0.107  -6.784  1.00  0.72           N  
ATOM   2594  CA  ALA A 323      11.268  -0.544  -8.080  1.00  0.72           C  
ATOM   2595  C   ALA A 323      11.239  -2.067  -8.173  1.00  0.71           C  
ATOM   2596  CB  ALA A 323      12.114   0.039  -9.210  1.00  0.69           C  
ATOM   2597  O   ALA A 323      12.074  -2.670  -8.852  1.00  0.66           O  
ATOM   2598  N   ASP A 324      10.607  -2.707  -7.135  1.00  0.60           N  
ATOM   2599  CA  ASP A 324      10.541  -4.159  -6.998  1.00  0.59           C  
ATOM   2600  C   ASP A 324       9.618  -4.768  -8.050  1.00  0.59           C  
ATOM   2601  CB  ASP A 324      10.065  -4.543  -5.595  1.00  0.54           C  
ATOM   2602  O   ASP A 324       8.424  -4.462  -8.090  1.00  0.55           O  
ATOM   2603  CG  ASP A 324      10.795  -5.751  -5.032  1.00  0.50           C  
ATOM   2604  OD1 ASP A 324      11.506  -6.442  -5.792  1.00  0.51           O  
ATOM   2605  OD2 ASP A 324      10.654  -6.014  -3.818  1.00  0.54           O  
ATOM   2606  N   SER A 325      10.022  -4.957  -9.222  1.00  0.54           N  
ATOM   2607  CA  SER A 325       9.357  -5.837 -10.178  1.00  0.52           C  
ATOM   2608  C   SER A 325       9.922  -7.252 -10.113  1.00  0.54           C  
ATOM   2609  CB  SER A 325       9.497  -5.288 -11.599  1.00  0.49           C  
ATOM   2610  O   SER A 325      11.117  -7.459 -10.333  1.00  0.51           O  
ATOM   2611  OG  SER A 325      10.859  -5.062 -11.919  1.00  0.49           O  
ATOM   2612  N   LYS A 326       9.633  -8.084  -8.987  1.00  0.43           N  
ATOM   2613  CA  LYS A 326       9.966  -9.495  -9.158  1.00  0.41           C  
ATOM   2614  C   LYS A 326       9.870  -9.909 -10.623  1.00  0.43           C  
ATOM   2615  CB  LYS A 326       9.047 -10.371  -8.305  1.00  0.40           C  
ATOM   2616  O   LYS A 326       8.864  -9.644 -11.284  1.00  0.40           O  
ATOM   2617  CG  LYS A 326       9.461 -10.463  -6.843  1.00  0.37           C  
ATOM   2618  CD  LYS A 326       8.583 -11.441  -6.074  1.00  0.39           C  
ATOM   2619  CE  LYS A 326       8.972 -11.506  -4.603  1.00  0.33           C  
ATOM   2620  NZ  LYS A 326       8.106 -12.455  -3.842  1.00  0.34           N  
ATOM   2621  N   ALA A 327      10.912 -10.064 -11.313  1.00  0.41           N  
ATOM   2622  CA  ALA A 327      11.164 -10.907 -12.479  1.00  0.41           C  
ATOM   2623  C   ALA A 327      10.195 -12.086 -12.523  1.00  0.41           C  
ATOM   2624  CB  ALA A 327      12.606 -11.408 -12.472  1.00  0.38           C  
ATOM   2625  O   ALA A 327      10.205 -12.939 -11.633  1.00  0.38           O  
ATOM   2626  N   GLY A 328       8.977 -12.067 -12.742  1.00  0.34           N  
ATOM   2627  CA  GLY A 328       8.135 -13.170 -13.178  1.00  0.35           C  
ATOM   2628  C   GLY A 328       8.731 -13.958 -14.329  1.00  0.34           C  
ATOM   2629  O   GLY A 328       8.850 -13.444 -15.443  1.00  0.33           O  
ATOM   2630  N   ASN A 329       9.557 -15.011 -13.952  1.00  0.34           N  
ATOM   2631  CA  ASN A 329       9.435 -16.448 -14.168  1.00  0.36           C  
ATOM   2632  C   ASN A 329       9.566 -17.224 -12.861  1.00  0.34           C  
ATOM   2633  CB  ASN A 329      10.478 -16.930 -15.179  1.00  0.32           C  
ATOM   2634  O   ASN A 329      10.675 -17.431 -12.365  1.00  0.32           O  
ATOM   2635  CG  ASN A 329      10.095 -16.611 -16.610  1.00  0.31           C  
ATOM   2636  ND2 ASN A 329      11.048 -16.750 -17.524  1.00  0.27           N  
ATOM   2637  OD1 ASN A 329       8.952 -16.242 -16.892  1.00  0.34           O  
ATOM   2638  N   ASP A 330       9.158 -16.793 -11.698  1.00  0.32           N  
ATOM   2639  CA  ASP A 330       9.009 -17.907 -10.767  1.00  0.33           C  
ATOM   2640  C   ASP A 330       7.612 -18.518 -10.861  1.00  0.32           C  
ATOM   2641  CB  ASP A 330       9.287 -17.450  -9.333  1.00  0.30           C  
ATOM   2642  O   ASP A 330       6.610 -17.811 -10.732  1.00  0.30           O  
ATOM   2643  CG  ASP A 330      10.731 -17.662  -8.913  1.00  0.29           C  
ATOM   2644  OD1 ASP A 330      11.470 -18.385  -9.615  1.00  0.32           O  
ATOM   2645  OD2 ASP A 330      11.132 -17.103  -7.869  1.00  0.30           O  
ATOM   2646  N   THR A 331       7.235 -19.244 -12.001  1.00  0.35           N  
ATOM   2647  CA  THR A 331       6.398 -20.400 -11.701  1.00  0.35           C  
ATOM   2648  C   THR A 331       5.925 -20.365 -10.250  1.00  0.35           C  
ATOM   2649  CB  THR A 331       7.149 -21.718 -11.967  1.00  0.32           C  
ATOM   2650  O   THR A 331       6.742 -20.346  -9.326  1.00  0.33           O  
ATOM   2651  CG2 THR A 331       6.494 -22.506 -13.096  1.00  0.32           C  
ATOM   2652  OG1 THR A 331       8.504 -21.424 -12.327  1.00  0.31           O  
ATOM   2653  N   GLN A 332       4.978 -19.526  -9.740  1.00  0.33           N  
ATOM   2654  CA  GLN A 332       4.108 -20.169  -8.761  1.00  0.35           C  
ATOM   2655  C   GLN A 332       4.316 -21.681  -8.749  1.00  0.33           C  
ATOM   2656  CB  GLN A 332       2.642 -19.843  -9.050  1.00  0.31           C  
ATOM   2657  O   GLN A 332       4.090 -22.351  -9.759  1.00  0.31           O  
ATOM   2658  CG  GLN A 332       2.089 -18.700  -8.209  1.00  0.32           C  
ATOM   2659  CD  GLN A 332       0.620 -18.432  -8.477  1.00  0.38           C  
ATOM   2660  NE2 GLN A 332       0.008 -17.596  -7.645  1.00  0.35           N  
ATOM   2661  OE1 GLN A 332       0.039 -18.971  -9.425  1.00  0.44           O  
ATOM   2662  N   TYR A 333       5.569 -22.249  -8.195  1.00  0.35           N  
ATOM   2663  CA  TYR A 333       5.408 -23.454  -7.389  1.00  0.35           C  
ATOM   2664  C   TYR A 333       4.173 -23.355  -6.501  1.00  0.35           C  
ATOM   2665  CB  TYR A 333       6.651 -23.696  -6.528  1.00  0.32           C  
ATOM   2666  O   TYR A 333       4.031 -22.405  -5.728  1.00  0.33           O  
ATOM   2667  CG  TYR A 333       7.820 -24.265  -7.296  1.00  0.32           C  
ATOM   2668  CD1 TYR A 333       7.908 -25.630  -7.559  1.00  0.32           C  
ATOM   2669  CD2 TYR A 333       8.838 -23.439  -7.760  1.00  0.34           C  
ATOM   2670  CE1 TYR A 333       8.984 -26.159  -8.265  1.00  0.36           C  
ATOM   2671  CE2 TYR A 333       9.918 -23.956  -8.467  1.00  0.38           C  
ATOM   2672  OH  TYR A 333      11.049 -25.833  -9.414  1.00  0.28           O  
ATOM   2673  CZ  TYR A 333       9.982 -25.315  -8.714  1.00  0.31           C  
ATOM   2674  N   SER A 334       2.846 -23.688  -6.956  1.00  0.35           N  
ATOM   2675  CA  SER A 334       2.017 -24.613  -6.191  1.00  0.36           C  
ATOM   2676  C   SER A 334       2.645 -24.927  -4.837  1.00  0.35           C  
ATOM   2677  CB  SER A 334       1.797 -25.909  -6.973  1.00  0.33           C  
ATOM   2678  O   SER A 334       3.799 -25.355  -4.766  1.00  0.33           O  
ATOM   2679  OG  SER A 334       2.929 -26.755  -6.872  1.00  0.33           O  
ATOM   2680  N   TYR A 335       2.582 -24.122  -3.731  1.00  0.33           N  
ATOM   2681  CA  TYR A 335       2.467 -24.496  -2.326  1.00  0.36           C  
ATOM   2682  C   TYR A 335       1.974 -25.930  -2.181  1.00  0.33           C  
ATOM   2683  CB  TYR A 335       1.521 -23.541  -1.591  1.00  0.30           C  
ATOM   2684  O   TYR A 335       0.832 -26.239  -2.531  1.00  0.30           O  
ATOM   2685  CG  TYR A 335       2.026 -23.111  -0.235  1.00  0.30           C  
ATOM   2686  CD1 TYR A 335       1.675 -23.814   0.915  1.00  0.30           C  
ATOM   2687  CD2 TYR A 335       2.852 -22.001  -0.101  1.00  0.33           C  
ATOM   2688  CE1 TYR A 335       2.136 -23.420   2.167  1.00  0.36           C  
ATOM   2689  CE2 TYR A 335       3.319 -21.597   1.146  1.00  0.38           C  
ATOM   2690  OH  TYR A 335       3.415 -21.918   3.509  1.00  0.25           O  
ATOM   2691  CZ  TYR A 335       2.956 -22.313   2.272  1.00  0.31           C  
ATOM   2692  N   GLU A 336       2.745 -26.958  -2.617  1.00  0.34           N  
ATOM   2693  CA  GLU A 336       2.799 -28.196  -1.845  1.00  0.36           C  
ATOM   2694  C   GLU A 336       3.219 -27.928  -0.402  1.00  0.34           C  
ATOM   2695  CB  GLU A 336       3.759 -29.194  -2.496  1.00  0.33           C  
ATOM   2696  O   GLU A 336       4.388 -27.645  -0.133  1.00  0.34           O  
ATOM   2697  CG  GLU A 336       3.074 -30.199  -3.411  1.00  0.34           C  
ATOM   2698  CD  GLU A 336       4.030 -31.222  -4.003  1.00  0.40           C  
ATOM   2699  OE1 GLU A 336       5.261 -31.080  -3.818  1.00  0.48           O  
ATOM   2700  OE2 GLU A 336       3.546 -32.172  -4.656  1.00  0.45           O  
ATOM   2701  N   GLY A 337       2.423 -27.324   0.377  1.00  0.41           N  
ATOM   2702  CA  GLY A 337       2.432 -27.481   1.822  1.00  0.40           C  
ATOM   2703  C   GLY A 337       1.983 -28.857   2.276  1.00  0.40           C  
ATOM   2704  O   GLY A 337       1.033 -29.419   1.725  1.00  0.36           O  
ATOM   2705  N   THR A 338       2.970 -29.894   2.595  1.00  0.45           N  
ATOM   2706  CA  THR A 338       2.833 -30.911   3.633  1.00  0.45           C  
ATOM   2707  C   THR A 338       1.371 -31.084   4.031  1.00  0.45           C  
ATOM   2708  CB  THR A 338       3.669 -30.555   4.877  1.00  0.41           C  
ATOM   2709  O   THR A 338       0.952 -32.177   4.417  1.00  0.41           O  
ATOM   2710  CG2 THR A 338       4.225 -31.810   5.543  1.00  0.42           C  
ATOM   2711  OG1 THR A 338       4.759 -29.711   4.487  1.00  0.43           O  
ATOM   2712  N   ILE A 339       0.333 -30.807   2.856  1.00  0.38           N  
ATOM   2713  CA  ILE A 339      -1.036 -31.305   2.777  1.00  0.38           C  
ATOM   2714  C   ILE A 339      -1.469 -31.393   1.316  1.00  0.38           C  
ATOM   2715  CB  ILE A 339      -2.011 -30.407   3.572  1.00  0.34           C  
ATOM   2716  O   ILE A 339      -2.216 -32.298   0.936  1.00  0.34           O  
ATOM   2717  CG1 ILE A 339      -1.768 -30.559   5.078  1.00  0.35           C  
ATOM   2718  CG2 ILE A 339      -3.463 -30.738   3.215  1.00  0.35           C  
ATOM   2719  CD1 ILE A 339      -2.525 -29.551   5.932  1.00  0.30           C  
ATOM   2720  N   THR A 340      -0.604 -31.191   0.238  1.00  0.37           N  
ATOM   2721  CA  THR A 340      -0.855 -31.439  -1.177  1.00  0.37           C  
ATOM   2722  C   THR A 340       0.263 -32.281  -1.785  1.00  0.37           C  
ATOM   2723  CB  THR A 340      -0.991 -30.119  -1.960  1.00  0.35           C  
ATOM   2724  O   THR A 340       0.044 -33.001  -2.762  1.00  0.35           O  
ATOM   2725  CG2 THR A 340      -2.345 -30.029  -2.654  1.00  0.36           C  
ATOM   2726  OG1 THR A 340      -0.856 -29.017  -1.054  1.00  0.35           O  
ATOM   2727  N   LYS A 341       1.232 -32.691  -1.152  1.00  0.45           N  
ATOM   2728  CA  LYS A 341       2.070 -33.870  -1.347  1.00  0.44           C  
ATOM   2729  C   LYS A 341       1.549 -35.055  -0.538  1.00  0.44           C  
ATOM   2730  CB  LYS A 341       3.519 -33.569  -0.960  1.00  0.42           C  
ATOM   2731  O   LYS A 341       1.759 -36.210  -0.914  1.00  0.41           O  
ATOM   2732  CG  LYS A 341       4.485 -33.563  -2.135  1.00  0.42           C  
ATOM   2733  CD  LYS A 341       5.918 -33.314  -1.680  1.00  0.45           C  
ATOM   2734  CE  LYS A 341       6.883 -33.292  -2.858  1.00  0.42           C  
ATOM   2735  NZ  LYS A 341       8.284 -33.016  -2.420  1.00  0.41           N  
ATOM   2736  N   GLN A 342       0.306 -35.007  -0.095  1.00  0.43           N  
ATOM   2737  CA  GLN A 342      -0.619 -36.033   0.374  1.00  0.43           C  
ATOM   2738  C   GLN A 342      -2.018 -35.815  -0.195  1.00  0.42           C  
ATOM   2739  CB  GLN A 342      -0.671 -36.051   1.903  1.00  0.39           C  
ATOM   2740  O   GLN A 342      -2.795 -36.763  -0.327  1.00  0.39           O  
ATOM   2741  CG  GLN A 342       0.322 -37.013   2.541  1.00  0.39           C  
ATOM   2742  CD  GLN A 342       0.214 -37.050   4.054  1.00  0.45           C  
ATOM   2743  NE2 GLN A 342       0.778 -38.087   4.663  1.00  0.36           N  
ATOM   2744  OE1 GLN A 342      -0.370 -36.153   4.670  1.00  0.48           O  
ATOM   2745  N   ILE A 343      -2.132 -35.071  -1.351  1.00  0.41           N  
ATOM   2746  CA  ILE A 343      -3.239 -35.186  -2.294  1.00  0.40           C  
ATOM   2747  C   ILE A 343      -2.698 -35.250  -3.720  1.00  0.41           C  
ATOM   2748  CB  ILE A 343      -4.230 -34.009  -2.149  1.00  0.37           C  
ATOM   2749  O   ILE A 343      -3.335 -35.823  -4.607  1.00  0.37           O  
ATOM   2750  CG1 ILE A 343      -4.933 -34.068  -0.788  1.00  0.37           C  
ATOM   2751  CG2 ILE A 343      -5.249 -34.016  -3.292  1.00  0.37           C  
ATOM   2752  CD1 ILE A 343      -5.796 -32.851  -0.483  1.00  0.33           C  
ATOM   2753  N   LYS A 344      -1.499 -35.296  -3.899  1.00  0.46           N  
ATOM   2754  CA  LYS A 344      -0.777 -35.676  -5.109  1.00  0.47           C  
ATOM   2755  C   LYS A 344      -0.117 -37.043  -4.950  1.00  0.46           C  
ATOM   2756  CB  LYS A 344       0.276 -34.623  -5.459  1.00  0.43           C  
ATOM   2757  O   LYS A 344       0.745 -37.418  -5.747  1.00  0.44           O  
ATOM   2758  CG  LYS A 344      -0.227 -33.529  -6.389  1.00  0.43           C  
ATOM   2759  CD  LYS A 344       0.893 -32.578  -6.791  1.00  0.48           C  
ATOM   2760  CE  LYS A 344       0.393 -31.490  -7.731  1.00  0.42           C  
ATOM   2761  NZ  LYS A 344       1.486 -30.549  -8.119  1.00  0.41           N  
ATOM   2762  N   GLN A 345      -0.638 -37.806  -4.201  1.00  0.48           N  
ATOM   2763  CA  GLN A 345      -0.912 -39.236  -4.294  1.00  0.49           C  
ATOM   2764  C   GLN A 345      -2.347 -39.493  -4.744  1.00  0.48           C  
ATOM   2765  CB  GLN A 345      -0.653 -39.921  -2.951  1.00  0.44           C  
ATOM   2766  O   GLN A 345      -3.291 -39.283  -3.979  1.00  0.45           O  
ATOM   2767  CG  GLN A 345       0.780 -40.403  -2.773  1.00  0.44           C  
ATOM   2768  CD  GLN A 345       1.002 -41.106  -1.447  1.00  0.49           C  
ATOM   2769  NE2 GLN A 345       2.128 -41.802  -1.326  1.00  0.38           N  
ATOM   2770  OE1 GLN A 345       0.170 -41.024  -0.538  1.00  0.50           O  
ATOM   2771  N   GLN A 346      -2.761 -38.928  -5.724  1.00  0.38           N  
ATOM   2772  CA  GLN A 346      -3.791 -39.297  -6.688  1.00  0.41           C  
ATOM   2773  C   GLN A 346      -3.597 -38.559  -8.010  1.00  0.39           C  
ATOM   2774  CB  GLN A 346      -5.183 -39.007  -6.125  1.00  0.35           C  
ATOM   2775  O   GLN A 346      -3.656 -37.328  -8.054  1.00  0.36           O  
ATOM   2776  CG  GLN A 346      -5.889 -40.235  -5.567  1.00  0.35           C  
ATOM   2777  CD  GLN A 346      -7.287 -39.931  -5.062  1.00  0.43           C  
ATOM   2778  NE2 GLN A 346      -8.058 -40.976  -4.785  1.00  0.34           N  
ATOM   2779  OE1 GLN A 346      -7.669 -38.765  -4.920  1.00  0.47           O  
ATOM   2780  N   ASP A 347      -2.286 -38.923  -8.693  1.00  0.49           N  
ATOM   2781  CA  ASP A 347      -2.309 -39.402 -10.072  1.00  0.51           C  
ATOM   2782  C   ASP A 347      -3.687 -39.205 -10.699  1.00  0.48           C  
ATOM   2783  CB  ASP A 347      -1.909 -40.878 -10.135  1.00  0.45           C  
ATOM   2784  O   ASP A 347      -4.673 -39.785 -10.239  1.00  0.45           O  
ATOM   2785  CG  ASP A 347      -0.438 -41.107  -9.838  1.00  0.45           C  
ATOM   2786  OD1 ASP A 347       0.375 -40.177 -10.030  1.00  0.46           O  
ATOM   2787  OD2 ASP A 347      -0.087 -42.228  -9.412  1.00  0.51           O  
ATOM   2788  N   GLY A 348      -4.081 -37.991 -11.058  1.00  0.53           N  
ATOM   2789  CA  GLY A 348      -5.117 -38.019 -12.079  1.00  0.53           C  
ATOM   2790  C   GLY A 348      -6.194 -36.972 -11.865  1.00  0.52           C  
ATOM   2791  O   GLY A 348      -7.031 -36.747 -12.742  1.00  0.49           O  
ATOM   2792  N   PHE A 349      -5.931 -35.732 -11.010  1.00  0.43           N  
ATOM   2793  CA  PHE A 349      -7.062 -34.812 -10.975  1.00  0.45           C  
ATOM   2794  C   PHE A 349      -6.591 -33.370 -11.124  1.00  0.43           C  
ATOM   2795  CB  PHE A 349      -7.850 -34.975  -9.672  1.00  0.40           C  
ATOM   2796  O   PHE A 349      -7.270 -32.551 -11.747  1.00  0.40           O  
ATOM   2797  CG  PHE A 349      -9.342 -34.893  -9.850  1.00  0.39           C  
ATOM   2798  CD1 PHE A 349     -10.074 -36.014 -10.223  1.00  0.35           C  
ATOM   2799  CD2 PHE A 349     -10.012 -33.695  -9.643  1.00  0.37           C  
ATOM   2800  CE1 PHE A 349     -11.455 -35.940 -10.389  1.00  0.36           C  
ATOM   2801  CE2 PHE A 349     -11.392 -33.614  -9.806  1.00  0.41           C  
ATOM   2802  CZ  PHE A 349     -12.112 -34.738 -10.180  1.00  0.32           C  
ATOM   2803  N   GLU A 350      -5.349 -32.904 -11.178  1.00  0.49           N  
ATOM   2804  CA  GLU A 350      -4.806 -31.561 -11.363  1.00  0.52           C  
ATOM   2805  C   GLU A 350      -4.272 -31.372 -12.780  1.00  0.48           C  
ATOM   2806  CB  GLU A 350      -3.700 -31.283 -10.342  1.00  0.45           C  
ATOM   2807  O   GLU A 350      -4.478 -30.322 -13.392  1.00  0.46           O  
ATOM   2808  CG  GLU A 350      -4.200 -30.654  -9.050  1.00  0.45           C  
ATOM   2809  CD  GLU A 350      -3.122 -30.536  -7.984  1.00  0.50           C  
ATOM   2810  OE1 GLU A 350      -1.991 -31.023  -8.208  1.00  0.50           O  
ATOM   2811  OE2 GLU A 350      -3.412 -29.952  -6.916  1.00  0.48           O  
ATOM   2812  N   ALA A 351      -3.774 -32.528 -13.590  1.00  0.52           N  
ATOM   2813  CA  ALA A 351      -3.585 -32.582 -15.037  1.00  0.53           C  
ATOM   2814  C   ALA A 351      -4.925 -32.576 -15.767  1.00  0.51           C  
ATOM   2815  CB  ALA A 351      -2.779 -33.820 -15.423  1.00  0.49           C  
ATOM   2816  O   ALA A 351      -5.048 -31.995 -16.847  1.00  0.49           O  
ATOM   2817  N   LYS A 352      -5.964 -32.877 -14.962  1.00  0.49           N  
ATOM   2818  CA  LYS A 352      -7.354 -32.806 -15.406  1.00  0.49           C  
ATOM   2819  C   LYS A 352      -8.013 -31.511 -14.941  1.00  0.49           C  
ATOM   2820  CB  LYS A 352      -8.144 -34.010 -14.891  1.00  0.47           C  
ATOM   2821  O   LYS A 352      -8.862 -30.954 -15.641  1.00  0.48           O  
ATOM   2822  CG  LYS A 352      -8.510 -35.017 -15.971  1.00  0.46           C  
ATOM   2823  CD  LYS A 352      -9.330 -36.170 -15.406  1.00  0.48           C  
ATOM   2824  CE  LYS A 352      -9.697 -37.179 -16.486  1.00  0.41           C  
ATOM   2825  NZ  LYS A 352     -10.465 -38.332 -15.928  1.00  0.39           N  
ATOM   2826  N   ILE A 353      -7.583 -30.774 -13.899  1.00  0.54           N  
ATOM   2827  CA  ILE A 353      -8.221 -29.504 -13.571  1.00  0.54           C  
ATOM   2828  C   ILE A 353      -7.450 -28.357 -14.222  1.00  0.54           C  
ATOM   2829  CB  ILE A 353      -8.307 -29.292 -12.043  1.00  0.50           C  
ATOM   2830  O   ILE A 353      -8.051 -27.413 -14.741  1.00  0.52           O  
ATOM   2831  CG1 ILE A 353      -9.294 -30.286 -11.421  1.00  0.45           C  
ATOM   2832  CG2 ILE A 353      -8.706 -27.849 -11.720  1.00  0.46           C  
ATOM   2833  CD1 ILE A 353      -9.423 -30.166  -9.909  1.00  0.43           C  
ATOM   2834  N   GLN A 354      -6.232 -28.431 -14.576  1.00  0.52           N  
ATOM   2835  CA  GLN A 354      -5.457 -27.473 -15.357  1.00  0.53           C  
ATOM   2836  C   GLN A 354      -5.611 -27.730 -16.853  1.00  0.51           C  
ATOM   2837  CB  GLN A 354      -3.979 -27.529 -14.965  1.00  0.49           C  
ATOM   2838  O   GLN A 354      -5.698 -26.788 -17.644  1.00  0.50           O  
ATOM   2839  CG  GLN A 354      -3.224 -26.233 -15.225  1.00  0.49           C  
ATOM   2840  CD  GLN A 354      -3.382 -25.225 -14.102  1.00  0.52           C  
ATOM   2841  NE2 GLN A 354      -3.093 -23.962 -14.394  1.00  0.43           N  
ATOM   2842  OE1 GLN A 354      -3.763 -25.579 -12.982  1.00  0.53           O  
ATOM   2843  N   ALA A 355      -5.733 -28.993 -17.365  1.00  0.55           N  
ATOM   2844  CA  ALA A 355      -6.260 -29.371 -18.674  1.00  0.55           C  
ATOM   2845  C   ALA A 355      -7.746 -29.042 -18.784  1.00  0.54           C  
ATOM   2846  CB  ALA A 355      -6.027 -30.858 -18.932  1.00  0.52           C  
ATOM   2847  O   ALA A 355      -8.225 -28.655 -19.853  1.00  0.53           O  
ATOM   2848  N   GLN A 356      -8.430 -29.005 -17.629  1.00  0.51           N  
ATOM   2849  CA  GLN A 356      -9.829 -28.590 -17.616  1.00  0.50           C  
ATOM   2850  C   GLN A 356      -9.954 -27.086 -17.386  1.00  0.51           C  
ATOM   2851  CB  GLN A 356     -10.606 -29.352 -16.542  1.00  0.49           C  
ATOM   2852  O   GLN A 356     -10.885 -26.452 -17.885  1.00  0.50           O  
ATOM   2853  CG  GLN A 356     -11.192 -30.671 -17.027  1.00  0.48           C  
ATOM   2854  CD  GLN A 356     -11.979 -31.395 -15.951  1.00  0.50           C  
ATOM   2855  NE2 GLN A 356     -12.784 -32.370 -16.359  1.00  0.42           N  
ATOM   2856  OE1 GLN A 356     -11.863 -31.081 -14.762  1.00  0.52           O  
ATOM   2857  N   ILE A 357      -9.034 -26.315 -16.857  1.00  0.54           N  
ATOM   2858  CA  ILE A 357      -9.081 -24.858 -16.800  1.00  0.53           C  
ATOM   2859  C   ILE A 357      -8.437 -24.272 -18.054  1.00  0.53           C  
ATOM   2860  CB  ILE A 357      -8.379 -24.318 -15.534  1.00  0.50           C  
ATOM   2861  O   ILE A 357      -8.953 -23.314 -18.635  1.00  0.51           O  
ATOM   2862  CG1 ILE A 357      -9.189 -24.672 -14.282  1.00  0.44           C  
ATOM   2863  CG2 ILE A 357      -8.164 -22.806 -15.639  1.00  0.46           C  
ATOM   2864  CD1 ILE A 357      -8.481 -24.346 -12.974  1.00  0.43           C  
ATOM   2865  N   GLU A 358      -7.441 -24.868 -18.596  1.00  0.56           N  
ATOM   2866  CA  GLU A 358      -6.857 -24.490 -19.879  1.00  0.58           C  
ATOM   2867  C   GLU A 358      -7.706 -24.996 -21.042  1.00  0.55           C  
ATOM   2868  CB  GLU A 358      -5.428 -25.027 -19.999  1.00  0.53           C  
ATOM   2869  O   GLU A 358      -7.838 -24.317 -22.063  1.00  0.54           O  
ATOM   2870  CG  GLU A 358      -4.374 -24.109 -19.398  1.00  0.51           C  
ATOM   2871  CD  GLU A 358      -2.969 -24.684 -19.464  1.00  0.53           C  
ATOM   2872  OE1 GLU A 358      -2.786 -25.772 -20.057  1.00  0.55           O  
ATOM   2873  OE2 GLU A 358      -2.043 -24.043 -18.919  1.00  0.52           O  
ATOM   2874  N   ALA A 359      -8.373 -26.217 -20.935  1.00  0.54           N  
ATOM   2875  CA  ALA A 359      -9.445 -26.666 -21.819  1.00  0.54           C  
ATOM   2876  C   ALA A 359     -10.709 -25.836 -21.612  1.00  0.53           C  
ATOM   2877  CB  ALA A 359      -9.740 -28.146 -21.589  1.00  0.51           C  
ATOM   2878  O   ALA A 359     -11.423 -25.531 -22.570  1.00  0.52           O  
ATOM   2879  N   ALA A 360     -10.956 -25.390 -20.337  1.00  0.51           N  
ATOM   2880  CA  ALA A 360     -12.102 -24.519 -20.090  1.00  0.50           C  
ATOM   2881  C   ALA A 360     -11.790 -23.077 -20.479  1.00  0.50           C  
ATOM   2882  CB  ALA A 360     -12.520 -24.593 -18.623  1.00  0.47           C  
ATOM   2883  O   ALA A 360     -12.645 -22.375 -21.024  1.00  0.48           O  
ATOM   2884  N   ASP A 361     -10.584 -22.593 -20.403  1.00  0.56           N  
ATOM   2885  CA  ASP A 361     -10.207 -21.261 -20.865  1.00  0.59           C  
ATOM   2886  C   ASP A 361      -9.996 -21.244 -22.377  1.00  0.55           C  
ATOM   2887  CB  ASP A 361      -8.940 -20.783 -20.152  1.00  0.52           C  
ATOM   2888  O   ASP A 361     -10.415 -20.305 -23.057  1.00  0.54           O  
ATOM   2889  CG  ASP A 361      -9.233 -19.993 -18.889  1.00  0.50           C  
ATOM   2890  OD1 ASP A 361     -10.414 -19.675 -18.628  1.00  0.50           O  
ATOM   2891  OD2 ASP A 361      -8.275 -19.682 -18.149  1.00  0.55           O  
ATOM   2892  N   LYS A 362      -9.378 -22.397 -23.001  1.00  0.54           N  
ATOM   2893  CA  LYS A 362      -9.308 -22.602 -24.445  1.00  0.54           C  
ATOM   2894  C   LYS A 362     -10.688 -22.892 -25.027  1.00  0.53           C  
ATOM   2895  CB  LYS A 362      -8.347 -23.744 -24.779  1.00  0.50           C  
ATOM   2896  O   LYS A 362     -11.012 -22.437 -26.126  1.00  0.52           O  
ATOM   2897  CG  LYS A 362      -7.424 -23.453 -25.953  1.00  0.49           C  
ATOM   2898  CD  LYS A 362      -6.469 -24.611 -26.214  1.00  0.50           C  
ATOM   2899  CE  LYS A 362      -5.536 -24.315 -27.380  1.00  0.47           C  
ATOM   2900  NZ  LYS A 362      -4.595 -25.447 -27.637  1.00  0.45           N  
ATOM   2901  N   ASP A 363     -11.519 -23.622 -24.361  1.00  0.56           N  
ATOM   2902  CA  ASP A 363     -12.909 -23.841 -24.748  1.00  0.56           C  
ATOM   2903  C   ASP A 363     -13.758 -22.602 -24.471  1.00  0.56           C  
ATOM   2904  CB  ASP A 363     -13.488 -25.051 -24.011  1.00  0.53           C  
ATOM   2905  O   ASP A 363     -14.638 -22.256 -25.262  1.00  0.55           O  
ATOM   2906  CG  ASP A 363     -14.688 -25.656 -24.716  1.00  0.51           C  
ATOM   2907  OD1 ASP A 363     -14.695 -25.720 -25.964  1.00  0.53           O  
ATOM   2908  OD2 ASP A 363     -15.638 -26.071 -24.017  1.00  0.55           O  
ATOM   2909  N   PHE A 364     -13.461 -21.855 -23.358  1.00  0.52           N  
ATOM   2910  CA  PHE A 364     -14.204 -20.616 -23.162  1.00  0.52           C  
ATOM   2911  C   PHE A 364     -13.766 -19.557 -24.167  1.00  0.50           C  
ATOM   2912  CB  PHE A 364     -14.015 -20.094 -21.734  1.00  0.48           C  
ATOM   2913  O   PHE A 364     -14.603 -18.892 -24.781  1.00  0.49           O  
ATOM   2914  CG  PHE A 364     -14.930 -18.954 -21.379  1.00  0.46           C  
ATOM   2915  CD1 PHE A 364     -16.219 -19.196 -20.919  1.00  0.42           C  
ATOM   2916  CD2 PHE A 364     -14.502 -17.639 -21.504  1.00  0.44           C  
ATOM   2917  CE1 PHE A 364     -17.069 -18.143 -20.589  1.00  0.44           C  
ATOM   2918  CE2 PHE A 364     -15.345 -16.581 -21.176  1.00  0.46           C  
ATOM   2919  CZ  PHE A 364     -16.628 -16.835 -20.720  1.00  0.40           C  
ATOM   2920  N   ASP A 365     -12.570 -19.376 -24.371  1.00  0.61           N  
ATOM   2921  CA  ASP A 365     -12.057 -18.406 -25.334  1.00  0.62           C  
ATOM   2922  C   ASP A 365     -12.394 -18.822 -26.764  1.00  0.60           C  
ATOM   2923  CB  ASP A 365     -10.544 -18.243 -25.176  1.00  0.57           C  
ATOM   2924  O   ASP A 365     -12.744 -17.980 -27.594  1.00  0.58           O  
ATOM   2925  CG  ASP A 365     -10.160 -17.431 -23.952  1.00  0.53           C  
ATOM   2926  OD1 ASP A 365     -11.028 -16.732 -23.386  1.00  0.54           O  
ATOM   2927  OD2 ASP A 365      -8.977 -17.488 -23.550  1.00  0.62           O  
ATOM   2928  N   GLN A 366     -12.338 -20.207 -27.144  1.00  0.59           N  
ATOM   2929  CA  GLN A 366     -12.796 -20.727 -28.428  1.00  0.60           C  
ATOM   2930  C   GLN A 366     -14.312 -20.609 -28.560  1.00  0.59           C  
ATOM   2931  CB  GLN A 366     -12.366 -22.184 -28.602  1.00  0.55           C  
ATOM   2932  O   GLN A 366     -14.826 -20.322 -29.643  1.00  0.58           O  
ATOM   2933  CG  GLN A 366     -10.929 -22.349 -29.079  1.00  0.54           C  
ATOM   2934  CD  GLN A 366     -10.533 -23.802 -29.259  1.00  0.54           C  
ATOM   2935  NE2 GLN A 366      -9.373 -24.030 -29.865  1.00  0.48           N  
ATOM   2936  OE1 GLN A 366     -11.264 -24.713 -28.857  1.00  0.56           O  
ATOM   2937  N   LYS A 367     -15.046 -20.749 -27.389  1.00  0.53           N  
ATOM   2938  CA  LYS A 367     -16.496 -20.582 -27.432  1.00  0.53           C  
ATOM   2939  C   LYS A 367     -16.880 -19.106 -27.412  1.00  0.53           C  
ATOM   2940  CB  LYS A 367     -17.156 -21.311 -26.260  1.00  0.50           C  
ATOM   2941  O   LYS A 367     -17.847 -18.701 -28.062  1.00  0.52           O  
ATOM   2942  CG  LYS A 367     -17.346 -22.803 -26.487  1.00  0.49           C  
ATOM   2943  CD  LYS A 367     -17.947 -23.483 -25.263  1.00  0.51           C  
ATOM   2944  CE  LYS A 367     -18.190 -24.966 -25.509  1.00  0.45           C  
ATOM   2945  NZ  LYS A 367     -18.541 -25.686 -24.248  1.00  0.42           N  
ATOM   2946  N   VAL A 368     -16.130 -18.270 -26.716  1.00  0.54           N  
ATOM   2947  CA  VAL A 368     -16.447 -16.846 -26.751  1.00  0.54           C  
ATOM   2948  C   VAL A 368     -15.969 -16.242 -28.069  1.00  0.53           C  
ATOM   2949  CB  VAL A 368     -15.812 -16.094 -25.559  1.00  0.50           C  
ATOM   2950  O   VAL A 368     -16.679 -15.445 -28.688  1.00  0.51           O  
ATOM   2951  CG1 VAL A 368     -15.910 -14.583 -25.760  1.00  0.45           C  
ATOM   2952  CG2 VAL A 368     -16.481 -16.508 -24.250  1.00  0.46           C  
ATOM   2953  N   ASP A 369     -14.846 -16.713 -28.550  1.00  0.60           N  
ATOM   2954  CA  ASP A 369     -14.345 -16.271 -29.848  1.00  0.61           C  
ATOM   2955  C   ASP A 369     -15.172 -16.865 -30.986  1.00  0.60           C  
ATOM   2956  CB  ASP A 369     -12.873 -16.653 -30.013  1.00  0.57           C  
ATOM   2957  O   ASP A 369     -15.447 -16.188 -31.979  1.00  0.59           O  
ATOM   2958  CG  ASP A 369     -11.928 -15.691 -29.315  1.00  0.54           C  
ATOM   2959  OD1 ASP A 369     -12.376 -14.612 -28.870  1.00  0.54           O  
ATOM   2960  OD2 ASP A 369     -10.725 -16.013 -29.211  1.00  0.60           O  
ATOM   2961  N   LYS A 370     -15.661 -18.180 -30.812  1.00  0.55           N  
ATOM   2962  CA  LYS A 370     -16.628 -18.776 -31.729  1.00  0.55           C  
ATOM   2963  C   LYS A 370     -17.995 -18.110 -31.593  1.00  0.55           C  
ATOM   2964  CB  LYS A 370     -16.751 -20.279 -31.478  1.00  0.51           C  
ATOM   2965  O   LYS A 370     -18.689 -17.896 -32.590  1.00  0.53           O  
ATOM   2966  CG  LYS A 370     -17.406 -21.046 -32.618  1.00  0.50           C  
ATOM   2967  CD  LYS A 370     -17.441 -22.542 -32.338  1.00  0.51           C  
ATOM   2968  CE  LYS A 370     -18.167 -23.302 -33.440  1.00  0.48           C  
ATOM   2969  NZ  LYS A 370     -18.234 -24.766 -33.153  1.00  0.45           N  
ATOM   2970  N   ILE A 371     -18.383 -17.787 -30.333  1.00  0.53           N  
ATOM   2971  CA  ILE A 371     -19.684 -17.144 -30.184  1.00  0.52           C  
ATOM   2972  C   ILE A 371     -19.590 -15.683 -30.618  1.00  0.52           C  
ATOM   2973  CB  ILE A 371     -20.198 -17.239 -28.729  1.00  0.49           C  
ATOM   2974  O   ILE A 371     -20.515 -15.152 -31.238  1.00  0.51           O  
ATOM   2975  CG1 ILE A 371     -20.547 -18.690 -28.380  1.00  0.45           C  
ATOM   2976  CG2 ILE A 371     -21.405 -16.319 -28.522  1.00  0.46           C  
ATOM   2977  CD1 ILE A 371     -20.845 -18.917 -26.904  1.00  0.42           C  
ATOM   2978  N   LYS A 372     -18.441 -15.153 -30.542  1.00  0.55           N  
ATOM   2979  CA  LYS A 372     -18.260 -13.783 -31.013  1.00  0.56           C  
ATOM   2980  C   LYS A 372     -17.978 -13.750 -32.512  1.00  0.54           C  
ATOM   2981  CB  LYS A 372     -17.125 -13.098 -30.251  1.00  0.52           C  
ATOM   2982  O   LYS A 372     -18.493 -12.888 -33.227  1.00  0.52           O  
ATOM   2983  CG  LYS A 372     -17.583 -12.322 -29.024  1.00  0.50           C  
ATOM   2984  CD  LYS A 372     -16.415 -11.628 -28.335  1.00  0.53           C  
ATOM   2985  CE  LYS A 372     -16.876 -10.828 -27.123  1.00  0.45           C  
ATOM   2986  NZ  LYS A 372     -15.723 -10.246 -26.373  1.00  0.42           N  
ATOM   2987  N   LYS A 373     -17.184 -14.743 -32.998  1.00  0.54           N  
ATOM   2988  CA  LYS A 373     -16.992 -14.929 -34.433  1.00  0.54           C  
ATOM   2989  C   LYS A 373     -18.289 -15.365 -35.109  1.00  0.53           C  
ATOM   2990  CB  LYS A 373     -15.891 -15.956 -34.700  1.00  0.50           C  
ATOM   2991  O   LYS A 373     -18.654 -14.837 -36.162  1.00  0.52           O  
ATOM   2992  CG  LYS A 373     -15.307 -15.888 -36.103  1.00  0.47           C  
ATOM   2993  CD  LYS A 373     -14.201 -16.917 -36.299  1.00  0.50           C  
ATOM   2994  CE  LYS A 373     -13.695 -16.929 -37.735  1.00  0.46           C  
ATOM   2995  NZ  LYS A 373     -12.728 -18.041 -37.973  1.00  0.42           N  
ATOM   2996  N   ASP A 374     -18.939 -16.330 -34.433  1.00  0.57           N  
ATOM   2997  CA  ASP A 374     -20.192 -16.825 -34.995  1.00  0.57           C  
ATOM   2998  C   ASP A 374     -21.291 -15.770 -34.901  1.00  0.57           C  
ATOM   2999  CB  ASP A 374     -20.630 -18.107 -34.283  1.00  0.54           C  
ATOM   3000  O   ASP A 374     -22.114 -15.641 -35.810  1.00  0.56           O  
ATOM   3001  CG  ASP A 374     -19.897 -19.341 -34.778  1.00  0.52           C  
ATOM   3002  OD1 ASP A 374     -19.193 -19.260 -35.808  1.00  0.54           O  
ATOM   3003  OD2 ASP A 374     -20.027 -20.404 -34.134  1.00  0.58           O  
ATOM   3004  N   PHE A 375     -21.292 -14.947 -33.863  1.00  0.45           N  
ATOM   3005  CA  PHE A 375     -22.315 -13.911 -33.787  1.00  0.45           C  
ATOM   3006  C   PHE A 375     -21.941 -12.717 -34.657  1.00  0.44           C  
ATOM   3007  CB  PHE A 375     -22.519 -13.461 -32.337  1.00  0.42           C  
ATOM   3008  O   PHE A 375     -22.784 -12.178 -35.377  1.00  0.43           O  
ATOM   3009  CG  PHE A 375     -23.824 -12.749 -32.100  1.00  0.40           C  
ATOM   3010  CD1 PHE A 375     -24.975 -13.463 -31.790  1.00  0.36           C  
ATOM   3011  CD2 PHE A 375     -23.899 -11.365 -32.188  1.00  0.39           C  
ATOM   3012  CE1 PHE A 375     -26.184 -12.807 -31.571  1.00  0.38           C  
ATOM   3013  CE2 PHE A 375     -25.103 -10.702 -31.971  1.00  0.42           C  
ATOM   3014  CZ  PHE A 375     -26.245 -11.425 -31.663  1.00  0.35           C  
ATOM   3015  N   ASN A 376     -20.757 -12.286 -34.641  1.00  0.55           N  
ATOM   3016  CA  ASN A 376     -20.354 -11.162 -35.479  1.00  0.57           C  
ATOM   3017  C   ASN A 376     -20.112 -11.597 -36.922  1.00  0.54           C  
ATOM   3018  CB  ASN A 376     -19.103 -10.489 -34.910  1.00  0.52           C  
ATOM   3019  O   ASN A 376     -20.398 -10.848 -37.857  1.00  0.53           O  
ATOM   3020  CG  ASN A 376     -19.416  -9.545 -33.766  1.00  0.50           C  
ATOM   3021  ND2 ASN A 376     -18.420  -9.272 -32.932  1.00  0.51           N  
ATOM   3022  OD1 ASN A 376     -20.545  -9.065 -33.633  1.00  0.51           O  
ATOM   3023  N   ASP A 377     -19.640 -12.925 -37.156  1.00  0.57           N  
ATOM   3024  CA  ASP A 377     -19.628 -13.507 -38.495  1.00  0.57           C  
ATOM   3025  C   ASP A 377     -21.046 -13.644 -39.046  1.00  0.57           C  
ATOM   3026  CB  ASP A 377     -18.935 -14.871 -38.481  1.00  0.53           C  
ATOM   3027  O   ASP A 377     -21.282 -13.403 -40.232  1.00  0.56           O  
ATOM   3028  CG  ASP A 377     -17.425 -14.767 -38.361  1.00  0.51           C  
ATOM   3029  OD1 ASP A 377     -16.876 -13.655 -38.511  1.00  0.52           O  
ATOM   3030  OD2 ASP A 377     -16.778 -15.809 -38.116  1.00  0.57           O  
ATOM   3031  N   GLN A 378     -22.027 -14.049 -38.082  1.00  0.51           N  
ATOM   3032  CA  GLN A 378     -23.410 -14.216 -38.515  1.00  0.52           C  
ATOM   3033  C   GLN A 378     -24.086 -12.865 -38.731  1.00  0.51           C  
ATOM   3034  CB  GLN A 378     -24.197 -15.039 -37.494  1.00  0.48           C  
ATOM   3035  O   GLN A 378     -24.911 -12.715 -39.635  1.00  0.49           O  
ATOM   3036  CG  GLN A 378     -23.968 -16.540 -37.606  1.00  0.48           C  
ATOM   3037  CD  GLN A 378     -25.108 -17.353 -37.023  1.00  0.51           C  
ATOM   3038  NE2 GLN A 378     -25.051 -18.669 -37.203  1.00  0.42           N  
ATOM   3039  OE1 GLN A 378     -26.032 -16.804 -36.414  1.00  0.53           O  
ATOM   3040  N   VAL A 379     -23.815 -11.843 -37.962  1.00  0.51           N  
ATOM   3041  CA  VAL A 379     -24.449 -10.543 -38.150  1.00  0.52           C  
ATOM   3042  C   VAL A 379     -23.737  -9.777 -39.263  1.00  0.51           C  
ATOM   3043  CB  VAL A 379     -24.444  -9.715 -36.845  1.00  0.48           C  
ATOM   3044  O   VAL A 379     -24.379  -9.096 -40.066  1.00  0.50           O  
ATOM   3045  CG1 VAL A 379     -24.876  -8.275 -37.118  1.00  0.45           C  
ATOM   3046  CG2 VAL A 379     -25.353 -10.360 -35.801  1.00  0.46           C  
ATOM   3047  N   GLU A 380     -22.455 -10.026 -39.472  1.00  0.55           N  
ATOM   3048  CA  GLU A 380     -21.763  -9.351 -40.566  1.00  0.56           C  
ATOM   3049  C   GLU A 380     -21.849 -10.160 -41.857  1.00  0.55           C  
ATOM   3050  CB  GLU A 380     -20.298  -9.098 -40.201  1.00  0.52           C  
ATOM   3051  O   GLU A 380     -21.979  -9.592 -42.944  1.00  0.53           O  
ATOM   3052  CG  GLU A 380     -20.069  -7.804 -39.434  1.00  0.50           C  
ATOM   3053  CD  GLU A 380     -19.902  -6.593 -40.338  1.00  0.52           C  
ATOM   3054  OE1 GLU A 380     -19.499  -6.762 -41.511  1.00  0.53           O  
ATOM   3055  OE2 GLU A 380     -20.177  -5.465 -39.869  1.00  0.49           O  
ATOM   3056  N   LEU A 381     -21.908 -11.545 -41.668  1.00  0.53           N  
ATOM   3057  CA  LEU A 381     -22.248 -12.383 -42.813  1.00  0.54           C  
ATOM   3058  C   LEU A 381     -23.696 -12.163 -43.237  1.00  0.52           C  
ATOM   3059  CB  LEU A 381     -22.019 -13.860 -42.484  1.00  0.51           C  
ATOM   3060  O   LEU A 381     -24.005 -12.163 -44.431  1.00  0.52           O  
ATOM   3061  CG  LEU A 381     -21.406 -14.715 -43.594  1.00  0.50           C  
ATOM   3062  CD1 LEU A 381     -19.932 -14.981 -43.304  1.00  0.47           C  
ATOM   3063  CD2 LEU A 381     -22.171 -16.025 -43.745  1.00  0.48           C  
ATOM   3064  N   ALA A 382     -24.612 -12.011 -42.154  1.00  0.50           N  
ATOM   3065  CA  ALA A 382     -26.005 -11.763 -42.517  1.00  0.51           C  
ATOM   3066  C   ALA A 382     -26.175 -10.372 -43.122  1.00  0.50           C  
ATOM   3067  CB  ALA A 382     -26.909 -11.922 -41.297  1.00  0.46           C  
ATOM   3068  O   ALA A 382     -26.935 -10.192 -44.077  1.00  0.48           O  
ATOM   3069  N   LYS A 383     -25.379  -9.447 -42.764  1.00  0.49           N  
ATOM   3070  CA  LYS A 383     -25.473  -8.098 -43.315  1.00  0.51           C  
ATOM   3071  C   LYS A 383     -24.594  -7.947 -44.553  1.00  0.48           C  
ATOM   3072  CB  LYS A 383     -25.081  -7.059 -42.264  1.00  0.47           C  
ATOM   3073  O   LYS A 383     -24.980  -7.286 -45.519  1.00  0.48           O  
ATOM   3074  CG  LYS A 383     -26.259  -6.481 -41.495  1.00  0.47           C  
ATOM   3075  CD  LYS A 383     -25.808  -5.435 -40.483  1.00  0.51           C  
ATOM   3076  CE  LYS A 383     -26.981  -4.888 -39.682  1.00  0.43           C  
ATOM   3077  NZ  LYS A 383     -26.532  -3.943 -38.616  1.00  0.40           N  
ATOM   3078  N   ALA A 384     -23.436  -8.495 -44.654  1.00  0.54           N  
ATOM   3079  CA  ALA A 384     -22.588  -8.458 -45.843  1.00  0.54           C  
ATOM   3080  C   ALA A 384     -23.114  -9.401 -46.921  1.00  0.54           C  
ATOM   3081  CB  ALA A 384     -21.149  -8.817 -45.481  1.00  0.51           C  
ATOM   3082  O   ALA A 384     -23.068  -9.081 -48.111  1.00  0.52           O  
ATOM   3083  N   ARG A 385     -23.832 -10.508 -46.448  1.00  0.50           N  
ATOM   3084  CA  ARG A 385     -24.550 -11.344 -47.405  1.00  0.51           C  
ATOM   3085  C   ARG A 385     -25.874 -10.704 -47.806  1.00  0.50           C  
ATOM   3086  CB  ARG A 385     -24.797 -12.738 -46.823  1.00  0.48           C  
ATOM   3087  O   ARG A 385     -26.333 -10.870 -48.938  1.00  0.49           O  
ATOM   3088  CG  ARG A 385     -24.102 -13.855 -47.584  1.00  0.48           C  
ATOM   3089  CD  ARG A 385     -24.168 -15.177 -46.831  1.00  0.52           C  
ATOM   3090  NE  ARG A 385     -23.541 -16.259 -47.585  1.00  0.48           N  
ATOM   3091  NH1 ARG A 385     -23.802 -17.844 -45.925  1.00  0.35           N  
ATOM   3092  NH2 ARG A 385     -22.797 -18.407 -47.907  1.00  0.30           N  
ATOM   3093  CZ  ARG A 385     -23.381 -17.501 -47.137  1.00  0.44           C  
ATOM   3094  N   ALA A 386     -26.661 -10.030 -46.845  1.00  0.51           N  
ATOM   3095  CA  ALA A 386     -27.880  -9.340 -47.258  1.00  0.52           C  
ATOM   3096  C   ALA A 386     -27.557  -8.135 -48.138  1.00  0.51           C  
ATOM   3097  CB  ALA A 386     -28.683  -8.902 -46.036  1.00  0.49           C  
ATOM   3098  O   ALA A 386     -28.257  -7.868 -49.117  1.00  0.50           O  
ATOM   3099  N   GLU A 387     -26.478  -7.517 -47.956  1.00  0.50           N  
ATOM   3100  CA  GLU A 387     -26.051  -6.392 -48.782  1.00  0.51           C  
ATOM   3101  C   GLU A 387     -25.139  -6.853 -49.914  1.00  0.49           C  
ATOM   3102  CB  GLU A 387     -25.340  -5.338 -47.929  1.00  0.48           C  
ATOM   3103  O   GLU A 387     -25.163  -6.286 -51.009  1.00  0.48           O  
ATOM   3104  CG  GLU A 387     -26.268  -4.267 -47.374  1.00  0.48           C  
ATOM   3105  CD  GLU A 387     -26.025  -2.892 -47.976  1.00  0.52           C  
ATOM   3106  OE1 GLU A 387     -24.976  -2.692 -48.629  1.00  0.52           O  
ATOM   3107  OE2 GLU A 387     -26.891  -2.007 -47.792  1.00  0.49           O  
ATOM   3108  N   GLU A 388     -24.330  -7.998 -49.844  1.00  0.50           N  
ATOM   3109  CA  GLU A 388     -23.599  -8.610 -50.949  1.00  0.50           C  
ATOM   3110  C   GLU A 388     -24.534  -9.401 -51.859  1.00  0.49           C  
ATOM   3111  CB  GLU A 388     -22.486  -9.518 -50.420  1.00  0.48           C  
ATOM   3112  O   GLU A 388     -24.432  -9.321 -53.084  1.00  0.49           O  
ATOM   3113  CG  GLU A 388     -21.426  -9.859 -51.457  1.00  0.47           C  
ATOM   3114  CD  GLU A 388     -20.215 -10.565 -50.867  1.00  0.50           C  
ATOM   3115  OE1 GLU A 388     -20.266 -10.971 -49.684  1.00  0.50           O  
ATOM   3116  OE2 GLU A 388     -19.207 -10.711 -51.594  1.00  0.47           O  
ATOM   3117  N   VAL A 389     -25.517 -10.190 -51.205  1.00  0.48           N  
ATOM   3118  CA  VAL A 389     -26.545 -10.793 -52.048  1.00  0.49           C  
ATOM   3119  C   VAL A 389     -27.420  -9.699 -52.657  1.00  0.48           C  
ATOM   3120  CB  VAL A 389     -27.415 -11.793 -51.255  1.00  0.46           C  
ATOM   3121  O   VAL A 389     -27.854  -9.810 -53.806  1.00  0.47           O  
ATOM   3122  CG1 VAL A 389     -28.586 -12.283 -52.105  1.00  0.42           C  
ATOM   3123  CG2 VAL A 389     -26.570 -12.971 -50.775  1.00  0.43           C  
ATOM   3124  N   LYS A 390     -27.654  -8.552 -51.977  1.00  0.49           N  
ATOM   3125  CA  LYS A 390     -28.383  -7.424 -52.551  1.00  0.49           C  
ATOM   3126  C   LYS A 390     -27.530  -6.682 -53.575  1.00  0.48           C  
ATOM   3127  CB  LYS A 390     -28.836  -6.463 -51.451  1.00  0.46           C  
ATOM   3128  O   LYS A 390     -28.036  -6.237 -54.607  1.00  0.47           O  
ATOM   3129  CG  LYS A 390     -30.033  -5.604 -51.834  1.00  0.45           C  
ATOM   3130  CD  LYS A 390     -30.459  -4.696 -50.688  1.00  0.49           C  
ATOM   3131  CE  LYS A 390     -31.619  -3.795 -51.089  1.00  0.40           C  
ATOM   3132  NZ  LYS A 390     -31.986  -2.845 -49.997  1.00  0.38           N  
ATOM   3133  N   ARG A 391     -26.346  -6.487 -53.499  1.00  0.50           N  
ATOM   3134  CA  ARG A 391     -25.425  -5.856 -54.439  1.00  0.50           C  
ATOM   3135  C   ARG A 391     -24.853  -6.878 -55.415  1.00  0.49           C  
ATOM   3136  CB  ARG A 391     -24.290  -5.154 -53.690  1.00  0.48           C  
ATOM   3137  O   ARG A 391     -24.765  -6.616 -56.616  1.00  0.48           O  
ATOM   3138  CG  ARG A 391     -23.847  -3.847 -54.328  1.00  0.47           C  
ATOM   3139  CD  ARG A 391     -22.727  -3.184 -53.539  1.00  0.50           C  
ATOM   3140  NE  ARG A 391     -21.680  -2.670 -54.417  1.00  0.46           N  
ATOM   3141  NH1 ARG A 391     -20.396  -1.787 -52.711  1.00  0.33           N  
ATOM   3142  NH2 ARG A 391     -19.707  -1.593 -54.888  1.00  0.27           N  
ATOM   3143  CZ  ARG A 391     -20.597  -2.018 -54.003  1.00  0.42           C  
ATOM   3144  N   GLU A 392     -24.507  -8.148 -55.038  1.00  0.50           N  
ATOM   3145  CA  GLU A 392     -24.101  -9.197 -55.969  1.00  0.51           C  
ATOM   3146  C   GLU A 392     -25.296  -9.731 -56.754  1.00  0.50           C  
ATOM   3147  CB  GLU A 392     -23.408 -10.340 -55.222  1.00  0.49           C  
ATOM   3148  O   GLU A 392     -25.180 -10.027 -57.945  1.00  0.49           O  
ATOM   3149  CG  GLU A 392     -21.889 -10.260 -55.249  1.00  0.49           C  
ATOM   3150  CD  GLU A 392     -21.214 -11.442 -54.572  1.00  0.51           C  
ATOM   3151  OE1 GLU A 392     -21.921 -12.280 -53.967  1.00  0.51           O  
ATOM   3152  OE2 GLU A 392     -19.968 -11.531 -54.646  1.00  0.48           O  
ATOM   3153  N   LEU A 393     -26.486  -9.767 -56.147  1.00  0.48           N  
ATOM   3154  CA  LEU A 393     -27.707 -10.003 -56.908  1.00  0.49           C  
ATOM   3155  C   LEU A 393     -28.089  -8.769 -57.719  1.00  0.48           C  
ATOM   3156  CB  LEU A 393     -28.856 -10.390 -55.973  1.00  0.47           C  
ATOM   3157  O   LEU A 393     -28.543  -8.886 -58.860  1.00  0.47           O  
ATOM   3158  CG  LEU A 393     -29.402 -11.811 -56.122  1.00  0.48           C  
ATOM   3159  CD1 LEU A 393     -29.387 -12.527 -54.776  1.00  0.44           C  
ATOM   3160  CD2 LEU A 393     -30.811 -11.785 -56.705  1.00  0.45           C  
ATOM   3161  N   SER A 394     -27.969  -7.473 -57.249  1.00  0.49           N  
ATOM   3162  CA  SER A 394     -28.198  -6.253 -58.016  1.00  0.52           C  
ATOM   3163  C   SER A 394     -27.057  -5.992 -58.993  1.00  0.49           C  
ATOM   3164  CB  SER A 394     -28.363  -5.055 -57.081  1.00  0.49           C  
ATOM   3165  O   SER A 394     -27.291  -5.609 -60.141  1.00  0.48           O  
ATOM   3166  OG  SER A 394     -29.088  -4.016 -57.717  1.00  0.50           O  
ATOM   3167  N   ASP A 395     -25.746  -6.205 -58.808  1.00  0.52           N  
ATOM   3168  CA  ASP A 395     -24.607  -5.961 -59.687  1.00  0.52           C  
ATOM   3169  C   ASP A 395     -24.226  -7.224 -60.456  1.00  0.51           C  
ATOM   3170  CB  ASP A 395     -23.408  -5.453 -58.884  1.00  0.50           C  
ATOM   3171  O   ASP A 395     -23.899  -7.160 -61.643  1.00  0.50           O  
ATOM   3172  CG  ASP A 395     -23.485  -3.967 -58.579  1.00  0.50           C  
ATOM   3173  OD1 ASP A 395     -24.338  -3.267 -59.166  1.00  0.51           O  
ATOM   3174  OD2 ASP A 395     -22.684  -3.492 -57.745  1.00  0.53           O  
ATOM   3175  N   THR A 396     -24.448  -8.607 -59.928  1.00  0.49           N  
ATOM   3176  CA  THR A 396     -24.384  -9.836 -60.711  1.00  0.49           C  
ATOM   3177  C   THR A 396     -25.653 -10.015 -61.540  1.00  0.49           C  
ATOM   3178  CB  THR A 396     -24.181 -11.065 -59.805  1.00  0.48           C  
ATOM   3179  O   THR A 396     -25.592 -10.460 -62.688  1.00  0.48           O  
ATOM   3180  CG2 THR A 396     -23.706 -12.269 -60.611  1.00  0.47           C  
ATOM   3181  OG1 THR A 396     -23.203 -10.757 -58.805  1.00  0.47           O  
ATOM   3182  N   ILE A 397     -26.829  -9.621 -61.025  1.00  0.49           N  
ATOM   3183  CA  ILE A 397     -28.025  -9.441 -61.841  1.00  0.48           C  
ATOM   3184  C   ILE A 397     -27.851  -8.228 -62.751  1.00  0.49           C  
ATOM   3185  CB  ILE A 397     -29.287  -9.278 -60.964  1.00  0.47           C  
ATOM   3186  O   ILE A 397     -28.200  -8.275 -63.933  1.00  0.48           O  
ATOM   3187  CG1 ILE A 397     -29.631 -10.602 -60.272  1.00  0.44           C  
ATOM   3188  CG2 ILE A 397     -30.466  -8.776 -61.803  1.00  0.45           C  
ATOM   3189  CD1 ILE A 397     -30.732 -10.486 -59.227  1.00  0.41           C  
ATOM   3190  N   ASN A 398     -27.240  -7.051 -62.552  1.00  0.50           N  
ATOM   3191  CA  ASN A 398     -26.994  -5.885 -63.394  1.00  0.51           C  
ATOM   3192  C   ASN A 398     -25.648  -5.983 -64.107  1.00  0.50           C  
ATOM   3193  CB  ASN A 398     -27.063  -4.600 -62.566  1.00  0.48           C  
ATOM   3194  O   ASN A 398     -25.514  -5.545 -65.251  1.00  0.49           O  
ATOM   3195  CG  ASN A 398     -28.487  -4.144 -62.314  1.00  0.49           C  
ATOM   3196  ND2 ASN A 398     -28.679  -3.353 -61.265  1.00  0.47           N  
ATOM   3197  OD1 ASN A 398     -29.406  -4.500 -63.055  1.00  0.49           O  
ATOM   3198  N   GLN A 399     -24.437  -6.567 -63.727  1.00  0.51           N  
ATOM   3199  CA  GLN A 399     -23.165  -6.676 -64.434  1.00  0.51           C  
ATOM   3200  C   GLN A 399     -23.047  -8.018 -65.150  1.00  0.50           C  
ATOM   3201  CB  GLN A 399     -21.995  -6.493 -63.466  1.00  0.49           C  
ATOM   3202  O   GLN A 399     -22.501  -8.093 -66.253  1.00  0.48           O  
ATOM   3203  CG  GLN A 399     -21.388  -5.097 -63.492  1.00  0.49           C  
ATOM   3204  CD  GLN A 399     -20.250  -4.933 -62.502  1.00  0.51           C  
ATOM   3205  NE2 GLN A 399     -19.600  -3.774 -62.532  1.00  0.42           N  
ATOM   3206  OE1 GLN A 399     -19.957  -5.840 -61.717  1.00  0.51           O  
ATOM   3207  N   ARG A 400     -23.736  -9.058 -64.757  1.00  0.44           N  
ATOM   3208  CA  ARG A 400     -23.926 -10.284 -65.524  1.00  0.44           C  
ATOM   3209  C   ARG A 400     -25.237 -10.247 -66.302  1.00  0.44           C  
ATOM   3210  CB  ARG A 400     -23.898 -11.505 -64.602  1.00  0.44           C  
ATOM   3211  O   ARG A 400     -25.335 -10.811 -67.393  1.00  0.42           O  
ATOM   3212  CG  ARG A 400     -22.511 -12.093 -64.400  1.00  0.44           C  
ATOM   3213  CD  ARG A 400     -22.555 -13.375 -63.581  1.00  0.47           C  
ATOM   3214  NE  ARG A 400     -21.223 -13.944 -63.396  1.00  0.47           N  
ATOM   3215  NH1 ARG A 400     -21.957 -15.831 -62.284  1.00  0.34           N  
ATOM   3216  NH2 ARG A 400     -19.719 -15.521 -62.672  1.00  0.28           N  
ATOM   3217  CZ  ARG A 400     -20.970 -15.098 -62.785  1.00  0.39           C  
ATOM   3218  N   PHE A 401     -26.253  -9.409 -65.999  1.00  0.44           N  
ATOM   3219  CA  PHE A 401     -27.310  -8.830 -66.819  1.00  0.44           C  
ATOM   3220  C   PHE A 401     -26.789  -7.635 -67.609  1.00  0.44           C  
ATOM   3221  CB  PHE A 401     -28.497  -8.406 -65.947  1.00  0.44           C  
ATOM   3222  O   PHE A 401     -27.164  -7.439 -68.767  1.00  0.43           O  
ATOM   3223  CG  PHE A 401     -29.617  -9.410 -65.917  1.00  0.44           C  
ATOM   3224  CD1 PHE A 401     -30.498  -9.522 -66.985  1.00  0.40           C  
ATOM   3225  CD2 PHE A 401     -29.788 -10.244 -64.819  1.00  0.42           C  
ATOM   3226  CE1 PHE A 401     -31.536 -10.451 -66.960  1.00  0.42           C  
ATOM   3227  CE2 PHE A 401     -30.823 -11.174 -64.787  1.00  0.45           C  
ATOM   3228  CZ  PHE A 401     -31.696 -11.276 -65.857  1.00  0.37           C  
ATOM   3229  N   ASN A 402     -25.742  -6.827 -67.402  1.00  0.48           N  
ATOM   3230  CA  ASN A 402     -25.070  -5.801 -68.192  1.00  0.50           C  
ATOM   3231  C   ASN A 402     -23.656  -6.225 -68.576  1.00  0.48           C  
ATOM   3232  CB  ASN A 402     -25.038  -4.473 -67.431  1.00  0.46           C  
ATOM   3233  O   ASN A 402     -23.135  -5.801 -69.610  1.00  0.46           O  
ATOM   3234  CG  ASN A 402     -26.339  -3.704 -67.543  1.00  0.46           C  
ATOM   3235  ND2 ASN A 402     -26.528  -2.726 -66.665  1.00  0.44           N  
ATOM   3236  OD1 ASN A 402     -27.169  -3.987 -68.411  1.00  0.47           O  
ATOM   3237  N   SER A 403     -22.889  -7.450 -68.344  1.00  0.44           N  
ATOM   3238  CA  SER A 403     -21.645  -7.849 -68.994  1.00  0.46           C  
ATOM   3239  C   SER A 403     -21.710  -9.296 -69.471  1.00  0.44           C  
ATOM   3240  CB  SER A 403     -20.461  -7.669 -68.043  1.00  0.42           C  
ATOM   3241  O   SER A 403     -21.002  -9.680 -70.405  1.00  0.41           O  
ATOM   3242  OG  SER A 403     -20.396  -8.738 -67.115  1.00  0.45           O  
ATOM   3243  N   PHE A 404     -22.779 -10.048 -69.562  1.00  0.44           N  
ATOM   3244  CA  PHE A 404     -23.253 -11.206 -70.310  1.00  0.44           C  
ATOM   3245  C   PHE A 404     -24.666 -10.972 -70.832  1.00  0.44           C  
ATOM   3246  CB  PHE A 404     -23.219 -12.464 -69.435  1.00  0.42           C  
ATOM   3247  O   PHE A 404     -25.035 -11.486 -71.890  1.00  0.41           O  
ATOM   3248  CG  PHE A 404     -22.000 -13.320 -69.650  1.00  0.41           C  
ATOM   3249  CD1 PHE A 404     -21.957 -14.243 -70.688  1.00  0.39           C  
ATOM   3250  CD2 PHE A 404     -20.897 -13.200 -68.815  1.00  0.40           C  
ATOM   3251  CE1 PHE A 404     -20.830 -15.037 -70.890  1.00  0.39           C  
ATOM   3252  CE2 PHE A 404     -19.767 -13.990 -69.011  1.00  0.43           C  
ATOM   3253  CZ  PHE A 404     -19.736 -14.908 -70.048  1.00  0.35           C  
ATOM   3254  N   ASP A 405     -25.249  -9.938 -70.532  1.00  0.46           N  
ATOM   3255  CA  ASP A 405     -26.354  -9.095 -70.980  1.00  0.47           C  
ATOM   3256  C   ASP A 405     -25.873  -7.679 -71.291  1.00  0.46           C  
ATOM   3257  CB  ASP A 405     -27.461  -9.055 -69.925  1.00  0.43           C  
ATOM   3258  O   ASP A 405     -25.572  -6.906 -70.380  1.00  0.44           O  
ATOM   3259  CG  ASP A 405     -28.764  -9.665 -70.409  1.00  0.42           C  
ATOM   3260  OD1 ASP A 405     -28.871 -10.004 -71.607  1.00  0.44           O  
ATOM   3261  OD2 ASP A 405     -29.694  -9.805 -69.585  1.00  0.41           O  
ATOM   3262  N   ASN A 406     -24.784  -7.463 -71.874  1.00  0.48           N  
ATOM   3263  CA  ASN A 406     -24.087  -6.483 -72.699  1.00  0.48           C  
ATOM   3264  C   ASN A 406     -22.617  -6.850 -72.884  1.00  0.48           C  
ATOM   3265  CB  ASN A 406     -24.212  -5.084 -72.092  1.00  0.43           C  
ATOM   3266  O   ASN A 406     -21.789  -6.569 -72.016  1.00  0.44           O  
ATOM   3267  CG  ASN A 406     -25.595  -4.490 -72.275  1.00  0.41           C  
ATOM   3268  ND2 ASN A 406     -26.001  -3.636 -71.343  1.00  0.39           N  
ATOM   3269  OD1 ASN A 406     -26.292  -4.797 -73.245  1.00  0.44           O  
ATOM   3270  N   GLY A 407     -22.181  -8.067 -73.081  1.00  0.50           N  
ATOM   3271  CA  GLY A 407     -21.150  -8.341 -74.069  1.00  0.49           C  
ATOM   3272  C   GLY A 407     -21.409  -9.604 -74.868  1.00  0.50           C  
ATOM   3273  O   GLY A 407     -22.370 -10.328 -74.599  1.00  0.46           O  
ATOM   3274  N   PRO A 408     -21.275  -9.512 -76.096  1.00  0.49           N  
ATOM   3275  CA  PRO A 408     -21.250 -10.590 -77.088  1.00  0.48           C  
ATOM   3276  C   PRO A 408     -21.011 -11.962 -76.463  1.00  0.48           C  
ATOM   3277  CB  PRO A 408     -20.088 -10.198 -78.005  1.00  0.46           C  
ATOM   3278  O   PRO A 408     -21.392 -12.983 -77.041  1.00  0.46           O  
ATOM   3279  CG  PRO A 408     -19.507  -8.970 -77.382  1.00  0.44           C  
ATOM   3280  CD  PRO A 408     -20.334  -8.607 -76.182  1.00  0.47           C  
ATOM   3281  N   LEU A 409     -21.061 -12.145 -75.165  1.00  0.47           N  
ATOM   3282  CA  LEU A 409     -20.926 -13.441 -74.510  1.00  0.48           C  
ATOM   3283  C   LEU A 409     -22.036 -13.650 -73.485  1.00  0.47           C  
ATOM   3284  CB  LEU A 409     -19.560 -13.560 -73.830  1.00  0.46           C  
ATOM   3285  O   LEU A 409     -22.473 -14.781 -73.258  1.00  0.45           O  
ATOM   3286  CG  LEU A 409     -18.723 -14.786 -74.199  1.00  0.46           C  
ATOM   3287  CD1 LEU A 409     -17.438 -14.359 -74.901  1.00  0.43           C  
ATOM   3288  CD2 LEU A 409     -18.410 -15.614 -72.957  1.00  0.44           C  
ATOM   3289  N   LYS A 410     -23.121 -12.694 -72.770  1.00  0.49           N  
ATOM   3290  CA  LYS A 410     -24.515 -12.605 -72.346  1.00  0.48           C  
ATOM   3291  C   LYS A 410     -25.457 -12.618 -73.547  1.00  0.49           C  
ATOM   3292  CB  LYS A 410     -24.745 -11.343 -71.514  1.00  0.47           C  
ATOM   3293  O   LYS A 410     -26.541 -13.202 -73.486  1.00  0.46           O  
ATOM   3294  CG  LYS A 410     -25.748 -11.520 -70.384  1.00  0.45           C  
ATOM   3295  CD  LYS A 410     -25.919 -10.236 -69.582  1.00  0.47           C  
ATOM   3296  CE  LYS A 410     -26.919 -10.413 -68.448  1.00  0.41           C  
ATOM   3297  NZ  LYS A 410     -27.072  -9.164 -67.644  1.00  0.39           N  
ATOM   3298  N   GLU A 411     -25.191 -11.814 -74.774  1.00  0.50           N  
ATOM   3299  CA  GLU A 411     -25.836 -12.128 -76.045  1.00  0.50           C  
ATOM   3300  C   GLU A 411     -25.467 -13.531 -76.520  1.00  0.50           C  
ATOM   3301  CB  GLU A 411     -25.457 -11.096 -77.110  1.00  0.49           C  
ATOM   3302  O   GLU A 411     -26.315 -14.261 -77.037  1.00  0.49           O  
ATOM   3303  CG  GLU A 411     -26.545 -10.854 -78.147  1.00  0.48           C  
ATOM   3304  CD  GLU A 411     -27.652  -9.936 -77.652  1.00  0.50           C  
ATOM   3305  OE1 GLU A 411     -27.595  -9.492 -76.483  1.00  0.49           O  
ATOM   3306  OE2 GLU A 411     -28.584  -9.659 -78.440  1.00  0.45           O  
ATOM   3307  N   ALA A 412     -24.424 -13.992 -76.371  1.00  0.53           N  
ATOM   3308  CA  ALA A 412     -23.913 -15.260 -76.886  1.00  0.52           C  
ATOM   3309  C   ALA A 412     -24.097 -16.380 -75.865  1.00  0.53           C  
ATOM   3310  CB  ALA A 412     -22.440 -15.126 -77.265  1.00  0.50           C  
ATOM   3311  O   ALA A 412     -24.471 -17.499 -76.223  1.00  0.50           O  
ATOM   3312  N   LYS A 413     -24.494 -16.153 -74.568  1.00  0.52           N  
ATOM   3313  CA  LYS A 413     -24.915 -17.107 -73.546  1.00  0.51           C  
ATOM   3314  C   LYS A 413     -26.409 -16.983 -73.260  1.00  0.52           C  
ATOM   3315  CB  LYS A 413     -24.117 -16.901 -72.258  1.00  0.51           C  
ATOM   3316  O   LYS A 413     -27.094 -17.988 -73.059  1.00  0.50           O  
ATOM   3317  CG  LYS A 413     -24.067 -18.127 -71.358  1.00  0.50           C  
ATOM   3318  CD  LYS A 413     -23.228 -17.872 -70.112  1.00  0.52           C  
ATOM   3319  CE  LYS A 413     -23.280 -19.052 -69.151  1.00  0.45           C  
ATOM   3320  NZ  LYS A 413     -22.523 -18.777 -67.894  1.00  0.40           N  
ATOM   3321  N   ARG A 414     -27.144 -15.612 -73.116  1.00  0.54           N  
ATOM   3322  CA  ARG A 414     -28.563 -15.471 -73.426  1.00  0.52           C  
ATOM   3323  C   ARG A 414     -28.902 -16.134 -74.757  1.00  0.54           C  
ATOM   3324  CB  ARG A 414     -28.962 -13.994 -73.459  1.00  0.51           C  
ATOM   3325  O   ARG A 414     -29.923 -16.815 -74.875  1.00  0.52           O  
ATOM   3326  CG  ARG A 414     -30.455 -13.756 -73.301  1.00  0.49           C  
ATOM   3327  CD  ARG A 414     -30.823 -12.298 -73.542  1.00  0.49           C  
ATOM   3328  NE  ARG A 414     -30.753 -11.952 -74.959  1.00  0.47           N  
ATOM   3329  NH1 ARG A 414     -33.028 -12.115 -75.324  1.00  0.35           N  
ATOM   3330  NH2 ARG A 414     -31.624 -11.550 -77.046  1.00  0.30           N  
ATOM   3331  CZ  ARG A 414     -31.802 -11.873 -75.773  1.00  0.45           C  
ATOM   3332  N   LYS A 415     -28.186 -15.902 -75.907  1.00  0.50           N  
ATOM   3333  CA  LYS A 415     -28.404 -16.607 -77.167  1.00  0.49           C  
ATOM   3334  C   LYS A 415     -27.956 -18.062 -77.068  1.00  0.50           C  
ATOM   3335  CB  LYS A 415     -27.664 -15.908 -78.309  1.00  0.49           C  
ATOM   3336  O   LYS A 415     -28.563 -18.947 -77.674  1.00  0.48           O  
ATOM   3337  CG  LYS A 415     -28.397 -14.699 -78.872  1.00  0.47           C  
ATOM   3338  CD  LYS A 415     -27.694 -14.143 -80.104  1.00  0.49           C  
ATOM   3339  CE  LYS A 415     -28.448 -12.959 -80.693  1.00  0.43           C  
ATOM   3340  NZ  LYS A 415     -27.728 -12.369 -81.861  1.00  0.39           N  
ATOM   3341  N   ALA A 416     -27.027 -18.515 -76.303  1.00  0.54           N  
ATOM   3342  CA  ALA A 416     -26.509 -19.874 -76.171  1.00  0.52           C  
ATOM   3343  C   ALA A 416     -27.141 -20.589 -74.981  1.00  0.53           C  
ATOM   3344  CB  ALA A 416     -24.989 -19.854 -76.030  1.00  0.50           C  
ATOM   3345  O   ALA A 416     -27.488 -21.770 -75.070  1.00  0.50           O  
ATOM   3346  N   GLU A 417     -27.768 -20.001 -73.986  1.00  0.51           N  
ATOM   3347  CA  GLU A 417     -28.674 -20.513 -72.962  1.00  0.50           C  
ATOM   3348  C   GLU A 417     -30.132 -20.288 -73.352  1.00  0.51           C  
ATOM   3349  CB  GLU A 417     -28.384 -19.855 -71.610  1.00  0.51           C  
ATOM   3350  O   GLU A 417     -30.993 -21.121 -73.063  1.00  0.50           O  
ATOM   3351  CG  GLU A 417     -27.193 -20.456 -70.877  1.00  0.50           C  
ATOM   3352  CD  GLU A 417     -26.855 -19.728 -69.586  1.00  0.52           C  
ATOM   3353  OE1 GLU A 417     -27.504 -18.703 -69.279  1.00  0.52           O  
ATOM   3354  OE2 GLU A 417     -25.932 -20.187 -68.876  1.00  0.49           O  
ATOM   3355  N   GLU A 418     -30.596 -18.997 -74.051  1.00  0.50           N  
ATOM   3356  CA  GLU A 418     -31.756 -18.964 -74.938  1.00  0.50           C  
ATOM   3357  C   GLU A 418     -31.636 -20.011 -76.042  1.00  0.50           C  
ATOM   3358  CB  GLU A 418     -31.926 -17.571 -75.549  1.00  0.49           C  
ATOM   3359  O   GLU A 418     -32.633 -20.614 -76.444  1.00  0.49           O  
ATOM   3360  CG  GLU A 418     -33.377 -17.166 -75.761  1.00  0.49           C  
ATOM   3361  CD  GLU A 418     -33.535 -15.736 -76.254  1.00  0.51           C  
ATOM   3362  OE1 GLU A 418     -32.509 -15.054 -76.475  1.00  0.50           O  
ATOM   3363  OE2 GLU A 418     -34.694 -15.295 -76.419  1.00  0.47           O  
ATOM   3364  N   ALA A 419     -30.591 -20.291 -76.868  1.00  0.50           N  
ATOM   3365  CA  ALA A 419     -30.336 -21.322 -77.871  1.00  0.48           C  
ATOM   3366  C   ALA A 419     -30.159 -22.690 -77.219  1.00  0.49           C  
ATOM   3367  CB  ALA A 419     -29.103 -20.966 -78.698  1.00  0.47           C  
ATOM   3368  O   ALA A 419     -30.618 -23.703 -77.752  1.00  0.47           O  
ATOM   3369  N   LEU A 420     -29.736 -22.893 -76.012  1.00  0.49           N  
ATOM   3370  CA  LEU A 420     -29.603 -24.173 -75.325  1.00  0.50           C  
ATOM   3371  C   LEU A 420     -30.785 -24.415 -74.392  1.00  0.49           C  
ATOM   3372  CB  LEU A 420     -28.294 -24.222 -74.532  1.00  0.48           C  
ATOM   3373  O   LEU A 420     -31.283 -25.539 -74.293  1.00  0.47           O  
ATOM   3374  CG  LEU A 420     -27.302 -25.317 -74.928  1.00  0.48           C  
ATOM   3375  CD1 LEU A 420     -25.925 -24.715 -75.189  1.00  0.46           C  
ATOM   3376  CD2 LEU A 420     -27.227 -26.388 -73.846  1.00  0.47           C  
ATOM   3377  N   ARG A 421     -31.489 -23.468 -73.832  1.00  0.53           N  
ATOM   3378  CA  ARG A 421     -32.830 -23.496 -73.258  1.00  0.53           C  
ATOM   3379  C   ARG A 421     -33.893 -23.547 -74.350  1.00  0.52           C  
ATOM   3380  CB  ARG A 421     -33.057 -22.277 -72.362  1.00  0.51           C  
ATOM   3381  O   ARG A 421     -34.879 -24.277 -74.230  1.00  0.51           O  
ATOM   3382  CG  ARG A 421     -33.000 -22.586 -70.874  1.00  0.50           C  
ATOM   3383  CD  ARG A 421     -33.343 -21.366 -70.031  1.00  0.51           C  
ATOM   3384  NE  ARG A 421     -32.184 -20.499 -69.840  1.00  0.49           N  
ATOM   3385  NH1 ARG A 421     -33.089 -19.333 -68.063  1.00  0.37           N  
ATOM   3386  NH2 ARG A 421     -30.988 -18.821 -68.825  1.00  0.32           N  
ATOM   3387  CZ  ARG A 421     -32.090 -19.553 -68.910  1.00  0.48           C  
ATOM   3388  N   ASN A 422     -33.803 -22.628 -75.401  1.00  0.49           N  
ATOM   3389  CA  ASN A 422     -34.496 -22.869 -76.662  1.00  0.49           C  
ATOM   3390  C   ASN A 422     -34.031 -24.165 -77.319  1.00  0.49           C  
ATOM   3391  CB  ASN A 422     -34.299 -21.689 -77.616  1.00  0.46           C  
ATOM   3392  O   ASN A 422     -34.818 -24.850 -77.975  1.00  0.47           O  
ATOM   3393  CG  ASN A 422     -35.095 -20.466 -77.205  1.00  0.46           C  
ATOM   3394  ND2 ASN A 422     -34.705 -19.305 -77.719  1.00  0.46           N  
ATOM   3395  OD1 ASN A 422     -36.051 -20.563 -76.432  1.00  0.47           O  
ATOM   3396  N   ALA A 423     -32.931 -24.654 -76.912  1.00  0.46           N  
ATOM   3397  CA  ALA A 423     -32.455 -25.911 -77.482  1.00  0.44           C  
ATOM   3398  C   ALA A 423     -32.478 -27.028 -76.442  1.00  0.45           C  
ATOM   3399  CB  ALA A 423     -31.046 -25.741 -78.045  1.00  0.42           C  
ATOM   3400  O   ALA A 423     -32.722 -28.190 -76.776  1.00  0.42           O  
ATOM   3401  N   GLY A 424     -32.800 -26.840 -75.108  1.00  0.47           N  
ATOM   3402  CA  GLY A 424     -33.015 -27.892 -74.127  1.00  0.45           C  
ATOM   3403  C   GLY A 424     -34.362 -27.797 -73.436  1.00  0.46           C  
ATOM   3404  O   GLY A 424     -34.923 -28.811 -73.015  1.00  0.42           O  
ATOM   3405  N   ALA A 425     -35.121 -26.508 -73.555  1.00  0.47           N  
ATOM   3406  CA  ALA A 425     -36.543 -26.279 -73.308  1.00  0.47           C  
ATOM   3407  C   ALA A 425     -37.364 -26.513 -74.573  1.00  0.47           C  
ATOM   3408  CB  ALA A 425     -36.770 -24.864 -72.783  1.00  0.43           C  
ATOM   3409  O   ALA A 425     -38.552 -26.833 -74.499  1.00  0.44           O  
ATOM   3410  N   SER A 426     -36.629 -26.635 -75.759  1.00  0.41           N  
ATOM   3411  CA  SER A 426     -37.118 -27.313 -76.956  1.00  0.41           C  
ATOM   3412  C   SER A 426     -36.952 -28.825 -76.841  1.00  0.41           C  
ATOM   3413  CB  SER A 426     -36.384 -26.804 -78.197  1.00  0.37           C  
ATOM   3414  O   SER A 426     -37.715 -29.586 -77.439  1.00  0.38           O  
ATOM   3415  OG  SER A 426     -35.415 -25.832 -77.846  1.00  0.39           O  
ATOM   3416  N   SER A 427     -36.449 -29.347 -75.678  1.00  0.47           N  
ATOM   3417  CA  SER A 427     -36.440 -30.794 -75.487  1.00  0.46           C  
ATOM   3418  C   SER A 427     -37.179 -31.189 -74.213  1.00  0.46           C  
ATOM   3419  CB  SER A 427     -35.005 -31.320 -75.437  1.00  0.43           C  
ATOM   3420  O   SER A 427     -37.771 -32.268 -74.141  1.00  0.43           O  
ATOM   3421  OG  SER A 427     -34.891 -32.383 -74.507  1.00  0.47           O  
ATOM   3422  N   SER A 428     -37.804 -30.178 -73.543  1.00  0.50           N  
ATOM   3423  CA  SER A 428     -38.792 -30.497 -72.518  1.00  0.51           C  
ATOM   3424  C   SER A 428     -40.183 -30.020 -72.923  1.00  0.50           C  
ATOM   3425  CB  SER A 428     -38.399 -29.870 -71.179  1.00  0.46           C  
ATOM   3426  O   SER A 428     -41.184 -30.662 -72.600  1.00  0.47           O  
ATOM   3427  OG  SER A 428     -38.643 -28.474 -71.187  1.00  0.46           O  
ATOM   3428  N   LEU A 429     -40.294 -29.072 -73.978  1.00  0.45           N  
ATOM   3429  CA  LEU A 429     -41.543 -28.838 -74.694  1.00  0.48           C  
ATOM   3430  C   LEU A 429     -41.839 -29.981 -75.659  1.00  0.45           C  
ATOM   3431  CB  LEU A 429     -41.483 -27.512 -75.458  1.00  0.43           C  
ATOM   3432  O   LEU A 429     -42.998 -30.364 -75.838  1.00  0.43           O  
ATOM   3433  CG  LEU A 429     -42.259 -26.343 -74.850  1.00  0.43           C  
ATOM   3434  CD1 LEU A 429     -41.444 -25.058 -74.950  1.00  0.43           C  
ATOM   3435  CD2 LEU A 429     -43.609 -26.181 -75.538  1.00  0.44           C  
ATOM   3436  N   ALA A 430     -40.683 -30.609 -76.053  1.00  0.48           N  
ATOM   3437  CA  ALA A 430     -40.843 -31.862 -76.785  1.00  0.46           C  
ATOM   3438  C   ALA A 430     -41.036 -33.036 -75.829  1.00  0.48           C  
ATOM   3439  CB  ALA A 430     -39.638 -32.109 -77.689  1.00  0.44           C  
ATOM   3440  O   ALA A 430     -41.816 -33.950 -76.106  1.00  0.45           O  
ATOM   3441  N   GLN A 431     -40.839 -32.895 -74.620  1.00  0.48           N  
ATOM   3442  CA  GLN A 431     -41.131 -33.930 -73.634  1.00  0.46           C  
ATOM   3443  C   GLN A 431     -42.361 -33.570 -72.806  1.00  0.47           C  
ATOM   3444  CB  GLN A 431     -39.928 -34.153 -72.717  1.00  0.44           C  
ATOM   3445  O   GLN A 431     -43.160 -34.442 -72.459  1.00  0.45           O  
ATOM   3446  CG  GLN A 431     -38.980 -35.243 -73.200  1.00  0.44           C  
ATOM   3447  CD  GLN A 431     -37.769 -35.408 -72.302  1.00  0.48           C  
ATOM   3448  NE2 GLN A 431     -36.945 -36.408 -72.595  1.00  0.42           N  
ATOM   3449  OE1 GLN A 431     -37.574 -34.642 -71.352  1.00  0.52           O  
ATOM   3450  N   GLU A 432     -42.693 -32.335 -72.684  1.00  0.51           N  
ATOM   3451  CA  GLU A 432     -43.928 -31.853 -72.074  1.00  0.53           C  
ATOM   3452  C   GLU A 432     -45.090 -31.909 -73.062  1.00  0.51           C  
ATOM   3453  CB  GLU A 432     -43.749 -30.425 -71.553  1.00  0.49           C  
ATOM   3454  O   GLU A 432     -46.218 -32.230 -72.684  1.00  0.50           O  
ATOM   3455  CG  GLU A 432     -44.502 -30.143 -70.261  1.00  0.49           C  
ATOM   3456  CD  GLU A 432     -43.629 -29.522 -69.182  1.00  0.52           C  
ATOM   3457  OE1 GLU A 432     -42.426 -29.284 -69.436  1.00  0.52           O  
ATOM   3458  OE2 GLU A 432     -44.152 -29.272 -68.073  1.00  0.50           O  
ATOM   3459  N   SER A 433     -44.583 -31.648 -74.518  1.00  0.42           N  
ATOM   3460  CA  SER A 433     -45.517 -31.881 -75.614  1.00  0.44           C  
ATOM   3461  C   SER A 433     -45.915 -33.351 -75.698  1.00  0.42           C  
ATOM   3462  CB  SER A 433     -44.908 -31.433 -76.943  1.00  0.40           C  
ATOM   3463  O   SER A 433     -47.066 -33.672 -76.001  1.00  0.39           O  
ATOM   3464  OG  SER A 433     -45.091 -30.041 -77.136  1.00  0.40           O  
ATOM   3465  N   LYS A 434     -45.090 -34.192 -75.191  1.00  0.48           N  
ATOM   3466  CA  LYS A 434     -45.356 -35.627 -75.136  1.00  0.47           C  
ATOM   3467  C   LYS A 434     -46.078 -36.003 -73.845  1.00  0.48           C  
ATOM   3468  CB  LYS A 434     -44.053 -36.420 -75.257  1.00  0.46           C  
ATOM   3469  O   LYS A 434     -46.931 -36.892 -73.842  1.00  0.47           O  
ATOM   3470  CG  LYS A 434     -44.232 -37.821 -75.823  1.00  0.45           C  
ATOM   3471  CD  LYS A 434     -42.890 -38.500 -76.066  1.00  0.48           C  
ATOM   3472  CE  LYS A 434     -43.067 -39.898 -76.645  1.00  0.44           C  
ATOM   3473  NZ  LYS A 434     -41.754 -40.548 -76.933  1.00  0.40           N  
ATOM   3474  N   ARG A 435     -45.969 -35.303 -72.771  1.00  0.53           N  
ATOM   3475  CA  ARG A 435     -46.626 -35.740 -71.543  1.00  0.52           C  
ATOM   3476  C   ARG A 435     -48.047 -35.194 -71.458  1.00  0.52           C  
ATOM   3477  CB  ARG A 435     -45.822 -35.301 -70.318  1.00  0.48           C  
ATOM   3478  O   ARG A 435     -48.967 -35.904 -71.047  1.00  0.50           O  
ATOM   3479  CG  ARG A 435     -46.089 -36.134 -69.075  1.00  0.45           C  
ATOM   3480  CD  ARG A 435     -45.334 -35.601 -67.865  1.00  0.48           C  
ATOM   3481  NE  ARG A 435     -46.126 -34.625 -67.122  1.00  0.44           N  
ATOM   3482  NH1 ARG A 435     -45.331 -35.252 -65.046  1.00  0.31           N  
ATOM   3483  NH2 ARG A 435     -46.869 -33.561 -65.227  1.00  0.26           N  
ATOM   3484  CZ  ARG A 435     -46.107 -34.482 -65.800  1.00  0.45           C  
ATOM   3485  N   ILE A 436     -48.239 -33.881 -71.939  1.00  0.49           N  
ATOM   3486  CA  ILE A 436     -49.493 -33.216 -72.279  1.00  0.49           C  
ATOM   3487  C   ILE A 436     -50.340 -34.133 -73.159  1.00  0.49           C  
ATOM   3488  CB  ILE A 436     -49.243 -31.869 -72.993  1.00  0.44           C  
ATOM   3489  O   ILE A 436     -51.561 -34.202 -72.999  1.00  0.46           O  
ATOM   3490  CG1 ILE A 436     -48.546 -30.885 -72.047  1.00  0.45           C  
ATOM   3491  CG2 ILE A 436     -50.557 -31.285 -73.520  1.00  0.46           C  
ATOM   3492  CD1 ILE A 436     -48.065 -29.609 -72.725  1.00  0.43           C  
ATOM   3493  N   GLY A 437     -49.485 -35.002 -74.089  1.00  0.42           N  
ATOM   3494  CA  GLY A 437     -49.972 -36.016 -75.011  1.00  0.41           C  
ATOM   3495  C   GLY A 437     -50.920 -37.007 -74.362  1.00  0.42           C  
ATOM   3496  O   GLY A 437     -51.965 -37.336 -74.927  1.00  0.38           O  
ATOM   3497  N   LEU A 438     -51.443 -36.827 -73.590  1.00  0.48           N  
ATOM   3498  CA  LEU A 438     -52.291 -37.968 -73.918  1.00  0.46           C  
ATOM   3499  C   LEU A 438     -53.041 -38.460 -72.685  1.00  0.48           C  
ATOM   3500  CB  LEU A 438     -51.454 -39.106 -74.508  1.00  0.43           C  
ATOM   3501  O   LEU A 438     -54.214 -38.829 -72.773  1.00  0.46           O  
ATOM   3502  CG  LEU A 438     -51.126 -39.004 -75.999  1.00  0.41           C  
ATOM   3503  CD1 LEU A 438     -49.932 -39.888 -76.341  1.00  0.38           C  
ATOM   3504  CD2 LEU A 438     -52.339 -39.386 -76.841  1.00  0.41           C  
ATOM   3505  N   ASP A 439     -53.001 -38.085 -71.529  1.00  0.54           N  
ATOM   3506  CA  ASP A 439     -53.587 -39.042 -70.596  1.00  0.54           C  
ATOM   3507  C   ASP A 439     -54.406 -38.330 -69.522  1.00  0.53           C  
ATOM   3508  CB  ASP A 439     -52.496 -39.896 -69.947  1.00  0.50           C  
ATOM   3509  O   ASP A 439     -55.443 -38.837 -69.087  1.00  0.52           O  
ATOM   3510  CG  ASP A 439     -52.725 -41.386 -70.124  1.00  0.48           C  
ATOM   3511  OD1 ASP A 439     -53.614 -41.777 -70.911  1.00  0.51           O  
ATOM   3512  OD2 ASP A 439     -52.013 -42.177 -69.468  1.00  0.55           O  
ATOM   3513  N   SER A 440     -54.493 -37.047 -69.425  1.00  0.44           N  
ATOM   3514  CA  SER A 440     -55.219 -36.584 -68.248  1.00  0.46           C  
ATOM   3515  C   SER A 440     -56.394 -35.693 -68.638  1.00  0.44           C  
ATOM   3516  CB  SER A 440     -54.284 -35.825 -67.305  1.00  0.41           C  
ATOM   3517  O   SER A 440     -57.412 -35.659 -67.943  1.00  0.43           O  
ATOM   3518  OG  SER A 440     -53.059 -36.520 -67.145  1.00  0.41           O  
ATOM   3519  N   VAL A 441     -56.452 -35.167 -69.926  1.00  0.48           N  
ATOM   3520  CA  VAL A 441     -57.692 -34.570 -70.410  1.00  0.47           C  
ATOM   3521  C   VAL A 441     -58.848 -35.549 -70.213  1.00  0.48           C  
ATOM   3522  CB  VAL A 441     -57.585 -34.165 -71.897  1.00  0.43           C  
ATOM   3523  O   VAL A 441     -59.947 -35.151 -69.821  1.00  0.46           O  
ATOM   3524  CG1 VAL A 441     -58.938 -33.695 -72.428  1.00  0.42           C  
ATOM   3525  CG2 VAL A 441     -56.528 -33.077 -72.078  1.00  0.42           C  
ATOM   3526  N   ALA A 442     -58.571 -36.754 -70.051  1.00  0.57           N  
ATOM   3527  CA  ALA A 442     -59.677 -37.708 -70.049  1.00  0.57           C  
ATOM   3528  C   ALA A 442     -60.328 -37.789 -68.671  1.00  0.56           C  
ATOM   3529  CB  ALA A 442     -59.191 -39.087 -70.487  1.00  0.51           C  
ATOM   3530  O   ALA A 442     -61.555 -37.843 -68.560  1.00  0.55           O  
ATOM   3531  N   ARG A 443     -59.795 -37.400 -67.682  1.00  0.60           N  
ATOM   3532  CA  ARG A 443     -60.386 -37.721 -66.387  1.00  0.60           C  
ATOM   3533  C   ARG A 443     -61.008 -36.484 -65.747  1.00  0.57           C  
ATOM   3534  CB  ARG A 443     -59.337 -38.324 -65.451  1.00  0.53           C  
ATOM   3535  O   ARG A 443     -62.003 -36.585 -65.027  1.00  0.56           O  
ATOM   3536  CG  ARG A 443     -59.199 -39.834 -65.572  1.00  0.51           C  
ATOM   3537  CD  ARG A 443     -58.108 -40.375 -64.658  1.00  0.52           C  
ATOM   3538  NE  ARG A 443     -58.185 -41.827 -64.528  1.00  0.47           N  
ATOM   3539  NH1 ARG A 443     -56.518 -41.981 -62.936  1.00  0.34           N  
ATOM   3540  NH2 ARG A 443     -57.582 -43.872 -63.675  1.00  0.28           N  
ATOM   3541  CZ  ARG A 443     -57.428 -42.557 -63.713  1.00  0.53           C  
ATOM   3542  N   LEU A 444     -60.888 -35.356 -66.265  1.00  0.50           N  
ATOM   3543  CA  LEU A 444     -61.395 -34.053 -65.848  1.00  0.50           C  
ATOM   3544  C   LEU A 444     -62.778 -33.794 -66.435  1.00  0.49           C  
ATOM   3545  CB  LEU A 444     -60.431 -32.942 -66.274  1.00  0.46           C  
ATOM   3546  O   LEU A 444     -63.621 -33.162 -65.794  1.00  0.49           O  
ATOM   3547  CG  LEU A 444     -59.871 -32.065 -65.153  1.00  0.45           C  
ATOM   3548  CD1 LEU A 444     -58.346 -32.090 -65.172  1.00  0.42           C  
ATOM   3549  CD2 LEU A 444     -60.389 -30.636 -65.284  1.00  0.44           C  
ATOM   3550  N   GLU A 445     -63.088 -34.329 -67.528  1.00  0.56           N  
ATOM   3551  CA  GLU A 445     -64.383 -34.164 -68.183  1.00  0.56           C  
ATOM   3552  C   GLU A 445     -65.500 -34.807 -67.366  1.00  0.56           C  
ATOM   3553  CB  GLU A 445     -64.352 -34.761 -69.592  1.00  0.50           C  
ATOM   3554  O   GLU A 445     -66.615 -34.285 -67.311  1.00  0.54           O  
ATOM   3555  CG  GLU A 445     -63.952 -33.766 -70.672  1.00  0.48           C  
ATOM   3556  CD  GLU A 445     -64.918 -33.734 -71.846  1.00  0.50           C  
ATOM   3557  OE1 GLU A 445     -65.797 -34.620 -71.933  1.00  0.57           O  
ATOM   3558  OE2 GLU A 445     -64.793 -32.815 -72.686  1.00  0.51           O  
ATOM   3559  N   ALA A 446     -65.352 -35.528 -66.321  1.00  0.65           N  
ATOM   3560  CA  ALA A 446     -66.416 -36.257 -65.636  1.00  0.65           C  
ATOM   3561  C   ALA A 446     -66.773 -35.590 -64.311  1.00  0.63           C  
ATOM   3562  CB  ALA A 446     -66.003 -37.708 -65.404  1.00  0.58           C  
ATOM   3563  O   ALA A 446     -67.920 -35.660 -63.863  1.00  0.61           O  
ATOM   3564  N   PHE A 447     -66.310 -34.432 -64.119  1.00  0.60           N  
ATOM   3565  CA  PHE A 447     -66.631 -33.711 -62.893  1.00  0.60           C  
ATOM   3566  C   PHE A 447     -67.525 -32.513 -63.186  1.00  0.59           C  
ATOM   3567  CB  PHE A 447     -65.351 -33.251 -62.188  1.00  0.54           C  
ATOM   3568  O   PHE A 447     -68.267 -32.057 -62.314  1.00  0.59           O  
ATOM   3569  CG  PHE A 447     -65.496 -33.109 -60.697  1.00  0.51           C  
ATOM   3570  CD1 PHE A 447     -65.314 -34.202 -59.860  1.00  0.48           C  
ATOM   3571  CD2 PHE A 447     -65.814 -31.880 -60.133  1.00  0.51           C  
ATOM   3572  CE1 PHE A 447     -65.448 -34.074 -58.479  1.00  0.50           C  
ATOM   3573  CE2 PHE A 447     -65.949 -31.744 -58.754  1.00  0.51           C  
ATOM   3574  CZ  PHE A 447     -65.767 -32.842 -57.929  1.00  0.44           C  
ATOM   3575  N   LYS A 448     -67.994 -31.859 -64.361  1.00  0.58           N  
ATOM   3576  CA  LYS A 448     -68.941 -31.086 -65.159  1.00  0.59           C  
ATOM   3577  C   LYS A 448     -70.364 -31.246 -64.631  1.00  0.57           C  
ATOM   3578  CB  LYS A 448     -68.877 -31.509 -66.627  1.00  0.49           C  
ATOM   3579  O   LYS A 448     -71.246 -30.448 -64.957  1.00  0.52           O  
ATOM   3580  CG  LYS A 448     -67.998 -30.617 -67.491  1.00  0.46           C  
ATOM   3581  CD  LYS A 448     -68.003 -31.067 -68.946  1.00  0.50           C  
ATOM   3582  CE  LYS A 448     -67.129 -30.169 -69.812  1.00  0.40           C  
ATOM   3583  NZ  LYS A 448     -67.082 -30.642 -71.228  1.00  0.37           N  
ATOM   3584  N   SER A 449     -70.810 -31.307 -63.286  1.00  0.60           N  
ATOM   3585  CA  SER A 449     -72.250 -31.436 -63.084  1.00  0.60           C  
ATOM   3586  C   SER A 449     -72.696 -30.722 -61.812  1.00  0.58           C  
ATOM   3587  CB  SER A 449     -72.652 -32.910 -63.018  1.00  0.50           C  
ATOM   3588  O   SER A 449     -72.266 -31.075 -60.712  1.00  0.53           O  
ATOM   3589  OG  SER A 449     -72.328 -33.464 -61.754  1.00  0.52           O  
ATOM   3590  N   GLN A 450     -72.402 -28.988 -61.722  1.00  0.65           N  
ATOM   3591  CA  GLN A 450     -73.304 -28.577 -60.652  1.00  0.64           C  
ATOM   3592  C   GLN A 450     -73.259 -27.066 -60.444  1.00  0.62           C  
ATOM   3593  CB  GLN A 450     -72.956 -29.297 -59.348  1.00  0.55           C  
ATOM   3594  O   GLN A 450     -72.180 -26.486 -60.298  1.00  0.56           O  
ATOM   3595  CG  GLN A 450     -73.648 -30.643 -59.185  1.00  0.52           C  
ATOM   3596  CD  GLN A 450     -73.294 -31.332 -57.880  1.00  0.53           C  
ATOM   3597  NE2 GLN A 450     -73.967 -32.441 -57.593  1.00  0.44           N  
ATOM   3598  OE1 GLN A 450     -72.421 -30.871 -57.137  1.00  0.58           O  
ATOM   3599  N   THR A 451     -74.215 -25.925 -60.955  1.00  0.63           N  
ATOM   3600  CA  THR A 451     -75.422 -25.120 -60.800  1.00  0.66           C  
ATOM   3601  C   THR A 451     -75.106 -23.803 -60.096  1.00  0.62           C  
ATOM   3602  CB  THR A 451     -76.504 -25.880 -60.012  1.00  0.54           C  
ATOM   3603  O   THR A 451     -74.480 -23.796 -59.034  1.00  0.56           O  
ATOM   3604  CG2 THR A 451     -77.824 -25.907 -60.776  1.00  0.49           C  
ATOM   3605  OG1 THR A 451     -76.067 -27.226 -59.789  1.00  0.53           O  
ATOM   3606  N   TYR A 452     -75.011 -22.404 -60.894  1.00  0.59           N  
ATOM   3607  CA  TYR A 452     -75.690 -21.202 -60.425  1.00  0.61           C  
ATOM   3608  C   TYR A 452     -75.468 -20.040 -61.386  1.00  0.58           C  
ATOM   3609  CB  TYR A 452     -75.203 -20.821 -59.024  1.00  0.49           C  
ATOM   3610  O   TYR A 452     -74.341 -19.793 -61.822  1.00  0.52           O  
ATOM   3611  CG  TYR A 452     -75.945 -21.522 -57.912  1.00  0.47           C  
ATOM   3612  CD1 TYR A 452     -77.138 -21.006 -57.411  1.00  0.45           C  
ATOM   3613  CD2 TYR A 452     -75.454 -22.700 -57.359  1.00  0.46           C  
ATOM   3614  CE1 TYR A 452     -77.824 -21.647 -56.385  1.00  0.45           C  
ATOM   3615  CE2 TYR A 452     -76.132 -23.350 -56.333  1.00  0.48           C  
ATOM   3616  OH  TYR A 452     -77.990 -23.456 -54.837  1.00  0.47           O  
ATOM   3617  CZ  TYR A 452     -77.314 -22.817 -55.853  1.00  0.38           C  
ATOM   3618  N   GLN A 453     -76.509 -19.241 -61.829  1.00  0.60           N  
ATOM   3619  CA  GLN A 453     -77.513 -18.198 -62.012  1.00  0.61           C  
ATOM   3620  C   GLN A 453     -76.859 -16.847 -62.287  1.00  0.59           C  
ATOM   3621  CB  GLN A 453     -78.419 -18.102 -60.783  1.00  0.51           C  
ATOM   3622  O   GLN A 453     -75.983 -16.411 -61.537  1.00  0.53           O  
ATOM   3623  CG  GLN A 453     -79.476 -19.195 -60.712  1.00  0.51           C  
ATOM   3624  CD  GLN A 453     -80.652 -18.818 -59.831  1.00  0.52           C  
ATOM   3625  NE2 GLN A 453     -81.714 -19.614 -59.886  1.00  0.42           N  
ATOM   3626  OE1 GLN A 453     -80.606 -17.819 -59.106  1.00  0.57           O  
ATOM   3627  N   SER A 454     -77.346 -15.762 -63.619  1.00  0.46           N  
ATOM   3628  CA  SER A 454     -78.448 -14.924 -64.082  1.00  0.50           C  
ATOM   3629  C   SER A 454     -77.951 -13.553 -64.526  1.00  0.45           C  
ATOM   3630  CB  SER A 454     -79.498 -14.763 -62.982  1.00  0.38           C  
ATOM   3631  O   SER A 454     -77.306 -12.840 -63.754  1.00  0.42           O  
ATOM   3632  OG  SER A 454     -79.427 -13.471 -62.404  1.00  0.44           O  
ATOM   3633  N   GLU A 455     -78.271 -13.150 -65.517  1.00  0.52           N  
ATOM   3634  CA  GLU A 455     -79.002 -12.126 -66.257  1.00  0.51           C  
ATOM   3635  C   GLU A 455     -78.130 -10.899 -66.508  1.00  0.52           C  
ATOM   3636  CB  GLU A 455     -80.273 -11.723 -65.504  1.00  0.45           C  
ATOM   3637  O   GLU A 455     -77.589 -10.312 -65.569  1.00  0.48           O  
ATOM   3638  CG  GLU A 455     -81.410 -12.726 -65.636  1.00  0.46           C  
ATOM   3639  CD  GLU A 455     -82.653 -12.329 -64.856  1.00  0.48           C  
ATOM   3640  OE1 GLU A 455     -82.630 -11.283 -64.169  1.00  0.54           O  
ATOM   3641  OE2 GLU A 455     -83.658 -13.071 -64.932  1.00  0.46           O  
ATOM   3642  N   ASP A 456     -77.676 -10.767 -67.575  1.00  0.53           N  
ATOM   3643  CA  ASP A 456     -77.746  -9.407 -68.100  1.00  0.52           C  
ATOM   3644  C   ASP A 456     -76.350  -8.842 -68.350  1.00  0.52           C  
ATOM   3645  CB  ASP A 456     -78.516  -8.500 -67.139  1.00  0.46           C  
ATOM   3646  O   ASP A 456     -75.620  -8.535 -67.405  1.00  0.49           O  
ATOM   3647  CG  ASP A 456     -80.009  -8.470 -67.418  1.00  0.44           C  
ATOM   3648  OD1 ASP A 456     -80.422  -8.772 -68.559  1.00  0.48           O  
ATOM   3649  OD2 ASP A 456     -80.779  -8.140 -66.490  1.00  0.51           O  
ATOM   3650  N   ILE A 457     -75.632  -9.375 -68.903  1.00  0.46           N  
ATOM   3651  CA  ILE A 457     -74.451  -8.520 -68.872  1.00  0.47           C  
ATOM   3652  C   ILE A 457     -73.684  -8.652 -70.186  1.00  0.45           C  
ATOM   3653  CB  ILE A 457     -73.533  -8.867 -67.678  1.00  0.41           C  
ATOM   3654  O   ILE A 457     -73.037  -9.672 -70.435  1.00  0.44           O  
ATOM   3655  CG1 ILE A 457     -74.249  -8.581 -66.353  1.00  0.43           C  
ATOM   3656  CG2 ILE A 457     -72.215  -8.093 -67.768  1.00  0.41           C  
ATOM   3657  CD1 ILE A 457     -73.455  -8.990 -65.120  1.00  0.39           C  
ATOM   3658  N   GLU A 458     -74.279  -8.664 -71.657  1.00  0.53           N  
ATOM   3659  CA  GLU A 458     -75.065  -8.024 -72.708  1.00  0.56           C  
ATOM   3660  C   GLU A 458     -74.232  -7.003 -73.476  1.00  0.54           C  
ATOM   3661  CB  GLU A 458     -76.307  -7.352 -72.117  1.00  0.48           C  
ATOM   3662  O   GLU A 458     -74.369  -6.872 -74.694  1.00  0.51           O  
ATOM   3663  CG  GLU A 458     -77.594  -8.134 -72.340  1.00  0.51           C  
ATOM   3664  CD  GLU A 458     -78.367  -7.678 -73.568  1.00  0.55           C  
ATOM   3665  OE1 GLU A 458     -78.051  -6.599 -74.118  1.00  0.56           O  
ATOM   3666  OE2 GLU A 458     -79.297  -8.406 -73.982  1.00  0.51           O  
ATOM   3667  N   ALA A 459     -73.017  -6.176 -73.886  1.00  0.51           N  
ATOM   3668  CA  ALA A 459     -72.720  -5.464 -75.126  1.00  0.49           C  
ATOM   3669  C   ALA A 459     -71.705  -6.232 -75.970  1.00  0.51           C  
ATOM   3670  CB  ALA A 459     -72.202  -4.061 -74.823  1.00  0.47           C  
ATOM   3671  O   ALA A 459     -71.806  -6.261 -77.198  1.00  0.48           O  
ATOM   3672  N   VAL A 460     -71.570  -7.729 -75.212  1.00  0.41           N  
ATOM   3673  CA  VAL A 460     -70.706  -8.785 -75.729  1.00  0.40           C  
ATOM   3674  C   VAL A 460     -71.554  -9.976 -76.170  1.00  0.41           C  
ATOM   3675  CB  VAL A 460     -69.666  -9.233 -74.678  1.00  0.40           C  
ATOM   3676  O   VAL A 460     -71.068 -10.866 -76.872  1.00  0.40           O  
ATOM   3677  CG1 VAL A 460     -68.826 -10.393 -75.209  1.00  0.43           C  
ATOM   3678  CG2 VAL A 460     -68.771  -8.059 -74.281  1.00  0.42           C  
ATOM   3679  N   LYS A 461     -72.725 -10.933 -76.015  1.00  0.46           N  
ATOM   3680  CA  LYS A 461     -73.719 -10.964 -77.083  1.00  0.48           C  
ATOM   3681  C   LYS A 461     -73.343 -10.007 -78.211  1.00  0.47           C  
ATOM   3682  CB  LYS A 461     -75.104 -10.613 -76.538  1.00  0.43           C  
ATOM   3683  O   LYS A 461     -73.581 -10.300 -79.385  1.00  0.44           O  
ATOM   3684  CG  LYS A 461     -76.028 -11.812 -76.378  1.00  0.45           C  
ATOM   3685  CD  LYS A 461     -77.404 -11.393 -75.877  1.00  0.50           C  
ATOM   3686  CE  LYS A 461     -78.336 -12.589 -75.737  1.00  0.44           C  
ATOM   3687  NZ  LYS A 461     -79.657 -12.198 -75.160  1.00  0.41           N  
ATOM   3688  N   THR A 462     -71.844  -8.903 -78.884  1.00  0.50           N  
ATOM   3689  CA  THR A 462     -72.438  -8.002 -79.865  1.00  0.49           C  
ATOM   3690  C   THR A 462     -72.234  -8.533 -81.281  1.00  0.50           C  
ATOM   3691  CB  THR A 462     -71.844  -6.585 -79.754  1.00  0.44           C  
ATOM   3692  O   THR A 462     -73.128  -8.430 -82.123  1.00  0.47           O  
ATOM   3693  CG2 THR A 462     -72.890  -5.524 -80.077  1.00  0.48           C  
ATOM   3694  OG1 THR A 462     -71.366  -6.378 -78.419  1.00  0.49           O  
ATOM   3695  N   SER A 463     -72.467  -9.843 -82.182  1.00  0.46           N  
ATOM   3696  CA  SER A 463     -73.260  -9.848 -83.407  1.00  0.48           C  
ATOM   3697  C   SER A 463     -73.606 -11.269 -83.835  1.00  0.45           C  
ATOM   3698  CB  SER A 463     -72.511  -9.135 -84.534  1.00  0.42           C  
ATOM   3699  O   SER A 463     -74.732 -11.539 -84.258  1.00  0.44           O  
ATOM   3700  OG  SER A 463     -73.145  -9.360 -85.781  1.00  0.46           O  
ATOM   3701  N   ALA A 464     -74.341 -12.615 -82.819  1.00  0.40           N  
ATOM   3702  CA  ALA A 464     -74.836 -13.981 -82.668  1.00  0.41           C  
ATOM   3703  C   ALA A 464     -73.798 -14.868 -81.987  1.00  0.40           C  
ATOM   3704  CB  ALA A 464     -75.220 -14.561 -84.027  1.00  0.38           C  
ATOM   3705  O   ALA A 464     -74.150 -15.784 -81.239  1.00  0.39           O  
ATOM   3706  N   ASN A 465     -72.795 -14.668 -81.772  1.00  0.41           N  
ATOM   3707  CA  ASN A 465     -71.418 -14.564 -81.301  1.00  0.41           C  
ATOM   3708  C   ASN A 465     -71.117 -13.174 -80.748  1.00  0.41           C  
ATOM   3709  CB  ASN A 465     -70.439 -14.912 -82.425  1.00  0.41           C  
ATOM   3710  O   ASN A 465     -70.208 -13.009 -79.933  1.00  0.41           O  
ATOM   3711  CG  ASN A 465     -70.174 -16.401 -82.528  1.00  0.42           C  
ATOM   3712  ND2 ASN A 465     -69.706 -16.841 -83.690  1.00  0.43           N  
ATOM   3713  OD1 ASN A 465     -70.388 -17.150 -81.572  1.00  0.45           O  
ATOM   3714  N   LYS A 466     -71.906 -12.078 -80.996  1.00  0.42           N  
ATOM   3715  CA  LYS A 466     -71.974 -10.620 -81.035  1.00  0.43           C  
ATOM   3716  C   LYS A 466     -73.344 -10.121 -80.585  1.00  0.42           C  
ATOM   3717  CB  LYS A 466     -71.665 -10.105 -82.441  1.00  0.40           C  
ATOM   3718  O   LYS A 466     -73.452  -9.057 -79.971  1.00  0.41           O  
ATOM   3719  CG  LYS A 466     -70.295  -9.457 -82.576  1.00  0.41           C  
ATOM   3720  CD  LYS A 466     -70.068  -8.916 -83.982  1.00  0.43           C  
ATOM   3721  CE  LYS A 466     -68.697  -8.267 -84.118  1.00  0.40           C  
ATOM   3722  NZ  LYS A 466     -68.447  -7.787 -85.510  1.00  0.38           N  
ATOM   3723  N   ASP A 467     -74.513 -10.877 -80.206  1.00  0.43           N  
ATOM   3724  CA  ASP A 467     -75.804 -10.352 -79.773  1.00  0.46           C  
ATOM   3725  C   ASP A 467     -76.699 -11.469 -79.238  1.00  0.43           C  
ATOM   3726  CB  ASP A 467     -76.502  -9.625 -80.924  1.00  0.42           C  
ATOM   3727  O   ASP A 467     -77.489 -11.251 -78.318  1.00  0.43           O  
ATOM   3728  CG  ASP A 467     -76.310  -8.119 -80.877  1.00  0.44           C  
ATOM   3729  OD1 ASP A 467     -75.800  -7.601 -79.860  1.00  0.43           O  
ATOM   3730  OD2 ASP A 467     -76.675  -7.445 -81.864  1.00  0.41           O  
ATOM   3731  N   ILE A 468     -76.346 -12.659 -78.670  1.00  0.41           N  
ATOM   3732  CA  ILE A 468     -76.690 -13.830 -77.871  1.00  0.41           C  
ATOM   3733  C   ILE A 468     -75.450 -14.698 -77.669  1.00  0.41           C  
ATOM   3734  CB  ILE A 468     -77.818 -14.654 -78.532  1.00  0.41           C  
ATOM   3735  O   ILE A 468     -75.210 -15.202 -76.569  1.00  0.40           O  
ATOM   3736  CG1 ILE A 468     -79.122 -13.848 -78.558  1.00  0.45           C  
ATOM   3737  CG2 ILE A 468     -78.012 -15.986 -77.802  1.00  0.44           C  
ATOM   3738  CD1 ILE A 468     -80.238 -14.502 -79.360  1.00  0.40           C  
ATOM   3739  N   ALA A 469     -74.581 -14.568 -78.367  1.00  0.42           N  
ATOM   3740  CA  ALA A 469     -73.166 -14.833 -78.617  1.00  0.41           C  
ATOM   3741  C   ALA A 469     -72.336 -13.561 -78.473  1.00  0.41           C  
ATOM   3742  CB  ALA A 469     -72.974 -15.436 -80.006  1.00  0.42           C  
ATOM   3743  O   ALA A 469     -71.208 -13.601 -77.976  1.00  0.41           O  
ATOM   3744  N   SER A 470     -72.344 -12.428 -78.602  1.00  0.43           N  
ATOM   3745  CA  SER A 470     -71.914 -11.071 -78.283  1.00  0.43           C  
ATOM   3746  C   SER A 470     -72.766 -10.469 -77.170  1.00  0.43           C  
ATOM   3747  CB  SER A 470     -71.980 -10.181 -79.525  1.00  0.44           C  
ATOM   3748  O   SER A 470     -72.256  -9.742 -76.315  1.00  0.42           O  
ATOM   3749  OG  SER A 470     -72.679  -8.980 -79.247  1.00  0.50           O  
ATOM   3750  N   GLN A 471     -74.173 -10.587 -76.953  1.00  0.39           N  
ATOM   3751  CA  GLN A 471     -75.038 -10.373 -75.798  1.00  0.42           C  
ATOM   3752  C   GLN A 471     -75.329 -11.687 -75.078  1.00  0.39           C  
ATOM   3753  CB  GLN A 471     -76.347  -9.707 -76.223  1.00  0.40           C  
ATOM   3754  O   GLN A 471     -75.464 -11.713 -73.853  1.00  0.39           O  
ATOM   3755  CG  GLN A 471     -76.250  -8.194 -76.363  1.00  0.42           C  
ATOM   3756  CD  GLN A 471     -77.580  -7.550 -76.710  1.00  0.45           C  
ATOM   3757  NE2 GLN A 471     -77.565  -6.239 -76.924  1.00  0.39           N  
ATOM   3758  OE1 GLN A 471     -78.611  -8.225 -76.784  1.00  0.49           O  
ATOM   3759  N   ILE A 472     -75.186 -12.865 -74.984  1.00  0.39           N  
ATOM   3760  CA  ILE A 472     -74.836 -14.218 -74.563  1.00  0.39           C  
ATOM   3761  C   ILE A 472     -73.367 -14.492 -74.877  1.00  0.39           C  
ATOM   3762  CB  ILE A 472     -75.735 -15.273 -75.245  1.00  0.40           C  
ATOM   3763  O   ILE A 472     -72.662 -15.120 -74.083  1.00  0.39           O  
ATOM   3764  CG1 ILE A 472     -77.178 -15.151 -74.741  1.00  0.42           C  
ATOM   3765  CG2 ILE A 472     -75.189 -16.683 -75.007  1.00  0.42           C  
ATOM   3766  CD1 ILE A 472     -78.155 -16.097 -75.425  1.00  0.39           C  
ATOM   3767  N   ALA A 473     -72.623 -14.096 -75.699  1.00  0.45           N  
ATOM   3768  CA  ALA A 473     -71.210 -13.933 -76.035  1.00  0.44           C  
ATOM   3769  C   ALA A 473     -70.650 -12.644 -75.441  1.00  0.45           C  
ATOM   3770  CB  ALA A 473     -71.019 -13.945 -77.550  1.00  0.45           C  
ATOM   3771  O   ALA A 473     -69.542 -12.633 -74.900  1.00  0.44           O  
ATOM   3772  N   SER A 474     -71.110 -11.278 -75.406  1.00  0.45           N  
ATOM   3773  CA  SER A 474     -70.837 -10.071 -74.634  1.00  0.46           C  
ATOM   3774  C   SER A 474     -71.565 -10.095 -73.294  1.00  0.45           C  
ATOM   3775  CB  SER A 474     -71.245  -8.826 -75.422  1.00  0.46           C  
ATOM   3776  O   SER A 474     -71.014  -9.672 -72.275  1.00  0.45           O  
ATOM   3777  OG  SER A 474     -71.959  -7.920 -74.599  1.00  0.51           O  
ATOM   3778  N   TYR A 475     -72.836 -10.492 -72.791  1.00  0.41           N  
ATOM   3779  CA  TYR A 475     -73.502 -11.061 -71.624  1.00  0.43           C  
ATOM   3780  C   TYR A 475     -73.055 -12.498 -71.388  1.00  0.40           C  
ATOM   3781  CB  TYR A 475     -75.023 -11.008 -71.794  1.00  0.42           C  
ATOM   3782  O   TYR A 475     -72.751 -12.883 -70.256  1.00  0.40           O  
ATOM   3783  CG  TYR A 475     -75.786 -11.402 -70.553  1.00  0.44           C  
ATOM   3784  CD1 TYR A 475     -76.036 -10.477 -69.542  1.00  0.41           C  
ATOM   3785  CD2 TYR A 475     -76.258 -12.700 -70.388  1.00  0.41           C  
ATOM   3786  CE1 TYR A 475     -76.737 -10.835 -68.395  1.00  0.39           C  
ATOM   3787  CE2 TYR A 475     -76.961 -13.070 -69.245  1.00  0.43           C  
ATOM   3788  OH  TYR A 475     -77.890 -12.493 -67.124  1.00  0.26           O  
ATOM   3789  CZ  TYR A 475     -77.195 -12.132 -68.257  1.00  0.36           C  
ATOM   3790  N   ARG A 476     -72.816 -13.530 -72.062  1.00  0.43           N  
ATOM   3791  CA  ARG A 476     -71.981 -14.725 -72.109  1.00  0.45           C  
ATOM   3792  C   ARG A 476     -70.516 -14.362 -72.331  1.00  0.43           C  
ATOM   3793  CB  ARG A 476     -72.458 -15.672 -73.213  1.00  0.45           C  
ATOM   3794  O   ARG A 476     -69.626 -14.942 -71.706  1.00  0.43           O  
ATOM   3795  CG  ARG A 476     -72.577 -17.122 -72.773  1.00  0.46           C  
ATOM   3796  CD  ARG A 476     -73.101 -18.010 -73.892  1.00  0.50           C  
ATOM   3797  NE  ARG A 476     -73.137 -19.415 -73.494  1.00  0.49           N  
ATOM   3798  NH1 ARG A 476     -74.357 -20.117 -75.326  1.00  0.35           N  
ATOM   3799  NH2 ARG A 476     -73.704 -21.628 -73.730  1.00  0.29           N  
ATOM   3800  CZ  ARG A 476     -73.733 -20.383 -74.184  1.00  0.40           C  
ATOM   3801  N   GLN A 477     -69.822 -13.492 -72.975  1.00  0.50           N  
ATOM   3802  CA  GLN A 477     -68.513 -12.852 -73.034  1.00  0.50           C  
ATOM   3803  C   GLN A 477     -68.390 -11.753 -71.981  1.00  0.49           C  
ATOM   3804  CB  GLN A 477     -68.259 -12.274 -74.427  1.00  0.50           C  
ATOM   3805  O   GLN A 477     -67.335 -11.593 -71.364  1.00  0.49           O  
ATOM   3806  CG  GLN A 477     -66.990 -12.797 -75.088  1.00  0.51           C  
ATOM   3807  CD  GLN A 477     -66.787 -12.246 -76.486  1.00  0.53           C  
ATOM   3808  NE2 GLN A 477     -65.662 -12.594 -77.103  1.00  0.44           N  
ATOM   3809  OE1 GLN A 477     -67.634 -11.515 -77.009  1.00  0.52           O  
ATOM   3810  N   SER A 478     -69.327 -10.754 -71.609  1.00  0.47           N  
ATOM   3811  CA  SER A 478     -69.402  -9.883 -70.441  1.00  0.48           C  
ATOM   3812  C   SER A 478     -70.028 -10.605 -69.252  1.00  0.47           C  
ATOM   3813  CB  SER A 478     -70.205  -8.622 -70.763  1.00  0.47           C  
ATOM   3814  O   SER A 478     -69.632 -10.384 -68.106  1.00  0.46           O  
ATOM   3815  OG  SER A 478     -70.778  -8.077 -69.587  1.00  0.49           O  
ATOM   3816  N   VAL A 479     -70.952 -11.492 -69.116  1.00  0.41           N  
ATOM   3817  CA  VAL A 479     -71.312 -12.586 -68.220  1.00  0.44           C  
ATOM   3818  C   VAL A 479     -70.459 -13.813 -68.534  1.00  0.41           C  
ATOM   3819  CB  VAL A 479     -72.812 -12.938 -68.328  1.00  0.42           C  
ATOM   3820  O   VAL A 479     -69.924 -14.454 -67.626  1.00  0.40           O  
ATOM   3821  CG1 VAL A 479     -73.141 -14.165 -67.479  1.00  0.42           C  
ATOM   3822  CG2 VAL A 479     -73.671 -11.747 -67.906  1.00  0.42           C  
ATOM   3823  N   ASP A 480     -70.134 -14.434 -69.610  1.00  0.50           N  
ATOM   3824  CA  ASP A 480     -69.081 -15.374 -69.982  1.00  0.51           C  
ATOM   3825  C   ASP A 480     -67.702 -14.728 -69.866  1.00  0.50           C  
ATOM   3826  CB  ASP A 480     -69.302 -15.890 -71.406  1.00  0.50           C  
ATOM   3827  O   ASP A 480     -66.757 -15.353 -69.379  1.00  0.49           O  
ATOM   3828  CG  ASP A 480     -70.404 -16.930 -71.495  1.00  0.49           C  
ATOM   3829  OD1 ASP A 480     -70.822 -17.467 -70.447  1.00  0.50           O  
ATOM   3830  OD2 ASP A 480     -70.857 -17.218 -72.625  1.00  0.53           O  
ATOM   3831  N   GLY A 481     -67.214 -13.467 -70.286  1.00  0.50           N  
ATOM   3832  CA  GLY A 481     -66.063 -12.669 -69.895  1.00  0.50           C  
ATOM   3833  C   GLY A 481     -66.103 -12.234 -68.443  1.00  0.50           C  
ATOM   3834  O   GLY A 481     -65.089 -12.291 -67.744  1.00  0.48           O  
ATOM   3835  N   LYS A 482     -67.332 -11.536 -67.779  1.00  0.45           N  
ATOM   3836  CA  LYS A 482     -67.596 -11.488 -66.344  1.00  0.48           C  
ATOM   3837  C   LYS A 482     -67.849 -12.884 -65.785  1.00  0.45           C  
ATOM   3838  CB  LYS A 482     -68.791 -10.580 -66.049  1.00  0.46           C  
ATOM   3839  O   LYS A 482     -67.443 -13.192 -64.662  1.00  0.45           O  
ATOM   3840  CG  LYS A 482     -68.459  -9.095 -66.061  1.00  0.47           C  
ATOM   3841  CD  LYS A 482     -69.673  -8.248 -65.704  1.00  0.50           C  
ATOM   3842  CE  LYS A 482     -69.349  -6.761 -65.742  1.00  0.43           C  
ATOM   3843  NZ  LYS A 482     -70.546  -5.924 -65.430  1.00  0.41           N  
ATOM   3844  N   PHE A 483     -68.459 -13.841 -66.364  1.00  0.44           N  
ATOM   3845  CA  PHE A 483     -68.386 -15.258 -66.026  1.00  0.46           C  
ATOM   3846  C   PHE A 483     -67.082 -15.867 -66.525  1.00  0.43           C  
ATOM   3847  CB  PHE A 483     -69.580 -16.014 -66.618  1.00  0.45           C  
ATOM   3848  O   PHE A 483     -66.493 -16.719 -65.856  1.00  0.44           O  
ATOM   3849  CG  PHE A 483     -70.760 -16.109 -65.689  1.00  0.47           C  
ATOM   3850  CD1 PHE A 483     -70.716 -16.930 -64.568  1.00  0.42           C  
ATOM   3851  CD2 PHE A 483     -71.913 -15.376 -65.936  1.00  0.44           C  
ATOM   3852  CE1 PHE A 483     -71.807 -17.019 -63.707  1.00  0.41           C  
ATOM   3853  CE2 PHE A 483     -73.008 -15.461 -65.079  1.00  0.46           C  
ATOM   3854  CZ  PHE A 483     -72.953 -16.283 -63.966  1.00  0.38           C  
ATOM   3855  N   THR A 484     -66.312 -15.683 -67.569  1.00  0.54           N  
ATOM   3856  CA  THR A 484     -64.919 -15.969 -67.894  1.00  0.55           C  
ATOM   3857  C   THR A 484     -63.980 -15.132 -67.031  1.00  0.54           C  
ATOM   3858  CB  THR A 484     -64.627 -15.705 -69.382  1.00  0.53           C  
ATOM   3859  O   THR A 484     -62.985 -15.642 -66.511  1.00  0.53           O  
ATOM   3860  CG2 THR A 484     -63.253 -16.236 -69.776  1.00  0.49           C  
ATOM   3861  OG1 THR A 484     -65.625 -16.353 -70.181  1.00  0.51           O  
ATOM   3862  N   ASP A 485     -64.167 -13.624 -66.870  1.00  0.55           N  
ATOM   3863  CA  ASP A 485     -63.487 -12.842 -65.841  1.00  0.58           C  
ATOM   3864  C   ASP A 485     -63.879 -13.316 -64.444  1.00  0.55           C  
ATOM   3865  CB  ASP A 485     -63.805 -11.354 -66.000  1.00  0.54           C  
ATOM   3866  O   ASP A 485     -63.017 -13.509 -63.584  1.00  0.54           O  
ATOM   3867  CG  ASP A 485     -62.753 -10.605 -66.799  1.00  0.54           C  
ATOM   3868  OD1 ASP A 485     -61.703 -11.197 -67.131  1.00  0.52           O  
ATOM   3869  OD2 ASP A 485     -62.975  -9.412 -67.097  1.00  0.55           O  
ATOM   3870  N   ILE A 486     -65.221 -13.544 -64.100  1.00  0.51           N  
ATOM   3871  CA  ILE A 486     -65.663 -14.223 -62.887  1.00  0.53           C  
ATOM   3872  C   ILE A 486     -65.327 -15.710 -62.976  1.00  0.51           C  
ATOM   3873  CB  ILE A 486     -67.178 -14.030 -62.651  1.00  0.51           C  
ATOM   3874  O   ILE A 486     -64.904 -16.318 -61.989  1.00  0.51           O  
ATOM   3875  CG1 ILE A 486     -67.474 -12.582 -62.241  1.00  0.46           C  
ATOM   3876  CG2 ILE A 486     -67.690 -15.014 -61.596  1.00  0.48           C  
ATOM   3877  CD1 ILE A 486     -68.954 -12.226 -62.253  1.00  0.46           C  
ATOM   3878  N   SER A 487     -65.348 -16.534 -64.071  1.00  0.51           N  
ATOM   3879  CA  SER A 487     -64.833 -17.894 -64.198  1.00  0.53           C  
ATOM   3880  C   SER A 487     -63.310 -17.903 -64.272  1.00  0.50           C  
ATOM   3881  CB  SER A 487     -65.417 -18.575 -65.436  1.00  0.51           C  
ATOM   3882  O   SER A 487     -62.661 -18.789 -63.712  1.00  0.50           O  
ATOM   3883  OG  SER A 487     -66.378 -19.549 -65.068  1.00  0.51           O  
ATOM   3884  N   SER A 488     -62.459 -16.989 -64.949  1.00  0.56           N  
ATOM   3885  CA  SER A 488     -61.018 -16.772 -64.858  1.00  0.58           C  
ATOM   3886  C   SER A 488     -60.633 -16.175 -63.509  1.00  0.56           C  
ATOM   3887  CB  SER A 488     -60.542 -15.855 -65.985  1.00  0.55           C  
ATOM   3888  O   SER A 488     -59.623 -16.563 -62.918  1.00  0.55           O  
ATOM   3889  OG  SER A 488     -59.133 -15.705 -65.950  1.00  0.55           O  
ATOM   3890  N   GLN A 489     -61.503 -15.123 -62.889  1.00  0.54           N  
ATOM   3891  CA  GLN A 489     -61.380 -14.710 -61.495  1.00  0.56           C  
ATOM   3892  C   GLN A 489     -61.829 -15.821 -60.550  1.00  0.54           C  
ATOM   3893  CB  GLN A 489     -62.194 -13.441 -61.237  1.00  0.53           C  
ATOM   3894  O   GLN A 489     -61.202 -16.053 -59.514  1.00  0.53           O  
ATOM   3895  CG  GLN A 489     -61.524 -12.168 -61.737  1.00  0.53           C  
ATOM   3896  CD  GLN A 489     -62.374 -10.931 -61.515  1.00  0.54           C  
ATOM   3897  NE2 GLN A 489     -61.894  -9.788 -61.992  1.00  0.46           N  
ATOM   3898  OE1 GLN A 489     -63.455 -11.003 -60.920  1.00  0.56           O  
ATOM   3899  N   ILE A 490     -62.822 -16.622 -60.797  1.00  0.56           N  
ATOM   3900  CA  ILE A 490     -63.168 -17.820 -60.039  1.00  0.58           C  
ATOM   3901  C   ILE A 490     -62.198 -18.947 -60.384  1.00  0.56           C  
ATOM   3902  CB  ILE A 490     -64.623 -18.262 -60.313  1.00  0.55           C  
ATOM   3903  O   ILE A 490     -61.771 -19.699 -59.504  1.00  0.56           O  
ATOM   3904  CG1 ILE A 490     -65.610 -17.286 -59.663  1.00  0.48           C  
ATOM   3905  CG2 ILE A 490     -64.856 -19.691 -59.814  1.00  0.51           C  
ATOM   3906  CD1 ILE A 490     -67.063 -17.525 -60.049  1.00  0.49           C  
ATOM   3907  N   THR A 491     -61.671 -19.165 -61.657  1.00  0.59           N  
ATOM   3908  CA  THR A 491     -60.624 -20.125 -61.988  1.00  0.60           C  
ATOM   3909  C   THR A 491     -59.271 -19.649 -61.468  1.00  0.58           C  
ATOM   3910  CB  THR A 491     -60.540 -20.358 -63.507  1.00  0.56           C  
ATOM   3911  O   THR A 491     -58.521 -20.426 -60.872  1.00  0.58           O  
ATOM   3912  CG2 THR A 491     -59.461 -21.381 -63.848  1.00  0.52           C  
ATOM   3913  OG1 THR A 491     -61.804 -20.837 -63.982  1.00  0.55           O  
ATOM   3914  N   THR A 492     -58.838 -18.201 -61.631  1.00  0.59           N  
ATOM   3915  CA  THR A 492     -57.679 -17.593 -60.987  1.00  0.60           C  
ATOM   3916  C   THR A 492     -57.866 -17.543 -59.473  1.00  0.58           C  
ATOM   3917  CB  THR A 492     -57.424 -16.172 -61.523  1.00  0.56           C  
ATOM   3918  O   THR A 492     -56.947 -17.868 -58.718  1.00  0.57           O  
ATOM   3919  CG2 THR A 492     -56.145 -15.584 -60.936  1.00  0.51           C  
ATOM   3920  OG1 THR A 492     -57.302 -16.221 -62.950  1.00  0.54           O  
ATOM   3921  N   TYR A 493     -59.123 -17.118 -58.983  1.00  0.55           N  
ATOM   3922  CA  TYR A 493     -59.493 -17.249 -57.578  1.00  0.58           C  
ATOM   3923  C   TYR A 493     -59.576 -18.715 -57.170  1.00  0.54           C  
ATOM   3924  CB  TYR A 493     -60.832 -16.555 -57.308  1.00  0.53           C  
ATOM   3925  O   TYR A 493     -59.075 -19.101 -56.112  1.00  0.53           O  
ATOM   3926  CG  TYR A 493     -61.122 -16.348 -55.841  1.00  0.52           C  
ATOM   3927  CD1 TYR A 493     -60.614 -15.244 -55.160  1.00  0.48           C  
ATOM   3928  CD2 TYR A 493     -61.905 -17.254 -55.134  1.00  0.49           C  
ATOM   3929  CE1 TYR A 493     -60.877 -15.050 -53.808  1.00  0.47           C  
ATOM   3930  CE2 TYR A 493     -62.175 -17.070 -53.782  1.00  0.48           C  
ATOM   3931  OH  TYR A 493     -61.922 -15.779 -51.790  1.00  0.36           O  
ATOM   3932  CZ  TYR A 493     -61.658 -15.966 -53.129  1.00  0.44           C  
ATOM   3933  N   LYS A 494     -60.138 -19.618 -58.053  1.00  0.54           N  
ATOM   3934  CA  LYS A 494     -60.158 -21.054 -57.790  1.00  0.56           C  
ATOM   3935  C   LYS A 494     -58.781 -21.673 -58.012  1.00  0.53           C  
ATOM   3936  CB  LYS A 494     -61.194 -21.748 -58.676  1.00  0.53           C  
ATOM   3937  O   LYS A 494     -58.394 -22.607 -57.306  1.00  0.53           O  
ATOM   3938  CG  LYS A 494     -62.525 -22.006 -57.987  1.00  0.54           C  
ATOM   3939  CD  LYS A 494     -63.501 -22.727 -58.907  1.00  0.56           C  
ATOM   3940  CE  LYS A 494     -64.755 -23.163 -58.163  1.00  0.48           C  
ATOM   3941  NZ  LYS A 494     -65.742 -23.816 -59.074  1.00  0.45           N  
ATOM   3942  N   GLN A 495     -57.885 -21.254 -58.873  1.00  0.61           N  
ATOM   3943  CA  GLN A 495     -56.491 -21.658 -59.020  1.00  0.62           C  
ATOM   3944  C   GLN A 495     -55.600 -20.940 -58.010  1.00  0.61           C  
ATOM   3945  CB  GLN A 495     -56.000 -21.383 -60.442  1.00  0.58           C  
ATOM   3946  O   GLN A 495     -54.722 -21.555 -57.402  1.00  0.60           O  
ATOM   3947  CG  GLN A 495     -56.340 -22.486 -61.435  1.00  0.57           C  
ATOM   3948  CD  GLN A 495     -55.957 -22.132 -62.860  1.00  0.57           C  
ATOM   3949  NE2 GLN A 495     -55.902 -23.138 -63.726  1.00  0.48           N  
ATOM   3950  OE1 GLN A 495     -55.713 -20.964 -63.179  1.00  0.56           O  
ATOM   3951  N   ASP A 496     -55.879 -19.551 -57.671  1.00  0.60           N  
ATOM   3952  CA  ASP A 496     -55.183 -18.836 -56.606  1.00  0.63           C  
ATOM   3953  C   ASP A 496     -55.678 -19.281 -55.231  1.00  0.59           C  
ATOM   3954  CB  ASP A 496     -55.363 -17.325 -56.766  1.00  0.58           C  
ATOM   3955  O   ASP A 496     -54.876 -19.556 -54.336  1.00  0.59           O  
ATOM   3956  CG  ASP A 496     -54.129 -16.636 -57.320  1.00  0.57           C  
ATOM   3957  OD1 ASP A 496     -53.101 -17.312 -57.543  1.00  0.54           O  
ATOM   3958  OD2 ASP A 496     -54.184 -15.405 -57.533  1.00  0.58           O  
ATOM   3959  N   VAL A 497     -56.959 -19.445 -54.921  1.00  0.56           N  
ATOM   3960  CA  VAL A 497     -57.558 -19.992 -53.708  1.00  0.59           C  
ATOM   3961  C   VAL A 497     -57.483 -21.517 -53.737  1.00  0.56           C  
ATOM   3962  CB  VAL A 497     -59.024 -19.533 -53.543  1.00  0.55           C  
ATOM   3963  O   VAL A 497     -57.205 -22.150 -52.716  1.00  0.55           O  
ATOM   3964  CG1 VAL A 497     -59.680 -20.238 -52.357  1.00  0.49           C  
ATOM   3965  CG2 VAL A 497     -59.093 -18.017 -53.373  1.00  0.51           C  
ATOM   3966  N   GLY A 498     -57.564 -22.231 -54.911  1.00  0.56           N  
ATOM   3967  CA  GLY A 498     -57.316 -23.661 -55.013  1.00  0.57           C  
ATOM   3968  C   GLY A 498     -55.842 -24.016 -54.962  1.00  0.55           C  
ATOM   3969  O   GLY A 498     -55.458 -25.005 -54.334  1.00  0.54           O  
ATOM   3970  N   GLY A 499     -54.895 -23.079 -55.561  1.00  0.59           N  
ATOM   3971  CA  GLY A 499     -53.459 -23.134 -55.337  1.00  0.60           C  
ATOM   3972  C   GLY A 499     -53.055 -22.677 -53.948  1.00  0.58           C  
ATOM   3973  O   GLY A 499     -52.161 -23.261 -53.332  1.00  0.57           O  
ATOM   3974  N   GLN A 500     -53.793 -21.537 -53.424  1.00  0.54           N  
ATOM   3975  CA  GLN A 500     -53.668 -21.153 -52.022  1.00  0.56           C  
ATOM   3976  C   GLN A 500     -54.301 -22.197 -51.107  1.00  0.54           C  
ATOM   3977  CB  GLN A 500     -54.308 -19.785 -51.780  1.00  0.52           C  
ATOM   3978  O   GLN A 500     -53.732 -22.550 -50.072  1.00  0.53           O  
ATOM   3979  CG  GLN A 500     -53.505 -18.622 -52.345  1.00  0.51           C  
ATOM   3980  CD  GLN A 500     -54.116 -17.272 -52.015  1.00  0.54           C  
ATOM   3981  NE2 GLN A 500     -53.473 -16.203 -52.471  1.00  0.45           N  
ATOM   3982  OE1 GLN A 500     -55.158 -17.192 -51.356  1.00  0.55           O  
ATOM   3983  N   ILE A 501     -55.340 -22.801 -51.483  1.00  0.58           N  
ATOM   3984  CA  ILE A 501     -55.975 -23.877 -50.730  1.00  0.59           C  
ATOM   3985  C   ILE A 501     -55.194 -25.175 -50.926  1.00  0.58           C  
ATOM   3986  CB  ILE A 501     -57.448 -24.070 -51.152  1.00  0.55           C  
ATOM   3987  O   ILE A 501     -54.957 -25.915 -49.968  1.00  0.57           O  
ATOM   3988  CG1 ILE A 501     -58.299 -22.885 -50.680  1.00  0.49           C  
ATOM   3989  CG2 ILE A 501     -57.998 -25.391 -50.606  1.00  0.51           C  
ATOM   3990  CD1 ILE A 501     -59.723 -22.893 -51.217  1.00  0.49           C  
ATOM   3991  N   SER A 502     -54.702 -25.555 -52.165  1.00  0.60           N  
ATOM   3992  CA  SER A 502     -53.817 -26.700 -52.356  1.00  0.61           C  
ATOM   3993  C   SER A 502     -52.433 -26.432 -51.776  1.00  0.60           C  
ATOM   3994  CB  SER A 502     -53.699 -27.044 -53.842  1.00  0.57           C  
ATOM   3995  O   SER A 502     -51.813 -27.327 -51.198  1.00  0.59           O  
ATOM   3996  OG  SER A 502     -54.921 -27.564 -54.337  1.00  0.56           O  
ATOM   3997  N   GLY A 503     -51.928 -25.025 -51.826  1.00  0.56           N  
ATOM   3998  CA  GLY A 503     -50.727 -24.649 -51.098  1.00  0.58           C  
ATOM   3999  C   GLY A 503     -50.915 -24.653 -49.593  1.00  0.56           C  
ATOM   4000  O   GLY A 503     -50.028 -25.082 -48.852  1.00  0.55           O  
ATOM   4001  N   LEU A 504     -52.147 -24.212 -49.065  1.00  0.53           N  
ATOM   4002  CA  LEU A 504     -52.558 -24.351 -47.672  1.00  0.56           C  
ATOM   4003  C   LEU A 504     -52.891 -25.803 -47.346  1.00  0.52           C  
ATOM   4004  CB  LEU A 504     -53.768 -23.460 -47.379  1.00  0.52           C  
ATOM   4005  O   LEU A 504     -52.521 -26.306 -46.283  1.00  0.52           O  
ATOM   4006  CG  LEU A 504     -53.466 -22.070 -46.816  1.00  0.52           C  
ATOM   4007  CD1 LEU A 504     -54.588 -21.100 -47.169  1.00  0.49           C  
ATOM   4008  CD2 LEU A 504     -53.266 -22.137 -45.306  1.00  0.50           C  
ATOM   4009  N   SER A 505     -53.501 -26.441 -48.322  1.00  0.57           N  
ATOM   4010  CA  SER A 505     -53.773 -27.862 -48.137  1.00  0.59           C  
ATOM   4011  C   SER A 505     -52.489 -28.683 -48.194  1.00  0.56           C  
ATOM   4012  CB  SER A 505     -54.755 -28.363 -49.197  1.00  0.55           C  
ATOM   4013  O   SER A 505     -52.274 -29.569 -47.364  1.00  0.55           O  
ATOM   4014  OG  SER A 505     -55.346 -29.587 -48.797  1.00  0.54           O  
ATOM   4015  N   ASN A 506     -51.508 -28.407 -49.143  1.00  0.65           N  
ATOM   4016  CA  ASN A 506     -50.208 -29.068 -49.177  1.00  0.66           C  
ATOM   4017  C   ASN A 506     -49.311 -28.600 -48.035  1.00  0.64           C  
ATOM   4018  CB  ASN A 506     -49.520 -28.831 -50.523  1.00  0.62           C  
ATOM   4019  O   ASN A 506     -48.599 -29.403 -47.429  1.00  0.63           O  
ATOM   4020  CG  ASN A 506     -50.140 -29.639 -51.646  1.00  0.59           C  
ATOM   4021  ND2 ASN A 506     -49.841 -29.262 -52.883  1.00  0.58           N  
ATOM   4022  OD1 ASN A 506     -50.882 -30.594 -51.403  1.00  0.57           O  
ATOM   4023  N   ARG A 507     -49.535 -27.256 -47.687  1.00  0.58           N  
ATOM   4024  CA  ARG A 507     -48.876 -26.760 -46.483  1.00  0.60           C  
ATOM   4025  C   ARG A 507     -49.603 -27.228 -45.227  1.00  0.57           C  
ATOM   4026  CB  ARG A 507     -48.797 -25.232 -46.505  1.00  0.55           C  
ATOM   4027  O   ARG A 507     -48.971 -27.525 -44.212  1.00  0.57           O  
ATOM   4028  CG  ARG A 507     -47.485 -24.690 -47.049  1.00  0.54           C  
ATOM   4029  CD  ARG A 507     -47.508 -23.173 -47.172  1.00  0.56           C  
ATOM   4030  NE  ARG A 507     -47.521 -22.527 -45.862  1.00  0.48           N  
ATOM   4031  NH1 ARG A 507     -47.704 -20.379 -46.695  1.00  0.37           N  
ATOM   4032  NH2 ARG A 507     -47.616 -20.733 -44.431  1.00  0.32           N  
ATOM   4033  CZ  ARG A 507     -47.614 -21.215 -45.666  1.00  0.47           C  
ATOM   4034  N   LEU A 508     -50.884 -27.312 -45.183  1.00  0.58           N  
ATOM   4035  CA  LEU A 508     -51.651 -27.952 -44.120  1.00  0.60           C  
ATOM   4036  C   LEU A 508     -51.422 -29.460 -44.117  1.00  0.57           C  
ATOM   4037  CB  LEU A 508     -53.143 -27.651 -44.279  1.00  0.56           C  
ATOM   4038  O   LEU A 508     -51.227 -30.061 -43.058  1.00  0.57           O  
ATOM   4039  CG  LEU A 508     -53.987 -27.713 -43.005  1.00  0.55           C  
ATOM   4040  CD1 LEU A 508     -54.075 -26.333 -42.361  1.00  0.51           C  
ATOM   4041  CD2 LEU A 508     -55.379 -28.256 -43.311  1.00  0.52           C  
ATOM   4042  N   THR A 509     -51.426 -30.092 -45.298  1.00  0.61           N  
ATOM   4043  CA  THR A 509     -51.106 -31.512 -45.398  1.00  0.62           C  
ATOM   4044  C   THR A 509     -49.634 -31.758 -45.079  1.00  0.60           C  
ATOM   4045  CB  THR A 509     -51.430 -32.060 -46.800  1.00  0.57           C  
ATOM   4046  O   THR A 509     -49.301 -32.682 -44.333  1.00  0.58           O  
ATOM   4047  CG2 THR A 509     -51.228 -33.570 -46.860  1.00  0.52           C  
ATOM   4048  OG1 THR A 509     -52.793 -31.758 -47.121  1.00  0.55           O  
ATOM   4049  N   SER A 510     -48.712 -30.801 -45.513  1.00  0.59           N  
ATOM   4050  CA  SER A 510     -47.308 -30.904 -45.131  1.00  0.62           C  
ATOM   4051  C   SER A 510     -47.088 -30.434 -43.697  1.00  0.58           C  
ATOM   4052  CB  SER A 510     -46.432 -30.090 -46.084  1.00  0.56           C  
ATOM   4053  O   SER A 510     -46.287 -31.016 -42.963  1.00  0.57           O  
ATOM   4054  OG  SER A 510     -46.205 -30.800 -47.289  1.00  0.55           O  
ATOM   4055  N   SER A 511     -47.941 -29.397 -43.263  1.00  0.53           N  
ATOM   4056  CA  SER A 511     -47.974 -29.007 -41.857  1.00  0.58           C  
ATOM   4057  C   SER A 511     -48.779 -30.001 -41.027  1.00  0.52           C  
ATOM   4058  CB  SER A 511     -48.564 -27.605 -41.703  1.00  0.51           C  
ATOM   4059  O   SER A 511     -48.396 -30.332 -39.902  1.00  0.52           O  
ATOM   4060  OG  SER A 511     -48.786 -27.301 -40.337  1.00  0.50           O  
ATOM   4061  N   GLU A 512     -49.847 -30.563 -41.596  1.00  0.56           N  
ATOM   4062  CA  GLU A 512     -50.633 -31.589 -40.916  1.00  0.57           C  
ATOM   4063  C   GLU A 512     -49.929 -32.942 -40.959  1.00  0.54           C  
ATOM   4064  CB  GLU A 512     -52.026 -31.700 -41.540  1.00  0.52           C  
ATOM   4065  O   GLU A 512     -49.888 -33.658 -39.957  1.00  0.54           O  
ATOM   4066  CG  GLU A 512     -53.013 -30.659 -41.032  1.00  0.51           C  
ATOM   4067  CD  GLU A 512     -54.373 -30.743 -41.705  1.00  0.54           C  
ATOM   4068  OE1 GLU A 512     -54.496 -31.434 -42.741  1.00  0.54           O  
ATOM   4069  OE2 GLU A 512     -55.324 -30.111 -41.192  1.00  0.51           O  
ATOM   4070  N   GLN A 513     -49.250 -33.284 -42.063  1.00  0.58           N  
ATOM   4071  CA  GLN A 513     -48.462 -34.509 -42.141  1.00  0.60           C  
ATOM   4072  C   GLN A 513     -47.109 -34.338 -41.455  1.00  0.57           C  
ATOM   4073  CB  GLN A 513     -48.262 -34.928 -43.599  1.00  0.55           C  
ATOM   4074  O   GLN A 513     -46.622 -35.258 -40.795  1.00  0.56           O  
ATOM   4075  CG  GLN A 513     -49.327 -35.885 -44.116  1.00  0.53           C  
ATOM   4076  CD  GLN A 513     -49.165 -36.204 -45.590  1.00  0.56           C  
ATOM   4077  NE2 GLN A 513     -49.932 -37.175 -46.075  1.00  0.45           N  
ATOM   4078  OE1 GLN A 513     -48.357 -35.583 -46.287  1.00  0.54           O  
ATOM   4079  N   GLY A 514     -46.591 -33.050 -41.496  1.00  0.57           N  
ATOM   4080  CA  GLY A 514     -45.453 -32.740 -40.647  1.00  0.58           C  
ATOM   4081  C   GLY A 514     -45.829 -32.557 -39.188  1.00  0.56           C  
ATOM   4082  O   GLY A 514     -45.129 -33.040 -38.296  1.00  0.55           O  
ATOM   4083  N   THR A 515     -47.131 -31.860 -38.887  1.00  0.53           N  
ATOM   4084  CA  THR A 515     -47.678 -31.741 -37.539  1.00  0.60           C  
ATOM   4085  C   THR A 515     -48.298 -33.060 -37.088  1.00  0.53           C  
ATOM   4086  CB  THR A 515     -48.732 -30.622 -37.462  1.00  0.51           C  
ATOM   4087  O   THR A 515     -48.171 -33.446 -35.924  1.00  0.52           O  
ATOM   4088  CG2 THR A 515     -48.731 -29.959 -36.088  1.00  0.47           C  
ATOM   4089  OG1 THR A 515     -48.445 -29.632 -38.457  1.00  0.46           O  
ATOM   4090  N   THR A 516     -48.900 -33.837 -38.057  1.00  0.58           N  
ATOM   4091  CA  THR A 516     -49.422 -35.156 -37.716  1.00  0.60           C  
ATOM   4092  C   THR A 516     -48.283 -36.148 -37.496  1.00  0.57           C  
ATOM   4093  CB  THR A 516     -50.362 -35.685 -38.815  1.00  0.54           C  
ATOM   4094  O   THR A 516     -48.322 -36.948 -36.559  1.00  0.56           O  
ATOM   4095  CG2 THR A 516     -51.107 -36.932 -38.348  1.00  0.50           C  
ATOM   4096  OG1 THR A 516     -51.317 -34.670 -39.149  1.00  0.50           O  
ATOM   4097  N   THR A 517     -47.145 -36.073 -38.409  1.00  0.63           N  
ATOM   4098  CA  THR A 517     -45.966 -36.896 -38.165  1.00  0.65           C  
ATOM   4099  C   THR A 517     -45.192 -36.386 -36.952  1.00  0.62           C  
ATOM   4100  CB  THR A 517     -45.040 -36.924 -39.394  1.00  0.58           C  
ATOM   4101  O   THR A 517     -44.722 -37.177 -36.132  1.00  0.61           O  
ATOM   4102  CG2 THR A 517     -43.863 -37.869 -39.175  1.00  0.52           C  
ATOM   4103  OG1 THR A 517     -45.785 -37.363 -40.537  1.00  0.56           O  
ATOM   4104  N   GLN A 518     -45.239 -34.994 -36.781  1.00  0.54           N  
ATOM   4105  CA  GLN A 518     -44.644 -34.426 -35.576  1.00  0.59           C  
ATOM   4106  C   GLN A 518     -45.544 -34.644 -34.363  1.00  0.54           C  
ATOM   4107  CB  GLN A 518     -44.369 -32.933 -35.764  1.00  0.52           C  
ATOM   4108  O   GLN A 518     -45.063 -34.975 -33.277  1.00  0.53           O  
ATOM   4109  CG  GLN A 518     -43.154 -32.636 -36.632  1.00  0.50           C  
ATOM   4110  CD  GLN A 518     -42.786 -31.164 -36.643  1.00  0.54           C  
ATOM   4111  NE2 GLN A 518     -41.573 -30.860 -37.091  1.00  0.44           N  
ATOM   4112  OE1 GLN A 518     -43.586 -30.308 -36.254  1.00  0.54           O  
ATOM   4113  N   ILE A 519     -46.844 -34.528 -34.535  1.00  0.58           N  
ATOM   4114  CA  ILE A 519     -47.785 -34.832 -33.463  1.00  0.59           C  
ATOM   4115  C   ILE A 519     -47.791 -36.335 -33.192  1.00  0.57           C  
ATOM   4116  CB  ILE A 519     -49.211 -34.344 -33.806  1.00  0.55           C  
ATOM   4117  O   ILE A 519     -47.801 -36.764 -32.036  1.00  0.57           O  
ATOM   4118  CG1 ILE A 519     -49.272 -32.813 -33.776  1.00  0.48           C  
ATOM   4119  CG2 ILE A 519     -50.236 -34.953 -32.846  1.00  0.50           C  
ATOM   4120  CD1 ILE A 519     -50.574 -32.235 -34.313  1.00  0.49           C  
ATOM   4121  N   SER A 520     -47.672 -37.187 -34.303  1.00  0.61           N  
ATOM   4122  CA  SER A 520     -47.583 -38.630 -34.105  1.00  0.62           C  
ATOM   4123  C   SER A 520     -46.244 -39.023 -33.491  1.00  0.61           C  
ATOM   4124  CB  SER A 520     -47.782 -39.367 -35.431  1.00  0.58           C  
ATOM   4125  O   SER A 520     -46.191 -39.855 -32.584  1.00  0.60           O  
ATOM   4126  OG  SER A 520     -47.900 -40.763 -35.217  1.00  0.57           O  
ATOM   4127  N   ASN A 521     -45.093 -38.196 -33.965  1.00  0.64           N  
ATOM   4128  CA  ASN A 521     -43.799 -38.435 -33.334  1.00  0.67           C  
ATOM   4129  C   ASN A 521     -43.768 -37.911 -31.901  1.00  0.63           C  
ATOM   4130  CB  ASN A 521     -42.676 -37.800 -34.156  1.00  0.61           C  
ATOM   4131  O   ASN A 521     -43.211 -38.556 -31.011  1.00  0.63           O  
ATOM   4132  CG  ASN A 521     -42.320 -38.613 -35.385  1.00  0.58           C  
ATOM   4133  ND2 ASN A 521     -41.617 -37.991 -36.325  1.00  0.57           N  
ATOM   4134  OD1 ASN A 521     -42.674 -39.790 -35.490  1.00  0.56           O  
ATOM   4135  N   ILE A 522     -44.519 -36.743 -31.641  1.00  0.56           N  
ATOM   4136  CA  ILE A 522     -44.622 -36.214 -30.285  1.00  0.59           C  
ATOM   4137  C   ILE A 522     -45.580 -37.077 -29.466  1.00  0.56           C  
ATOM   4138  CB  ILE A 522     -45.094 -34.743 -30.286  1.00  0.54           C  
ATOM   4139  O   ILE A 522     -45.299 -37.401 -28.310  1.00  0.56           O  
ATOM   4140  CG1 ILE A 522     -43.984 -33.827 -30.814  1.00  0.46           C  
ATOM   4141  CG2 ILE A 522     -45.535 -34.316 -28.883  1.00  0.48           C  
ATOM   4142  CD1 ILE A 522     -44.444 -32.407 -31.116  1.00  0.49           C  
ATOM   4143  N   SER A 523     -46.657 -37.492 -30.131  1.00  0.57           N  
ATOM   4144  CA  SER A 523     -47.583 -38.383 -29.439  1.00  0.59           C  
ATOM   4145  C   SER A 523     -46.939 -39.736 -29.155  1.00  0.56           C  
ATOM   4146  CB  SER A 523     -48.856 -38.578 -30.263  1.00  0.54           C  
ATOM   4147  O   SER A 523     -47.099 -40.289 -28.065  1.00  0.56           O  
ATOM   4148  OG  SER A 523     -49.974 -38.792 -29.418  1.00  0.53           O  
ATOM   4149  N   ASN A 524     -46.131 -40.292 -30.197  1.00  0.66           N  
ATOM   4150  CA  ASN A 524     -45.404 -41.539 -29.978  1.00  0.67           C  
ATOM   4151  C   ASN A 524     -44.289 -41.364 -28.951  1.00  0.65           C  
ATOM   4152  CB  ASN A 524     -44.835 -42.067 -31.296  1.00  0.62           C  
ATOM   4153  O   ASN A 524     -44.066 -42.241 -28.115  1.00  0.64           O  
ATOM   4154  CG  ASN A 524     -45.903 -42.645 -32.203  1.00  0.59           C  
ATOM   4155  ND2 ASN A 524     -45.590 -42.761 -33.488  1.00  0.59           N  
ATOM   4156  OD1 ASN A 524     -47.001 -42.984 -31.753  1.00  0.58           O  
ATOM   4157  N   ARG A 525     -43.791 -40.089 -29.003  1.00  0.58           N  
ATOM   4158  CA  ARG A 525     -42.793 -39.774 -27.986  1.00  0.61           C  
ATOM   4159  C   ARG A 525     -43.454 -39.480 -26.643  1.00  0.57           C  
ATOM   4160  CB  ARG A 525     -41.940 -38.581 -28.422  1.00  0.55           C  
ATOM   4161  O   ARG A 525     -42.937 -39.867 -25.593  1.00  0.57           O  
ATOM   4162  CG  ARG A 525     -40.579 -38.968 -28.979  1.00  0.54           C  
ATOM   4163  CD  ARG A 525     -39.854 -37.772 -29.580  1.00  0.56           C  
ATOM   4164  NE  ARG A 525     -39.431 -36.825 -28.552  1.00  0.49           N  
ATOM   4165  NH1 ARG A 525     -38.665 -35.234 -30.041  1.00  0.37           N  
ATOM   4166  NH2 ARG A 525     -38.529 -34.858 -27.783  1.00  0.33           N  
ATOM   4167  CZ  ARG A 525     -38.876 -35.641 -28.794  1.00  0.48           C  
ATOM   4168  N   ILE A 526     -44.659 -38.820 -26.558  1.00  0.56           N  
ATOM   4169  CA  ILE A 526     -45.386 -38.667 -25.302  1.00  0.57           C  
ATOM   4170  C   ILE A 526     -45.853 -40.034 -24.807  1.00  0.55           C  
ATOM   4171  CB  ILE A 526     -46.591 -37.713 -25.460  1.00  0.53           C  
ATOM   4172  O   ILE A 526     -45.730 -40.346 -23.620  1.00  0.55           O  
ATOM   4173  CG1 ILE A 526     -46.109 -36.266 -25.614  1.00  0.45           C  
ATOM   4174  CG2 ILE A 526     -47.546 -37.849 -24.270  1.00  0.47           C  
ATOM   4175  CD1 ILE A 526     -47.206 -35.288 -26.014  1.00  0.47           C  
ATOM   4176  N   ASN A 527     -46.349 -40.809 -25.811  1.00  0.60           N  
ATOM   4177  CA  ASN A 527     -46.839 -42.121 -25.404  1.00  0.62           C  
ATOM   4178  C   ASN A 527     -45.691 -43.064 -25.053  1.00  0.59           C  
ATOM   4179  CB  ASN A 527     -47.711 -42.733 -26.503  1.00  0.57           C  
ATOM   4180  O   ASN A 527     -45.763 -43.795 -24.064  1.00  0.59           O  
ATOM   4181  CG  ASN A 527     -49.118 -42.169 -26.513  1.00  0.56           C  
ATOM   4182  ND2 ASN A 527     -49.806 -42.311 -27.640  1.00  0.55           N  
ATOM   4183  OD1 ASN A 527     -49.583 -41.609 -25.516  1.00  0.55           O  
ATOM   4184  N   SER A 528     -44.502 -42.922 -25.871  1.00  0.59           N  
ATOM   4185  CA  SER A 528     -43.299 -43.666 -25.509  1.00  0.62           C  
ATOM   4186  C   SER A 528     -42.688 -43.135 -24.217  1.00  0.58           C  
ATOM   4187  CB  SER A 528     -42.268 -43.599 -26.636  1.00  0.55           C  
ATOM   4188  O   SER A 528     -42.266 -43.912 -23.358  1.00  0.57           O  
ATOM   4189  OG  SER A 528     -41.434 -44.745 -26.624  1.00  0.54           O  
ATOM   4190  N   ASN A 529     -42.831 -41.748 -24.088  1.00  0.56           N  
ATOM   4191  CA  ASN A 529     -42.352 -41.155 -22.844  1.00  0.61           C  
ATOM   4192  C   ASN A 529     -43.319 -41.411 -21.692  1.00  0.55           C  
ATOM   4193  CB  ASN A 529     -42.121 -39.652 -23.020  1.00  0.53           C  
ATOM   4194  O   ASN A 529     -42.893 -41.646 -20.560  1.00  0.55           O  
ATOM   4195  CG  ASN A 529     -40.849 -39.342 -23.785  1.00  0.51           C  
ATOM   4196  ND2 ASN A 529     -40.686 -38.085 -24.179  1.00  0.51           N  
ATOM   4197  OD1 ASN A 529     -40.021 -40.226 -24.020  1.00  0.50           O  
ATOM   4198  N   LYS A 530     -44.583 -41.356 -21.990  1.00  0.55           N  
ATOM   4199  CA  LYS A 530     -45.557 -41.706 -20.961  1.00  0.57           C  
ATOM   4200  C   LYS A 530     -45.479 -43.190 -20.612  1.00  0.54           C  
ATOM   4201  CB  LYS A 530     -46.972 -41.349 -21.417  1.00  0.52           C  
ATOM   4202  O   LYS A 530     -45.482 -43.558 -19.436  1.00  0.53           O  
ATOM   4203  CG  LYS A 530     -48.029 -41.501 -20.333  1.00  0.50           C  
ATOM   4204  CD  LYS A 530     -49.403 -41.065 -20.827  1.00  0.53           C  
ATOM   4205  CE  LYS A 530     -50.483 -41.338 -19.789  1.00  0.46           C  
ATOM   4206  NZ  LYS A 530     -51.768 -40.660 -20.135  1.00  0.43           N  
ATOM   4207  N   GLN A 531     -45.399 -44.036 -21.714  1.00  0.58           N  
ATOM   4208  CA  GLN A 531     -45.272 -45.464 -21.444  1.00  0.61           C  
ATOM   4209  C   GLN A 531     -43.908 -45.791 -20.842  1.00  0.58           C  
ATOM   4210  CB  GLN A 531     -45.489 -46.275 -22.723  1.00  0.54           C  
ATOM   4211  O   GLN A 531     -43.801 -46.653 -19.967  1.00  0.57           O  
ATOM   4212  CG  GLN A 531     -46.556 -47.354 -22.594  1.00  0.53           C  
ATOM   4213  CD  GLN A 531     -46.881 -48.019 -23.918  1.00  0.56           C  
ATOM   4214  NE2 GLN A 531     -47.803 -48.975 -23.890  1.00  0.45           N  
ATOM   4215  OE1 GLN A 531     -46.308 -47.677 -24.957  1.00  0.54           O  
ATOM   4216  N   GLY A 532     -42.891 -44.998 -21.346  1.00  0.56           N  
ATOM   4217  CA  GLY A 532     -41.613 -45.157 -20.670  1.00  0.58           C  
ATOM   4218  C   GLY A 532     -41.611 -44.597 -19.260  1.00  0.56           C  
ATOM   4219  O   GLY A 532     -41.098 -45.231 -18.336  1.00  0.56           O  
ATOM   4220  N   THR A 533     -42.304 -43.299 -19.029  1.00  0.57           N  
ATOM   4221  CA  THR A 533     -42.463 -42.692 -17.713  1.00  0.62           C  
ATOM   4222  C   THR A 533     -43.445 -43.492 -16.863  1.00  0.57           C  
ATOM   4223  CB  THR A 533     -42.945 -41.234 -17.824  1.00  0.54           C  
ATOM   4224  O   THR A 533     -43.205 -43.719 -15.675  1.00  0.56           O  
ATOM   4225  CG2 THR A 533     -42.905 -40.536 -16.468  1.00  0.45           C  
ATOM   4226  OG1 THR A 533     -42.100 -40.525 -18.739  1.00  0.47           O  
ATOM   4227  N   ASP A 534     -44.552 -43.907 -17.544  1.00  0.59           N  
ATOM   4228  CA  ASP A 534     -45.496 -44.707 -16.769  1.00  0.60           C  
ATOM   4229  C   ASP A 534     -44.871 -46.033 -16.342  1.00  0.59           C  
ATOM   4230  CB  ASP A 534     -46.771 -44.962 -17.575  1.00  0.56           C  
ATOM   4231  O   ASP A 534     -45.039 -46.465 -15.199  1.00  0.58           O  
ATOM   4232  CG  ASP A 534     -47.659 -43.735 -17.685  1.00  0.54           C  
ATOM   4233  OD1 ASP A 534     -47.468 -42.773 -16.910  1.00  0.54           O  
ATOM   4234  OD2 ASP A 534     -48.558 -43.730 -18.553  1.00  0.59           O  
ATOM   4235  N   ASN A 535     -44.041 -46.722 -17.369  1.00  0.65           N  
ATOM   4236  CA  ASN A 535     -43.317 -47.931 -16.993  1.00  0.66           C  
ATOM   4237  C   ASN A 535     -42.199 -47.629 -15.999  1.00  0.64           C  
ATOM   4238  CB  ASN A 535     -42.752 -48.627 -18.233  1.00  0.61           C  
ATOM   4239  O   ASN A 535     -41.963 -48.403 -15.070  1.00  0.63           O  
ATOM   4240  CG  ASN A 535     -43.817 -49.351 -19.032  1.00  0.58           C  
ATOM   4241  ND2 ASN A 535     -43.485 -49.720 -20.264  1.00  0.58           N  
ATOM   4242  OD1 ASN A 535     -44.929 -49.576 -18.548  1.00  0.57           O  
ATOM   4243  N   GLN A 536     -41.605 -46.379 -16.238  1.00  0.54           N  
ATOM   4244  CA  GLN A 536     -40.626 -45.948 -15.245  1.00  0.56           C  
ATOM   4245  C   GLN A 536     -41.305 -45.557 -13.936  1.00  0.53           C  
ATOM   4246  CB  GLN A 536     -39.800 -44.776 -15.779  1.00  0.51           C  
ATOM   4247  O   GLN A 536     -40.793 -45.849 -12.853  1.00  0.53           O  
ATOM   4248  CG  GLN A 536     -38.759 -45.178 -16.815  1.00  0.49           C  
ATOM   4249  CD  GLN A 536     -37.947 -44.000 -17.320  1.00  0.52           C  
ATOM   4250  NE2 GLN A 536     -36.717 -44.267 -17.746  1.00  0.44           N  
ATOM   4251  OE1 GLN A 536     -38.422 -42.860 -17.328  1.00  0.55           O  
ATOM   4252  N   ILE A 537     -42.459 -44.952 -13.968  1.00  0.56           N  
ATOM   4253  CA  ILE A 537     -43.180 -44.593 -12.752  1.00  0.57           C  
ATOM   4254  C   ILE A 537     -43.775 -45.847 -12.115  1.00  0.55           C  
ATOM   4255  CB  ILE A 537     -44.292 -43.558 -13.038  1.00  0.53           C  
ATOM   4256  O   ILE A 537     -43.738 -46.008 -10.893  1.00  0.55           O  
ATOM   4257  CG1 ILE A 537     -43.678 -42.194 -13.374  1.00  0.45           C  
ATOM   4258  CG2 ILE A 537     -45.248 -43.450 -11.847  1.00  0.47           C  
ATOM   4259  CD1 ILE A 537     -44.687 -41.167 -13.867  1.00  0.47           C  
ATOM   4260  N   SER A 538     -44.307 -46.746 -12.972  1.00  0.61           N  
ATOM   4261  CA  SER A 538     -44.791 -48.009 -12.426  1.00  0.62           C  
ATOM   4262  C   SER A 538     -43.650 -48.825 -11.827  1.00  0.60           C  
ATOM   4263  CB  SER A 538     -45.499 -48.826 -13.507  1.00  0.58           C  
ATOM   4264  O   SER A 538     -43.789 -49.393 -10.742  1.00  0.60           O  
ATOM   4265  OG  SER A 538     -46.270 -49.865 -12.929  1.00  0.57           O  
ATOM   4266  N   ASN A 539     -42.445 -48.812 -12.662  1.00  0.64           N  
ATOM   4267  CA  ASN A 539     -41.278 -49.488 -12.104  1.00  0.66           C  
ATOM   4268  C   ASN A 539     -40.742 -48.758 -10.876  1.00  0.63           C  
ATOM   4269  CB  ASN A 539     -40.180 -49.626 -13.160  1.00  0.60           C  
ATOM   4270  O   ASN A 539     -40.337 -49.391  -9.900  1.00  0.63           O  
ATOM   4271  CG  ASN A 539     -40.462 -50.737 -14.153  1.00  0.58           C  
ATOM   4272  ND2 ASN A 539     -39.723 -50.748 -15.256  1.00  0.57           N  
ATOM   4273  OD1 ASN A 539     -41.337 -51.578 -13.931  1.00  0.56           O  
ATOM   4274  N   LEU A 540     -40.871 -47.383 -10.899  1.00  0.53           N  
ATOM   4275  CA  LEU A 540     -40.477 -46.611  -9.726  1.00  0.56           C  
ATOM   4276  C   LEU A 540     -41.492 -46.777  -8.600  1.00  0.52           C  
ATOM   4277  CB  LEU A 540     -40.332 -45.129 -10.084  1.00  0.51           C  
ATOM   4278  O   LEU A 540     -41.115 -46.890  -7.431  1.00  0.52           O  
ATOM   4279  CG  LEU A 540     -39.137 -44.398  -9.471  1.00  0.49           C  
ATOM   4280  CD1 LEU A 540     -38.109 -44.066 -10.548  1.00  0.46           C  
ATOM   4281  CD2 LEU A 540     -39.594 -43.132  -8.754  1.00  0.48           C  
ATOM   4282  N   LYS A 541     -42.749 -46.852  -9.056  1.00  0.56           N  
ATOM   4283  CA  LYS A 541     -43.756 -47.090  -8.026  1.00  0.59           C  
ATOM   4284  C   LYS A 541     -43.608 -48.485  -7.425  1.00  0.55           C  
ATOM   4285  CB  LYS A 541     -45.163 -46.913  -8.600  1.00  0.54           C  
ATOM   4286  O   LYS A 541     -43.717 -48.657  -6.209  1.00  0.55           O  
ATOM   4287  CG  LYS A 541     -45.687 -45.487  -8.525  1.00  0.53           C  
ATOM   4288  CD  LYS A 541     -47.110 -45.385  -9.060  1.00  0.55           C  
ATOM   4289  CE  LYS A 541     -47.642 -43.961  -8.968  1.00  0.48           C  
ATOM   4290  NZ  LYS A 541     -49.014 -43.845  -9.547  1.00  0.45           N  
ATOM   4291  N   THR A 542     -43.358 -49.488  -8.332  1.00  0.64           N  
ATOM   4292  CA  THR A 542     -43.091 -50.839  -7.852  1.00  0.65           C  
ATOM   4293  C   THR A 542     -41.785 -50.885  -7.065  1.00  0.63           C  
ATOM   4294  CB  THR A 542     -43.027 -51.844  -9.017  1.00  0.60           C  
ATOM   4295  O   THR A 542     -41.707 -51.531  -6.017  1.00  0.63           O  
ATOM   4296  CG2 THR A 542     -42.861 -53.271  -8.504  1.00  0.55           C  
ATOM   4297  OG1 THR A 542     -44.238 -51.760  -9.779  1.00  0.60           O  
ATOM   4298  N   GLN A 543     -40.767 -50.038  -7.627  1.00  0.54           N  
ATOM   4299  CA  GLN A 543     -39.518 -49.967  -6.877  1.00  0.57           C  
ATOM   4300  C   GLN A 543     -39.699 -49.185  -5.579  1.00  0.53           C  
ATOM   4301  CB  GLN A 543     -38.417 -49.327  -7.725  1.00  0.51           C  
ATOM   4302  O   GLN A 543     -39.168 -49.572  -4.536  1.00  0.54           O  
ATOM   4303  CG  GLN A 543     -37.171 -50.190  -7.869  1.00  0.50           C  
ATOM   4304  CD  GLN A 543     -36.240 -49.699  -8.961  1.00  0.54           C  
ATOM   4305  NE2 GLN A 543     -35.337 -50.567  -9.405  1.00  0.44           N  
ATOM   4306  OE1 GLN A 543     -36.331 -48.550  -9.403  1.00  0.54           O  
ATOM   4307  N   VAL A 544     -40.500 -48.086  -5.561  1.00  0.57           N  
ATOM   4308  CA  VAL A 544     -40.763 -47.345  -4.332  1.00  0.59           C  
ATOM   4309  C   VAL A 544     -41.626 -48.187  -3.395  1.00  0.56           C  
ATOM   4310  CB  VAL A 544     -41.454 -45.993  -4.622  1.00  0.53           C  
ATOM   4311  O   VAL A 544     -41.383 -48.227  -2.186  1.00  0.56           O  
ATOM   4312  CG1 VAL A 544     -41.964 -45.359  -3.330  1.00  0.45           C  
ATOM   4313  CG2 VAL A 544     -40.495 -45.048  -5.343  1.00  0.47           C  
ATOM   4314  N   ALA A 545     -42.617 -48.853  -4.069  1.00  0.59           N  
ATOM   4315  CA  ALA A 545     -43.456 -49.700  -3.225  1.00  0.61           C  
ATOM   4316  C   ALA A 545     -42.659 -50.875  -2.665  1.00  0.58           C  
ATOM   4317  CB  ALA A 545     -44.663 -50.206  -4.011  1.00  0.56           C  
ATOM   4318  O   ALA A 545     -42.754 -51.186  -1.475  1.00  0.57           O  
ATOM   4319  N   THR A 546     -41.757 -51.488  -3.667  1.00  0.62           N  
ATOM   4320  CA  THR A 546     -40.881 -52.569  -3.228  1.00  0.63           C  
ATOM   4321  C   THR A 546     -39.815 -52.046  -2.270  1.00  0.61           C  
ATOM   4322  CB  THR A 546     -40.204 -53.262  -4.425  1.00  0.57           C  
ATOM   4323  O   THR A 546     -39.527 -52.676  -1.250  1.00  0.60           O  
ATOM   4324  CG2 THR A 546     -39.361 -54.448  -3.970  1.00  0.51           C  
ATOM   4325  OG1 THR A 546     -41.211 -53.726  -5.333  1.00  0.57           O  
ATOM   4326  N   ASN A 547     -39.302 -50.866  -2.646  1.00  0.55           N  
ATOM   4327  CA  ASN A 547     -38.354 -50.218  -1.746  1.00  0.58           C  
ATOM   4328  C   ASN A 547     -39.038 -49.713  -0.480  1.00  0.54           C  
ATOM   4329  CB  ASN A 547     -37.638 -49.067  -2.458  1.00  0.53           C  
ATOM   4330  O   ASN A 547     -38.467 -49.785   0.610  1.00  0.54           O  
ATOM   4331  CG  ASN A 547     -36.626 -49.551  -3.478  1.00  0.51           C  
ATOM   4332  ND2 ASN A 547     -36.150 -48.639  -4.318  1.00  0.53           N  
ATOM   4333  OD1 ASN A 547     -36.276 -50.733  -3.511  1.00  0.52           O  
ATOM   4334  N   LYS A 548     -40.201 -49.204  -0.607  1.00  0.57           N  
ATOM   4335  CA  LYS A 548     -40.931 -48.833   0.603  1.00  0.57           C  
ATOM   4336  C   LYS A 548     -41.286 -50.065   1.430  1.00  0.56           C  
ATOM   4337  CB  LYS A 548     -42.200 -48.057   0.247  1.00  0.52           C  
ATOM   4338  O   LYS A 548     -41.050 -50.096   2.640  1.00  0.55           O  
ATOM   4339  CG  LYS A 548     -42.978 -47.556   1.455  1.00  0.49           C  
ATOM   4340  CD  LYS A 548     -44.269 -46.863   1.041  1.00  0.52           C  
ATOM   4341  CE  LYS A 548     -45.158 -46.570   2.242  1.00  0.44           C  
ATOM   4342  NZ  LYS A 548     -46.464 -45.972   1.831  1.00  0.41           N  
ATOM   4343  N   ASP A 549     -41.931 -51.137   0.728  1.00  0.65           N  
ATOM   4344  CA  ASP A 549     -42.274 -52.358   1.450  1.00  0.66           C  
ATOM   4345  C   ASP A 549     -41.028 -53.018   2.038  1.00  0.65           C  
ATOM   4346  CB  ASP A 549     -43.004 -53.339   0.531  1.00  0.62           C  
ATOM   4347  O   ASP A 549     -41.047 -53.488   3.177  1.00  0.64           O  
ATOM   4348  CG  ASP A 549     -44.487 -53.448   0.837  1.00  0.59           C  
ATOM   4349  OD1 ASP A 549     -45.005 -52.642   1.641  1.00  0.57           O  
ATOM   4350  OD2 ASP A 549     -45.144 -54.348   0.271  1.00  0.62           O  
ATOM   4351  N   ASN A 550     -39.871 -52.919   1.163  1.00  0.60           N  
ATOM   4352  CA  ASN A 550     -38.589 -53.386   1.681  1.00  0.62           C  
ATOM   4353  C   ASN A 550     -38.048 -52.453   2.760  1.00  0.60           C  
ATOM   4354  CB  ASN A 550     -37.573 -53.533   0.547  1.00  0.58           C  
ATOM   4355  O   ASN A 550     -37.535 -52.911   3.783  1.00  0.60           O  
ATOM   4356  CG  ASN A 550     -37.767 -54.808  -0.250  1.00  0.56           C  
ATOM   4357  ND2 ASN A 550     -37.200 -54.849  -1.450  1.00  0.55           N  
ATOM   4358  OD1 ASN A 550     -38.423 -55.747   0.208  1.00  0.55           O  
ATOM   4359  N   ALA A 551     -38.235 -51.136   2.579  1.00  0.56           N  
ATOM   4360  CA  ALA A 551     -37.824 -50.186   3.609  1.00  0.58           C  
ATOM   4361  C   ALA A 551     -38.729 -50.279   4.834  1.00  0.55           C  
ATOM   4362  CB  ALA A 551     -37.830 -48.764   3.053  1.00  0.53           C  
ATOM   4363  O   ALA A 551     -38.250 -50.260   5.970  1.00  0.55           O  
ATOM   4364  N   GLU A 552     -40.033 -50.381   4.561  1.00  0.57           N  
ATOM   4365  CA  GLU A 552     -40.956 -50.479   5.688  1.00  0.58           C  
ATOM   4366  C   GLU A 552     -40.839 -51.834   6.380  1.00  0.56           C  
ATOM   4367  CB  GLU A 552     -42.396 -50.247   5.226  1.00  0.53           C  
ATOM   4368  O   GLU A 552     -40.891 -51.916   7.609  1.00  0.55           O  
ATOM   4369  CG  GLU A 552     -42.763 -48.778   5.071  1.00  0.51           C  
ATOM   4370  CD  GLU A 552     -44.172 -48.565   4.540  1.00  0.53           C  
ATOM   4371  OE1 GLU A 552     -44.869 -49.563   4.248  1.00  0.55           O  
ATOM   4372  OE2 GLU A 552     -44.582 -47.389   4.415  1.00  0.52           O  
ATOM   4373  N   ARG A 553     -40.571 -52.983   5.417  1.00  0.60           N  
ATOM   4374  CA  ARG A 553     -40.283 -54.274   6.033  1.00  0.61           C  
ATOM   4375  C   ARG A 553     -38.910 -54.269   6.697  1.00  0.59           C  
ATOM   4376  CB  ARG A 553     -40.359 -55.394   4.994  1.00  0.57           C  
ATOM   4377  O   ARG A 553     -38.734 -54.840   7.775  1.00  0.59           O  
ATOM   4378  CG  ARG A 553     -41.716 -56.078   4.924  1.00  0.55           C  
ATOM   4379  CD  ARG A 553     -41.711 -57.241   3.942  1.00  0.56           C  
ATOM   4380  NE  ARG A 553     -42.145 -56.826   2.612  1.00  0.50           N  
ATOM   4381  NH1 ARG A 553     -41.635 -58.836   1.592  1.00  0.39           N  
ATOM   4382  NH2 ARG A 553     -42.521 -57.114   0.364  1.00  0.36           N  
ATOM   4383  CZ  ARG A 553     -42.099 -57.593   1.526  1.00  0.50           C  
ATOM   4384  N   GLN A 554     -38.022 -53.487   6.065  1.00  0.52           N  
ATOM   4385  CA  GLN A 554     -36.725 -53.293   6.706  1.00  0.56           C  
ATOM   4386  C   GLN A 554     -36.837 -52.348   7.899  1.00  0.52           C  
ATOM   4387  CB  GLN A 554     -35.705 -52.753   5.702  1.00  0.51           C  
ATOM   4388  O   GLN A 554     -36.218 -52.577   8.939  1.00  0.52           O  
ATOM   4389  CG  GLN A 554     -34.932 -53.839   4.966  1.00  0.51           C  
ATOM   4390  CD  GLN A 554     -33.835 -53.281   4.080  1.00  0.54           C  
ATOM   4391  NE2 GLN A 554     -33.025 -54.166   3.509  1.00  0.44           N  
ATOM   4392  OE1 GLN A 554     -33.717 -52.063   3.908  1.00  0.52           O  
ATOM   4393  N   MET A 555     -37.518 -51.401   7.773  1.00  0.44           N  
ATOM   4394  CA  MET A 555     -37.722 -50.487   8.893  1.00  0.49           C  
ATOM   4395  C   MET A 555     -38.584 -51.133   9.972  1.00  0.44           C  
ATOM   4396  CB  MET A 555     -38.371 -49.187   8.414  1.00  0.43           C  
ATOM   4397  O   MET A 555     -38.340 -50.940  11.165  1.00  0.44           O  
ATOM   4398  CG  MET A 555     -37.390 -48.202   7.798  1.00  0.44           C  
ATOM   4399  SD  MET A 555     -38.170 -46.591   7.396  1.00  0.47           S  
ATOM   4400  CE  MET A 555     -38.680 -46.902   5.683  1.00  0.39           C  
ATOM   4401  N   GLY A 556     -39.571 -51.917   9.518  1.00  0.57           N  
ATOM   4402  CA  GLY A 556     -40.316 -52.656  10.526  1.00  0.59           C  
ATOM   4403  C   GLY A 556     -39.469 -53.677  11.263  1.00  0.57           C  
ATOM   4404  O   GLY A 556     -39.526 -53.767  12.492  1.00  0.56           O  
ATOM   4405  N   ARG A 557     -38.595 -54.303  10.335  1.00  0.57           N  
ATOM   4406  CA  ARG A 557     -37.618 -55.219  10.914  1.00  0.59           C  
ATOM   4407  C   ARG A 557     -36.560 -54.461  11.709  1.00  0.56           C  
ATOM   4408  CB  ARG A 557     -36.951 -56.056   9.821  1.00  0.54           C  
ATOM   4409  O   ARG A 557     -36.133 -54.913  12.774  1.00  0.55           O  
ATOM   4410  CG  ARG A 557     -37.725 -57.309   9.446  1.00  0.53           C  
ATOM   4411  CD  ARG A 557     -36.983 -58.142   8.410  1.00  0.54           C  
ATOM   4412  NE  ARG A 557     -37.867 -59.105   7.759  1.00  0.49           N  
ATOM   4413  NH1 ARG A 557     -36.367 -59.669   6.095  1.00  0.37           N  
ATOM   4414  NH2 ARG A 557     -38.434 -60.657   6.164  1.00  0.33           N  
ATOM   4415  CZ  ARG A 557     -37.554 -59.808   6.674  1.00  0.46           C  
ATOM   4416  N   ILE A 558     -36.302 -53.287  11.373  1.00  0.50           N  
ATOM   4417  CA  ILE A 558     -35.401 -52.413  12.117  1.00  0.51           C  
ATOM   4418  C   ILE A 558     -36.129 -51.830  13.326  1.00  0.50           C  
ATOM   4419  CB  ILE A 558     -34.850 -51.278  11.225  1.00  0.47           C  
ATOM   4420  O   ILE A 558     -35.565 -51.754  14.420  1.00  0.50           O  
ATOM   4421  CG1 ILE A 558     -33.887 -51.845  10.175  1.00  0.41           C  
ATOM   4422  CG2 ILE A 558     -34.163 -50.207  12.077  1.00  0.42           C  
ATOM   4423  CD1 ILE A 558     -33.491 -50.846   9.096  1.00  0.40           C  
ATOM   4424  N   SER A 559     -37.378 -51.499  13.136  1.00  0.52           N  
ATOM   4425  CA  SER A 559     -38.148 -50.989  14.266  1.00  0.53           C  
ATOM   4426  C   SER A 559     -38.439 -52.092  15.279  1.00  0.52           C  
ATOM   4427  CB  SER A 559     -39.460 -50.368  13.785  1.00  0.49           C  
ATOM   4428  O   SER A 559     -38.365 -51.866  16.488  1.00  0.51           O  
ATOM   4429  OG  SER A 559     -40.129 -49.716  14.851  1.00  0.49           O  
ATOM   4430  N   ASP A 560     -38.924 -53.364  14.680  1.00  0.63           N  
ATOM   4431  CA  ASP A 560     -39.136 -54.500  15.571  1.00  0.63           C  
ATOM   4432  C   ASP A 560     -37.828 -54.932  16.231  1.00  0.62           C  
ATOM   4433  CB  ASP A 560     -39.751 -55.674  14.806  1.00  0.59           C  
ATOM   4434  O   ASP A 560     -37.800 -55.232  17.426  1.00  0.61           O  
ATOM   4435  CG  ASP A 560     -41.194 -55.428  14.402  1.00  0.56           C  
ATOM   4436  OD1 ASP A 560     -41.831 -54.501  14.948  1.00  0.56           O  
ATOM   4437  OD2 ASP A 560     -41.700 -56.169  13.532  1.00  0.62           O  
ATOM   4438  N   GLN A 561     -36.699 -54.705  15.399  1.00  0.50           N  
ATOM   4439  CA  GLN A 561     -35.364 -54.961  15.931  1.00  0.52           C  
ATOM   4440  C   GLN A 561     -34.914 -53.833  16.855  1.00  0.49           C  
ATOM   4441  CB  GLN A 561     -34.358 -55.141  14.793  1.00  0.48           C  
ATOM   4442  O   GLN A 561     -34.274 -54.080  17.879  1.00  0.49           O  
ATOM   4443  CG  GLN A 561     -33.059 -55.810  15.221  1.00  0.47           C  
ATOM   4444  CD  GLN A 561     -33.045 -57.301  14.938  1.00  0.51           C  
ATOM   4445  NE2 GLN A 561     -32.368 -58.061  15.791  1.00  0.43           N  
ATOM   4446  OE1 GLN A 561     -33.639 -57.765  13.959  1.00  0.52           O  
ATOM   4447  N   VAL A 562     -35.303 -52.684  16.728  1.00  0.50           N  
ATOM   4448  CA  VAL A 562     -34.999 -51.561  17.608  1.00  0.51           C  
ATOM   4449  C   VAL A 562     -35.836 -51.661  18.881  1.00  0.50           C  
ATOM   4450  CB  VAL A 562     -35.253 -50.207  16.908  1.00  0.48           C  
ATOM   4451  O   VAL A 562     -35.332 -51.428  19.982  1.00  0.50           O  
ATOM   4452  CG1 VAL A 562     -35.169 -49.057  17.910  1.00  0.41           C  
ATOM   4453  CG2 VAL A 562     -34.257 -50.001  15.768  1.00  0.42           C  
ATOM   4454  N   SER A 563     -37.143 -51.993  18.752  1.00  0.55           N  
ATOM   4455  CA  SER A 563     -38.013 -52.134  19.915  1.00  0.56           C  
ATOM   4456  C   SER A 563     -37.643 -53.363  20.737  1.00  0.54           C  
ATOM   4457  CB  SER A 563     -39.477 -52.222  19.481  1.00  0.52           C  
ATOM   4458  O   SER A 563     -37.624 -53.311  21.969  1.00  0.53           O  
ATOM   4459  OG  SER A 563     -39.963 -50.950  19.088  1.00  0.52           O  
ATOM   4460  N   ALA A 564     -37.295 -54.536  19.919  1.00  0.57           N  
ATOM   4461  CA  ALA A 564     -36.782 -55.730  20.585  1.00  0.58           C  
ATOM   4462  C   ALA A 564     -35.364 -55.503  21.101  1.00  0.56           C  
ATOM   4463  CB  ALA A 564     -36.815 -56.925  19.635  1.00  0.54           C  
ATOM   4464  O   ALA A 564     -35.022 -55.933  22.205  1.00  0.55           O  
ATOM   4465  N   ASN A 565     -34.725 -54.621  20.438  1.00  0.51           N  
ATOM   4466  CA  ASN A 565     -33.376 -54.249  20.849  1.00  0.52           C  
ATOM   4467  C   ASN A 565     -33.397 -53.214  21.970  1.00  0.51           C  
ATOM   4468  CB  ASN A 565     -32.577 -53.722  19.655  1.00  0.48           C  
ATOM   4469  O   ASN A 565     -32.579 -53.272  22.890  1.00  0.50           O  
ATOM   4470  CG  ASN A 565     -32.139 -54.826  18.713  1.00  0.46           C  
ATOM   4471  ND2 ASN A 565     -31.692 -54.446  17.522  1.00  0.47           N  
ATOM   4472  OD1 ASN A 565     -32.203 -56.011  19.052  1.00  0.47           O  
ATOM   4473  N   LYS A 566     -34.313 -52.370  21.977  1.00  0.52           N  
ATOM   4474  CA  LYS A 566     -34.514 -51.403  23.052  1.00  0.53           C  
ATOM   4475  C   LYS A 566     -35.023 -52.087  24.318  1.00  0.52           C  
ATOM   4476  CB  LYS A 566     -35.494 -50.312  22.616  1.00  0.49           C  
ATOM   4477  O   LYS A 566     -34.572 -51.774  25.422  1.00  0.52           O  
ATOM   4478  CG  LYS A 566     -35.684 -49.205  23.643  1.00  0.47           C  
ATOM   4479  CD  LYS A 566     -36.577 -48.094  23.107  1.00  0.51           C  
ATOM   4480  CE  LYS A 566     -36.878 -47.053  24.177  1.00  0.44           C  
ATOM   4481  NZ  LYS A 566     -36.307 -45.717  23.827  1.00  0.41           N  
ATOM   4482  N   ALA A 567     -36.025 -53.039  24.128  1.00  0.56           N  
ATOM   4483  CA  ALA A 567     -36.560 -53.768  25.275  1.00  0.57           C  
ATOM   4484  C   ALA A 567     -35.509 -54.701  25.870  1.00  0.55           C  
ATOM   4485  CB  ALA A 567     -37.802 -54.559  24.872  1.00  0.52           C  
ATOM   4486  O   ALA A 567     -35.394 -54.817  27.093  1.00  0.54           O  
ATOM   4487  N   ASN A 568     -34.631 -55.178  25.013  1.00  0.55           N  
ATOM   4488  CA  ASN A 568     -33.439 -55.929  25.392  1.00  0.57           C  
ATOM   4489  C   ASN A 568     -32.310 -55.003  25.834  1.00  0.54           C  
ATOM   4490  CB  ASN A 568     -32.976 -56.818  24.236  1.00  0.54           C  
ATOM   4491  O   ASN A 568     -31.622 -55.282  26.818  1.00  0.55           O  
ATOM   4492  CG  ASN A 568     -32.534 -58.193  24.697  1.00  0.54           C  
ATOM   4493  ND2 ASN A 568     -32.438 -59.130  23.761  1.00  0.51           N  
ATOM   4494  OD1 ASN A 568     -32.283 -58.412  25.885  1.00  0.52           O  
ATOM   4495  N   ALA A 569     -32.239 -53.825  25.352  1.00  0.55           N  
ATOM   4496  CA  ALA A 569     -31.225 -52.862  25.775  1.00  0.56           C  
ATOM   4497  C   ALA A 569     -31.616 -52.199  27.093  1.00  0.55           C  
ATOM   4498  CB  ALA A 569     -31.010 -51.806  24.694  1.00  0.51           C  
ATOM   4499  O   ALA A 569     -30.784 -52.051  27.991  1.00  0.55           O  
ATOM   4500  N   ASP A 570     -32.903 -51.844  27.232  1.00  0.54           N  
ATOM   4501  CA  ASP A 570     -33.444 -51.315  28.480  1.00  0.54           C  
ATOM   4502  C   ASP A 570     -33.370 -52.355  29.596  1.00  0.53           C  
ATOM   4503  CB  ASP A 570     -34.891 -50.855  28.285  1.00  0.51           C  
ATOM   4504  O   ASP A 570     -33.051 -52.024  30.740  1.00  0.53           O  
ATOM   4505  CG  ASP A 570     -35.000 -49.559  27.501  1.00  0.50           C  
ATOM   4506  OD1 ASP A 570     -33.979 -48.857  27.338  1.00  0.53           O  
ATOM   4507  OD2 ASP A 570     -36.119 -49.236  27.046  1.00  0.58           O  
ATOM   4508  N   SER A 571     -33.609 -53.728  29.179  1.00  0.54           N  
ATOM   4509  CA  SER A 571     -33.503 -54.829  30.130  1.00  0.56           C  
ATOM   4510  C   SER A 571     -32.050 -55.239  30.342  1.00  0.53           C  
ATOM   4511  CB  SER A 571     -34.316 -56.032  29.649  1.00  0.51           C  
ATOM   4512  O   SER A 571     -31.645 -55.552  31.464  1.00  0.52           O  
ATOM   4513  OG  SER A 571     -33.651 -57.245  29.960  1.00  0.53           O  
ATOM   4514  N   GLN A 572     -31.340 -55.120  29.362  1.00  0.51           N  
ATOM   4515  CA  GLN A 572     -29.895 -55.316  29.423  1.00  0.52           C  
ATOM   4516  C   GLN A 572     -29.206 -54.123  30.079  1.00  0.51           C  
ATOM   4517  CB  GLN A 572     -29.325 -55.549  28.024  1.00  0.48           C  
ATOM   4518  O   GLN A 572     -28.287 -54.295  30.882  1.00  0.49           O  
ATOM   4519  CG  GLN A 572     -29.598 -56.941  27.471  1.00  0.47           C  
ATOM   4520  CD  GLN A 572     -28.758 -57.264  26.250  1.00  0.50           C  
ATOM   4521  NE2 GLN A 572     -28.609 -58.551  25.956  1.00  0.43           N  
ATOM   4522  OE1 GLN A 572     -28.246 -56.364  25.577  1.00  0.51           O  
ATOM   4523  N   PHE A 573     -29.547 -52.798  29.908  1.00  0.48           N  
ATOM   4524  CA  PHE A 573     -29.087 -51.563  30.534  1.00  0.51           C  
ATOM   4525  C   PHE A 573     -29.560 -51.481  31.980  1.00  0.49           C  
ATOM   4526  CB  PHE A 573     -29.582 -50.344  29.749  1.00  0.48           C  
ATOM   4527  O   PHE A 573     -28.804 -51.070  32.863  1.00  0.50           O  
ATOM   4528  CG  PHE A 573     -28.606 -49.850  28.716  1.00  0.48           C  
ATOM   4529  CD1 PHE A 573     -27.387 -49.302  29.097  1.00  0.44           C  
ATOM   4530  CD2 PHE A 573     -28.907 -49.934  27.363  1.00  0.46           C  
ATOM   4531  CE1 PHE A 573     -26.481 -48.844  28.143  1.00  0.46           C  
ATOM   4532  CE2 PHE A 573     -28.007 -49.479  26.403  1.00  0.47           C  
ATOM   4533  CZ  PHE A 573     -26.795 -48.933  26.795  1.00  0.43           C  
ATOM   4534  N   ALA A 574     -30.764 -51.820  32.378  1.00  0.53           N  
ATOM   4535  CA  ALA A 574     -31.203 -52.003  33.759  1.00  0.55           C  
ATOM   4536  C   ALA A 574     -30.411 -53.113  34.444  1.00  0.52           C  
ATOM   4537  CB  ALA A 574     -32.697 -52.312  33.807  1.00  0.51           C  
ATOM   4538  O   ALA A 574     -30.053 -52.995  35.618  1.00  0.52           O  
ATOM   4539  N   ASN A 575     -30.068 -54.186  33.741  1.00  0.54           N  
ATOM   4540  CA  ASN A 575     -29.307 -55.335  34.221  1.00  0.55           C  
ATOM   4541  C   ASN A 575     -27.804 -55.099  34.108  1.00  0.53           C  
ATOM   4542  CB  ASN A 575     -29.705 -56.600  33.457  1.00  0.52           C  
ATOM   4543  O   ASN A 575     -27.049 -55.427  35.025  1.00  0.52           O  
ATOM   4544  CG  ASN A 575     -30.564 -57.536  34.285  1.00  0.53           C  
ATOM   4545  ND2 ASN A 575     -31.101 -58.569  33.646  1.00  0.51           N  
ATOM   4546  OD1 ASN A 575     -30.745 -57.332  35.488  1.00  0.52           O  
ATOM   4547  N   VAL A 576     -27.458 -54.312  33.182  1.00  0.48           N  
ATOM   4548  CA  VAL A 576     -26.095 -53.844  32.951  1.00  0.49           C  
ATOM   4549  C   VAL A 576     -25.828 -52.596  33.790  1.00  0.48           C  
ATOM   4550  CB  VAL A 576     -25.844 -53.545  31.456  1.00  0.47           C  
ATOM   4551  O   VAL A 576     -24.767 -52.471  34.406  1.00  0.47           O  
ATOM   4552  CG1 VAL A 576     -24.484 -52.876  31.261  1.00  0.45           C  
ATOM   4553  CG2 VAL A 576     -25.933 -54.829  30.634  1.00  0.46           C  
ATOM   4554  N   THR A 577     -26.801 -51.622  34.150  1.00  0.52           N  
ATOM   4555  CA  THR A 577     -26.933 -50.587  35.170  1.00  0.53           C  
ATOM   4556  C   THR A 577     -26.951 -51.203  36.566  1.00  0.53           C  
ATOM   4557  CB  THR A 577     -28.210 -49.753  34.957  1.00  0.51           C  
ATOM   4558  O   THR A 577     -26.329 -50.675  37.491  1.00  0.54           O  
ATOM   4559  CG2 THR A 577     -28.235 -48.540  35.881  1.00  0.48           C  
ATOM   4560  OG1 THR A 577     -28.260 -49.305  33.597  1.00  0.54           O  
ATOM   4561  N   ASN A 578     -27.531 -52.233  36.950  1.00  0.53           N  
ATOM   4562  CA  ASN A 578     -27.542 -53.002  38.190  1.00  0.56           C  
ATOM   4563  C   ASN A 578     -26.375 -53.984  38.250  1.00  0.52           C  
ATOM   4564  CB  ASN A 578     -28.870 -53.746  38.349  1.00  0.51           C  
ATOM   4565  O   ASN A 578     -25.845 -54.259  39.328  1.00  0.52           O  
ATOM   4566  CG  ASN A 578     -29.958 -52.875  38.946  1.00  0.52           C  
ATOM   4567  ND2 ASN A 578     -31.211 -53.235  38.693  1.00  0.53           N  
ATOM   4568  OD1 ASN A 578     -29.675 -51.887  39.629  1.00  0.52           O  
ATOM   4569  N   GLN A 579     -25.897 -54.584  37.067  1.00  0.50           N  
ATOM   4570  CA  GLN A 579     -24.813 -55.551  36.937  1.00  0.51           C  
ATOM   4571  C   GLN A 579     -23.489 -54.856  36.632  1.00  0.50           C  
ATOM   4572  CB  GLN A 579     -25.133 -56.573  35.844  1.00  0.48           C  
ATOM   4573  O   GLN A 579     -22.445 -55.237  37.166  1.00  0.48           O  
ATOM   4574  CG  GLN A 579     -26.055 -57.694  36.302  1.00  0.48           C  
ATOM   4575  CD  GLN A 579     -26.301 -58.730  35.221  1.00  0.50           C  
ATOM   4576  NE2 GLN A 579     -27.034 -59.784  35.566  1.00  0.43           N  
ATOM   4577  OE1 GLN A 579     -25.838 -58.585  34.086  1.00  0.53           O  
ATOM   4578  N   LEU A 580     -23.692 -53.654  36.240  1.00  0.49           N  
ATOM   4579  CA  LEU A 580     -22.603 -52.699  36.066  1.00  0.49           C  
ATOM   4580  C   LEU A 580     -22.335 -51.938  37.359  1.00  0.48           C  
ATOM   4581  CB  LEU A 580     -22.928 -51.715  34.939  1.00  0.47           C  
ATOM   4582  O   LEU A 580     -21.182 -51.640  37.682  1.00  0.47           O  
ATOM   4583  CG  LEU A 580     -22.547 -52.154  33.524  1.00  0.46           C  
ATOM   4584  CD1 LEU A 580     -23.360 -51.380  32.492  1.00  0.42           C  
ATOM   4585  CD2 LEU A 580     -21.052 -51.961  33.289  1.00  0.43           C  
ATOM   4586  N   ALA A 581     -23.459 -51.622  38.194  1.00  0.47           N  
ATOM   4587  CA  ALA A 581     -23.478 -51.405  39.638  1.00  0.48           C  
ATOM   4588  C   ALA A 581     -22.606 -52.429  40.358  1.00  0.47           C  
ATOM   4589  CB  ALA A 581     -24.910 -51.465  40.166  1.00  0.46           C  
ATOM   4590  O   ALA A 581     -21.950 -52.106  41.351  1.00  0.46           O  
ATOM   4591  N   ARG A 582     -22.183 -54.034  39.891  1.00  0.51           N  
ATOM   4592  CA  ARG A 582     -21.676 -55.138  40.699  1.00  0.54           C  
ATOM   4593  C   ARG A 582     -20.522 -55.846  39.997  1.00  0.50           C  
ATOM   4594  CB  ARG A 582     -22.794 -56.137  41.007  1.00  0.47           C  
ATOM   4595  O   ARG A 582     -19.585 -56.313  40.649  1.00  0.48           O  
ATOM   4596  CG  ARG A 582     -23.735 -55.687  42.113  1.00  0.48           C  
ATOM   4597  CD  ARG A 582     -24.807 -56.730  42.400  1.00  0.52           C  
ATOM   4598  NE  ARG A 582     -25.534 -56.430  43.630  1.00  0.47           N  
ATOM   4599  NH1 ARG A 582     -26.685 -58.432  43.682  1.00  0.32           N  
ATOM   4600  NH2 ARG A 582     -27.014 -56.873  45.330  1.00  0.25           N  
ATOM   4601  CZ  ARG A 582     -26.409 -57.246  44.211  1.00  0.39           C  
ATOM   4602  N   LYS A 583     -19.780 -56.099  39.083  1.00  0.42           N  
ATOM   4603  CA  LYS A 583     -18.761 -57.118  38.849  1.00  0.43           C  
ATOM   4604  C   LYS A 583     -17.681 -56.609  37.900  1.00  0.42           C  
ATOM   4605  CB  LYS A 583     -19.394 -58.392  38.288  1.00  0.37           C  
ATOM   4606  O   LYS A 583     -16.515 -56.991  38.015  1.00  0.40           O  
ATOM   4607  CG  LYS A 583     -19.759 -59.421  39.348  1.00  0.37           C  
ATOM   4608  CD  LYS A 583     -19.981 -60.799  38.736  1.00  0.38           C  
ATOM   4609  CE  LYS A 583     -20.316 -61.836  39.800  1.00  0.35           C  
ATOM   4610  NZ  LYS A 583     -20.476 -63.200  39.213  1.00  0.36           N  
ATOM   4611  N   VAL A 584     -18.669 -55.968  37.688  1.00  0.41           N  
ATOM   4612  CA  VAL A 584     -17.840 -55.386  36.638  1.00  0.42           C  
ATOM   4613  C   VAL A 584     -17.034 -54.218  37.203  1.00  0.41           C  
ATOM   4614  CB  VAL A 584     -18.692 -54.914  35.438  1.00  0.36           C  
ATOM   4615  O   VAL A 584     -17.588 -53.156  37.493  1.00  0.40           O  
ATOM   4616  CG1 VAL A 584     -17.798 -54.392  34.314  1.00  0.41           C  
ATOM   4617  CG2 VAL A 584     -19.579 -56.050  34.935  1.00  0.38           C  
ATOM   4618  N   GLU A 585     -16.747 -55.060  38.160  1.00  0.43           N  
ATOM   4619  CA  GLU A 585     -15.658 -55.921  38.612  1.00  0.43           C  
ATOM   4620  C   GLU A 585     -15.155 -56.814  37.482  1.00  0.44           C  
ATOM   4621  CB  GLU A 585     -16.107 -56.778  39.799  1.00  0.38           C  
ATOM   4622  O   GLU A 585     -15.892 -57.668  36.983  1.00  0.41           O  
ATOM   4623  CG  GLU A 585     -15.509 -56.346  41.130  1.00  0.37           C  
ATOM   4624  CD  GLU A 585     -15.744 -57.349  42.248  1.00  0.39           C  
ATOM   4625  OE1 GLU A 585     -16.459 -58.352  42.022  1.00  0.33           O  
ATOM   4626  OE2 GLU A 585     -15.211 -57.130  43.358  1.00  0.15           O  
ATOM   4627  N   THR A 586     -15.138 -56.230  36.012  1.00  0.41           N  
ATOM   4628  CA  THR A 586     -14.166 -57.280  35.729  1.00  0.44           C  
ATOM   4629  C   THR A 586     -13.626 -57.148  34.308  1.00  0.41           C  
ATOM   4630  CB  THR A 586     -14.783 -58.678  35.918  1.00  0.34           C  
ATOM   4631  O   THR A 586     -14.394 -57.137  33.344  1.00  0.38           O  
ATOM   4632  CG2 THR A 586     -14.050 -59.461  37.003  1.00  0.34           C  
ATOM   4633  OG1 THR A 586     -16.159 -58.540  36.292  1.00  0.33           O  
ATOM   4634  N   THR A 587     -12.931 -55.856  33.763  1.00  0.46           N  
ATOM   4635  CA  THR A 587     -11.540 -55.569  33.430  1.00  0.50           C  
ATOM   4636  C   THR A 587     -11.278 -55.810  31.946  1.00  0.46           C  
ATOM   4637  CB  THR A 587     -10.576 -56.429  34.269  1.00  0.39           C  
ATOM   4638  O   THR A 587     -10.702 -54.958  31.266  1.00  0.41           O  
ATOM   4639  CG2 THR A 587      -9.372 -55.614  34.731  1.00  0.35           C  
ATOM   4640  OG1 THR A 587     -11.269 -56.929  35.419  1.00  0.33           O  
ATOM   4641  N   ASP A 588     -11.798 -56.375  30.895  1.00  0.50           N  
ATOM   4642  CA  ASP A 588     -11.021 -56.823  29.743  1.00  0.52           C  
ATOM   4643  C   ASP A 588     -11.926 -57.102  28.545  1.00  0.49           C  
ATOM   4644  CB  ASP A 588     -10.212 -58.074  30.094  1.00  0.44           C  
ATOM   4645  O   ASP A 588     -11.584 -56.763  27.410  1.00  0.45           O  
ATOM   4646  CG  ASP A 588      -8.939 -57.761  30.861  1.00  0.45           C  
ATOM   4647  OD1 ASP A 588      -8.459 -56.608  30.801  1.00  0.45           O  
ATOM   4648  OD2 ASP A 588      -8.410 -58.676  31.528  1.00  0.50           O  
ATOM   4649  N   PHE A 589     -13.168 -56.758  28.415  1.00  0.52           N  
ATOM   4650  CA  PHE A 589     -14.314 -56.697  27.515  1.00  0.52           C  
ATOM   4651  C   PHE A 589     -15.031 -55.358  27.640  1.00  0.51           C  
ATOM   4652  CB  PHE A 589     -15.288 -57.843  27.807  1.00  0.49           C  
ATOM   4653  O   PHE A 589     -15.532 -54.822  26.650  1.00  0.49           O  
ATOM   4654  CG  PHE A 589     -15.994 -58.365  26.584  1.00  0.50           C  
ATOM   4655  CD1 PHE A 589     -15.383 -59.298  25.756  1.00  0.44           C  
ATOM   4656  CD2 PHE A 589     -17.271 -57.922  26.264  1.00  0.45           C  
ATOM   4657  CE1 PHE A 589     -16.035 -59.782  24.624  1.00  0.41           C  
ATOM   4658  CE2 PHE A 589     -17.928 -58.401  25.134  1.00  0.47           C  
ATOM   4659  CZ  PHE A 589     -17.308 -59.331  24.315  1.00  0.36           C  
ATOM   4660  N   GLN A 590     -15.186 -54.466  28.943  1.00  0.45           N  
ATOM   4661  CA  GLN A 590     -15.210 -53.030  29.200  1.00  0.47           C  
ATOM   4662  C   GLN A 590     -14.330 -52.278  28.206  1.00  0.45           C  
ATOM   4663  CB  GLN A 590     -14.758 -52.733  30.631  1.00  0.44           C  
ATOM   4664  O   GLN A 590     -14.660 -51.162  27.797  1.00  0.43           O  
ATOM   4665  CG  GLN A 590     -15.904 -52.433  31.588  1.00  0.45           C  
ATOM   4666  CD  GLN A 590     -15.659 -51.192  32.426  1.00  0.50           C  
ATOM   4667  NE2 GLN A 590     -16.707 -50.701  33.079  1.00  0.38           N  
ATOM   4668  OE1 GLN A 590     -14.537 -50.680  32.487  1.00  0.49           O  
ATOM   4669  N   ARG A 591     -13.296 -52.767  27.498  1.00  0.54           N  
ATOM   4670  CA  ARG A 591     -12.232 -52.103  26.752  1.00  0.56           C  
ATOM   4671  C   ARG A 591     -12.502 -52.152  25.252  1.00  0.53           C  
ATOM   4672  CB  ARG A 591     -10.877 -52.744  27.062  1.00  0.50           C  
ATOM   4673  O   ARG A 591     -12.240 -51.183  24.537  1.00  0.51           O  
ATOM   4674  CG  ARG A 591      -9.830 -51.761  27.561  1.00  0.49           C  
ATOM   4675  CD  ARG A 591      -8.498 -52.446  27.835  1.00  0.54           C  
ATOM   4676  NE  ARG A 591      -7.416 -51.478  27.991  1.00  0.45           N  
ATOM   4677  NH1 ARG A 591      -5.833 -53.039  28.618  1.00  0.31           N  
ATOM   4678  NH2 ARG A 591      -5.269 -50.822  28.471  1.00  0.25           N  
ATOM   4679  CZ  ARG A 591      -6.175 -51.782  28.360  1.00  0.36           C  
ATOM   4680  N   VAL A 592     -13.153 -52.778  24.356  1.00  0.55           N  
ATOM   4681  CA  VAL A 592     -13.353 -52.843  22.912  1.00  0.55           C  
ATOM   4682  C   VAL A 592     -14.803 -52.504  22.575  1.00  0.54           C  
ATOM   4683  CB  VAL A 592     -12.988 -54.236  22.350  1.00  0.51           C  
ATOM   4684  O   VAL A 592     -15.068 -51.737  21.645  1.00  0.51           O  
ATOM   4685  CG1 VAL A 592     -13.373 -54.341  20.876  1.00  0.45           C  
ATOM   4686  CG2 VAL A 592     -11.498 -54.512  22.538  1.00  0.47           C  
ATOM   4687  N   LYS A 593     -15.888 -52.434  23.638  1.00  0.50           N  
ATOM   4688  CA  LYS A 593     -17.247 -51.898  23.629  1.00  0.49           C  
ATOM   4689  C   LYS A 593     -17.266 -50.441  24.082  1.00  0.50           C  
ATOM   4690  CB  LYS A 593     -18.160 -52.737  24.524  1.00  0.49           C  
ATOM   4691  O   LYS A 593     -18.070 -49.644  23.593  1.00  0.49           O  
ATOM   4692  CG  LYS A 593     -19.566 -52.924  23.972  1.00  0.48           C  
ATOM   4693  CD  LYS A 593     -20.418 -53.786  24.894  1.00  0.50           C  
ATOM   4694  CE  LYS A 593     -21.832 -53.955  24.354  1.00  0.42           C  
ATOM   4695  NZ  LYS A 593     -22.653 -54.852  25.222  1.00  0.36           N  
ATOM   4696  N   GLU A 594     -16.655 -49.920  25.283  1.00  0.51           N  
ATOM   4697  CA  GLU A 594     -16.239 -48.576  25.672  1.00  0.52           C  
ATOM   4698  C   GLU A 594     -15.515 -47.870  24.529  1.00  0.51           C  
ATOM   4699  CB  GLU A 594     -15.340 -48.629  26.910  1.00  0.49           C  
ATOM   4700  O   GLU A 594     -15.677 -46.663  24.337  1.00  0.50           O  
ATOM   4701  CG  GLU A 594     -16.081 -48.389  28.218  1.00  0.49           C  
ATOM   4702  CD  GLU A 594     -15.153 -48.220  29.411  1.00  0.52           C  
ATOM   4703  OE1 GLU A 594     -13.918 -48.327  29.239  1.00  0.51           O  
ATOM   4704  OE2 GLU A 594     -15.666 -47.980  30.526  1.00  0.47           O  
ATOM   4705  N   THR A 595     -14.788 -48.447  23.451  1.00  0.52           N  
ATOM   4706  CA  THR A 595     -14.031 -47.796  22.388  1.00  0.52           C  
ATOM   4707  C   THR A 595     -14.871 -47.682  21.118  1.00  0.52           C  
ATOM   4708  CB  THR A 595     -12.731 -48.561  22.079  1.00  0.48           C  
ATOM   4709  O   THR A 595     -14.843 -46.653  20.440  1.00  0.50           O  
ATOM   4710  CG2 THR A 595     -11.649 -47.619  21.559  1.00  0.45           C  
ATOM   4711  OG1 THR A 595     -12.261 -49.195  23.275  1.00  0.46           O  
ATOM   4712  N   SER A 596     -16.044 -48.257  20.986  1.00  0.53           N  
ATOM   4713  CA  SER A 596     -16.857 -48.278  19.775  1.00  0.53           C  
ATOM   4714  C   SER A 596     -18.192 -47.576  19.993  1.00  0.52           C  
ATOM   4715  CB  SER A 596     -17.097 -49.717  19.315  1.00  0.51           C  
ATOM   4716  O   SER A 596     -18.657 -46.832  19.127  1.00  0.50           O  
ATOM   4717  OG  SER A 596     -17.232 -49.778  17.905  1.00  0.52           O  
ATOM   4718  N   LYS A 597     -18.899 -47.495  21.227  1.00  0.54           N  
ATOM   4719  CA  LYS A 597     -19.996 -46.606  21.600  1.00  0.53           C  
ATOM   4720  C   LYS A 597     -19.492 -45.187  21.850  1.00  0.54           C  
ATOM   4721  CB  LYS A 597     -20.716 -47.133  22.842  1.00  0.52           C  
ATOM   4722  O   LYS A 597     -20.219 -44.217  21.626  1.00  0.52           O  
ATOM   4723  CG  LYS A 597     -21.782 -48.177  22.543  1.00  0.50           C  
ATOM   4724  CD  LYS A 597     -22.508 -48.613  23.809  1.00  0.51           C  
ATOM   4725  CE  LYS A 597     -23.596 -49.634  23.507  1.00  0.46           C  
ATOM   4726  NZ  LYS A 597     -24.319 -50.055  24.744  1.00  0.41           N  
ATOM   4727  N   LEU A 598     -18.046 -44.995  22.314  1.00  0.52           N  
ATOM   4728  CA  LEU A 598     -17.413 -43.682  22.378  1.00  0.53           C  
ATOM   4729  C   LEU A 598     -17.394 -43.020  21.005  1.00  0.52           C  
ATOM   4730  CB  LEU A 598     -15.987 -43.801  22.921  1.00  0.49           C  
ATOM   4731  O   LEU A 598     -17.702 -41.832  20.879  1.00  0.50           O  
ATOM   4732  CG  LEU A 598     -15.338 -42.506  23.414  1.00  0.47           C  
ATOM   4733  CD1 LEU A 598     -15.662 -42.279  24.886  1.00  0.43           C  
ATOM   4734  CD2 LEU A 598     -13.830 -42.545  23.192  1.00  0.44           C  
ATOM   4735  N   TYR A 599     -17.268 -43.770  19.887  1.00  0.52           N  
ATOM   4736  CA  TYR A 599     -17.112 -43.239  18.537  1.00  0.53           C  
ATOM   4737  C   TYR A 599     -18.460 -43.129  17.835  1.00  0.51           C  
ATOM   4738  CB  TYR A 599     -16.167 -44.123  17.717  1.00  0.47           C  
ATOM   4739  O   TYR A 599     -18.731 -42.140  17.149  1.00  0.47           O  
ATOM   4740  CG  TYR A 599     -14.709 -43.935  18.061  1.00  0.46           C  
ATOM   4741  CD1 TYR A 599     -14.096 -42.692  17.924  1.00  0.42           C  
ATOM   4742  CD2 TYR A 599     -13.943 -45.000  18.521  1.00  0.44           C  
ATOM   4743  CE1 TYR A 599     -12.752 -42.514  18.237  1.00  0.43           C  
ATOM   4744  CE2 TYR A 599     -12.598 -44.834  18.838  1.00  0.49           C  
ATOM   4745  OH  TYR A 599     -10.683 -43.419  19.004  1.00  0.36           O  
ATOM   4746  CZ  TYR A 599     -12.013 -43.589  18.693  1.00  0.36           C  
ATOM   4747  N   GLU A 600     -19.543 -43.731  18.277  1.00  0.51           N  
ATOM   4748  CA  GLU A 600     -20.900 -43.734  17.740  1.00  0.51           C  
ATOM   4749  C   GLU A 600     -21.816 -42.820  18.550  1.00  0.50           C  
ATOM   4750  CB  GLU A 600     -21.466 -45.156  17.714  1.00  0.48           C  
ATOM   4751  O   GLU A 600     -22.693 -42.158  17.991  1.00  0.48           O  
ATOM   4752  CG  GLU A 600     -21.732 -45.687  16.313  1.00  0.48           C  
ATOM   4753  CD  GLU A 600     -22.207 -47.131  16.298  1.00  0.51           C  
ATOM   4754  OE1 GLU A 600     -22.350 -47.734  17.386  1.00  0.50           O  
ATOM   4755  OE2 GLU A 600     -22.436 -47.664  15.190  1.00  0.46           O  
ATOM   4756  N   ARG A 601     -21.780 -42.519  19.642  1.00  0.50           N  
ATOM   4757  CA  ARG A 601     -22.411 -41.517  20.495  1.00  0.50           C  
ATOM   4758  C   ARG A 601     -21.675 -40.185  20.413  1.00  0.51           C  
ATOM   4759  CB  ARG A 601     -22.460 -42.000  21.946  1.00  0.48           C  
ATOM   4760  O   ARG A 601     -22.281 -39.123  20.577  1.00  0.48           O  
ATOM   4761  CG  ARG A 601     -23.782 -42.641  22.338  1.00  0.46           C  
ATOM   4762  CD  ARG A 601     -23.770 -43.120  23.783  1.00  0.48           C  
ATOM   4763  NE  ARG A 601     -23.423 -42.042  24.705  1.00  0.45           N  
ATOM   4764  NH1 ARG A 601     -23.872 -43.255  26.619  1.00  0.33           N  
ATOM   4765  NH2 ARG A 601     -23.141 -41.088  26.775  1.00  0.27           N  
ATOM   4766  CZ  ARG A 601     -23.480 -42.131  26.031  1.00  0.39           C  
ATOM   4767  N   ILE A 602     -20.275 -40.021  20.010  1.00  0.48           N  
ATOM   4768  CA  ILE A 602     -19.581 -38.741  19.914  1.00  0.49           C  
ATOM   4769  C   ILE A 602     -19.884 -38.089  18.567  1.00  0.48           C  
ATOM   4770  CB  ILE A 602     -18.056 -38.910  20.098  1.00  0.44           C  
ATOM   4771  O   ILE A 602     -20.095 -36.876  18.490  1.00  0.44           O  
ATOM   4772  CG1 ILE A 602     -17.752 -39.598  21.433  1.00  0.40           C  
ATOM   4773  CG2 ILE A 602     -17.348 -37.555  20.006  1.00  0.42           C  
ATOM   4774  CD1 ILE A 602     -16.289 -39.977  21.615  1.00  0.40           C  
ATOM   4775  N   LEU A 603     -20.509 -38.627  17.633  1.00  0.52           N  
ATOM   4776  CA  LEU A 603     -20.519 -38.021  16.306  1.00  0.53           C  
ATOM   4777  C   LEU A 603     -21.726 -38.492  15.503  1.00  0.52           C  
ATOM   4778  CB  LEU A 603     -19.228 -38.356  15.554  1.00  0.48           C  
ATOM   4779  O   LEU A 603     -22.251 -37.749  14.670  1.00  0.48           O  
ATOM   4780  CG  LEU A 603     -17.975 -37.593  15.985  1.00  0.47           C  
ATOM   4781  CD1 LEU A 603     -16.721 -38.324  15.516  1.00  0.43           C  
ATOM   4782  CD2 LEU A 603     -18.003 -36.168  15.442  1.00  0.43           C  
ATOM   4783  N   GLY A 604     -23.032 -38.974  15.932  1.00  0.51           N  
ATOM   4784  CA  GLY A 604     -23.836 -39.637  14.917  1.00  0.51           C  
ATOM   4785  C   GLY A 604     -25.250 -39.937  15.377  1.00  0.51           C  
ATOM   4786  O   GLY A 604     -25.453 -40.720  16.307  1.00  0.47           O  
ATOM   4787  N   ASN A 605     -26.342 -38.854  15.150  1.00  0.47           N  
ATOM   4788  CA  ASN A 605     -27.681 -38.691  14.592  1.00  0.53           C  
ATOM   4789  C   ASN A 605     -28.227 -37.289  14.847  1.00  0.47           C  
ATOM   4790  CB  ASN A 605     -28.633 -39.743  15.164  1.00  0.43           C  
ATOM   4791  O   ASN A 605     -28.495 -36.921  15.992  1.00  0.45           O  
ATOM   4792  CG  ASN A 605     -29.272 -40.598  14.088  1.00  0.43           C  
ATOM   4793  ND2 ASN A 605     -29.947 -41.665  14.501  1.00  0.40           N  
ATOM   4794  OD1 ASN A 605     -29.161 -40.303  12.895  1.00  0.44           O  
ATOM   4795  N   THR A 606     -27.716 -36.376  14.239  1.00  0.33           N  
ATOM   4796  CA  THR A 606     -27.586 -35.031  13.690  1.00  0.38           C  
ATOM   4797  C   THR A 606     -28.914 -34.283  13.771  1.00  0.33           C  
ATOM   4798  CB  THR A 606     -27.104 -35.069  12.228  1.00  0.28           C  
ATOM   4799  O   THR A 606     -28.936 -33.057  13.896  1.00  0.30           O  
ATOM   4800  CG2 THR A 606     -25.610 -34.777  12.134  1.00  0.28           C  
ATOM   4801  OG1 THR A 606     -27.361 -36.368  11.680  1.00  0.22           O  
ATOM   4802  N   GLU A 607     -29.853 -34.695  14.407  1.00  0.49           N  
ATOM   4803  CA  GLU A 607     -30.904 -33.682  14.448  1.00  0.51           C  
ATOM   4804  C   GLU A 607     -31.651 -33.715  15.778  1.00  0.49           C  
ATOM   4805  CB  GLU A 607     -31.884 -33.878  13.289  1.00  0.45           C  
ATOM   4806  O   GLU A 607     -31.971 -32.667  16.342  1.00  0.46           O  
ATOM   4807  CG  GLU A 607     -31.773 -32.817  12.204  1.00  0.44           C  
ATOM   4808  CD  GLU A 607     -32.744 -33.031  11.053  1.00  0.50           C  
ATOM   4809  OE1 GLU A 607     -33.450 -34.065  11.039  1.00  0.50           O  
ATOM   4810  OE2 GLU A 607     -32.798 -32.159  10.157  1.00  0.44           O  
ATOM   4811  N   ASN A 608     -31.578 -34.780  16.790  1.00  0.46           N  
ATOM   4812  CA  ASN A 608     -31.831 -34.892  18.223  1.00  0.45           C  
ATOM   4813  C   ASN A 608     -30.608 -35.418  18.969  1.00  0.45           C  
ATOM   4814  CB  ASN A 608     -33.041 -35.790  18.486  1.00  0.41           C  
ATOM   4815  O   ASN A 608     -30.442 -35.155  20.161  1.00  0.42           O  
ATOM   4816  CG  ASN A 608     -34.353 -35.121  18.127  1.00  0.39           C  
ATOM   4817  ND2 ASN A 608     -35.377 -35.926  17.867  1.00  0.38           N  
ATOM   4818  OD1 ASN A 608     -34.446 -33.892  18.084  1.00  0.44           O  
ATOM   4819  N   GLY A 609     -29.414 -35.803  18.317  1.00  0.44           N  
ATOM   4820  CA  GLY A 609     -28.113 -35.888  18.960  1.00  0.42           C  
ATOM   4821  C   GLY A 609     -27.435 -34.540  19.117  1.00  0.44           C  
ATOM   4822  O   GLY A 609     -26.746 -34.297  20.110  1.00  0.40           O  
ATOM   4823  N   ILE A 610     -27.670 -33.496  18.038  1.00  0.44           N  
ATOM   4824  CA  ILE A 610     -27.228 -32.159  18.421  1.00  0.46           C  
ATOM   4825  C   ILE A 610     -28.079 -31.647  19.581  1.00  0.44           C  
ATOM   4826  CB  ILE A 610     -27.297 -31.178  17.230  1.00  0.40           C  
ATOM   4827  O   ILE A 610     -27.552 -31.103  20.554  1.00  0.40           O  
ATOM   4828  CG1 ILE A 610     -26.277 -31.569  16.155  1.00  0.37           C  
ATOM   4829  CG2 ILE A 610     -27.071 -29.738  17.702  1.00  0.38           C  
ATOM   4830  CD1 ILE A 610     -26.383 -30.753  14.874  1.00  0.34           C  
ATOM   4831  N   ALA A 611     -29.343 -32.050  19.586  1.00  0.51           N  
ATOM   4832  CA  ALA A 611     -30.172 -31.537  20.674  1.00  0.52           C  
ATOM   4833  C   ALA A 611     -29.873 -32.264  21.982  1.00  0.50           C  
ATOM   4834  CB  ALA A 611     -31.652 -31.667  20.323  1.00  0.47           C  
ATOM   4835  O   ALA A 611     -29.731 -31.634  23.032  1.00  0.48           O  
ATOM   4836  N   ASP A 612     -29.520 -33.501  22.006  1.00  0.53           N  
ATOM   4837  CA  ASP A 612     -29.148 -34.185  23.241  1.00  0.55           C  
ATOM   4838  C   ASP A 612     -27.694 -33.901  23.610  1.00  0.53           C  
ATOM   4839  CB  ASP A 612     -29.372 -35.693  23.108  1.00  0.52           C  
ATOM   4840  O   ASP A 612     -27.369 -33.726  24.787  1.00  0.52           O  
ATOM   4841  CG  ASP A 612     -30.296 -36.252  24.176  1.00  0.52           C  
ATOM   4842  OD1 ASP A 612     -30.982 -35.464  24.862  1.00  0.51           O  
ATOM   4843  OD2 ASP A 612     -30.335 -37.491  24.334  1.00  0.54           O  
ATOM   4844  N   LYS A 613     -26.680 -33.628  22.449  1.00  0.45           N  
ATOM   4845  CA  LYS A 613     -25.347 -33.161  22.819  1.00  0.46           C  
ATOM   4846  C   LYS A 613     -25.380 -31.701  23.261  1.00  0.45           C  
ATOM   4847  CB  LYS A 613     -24.375 -33.334  21.651  1.00  0.43           C  
ATOM   4848  O   LYS A 613     -24.685 -31.317  24.204  1.00  0.43           O  
ATOM   4849  CG  LYS A 613     -23.899 -34.764  21.448  1.00  0.43           C  
ATOM   4850  CD  LYS A 613     -22.859 -34.855  20.338  1.00  0.47           C  
ATOM   4851  CE  LYS A 613     -22.434 -36.296  20.086  1.00  0.39           C  
ATOM   4852  NZ  LYS A 613     -21.439 -36.393  18.977  1.00  0.38           N  
ATOM   4853  N   VAL A 614     -26.280 -30.968  22.538  1.00  0.45           N  
ATOM   4854  CA  VAL A 614     -26.491 -29.643  23.111  1.00  0.46           C  
ATOM   4855  C   VAL A 614     -27.117 -29.774  24.498  1.00  0.46           C  
ATOM   4856  CB  VAL A 614     -27.384 -28.767  22.204  1.00  0.43           C  
ATOM   4857  O   VAL A 614     -26.682 -29.117  25.447  1.00  0.43           O  
ATOM   4858  CG1 VAL A 614     -27.746 -27.458  22.904  1.00  0.41           C  
ATOM   4859  CG2 VAL A 614     -26.684 -28.490  20.875  1.00  0.42           C  
ATOM   4860  N   ALA A 615     -27.984 -30.802  24.692  1.00  0.54           N  
ATOM   4861  CA  ALA A 615     -28.621 -30.924  26.001  1.00  0.54           C  
ATOM   4862  C   ALA A 615     -27.681 -31.579  27.009  1.00  0.54           C  
ATOM   4863  CB  ALA A 615     -29.917 -31.722  25.890  1.00  0.50           C  
ATOM   4864  O   ALA A 615     -27.607 -31.155  28.165  1.00  0.52           O  
ATOM   4865  N   ARG A 616     -26.654 -32.393  26.570  1.00  0.49           N  
ATOM   4866  CA  ARG A 616     -25.639 -32.888  27.495  1.00  0.52           C  
ATOM   4867  C   ARG A 616     -24.469 -31.914  27.596  1.00  0.49           C  
ATOM   4868  CB  ARG A 616     -25.138 -34.265  27.056  1.00  0.48           C  
ATOM   4869  O   ARG A 616     -23.899 -31.731  28.673  1.00  0.48           O  
ATOM   4870  CG  ARG A 616     -25.559 -35.397  27.981  1.00  0.48           C  
ATOM   4871  CD  ARG A 616     -25.053 -36.746  27.487  1.00  0.52           C  
ATOM   4872  NE  ARG A 616     -25.899 -37.841  27.953  1.00  0.49           N  
ATOM   4873  NH1 ARG A 616     -24.507 -39.517  27.184  1.00  0.34           N  
ATOM   4874  NH2 ARG A 616     -26.461 -40.047  28.261  1.00  0.28           N  
ATOM   4875  CZ  ARG A 616     -25.620 -39.132  27.798  1.00  0.40           C  
ATOM   4876  N   MET A 617     -24.149 -31.234  26.291  1.00  0.44           N  
ATOM   4877  CA  MET A 617     -23.281 -30.083  26.523  1.00  0.47           C  
ATOM   4878  C   MET A 617     -23.942 -29.084  27.467  1.00  0.44           C  
ATOM   4879  CB  MET A 617     -22.929 -29.399  25.201  1.00  0.43           C  
ATOM   4880  O   MET A 617     -23.279 -28.509  28.332  1.00  0.44           O  
ATOM   4881  CG  MET A 617     -21.444 -29.416  24.878  1.00  0.44           C  
ATOM   4882  SD  MET A 617     -21.069 -28.657  23.250  1.00  0.22           S  
ATOM   4883  CE  MET A 617     -21.445 -26.919  23.614  1.00  0.38           C  
ATOM   4884  N   ALA A 618     -25.168 -28.966  27.217  1.00  0.48           N  
ATOM   4885  CA  ALA A 618     -25.860 -28.059  28.129  1.00  0.48           C  
ATOM   4886  C   ALA A 618     -25.910 -28.634  29.541  1.00  0.48           C  
ATOM   4887  CB  ALA A 618     -27.273 -27.772  27.624  1.00  0.45           C  
ATOM   4888  O   ALA A 618     -25.673 -27.920  30.518  1.00  0.47           O  
ATOM   4889  N   LEU A 619     -26.073 -29.863  29.680  1.00  0.51           N  
ATOM   4890  CA  LEU A 619     -26.076 -30.468  31.007  1.00  0.53           C  
ATOM   4891  C   LEU A 619     -24.654 -30.623  31.537  1.00  0.51           C  
ATOM   4892  CB  LEU A 619     -26.772 -31.831  30.974  1.00  0.49           C  
ATOM   4893  O   LEU A 619     -24.385 -30.325  32.703  1.00  0.50           O  
ATOM   4894  CG  LEU A 619     -27.336 -32.337  32.302  1.00  0.49           C  
ATOM   4895  CD1 LEU A 619     -28.763 -31.834  32.498  1.00  0.45           C  
ATOM   4896  CD2 LEU A 619     -27.289 -33.860  32.358  1.00  0.46           C  
ATOM   4897  N   THR A 620     -23.626 -31.116  30.757  1.00  0.49           N  
ATOM   4898  CA  THR A 620     -22.238 -31.108  31.205  1.00  0.50           C  
ATOM   4899  C   THR A 620     -21.748 -29.679  31.420  1.00  0.49           C  
ATOM   4900  CB  THR A 620     -21.320 -31.822  30.196  1.00  0.48           C  
ATOM   4901  O   THR A 620     -21.013 -29.406  32.372  1.00  0.48           O  
ATOM   4902  CG2 THR A 620     -20.172 -32.533  30.904  1.00  0.46           C  
ATOM   4903  OG1 THR A 620     -22.085 -32.787  29.463  1.00  0.45           O  
ATOM   4904  N   ASN A 621     -22.129 -28.724  30.467  1.00  0.43           N  
ATOM   4905  CA  ASN A 621     -21.914 -27.330  30.843  1.00  0.46           C  
ATOM   4906  C   ASN A 621     -22.654 -26.977  32.130  1.00  0.43           C  
ATOM   4907  CB  ASN A 621     -22.343 -26.396  29.710  1.00  0.42           C  
ATOM   4908  O   ASN A 621     -22.106 -26.296  32.999  1.00  0.43           O  
ATOM   4909  CG  ASN A 621     -21.253 -25.421  29.312  1.00  0.43           C  
ATOM   4910  ND2 ASN A 621     -21.551 -24.561  28.345  1.00  0.37           N  
ATOM   4911  OD1 ASN A 621     -20.152 -25.441  29.869  1.00  0.43           O  
ATOM   4912  N   GLN A 622     -23.929 -27.402  32.144  1.00  0.48           N  
ATOM   4913  CA  GLN A 622     -24.656 -27.168  33.387  1.00  0.49           C  
ATOM   4914  C   GLN A 622     -24.036 -27.949  34.543  1.00  0.47           C  
ATOM   4915  CB  GLN A 622     -26.129 -27.547  33.228  1.00  0.47           C  
ATOM   4916  O   GLN A 622     -23.887 -27.421  35.647  1.00  0.47           O  
ATOM   4917  CG  GLN A 622     -27.094 -26.415  33.554  1.00  0.47           C  
ATOM   4918  CD  GLN A 622     -28.541 -26.781  33.284  1.00  0.51           C  
ATOM   4919  NE2 GLN A 622     -29.455 -25.878  33.622  1.00  0.43           N  
ATOM   4920  OE1 GLN A 622     -28.836 -27.868  32.776  1.00  0.52           O  
ATOM   4921  N   LEU A 623     -23.566 -29.150  34.404  1.00  0.53           N  
ATOM   4922  CA  LEU A 623     -22.897 -29.884  35.473  1.00  0.54           C  
ATOM   4923  C   LEU A 623     -21.451 -29.423  35.626  1.00  0.52           C  
ATOM   4924  CB  LEU A 623     -22.938 -31.389  35.196  1.00  0.50           C  
ATOM   4925  O   LEU A 623     -20.941 -29.328  36.745  1.00  0.51           O  
ATOM   4926  CG  LEU A 623     -24.086 -32.166  35.843  1.00  0.49           C  
ATOM   4927  CD1 LEU A 623     -24.490 -33.345  34.964  1.00  0.46           C  
ATOM   4928  CD2 LEU A 623     -23.691 -32.642  37.237  1.00  0.47           C  
ATOM   4929  N   PHE A 624     -20.717 -29.104  34.471  1.00  0.47           N  
ATOM   4930  CA  PHE A 624     -19.461 -28.374  34.599  1.00  0.47           C  
ATOM   4931  C   PHE A 624     -19.686 -27.021  35.264  1.00  0.47           C  
ATOM   4932  CB  PHE A 624     -18.806 -28.183  33.228  1.00  0.45           C  
ATOM   4933  O   PHE A 624     -18.894 -26.599  36.109  1.00  0.46           O  
ATOM   4934  CG  PHE A 624     -17.383 -27.698  33.296  1.00  0.44           C  
ATOM   4935  CD1 PHE A 624     -16.341 -28.588  33.531  1.00  0.39           C  
ATOM   4936  CD2 PHE A 624     -17.087 -26.352  33.127  1.00  0.41           C  
ATOM   4937  CE1 PHE A 624     -15.023 -28.142  33.595  1.00  0.41           C  
ATOM   4938  CE2 PHE A 624     -15.772 -25.899  33.190  1.00  0.46           C
[truncated: 352,787 more chars]
