# Supplementary material for: DepoScope: Accurate phage depolymerase annotation and domain delineation using large language models
Source: PLoS Comput Biol. 2024 Aug 5;20(8):e1011831. doi: 10.1371/journal.pcbi.1011831 (PMC11326577; doi:10.1371/journal.pcbi.1011831)
Supplement: S1 Data — (ZIP) [file pcbi.1011831.s003.zip › FN_FP_deposcope_032024/False_negatives/FR671411.1__CBW39235.pdb]

PARENT N/A
ATOM      1  N   MET A   1       9.182  14.220 -20.377  1.00  0.43           N  
ATOM      2  CA  MET A   1      10.421  14.721 -20.964  1.00  0.47           C  
ATOM      3  C   MET A   1      10.161  15.971 -21.798  1.00  0.46           C  
ATOM      4  CB  MET A   1      11.083  13.645 -21.826  1.00  0.42           C  
ATOM      5  O   MET A   1       9.374  15.937 -22.746  1.00  0.45           O  
ATOM      6  CG  MET A   1      12.587  13.542 -21.631  1.00  0.41           C  
ATOM      7  SD  MET A   1      13.341  12.227 -22.665  1.00  0.50           S  
ATOM      8  CE  MET A   1      13.062  10.783 -21.602  1.00  0.40           C  
ATOM      9  N   ASP A   2      10.711  17.052 -21.408  1.00  0.55           N  
ATOM     10  CA  ASP A   2      10.442  18.304 -22.108  1.00  0.58           C  
ATOM     11  C   ASP A   2      11.148  18.338 -23.462  1.00  0.55           C  
ATOM     12  CB  ASP A   2      10.876  19.499 -21.257  1.00  0.53           C  
ATOM     13  O   ASP A   2      12.014  17.506 -23.737  1.00  0.53           O  
ATOM     14  CG  ASP A   2      12.381  19.574 -21.065  1.00  0.51           C  
ATOM     15  OD1 ASP A   2      13.122  19.630 -22.070  1.00  0.54           O  
ATOM     16  OD2 ASP A   2      12.829  19.574 -19.898  1.00  0.67           O  
ATOM     17  N   ALA A   3      10.629  19.005 -24.675  1.00  0.56           N  
ATOM     18  CA  ALA A   3      11.099  18.925 -26.056  1.00  0.59           C  
ATOM     19  C   ALA A   3      12.623  18.965 -26.119  1.00  0.56           C  
ATOM     20  CB  ALA A   3      10.505  20.059 -26.887  1.00  0.54           C  
ATOM     21  O   ALA A   3      13.232  18.322 -26.978  1.00  0.56           O  
ATOM     22  N   LEU A   4      13.234  19.709 -25.158  1.00  0.71           N  
ATOM     23  CA  LEU A   4      14.692  19.766 -25.154  1.00  0.73           C  
ATOM     24  C   LEU A   4      15.285  18.478 -24.594  1.00  0.72           C  
ATOM     25  CB  LEU A   4      15.179  20.964 -24.335  1.00  0.68           C  
ATOM     26  O   LEU A   4      16.203  17.904 -25.184  1.00  0.69           O  
ATOM     27  CG  LEU A   4      16.654  21.337 -24.490  1.00  0.62           C  
ATOM     28  CD1 LEU A   4      16.839  22.291 -25.665  1.00  0.55           C  
ATOM     29  CD2 LEU A   4      17.187  21.957 -23.202  1.00  0.58           C  
ATOM     30  N   THR A   5      14.839  17.932 -23.460  1.00  0.73           N  
ATOM     31  CA  THR A   5      15.257  16.663 -22.874  1.00  0.74           C  
ATOM     32  C   THR A   5      14.915  15.501 -23.802  1.00  0.73           C  
ATOM     33  CB  THR A   5      14.597  16.438 -21.501  1.00  0.70           C  
ATOM     34  O   THR A   5      15.688  14.548 -23.923  1.00  0.70           O  
ATOM     35  CG2 THR A   5      15.195  15.224 -20.797  1.00  0.59           C  
ATOM     36  OG1 THR A   5      14.799  17.598 -20.685  1.00  0.70           O  
ATOM     37  N   ARG A   6      13.855  15.753 -24.524  1.00  0.70           N  
ATOM     38  CA  ARG A   6      13.457  14.782 -25.538  1.00  0.73           C  
ATOM     39  C   ARG A   6      14.460  14.748 -26.687  1.00  0.70           C  
ATOM     40  CB  ARG A   6      12.060  15.104 -26.073  1.00  0.67           C  
ATOM     41  O   ARG A   6      14.866  13.672 -27.132  1.00  0.67           O  
ATOM     42  CG  ARG A   6      11.573  14.140 -27.143  1.00  0.62           C  
ATOM     43  CD  ARG A   6      10.319  13.397 -26.703  1.00  0.62           C  
ATOM     44  NE  ARG A   6       9.933  12.372 -27.670  1.00  0.52           N  
ATOM     45  NH1 ARG A   6       7.661  12.598 -27.313  1.00  0.39           N  
ATOM     46  NH2 ARG A   6       8.442  11.072 -28.835  1.00  0.34           N  
ATOM     47  CZ  ARG A   6       8.679  12.016 -27.937  1.00  0.55           C  
ATOM     48  N   ARG A   7      14.925  15.971 -27.150  1.00  0.68           N  
ATOM     49  CA  ARG A   7      15.922  16.056 -28.212  1.00  0.70           C  
ATOM     50  C   ARG A   7      17.273  15.532 -27.738  1.00  0.68           C  
ATOM     51  CB  ARG A   7      16.062  17.498 -28.704  1.00  0.66           C  
ATOM     52  O   ARG A   7      17.977  14.849 -28.485  1.00  0.66           O  
ATOM     53  CG  ARG A   7      15.013  17.905 -29.727  1.00  0.62           C  
ATOM     54  CD  ARG A   7      15.214  19.337 -30.202  1.00  0.62           C  
ATOM     55  NE  ARG A   7      14.028  19.850 -30.883  1.00  0.52           N  
ATOM     56  NH1 ARG A   7      14.934  21.927 -31.336  1.00  0.41           N  
ATOM     57  NH2 ARG A   7      12.798  21.432 -32.004  1.00  0.36           N  
ATOM     58  CZ  ARG A   7      13.923  21.069 -31.406  1.00  0.55           C  
ATOM     59  N   GLN A   8      17.634  15.741 -26.344  1.00  0.77           N  
ATOM     60  CA  GLN A   8      18.856  15.211 -25.747  1.00  0.78           C  
ATOM     61  C   GLN A   8      18.733  13.714 -25.481  1.00  0.77           C  
ATOM     62  CB  GLN A   8      19.184  15.951 -24.449  1.00  0.75           C  
ATOM     63  O   GLN A   8      19.688  12.961 -25.687  1.00  0.75           O  
ATOM     64  CG  GLN A   8      19.632  17.391 -24.658  1.00  0.71           C  
ATOM     65  CD  GLN A   8      19.815  18.144 -23.354  1.00  0.70           C  
ATOM     66  NE2 GLN A   8      20.628  19.194 -23.385  1.00  0.64           N  
ATOM     67  OE1 GLN A   8      19.231  17.784 -22.327  1.00  0.73           O  
ATOM     68  N   PHE A   9      17.583  13.304 -25.221  1.00  0.77           N  
ATOM     69  CA  PHE A   9      17.257  11.896 -25.024  1.00  0.77           C  
ATOM     70  C   PHE A   9      17.313  11.138 -26.345  1.00  0.76           C  
ATOM     71  CB  PHE A   9      15.870  11.747 -24.392  1.00  0.75           C  
ATOM     72  O   PHE A   9      17.956  10.090 -26.439  1.00  0.72           O  
ATOM     73  CG  PHE A   9      15.484  10.322 -24.102  1.00  0.74           C  
ATOM     74  CD1 PHE A   9      15.727   9.761 -22.854  1.00  0.71           C  
ATOM     75  CD2 PHE A   9      14.878   9.542 -25.079  1.00  0.73           C  
ATOM     76  CE1 PHE A   9      15.372   8.442 -22.583  1.00  0.75           C  
ATOM     77  CE2 PHE A   9      14.520   8.223 -24.815  1.00  0.75           C  
ATOM     78  CZ  PHE A   9      14.768   7.675 -23.568  1.00  0.72           C  
ATOM     79  N   ASP A  10      16.696  11.668 -27.436  1.00  0.73           N  
ATOM     80  CA  ASP A  10      16.765  11.073 -28.767  1.00  0.74           C  
ATOM     81  C   ASP A  10      18.206  11.013 -29.268  1.00  0.73           C  
ATOM     82  CB  ASP A  10      15.898  11.860 -29.752  1.00  0.71           C  
ATOM     83  O   ASP A  10      18.643   9.987 -29.794  1.00  0.70           O  
ATOM     84  CG  ASP A  10      14.411  11.713 -29.482  1.00  0.66           C  
ATOM     85  OD1 ASP A  10      14.004  10.728 -28.828  1.00  0.66           O  
ATOM     86  OD2 ASP A  10      13.638  12.587 -29.931  1.00  0.71           O  
ATOM     87  N   ARG A  11      19.009  12.107 -28.913  1.00  0.70           N  
ATOM     88  CA  ARG A  11      20.417  12.165 -29.295  1.00  0.71           C  
ATOM     89  C   ARG A  11      21.238  11.142 -28.517  1.00  0.70           C  
ATOM     90  CB  ARG A  11      20.978  13.570 -29.067  1.00  0.68           C  
ATOM     91  O   ARG A  11      22.147  10.519 -29.068  1.00  0.67           O  
ATOM     92  CG  ARG A  11      20.794  14.506 -30.251  1.00  0.64           C  
ATOM     93  CD  ARG A  11      21.410  15.874 -29.990  1.00  0.63           C  
ATOM     94  NE  ARG A  11      20.881  16.886 -30.899  1.00  0.53           N  
ATOM     95  NH1 ARG A  11      22.104  18.629 -30.002  1.00  0.41           N  
ATOM     96  NH2 ARG A  11      20.680  19.006 -31.758  1.00  0.36           N  
ATOM     97  CZ  ARG A  11      21.223  18.171 -30.885  1.00  0.55           C  
ATOM     98  N   ALA A  12      20.892  10.885 -27.220  1.00  0.77           N  
ATOM     99  CA  ALA A  12      21.559   9.908 -26.363  1.00  0.77           C  
ATOM    100  C   ALA A  12      21.154   8.485 -26.736  1.00  0.76           C  
ATOM    101  CB  ALA A  12      21.240  10.181 -24.895  1.00  0.75           C  
ATOM    102  O   ALA A  12      21.964   7.558 -26.645  1.00  0.74           O  
ATOM    103  N   MET A  13      20.028   8.295 -27.336  1.00  0.76           N  
ATOM    104  CA  MET A  13      19.548   7.005 -27.823  1.00  0.77           C  
ATOM    105  C   MET A  13      20.181   6.662 -29.168  1.00  0.74           C  
ATOM    106  CB  MET A  13      18.024   7.009 -27.948  1.00  0.73           C  
ATOM    107  O   MET A  13      20.318   5.487 -29.513  1.00  0.70           O  
ATOM    108  CG  MET A  13      17.299   6.874 -26.619  1.00  0.69           C  
ATOM    109  SD  MET A  13      17.645   5.274 -25.789  1.00  0.69           S  
ATOM    110  CE  MET A  13      17.030   4.122 -27.048  1.00  0.62           C  
ATOM    111  N   PHE A  14      20.763   7.708 -29.941  1.00  0.70           N  
ATOM    112  CA  PHE A  14      21.454   7.547 -31.215  1.00  0.71           C  
ATOM    113  C   PHE A  14      22.951   7.356 -30.998  1.00  0.68           C  
ATOM    114  CB  PHE A  14      21.205   8.757 -32.121  1.00  0.67           C  
ATOM    115  O   PHE A  14      23.677   6.998 -31.928  1.00  0.65           O  
ATOM    116  CG  PHE A  14      19.881   8.717 -32.835  1.00  0.63           C  
ATOM    117  CD1 PHE A  14      19.635   7.767 -33.819  1.00  0.58           C  
ATOM    118  CD2 PHE A  14      18.883   9.631 -32.523  1.00  0.59           C  
ATOM    119  CE1 PHE A  14      18.410   7.729 -34.482  1.00  0.55           C  
ATOM    120  CE2 PHE A  14      17.657   9.599 -33.182  1.00  0.56           C  
ATOM    121  CZ  PHE A  14      17.423   8.647 -34.161  1.00  0.55           C  
ATOM    122  N   ALA A  15      23.381   7.476 -29.654  1.00  0.71           N  
ATOM    123  CA  ALA A  15      24.789   7.257 -29.332  1.00  0.71           C  
ATOM    124  C   ALA A  15      25.138   5.773 -29.380  1.00  0.70           C  
ATOM    125  CB  ALA A  15      25.116   7.834 -27.957  1.00  0.69           C  
ATOM    126  O   ALA A  15      24.341   4.927 -28.967  1.00  0.68           O  
ATOM    127  N   LYS A  16      26.228   5.289 -30.082  1.00  0.63           N  
ATOM    128  CA  LYS A  16      26.727   3.921 -30.183  1.00  0.64           C  
ATOM    129  C   LYS A  16      26.885   3.290 -28.803  1.00  0.63           C  
ATOM    130  CB  LYS A  16      28.061   3.890 -30.930  1.00  0.60           C  
ATOM    131  O   LYS A  16      26.626   2.098 -28.626  1.00  0.61           O  
ATOM    132  CG  LYS A  16      28.132   2.839 -32.028  1.00  0.57           C  
ATOM    133  CD  LYS A  16      29.476   2.869 -32.744  1.00  0.57           C  
ATOM    134  CE  LYS A  16      29.567   1.787 -33.811  1.00  0.50           C  
ATOM    135  NZ  LYS A  16      30.894   1.792 -34.495  1.00  0.45           N  
ATOM    136  N   GLU A  17      27.385   4.114 -27.749  1.00  0.63           N  
ATOM    137  CA  GLU A  17      27.506   3.719 -26.349  1.00  0.64           C  
ATOM    138  C   GLU A  17      26.525   4.490 -25.471  1.00  0.63           C  
ATOM    139  CB  GLU A  17      28.938   3.933 -25.852  1.00  0.60           C  
ATOM    140  O   GLU A  17      26.524   5.723 -25.468  1.00  0.61           O  
ATOM    141  CG  GLU A  17      29.963   3.029 -26.521  1.00  0.56           C  
ATOM    142  CD  GLU A  17      31.366   3.191 -25.956  1.00  0.57           C  
ATOM    143  OE1 GLU A  17      31.565   4.043 -25.061  1.00  0.59           O  
ATOM    144  OE2 GLU A  17      32.273   2.460 -26.414  1.00  0.54           O  
ATOM    145  N   ARG A  18      25.572   3.776 -24.834  1.00  0.66           N  
ATOM    146  CA  ARG A  18      24.527   4.300 -23.961  1.00  0.68           C  
ATOM    147  C   ARG A  18      24.747   3.859 -22.518  1.00  0.66           C  
ATOM    148  CB  ARG A  18      23.146   3.848 -24.442  1.00  0.63           C  
ATOM    149  O   ARG A  18      25.021   2.686 -22.257  1.00  0.63           O  
ATOM    150  CG  ARG A  18      22.827   4.260 -25.871  1.00  0.61           C  
ATOM    151  CD  ARG A  18      21.535   3.625 -26.365  1.00  0.61           C  
ATOM    152  NE  ARG A  18      21.345   3.837 -27.798  1.00  0.50           N  
ATOM    153  NH1 ARG A  18      19.520   2.430 -27.973  1.00  0.38           N  
ATOM    154  NH2 ARG A  18      20.309   3.527 -29.824  1.00  0.34           N  
ATOM    155  CZ  ARG A  18      20.392   3.264 -28.528  1.00  0.57           C  
ATOM    156  N   THR A  19      25.018   4.746 -21.551  1.00  0.75           N  
ATOM    157  CA  THR A  19      24.992   4.430 -20.128  1.00  0.76           C  
ATOM    158  C   THR A  19      23.556   4.294 -19.630  1.00  0.76           C  
ATOM    159  CB  THR A  19      25.724   5.505 -19.303  1.00  0.73           C  
ATOM    160  O   THR A  19      22.811   5.276 -19.591  1.00  0.74           O  
ATOM    161  CG2 THR A  19      25.825   5.100 -17.837  1.00  0.66           C  
ATOM    162  OG1 THR A  19      27.045   5.685 -19.830  1.00  0.72           O  
ATOM    163  N   LEU A  20      23.102   3.074 -19.459  1.00  0.77           N  
ATOM    164  CA  LEU A  20      21.767   2.705 -19.002  1.00  0.78           C  
ATOM    165  C   LEU A  20      21.795   2.256 -17.545  1.00  0.77           C  
ATOM    166  CB  LEU A  20      21.188   1.591 -19.880  1.00  0.75           C  
ATOM    167  O   LEU A  20      22.795   1.703 -17.081  1.00  0.75           O  
ATOM    168  CG  LEU A  20      20.960   1.938 -21.352  1.00  0.72           C  
ATOM    169  CD1 LEU A  20      20.824   0.666 -22.181  1.00  0.68           C  
ATOM    170  CD2 LEU A  20      19.726   2.820 -21.509  1.00  0.69           C  
ATOM    171  N   ALA A  21      20.866   2.652 -16.753  1.00  0.81           N  
ATOM    172  CA  ALA A  21      20.598   2.193 -15.393  1.00  0.82           C  
ATOM    173  C   ALA A  21      19.157   1.713 -15.250  1.00  0.81           C  
ATOM    174  CB  ALA A  21      20.888   3.306 -14.389  1.00  0.79           C  
ATOM    175  O   ALA A  21      18.270   2.166 -15.977  1.00  0.81           O  
ATOM    176  N   ILE A  22      18.899   0.622 -14.448  1.00  0.78           N  
ATOM    177  CA  ILE A  22      17.567   0.112 -14.142  1.00  0.80           C  
ATOM    178  C   ILE A  22      17.290   0.257 -12.647  1.00  0.78           C  
ATOM    179  CB  ILE A  22      17.412  -1.363 -14.575  1.00  0.77           C  
ATOM    180  O   ILE A  22      18.199   0.116 -11.825  1.00  0.77           O  
ATOM    181  CG1 ILE A  22      15.963  -1.826 -14.386  1.00  0.75           C  
ATOM    182  CG2 ILE A  22      18.380  -2.259 -13.797  1.00  0.74           C  
ATOM    183  CD1 ILE A  22      15.634  -3.133 -15.094  1.00  0.73           C  
ATOM    184  N   ARG A  23      16.144   0.799 -12.267  1.00  0.83           N  
ATOM    185  CA  ARG A  23      15.692   0.822 -10.879  1.00  0.83           C  
ATOM    186  C   ARG A  23      14.285   0.247 -10.752  1.00  0.82           C  
ATOM    187  CB  ARG A  23      15.726   2.249 -10.326  1.00  0.80           C  
ATOM    188  O   ARG A  23      13.445   0.447 -11.632  1.00  0.80           O  
ATOM    189  CG  ARG A  23      14.650   3.158 -10.899  1.00  0.74           C  
ATOM    190  CD  ARG A  23      14.743   4.567 -10.332  1.00  0.73           C  
ATOM    191  NE  ARG A  23      13.782   5.467 -10.965  1.00  0.68           N  
ATOM    192  NH1 ARG A  23      14.514   7.360  -9.861  1.00  0.60           N  
ATOM    193  NH2 ARG A  23      12.783   7.497 -11.357  1.00  0.56           N  
ATOM    194  CZ  ARG A  23      13.695   6.772 -10.726  1.00  0.67           C  
ATOM    195  N   VAL A  24      13.978  -0.659  -9.879  1.00  0.79           N  
ATOM    196  CA  VAL A  24      12.734  -1.296  -9.460  1.00  0.80           C  
ATOM    197  C   VAL A  24      12.481  -1.014  -7.981  1.00  0.77           C  
ATOM    198  CB  VAL A  24      12.763  -2.820  -9.715  1.00  0.76           C  
ATOM    199  O   VAL A  24      13.164  -1.561  -7.113  1.00  0.73           O  
ATOM    200  CG1 VAL A  24      11.433  -3.459  -9.320  1.00  0.70           C  
ATOM    201  CG2 VAL A  24      13.085  -3.110 -11.180  1.00  0.68           C  
ATOM    202  N   GLY A  25      11.713   0.056  -7.727  1.00  0.76           N  
ATOM    203  CA  GLY A  25      11.626   0.596  -6.380  1.00  0.75           C  
ATOM    204  C   GLY A  25      12.945   1.146  -5.870  1.00  0.74           C  
ATOM    205  O   GLY A  25      13.598   1.938  -6.553  1.00  0.71           O  
ATOM    206  N   GLU A  26      13.338   0.488  -4.634  1.00  0.71           N  
ATOM    207  CA  GLU A  26      14.580   0.856  -3.960  1.00  0.74           C  
ATOM    208  C   GLU A  26      15.768   0.092  -4.537  1.00  0.70           C  
ATOM    209  CB  GLU A  26      14.471   0.600  -2.454  1.00  0.68           C  
ATOM    210  O   GLU A  26      16.920   0.394  -4.219  1.00  0.68           O  
ATOM    211  CG  GLU A  26      13.398   1.431  -1.765  1.00  0.63           C  
ATOM    212  CD  GLU A  26      13.568   1.497  -0.256  1.00  0.63           C  
ATOM    213  OE1 GLU A  26      14.254   0.620   0.317  1.00  0.64           O  
ATOM    214  OE2 GLU A  26      13.009   2.433   0.359  1.00  0.60           O  
ATOM    215  N   TYR A  27      15.523  -0.726  -5.429  1.00  0.75           N  
ATOM    216  CA  TYR A  27      16.579  -1.582  -5.957  1.00  0.77           C  
ATOM    217  C   TYR A  27      17.106  -1.044  -7.282  1.00  0.75           C  
ATOM    218  CB  TYR A  27      16.068  -3.014  -6.141  1.00  0.73           C  
ATOM    219  O   TYR A  27      16.326  -0.671  -8.162  1.00  0.72           O  
ATOM    220  CG  TYR A  27      15.574  -3.651  -4.865  1.00  0.73           C  
ATOM    221  CD1 TYR A  27      16.458  -4.272  -3.986  1.00  0.70           C  
ATOM    222  CD2 TYR A  27      14.222  -3.634  -4.538  1.00  0.72           C  
ATOM    223  CE1 TYR A  27      16.006  -4.861  -2.809  1.00  0.75           C  
ATOM    224  CE2 TYR A  27      13.760  -4.221  -3.364  1.00  0.74           C  
ATOM    225  OH  TYR A  27      14.205  -5.413  -1.345  1.00  0.67           O  
ATOM    226  CZ  TYR A  27      14.658  -4.831  -2.508  1.00  0.73           C  
ATOM    227  N   ALA A  28      18.514  -0.785  -7.391  1.00  0.73           N  
ATOM    228  CA  ALA A  28      19.212  -0.180  -8.523  1.00  0.74           C  
ATOM    229  C   ALA A  28      19.980  -1.231  -9.320  1.00  0.72           C  
ATOM    230  CB  ALA A  28      20.160   0.915  -8.041  1.00  0.68           C  
ATOM    231  O   ALA A  28      20.015  -2.404  -8.939  1.00  0.68           O  
ATOM    232  N   SER A  29      20.469  -0.992 -10.410  1.00  0.72           N  
ATOM    233  CA  SER A  29      21.170  -1.809 -11.395  1.00  0.74           C  
ATOM    234  C   SER A  29      22.110  -2.803 -10.720  1.00  0.71           C  
ATOM    235  CB  SER A  29      21.958  -0.925 -12.362  1.00  0.67           C  
ATOM    236  O   SER A  29      22.286  -3.924 -11.202  1.00  0.68           O  
ATOM    237  OG  SER A  29      21.098  -0.016 -13.028  1.00  0.62           O  
ATOM    238  N   ARG A  30      22.725  -2.449  -9.487  1.00  0.72           N  
ATOM    239  CA  ARG A  30      23.666  -3.338  -8.814  1.00  0.74           C  
ATOM    240  C   ARG A  30      22.943  -4.523  -8.183  1.00  0.71           C  
ATOM    241  CB  ARG A  30      24.456  -2.577  -7.747  1.00  0.69           C  
ATOM    242  O   ARG A  30      23.533  -5.589  -7.995  1.00  0.68           O  
ATOM    243  CG  ARG A  30      25.386  -1.515  -8.310  1.00  0.64           C  
ATOM    244  CD  ARG A  30      26.202  -0.842  -7.216  1.00  0.64           C  
ATOM    245  NE  ARG A  30      27.025   0.242  -7.746  1.00  0.55           N  
ATOM    246  NH1 ARG A  30      27.958   0.807  -5.709  1.00  0.44           N  
ATOM    247  NH2 ARG A  30      28.544   1.958  -7.602  1.00  0.40           N  
ATOM    248  CZ  ARG A  30      27.840   1.000  -7.018  1.00  0.57           C  
ATOM    249  N   ASP A  31      21.572  -4.351  -7.950  1.00  0.79           N  
ATOM    250  CA  ASP A  31      20.770  -5.338  -7.234  1.00  0.81           C  
ATOM    251  C   ASP A  31      19.948  -6.185  -8.203  1.00  0.80           C  
ATOM    252  CB  ASP A  31      19.850  -4.651  -6.223  1.00  0.77           C  
ATOM    253  O   ASP A  31      19.383  -7.209  -7.814  1.00  0.78           O  
ATOM    254  CG  ASP A  31      20.605  -3.806  -5.212  1.00  0.73           C  
ATOM    255  OD1 ASP A  31      21.652  -4.258  -4.701  1.00  0.72           O  
ATOM    256  OD2 ASP A  31      20.146  -2.680  -4.923  1.00  0.78           O  
ATOM    257  N   ILE A  32      19.973  -5.852  -9.486  1.00  0.75           N  
ATOM    258  CA  ILE A  32      19.176  -6.495 -10.525  1.00  0.75           C  
ATOM    259  C   ILE A  32      20.098  -7.170 -11.538  1.00  0.73           C  
ATOM    260  CB  ILE A  32      18.251  -5.481 -11.235  1.00  0.73           C  
ATOM    261  O   ILE A  32      20.913  -6.508 -12.184  1.00  0.70           O  
ATOM    262  CG1 ILE A  32      17.295  -4.833 -10.227  1.00  0.73           C  
ATOM    263  CG2 ILE A  32      17.475  -6.160 -12.368  1.00  0.72           C  
ATOM    264  CD1 ILE A  32      16.507  -3.658 -10.789  1.00  0.71           C  
ATOM    265  N   LYS A  33      20.150  -8.500 -11.465  1.00  0.78           N  
ATOM    266  CA  LYS A  33      20.931  -9.356 -12.354  1.00  0.78           C  
ATOM    267  C   LYS A  33      20.406  -9.287 -13.785  1.00  0.76           C  
ATOM    268  CB  LYS A  33      20.912 -10.803 -11.859  1.00  0.76           C  
ATOM    269  O   LYS A  33      21.184  -9.150 -14.731  1.00  0.74           O  
ATOM    270  CG  LYS A  33      21.785 -11.747 -12.673  1.00  0.73           C  
ATOM    271  CD  LYS A  33      21.766 -13.159 -12.101  1.00  0.71           C  
ATOM    272  CE  LYS A  33      22.599 -14.115 -12.944  1.00  0.71           C  
ATOM    273  NZ  LYS A  33      22.579 -15.502 -12.391  1.00  0.66           N  
ATOM    274  N   GLU A  34      19.145  -9.387 -14.015  1.00  0.79           N  
ATOM    275  CA  GLU A  34      18.491  -9.409 -15.320  1.00  0.81           C  
ATOM    276  C   GLU A  34      17.032  -8.976 -15.214  1.00  0.80           C  
ATOM    277  CB  GLU A  34      18.580 -10.805 -15.943  1.00  0.77           C  
ATOM    278  O   GLU A  34      16.347  -9.314 -14.246  1.00  0.79           O  
ATOM    279  CG  GLU A  34      18.002 -10.890 -17.348  1.00  0.71           C  
ATOM    280  CD  GLU A  34      18.185 -12.255 -17.991  1.00  0.69           C  
ATOM    281  OE1 GLU A  34      18.883 -13.113 -17.405  1.00  0.70           O  
ATOM    282  OE2 GLU A  34      17.628 -12.467 -19.092  1.00  0.66           O  
ATOM    283  N   ALA A  35      16.631  -8.038 -16.058  1.00  0.81           N  
ATOM    284  CA  ALA A  35      15.237  -7.625 -16.192  1.00  0.82           C  
ATOM    285  C   ALA A  35      14.772  -7.727 -17.642  1.00  0.81           C  
ATOM    286  CB  ALA A  35      15.051  -6.201 -15.676  1.00  0.79           C  
ATOM    287  O   ALA A  35      15.434  -7.218 -18.550  1.00  0.78           O  
ATOM    288  N   SER A  36      13.832  -8.550 -17.978  1.00  0.81           N  
ATOM    289  CA  SER A  36      13.268  -8.725 -19.312  1.00  0.81           C  
ATOM    290  C   SER A  36      11.803  -8.305 -19.352  1.00  0.80           C  
ATOM    291  CB  SER A  36      13.402 -10.180 -19.764  1.00  0.78           C  
ATOM    292  O   SER A  36      11.058  -8.539 -18.399  1.00  0.78           O  
ATOM    293  OG  SER A  36      12.642 -11.038 -18.930  1.00  0.71           O  
ATOM    294  N   PHE A  37      11.423  -7.467 -20.290  1.00  0.81           N  
ATOM    295  CA  PHE A  37      10.069  -6.970 -20.502  1.00  0.81           C  
ATOM    296  C   PHE A  37       9.590  -7.290 -21.913  1.00  0.80           C  
ATOM    297  CB  PHE A  37      10.003  -5.460 -20.255  1.00  0.79           C  
ATOM    298  O   PHE A  37      10.311  -7.058 -22.886  1.00  0.76           O  
ATOM    299  CG  PHE A  37      10.593  -5.034 -18.938  1.00  0.79           C  
ATOM    300  CD1 PHE A  37       9.846  -5.112 -17.769  1.00  0.77           C  
ATOM    301  CD2 PHE A  37      11.895  -4.556 -18.868  1.00  0.78           C  
ATOM    302  CE1 PHE A  37      10.389  -4.718 -16.548  1.00  0.79           C  
ATOM    303  CE2 PHE A  37      12.444  -4.161 -17.652  1.00  0.79           C  
ATOM    304  CZ  PHE A  37      11.689  -4.242 -16.493  1.00  0.76           C  
ATOM    305  N   GLU A  38       8.526  -7.957 -22.106  1.00  0.78           N  
ATOM    306  CA  GLU A  38       7.942  -8.345 -23.386  1.00  0.79           C  
ATOM    307  C   GLU A  38       6.565  -7.715 -23.578  1.00  0.78           C  
ATOM    308  CB  GLU A  38       7.842  -9.869 -23.492  1.00  0.76           C  
ATOM    309  O   GLU A  38       5.701  -7.820 -22.705  1.00  0.75           O  
ATOM    310  CG  GLU A  38       9.191 -10.574 -23.509  1.00  0.70           C  
ATOM    311  CD  GLU A  38       9.079 -12.077 -23.706  1.00  0.68           C  
ATOM    312  OE1 GLU A  38       7.943 -12.598 -23.771  1.00  0.66           O  
ATOM    313  OE2 GLU A  38      10.137 -12.739 -23.796  1.00  0.63           O  
ATOM    314  N   TYR A  39       6.445  -6.814 -24.614  1.00  0.76           N  
ATOM    315  CA  TYR A  39       5.236  -6.136 -25.069  1.00  0.76           C  
ATOM    316  C   TYR A  39       4.853  -6.586 -26.474  1.00  0.74           C  
ATOM    317  CB  TYR A  39       5.429  -4.617 -25.042  1.00  0.73           C  
ATOM    318  O   TYR A  39       5.716  -6.724 -27.345  1.00  0.67           O  
ATOM    319  CG  TYR A  39       5.884  -4.087 -23.704  1.00  0.68           C  
ATOM    320  CD1 TYR A  39       4.960  -3.690 -22.739  1.00  0.64           C  
ATOM    321  CD2 TYR A  39       7.237  -3.981 -23.402  1.00  0.65           C  
ATOM    322  CE1 TYR A  39       5.375  -3.199 -21.506  1.00  0.64           C  
ATOM    323  CE2 TYR A  39       7.663  -3.491 -22.171  1.00  0.64           C  
ATOM    324  OH  TYR A  39       7.142  -2.618 -20.012  1.00  0.55           O  
ATOM    325  CZ  TYR A  39       6.726  -3.104 -21.231  1.00  0.62           C  
ATOM    326  N   GLY A  40       3.685  -6.999 -26.826  1.00  0.66           N  
ATOM    327  CA  GLY A  40       3.454  -7.147 -28.254  1.00  0.64           C  
ATOM    328  C   GLY A  40       2.096  -7.739 -28.581  1.00  0.65           C  
ATOM    329  O   GLY A  40       1.469  -8.374 -27.731  1.00  0.60           O  
ATOM    330  N   TYR A  41       1.537  -7.339 -29.696  1.00  0.61           N  
ATOM    331  CA  TYR A  41       0.312  -7.736 -30.382  1.00  0.60           C  
ATOM    332  C   TYR A  41       0.384  -9.190 -30.830  1.00  0.60           C  
ATOM    333  CB  TYR A  41       0.055  -6.830 -31.590  1.00  0.54           C  
ATOM    334  O   TYR A  41      -0.615  -9.760 -31.276  1.00  0.55           O  
ATOM    335  CG  TYR A  41      -0.165  -5.381 -31.227  1.00  0.49           C  
ATOM    336  CD1 TYR A  41      -1.386  -4.950 -30.714  1.00  0.45           C  
ATOM    337  CD2 TYR A  41       0.846  -4.442 -31.397  1.00  0.47           C  
ATOM    338  CE1 TYR A  41      -1.594  -3.615 -30.379  1.00  0.46           C  
ATOM    339  CE2 TYR A  41       0.649  -3.105 -31.066  1.00  0.50           C  
ATOM    340  OH  TYR A  41      -0.773  -1.380 -30.228  1.00  0.42           O  
ATOM    341  CZ  TYR A  41      -0.572  -2.702 -30.558  1.00  0.44           C  
ATOM    342  N   ILE A  42       1.508  -9.812 -30.873  1.00  0.52           N  
ATOM    343  CA  ILE A  42       1.769 -11.171 -31.334  1.00  0.49           C  
ATOM    344  C   ILE A  42       2.009 -12.086 -30.135  1.00  0.52           C  
ATOM    345  CB  ILE A  42       2.977 -11.220 -32.296  1.00  0.47           C  
ATOM    346  O   ILE A  42       2.989 -11.918 -29.405  1.00  0.49           O  
ATOM    347  CG1 ILE A  42       2.746 -10.287 -33.490  1.00  0.40           C  
ATOM    348  CG2 ILE A  42       3.237 -12.654 -32.764  1.00  0.42           C  
ATOM    349  CD1 ILE A  42       3.954 -10.144 -34.407  1.00  0.37           C  
ATOM    350  N   LYS A  43       0.941 -12.548 -29.568  1.00  0.48           N  
ATOM    351  CA  LYS A  43       1.108 -13.806 -28.845  1.00  0.48           C  
ATOM    352  C   LYS A  43       1.092 -14.995 -29.800  1.00  0.48           C  
ATOM    353  CB  LYS A  43       0.015 -13.967 -27.788  1.00  0.46           C  
ATOM    354  O   LYS A  43       0.110 -15.213 -30.513  1.00  0.47           O  
ATOM    355  CG  LYS A  43       0.531 -14.399 -26.424  1.00  0.44           C  
ATOM    356  CD  LYS A  43      -0.610 -14.631 -25.442  1.00  0.46           C  
ATOM    357  CE  LYS A  43      -0.096 -15.097 -24.086  1.00  0.40           C  
ATOM    358  NZ  LYS A  43      -1.212 -15.334 -23.122  1.00  0.36           N  
ATOM    359  N   GLY A  44       2.377 -15.592 -29.975  1.00  0.46           N  
ATOM    360  CA  GLY A  44       2.679 -16.639 -30.938  1.00  0.45           C  
ATOM    361  C   GLY A  44       3.080 -16.101 -32.299  1.00  0.46           C  
ATOM    362  O   GLY A  44       3.728 -15.057 -32.393  1.00  0.44           O  
ATOM    363  N   ASP A  45       2.779 -16.524 -33.244  1.00  0.42           N  
ATOM    364  CA  ASP A  45       3.279 -16.361 -34.606  1.00  0.45           C  
ATOM    365  C   ASP A  45       2.258 -15.642 -35.484  1.00  0.43           C  
ATOM    366  CB  ASP A  45       3.632 -17.720 -35.214  1.00  0.40           C  
ATOM    367  O   ASP A  45       2.497 -15.424 -36.673  1.00  0.41           O  
ATOM    368  CG  ASP A  45       4.627 -18.504 -34.377  1.00  0.39           C  
ATOM    369  OD1 ASP A  45       5.393 -17.889 -33.605  1.00  0.39           O  
ATOM    370  OD2 ASP A  45       4.646 -19.749 -34.493  1.00  0.40           O  
ATOM    371  N   THR A  46       0.983 -15.272 -34.999  1.00  0.52           N  
ATOM    372  CA  THR A  46      -0.068 -14.669 -35.811  1.00  0.52           C  
ATOM    373  C   THR A  46      -0.504 -13.329 -35.224  1.00  0.53           C  
ATOM    374  CB  THR A  46      -1.288 -15.601 -35.928  1.00  0.49           C  
ATOM    375  O   THR A  46      -0.865 -13.249 -34.048  1.00  0.50           O  
ATOM    376  CG2 THR A  46      -1.792 -15.670 -37.366  1.00  0.44           C  
ATOM    377  OG1 THR A  46      -0.918 -16.918 -35.500  1.00  0.45           O  
ATOM    378  N   TYR A  47      -0.255 -12.123 -35.906  1.00  0.62           N  
ATOM    379  CA  TYR A  47      -0.877 -10.833 -35.630  1.00  0.61           C  
ATOM    380  C   TYR A  47      -2.375 -10.880 -35.904  1.00  0.62           C  
ATOM    381  CB  TYR A  47      -0.227  -9.731 -36.472  1.00  0.57           C  
ATOM    382  O   TYR A  47      -2.799 -11.183 -37.021  1.00  0.58           O  
ATOM    383  CG  TYR A  47      -0.899  -8.386 -36.335  1.00  0.52           C  
ATOM    384  CD1 TYR A  47      -0.809  -7.658 -35.151  1.00  0.49           C  
ATOM    385  CD2 TYR A  47      -1.626  -7.842 -37.388  1.00  0.51           C  
ATOM    386  CE1 TYR A  47      -1.428  -6.420 -35.019  1.00  0.54           C  
ATOM    387  CE2 TYR A  47      -2.249  -6.604 -37.268  1.00  0.55           C  
ATOM    388  OH  TYR A  47      -2.759  -4.676 -35.957  1.00  0.59           O  
ATOM    389  CZ  TYR A  47      -2.144  -5.901 -36.082  1.00  0.49           C  
ATOM    390  N   LYS A  48      -3.134 -11.004 -34.932  1.00  0.61           N  
ATOM    391  CA  LYS A  48      -4.579 -10.800 -34.980  1.00  0.60           C  
ATOM    392  C   LYS A  48      -4.944  -9.360 -34.632  1.00  0.61           C  
ATOM    393  CB  LYS A  48      -5.290 -11.765 -34.030  1.00  0.58           C  
ATOM    394  O   LYS A  48      -4.910  -8.971 -33.463  1.00  0.59           O  
ATOM    395  CG  LYS A  48      -5.170 -13.228 -34.429  1.00  0.56           C  
ATOM    396  CD  LYS A  48      -5.989 -14.127 -33.512  1.00  0.55           C  
ATOM    397  CE  LYS A  48      -5.847 -15.594 -33.893  1.00  0.53           C  
ATOM    398  NZ  LYS A  48      -6.660 -16.478 -33.005  1.00  0.46           N  
ATOM    399  N   PRO A  49      -4.975  -8.418 -35.646  1.00  0.66           N  
ATOM    400  CA  PRO A  49      -5.466  -7.065 -35.378  1.00  0.66           C  
ATOM    401  C   PRO A  49      -6.752  -7.055 -34.555  1.00  0.66           C  
ATOM    402  CB  PRO A  49      -5.710  -6.495 -36.778  1.00  0.63           C  
ATOM    403  O   PRO A  49      -7.631  -7.895 -34.767  1.00  0.63           O  
ATOM    404  CG  PRO A  49      -5.348  -7.605 -37.711  1.00  0.61           C  
ATOM    405  CD  PRO A  49      -4.966  -8.808 -36.896  1.00  0.60           C  
ATOM    406  N   GLY A  50      -6.751  -6.317 -33.420  1.00  0.64           N  
ATOM    407  CA  GLY A  50      -7.908  -6.098 -32.567  1.00  0.62           C  
ATOM    408  C   GLY A  50      -7.916  -6.984 -31.335  1.00  0.64           C  
ATOM    409  O   GLY A  50      -8.938  -7.100 -30.655  1.00  0.60           O  
ATOM    410  N   GLY A  51      -6.725  -7.573 -30.870  1.00  0.64           N  
ATOM    411  CA  GLY A  51      -6.578  -8.386 -29.673  1.00  0.63           C  
ATOM    412  C   GLY A  51      -6.015  -7.615 -28.494  1.00  0.64           C  
ATOM    413  O   GLY A  51      -5.515  -6.500 -28.656  1.00  0.62           O  
ATOM    414  N   THR A  52      -6.398  -8.056 -27.405  1.00  0.70           N  
ATOM    415  CA  THR A  52      -5.811  -7.626 -26.141  1.00  0.69           C  
ATOM    416  C   THR A  52      -4.398  -8.183 -25.984  1.00  0.69           C  
ATOM    417  CB  THR A  52      -6.675  -8.066 -24.945  1.00  0.67           C  
ATOM    418  O   THR A  52      -4.169  -9.375 -26.195  1.00  0.66           O  
ATOM    419  CG2 THR A  52      -8.032  -7.370 -24.961  1.00  0.64           C  
ATOM    420  OG1 THR A  52      -6.877  -9.484 -25.005  1.00  0.69           O  
ATOM    421  N   CYS A  53      -3.395  -7.383 -25.807  1.00  0.67           N  
ATOM    422  CA  CYS A  53      -1.985  -7.703 -25.610  1.00  0.69           C  
ATOM    423  C   CYS A  53      -1.574  -7.485 -24.159  1.00  0.67           C  
ATOM    424  CB  CYS A  53      -1.109  -6.853 -26.531  1.00  0.65           C  
ATOM    425  O   CYS A  53      -1.752  -6.393 -23.616  1.00  0.64           O  
ATOM    426  SG  CYS A  53      -1.447  -7.099 -28.288  1.00  0.64           S  
ATOM    427  N   ALA A  54      -1.224  -8.597 -23.484  1.00  0.70           N  
ATOM    428  CA  ALA A  54      -0.690  -8.533 -22.126  1.00  0.70           C  
ATOM    429  C   ALA A  54       0.818  -8.297 -22.139  1.00  0.70           C  
ATOM    430  CB  ALA A  54      -1.017  -9.816 -21.365  1.00  0.67           C  
ATOM    431  O   ALA A  54       1.549  -8.956 -22.882  1.00  0.67           O  
ATOM    432  N   GLY A  55       1.330  -7.318 -21.494  1.00  0.74           N  
ATOM    433  CA  GLY A  55       2.732  -7.112 -21.168  1.00  0.74           C  
ATOM    434  C   GLY A  55       3.198  -7.941 -19.986  1.00  0.74           C  
ATOM    435  O   GLY A  55       2.475  -8.082 -18.997  1.00  0.72           O  
ATOM    436  N   SER A  56       4.195  -8.733 -20.272  1.00  0.77           N  
ATOM    437  CA  SER A  56       4.823  -9.519 -19.214  1.00  0.77           C  
ATOM    438  C   SER A  56       6.271  -9.094 -18.994  1.00  0.77           C  
ATOM    439  CB  SER A  56       4.766 -11.010 -19.548  1.00  0.75           C  
ATOM    440  O   SER A  56       6.902  -8.533 -19.892  1.00  0.75           O  
ATOM    441  OG  SER A  56       5.480 -11.286 -20.741  1.00  0.75           O  
ATOM    442  N   GLY A  57       6.771  -9.140 -17.715  1.00  0.82           N  
ATOM    443  CA  GLY A  57       8.147  -8.860 -17.335  1.00  0.82           C  
ATOM    444  C   GLY A  57       8.698  -9.845 -16.321  1.00  0.82           C  
ATOM    445  O   GLY A  57       7.936 -10.508 -15.614  1.00  0.79           O  
ATOM    446  N   LYS A  58       9.915 -10.176 -16.423  1.00  0.80           N  
ATOM    447  CA  LYS A  58      10.646 -10.982 -15.449  1.00  0.82           C  
ATOM    448  C   LYS A  58      11.864 -10.231 -14.918  1.00  0.81           C  
ATOM    449  CB  LYS A  58      11.078 -12.311 -16.069  1.00  0.78           C  
ATOM    450  O   LYS A  58      12.686  -9.743 -15.696  1.00  0.79           O  
ATOM    451  CG  LYS A  58      11.679 -13.292 -15.072  1.00  0.73           C  
ATOM    452  CD  LYS A  58      11.962 -14.642 -15.718  1.00  0.72           C  
ATOM    453  CE  LYS A  58      12.516 -15.640 -14.710  1.00  0.71           C  
ATOM    454  NZ  LYS A  58      12.645 -17.007 -15.298  1.00  0.64           N  
ATOM    455  N   ILE A  59      11.980  -9.950 -13.605  1.00  0.83           N  
ATOM    456  CA  ILE A  59      13.103  -9.275 -12.964  1.00  0.83           C  
ATOM    457  C   ILE A  59      13.772 -10.219 -11.968  1.00  0.82           C  
ATOM    458  CB  ILE A  59      12.652  -7.979 -12.254  1.00  0.81           C  
ATOM    459  O   ILE A  59      13.113 -10.761 -11.077  1.00  0.79           O  
ATOM    460  CG1 ILE A  59      11.967  -7.035 -13.250  1.00  0.80           C  
ATOM    461  CG2 ILE A  59      13.842  -7.291 -11.578  1.00  0.79           C  
ATOM    462  CD1 ILE A  59      11.365  -5.792 -12.610  1.00  0.78           C  
ATOM    463  N   THR A  60      15.038 -10.585 -12.175  1.00  0.79           N  
ATOM    464  CA  THR A  60      15.838 -11.395 -11.263  1.00  0.80           C  
ATOM    465  C   THR A  60      16.799 -10.520 -10.464  1.00  0.78           C  
ATOM    466  CB  THR A  60      16.633 -12.473 -12.023  1.00  0.77           C  
ATOM    467  O   THR A  60      17.591  -9.772 -11.040  1.00  0.77           O  
ATOM    468  CG2 THR A  60      17.367 -13.398 -11.059  1.00  0.72           C  
ATOM    469  OG1 THR A  60      15.730 -13.250 -12.820  1.00  0.76           O  
ATOM    470  N   PHE A  61      16.694 -10.471  -9.168  1.00  0.83           N  
ATOM    471  CA  PHE A  61      17.535  -9.727  -8.238  1.00  0.84           C  
ATOM    472  C   PHE A  61      18.711 -10.577  -7.773  1.00  0.82           C  
ATOM    473  CB  PHE A  61      16.718  -9.255  -7.032  1.00  0.82           C  
ATOM    474  O   PHE A  61      18.618 -11.805  -7.733  1.00  0.80           O  
ATOM    475  CG  PHE A  61      15.608  -8.302  -7.385  1.00  0.82           C  
ATOM    476  CD1 PHE A  61      15.836  -6.932  -7.423  1.00  0.80           C  
ATOM    477  CD2 PHE A  61      14.337  -8.777  -7.680  1.00  0.80           C  
ATOM    478  CE1 PHE A  61      14.810  -6.047  -7.750  1.00  0.82           C  
ATOM    479  CE2 PHE A  61      13.307  -7.899  -8.007  1.00  0.81           C  
ATOM    480  CZ  PHE A  61      13.546  -6.534  -8.041  1.00  0.81           C  
ATOM    481  N   THR A  62      19.963 -10.032  -7.465  1.00  0.80           N  
ATOM    482  CA  THR A  62      21.187 -10.698  -7.035  1.00  0.80           C  
ATOM    483  C   THR A  62      21.133 -11.017  -5.544  1.00  0.77           C  
ATOM    484  CB  THR A  62      22.427  -9.836  -7.334  1.00  0.76           C  
ATOM    485  O   THR A  62      22.101 -11.531  -4.978  1.00  0.74           O  
ATOM    486  CG2 THR A  62      22.628  -9.664  -8.836  1.00  0.69           C  
ATOM    487  OG1 THR A  62      22.260  -8.545  -6.735  1.00  0.74           O  
ATOM    488  N   SER A  63      20.043 -10.663  -4.795  1.00  0.79           N  
ATOM    489  CA  SER A  63      19.836 -10.927  -3.374  1.00  0.80           C  
ATOM    490  C   SER A  63      18.449 -11.506  -3.116  1.00  0.79           C  
ATOM    491  CB  SER A  63      20.023  -9.648  -2.558  1.00  0.77           C  
ATOM    492  O   SER A  63      17.579 -11.460  -3.989  1.00  0.78           O  
ATOM    493  OG  SER A  63      19.131  -8.637  -2.994  1.00  0.70           O  
ATOM    494  N   ILE A  64      18.150 -12.141  -2.066  1.00  0.76           N  
ATOM    495  CA  ILE A  64      16.826 -12.556  -1.615  1.00  0.79           C  
ATOM    496  C   ILE A  64      16.021 -11.334  -1.180  1.00  0.73           C  
ATOM    497  CB  ILE A  64      16.918 -13.577  -0.458  1.00  0.72           C  
ATOM    498  O   ILE A  64      16.436 -10.597  -0.282  1.00  0.70           O  
ATOM    499  CG1 ILE A  64      17.661 -14.837  -0.915  1.00  0.60           C  
ATOM    500  CG2 ILE A  64      15.522 -13.924   0.068  1.00  0.58           C  
ATOM    501  CD1 ILE A  64      17.849 -15.877   0.180  1.00  0.59           C  
ATOM    502  N   ILE A  65      15.113 -11.028  -1.835  1.00  0.78           N  
ATOM    503  CA  ILE A  65      14.202  -9.914  -1.596  1.00  0.78           C  
ATOM    504  C   ILE A  65      12.870 -10.442  -1.067  1.00  0.75           C  
ATOM    505  CB  ILE A  65      13.977  -9.083  -2.879  1.00  0.75           C  
ATOM    506  O   ILE A  65      12.213 -11.256  -1.721  1.00  0.71           O  
ATOM    507  CG1 ILE A  65      15.314  -8.565  -3.421  1.00  0.66           C  
ATOM    508  CG2 ILE A  65      13.010  -7.926  -2.611  1.00  0.66           C  
ATOM    509  CD1 ILE A  65      15.179  -7.644  -4.626  1.00  0.65           C  
ATOM    510  N   THR A  66      12.445 -10.173   0.250  1.00  0.74           N  
ATOM    511  CA  THR A  66      11.231 -10.541   0.971  1.00  0.74           C  
ATOM    512  C   THR A  66      10.239  -9.381   0.987  1.00  0.73           C  
ATOM    513  CB  THR A  66      11.547 -10.969   2.416  1.00  0.70           C  
ATOM    514  O   THR A  66       9.152  -9.495   1.557  1.00  0.70           O  
ATOM    515  CG2 THR A  66      12.384 -12.244   2.441  1.00  0.62           C  
ATOM    516  OG1 THR A  66      12.273  -9.922   3.071  1.00  0.68           O  
ATOM    517  N   THR A  67      10.564  -8.223   0.252  1.00  0.77           N  
ATOM    518  CA  THR A  67       9.774  -7.002   0.366  1.00  0.79           C  
ATOM    519  C   THR A  67       8.622  -7.008  -0.635  1.00  0.77           C  
ATOM    520  CB  THR A  67      10.644  -5.751   0.144  1.00  0.75           C  
ATOM    521  O   THR A  67       7.673  -6.233  -0.501  1.00  0.74           O  
ATOM    522  CG2 THR A  67      11.568  -5.506   1.332  1.00  0.63           C  
ATOM    523  OG1 THR A  67      11.437  -5.931  -1.036  1.00  0.68           O  
ATOM    524  N   PHE A  68       8.650  -7.985  -1.625  1.00  0.79           N  
ATOM    525  CA  PHE A  68       7.605  -8.008  -2.642  1.00  0.81           C  
ATOM    526  C   PHE A  68       6.639  -9.162  -2.401  1.00  0.77           C  
ATOM    527  CB  PHE A  68       8.218  -8.120  -4.041  1.00  0.76           C  
ATOM    528  O   PHE A  68       7.058 -10.263  -2.037  1.00  0.73           O  
ATOM    529  CG  PHE A  68       9.103  -6.961  -4.411  1.00  0.74           C  
ATOM    530  CD1 PHE A  68       8.595  -5.669  -4.463  1.00  0.71           C  
ATOM    531  CD2 PHE A  68      10.445  -7.163  -4.708  1.00  0.73           C  
ATOM    532  CE1 PHE A  68       9.412  -4.594  -4.805  1.00  0.77           C  
ATOM    533  CE2 PHE A  68      11.267  -6.094  -5.051  1.00  0.76           C  
ATOM    534  CZ  PHE A  68      10.748  -4.810  -5.100  1.00  0.76           C  
ATOM    535  N   ASN A  69       5.287  -8.960  -2.261  1.00  0.77           N  
ATOM    536  CA  ASN A  69       4.202  -9.934  -2.198  1.00  0.79           C  
ATOM    537  C   ASN A  69       3.550 -10.135  -3.563  1.00  0.77           C  
ATOM    538  CB  ASN A  69       3.156  -9.507  -1.167  1.00  0.75           C  
ATOM    539  O   ASN A  69       3.597  -9.246  -4.415  1.00  0.74           O  
ATOM    540  CG  ASN A  69       3.741  -9.327   0.220  1.00  0.69           C  
ATOM    541  ND2 ASN A  69       3.773  -8.087   0.694  1.00  0.72           N  
ATOM    542  OD1 ASN A  69       4.163 -10.294   0.859  1.00  0.70           O  
ATOM    543  N   LYS A  70       3.019 -11.294  -3.977  1.00  0.59           N  
ATOM    544  CA  LYS A  70       2.212 -11.560  -5.164  1.00  0.64           C  
ATOM    545  C   LYS A  70       1.127 -10.501  -5.340  1.00  0.58           C  
ATOM    546  CB  LYS A  70       1.580 -12.950  -5.084  1.00  0.56           C  
ATOM    547  O   LYS A  70       0.497 -10.084  -4.366  1.00  0.56           O  
ATOM    548  CG  LYS A  70       2.583 -14.092  -5.170  1.00  0.53           C  
ATOM    549  CD  LYS A  70       1.885 -15.440  -5.295  1.00  0.56           C  
ATOM    550  CE  LYS A  70       2.887 -16.579  -5.423  1.00  0.54           C  
ATOM    551  NZ  LYS A  70       2.208 -17.896  -5.615  1.00  0.49           N  
ATOM    552  N   LEU A  71       1.030  -9.835  -6.413  1.00  0.65           N  
ATOM    553  CA  LEU A  71       0.069  -8.832  -6.856  1.00  0.66           C  
ATOM    554  C   LEU A  71       0.510  -7.434  -6.436  1.00  0.65           C  
ATOM    555  CB  LEU A  71      -1.321  -9.133  -6.288  1.00  0.62           C  
ATOM    556  O   LEU A  71      -0.209  -6.457  -6.660  1.00  0.64           O  
ATOM    557  CG  LEU A  71      -1.924 -10.490  -6.655  1.00  0.59           C  
ATOM    558  CD1 LEU A  71      -3.267 -10.678  -5.959  1.00  0.56           C  
ATOM    559  CD2 LEU A  71      -2.076 -10.616  -8.167  1.00  0.59           C  
ATOM    560  N   ASP A  72       1.678  -7.327  -5.833  1.00  0.77           N  
ATOM    561  CA  ASP A  72       2.203  -5.974  -5.678  1.00  0.78           C  
ATOM    562  C   ASP A  72       2.471  -5.329  -7.036  1.00  0.77           C  
ATOM    563  CB  ASP A  72       3.483  -5.987  -4.840  1.00  0.75           C  
ATOM    564  O   ASP A  72       2.840  -6.014  -7.992  1.00  0.75           O  
ATOM    565  CG  ASP A  72       3.225  -6.251  -3.367  1.00  0.73           C  
ATOM    566  OD1 ASP A  72       2.050  -6.232  -2.940  1.00  0.73           O  
ATOM    567  OD2 ASP A  72       4.206  -6.476  -2.625  1.00  0.75           O  
ATOM    568  N   THR A  73       2.183  -4.061  -7.124  1.00  0.77           N  
ATOM    569  CA  THR A  73       2.453  -3.260  -8.313  1.00  0.78           C  
ATOM    570  C   THR A  73       3.904  -2.790  -8.331  1.00  0.76           C  
ATOM    571  CB  THR A  73       1.515  -2.042  -8.390  1.00  0.74           C  
ATOM    572  O   THR A  73       4.415  -2.296  -7.324  1.00  0.74           O  
ATOM    573  CG2 THR A  73       1.673  -1.309  -9.718  1.00  0.65           C  
ATOM    574  OG1 THR A  73       0.157  -2.481  -8.259  1.00  0.70           O  
ATOM    575  N   LEU A  74       4.646  -3.045  -9.338  1.00  0.81           N  
ATOM    576  CA  LEU A  74       6.019  -2.612  -9.575  1.00  0.82           C  
ATOM    577  C   LEU A  74       6.105  -1.734 -10.819  1.00  0.81           C  
ATOM    578  CB  LEU A  74       6.944  -3.822  -9.725  1.00  0.79           C  
ATOM    579  O   LEU A  74       5.444  -2.007 -11.824  1.00  0.78           O  
ATOM    580  CG  LEU A  74       7.132  -4.690  -8.480  1.00  0.74           C  
ATOM    581  CD1 LEU A  74       7.924  -5.947  -8.825  1.00  0.68           C  
ATOM    582  CD2 LEU A  74       7.828  -3.900  -7.377  1.00  0.69           C  
ATOM    583  N   HIS A  75       6.792  -0.626 -10.724  1.00  0.78           N  
ATOM    584  CA  HIS A  75       7.073   0.317 -11.801  1.00  0.80           C  
ATOM    585  C   HIS A  75       8.551   0.299 -12.177  1.00  0.79           C  
ATOM    586  CB  HIS A  75       6.650   1.731 -11.399  1.00  0.76           C  
ATOM    587  O   HIS A  75       9.334   1.107 -11.671  1.00  0.76           O  
ATOM    588  CG  HIS A  75       5.233   1.823 -10.931  1.00  0.71           C  
ATOM    589  CD2 HIS A  75       4.710   1.878  -9.683  1.00  0.68           C  
ATOM    590  ND1 HIS A  75       4.164   1.864 -11.800  1.00  0.69           N  
ATOM    591  CE1 HIS A  75       3.042   1.943 -11.104  1.00  0.65           C  
ATOM    592  NE2 HIS A  75       3.345   1.952  -9.818  1.00  0.64           N  
ATOM    593  N   PRO A  76       8.960  -0.820 -12.863  1.00  0.82           N  
ATOM    594  CA  PRO A  76      10.364  -0.816 -13.280  1.00  0.82           C  
ATOM    595  C   PRO A  76      10.686   0.310 -14.260  1.00  0.82           C  
ATOM    596  CB  PRO A  76      10.539  -2.184 -13.944  1.00  0.80           C  
ATOM    597  O   PRO A  76       9.873   0.624 -15.134  1.00  0.80           O  
ATOM    598  CG  PRO A  76       9.241  -2.889 -13.713  1.00  0.80           C  
ATOM    599  CD  PRO A  76       8.226  -1.881 -13.256  1.00  0.79           C  
ATOM    600  N   GLU A  77      11.767   1.040 -14.068  1.00  0.83           N  
ATOM    601  CA  GLU A  77      12.222   2.157 -14.891  1.00  0.84           C  
ATOM    602  C   GLU A  77      13.643   1.928 -15.397  1.00  0.83           C  
ATOM    603  CB  GLU A  77      12.149   3.469 -14.105  1.00  0.81           C  
ATOM    604  O   GLU A  77      14.493   1.416 -14.665  1.00  0.81           O  
ATOM    605  CG  GLU A  77      10.752   3.810 -13.606  1.00  0.77           C  
ATOM    606  CD  GLU A  77      10.701   5.099 -12.801  1.00  0.76           C  
ATOM    607  OE1 GLU A  77      11.529   5.271 -11.878  1.00  0.78           O  
ATOM    608  OE2 GLU A  77       9.824   5.942 -13.095  1.00  0.75           O  
ATOM    609  N   ILE A  78      13.894   2.142 -16.621  1.00  0.80           N  
ATOM    610  CA  ILE A  78      15.224   2.120 -17.220  1.00  0.80           C  
ATOM    611  C   ILE A  78      15.689   3.548 -17.498  1.00  0.79           C  
ATOM    612  CB  ILE A  78      15.244   1.287 -18.522  1.00  0.79           C  
ATOM    613  O   ILE A  78      14.946   4.349 -18.070  1.00  0.76           O  
ATOM    614  CG1 ILE A  78      14.855  -0.167 -18.232  1.00  0.79           C  
ATOM    615  CG2 ILE A  78      16.620   1.363 -19.190  1.00  0.78           C  
ATOM    616  CD1 ILE A  78      14.785  -1.048 -19.471  1.00  0.77           C  
ATOM    617  N   GLY A  79      16.717   3.950 -16.952  1.00  0.80           N  
ATOM    618  CA  GLY A  79      17.304   5.275 -17.071  1.00  0.81           C  
ATOM    619  C   GLY A  79      18.373   5.360 -18.144  1.00  0.80           C  
ATOM    620  O   GLY A  79      19.197   4.453 -18.281  1.00  0.78           O  
ATOM    621  N   LEU A  80      18.336   6.396 -19.006  1.00  0.80           N  
ATOM    622  CA  LEU A  80      19.353   6.799 -19.971  1.00  0.81           C  
ATOM    623  C   LEU A  80      20.100   8.037 -19.487  1.00  0.79           C  
ATOM    624  CB  LEU A  80      18.719   7.071 -21.337  1.00  0.78           C  
ATOM    625  O   LEU A  80      19.479   9.032 -19.105  1.00  0.78           O  
ATOM    626  CG  LEU A  80      19.673   7.493 -22.455  1.00  0.75           C  
ATOM    627  CD1 LEU A  80      20.594   6.337 -22.831  1.00  0.72           C  
ATOM    628  CD2 LEU A  80      18.891   7.977 -23.672  1.00  0.73           C  
ATOM    629  N   LEU A  81      21.395   8.006 -19.254  1.00  0.78           N  
ATOM    630  CA  LEU A  81      22.191   9.169 -18.877  1.00  0.79           C  
ATOM    631  C   LEU A  81      22.182  10.217 -19.985  1.00  0.77           C  
ATOM    632  CB  LEU A  81      23.631   8.755 -18.562  1.00  0.76           C  
ATOM    633  O   LEU A  81      22.671   9.963 -21.089  1.00  0.75           O  
ATOM    634  CG  LEU A  81      24.559   9.859 -18.054  1.00  0.73           C  
ATOM    635  CD1 LEU A  81      24.110  10.337 -16.677  1.00  0.71           C  
ATOM    636  CD2 LEU A  81      26.002   9.369 -18.012  1.00  0.72           C  
ATOM    637  N   VAL A  82      21.326  11.234 -19.933  1.00  0.77           N  
ATOM    638  CA  VAL A  82      21.240  12.414 -20.788  1.00  0.78           C  
ATOM    639  C   VAL A  82      21.897  13.605 -20.093  1.00  0.76           C  
ATOM    640  CB  VAL A  82      19.775  12.748 -21.148  1.00  0.75           C  
ATOM    641  O   VAL A  82      21.383  14.108 -19.092  1.00  0.73           O  
ATOM    642  CG1 VAL A  82      19.710  13.967 -22.067  1.00  0.70           C  
ATOM    643  CG2 VAL A  82      19.099  11.545 -21.801  1.00  0.68           C  
ATOM    644  N   GLY A  83      23.126  13.894 -20.413  1.00  0.74           N  
ATOM    645  CA  GLY A  83      23.997  14.758 -19.632  1.00  0.74           C  
ATOM    646  C   GLY A  83      24.527  14.094 -18.375  1.00  0.73           C  
ATOM    647  O   GLY A  83      24.984  12.949 -18.418  1.00  0.70           O  
ATOM    648  N   ASP A  84      24.414  14.798 -17.142  1.00  0.73           N  
ATOM    649  CA  ASP A  84      24.868  14.311 -15.843  1.00  0.76           C  
ATOM    650  C   ASP A  84      23.724  13.660 -15.070  1.00  0.73           C  
ATOM    651  CB  ASP A  84      25.475  15.452 -15.024  1.00  0.69           C  
ATOM    652  O   ASP A  84      23.897  13.256 -13.918  1.00  0.71           O  
ATOM    653  CG  ASP A  84      26.675  16.093 -15.699  1.00  0.63           C  
ATOM    654  OD1 ASP A  84      27.456  15.378 -16.363  1.00  0.63           O  
ATOM    655  OD2 ASP A  84      26.843  17.324 -15.563  1.00  0.74           O  
ATOM    656  N   THR A  85      22.530  13.493 -15.735  1.00  0.75           N  
ATOM    657  CA  THR A  85      21.418  12.947 -14.965  1.00  0.77           C  
ATOM    658  C   THR A  85      20.696  11.859 -15.755  1.00  0.76           C  
ATOM    659  CB  THR A  85      20.417  14.049 -14.571  1.00  0.73           C  
ATOM    660  O   THR A  85      20.653  11.903 -16.986  1.00  0.74           O  
ATOM    661  CG2 THR A  85      21.075  15.096 -13.679  1.00  0.63           C  
ATOM    662  OG1 THR A  85      19.928  14.688 -15.757  1.00  0.68           O  
ATOM    663  N   TYR A  86      20.282  10.715 -15.245  1.00  0.77           N  
ATOM    664  CA  TYR A  86      19.516   9.631 -15.850  1.00  0.78           C  
ATOM    665  C   TYR A  86      18.096  10.082 -16.173  1.00  0.76           C  
ATOM    666  CB  TYR A  86      19.479   8.414 -14.921  1.00  0.75           C  
ATOM    667  O   TYR A  86      17.426  10.690 -15.335  1.00  0.72           O  
ATOM    668  CG  TYR A  86      20.784   7.659 -14.859  1.00  0.76           C  
ATOM    669  CD1 TYR A  86      21.111   6.714 -15.829  1.00  0.74           C  
ATOM    670  CD2 TYR A  86      21.692   7.887 -13.830  1.00  0.75           C  
ATOM    671  CE1 TYR A  86      22.312   6.013 -15.774  1.00  0.78           C  
ATOM    672  CE2 TYR A  86      22.895   7.193 -13.766  1.00  0.78           C  
ATOM    673  OH  TYR A  86      24.386   5.569 -14.682  1.00  0.72           O  
ATOM    674  CZ  TYR A  86      23.196   6.260 -14.741  1.00  0.76           C  
ATOM    675  N   GLN A  87      17.758  10.064 -17.398  1.00  0.79           N  
ATOM    676  CA  GLN A  87      16.369  10.224 -17.815  1.00  0.80           C  
ATOM    677  C   GLN A  87      15.626   8.892 -17.775  1.00  0.79           C  
ATOM    678  CB  GLN A  87      16.296  10.825 -19.219  1.00  0.77           C  
ATOM    679  O   GLN A  87      15.883   8.007 -18.594  1.00  0.76           O  
ATOM    680  CG  GLN A  87      16.983  12.178 -19.346  1.00  0.72           C  
ATOM    681  CD  GLN A  87      16.322  13.254 -18.505  1.00  0.70           C  
ATOM    682  NE2 GLN A  87      17.132  14.115 -17.899  1.00  0.66           N  
ATOM    683  OE1 GLN A  87      15.092  13.311 -18.401  1.00  0.73           O  
ATOM    684  N   TRP A  88      14.944   8.672 -16.644  1.00  0.79           N  
ATOM    685  CA  TRP A  88      14.290   7.419 -16.285  1.00  0.81           C  
ATOM    686  C   TRP A  88      13.018   7.214 -17.102  1.00  0.78           C  
ATOM    687  CB  TRP A  88      13.960   7.392 -14.790  1.00  0.76           C  
ATOM    688  O   TRP A  88      12.165   8.102 -17.167  1.00  0.73           O  
ATOM    689  CG  TRP A  88      15.166   7.434 -13.900  1.00  0.72           C  
ATOM    690  CD1 TRP A  88      15.665   8.522 -13.239  1.00  0.66           C  
ATOM    691  CD2 TRP A  88      16.028   6.338 -13.578  1.00  0.71           C  
ATOM    692  CE2 TRP A  88      17.030   6.834 -12.715  1.00  0.74           C  
ATOM    693  CE3 TRP A  88      16.049   4.983 -13.934  1.00  0.78           C  
ATOM    694  NE1 TRP A  88      16.786   8.167 -12.524  1.00  0.77           N  
ATOM    695  CH2 TRP A  88      18.041   4.699 -12.567  1.00  0.75           C  
ATOM    696  CZ2 TRP A  88      18.044   6.021 -12.203  1.00  0.75           C  
ATOM    697  CZ3 TRP A  88      17.059   4.176 -13.424  1.00  0.76           C  
ATOM    698  N   VAL A  89      12.831   6.168 -17.921  1.00  0.79           N  
ATOM    699  CA  VAL A  89      11.675   5.775 -18.720  1.00  0.80           C  
ATOM    700  C   VAL A  89      10.964   4.598 -18.057  1.00  0.79           C  
ATOM    701  CB  VAL A  89      12.082   5.407 -20.165  1.00  0.78           C  
ATOM    702  O   VAL A  89      11.582   3.568 -17.778  1.00  0.78           O  
ATOM    703  CG1 VAL A  89      10.858   5.006 -20.986  1.00  0.75           C  
ATOM    704  CG2 VAL A  89      12.815   6.573 -20.826  1.00  0.75           C  
ATOM    705  N   LYS A  90       9.734   4.813 -17.661  1.00  0.81           N  
ATOM    706  CA  LYS A  90       8.900   3.765 -17.079  1.00  0.81           C  
ATOM    707  C   LYS A  90       8.616   2.661 -18.093  1.00  0.81           C  
ATOM    708  CB  LYS A  90       7.585   4.352 -16.561  1.00  0.79           C  
ATOM    709  O   LYS A  90       8.262   2.941 -19.240  1.00  0.79           O  
ATOM    710  CG  LYS A  90       7.750   5.278 -15.364  1.00  0.74           C  
ATOM    711  CD  LYS A  90       6.404   5.786 -14.862  1.00  0.72           C  
ATOM    712  CE  LYS A  90       6.569   6.737 -13.685  1.00  0.67           C  
ATOM    713  NZ  LYS A  90       5.253   7.246 -13.195  1.00  0.61           N  
ATOM    714  N   MET A  91       8.830   1.396 -17.782  1.00  0.81           N  
ATOM    715  CA  MET A  91       8.609   0.239 -18.643  1.00  0.81           C  
ATOM    716  C   MET A  91       7.178  -0.271 -18.514  1.00  0.79           C  
ATOM    717  CB  MET A  91       9.595  -0.881 -18.304  1.00  0.80           C  
ATOM    718  O   MET A  91       6.679  -0.965 -19.402  1.00  0.76           O  
ATOM    719  CG  MET A  91      11.054  -0.480 -18.457  1.00  0.79           C  
ATOM    720  SD  MET A  91      11.436   0.153 -20.136  1.00  0.81           S  
ATOM    721  CE  MET A  91      11.178  -1.354 -21.113  1.00  0.75           C  
ATOM    722  N   GLY A  92       6.400   0.254 -17.551  1.00  0.78           N  
ATOM    723  CA  GLY A  92       5.019  -0.134 -17.310  1.00  0.78           C  
ATOM    724  C   GLY A  92       4.679  -0.244 -15.835  1.00  0.78           C  
ATOM    725  O   GLY A  92       5.546  -0.062 -14.978  1.00  0.76           O  
ATOM    726  N   GLU A  93       3.512  -0.399 -15.594  1.00  0.79           N  
ATOM    727  CA  GLU A  93       3.028  -0.802 -14.277  1.00  0.80           C  
ATOM    728  C   GLU A  93       2.707  -2.293 -14.238  1.00  0.78           C  
ATOM    729  CB  GLU A  93       1.791   0.012 -13.887  1.00  0.77           C  
ATOM    730  O   GLU A  93       1.847  -2.768 -14.983  1.00  0.76           O  
ATOM    731  CG  GLU A  93       1.328  -0.220 -12.456  1.00  0.73           C  
ATOM    732  CD  GLU A  93       0.193   0.700 -12.035  1.00  0.73           C  
ATOM    733  OE1 GLU A  93       0.339   1.937 -12.156  1.00  0.74           O  
ATOM    734  OE2 GLU A  93      -0.850   0.179 -11.580  1.00  0.71           O  
ATOM    735  N   TYR A  94       3.467  -3.073 -13.547  1.00  0.84           N  
ATOM    736  CA  TYR A  94       3.379  -4.529 -13.512  1.00  0.84           C  
ATOM    737  C   TYR A  94       2.951  -5.016 -12.132  1.00  0.82           C  
ATOM    738  CB  TYR A  94       4.721  -5.159 -13.895  1.00  0.82           C  
ATOM    739  O   TYR A  94       3.240  -4.371 -11.122  1.00  0.79           O  
ATOM    740  CG  TYR A  94       5.118  -4.917 -15.331  1.00  0.80           C  
ATOM    741  CD1 TYR A  94       4.669  -5.756 -16.349  1.00  0.77           C  
ATOM    742  CD2 TYR A  94       5.941  -3.850 -15.673  1.00  0.78           C  
ATOM    743  CE1 TYR A  94       5.033  -5.538 -17.673  1.00  0.80           C  
ATOM    744  CE2 TYR A  94       6.312  -3.623 -16.995  1.00  0.79           C  
ATOM    745  OH  TYR A  94       6.217  -4.250 -19.296  1.00  0.71           O  
ATOM    746  CZ  TYR A  94       5.853  -4.470 -17.986  1.00  0.79           C  
ATOM    747  N   PHE A  95       2.168  -5.971 -12.063  1.00  0.83           N  
ATOM    748  CA  PHE A  95       1.829  -6.722 -10.860  1.00  0.83           C  
ATOM    749  C   PHE A  95       2.660  -7.996 -10.765  1.00  0.82           C  
ATOM    750  CB  PHE A  95       0.336  -7.067 -10.843  1.00  0.81           C  
ATOM    751  O   PHE A  95       2.899  -8.664 -11.774  1.00  0.80           O  
ATOM    752  CG  PHE A  95      -0.565  -5.865 -10.931  1.00  0.78           C  
ATOM    753  CD1 PHE A  95      -0.976  -5.201  -9.782  1.00  0.75           C  
ATOM    754  CD2 PHE A  95      -1.001  -5.398 -12.164  1.00  0.76           C  
ATOM    755  CE1 PHE A  95      -1.810  -4.088  -9.860  1.00  0.76           C  
ATOM    756  CE2 PHE A  95      -1.835  -4.287 -12.251  1.00  0.76           C  
ATOM    757  CZ  PHE A  95      -2.239  -3.634 -11.097  1.00  0.75           C  
ATOM    758  N   ILE A  96       3.228  -8.269  -9.626  1.00  0.79           N  
ATOM    759  CA  ILE A  96       4.028  -9.464  -9.381  1.00  0.79           C  
ATOM    760  C   ILE A  96       3.134 -10.702  -9.428  1.00  0.77           C  
ATOM    761  CB  ILE A  96       4.762  -9.384  -8.024  1.00  0.77           C  
ATOM    762  O   ILE A  96       2.280 -10.892  -8.558  1.00  0.74           O  
ATOM    763  CG1 ILE A  96       5.681  -8.158  -7.986  1.00  0.75           C  
ATOM    764  CG2 ILE A  96       5.553 -10.669  -7.762  1.00  0.75           C  
ATOM    765  CD1 ILE A  96       6.379  -7.949  -6.649  1.00  0.74           C  
ATOM    766  N   ASN A  97       3.217 -11.433 -10.535  1.00  0.82           N  
ATOM    767  CA  ASN A  97       2.485 -12.683 -10.712  1.00  0.82           C  
ATOM    768  C   ASN A  97       3.068 -13.800  -9.851  1.00  0.80           C  
ATOM    769  CB  ASN A  97       2.478 -13.096 -12.185  1.00  0.79           C  
ATOM    770  O   ASN A  97       2.329 -14.528  -9.187  1.00  0.77           O  
ATOM    771  CG  ASN A  97       1.709 -14.380 -12.427  1.00  0.72           C  
ATOM    772  ND2 ASN A  97       2.381 -15.377 -12.991  1.00  0.70           N  
ATOM    773  OD1 ASN A  97       0.520 -14.475 -12.112  1.00  0.70           O  
ATOM    774  N   ASP A  98       4.279 -14.000  -9.862  1.00  0.74           N  
ATOM    775  CA  ASP A  98       4.977 -15.047  -9.121  1.00  0.77           C  
ATOM    776  C   ASP A  98       6.354 -14.572  -8.665  1.00  0.75           C  
ATOM    777  CB  ASP A  98       5.112 -16.309  -9.975  1.00  0.73           C  
ATOM    778  O   ASP A  98       6.959 -13.704  -9.298  1.00  0.74           O  
ATOM    779  CG  ASP A  98       5.362 -17.559  -9.150  1.00  0.68           C  
ATOM    780  OD1 ASP A  98       5.127 -17.537  -7.923  1.00  0.69           O  
ATOM    781  OD2 ASP A  98       5.800 -18.575  -9.732  1.00  0.75           O  
ATOM    782  N   ILE A  99       6.809 -14.903  -7.396  1.00  0.80           N  
ATOM    783  CA  ILE A  99       8.109 -14.626  -6.795  1.00  0.81           C  
ATOM    784  C   ILE A  99       8.887 -15.930  -6.626  1.00  0.79           C  
ATOM    785  CB  ILE A  99       7.962 -13.910  -5.434  1.00  0.77           C  
ATOM    786  O   ILE A  99       8.453 -16.829  -5.902  1.00  0.75           O  
ATOM    787  CG1 ILE A  99       7.131 -12.631  -5.591  1.00  0.71           C  
ATOM    788  CG2 ILE A  99       9.337 -13.599  -4.836  1.00  0.71           C  
ATOM    789  CD1 ILE A  99       6.803 -11.940  -4.275  1.00  0.71           C  
ATOM    790  N   GLU A 100       9.882 -16.216  -7.476  1.00  0.78           N  
ATOM    791  CA  GLU A 100      10.778 -17.363  -7.367  1.00  0.80           C  
ATOM    792  C   GLU A 100      12.055 -16.998  -6.615  1.00  0.77           C  
ATOM    793  CB  GLU A 100      11.123 -17.909  -8.755  1.00  0.76           C  
ATOM    794  O   GLU A 100      12.790 -16.099  -7.030  1.00  0.74           O  
ATOM    795  CG  GLU A 100      11.871 -19.235  -8.726  1.00  0.69           C  
ATOM    796  CD  GLU A 100      12.221 -19.756 -10.111  1.00  0.67           C  
ATOM    797  OE1 GLU A 100      11.843 -19.112 -11.116  1.00  0.71           O  
ATOM    798  OE2 GLU A 100      12.879 -20.818 -10.192  1.00  0.67           O  
ATOM    799  N   ILE A 101      12.342 -17.563  -5.355  1.00  0.78           N  
ATOM    800  CA  ILE A 101      13.547 -17.359  -4.557  1.00  0.79           C  
ATOM    801  C   ILE A 101      14.490 -18.546  -4.734  1.00  0.77           C  
ATOM    802  CB  ILE A 101      13.208 -17.162  -3.063  1.00  0.75           C  
ATOM    803  O   ILE A 101      14.136 -19.682  -4.410  1.00  0.72           O  
ATOM    804  CG1 ILE A 101      12.254 -15.975  -2.883  1.00  0.67           C  
ATOM    805  CG2 ILE A 101      14.485 -16.966  -2.241  1.00  0.66           C  
ATOM    806  CD1 ILE A 101      11.740 -15.804  -1.460  1.00  0.66           C  
ATOM    807  N   ASP A 102      15.589 -18.568  -5.435  1.00  0.77           N  
ATOM    808  CA  ASP A 102      16.683 -19.529  -5.528  1.00  0.80           C  
ATOM    809  C   ASP A 102      17.734 -19.272  -4.450  1.00  0.77           C  
ATOM    810  CB  ASP A 102      17.328 -19.476  -6.915  1.00  0.76           C  
ATOM    811  O   ASP A 102      18.533 -18.340  -4.565  1.00  0.75           O  
ATOM    812  CG  ASP A 102      18.355 -20.572  -7.134  1.00  0.71           C  
ATOM    813  OD1 ASP A 102      18.821 -21.179  -6.144  1.00  0.73           O  
ATOM    814  OD2 ASP A 102      18.705 -20.831  -8.306  1.00  0.82           O  
ATOM    815  N   ARG A 103      17.642 -19.943  -3.240  1.00  0.59           N  
ATOM    816  CA  ARG A 103      18.526 -19.814  -2.086  1.00  0.62           C  
ATOM    817  C   ARG A 103      19.914 -20.365  -2.394  1.00  0.56           C  
ATOM    818  CB  ARG A 103      17.934 -20.533  -0.871  1.00  0.56           C  
ATOM    819  O   ARG A 103      20.902 -19.950  -1.785  1.00  0.55           O  
ATOM    820  CG  ARG A 103      16.661 -19.895  -0.338  1.00  0.54           C  
ATOM    821  CD  ARG A 103      16.180 -20.578   0.935  1.00  0.56           C  
ATOM    822  NE  ARG A 103      14.952 -19.970   1.440  1.00  0.51           N  
ATOM    823  NH1 ARG A 103      14.882 -21.228   3.377  1.00  0.39           N  
ATOM    824  NH2 ARG A 103      13.248 -19.677   2.953  1.00  0.35           N  
ATOM    825  CZ  ARG A 103      14.363 -20.293   2.589  1.00  0.52           C  
ATOM    826  N   ASN A 104      20.037 -21.347  -3.453  1.00  0.69           N  
ATOM    827  CA  ASN A 104      21.351 -21.827  -3.867  1.00  0.73           C  
ATOM    828  C   ASN A 104      22.100 -20.778  -4.684  1.00  0.65           C  
ATOM    829  CB  ASN A 104      21.222 -23.127  -4.663  1.00  0.66           C  
ATOM    830  O   ASN A 104      23.308 -20.600  -4.516  1.00  0.63           O  
ATOM    831  CG  ASN A 104      20.761 -24.292  -3.809  1.00  0.60           C  
ATOM    832  ND2 ASN A 104      20.060 -25.237  -4.423  1.00  0.60           N  
ATOM    833  OD1 ASN A 104      21.032 -24.341  -2.606  1.00  0.60           O  
ATOM    834  N   ARG A 105      21.452 -19.804  -5.361  1.00  0.69           N  
ATOM    835  CA  ARG A 105      22.064 -18.755  -6.170  1.00  0.70           C  
ATOM    836  C   ARG A 105      21.811 -17.378  -5.564  1.00  0.65           C  
ATOM    837  CB  ARG A 105      21.531 -18.801  -7.604  1.00  0.66           C  
ATOM    838  O   ARG A 105      22.295 -16.369  -6.079  1.00  0.63           O  
ATOM    839  CG  ARG A 105      21.917 -20.060  -8.364  1.00  0.62           C  
ATOM    840  CD  ARG A 105      21.451 -20.010  -9.812  1.00  0.62           C  
ATOM    841  NE  ARG A 105      21.784 -21.239 -10.528  1.00  0.56           N  
ATOM    842  NH1 ARG A 105      20.756 -20.613 -12.500  1.00  0.44           N  
ATOM    843  NH2 ARG A 105      21.800 -22.647 -12.342  1.00  0.40           N  
ATOM    844  CZ  ARG A 105      21.446 -21.497 -11.788  1.00  0.59           C  
ATOM    845  N   ASN A 106      21.148 -17.297  -4.318  1.00  0.77           N  
ATOM    846  CA  ASN A 106      20.793 -16.053  -3.643  1.00  0.80           C  
ATOM    847  C   ASN A 106      20.128 -15.066  -4.598  1.00  0.77           C  
ATOM    848  CB  ASN A 106      22.029 -15.420  -3.001  1.00  0.73           C  
ATOM    849  O   ASN A 106      20.482 -13.886  -4.624  1.00  0.73           O  
ATOM    850  CG  ASN A 106      22.471 -16.144  -1.744  1.00  0.66           C  
ATOM    851  ND2 ASN A 106      23.728 -15.957  -1.362  1.00  0.65           N  
ATOM    852  OD1 ASN A 106      21.688 -16.867  -1.122  1.00  0.62           O  
ATOM    853  N   THR A 107      19.234 -15.522  -5.573  1.00  0.77           N  
ATOM    854  CA  THR A 107      18.520 -14.597  -6.446  1.00  0.79           C  
ATOM    855  C   THR A 107      17.013 -14.699  -6.226  1.00  0.78           C  
ATOM    856  CB  THR A 107      18.845 -14.863  -7.927  1.00  0.75           C  
ATOM    857  O   THR A 107      16.514 -15.735  -5.782  1.00  0.76           O  
ATOM    858  CG2 THR A 107      20.332 -14.670  -8.207  1.00  0.69           C  
ATOM    859  OG1 THR A 107      18.479 -16.208  -8.257  1.00  0.75           O  
ATOM    860  N   THR A 108      16.259 -13.719  -6.234  1.00  0.81           N  
ATOM    861  CA  THR A 108      14.806 -13.607  -6.272  1.00  0.82           C  
ATOM    862  C   THR A 108      14.335 -13.136  -7.645  1.00  0.82           C  
ATOM    863  CB  THR A 108      14.291 -12.639  -5.191  1.00  0.81           C  
ATOM    864  O   THR A 108      14.810 -12.119  -8.155  1.00  0.80           O  
ATOM    865  CG2 THR A 108      12.768 -12.566  -5.198  1.00  0.77           C  
ATOM    866  OG1 THR A 108      14.730 -13.092  -3.904  1.00  0.81           O  
ATOM    867  N   THR A 109      13.657 -13.895  -8.352  1.00  0.81           N  
ATOM    868  CA  THR A 109      13.070 -13.603  -9.655  1.00  0.83           C  
ATOM    869  C   THR A 109      11.587 -13.271  -9.518  1.00  0.82           C  
ATOM    870  CB  THR A 109      13.247 -14.785 -10.626  1.00  0.80           C  
ATOM    871  O   THR A 109      10.828 -14.034  -8.915  1.00  0.80           O  
ATOM    872  CG2 THR A 109      12.661 -14.464 -11.997  1.00  0.73           C  
ATOM    873  OG1 THR A 109      14.643 -15.073 -10.770  1.00  0.79           O  
ATOM    874  N   LEU A 110      11.166 -12.108  -9.845  1.00  0.82           N  
ATOM    875  CA  LEU A 110       9.782 -11.649  -9.899  1.00  0.82           C  
ATOM    876  C   LEU A 110       9.206 -11.825 -11.300  1.00  0.81           C  
ATOM    877  CB  LEU A 110       9.687 -10.181  -9.475  1.00  0.81           C  
ATOM    878  O   LEU A 110       9.803 -11.378 -12.282  1.00  0.79           O  
ATOM    879  CG  LEU A 110      10.348  -9.815  -8.146  1.00  0.80           C  
ATOM    880  CD1 LEU A 110      10.156  -8.331  -7.850  1.00  0.78           C  
ATOM    881  CD2 LEU A 110       9.785 -10.668  -7.015  1.00  0.78           C  
ATOM    882  N   GLU A 111       8.105 -12.613 -11.487  1.00  0.81           N  
ATOM    883  CA  GLU A 111       7.303 -12.655 -12.706  1.00  0.83           C  
ATOM    884  C   GLU A 111       6.223 -11.576 -12.694  1.00  0.80           C  
ATOM    885  CB  GLU A 111       6.665 -14.035 -12.883  1.00  0.78           C  
ATOM    886  O   GLU A 111       5.442 -11.484 -11.745  1.00  0.78           O  
ATOM    887  CG  GLU A 111       7.673 -15.154 -13.104  1.00  0.68           C  
ATOM    888  CD  GLU A 111       7.036 -16.450 -13.579  1.00  0.66           C  
ATOM    889  OE1 GLU A 111       5.792 -16.575 -13.512  1.00  0.66           O  
ATOM    890  OE2 GLU A 111       7.787 -17.349 -14.021  1.00  0.62           O  
ATOM    891  N   LEU A 112       6.309 -10.620 -13.580  1.00  0.83           N  
ATOM    892  CA  LEU A 112       5.485  -9.417 -13.636  1.00  0.84           C  
ATOM    893  C   LEU A 112       4.459  -9.513 -14.760  1.00  0.82           C  
ATOM    894  CB  LEU A 112       6.360  -8.176 -13.833  1.00  0.82           C  
ATOM    895  O   LEU A 112       4.755 -10.044 -15.833  1.00  0.78           O  
ATOM    896  CG  LEU A 112       7.537  -8.017 -12.869  1.00  0.80           C  
ATOM    897  CD1 LEU A 112       8.343  -6.770 -13.218  1.00  0.76           C  
ATOM    898  CD2 LEU A 112       7.043  -7.954 -11.427  1.00  0.77           C  
ATOM    899  N   MET A 113       3.221  -9.172 -14.544  1.00  0.78           N  
ATOM    900  CA  MET A 113       2.149  -9.049 -15.528  1.00  0.81           C  
ATOM    901  C   MET A 113       1.525  -7.659 -15.483  1.00  0.78           C  
ATOM    902  CB  MET A 113       1.076 -10.113 -15.289  1.00  0.75           C  
ATOM    903  O   MET A 113       1.438  -7.047 -14.416  1.00  0.75           O  
ATOM    904  CG  MET A 113       1.578 -11.538 -15.452  1.00  0.67           C  
ATOM    905  SD  MET A 113       0.231 -12.777 -15.318  1.00  0.64           S  
ATOM    906  CE  MET A 113      -0.600 -12.520 -16.910  1.00  0.58           C  
ATOM    907  N   ASP A 114       1.177  -7.112 -16.586  1.00  0.79           N  
ATOM    908  CA  ASP A 114       0.538  -5.801 -16.628  1.00  0.80           C  
ATOM    909  C   ASP A 114      -0.943  -5.900 -16.272  1.00  0.78           C  
ATOM    910  CB  ASP A 114       0.706  -5.166 -18.010  1.00  0.77           C  
ATOM    911  O   ASP A 114      -1.422  -6.965 -15.876  1.00  0.74           O  
ATOM    912  CG  ASP A 114      -0.060  -5.901 -19.097  1.00  0.77           C  
ATOM    913  OD1 ASP A 114      -0.873  -6.793 -18.773  1.00  0.78           O  
ATOM    914  OD2 ASP A 114       0.154  -5.586 -20.287  1.00  0.81           O  
ATOM    915  N   GLY A 115      -1.656  -4.981 -16.325  1.00  0.79           N  
ATOM    916  CA  GLY A 115      -3.032  -4.856 -15.872  1.00  0.79           C  
ATOM    917  C   GLY A 115      -3.988  -5.779 -16.604  1.00  0.78           C  
ATOM    918  O   GLY A 115      -5.108  -6.012 -16.145  1.00  0.76           O  
ATOM    919  N   MET A 116      -3.539  -6.390 -17.699  1.00  0.79           N  
ATOM    920  CA  MET A 116      -4.341  -7.305 -18.506  1.00  0.81           C  
ATOM    921  C   MET A 116      -4.750  -8.530 -17.696  1.00  0.79           C  
ATOM    922  CB  MET A 116      -3.571  -7.738 -19.755  1.00  0.77           C  
ATOM    923  O   MET A 116      -5.831  -9.085 -17.904  1.00  0.75           O  
ATOM    924  CG  MET A 116      -4.438  -8.412 -20.807  1.00  0.71           C  
ATOM    925  SD  MET A 116      -5.770  -7.314 -21.429  1.00  0.68           S  
ATOM    926  CE  MET A 116      -4.879  -6.449 -22.753  1.00  0.61           C  
ATOM    927  N   PHE A 117      -3.973  -8.818 -16.667  1.00  0.72           N  
ATOM    928  CA  PHE A 117      -4.291  -9.985 -15.853  1.00  0.74           C  
ATOM    929  C   PHE A 117      -5.543  -9.740 -15.020  1.00  0.71           C  
ATOM    930  CB  PHE A 117      -3.114 -10.341 -14.938  1.00  0.70           C  
ATOM    931  O   PHE A 117      -6.286 -10.676 -14.716  1.00  0.69           O  
ATOM    932  CG  PHE A 117      -3.114  -9.594 -13.632  1.00  0.66           C  
ATOM    933  CD1 PHE A 117      -2.429  -8.392 -13.502  1.00  0.62           C  
ATOM    934  CD2 PHE A 117      -3.799 -10.095 -12.532  1.00  0.62           C  
ATOM    935  CE1 PHE A 117      -2.427  -7.699 -12.294  1.00  0.56           C  
ATOM    936  CE2 PHE A 117      -3.802  -9.408 -11.322  1.00  0.56           C  
ATOM    937  CZ  PHE A 117      -3.114  -8.211 -11.204  1.00  0.55           C  
ATOM    938  N   LYS A 118      -5.894  -8.443 -14.645  1.00  0.79           N  
ATOM    939  CA  LYS A 118      -7.107  -8.086 -13.916  1.00  0.79           C  
ATOM    940  C   LYS A 118      -8.353  -8.353 -14.756  1.00  0.78           C  
ATOM    941  CB  LYS A 118      -7.067  -6.618 -13.491  1.00  0.77           C  
ATOM    942  O   LYS A 118      -9.455  -8.479 -14.220  1.00  0.76           O  
ATOM    943  CG  LYS A 118      -6.027  -6.311 -12.423  1.00  0.76           C  
ATOM    944  CD  LYS A 118      -6.099  -4.857 -11.975  1.00  0.75           C  
ATOM    945  CE  LYS A 118      -5.082  -4.557 -10.882  1.00  0.74           C  
ATOM    946  NZ  LYS A 118      -5.093  -3.114 -10.495  1.00  0.71           N  
ATOM    947  N   LEU A 119      -8.136  -8.521 -16.040  1.00  0.79           N  
ATOM    948  CA  LEU A 119      -9.258  -8.654 -16.964  1.00  0.80           C  
ATOM    949  C   LEU A 119      -9.569 -10.123 -17.232  1.00  0.78           C  
ATOM    950  CB  LEU A 119      -8.956  -7.935 -18.281  1.00  0.78           C  
ATOM    951  O   LEU A 119     -10.543 -10.439 -17.918  1.00  0.75           O  
ATOM    952  CG  LEU A 119      -8.634  -6.443 -18.181  1.00  0.77           C  
ATOM    953  CD1 LEU A 119      -8.308  -5.878 -19.559  1.00  0.75           C  
ATOM    954  CD2 LEU A 119      -9.798  -5.686 -17.549  1.00  0.76           C  
ATOM    955  N   ASN A 120      -8.761 -11.149 -16.598  1.00  0.74           N  
ATOM    956  CA  ASN A 120      -8.987 -12.586 -16.713  1.00  0.74           C  
ATOM    957  C   ASN A 120     -10.097 -13.056 -15.777  1.00  0.71           C  
ATOM    958  CB  ASN A 120      -7.695 -13.357 -16.433  1.00  0.70           C  
ATOM    959  O   ASN A 120     -10.281 -14.258 -15.580  1.00  0.67           O  
ATOM    960  CG  ASN A 120      -6.704 -13.272 -17.578  1.00  0.66           C  
ATOM    961  ND2 ASN A 120      -5.433 -13.511 -17.281  1.00  0.66           N  
ATOM    962  OD1 ASN A 120      -7.079 -12.993 -18.720  1.00  0.65           O  
ATOM    963  N   ARG A 121     -10.969 -12.125 -15.251  1.00  0.73           N  
ATOM    964  CA  ARG A 121     -12.127 -12.464 -14.430  1.00  0.75           C  
ATOM    965  C   ARG A 121     -13.400 -12.501 -15.269  1.00  0.73           C  
ATOM    966  CB  ARG A 121     -12.284 -11.465 -13.282  1.00  0.71           C  
ATOM    967  O   ARG A 121     -13.462 -11.894 -16.340  1.00  0.70           O  
ATOM    968  CG  ARG A 121     -11.112 -11.451 -12.313  1.00  0.68           C  
ATOM    969  CD  ARG A 121     -11.318 -10.441 -11.193  1.00  0.66           C  
ATOM    970  NE  ARG A 121     -10.176 -10.402 -10.285  1.00  0.60           N  
ATOM    971  NH1 ARG A 121     -11.111  -8.858  -8.843  1.00  0.51           N  
ATOM    972  NH2 ARG A 121      -9.015  -9.692  -8.435  1.00  0.47           N  
ATOM    973  CZ  ARG A 121     -10.103  -9.651  -9.190  1.00  0.61           C  
ATOM    974  N   GLU A 122     -14.383 -13.228 -14.940  1.00  0.73           N  
ATOM    975  CA  GLU A 122     -15.655 -13.328 -15.650  1.00  0.75           C  
ATOM    976  C   GLU A 122     -16.274 -11.951 -15.870  1.00  0.73           C  
ATOM    977  CB  GLU A 122     -16.630 -14.226 -14.883  1.00  0.70           C  
ATOM    978  O   GLU A 122     -16.302 -11.123 -14.957  1.00  0.71           O  
ATOM    979  CG  GLU A 122     -17.910 -14.536 -15.645  1.00  0.65           C  
ATOM    980  CD  GLU A 122     -18.803 -15.541 -14.935  1.00  0.65           C  
ATOM    981  OE1 GLU A 122     -18.491 -15.922 -13.784  1.00  0.71           O  
ATOM    982  OE2 GLU A 122     -19.821 -15.951 -15.535  1.00  0.66           O  
ATOM    983  N   TYR A 123     -16.658 -11.723 -17.044  1.00  0.78           N  
ATOM    984  CA  TYR A 123     -17.340 -10.487 -17.413  1.00  0.79           C  
ATOM    985  C   TYR A 123     -18.761 -10.463 -16.863  1.00  0.77           C  
ATOM    986  CB  TYR A 123     -17.366 -10.321 -18.936  1.00  0.76           C  
ATOM    987  O   TYR A 123     -19.590 -11.298 -17.232  1.00  0.72           O  
ATOM    988  CG  TYR A 123     -18.088  -9.079 -19.399  1.00  0.75           C  
ATOM    989  CD1 TYR A 123     -17.516  -7.819 -19.243  1.00  0.72           C  
ATOM    990  CD2 TYR A 123     -19.343  -9.163 -19.991  1.00  0.75           C  
ATOM    991  CE1 TYR A 123     -18.178  -6.671 -19.666  1.00  0.79           C  
ATOM    992  CE2 TYR A 123     -20.015  -8.022 -20.418  1.00  0.79           C  
ATOM    993  OH  TYR A 123     -20.085  -5.650 -20.673  1.00  0.71           O  
ATOM    994  CZ  TYR A 123     -19.425  -6.783 -20.252  1.00  0.78           C  
ATOM    995  N   VAL A 124     -19.042  -9.788 -15.788  1.00  0.76           N  
ATOM    996  CA  VAL A 124     -20.346  -9.424 -15.243  1.00  0.78           C  
ATOM    997  C   VAL A 124     -20.695  -7.993 -15.647  1.00  0.75           C  
ATOM    998  CB  VAL A 124     -20.379  -9.567 -13.705  1.00  0.73           C  
ATOM    999  O   VAL A 124     -19.885  -7.079 -15.476  1.00  0.73           O  
ATOM   1000  CG1 VAL A 124     -21.782  -9.291 -13.167  1.00  0.63           C  
ATOM   1001  CG2 VAL A 124     -19.908 -10.959 -13.289  1.00  0.62           C  
ATOM   1002  N   THR A 125     -21.854  -7.725 -16.432  1.00  0.77           N  
ATOM   1003  CA  THR A 125     -22.240  -6.426 -16.973  1.00  0.78           C  
ATOM   1004  C   THR A 125     -23.579  -5.977 -16.396  1.00  0.77           C  
ATOM   1005  CB  THR A 125     -22.327  -6.465 -18.510  1.00  0.74           C  
ATOM   1006  O   THR A 125     -24.451  -6.803 -16.121  1.00  0.74           O  
ATOM   1007  CG2 THR A 125     -23.366  -7.481 -18.976  1.00  0.68           C  
ATOM   1008  OG1 THR A 125     -22.693  -5.168 -18.995  1.00  0.77           O  
ATOM   1009  N   ASP A 126     -23.632  -4.752 -15.990  1.00  0.75           N  
ATOM   1010  CA  ASP A 126     -24.875  -4.052 -15.680  1.00  0.76           C  
ATOM   1011  C   ASP A 126     -25.373  -3.258 -16.886  1.00  0.75           C  
ATOM   1012  CB  ASP A 126     -24.682  -3.122 -14.481  1.00  0.73           C  
ATOM   1013  O   ASP A 126     -26.360  -2.526 -16.788  1.00  0.72           O  
ATOM   1014  CG  ASP A 126     -24.217  -3.852 -13.233  1.00  0.68           C  
ATOM   1015  OD1 ASP A 126     -24.728  -4.956 -12.946  1.00  0.68           O  
ATOM   1016  OD2 ASP A 126     -23.333  -3.317 -12.529  1.00  0.73           O  
ATOM   1017  N   LEU A 127     -24.713  -3.350 -18.031  1.00  0.78           N  
ATOM   1018  CA  LEU A 127     -25.112  -2.641 -19.241  1.00  0.77           C  
ATOM   1019  C   LEU A 127     -26.290  -3.336 -19.916  1.00  0.75           C  
ATOM   1020  CB  LEU A 127     -23.936  -2.541 -20.216  1.00  0.75           C  
ATOM   1021  O   LEU A 127     -26.346  -4.568 -19.962  1.00  0.71           O  
ATOM   1022  CG  LEU A 127     -22.803  -1.595 -19.817  1.00  0.72           C  
ATOM   1023  CD1 LEU A 127     -21.618  -1.757 -20.764  1.00  0.68           C  
ATOM   1024  CD2 LEU A 127     -23.291  -0.150 -19.805  1.00  0.69           C  
ATOM   1025  N   HIS A 128     -27.436  -2.614 -20.234  1.00  0.71           N  
ATOM   1026  CA  HIS A 128     -28.503  -3.067 -21.119  1.00  0.73           C  
ATOM   1027  C   HIS A 128     -28.030  -3.124 -22.568  1.00  0.70           C  
ATOM   1028  CB  HIS A 128     -29.722  -2.151 -21.000  1.00  0.68           C  
ATOM   1029  O   HIS A 128     -27.545  -2.126 -23.107  1.00  0.67           O  
ATOM   1030  CG  HIS A 128     -30.472  -2.314 -19.716  1.00  0.62           C  
ATOM   1031  CD2 HIS A 128     -31.114  -1.409 -18.941  1.00  0.58           C  
ATOM   1032  ND1 HIS A 128     -30.620  -3.533 -19.090  1.00  0.60           N  
ATOM   1033  CE1 HIS A 128     -31.323  -3.369 -17.982  1.00  0.54           C  
ATOM   1034  NE2 HIS A 128     -31.635  -2.090 -17.868  1.00  0.53           N  
ATOM   1035  N   PHE A 129     -28.077  -4.298 -23.155  1.00  0.70           N  
ATOM   1036  CA  PHE A 129     -27.713  -4.552 -24.543  1.00  0.72           C  
ATOM   1037  C   PHE A 129     -28.921  -4.391 -25.458  1.00  0.68           C  
ATOM   1038  CB  PHE A 129     -27.122  -5.958 -24.697  1.00  0.64           C  
ATOM   1039  O   PHE A 129     -30.032  -4.790 -25.104  1.00  0.63           O  
ATOM   1040  CG  PHE A 129     -25.769  -6.120 -24.060  1.00  0.59           C  
ATOM   1041  CD1 PHE A 129     -24.611  -5.835 -24.773  1.00  0.56           C  
ATOM   1042  CD2 PHE A 129     -25.655  -6.559 -22.747  1.00  0.60           C  
ATOM   1043  CE1 PHE A 129     -23.357  -5.985 -24.185  1.00  0.59           C  
ATOM   1044  CE2 PHE A 129     -24.405  -6.711 -22.153  1.00  0.60           C  
ATOM   1045  CZ  PHE A 129     -23.257  -6.424 -22.875  1.00  0.58           C  
ATOM   1046  N   PRO A 130     -28.940  -3.517 -26.401  1.00  0.71           N  
ATOM   1047  CA  PRO A 130     -27.685  -3.269 -27.115  1.00  0.73           C  
ATOM   1048  C   PRO A 130     -26.866  -2.140 -26.493  1.00  0.72           C  
ATOM   1049  CB  PRO A 130     -28.150  -2.894 -28.524  1.00  0.69           C  
ATOM   1050  O   PRO A 130     -27.426  -1.120 -26.082  1.00  0.70           O  
ATOM   1051  CG  PRO A 130     -29.524  -2.334 -28.337  1.00  0.66           C  
ATOM   1052  CD  PRO A 130     -30.133  -2.964 -27.118  1.00  0.66           C  
ATOM   1053  N   ALA A 131     -25.626  -2.380 -26.228  1.00  0.78           N  
ATOM   1054  CA  ALA A 131     -24.682  -1.412 -25.677  1.00  0.79           C  
ATOM   1055  C   ALA A 131     -23.577  -1.091 -26.680  1.00  0.79           C  
ATOM   1056  CB  ALA A 131     -24.079  -1.937 -24.376  1.00  0.77           C  
ATOM   1057  O   ALA A 131     -23.222  -1.930 -27.511  1.00  0.77           O  
ATOM   1058  N   GLU A 132     -23.241   0.211 -26.786  1.00  0.75           N  
ATOM   1059  CA  GLU A 132     -22.153   0.641 -27.659  1.00  0.77           C  
ATOM   1060  C   GLU A 132     -20.815   0.072 -27.195  1.00  0.76           C  
ATOM   1061  CB  GLU A 132     -22.083   2.169 -27.719  1.00  0.73           C  
ATOM   1062  O   GLU A 132     -20.563  -0.033 -25.993  1.00  0.75           O  
ATOM   1063  CG  GLU A 132     -23.255   2.810 -28.447  1.00  0.67           C  
ATOM   1064  CD  GLU A 132     -23.114   4.316 -28.602  1.00  0.66           C  
ATOM   1065  OE1 GLU A 132     -22.121   4.888 -28.097  1.00  0.67           O  
ATOM   1066  OE2 GLU A 132     -24.004   4.929 -29.232  1.00  0.61           O  
ATOM   1067  N   VAL A 133     -20.014  -0.356 -28.101  1.00  0.77           N  
ATOM   1068  CA  VAL A 133     -18.687  -0.896 -27.825  1.00  0.78           C  
ATOM   1069  C   VAL A 133     -17.962   0.002 -26.825  1.00  0.78           C  
ATOM   1070  CB  VAL A 133     -17.852  -1.038 -29.117  1.00  0.76           C  
ATOM   1071  O   VAL A 133     -17.317  -0.488 -25.895  1.00  0.77           O  
ATOM   1072  CG1 VAL A 133     -16.380  -1.280 -28.785  1.00  0.71           C  
ATOM   1073  CG2 VAL A 133     -18.400  -2.170 -29.984  1.00  0.71           C  
ATOM   1074  N   ARG A 134     -18.162   1.311 -26.926  1.00  0.77           N  
ATOM   1075  CA  ARG A 134     -17.574   2.252 -25.978  1.00  0.77           C  
ATOM   1076  C   ARG A 134     -18.111   2.021 -24.570  1.00  0.77           C  
ATOM   1077  CB  ARG A 134     -17.846   3.694 -26.413  1.00  0.75           C  
ATOM   1078  O   ARG A 134     -17.354   2.051 -23.598  1.00  0.76           O  
ATOM   1079  CG  ARG A 134     -17.268   4.740 -25.473  1.00  0.70           C  
ATOM   1080  CD  ARG A 134     -17.607   6.154 -25.925  1.00  0.67           C  
ATOM   1081  NE  ARG A 134     -17.042   7.157 -25.027  1.00  0.59           N  
ATOM   1082  NH1 ARG A 134     -18.164   8.939 -25.978  1.00  0.48           N  
ATOM   1083  NH2 ARG A 134     -16.749   9.282 -24.207  1.00  0.44           N  
ATOM   1084  CZ  ARG A 134     -17.320   8.457 -25.073  1.00  0.61           C  
ATOM   1085  N   GLU A 135     -19.424   1.806 -24.498  1.00  0.78           N  
ATOM   1086  CA  GLU A 135     -20.053   1.574 -23.201  1.00  0.79           C  
ATOM   1087  C   GLU A 135     -19.559   0.274 -22.573  1.00  0.79           C  
ATOM   1088  CB  GLU A 135     -21.577   1.544 -23.341  1.00  0.77           C  
ATOM   1089  O   GLU A 135     -19.287   0.223 -21.372  1.00  0.78           O  
ATOM   1090  CG  GLU A 135     -22.183   2.876 -23.761  1.00  0.73           C  
ATOM   1091  CD  GLU A 135     -23.682   2.805 -24.000  1.00  0.72           C  
ATOM   1092  OE1 GLU A 135     -24.152   1.827 -24.625  1.00  0.72           O  
ATOM   1093  OE2 GLU A 135     -24.394   3.735 -23.558  1.00  0.68           O  
ATOM   1094  N   VAL A 136     -19.298  -0.689 -23.387  1.00  0.80           N  
ATOM   1095  CA  VAL A 136     -18.797  -1.978 -22.923  1.00  0.81           C  
ATOM   1096  C   VAL A 136     -17.354  -1.831 -22.447  1.00  0.81           C  
ATOM   1097  CB  VAL A 136     -18.886  -3.053 -24.029  1.00  0.79           C  
ATOM   1098  O   VAL A 136     -16.996  -2.317 -21.371  1.00  0.80           O  
ATOM   1099  CG1 VAL A 136     -18.286  -4.373 -23.549  1.00  0.78           C  
ATOM   1100  CG2 VAL A 136     -20.337  -3.250 -24.466  1.00  0.77           C  
ATOM   1101  N   ILE A 137     -16.539  -1.071 -23.117  1.00  0.80           N  
ATOM   1102  CA  ILE A 137     -15.144  -0.855 -22.749  1.00  0.80           C  
ATOM   1103  C   ILE A 137     -15.070  -0.008 -21.480  1.00  0.80           C  
ATOM   1104  CB  ILE A 137     -14.356  -0.178 -23.892  1.00  0.79           C  
ATOM   1105  O   ILE A 137     -14.283  -0.300 -20.576  1.00  0.79           O  
ATOM   1106  CG1 ILE A 137     -14.200  -1.140 -25.076  1.00  0.78           C  
ATOM   1107  CG2 ILE A 137     -12.990   0.304 -23.394  1.00  0.78           C  
ATOM   1108  CD1 ILE A 137     -13.686  -0.478 -26.347  1.00  0.76           C  
ATOM   1109  N   GLN A 138     -15.912   0.988 -21.372  1.00  0.78           N  
ATOM   1110  CA  GLN A 138     -15.961   1.823 -20.177  1.00  0.79           C  
ATOM   1111  C   GLN A 138     -16.457   1.029 -18.972  1.00  0.79           C  
ATOM   1112  CB  GLN A 138     -16.857   3.041 -20.408  1.00  0.77           C  
ATOM   1113  O   GLN A 138     -15.942   1.186 -17.863  1.00  0.78           O  
ATOM   1114  CG  GLN A 138     -16.235   4.100 -21.308  1.00  0.72           C  
ATOM   1115  CD  GLN A 138     -17.183   5.245 -21.609  1.00  0.71           C  
ATOM   1116  NE2 GLN A 138     -16.628   6.430 -21.840  1.00  0.66           N  
ATOM   1117  OE1 GLN A 138     -18.405   5.066 -21.635  1.00  0.70           O  
ATOM   1118  N   GLU A 139     -17.395   0.074 -19.165  1.00  0.80           N  
ATOM   1119  CA  GLU A 139     -17.860  -0.783 -18.079  1.00  0.80           C  
ATOM   1120  C   GLU A 139     -16.759  -1.733 -17.616  1.00  0.80           C  
ATOM   1121  CB  GLU A 139     -19.093  -1.579 -18.512  1.00  0.78           C  
ATOM   1122  O   GLU A 139     -16.555  -1.916 -16.414  1.00  0.78           O  
ATOM   1123  CG  GLU A 139     -19.666  -2.469 -17.419  1.00  0.75           C  
ATOM   1124  CD  GLU A 139     -20.765  -3.396 -17.915  1.00  0.74           C  
ATOM   1125  OE1 GLU A 139     -20.599  -4.012 -18.992  1.00  0.75           O  
ATOM   1126  OE2 GLU A 139     -21.799  -3.508 -17.220  1.00  0.71           O  
ATOM   1127  N   ILE A 140     -16.073  -2.257 -18.595  1.00  0.81           N  
ATOM   1128  CA  ILE A 140     -14.963  -3.149 -18.273  1.00  0.81           C  
ATOM   1129  C   ILE A 140     -13.933  -2.405 -17.426  1.00  0.81           C  
ATOM   1130  CB  ILE A 140     -14.301  -3.712 -19.550  1.00  0.80           C  
ATOM   1131  O   ILE A 140     -13.464  -2.923 -16.410  1.00  0.79           O  
ATOM   1132  CG1 ILE A 140     -15.236  -4.712 -20.240  1.00  0.81           C  
ATOM   1133  CG2 ILE A 140     -12.954  -4.360 -19.219  1.00  0.80           C  
ATOM   1134  CD1 ILE A 140     -14.786  -5.120 -21.635  1.00  0.78           C  
ATOM   1135  N   CYS A 141     -13.731  -1.075 -17.655  1.00  0.82           N  
ATOM   1136  CA  CYS A 141     -12.830  -0.237 -16.871  1.00  0.83           C  
ATOM   1137  C   CYS A 141     -13.407   0.040 -15.488  1.00  0.81           C  
ATOM   1138  CB  CYS A 141     -12.561   1.083 -17.595  1.00  0.80           C  
ATOM   1139  O   CYS A 141     -12.694  -0.040 -14.486  1.00  0.79           O  
ATOM   1140  SG  CYS A 141     -11.548   0.905 -19.079  1.00  0.78           S  
ATOM   1141  N   LEU A 142     -14.751   0.249 -15.379  1.00  0.76           N  
ATOM   1142  CA  LEU A 142     -15.453   0.543 -14.135  1.00  0.76           C  
ATOM   1143  C   LEU A 142     -15.510  -0.689 -13.238  1.00  0.74           C  
ATOM   1144  CB  LEU A 142     -16.870   1.044 -14.423  1.00  0.74           C  
ATOM   1145  O   LEU A 142     -15.254  -0.600 -12.035  1.00  0.72           O  
ATOM   1146  CG  LEU A 142     -17.648   1.604 -13.231  1.00  0.69           C  
ATOM   1147  CD1 LEU A 142     -17.156   3.006 -12.889  1.00  0.64           C  
ATOM   1148  CD2 LEU A 142     -19.144   1.613 -13.524  1.00  0.64           C  
ATOM   1149  N   LYS A 143     -15.691  -1.913 -13.839  1.00  0.78           N  
ATOM   1150  CA  LYS A 143     -15.860  -3.149 -13.080  1.00  0.78           C  
ATOM   1151  C   LYS A 143     -14.511  -3.722 -12.656  1.00  0.76           C  
ATOM   1152  CB  LYS A 143     -16.633  -4.182 -13.901  1.00  0.75           C  
ATOM   1153  O   LYS A 143     -14.413  -4.402 -11.632  1.00  0.74           O  
ATOM   1154  CG  LYS A 143     -18.099  -3.832 -14.114  1.00  0.72           C  
ATOM   1155  CD  LYS A 143     -18.921  -4.075 -12.855  1.00  0.71           C  
ATOM   1156  CE  LYS A 143     -20.406  -3.850 -13.104  1.00  0.69           C  
ATOM   1157  NZ  LYS A 143     -21.216  -4.086 -11.871  1.00  0.65           N  
ATOM   1158  N   THR A 144     -13.427  -3.387 -13.504  1.00  0.79           N  
ATOM   1159  CA  THR A 144     -12.140  -4.003 -13.200  1.00  0.79           C  
ATOM   1160  C   THR A 144     -11.195  -2.992 -12.556  1.00  0.78           C  
ATOM   1161  CB  THR A 144     -11.486  -4.587 -14.466  1.00  0.77           C  
ATOM   1162  O   THR A 144     -10.131  -3.361 -12.055  1.00  0.76           O  
ATOM   1163  CG2 THR A 144     -12.360  -5.673 -15.085  1.00  0.75           C  
ATOM   1164  OG1 THR A 144     -11.296  -3.539 -15.425  1.00  0.79           O  
ATOM   1165  N   GLY A 145     -11.625  -1.746 -12.290  1.00  0.76           N  
ATOM   1166  CA  GLY A 145     -10.795  -0.693 -11.726  1.00  0.76           C  
ATOM   1167  C   GLY A 145      -9.597  -0.351 -12.591  1.00  0.75           C  
ATOM   1168  O   GLY A 145      -8.626   0.237 -12.111  1.00  0.74           O  
ATOM   1169  N   ILE A 146      -9.577  -0.585 -13.948  1.00  0.80           N  
ATOM   1170  CA  ILE A 146      -8.542  -0.234 -14.915  1.00  0.81           C  
ATOM   1171  C   ILE A 146      -8.839   1.139 -15.513  1.00  0.80           C  
ATOM   1172  CB  ILE A 146      -8.432  -1.294 -16.034  1.00  0.78           C  
ATOM   1173  O   ILE A 146      -9.974   1.421 -15.902  1.00  0.77           O  
ATOM   1174  CG1 ILE A 146      -7.910  -2.619 -15.465  1.00  0.73           C  
ATOM   1175  CG2 ILE A 146      -7.531  -0.792 -17.166  1.00  0.72           C  
ATOM   1176  CD1 ILE A 146      -8.021  -3.792 -16.429  1.00  0.71           C  
ATOM   1177  N   GLU A 147      -7.889   2.063 -15.511  1.00  0.76           N  
ATOM   1178  CA  GLU A 147      -8.024   3.397 -16.087  1.00  0.78           C  
ATOM   1179  C   GLU A 147      -7.705   3.388 -17.579  1.00  0.76           C  
ATOM   1180  CB  GLU A 147      -7.115   4.391 -15.361  1.00  0.74           C  
ATOM   1181  O   GLU A 147      -6.718   2.785 -18.005  1.00  0.74           O  
ATOM   1182  CG  GLU A 147      -7.454   5.849 -15.635  1.00  0.69           C  
ATOM   1183  CD  GLU A 147      -6.545   6.825 -14.905  1.00  0.67           C  
ATOM   1184  OE1 GLU A 147      -5.800   6.396 -13.995  1.00  0.67           O  
ATOM   1185  OE2 GLU A 147      -6.579   8.029 -15.245  1.00  0.64           O  
ATOM   1186  N   LEU A 148      -8.584   3.932 -18.441  1.00  0.76           N  
ATOM   1187  CA  LEU A 148      -8.403   4.147 -19.873  1.00  0.77           C  
ATOM   1188  C   LEU A 148      -7.465   5.321 -20.132  1.00  0.76           C  
ATOM   1189  CB  LEU A 148      -9.753   4.398 -20.551  1.00  0.74           C  
ATOM   1190  O   LEU A 148      -7.644   6.401 -19.565  1.00  0.74           O  
ATOM   1191  CG  LEU A 148      -9.838   4.055 -22.039  1.00  0.69           C  
ATOM   1192  CD1 LEU A 148     -10.448   2.670 -22.229  1.00  0.64           C  
ATOM   1193  CD2 LEU A 148     -10.648   5.109 -22.786  1.00  0.65           C  
ATOM   1194  N   ALA A 149      -6.367   5.114 -20.800  1.00  0.74           N  
ATOM   1195  CA  ALA A 149      -5.387   6.143 -21.139  1.00  0.74           C  
ATOM   1196  C   ALA A 149      -5.996   7.200 -22.055  1.00  0.73           C  
ATOM   1197  CB  ALA A 149      -4.162   5.514 -21.799  1.00  0.71           C  
ATOM   1198  O   ALA A 149      -5.655   8.382 -21.962  1.00  0.69           O  
ATOM   1199  N   ASN A 150      -6.885   6.930 -22.994  1.00  0.67           N  
ATOM   1200  CA  ASN A 150      -7.617   7.774 -23.932  1.00  0.67           C  
ATOM   1201  C   ASN A 150      -9.025   7.242 -24.184  1.00  0.66           C  
ATOM   1202  CB  ASN A 150      -6.853   7.899 -25.251  1.00  0.64           C  
ATOM   1203  O   ASN A 150      -9.208   6.047 -24.425  1.00  0.63           O  
ATOM   1204  CG  ASN A 150      -5.701   8.882 -25.169  1.00  0.61           C  
ATOM   1205  ND2 ASN A 150      -4.658   8.641 -25.954  1.00  0.59           N  
ATOM   1206  OD1 ASN A 150      -5.749   9.849 -24.404  1.00  0.59           O  
ATOM   1207  N   ASP A 151     -10.054   8.121 -23.912  1.00  0.60           N  
ATOM   1208  CA  ASP A 151     -11.460   7.782 -24.108  1.00  0.60           C  
ATOM   1209  C   ASP A 151     -11.875   7.978 -25.565  1.00  0.59           C  
ATOM   1210  CB  ASP A 151     -12.349   8.625 -23.191  1.00  0.55           C  
ATOM   1211  O   ASP A 151     -13.062   7.914 -25.892  1.00  0.55           O  
ATOM   1212  CG  ASP A 151     -12.279  10.110 -23.499  1.00  0.51           C  
ATOM   1213  OD1 ASP A 151     -11.412  10.527 -24.297  1.00  0.53           O  
ATOM   1214  OD2 ASP A 151     -13.097  10.870 -22.937  1.00  0.59           O  
ATOM   1215  N   TYR A 152     -11.007   8.318 -26.499  1.00  0.53           N  
ATOM   1216  CA  TYR A 152     -11.332   8.470 -27.913  1.00  0.53           C  
ATOM   1217  C   TYR A 152     -10.891   7.246 -28.708  1.00  0.53           C  
ATOM   1218  CB  TYR A 152     -10.672   9.729 -28.484  1.00  0.48           C  
ATOM   1219  O   TYR A 152      -9.693   6.996 -28.861  1.00  0.49           O  
ATOM   1220  CG  TYR A 152     -11.217  10.142 -29.830  1.00  0.43           C  
ATOM   1221  CD1 TYR A 152     -10.565   9.783 -31.007  1.00  0.37           C  
ATOM   1222  CD2 TYR A 152     -12.383  10.894 -29.927  1.00  0.39           C  
ATOM   1223  CE1 TYR A 152     -11.061  10.163 -32.250  1.00  0.38           C  
ATOM   1224  CE2 TYR A 152     -12.889  11.280 -31.164  1.00  0.43           C  
ATOM   1225  OH  TYR A 152     -12.719  11.289 -33.545  1.00  0.37           O  
ATOM   1226  CZ  TYR A 152     -12.223  10.910 -32.317  1.00  0.33           C  
ATOM   1227  N   PHE A 153     -11.746   6.161 -29.019  1.00  0.63           N  
ATOM   1228  CA  PHE A 153     -11.610   4.993 -29.880  1.00  0.61           C  
ATOM   1229  C   PHE A 153     -11.886   5.358 -31.334  1.00  0.61           C  
ATOM   1230  CB  PHE A 153     -12.559   3.878 -29.430  1.00  0.57           C  
ATOM   1231  O   PHE A 153     -13.024   5.665 -31.697  1.00  0.57           O  
ATOM   1232  CG  PHE A 153     -12.445   3.538 -27.968  1.00  0.52           C  
ATOM   1233  CD1 PHE A 153     -11.303   2.923 -27.469  1.00  0.49           C  
ATOM   1234  CD2 PHE A 153     -13.481   3.835 -27.092  1.00  0.51           C  
ATOM   1235  CE1 PHE A 153     -11.195   2.608 -26.117  1.00  0.53           C  
ATOM   1236  CE2 PHE A 153     -13.381   3.522 -25.739  1.00  0.55           C  
ATOM   1237  CZ  PHE A 153     -12.237   2.908 -25.254  1.00  0.50           C  
ATOM   1238  N   GLY A 154     -11.161   6.277 -32.157  1.00  0.53           N  
ATOM   1239  CA  GLY A 154     -11.292   6.600 -33.569  1.00  0.52           C  
ATOM   1240  C   GLY A 154     -12.726   6.549 -34.062  1.00  0.53           C  
ATOM   1241  O   GLY A 154     -13.589   5.948 -33.418  1.00  0.51           O  
ATOM   1242  N   ILE A 155     -13.310   7.369 -35.031  1.00  0.38           N  
ATOM   1243  CA  ILE A 155     -14.623   7.696 -35.577  1.00  0.38           C  
ATOM   1244  C   ILE A 155     -15.424   6.414 -35.797  1.00  0.38           C  
ATOM   1245  CB  ILE A 155     -14.506   8.488 -36.898  1.00  0.33           C  
ATOM   1246  O   ILE A 155     -16.649   6.408 -35.659  1.00  0.35           O  
ATOM   1247  CG1 ILE A 155     -13.975   9.901 -36.628  1.00  0.28           C  
ATOM   1248  CG2 ILE A 155     -15.855   8.538 -37.620  1.00  0.29           C  
ATOM   1249  CD1 ILE A 155     -13.607  10.674 -37.887  1.00  0.25           C  
ATOM   1250  N   SER A 156     -14.770   5.176 -35.987  1.00  0.46           N  
ATOM   1251  CA  SER A 156     -15.490   3.960 -36.349  1.00  0.47           C  
ATOM   1252  C   SER A 156     -15.917   3.180 -35.110  1.00  0.46           C  
ATOM   1253  CB  SER A 156     -14.628   3.073 -37.248  1.00  0.42           C  
ATOM   1254  O   SER A 156     -16.912   2.453 -35.139  1.00  0.44           O  
ATOM   1255  OG  SER A 156     -13.266   3.457 -37.176  1.00  0.38           O  
ATOM   1256  N   ALA A 157     -15.327   3.318 -33.936  1.00  0.48           N  
ATOM   1257  CA  ALA A 157     -15.671   2.638 -32.690  1.00  0.46           C  
ATOM   1258  C   ALA A 157     -17.009   3.130 -32.147  1.00  0.48           C  
ATOM   1259  CB  ALA A 157     -14.570   2.843 -31.651  1.00  0.42           C  
ATOM   1260  O   ALA A 157     -17.720   2.389 -31.465  1.00  0.45           O  
ATOM   1261  N   MET A 158     -17.528   4.284 -32.485  1.00  0.38           N  
ATOM   1262  CA  MET A 158     -18.699   4.947 -31.918  1.00  0.39           C  
ATOM   1263  C   MET A 158     -19.979   4.451 -32.583  1.00  0.38           C  
ATOM   1264  CB  MET A 158     -18.584   6.464 -32.070  1.00  0.32           C  
ATOM   1265  O   MET A 158     -21.074   4.643 -32.051  1.00  0.36           O  
ATOM   1266  CG  MET A 158     -17.599   7.104 -31.105  1.00  0.29           C  
ATOM   1267  SD  MET A 158     -17.973   8.873 -30.789  1.00  0.29           S  
ATOM   1268  CE  MET A 158     -16.840   9.655 -31.971  1.00  0.24           C  
ATOM   1269  N   ARG A 159     -19.867   3.472 -33.558  1.00  0.55           N  
ATOM   1270  CA  ARG A 159     -21.135   3.214 -34.234  1.00  0.53           C  
ATOM   1271  C   ARG A 159     -21.562   1.760 -34.062  1.00  0.55           C  
ATOM   1272  CB  ARG A 159     -21.031   3.557 -35.721  1.00  0.49           C  
ATOM   1273  O   ARG A 159     -22.623   1.358 -34.543  1.00  0.52           O  
ATOM   1274  CG  ARG A 159     -21.023   5.050 -36.010  1.00  0.45           C  
ATOM   1275  CD  ARG A 159     -21.048   5.336 -37.505  1.00  0.47           C  
ATOM   1276  NE  ARG A 159     -21.038   6.769 -37.781  1.00  0.38           N  
ATOM   1277  NH1 ARG A 159     -21.021   6.538 -40.079  1.00  0.28           N  
ATOM   1278  NH2 ARG A 159     -21.017   8.626 -39.133  1.00  0.24           N  
ATOM   1279  CZ  ARG A 159     -21.025   7.308 -38.997  1.00  0.39           C  
ATOM   1280  N   TYR A 160     -20.746   0.829 -33.277  1.00  0.67           N  
ATOM   1281  CA  TYR A 160     -21.164  -0.568 -33.251  1.00  0.68           C  
ATOM   1282  C   TYR A 160     -21.841  -0.911 -31.930  1.00  0.67           C  
ATOM   1283  CB  TYR A 160     -19.964  -1.493 -33.478  1.00  0.64           C  
ATOM   1284  O   TYR A 160     -21.298  -0.636 -30.857  1.00  0.64           O  
ATOM   1285  CG  TYR A 160     -19.294  -1.301 -34.817  1.00  0.61           C  
ATOM   1286  CD1 TYR A 160     -19.959  -1.610 -36.001  1.00  0.59           C  
ATOM   1287  CD2 TYR A 160     -17.995  -0.811 -34.901  1.00  0.60           C  
ATOM   1288  CE1 TYR A 160     -19.346  -1.437 -37.237  1.00  0.60           C  
ATOM   1289  CE2 TYR A 160     -17.371  -0.634 -36.132  1.00  0.59           C  
ATOM   1290  OH  TYR A 160     -17.441  -0.775 -38.513  1.00  0.58           O  
ATOM   1291  CZ  TYR A 160     -18.054  -0.948 -37.292  1.00  0.58           C  
ATOM   1292  N   HIS A 161     -23.141  -1.241 -32.004  1.00  0.68           N  
ATOM   1293  CA  HIS A 161     -23.943  -1.728 -30.887  1.00  0.70           C  
ATOM   1294  C   HIS A 161     -23.827  -3.242 -30.745  1.00  0.68           C  
ATOM   1295  CB  HIS A 161     -25.409  -1.328 -31.065  1.00  0.66           C  
ATOM   1296  O   HIS A 161     -23.848  -3.967 -31.742  1.00  0.66           O  
ATOM   1297  CG  HIS A 161     -25.639   0.148 -31.004  1.00  0.62           C  
ATOM   1298  CD2 HIS A 161     -26.104   0.935 -30.006  1.00  0.58           C  
ATOM   1299  ND1 HIS A 161     -25.385   0.985 -32.069  1.00  0.55           N  
ATOM   1300  CE1 HIS A 161     -25.684   2.227 -31.726  1.00  0.54           C  
ATOM   1301  NE2 HIS A 161     -26.122   2.224 -30.479  1.00  0.52           N  
ATOM   1302  N   ILE A 162     -23.420  -3.764 -29.554  1.00  0.75           N  
ATOM   1303  CA  ILE A 162     -23.517  -5.160 -29.142  1.00  0.76           C  
ATOM   1304  C   ILE A 162     -24.929  -5.454 -28.641  1.00  0.75           C  
ATOM   1305  CB  ILE A 162     -22.479  -5.499 -28.048  1.00  0.73           C  
ATOM   1306  O   ILE A 162     -25.384  -4.856 -27.663  1.00  0.72           O  
ATOM   1307  CG1 ILE A 162     -21.066  -5.142 -28.524  1.00  0.64           C  
ATOM   1308  CG2 ILE A 162     -22.568  -6.978 -27.659  1.00  0.64           C  
ATOM   1309  CD1 ILE A 162     -19.980  -5.401 -27.489  1.00  0.63           C  
ATOM   1310  N   GLU A 163     -25.679  -6.177 -29.417  1.00  0.72           N  
ATOM   1311  CA  GLU A 163     -27.095  -6.400 -29.144  1.00  0.73           C  
ATOM   1312  C   GLU A 163     -27.290  -7.216 -27.869  1.00  0.71           C  
ATOM   1313  CB  GLU A 163     -27.767  -7.104 -30.326  1.00  0.69           C  
ATOM   1314  O   GLU A 163     -28.162  -6.907 -27.055  1.00  0.68           O  
ATOM   1315  CG  GLU A 163     -27.911  -6.228 -31.562  1.00  0.65           C  
ATOM   1316  CD  GLU A 163     -29.024  -6.681 -32.492  1.00  0.63           C  
ATOM   1317  OE1 GLU A 163     -29.558  -7.797 -32.302  1.00  0.63           O  
ATOM   1318  OE2 GLU A 163     -29.366  -5.914 -33.420  1.00  0.59           O  
ATOM   1319  N   GLN A 164     -26.566  -8.269 -27.566  1.00  0.67           N  
ATOM   1320  CA  GLN A 164     -26.613  -9.199 -26.442  1.00  0.69           C  
ATOM   1321  C   GLN A 164     -25.277  -9.914 -26.265  1.00  0.68           C  
ATOM   1322  CB  GLN A 164     -27.734 -10.221 -26.637  1.00  0.64           C  
ATOM   1323  O   GLN A 164     -24.575 -10.183 -27.243  1.00  0.66           O  
ATOM   1324  CG  GLN A 164     -27.991 -11.092 -25.415  1.00  0.59           C  
ATOM   1325  CD  GLN A 164     -29.165 -12.034 -25.603  1.00  0.60           C  
ATOM   1326  NE2 GLN A 164     -29.485 -12.798 -24.563  1.00  0.50           N  
ATOM   1327  OE1 GLN A 164     -29.781 -12.075 -26.673  1.00  0.60           O  
ATOM   1328  N   VAL A 165     -24.864 -10.201 -25.063  1.00  0.69           N  
ATOM   1329  CA  VAL A 165     -23.833 -11.170 -24.705  1.00  0.70           C  
ATOM   1330  C   VAL A 165     -24.393 -12.586 -24.820  1.00  0.69           C  
ATOM   1331  CB  VAL A 165     -23.294 -10.925 -23.278  1.00  0.66           C  
ATOM   1332  O   VAL A 165     -25.466 -12.882 -24.288  1.00  0.66           O  
ATOM   1333  CG1 VAL A 165     -22.190 -11.925 -22.939  1.00  0.59           C  
ATOM   1334  CG2 VAL A 165     -22.782  -9.492 -23.141  1.00  0.59           C  
ATOM   1335  N   PRO A 166     -23.818 -13.276 -25.722  1.00  0.68           N  
ATOM   1336  CA  PRO A 166     -24.366 -14.627 -25.852  1.00  0.68           C  
ATOM   1337  C   PRO A 166     -24.529 -15.330 -24.506  1.00  0.68           C  
ATOM   1338  CB  PRO A 166     -23.331 -15.346 -26.721  1.00  0.65           C  
ATOM   1339  O   PRO A 166     -23.602 -15.336 -23.692  1.00  0.67           O  
ATOM   1340  CG  PRO A 166     -22.454 -14.257 -27.249  1.00  0.63           C  
ATOM   1341  CD  PRO A 166     -22.616 -13.047 -26.375  1.00  0.63           C  
ATOM   1342  N   GLU A 167     -25.727 -15.807 -24.168  1.00  0.59           N  
ATOM   1343  CA  GLU A 167     -26.069 -16.650 -23.026  1.00  0.59           C  
ATOM   1344  C   GLU A 167     -25.385 -18.011 -23.121  1.00  0.59           C  
ATOM   1345  CB  GLU A 167     -27.586 -16.830 -22.925  1.00  0.56           C  
ATOM   1346  O   GLU A 167     -25.351 -18.622 -24.191  1.00  0.56           O  
ATOM   1347  CG  GLU A 167     -28.311 -15.621 -22.352  1.00  0.53           C  
ATOM   1348  CD  GLU A 167     -29.813 -15.825 -22.230  1.00  0.55           C  
ATOM   1349  OE1 GLU A 167     -30.309 -16.915 -22.595  1.00  0.60           O  
ATOM   1350  OE2 GLU A 167     -30.499 -14.887 -21.767  1.00  0.53           O  
ATOM   1351  N   GLY A 168     -24.548 -18.456 -22.233  1.00  0.59           N  
ATOM   1352  CA  GLY A 168     -23.860 -19.731 -22.109  1.00  0.60           C  
ATOM   1353  C   GLY A 168     -22.378 -19.642 -22.423  1.00  0.59           C  
ATOM   1354  O   GLY A 168     -21.624 -20.579 -22.152  1.00  0.57           O  
ATOM   1355  N   LYS A 169     -21.841 -18.471 -22.812  1.00  0.60           N  
ATOM   1356  CA  LYS A 169     -20.399 -18.284 -22.947  1.00  0.61           C  
ATOM   1357  C   LYS A 169     -19.863 -17.347 -21.868  1.00  0.60           C  
ATOM   1358  CB  LYS A 169     -20.056 -17.738 -24.334  1.00  0.57           C  
ATOM   1359  O   LYS A 169     -20.227 -16.170 -21.824  1.00  0.59           O  
ATOM   1360  CG  LYS A 169     -19.958 -18.806 -25.413  1.00  0.55           C  
ATOM   1361  CD  LYS A 169     -19.138 -18.325 -26.603  1.00  0.56           C  
ATOM   1362  CE  LYS A 169     -19.049 -19.390 -27.688  1.00  0.50           C  
ATOM   1363  NZ  LYS A 169     -18.197 -18.945 -28.832  1.00  0.45           N  
ATOM   1364  N   LYS A 170     -19.359 -17.998 -20.871  1.00  0.64           N  
ATOM   1365  CA  LYS A 170     -18.602 -17.270 -19.857  1.00  0.64           C  
ATOM   1366  C   LYS A 170     -17.408 -16.548 -20.475  1.00  0.64           C  
ATOM   1367  CB  LYS A 170     -18.129 -18.219 -18.756  1.00  0.59           C  
ATOM   1368  O   LYS A 170     -16.413 -17.180 -20.836  1.00  0.61           O  
ATOM   1369  CG  LYS A 170     -19.253 -18.789 -17.903  1.00  0.55           C  
ATOM   1370  CD  LYS A 170     -18.712 -19.613 -16.742  1.00  0.56           C  
ATOM   1371  CE  LYS A 170     -19.837 -20.192 -15.895  1.00  0.53           C  
ATOM   1372  NZ  LYS A 170     -19.312 -20.923 -14.703  1.00  0.45           N  
ATOM   1373  N   LEU A 171     -17.548 -15.299 -20.901  1.00  0.79           N  
ATOM   1374  CA  LEU A 171     -16.484 -14.429 -21.392  1.00  0.80           C  
ATOM   1375  C   LEU A 171     -15.789 -13.716 -20.237  1.00  0.80           C  
ATOM   1376  CB  LEU A 171     -17.045 -13.402 -22.379  1.00  0.78           C  
ATOM   1377  O   LEU A 171     -16.435 -13.337 -19.257  1.00  0.78           O  
ATOM   1378  CG  LEU A 171     -17.661 -13.961 -23.663  1.00  0.75           C  
ATOM   1379  CD1 LEU A 171     -18.390 -12.859 -24.424  1.00  0.71           C  
ATOM   1380  CD2 LEU A 171     -16.588 -14.601 -24.536  1.00  0.72           C  
ATOM   1381  N   SER A 172     -14.619 -13.736 -20.232  1.00  0.77           N  
ATOM   1382  CA  SER A 172     -13.859 -12.902 -19.307  1.00  0.79           C  
ATOM   1383  C   SER A 172     -13.851 -11.445 -19.756  1.00  0.79           C  
ATOM   1384  CB  SER A 172     -12.423 -13.413 -19.179  1.00  0.76           C  
ATOM   1385  O   SER A 172     -14.173 -11.142 -20.907  1.00  0.78           O  
ATOM   1386  OG  SER A 172     -11.699 -13.181 -20.375  1.00  0.74           O  
ATOM   1387  N   PHE A 173     -13.628 -10.536 -18.811  1.00  0.82           N  
ATOM   1388  CA  PHE A 173     -13.484  -9.131 -19.172  1.00  0.83           C  
ATOM   1389  C   PHE A 173     -12.482  -8.963 -20.307  1.00  0.82           C  
ATOM   1390  CB  PHE A 173     -13.045  -8.306 -17.958  1.00  0.81           C  
ATOM   1391  O   PHE A 173     -12.691  -8.151 -21.212  1.00  0.80           O  
ATOM   1392  CG  PHE A 173     -14.136  -8.088 -16.945  1.00  0.81           C  
ATOM   1393  CD1 PHE A 173     -15.120  -7.130 -17.158  1.00  0.79           C  
ATOM   1394  CD2 PHE A 173     -14.178  -8.841 -15.779  1.00  0.80           C  
ATOM   1395  CE1 PHE A 173     -16.132  -6.926 -16.222  1.00  0.81           C  
ATOM   1396  CE2 PHE A 173     -15.186  -8.643 -14.839  1.00  0.81           C  
ATOM   1397  CZ  PHE A 173     -16.161  -7.685 -15.062  1.00  0.80           C  
ATOM   1398  N   ARG A 174     -11.487  -9.785 -20.311  1.00  0.80           N  
ATOM   1399  CA  ARG A 174     -10.478  -9.772 -21.365  1.00  0.81           C  
ATOM   1400  C   ARG A 174     -11.062 -10.252 -22.689  1.00  0.79           C  
ATOM   1401  CB  ARG A 174      -9.281 -10.642 -20.974  1.00  0.78           C  
ATOM   1402  O   ARG A 174     -10.802  -9.660 -23.739  1.00  0.76           O  
ATOM   1403  CG  ARG A 174      -8.151 -10.627 -21.991  1.00  0.75           C  
ATOM   1404  CD  ARG A 174      -6.978 -11.487 -21.543  1.00  0.73           C  
ATOM   1405  NE  ARG A 174      -5.915 -11.513 -22.544  1.00  0.66           N  
ATOM   1406  NH1 ARG A 174      -4.520 -12.895 -21.327  1.00  0.58           N  
ATOM   1407  NH2 ARG A 174      -3.873 -12.135 -23.391  1.00  0.54           N  
ATOM   1408  CZ  ARG A 174      -4.772 -12.181 -22.418  1.00  0.71           C  
ATOM   1409  N   ASP A 175     -11.869 -11.289 -22.640  1.00  0.80           N  
ATOM   1410  CA  ASP A 175     -12.529 -11.795 -23.840  1.00  0.81           C  
ATOM   1411  C   ASP A 175     -13.511 -10.769 -24.401  1.00  0.80           C  
ATOM   1412  CB  ASP A 175     -13.255 -13.108 -23.540  1.00  0.79           C  
ATOM   1413  O   ASP A 175     -13.551 -10.538 -25.611  1.00  0.79           O  
ATOM   1414  CG  ASP A 175     -12.310 -14.235 -23.162  1.00  0.76           C  
ATOM   1415  OD1 ASP A 175     -11.152 -14.244 -23.633  1.00  0.77           O  
ATOM   1416  OD2 ASP A 175     -12.728 -15.125 -22.389  1.00  0.78           O  
ATOM   1417  N   MET A 176     -14.187 -10.145 -23.546  1.00  0.81           N  
ATOM   1418  CA  MET A 176     -15.109  -9.075 -23.915  1.00  0.82           C  
ATOM   1419  C   MET A 176     -14.355  -7.884 -24.497  1.00  0.81           C  
ATOM   1420  CB  MET A 176     -15.931  -8.632 -22.703  1.00  0.80           C  
ATOM   1421  O   MET A 176     -14.723  -7.366 -25.553  1.00  0.79           O  
ATOM   1422  CG  MET A 176     -17.035  -7.642 -23.040  1.00  0.77           C  
ATOM   1423  SD  MET A 176     -18.276  -8.340 -24.197  1.00  0.79           S  
ATOM   1424  CE  MET A 176     -19.383  -6.914 -24.378  1.00  0.73           C  
ATOM   1425  N   LEU A 177     -13.279  -7.515 -23.939  1.00  0.82           N  
ATOM   1426  CA  LEU A 177     -12.459  -6.400 -24.399  1.00  0.82           C  
ATOM   1427  C   LEU A 177     -11.812  -6.719 -25.743  1.00  0.82           C  
ATOM   1428  CB  LEU A 177     -11.379  -6.067 -23.366  1.00  0.81           C  
ATOM   1429  O   LEU A 177     -11.815  -5.885 -26.651  1.00  0.80           O  
ATOM   1430  CG  LEU A 177     -10.457  -4.895 -23.704  1.00  0.80           C  
ATOM   1431  CD1 LEU A 177     -11.265  -3.610 -23.852  1.00  0.78           C  
ATOM   1432  CD2 LEU A 177      -9.381  -4.735 -22.634  1.00  0.79           C  
ATOM   1433  N   SER A 178     -11.396  -8.010 -25.855  1.00  0.81           N  
ATOM   1434  CA  SER A 178     -10.827  -8.503 -27.106  1.00  0.81           C  
ATOM   1435  C   SER A 178     -11.859  -8.482 -28.228  1.00  0.81           C  
ATOM   1436  CB  SER A 178     -10.286  -9.922 -26.926  1.00  0.79           C  
ATOM   1437  O   SER A 178     -11.555  -8.071 -29.350  1.00  0.79           O  
ATOM   1438  OG  SER A 178      -9.602 -10.350 -28.091  1.00  0.74           O  
ATOM   1439  N   ALA A 179     -13.060  -8.774 -27.841  1.00  0.79           N  
ATOM   1440  CA  ALA A 179     -14.164  -8.758 -28.798  1.00  0.79           C  
ATOM   1441  C   ALA A 179     -14.507  -7.331 -29.215  1.00  0.79           C  
ATOM   1442  CB  ALA A 179     -15.391  -9.446 -28.206  1.00  0.78           C  
ATOM   1443  O   ALA A 179     -14.749  -7.064 -30.395  1.00  0.77           O  
ATOM   1444  N   MET A 180     -14.449  -6.390 -28.374  1.00  0.80           N  
ATOM   1445  CA  MET A 180     -14.706  -4.977 -28.642  1.00  0.81           C  
ATOM   1446  C   MET A 180     -13.609  -4.381 -29.517  1.00  0.80           C  
ATOM   1447  CB  MET A 180     -14.816  -4.193 -27.333  1.00  0.79           C  
ATOM   1448  O   MET A 180     -13.897  -3.703 -30.505  1.00  0.78           O  
ATOM   1449  CG  MET A 180     -15.979  -4.625 -26.455  1.00  0.77           C  
ATOM   1450  SD  MET A 180     -17.577  -4.629 -27.357  1.00  0.77           S  
ATOM   1451  CE  MET A 180     -17.712  -6.393 -27.761  1.00  0.69           C  
ATOM   1452  N   THR A 181     -12.345  -4.683 -29.222  1.00  0.80           N  
ATOM   1453  CA  THR A 181     -11.214  -4.093 -29.931  1.00  0.80           C  
ATOM   1454  C   THR A 181     -11.060  -4.715 -31.316  1.00  0.79           C  
ATOM   1455  CB  THR A 181      -9.906  -4.268 -29.138  1.00  0.78           C  
ATOM   1456  O   THR A 181     -10.642  -4.043 -32.261  1.00  0.76           O  
ATOM   1457  CG2 THR A 181      -9.949  -3.491 -27.827  1.00  0.74           C  
ATOM   1458  OG1 THR A 181      -9.710  -5.658 -28.851  1.00  0.75           O  
ATOM   1459  N   GLN A 182     -11.535  -5.923 -31.470  1.00  0.79           N  
ATOM   1460  CA  GLN A 182     -11.565  -6.593 -32.766  1.00  0.79           C  
ATOM   1461  C   GLN A 182     -12.637  -5.993 -33.671  1.00  0.79           C  
ATOM   1462  CB  GLN A 182     -11.807  -8.093 -32.589  1.00  0.78           C  
ATOM   1463  O   GLN A 182     -12.456  -5.914 -34.888  1.00  0.76           O  
ATOM   1464  CG  GLN A 182     -10.585  -8.861 -32.104  1.00  0.75           C  
ATOM   1465  CD  GLN A 182     -10.890 -10.313 -31.789  1.00  0.73           C  
ATOM   1466  NE2 GLN A 182      -9.887 -11.039 -31.309  1.00  0.70           N  
ATOM   1467  OE1 GLN A 182     -12.019 -10.778 -31.974  1.00  0.72           O  
ATOM   1468  N   MET A 183     -13.721  -5.444 -33.094  1.00  0.77           N  
ATOM   1469  CA  MET A 183     -14.798  -4.822 -33.858  1.00  0.78           C  
ATOM   1470  C   MET A 183     -14.358  -3.474 -34.421  1.00  0.77           C  
ATOM   1471  CB  MET A 183     -16.043  -4.644 -32.988  1.00  0.75           C  
ATOM   1472  O   MET A 183     -14.750  -3.101 -35.528  1.00  0.74           O  
ATOM   1473  CG  MET A 183     -16.804  -5.935 -32.734  1.00  0.72           C  
ATOM   1474  SD  MET A 183     -18.296  -5.681 -31.697  1.00  0.71           S  
ATOM   1475  CE  MET A 183     -19.318  -4.709 -32.839  1.00  0.63           C  
ATOM   1476  N   ILE A 184     -13.478  -2.820 -33.777  1.00  0.75           N  
ATOM   1477  CA  ILE A 184     -13.089  -1.471 -34.174  1.00  0.74           C  
ATOM   1478  C   ILE A 184     -11.690  -1.498 -34.786  1.00  0.74           C  
ATOM   1479  CB  ILE A 184     -13.132  -0.495 -32.978  1.00  0.73           C  
ATOM   1480  O   ILE A 184     -11.204  -0.479 -35.283  1.00  0.71           O  
ATOM   1481  CG1 ILE A 184     -12.184  -0.966 -31.869  1.00  0.68           C  
ATOM   1482  CG2 ILE A 184     -14.562  -0.350 -32.450  1.00  0.68           C  
ATOM   1483  CD1 ILE A 184     -12.064   0.005 -30.703  1.00  0.66           C  
ATOM   1484  N   GLY A 185     -11.057  -2.588 -35.005  1.00  0.69           N  
ATOM   1485  CA  GLY A 185      -9.769  -2.771 -35.655  1.00  0.69           C  
ATOM   1486  C   GLY A 185      -8.622  -2.126 -34.900  1.00  0.69           C  
ATOM   1487  O   GLY A 185      -7.606  -1.765 -35.496  1.00  0.67           O  
ATOM   1488  N   MET A 186      -8.767  -1.950 -33.570  1.00  0.74           N  
ATOM   1489  CA  MET A 186      -7.736  -1.343 -32.733  1.00  0.75           C  
ATOM   1490  C   MET A 186      -7.235  -2.332 -31.685  1.00  0.75           C  
ATOM   1491  CB  MET A 186      -8.270  -0.083 -32.049  1.00  0.73           C  
ATOM   1492  O   MET A 186      -7.964  -3.240 -31.283  1.00  0.72           O  
ATOM   1493  CG  MET A 186      -8.703   1.004 -33.019  1.00  0.69           C  
ATOM   1494  SD  MET A 186      -9.342   2.496 -32.163  1.00  0.66           S  
ATOM   1495  CE  MET A 186      -9.425   3.654 -33.558  1.00  0.59           C  
ATOM   1496  N   SER A 187      -5.997  -2.396 -31.313  1.00  0.75           N  
ATOM   1497  CA  SER A 187      -5.408  -3.273 -30.307  1.00  0.75           C  
ATOM   1498  C   SER A 187      -5.417  -2.619 -28.929  1.00  0.76           C  
ATOM   1499  CB  SER A 187      -3.976  -3.646 -30.694  1.00  0.74           C  
ATOM   1500  O   SER A 187      -5.320  -1.395 -28.817  1.00  0.74           O  
ATOM   1501  OG  SER A 187      -3.946  -4.280 -31.961  1.00  0.70           O  
ATOM   1502  N   CYS A 188      -5.698  -3.319 -27.908  1.00  0.79           N  
ATOM   1503  CA  CYS A 188      -5.771  -2.870 -26.522  1.00  0.80           C  
ATOM   1504  C   CYS A 188      -4.566  -3.359 -25.726  1.00  0.79           C  
ATOM   1505  CB  CYS A 188      -7.060  -3.361 -25.866  1.00  0.77           C  
ATOM   1506  O   CYS A 188      -4.249  -4.549 -25.741  1.00  0.76           O  
ATOM   1507  SG  CYS A 188      -7.260  -2.817 -24.155  1.00  0.81           S  
ATOM   1508  N   PHE A 189      -3.759  -2.558 -25.132  1.00  0.79           N  
ATOM   1509  CA  PHE A 189      -2.611  -2.846 -24.280  1.00  0.79           C  
ATOM   1510  C   PHE A 189      -2.536  -1.861 -23.120  1.00  0.79           C  
ATOM   1511  CB  PHE A 189      -1.313  -2.802 -25.092  1.00  0.77           C  
ATOM   1512  O   PHE A 189      -3.264  -0.866 -23.096  1.00  0.77           O  
ATOM   1513  CG  PHE A 189      -1.057  -1.475 -25.755  1.00  0.74           C  
ATOM   1514  CD1 PHE A 189      -1.612  -1.184 -26.995  1.00  0.71           C  
ATOM   1515  CD2 PHE A 189      -0.262  -0.519 -25.138  1.00  0.71           C  
ATOM   1516  CE1 PHE A 189      -1.378   0.043 -27.612  1.00  0.68           C  
ATOM   1517  CE2 PHE A 189      -0.022   0.710 -25.748  1.00  0.69           C  
ATOM   1518  CZ  PHE A 189      -0.581   0.988 -26.985  1.00  0.65           C  
ATOM   1519  N   PHE A 190      -1.786  -2.030 -22.162  1.00  0.78           N  
ATOM   1520  CA  PHE A 190      -1.491  -1.096 -21.082  1.00  0.79           C  
ATOM   1521  C   PHE A 190      -0.229  -0.297 -21.388  1.00  0.78           C  
ATOM   1522  CB  PHE A 190      -1.332  -1.840 -19.753  1.00  0.77           C  
ATOM   1523  O   PHE A 190       0.816  -0.872 -21.700  1.00  0.75           O  
ATOM   1524  CG  PHE A 190      -2.636  -2.270 -19.138  1.00  0.77           C  
ATOM   1525  CD1 PHE A 190      -3.223  -1.521 -18.126  1.00  0.75           C  
ATOM   1526  CD2 PHE A 190      -3.276  -3.423 -19.573  1.00  0.76           C  
ATOM   1527  CE1 PHE A 190      -4.431  -1.916 -17.555  1.00  0.76           C  
ATOM   1528  CE2 PHE A 190      -4.482  -3.824 -19.007  1.00  0.75           C  
ATOM   1529  CZ  PHE A 190      -5.058  -3.070 -17.997  1.00  0.74           C  
ATOM   1530  N   ASN A 191      -0.378   1.018 -21.472  1.00  0.75           N  
ATOM   1531  CA  ASN A 191       0.740   1.916 -21.740  1.00  0.76           C  
ATOM   1532  C   ASN A 191       1.692   1.996 -20.550  1.00  0.76           C  
ATOM   1533  CB  ASN A 191       0.231   3.312 -22.107  1.00  0.74           C  
ATOM   1534  O   ASN A 191       1.451   1.375 -19.513  1.00  0.74           O  
ATOM   1535  CG  ASN A 191      -0.442   4.013 -20.943  1.00  0.73           C  
ATOM   1536  ND2 ASN A 191      -1.226   5.042 -21.244  1.00  0.76           N  
ATOM   1537  OD1 ASN A 191      -0.258   3.634 -19.784  1.00  0.75           O  
ATOM   1538  N   ARG A 192       2.722   2.583 -20.559  1.00  0.72           N  
ATOM   1539  CA  ARG A 192       3.791   2.677 -19.571  1.00  0.72           C  
ATOM   1540  C   ARG A 192       3.280   3.280 -18.267  1.00  0.72           C  
ATOM   1541  CB  ARG A 192       4.954   3.511 -20.113  1.00  0.70           C  
ATOM   1542  O   ARG A 192       3.877   3.078 -17.207  1.00  0.70           O  
ATOM   1543  CG  ARG A 192       5.691   2.860 -21.273  1.00  0.68           C  
ATOM   1544  CD  ARG A 192       6.920   3.661 -21.681  1.00  0.66           C  
ATOM   1545  NE  ARG A 192       7.669   2.995 -22.742  1.00  0.55           N  
ATOM   1546  NH1 ARG A 192       9.509   4.384 -22.598  1.00  0.48           N  
ATOM   1547  NH2 ARG A 192       9.473   2.677 -24.127  1.00  0.44           N  
ATOM   1548  CZ  ARG A 192       8.882   3.353 -23.153  1.00  0.61           C  
ATOM   1549  N   GLU A 193       2.129   4.017 -18.295  1.00  0.73           N  
ATOM   1550  CA  GLU A 193       1.537   4.603 -17.096  1.00  0.73           C  
ATOM   1551  C   GLU A 193       0.550   3.641 -16.441  1.00  0.73           C  
ATOM   1552  CB  GLU A 193       0.840   5.925 -17.432  1.00  0.71           C  
ATOM   1553  O   GLU A 193      -0.095   3.986 -15.449  1.00  0.70           O  
ATOM   1554  CG  GLU A 193       1.787   7.015 -17.910  1.00  0.67           C  
ATOM   1555  CD  GLU A 193       2.684   6.571 -19.055  1.00  0.65           C  
ATOM   1556  OE1 GLU A 193       2.548   5.417 -19.520  1.00  0.63           O  
ATOM   1557  OE2 GLU A 193       3.530   7.384 -19.490  1.00  0.60           O  
ATOM   1558  N   GLY A 194       0.497   2.402 -16.915  1.00  0.75           N  
ATOM   1559  CA  GLY A 194      -0.387   1.416 -16.315  1.00  0.75           C  
ATOM   1560  C   GLY A 194      -1.843   1.610 -16.694  1.00  0.75           C  
ATOM   1561  O   GLY A 194      -2.726   0.941 -16.153  1.00  0.73           O  
ATOM   1562  N   LYS A 195      -2.053   2.511 -17.635  1.00  0.81           N  
ATOM   1563  CA  LYS A 195      -3.409   2.779 -18.103  1.00  0.81           C  
ATOM   1564  C   LYS A 195      -3.719   1.989 -19.371  1.00  0.81           C  
ATOM   1565  CB  LYS A 195      -3.604   4.275 -18.357  1.00  0.79           C  
ATOM   1566  O   LYS A 195      -2.841   1.783 -20.211  1.00  0.79           O  
ATOM   1567  CG  LYS A 195      -3.318   5.151 -17.146  1.00  0.77           C  
ATOM   1568  CD  LYS A 195      -3.580   6.621 -17.445  1.00  0.76           C  
ATOM   1569  CE  LYS A 195      -3.314   7.496 -16.228  1.00  0.73           C  
ATOM   1570  NZ  LYS A 195      -3.696   8.919 -16.475  1.00  0.71           N  
ATOM   1571  N   MET A 196      -4.937   1.392 -19.482  1.00  0.81           N  
ATOM   1572  CA  MET A 196      -5.402   0.634 -20.640  1.00  0.81           C  
ATOM   1573  C   MET A 196      -5.594   1.547 -21.847  1.00  0.80           C  
ATOM   1574  CB  MET A 196      -6.710  -0.091 -20.320  1.00  0.79           C  
ATOM   1575  O   MET A 196      -6.272   2.571 -21.754  1.00  0.77           O  
ATOM   1576  CG  MET A 196      -7.160  -1.054 -21.407  1.00  0.78           C  
ATOM   1577  SD  MET A 196      -8.650  -2.011 -20.926  1.00  0.81           S  
ATOM   1578  CE  MET A 196      -9.919  -0.723 -21.075  1.00  0.75           C  
ATOM   1579  N   GLU A 197      -4.909   1.340 -22.823  1.00  0.80           N  
ATOM   1580  CA  GLU A 197      -4.969   2.160 -24.030  1.00  0.79           C  
ATOM   1581  C   GLU A 197      -5.377   1.328 -25.242  1.00  0.79           C  
ATOM   1582  CB  GLU A 197      -3.621   2.838 -24.287  1.00  0.78           C  
ATOM   1583  O   GLU A 197      -4.858   0.229 -25.451  1.00  0.77           O  
ATOM   1584  CG  GLU A 197      -3.658   3.877 -25.399  1.00  0.75           C  
ATOM   1585  CD  GLU A 197      -2.349   4.633 -25.558  1.00  0.74           C  
ATOM   1586  OE1 GLU A 197      -1.428   4.432 -24.733  1.00  0.72           O  
ATOM   1587  OE2 GLU A 197      -2.243   5.433 -26.514  1.00  0.70           O  
ATOM   1588  N   ILE A 198      -6.438   1.697 -26.001  1.00  0.78           N  
ATOM   1589  CA  ILE A 198      -6.904   1.138 -27.266  1.00  0.77           C  
ATOM   1590  C   ILE A 198      -6.441   2.022 -28.422  1.00  0.76           C  
ATOM   1591  CB  ILE A 198      -8.442   0.992 -27.286  1.00  0.76           C  
ATOM   1592  O   ILE A 198      -6.802   3.199 -28.495  1.00  0.72           O  
ATOM   1593  CG1 ILE A 198      -8.908   0.092 -26.135  1.00  0.75           C  
ATOM   1594  CG2 ILE A 198      -8.915   0.443 -28.635  1.00  0.74           C  
ATOM   1595  CD1 ILE A 198     -10.421   0.006 -25.990  1.00  0.72           C  
ATOM   1596  N   ARG A 199      -5.507   1.611 -29.089  1.00  0.76           N  
ATOM   1597  CA  ARG A 199      -4.802   2.440 -30.060  1.00  0.75           C  
ATOM   1598  C   ARG A 199      -4.639   1.709 -31.388  1.00  0.75           C  
ATOM   1599  CB  ARG A 199      -3.433   2.856 -29.519  1.00  0.74           C  
ATOM   1600  O   ARG A 199      -4.452   0.490 -31.413  1.00  0.72           O  
ATOM   1601  CG  ARG A 199      -2.696   3.848 -30.406  1.00  0.70           C  
ATOM   1602  CD  ARG A 199      -1.373   4.281 -29.789  1.00  0.68           C  
ATOM   1603  NE  ARG A 199      -0.371   4.572 -30.810  1.00  0.60           N  
ATOM   1604  NH1 ARG A 199       1.271   5.206 -29.314  1.00  0.52           N  
ATOM   1605  NH2 ARG A 199       1.692   5.239 -31.567  1.00  0.49           N  
ATOM   1606  CZ  ARG A 199       0.862   5.005 -30.562  1.00  0.62           C  
ATOM   1607  N   ASP A 200      -4.802   2.357 -32.637  1.00  0.74           N  
ATOM   1608  CA  ASP A 200      -4.483   1.946 -34.000  1.00  0.74           C  
ATOM   1609  C   ASP A 200      -2.974   1.936 -34.232  1.00  0.73           C  
ATOM   1610  CB  ASP A 200      -5.164   2.869 -35.013  1.00  0.71           C  
ATOM   1611  O   ASP A 200      -2.212   2.462 -33.418  1.00  0.71           O  
ATOM   1612  CG  ASP A 200      -5.368   2.215 -36.368  1.00  0.67           C  
ATOM   1613  OD1 ASP A 200      -4.850   1.100 -36.592  1.00  0.66           O  
ATOM   1614  OD2 ASP A 200      -6.052   2.822 -37.221  1.00  0.69           O  
ATOM   1615  N   LEU A 201      -2.425   1.170 -35.223  1.00  0.69           N  
ATOM   1616  CA  LEU A 201      -1.024   1.237 -35.626  1.00  0.69           C  
ATOM   1617  C   LEU A 201      -0.640   2.658 -36.026  1.00  0.69           C  
ATOM   1618  CB  LEU A 201      -0.754   0.277 -36.787  1.00  0.66           C  
ATOM   1619  O   LEU A 201      -1.306   3.273 -36.861  1.00  0.67           O  
ATOM   1620  CG  LEU A 201      -0.999  -1.208 -36.511  1.00  0.63           C  
ATOM   1621  CD1 LEU A 201      -0.861  -2.016 -37.797  1.00  0.59           C  
ATOM   1622  CD2 LEU A 201      -0.036  -1.720 -35.445  1.00  0.61           C  
ATOM   1623  N   THR A 202       0.116   3.431 -35.268  1.00  0.67           N  
ATOM   1624  CA  THR A 202       0.546   4.813 -35.448  1.00  0.68           C  
ATOM   1625  C   THR A 202       1.981   4.870 -35.964  1.00  0.67           C  
ATOM   1626  CB  THR A 202       0.438   5.607 -34.134  1.00  0.65           C  
ATOM   1627  O   THR A 202       2.812   4.037 -35.596  1.00  0.65           O  
ATOM   1628  CG2 THR A 202      -1.018   5.770 -33.708  1.00  0.57           C  
ATOM   1629  OG1 THR A 202       1.151   4.914 -33.103  1.00  0.64           O  
ATOM   1630  N   GLU A 203       2.315   5.550 -36.984  1.00  0.56           N  
ATOM   1631  CA  GLU A 203       3.671   5.787 -37.471  1.00  0.57           C  
ATOM   1632  C   GLU A 203       4.532   6.455 -36.403  1.00  0.56           C  
ATOM   1633  CB  GLU A 203       3.645   6.645 -38.738  1.00  0.53           C  
ATOM   1634  O   GLU A 203       4.119   7.443 -35.793  1.00  0.55           O  
ATOM   1635  CG  GLU A 203       3.229   5.883 -39.988  1.00  0.50           C  
ATOM   1636  CD  GLU A 203       3.392   6.692 -41.266  1.00  0.53           C  
ATOM   1637  OE1 GLU A 203       3.818   7.867 -41.190  1.00  0.56           O  
ATOM   1638  OE2 GLU A 203       3.090   6.147 -42.350  1.00  0.50           O  
ATOM   1639  N   SER A 204       5.495   5.738 -36.127  1.00  0.68           N  
ATOM   1640  CA  SER A 204       6.569   6.331 -35.336  1.00  0.67           C  
ATOM   1641  C   SER A 204       7.680   6.870 -36.229  1.00  0.66           C  
ATOM   1642  CB  SER A 204       7.142   5.306 -34.356  1.00  0.64           C  
ATOM   1643  O   SER A 204       7.987   6.285 -37.269  1.00  0.62           O  
ATOM   1644  OG  SER A 204       8.039   4.428 -35.015  1.00  0.63           O  
ATOM   1645  N   ASN A 205       7.906   8.264 -36.365  1.00  0.63           N  
ATOM   1646  CA  ASN A 205       9.028   8.874 -37.071  1.00  0.64           C  
ATOM   1647  C   ASN A 205      10.365   8.359 -36.548  1.00  0.63           C  
ATOM   1648  CB  ASN A 205       8.966  10.399 -36.962  1.00  0.58           C  
ATOM   1649  O   ASN A 205      11.303   9.136 -36.359  1.00  0.60           O  
ATOM   1650  CG  ASN A 205       7.817  10.994 -37.751  1.00  0.53           C  
ATOM   1651  ND2 ASN A 205       7.327  12.146 -37.307  1.00  0.56           N  
ATOM   1652  OD1 ASN A 205       7.372  10.424 -38.751  1.00  0.55           O  
ATOM   1653  N   ILE A 206      10.419   6.991 -36.031  1.00  0.74           N  
ATOM   1654  CA  ILE A 206      11.669   6.423 -35.537  1.00  0.74           C  
ATOM   1655  C   ILE A 206      12.267   5.495 -36.592  1.00  0.74           C  
ATOM   1656  CB  ILE A 206      11.457   5.661 -34.210  1.00  0.72           C  
ATOM   1657  O   ILE A 206      11.591   4.590 -37.086  1.00  0.72           O  
ATOM   1658  CG1 ILE A 206      10.970   6.618 -33.116  1.00  0.68           C  
ATOM   1659  CG2 ILE A 206      12.746   4.952 -33.783  1.00  0.68           C  
ATOM   1660  CD1 ILE A 206      10.502   5.921 -31.846  1.00  0.66           C  
ATOM   1661  N   THR A 207      13.430   5.876 -37.200  1.00  0.73           N  
ATOM   1662  CA  THR A 207      14.232   5.040 -38.085  1.00  0.74           C  
ATOM   1663  C   THR A 207      15.254   4.233 -37.288  1.00  0.73           C  
ATOM   1664  CB  THR A 207      14.959   5.886 -39.147  1.00  0.71           C  
ATOM   1665  O   THR A 207      16.069   4.801 -36.559  1.00  0.71           O  
ATOM   1666  CG2 THR A 207      15.728   5.002 -40.123  1.00  0.64           C  
ATOM   1667  OG1 THR A 207      13.995   6.658 -39.875  1.00  0.71           O  
ATOM   1668  N   ILE A 208      15.051   2.988 -37.140  1.00  0.76           N  
ATOM   1669  CA  ILE A 208      16.001   2.050 -36.552  1.00  0.76           C  
ATOM   1670  C   ILE A 208      17.063   1.677 -37.584  1.00  0.75           C  
ATOM   1671  CB  ILE A 208      15.292   0.781 -36.029  1.00  0.74           C  
ATOM   1672  O   ILE A 208      16.771   0.981 -38.560  1.00  0.71           O  
ATOM   1673  CG1 ILE A 208      14.180   1.158 -35.043  1.00  0.69           C  
ATOM   1674  CG2 ILE A 208      16.300  -0.172 -35.379  1.00  0.68           C  
ATOM   1675  CD1 ILE A 208      13.404  -0.033 -34.499  1.00  0.67           C  
ATOM   1676  N   ASN A 209      18.118   2.322 -37.650  1.00  0.72           N  
ATOM   1677  CA  ASN A 209      19.181   2.131 -38.631  1.00  0.73           C  
ATOM   1678  C   ASN A 209      20.342   1.330 -38.049  1.00  0.71           C  
ATOM   1679  CB  ASN A 209      19.677   3.480 -39.155  1.00  0.69           C  
ATOM   1680  O   ASN A 209      20.532   1.297 -36.832  1.00  0.69           O  
ATOM   1681  CG  ASN A 209      20.343   4.316 -38.079  1.00  0.65           C  
ATOM   1682  ND2 ASN A 209      20.109   5.622 -38.114  1.00  0.64           N  
ATOM   1683  OD1 ASN A 209      21.061   3.791 -37.224  1.00  0.63           O  
ATOM   1684  N   ALA A 210      21.022   0.387 -38.721  1.00  0.69           N  
ATOM   1685  CA  ALA A 210      22.116  -0.507 -38.351  1.00  0.69           C  
ATOM   1686  C   ALA A 210      23.274   0.270 -37.734  1.00  0.68           C  
ATOM   1687  CB  ALA A 210      22.596  -1.293 -39.569  1.00  0.65           C  
ATOM   1688  O   ALA A 210      24.007  -0.258 -36.893  1.00  0.66           O  
ATOM   1689  N   ASP A 211      23.407   1.530 -38.068  1.00  0.68           N  
ATOM   1690  CA  ASP A 211      24.535   2.329 -37.599  1.00  0.68           C  
ATOM   1691  C   ASP A 211      24.361   2.719 -36.133  1.00  0.67           C  
ATOM   1692  CB  ASP A 211      24.700   3.583 -38.461  1.00  0.65           C  
ATOM   1693  O   ASP A 211      25.335   2.767 -35.379  1.00  0.65           O  
ATOM   1694  CG  ASP A 211      25.088   3.269 -39.896  1.00  0.60           C  
ATOM   1695  OD1 ASP A 211      25.777   2.254 -40.133  1.00  0.60           O  
ATOM   1696  OD2 ASP A 211      24.702   4.046 -40.796  1.00  0.65           O  
ATOM   1697  N   SER A 212      23.136   2.999 -35.578  1.00  0.69           N  
ATOM   1698  CA  SER A 212      22.893   3.550 -34.248  1.00  0.69           C  
ATOM   1699  C   SER A 212      22.337   2.490 -33.303  1.00  0.69           C  
ATOM   1700  CB  SER A 212      21.927   4.733 -34.326  1.00  0.66           C  
ATOM   1701  O   SER A 212      22.517   2.580 -32.087  1.00  0.66           O  
ATOM   1702  OG  SER A 212      22.396   5.706 -35.245  1.00  0.62           O  
ATOM   1703  N   TYR A 213      21.666   1.400 -33.695  1.00  0.68           N  
ATOM   1704  CA  TYR A 213      20.906   0.492 -32.844  1.00  0.67           C  
ATOM   1705  C   TYR A 213      21.474  -0.920 -32.908  1.00  0.66           C  
ATOM   1706  CB  TYR A 213      19.430   0.480 -33.254  1.00  0.61           C  
ATOM   1707  O   TYR A 213      20.906  -1.851 -32.332  1.00  0.61           O  
ATOM   1708  CG  TYR A 213      18.719   1.788 -33.002  1.00  0.59           C  
ATOM   1709  CD1 TYR A 213      18.199   2.089 -31.745  1.00  0.56           C  
ATOM   1710  CD2 TYR A 213      18.565   2.724 -34.018  1.00  0.61           C  
ATOM   1711  CE1 TYR A 213      17.541   3.291 -31.508  1.00  0.64           C  
ATOM   1712  CE2 TYR A 213      17.910   3.930 -33.793  1.00  0.66           C  
ATOM   1713  OH  TYR A 213      16.752   5.396 -32.307  1.00  0.56           O  
ATOM   1714  CZ  TYR A 213      17.402   4.204 -32.536  1.00  0.61           C  
ATOM   1715  N   PHE A 214      22.931  -1.091 -33.327  1.00  0.55           N  
ATOM   1716  CA  PHE A 214      23.520  -2.420 -33.438  1.00  0.56           C  
ATOM   1717  C   PHE A 214      22.472  -3.443 -33.863  1.00  0.55           C  
ATOM   1718  CB  PHE A 214      24.156  -2.842 -32.110  1.00  0.49           C  
ATOM   1719  O   PHE A 214      21.899  -4.138 -33.022  1.00  0.52           O  
ATOM   1720  CG  PHE A 214      25.648  -3.027 -32.184  1.00  0.43           C  
ATOM   1721  CD1 PHE A 214      26.199  -4.297 -32.300  1.00  0.35           C  
ATOM   1722  CD2 PHE A 214      26.499  -1.931 -32.136  1.00  0.39           C  
ATOM   1723  CE1 PHE A 214      27.580  -4.472 -32.368  1.00  0.35           C  
ATOM   1724  CE2 PHE A 214      27.879  -2.097 -32.204  1.00  0.41           C  
ATOM   1725  CZ  PHE A 214      28.417  -3.369 -32.319  1.00  0.33           C  
ATOM   1726  N   LEU A 215      21.969  -3.377 -35.174  1.00  0.52           N  
ATOM   1727  CA  LEU A 215      21.074  -4.379 -35.742  1.00  0.52           C  
ATOM   1728  C   LEU A 215      21.790  -5.716 -35.908  1.00  0.52           C  
ATOM   1729  CB  LEU A 215      20.530  -3.908 -37.093  1.00  0.47           C  
ATOM   1730  O   LEU A 215      22.833  -5.789 -36.563  1.00  0.49           O  
ATOM   1731  CG  LEU A 215      19.750  -2.592 -37.088  1.00  0.43           C  
ATOM   1732  CD1 LEU A 215      19.440  -2.155 -38.515  1.00  0.37           C  
ATOM   1733  CD2 LEU A 215      18.468  -2.733 -36.275  1.00  0.41           C  
ATOM   1734  N   HIS A 216      21.458  -6.575 -34.996  1.00  0.55           N  
ATOM   1735  CA  HIS A 216      21.836  -7.980 -35.095  1.00  0.57           C  
ATOM   1736  C   HIS A 216      20.613  -8.867 -35.304  1.00  0.55           C  
ATOM   1737  CB  HIS A 216      22.595  -8.419 -33.841  1.00  0.52           C  
ATOM   1738  O   HIS A 216      19.583  -8.675 -34.653  1.00  0.53           O  
ATOM   1739  CG  HIS A 216      23.108  -9.823 -33.911  1.00  0.50           C  
ATOM   1740  CD2 HIS A 216      22.724 -10.943 -33.256  1.00  0.47           C  
ATOM   1741  ND1 HIS A 216      24.148 -10.194 -34.736  1.00  0.48           N  
ATOM   1742  CE1 HIS A 216      24.381 -11.487 -34.584  1.00  0.43           C  
ATOM   1743  NE2 HIS A 216      23.531 -11.965 -33.692  1.00  0.43           N  
ATOM   1744  N   GLY A 217      20.619  -9.597 -36.427  1.00  0.63           N  
ATOM   1745  CA  GLY A 217      19.658 -10.662 -36.665  1.00  0.62           C  
ATOM   1746  C   GLY A 217      18.371 -10.173 -37.302  1.00  0.64           C  
ATOM   1747  O   GLY A 217      17.284 -10.639 -36.956  1.00  0.61           O  
ATOM   1748  N   LEU A 218      18.472  -9.220 -38.349  1.00  0.71           N  
ATOM   1749  CA  LEU A 218      17.309  -8.847 -39.147  1.00  0.71           C  
ATOM   1750  C   LEU A 218      16.931  -9.965 -40.113  1.00  0.71           C  
ATOM   1751  CB  LEU A 218      17.585  -7.557 -39.924  1.00  0.68           C  
ATOM   1752  O   LEU A 218      17.731 -10.347 -40.970  1.00  0.67           O  
ATOM   1753  CG  LEU A 218      16.479  -7.086 -40.870  1.00  0.66           C  
ATOM   1754  CD1 LEU A 218      15.227  -6.719 -40.081  1.00  0.63           C  
ATOM   1755  CD2 LEU A 218      16.957  -5.904 -41.706  1.00  0.66           C  
ATOM   1756  N   THR A 219      15.875 -10.585 -39.767  1.00  0.71           N  
ATOM   1757  CA  THR A 219      15.235 -11.495 -40.710  1.00  0.71           C  
ATOM   1758  C   THR A 219      13.967 -10.872 -41.288  1.00  0.71           C  
ATOM   1759  CB  THR A 219      14.891 -12.840 -40.043  1.00  0.68           C  
ATOM   1760  O   THR A 219      13.027 -10.569 -40.550  1.00  0.69           O  
ATOM   1761  CG2 THR A 219      16.154 -13.631 -39.718  1.00  0.62           C  
ATOM   1762  OG1 THR A 219      14.169 -12.594 -38.830  1.00  0.66           O  
ATOM   1763  N   LYS A 220      13.997 -10.401 -42.599  1.00  0.74           N  
ATOM   1764  CA  LYS A 220      12.906  -9.807 -43.367  1.00  0.74           C  
ATOM   1765  C   LYS A 220      12.322 -10.811 -44.358  1.00  0.73           C  
ATOM   1766  CB  LYS A 220      13.388  -8.559 -44.108  1.00  0.71           C  
ATOM   1767  O   LYS A 220      13.062 -11.468 -45.092  1.00  0.70           O  
ATOM   1768  CG  LYS A 220      12.310  -7.877 -44.938  1.00  0.68           C  
ATOM   1769  CD  LYS A 220      12.895  -6.788 -45.828  1.00  0.68           C  
ATOM   1770  CE  LYS A 220      11.883  -6.303 -46.858  1.00  0.65           C  
ATOM   1771  NZ  LYS A 220      12.506  -5.383 -47.856  1.00  0.59           N  
ATOM   1772  N   SER A 221      10.994 -11.048 -44.254  1.00  0.70           N  
ATOM   1773  CA  SER A 221      10.291 -11.781 -45.301  1.00  0.70           C  
ATOM   1774  C   SER A 221      10.136 -10.935 -46.560  1.00  0.69           C  
ATOM   1775  CB  SER A 221       8.915 -12.232 -44.808  1.00  0.68           C  
ATOM   1776  O   SER A 221       9.846  -9.739 -46.479  1.00  0.67           O  
ATOM   1777  OG  SER A 221       8.236 -12.966 -45.813  1.00  0.64           O  
ATOM   1778  N   GLU A 222      10.451 -11.416 -47.739  1.00  0.54           N  
ATOM   1779  CA  GLU A 222      10.318 -10.771 -49.041  1.00  0.55           C  
ATOM   1780  C   GLU A 222       8.869 -10.788 -49.520  1.00  0.52           C  
ATOM   1781  CB  GLU A 222      11.221 -11.451 -50.073  1.00  0.49           C  
ATOM   1782  O   GLU A 222       8.527 -10.127 -50.503  1.00  0.50           O  
ATOM   1783  CG  GLU A 222      12.707 -11.334 -49.762  1.00  0.45           C  
ATOM   1784  CD  GLU A 222      13.460 -10.459 -50.750  1.00  0.49           C  
ATOM   1785  OE1 GLU A 222      12.996 -10.307 -51.904  1.00  0.56           O  
ATOM   1786  OE2 GLU A 222      14.523  -9.920 -50.369  1.00  0.49           O  
ATOM   1787  N   ILE A 223       8.023 -11.511 -48.785  1.00  0.62           N  
ATOM   1788  CA  ILE A 223       6.595 -11.565 -49.080  1.00  0.62           C  
ATOM   1789  C   ILE A 223       5.842 -10.605 -48.162  1.00  0.62           C  
ATOM   1790  CB  ILE A 223       6.040 -12.999 -48.929  1.00  0.59           C  
ATOM   1791  O   ILE A 223       5.906 -10.730 -46.936  1.00  0.59           O  
ATOM   1792  CG1 ILE A 223       6.830 -13.973 -49.810  1.00  0.52           C  
ATOM   1793  CG2 ILE A 223       4.548 -13.039 -49.268  1.00  0.53           C  
ATOM   1794  CD1 ILE A 223       6.455 -15.435 -49.607  1.00  0.52           C  
ATOM   1795  N   GLU A 224       5.286  -9.449 -48.829  1.00  0.67           N  
ATOM   1796  CA  GLU A 224       4.489  -8.422 -48.165  1.00  0.67           C  
ATOM   1797  C   GLU A 224       3.282  -9.031 -47.458  1.00  0.66           C  
ATOM   1798  CB  GLU A 224       4.031  -7.363 -49.170  1.00  0.64           C  
ATOM   1799  O   GLU A 224       2.595  -9.888 -48.018  1.00  0.64           O  
ATOM   1800  CG  GLU A 224       3.500  -6.091 -48.524  1.00  0.60           C  
ATOM   1801  CD  GLU A 224       3.120  -5.019 -49.534  1.00  0.60           C  
ATOM   1802  OE1 GLU A 224       3.110  -5.309 -50.752  1.00  0.61           O  
ATOM   1803  OE2 GLU A 224       2.832  -3.880 -49.103  1.00  0.56           O  
ATOM   1804  N   TYR A 225       3.193  -8.805 -46.212  1.00  0.70           N  
ATOM   1805  CA  TYR A 225       2.001  -9.150 -45.445  1.00  0.71           C  
ATOM   1806  C   TYR A 225       0.829  -8.254 -45.828  1.00  0.70           C  
ATOM   1807  CB  TYR A 225       2.276  -9.035 -43.943  1.00  0.67           C  
ATOM   1808  O   TYR A 225       0.923  -7.027 -45.743  1.00  0.66           O  
ATOM   1809  CG  TYR A 225       1.101  -9.425 -43.079  1.00  0.63           C  
ATOM   1810  CD1 TYR A 225       0.184  -8.471 -42.645  1.00  0.58           C  
ATOM   1811  CD2 TYR A 225       0.907 -10.748 -42.695  1.00  0.61           C  
ATOM   1812  CE1 TYR A 225      -0.900  -8.825 -41.848  1.00  0.60           C  
ATOM   1813  CE2 TYR A 225      -0.173 -11.113 -41.898  1.00  0.61           C  
ATOM   1814  OH  TYR A 225      -2.140 -10.503 -40.691  1.00  0.59           O  
ATOM   1815  CZ  TYR A 225      -1.070 -10.147 -41.480  1.00  0.54           C  
ATOM   1816  N   GLN A 226      -0.168  -8.761 -46.523  1.00  0.70           N  
ATOM   1817  CA  GLN A 226      -1.419  -8.121 -46.917  1.00  0.71           C  
ATOM   1818  C   GLN A 226      -2.618  -8.999 -46.573  1.00  0.70           C  
ATOM   1819  CB  GLN A 226      -1.412  -7.803 -48.413  1.00  0.68           C  
ATOM   1820  O   GLN A 226      -2.573 -10.218 -46.751  1.00  0.67           O  
ATOM   1821  CG  GLN A 226      -2.592  -6.953 -48.866  1.00  0.63           C  
ATOM   1822  CD  GLN A 226      -2.542  -6.622 -50.346  1.00  0.63           C  
ATOM   1823  NE2 GLN A 226      -3.339  -5.643 -50.762  1.00  0.53           N  
ATOM   1824  OE1 GLN A 226      -1.793  -7.240 -51.109  1.00  0.63           O  
ATOM   1825  N   ILE A 227      -3.667  -8.461 -45.941  1.00  0.72           N  
ATOM   1826  CA  ILE A 227      -4.914  -9.145 -45.615  1.00  0.72           C  
ATOM   1827  C   ILE A 227      -5.846  -9.124 -46.825  1.00  0.72           C  
ATOM   1828  CB  ILE A 227      -5.608  -8.504 -44.393  1.00  0.70           C  
ATOM   1829  O   ILE A 227      -6.286  -8.056 -47.258  1.00  0.70           O  
ATOM   1830  CG1 ILE A 227      -4.704  -8.594 -43.157  1.00  0.66           C  
ATOM   1831  CG2 ILE A 227      -6.962  -9.168 -44.130  1.00  0.66           C  
ATOM   1832  CD1 ILE A 227      -5.227  -7.827 -41.951  1.00  0.65           C  
ATOM   1833  N   ALA A 228      -5.948 -10.256 -47.467  1.00  0.71           N  
ATOM   1834  CA  ALA A 228      -6.826 -10.413 -48.624  1.00  0.72           C  
ATOM   1835  C   ALA A 228      -8.288 -10.505 -48.196  1.00  0.71           C  
ATOM   1836  CB  ALA A 228      -6.431 -11.651 -49.427  1.00  0.69           C  
ATOM   1837  O   ALA A 228      -9.175  -9.986 -48.877  1.00  0.69           O  
ATOM   1838  N   GLY A 229      -8.578 -11.027 -47.102  1.00  0.69           N  
ATOM   1839  CA  GLY A 229      -9.913 -11.175 -46.545  1.00  0.69           C  
ATOM   1840  C   GLY A 229      -9.910 -11.467 -45.056  1.00  0.69           C  
ATOM   1841  O   GLY A 229      -8.865 -11.779 -44.482  1.00  0.67           O  
ATOM   1842  N   ILE A 230     -11.027 -11.221 -44.431  1.00  0.75           N  
ATOM   1843  CA  ILE A 230     -11.277 -11.489 -43.019  1.00  0.75           C  
ATOM   1844  C   ILE A 230     -12.480 -12.419 -42.876  1.00  0.75           C  
ATOM   1845  CB  ILE A 230     -11.513 -10.183 -42.229  1.00  0.73           C  
ATOM   1846  O   ILE A 230     -13.534 -12.177 -43.469  1.00  0.73           O  
ATOM   1847  CG1 ILE A 230     -10.370  -9.193 -42.480  1.00  0.73           C  
ATOM   1848  CG2 ILE A 230     -11.665 -10.476 -40.733  1.00  0.73           C  
ATOM   1849  CD1 ILE A 230     -10.547  -7.852 -41.780  1.00  0.71           C  
ATOM   1850  N   THR A 231     -12.242 -13.556 -42.275  1.00  0.74           N  
ATOM   1851  CA  THR A 231     -13.298 -14.463 -41.840  1.00  0.75           C  
ATOM   1852  C   THR A 231     -13.497 -14.377 -40.330  1.00  0.74           C  
ATOM   1853  CB  THR A 231     -12.983 -15.918 -42.237  1.00  0.72           C  
ATOM   1854  O   THR A 231     -12.545 -14.535 -39.563  1.00  0.73           O  
ATOM   1855  CG2 THR A 231     -14.134 -16.849 -41.872  1.00  0.65           C  
ATOM   1856  OG1 THR A 231     -12.760 -15.983 -43.651  1.00  0.70           O  
ATOM   1857  N   CYS A 232     -14.679 -14.043 -39.814  1.00  0.75           N  
ATOM   1858  CA  CYS A 232     -15.052 -13.936 -38.408  1.00  0.76           C  
ATOM   1859  C   CYS A 232     -16.131 -14.953 -38.051  1.00  0.74           C  
ATOM   1860  CB  CYS A 232     -15.544 -12.525 -38.090  1.00  0.72           C  
ATOM   1861  O   CYS A 232     -17.209 -14.955 -38.648  1.00  0.71           O  
ATOM   1862  SG  CYS A 232     -15.854 -12.241 -36.333  1.00  0.73           S  
ATOM   1863  N   LYS A 233     -15.733 -15.878 -37.160  1.00  0.72           N  
ATOM   1864  CA  LYS A 233     -16.684 -16.843 -36.617  1.00  0.72           C  
ATOM   1865  C   LYS A 233     -17.559 -16.208 -35.540  1.00  0.72           C  
ATOM   1866  CB  LYS A 233     -15.950 -18.058 -36.047  1.00  0.70           C  
ATOM   1867  O   LYS A 233     -17.053 -15.753 -34.511  1.00  0.70           O  
ATOM   1868  CG  LYS A 233     -15.226 -18.891 -37.094  1.00  0.66           C  
ATOM   1869  CD  LYS A 233     -14.504 -20.076 -36.464  1.00  0.65           C  
ATOM   1870  CE  LYS A 233     -13.661 -20.825 -37.486  1.00  0.60           C  
ATOM   1871  NZ  LYS A 233     -12.803 -21.865 -36.842  1.00  0.54           N  
ATOM   1872  N   THR A 234     -18.760 -16.032 -35.826  1.00  0.75           N  
ATOM   1873  CA  THR A 234     -19.779 -15.627 -34.864  1.00  0.75           C  
ATOM   1874  C   THR A 234     -20.517 -16.844 -34.313  1.00  0.74           C  
ATOM   1875  CB  THR A 234     -20.790 -14.653 -35.496  1.00  0.73           C  
ATOM   1876  O   THR A 234     -20.296 -17.969 -34.768  1.00  0.70           O  
ATOM   1877  CG2 THR A 234     -20.078 -13.500 -36.196  1.00  0.69           C  
ATOM   1878  OG1 THR A 234     -21.589 -15.358 -36.454  1.00  0.71           O  
ATOM   1879  N   ASP A 235     -21.426 -16.861 -33.256  1.00  0.64           N  
ATOM   1880  CA  ASP A 235     -22.168 -17.975 -32.672  1.00  0.66           C  
ATOM   1881  C   ASP A 235     -23.094 -18.618 -33.703  1.00  0.64           C  
ATOM   1882  CB  ASP A 235     -22.975 -17.506 -31.460  1.00  0.62           C  
ATOM   1883  O   ASP A 235     -23.421 -19.802 -33.597  1.00  0.62           O  
ATOM   1884  CG  ASP A 235     -22.101 -17.048 -30.306  1.00  0.59           C  
ATOM   1885  OD1 ASP A 235     -20.959 -17.539 -30.174  1.00  0.58           O  
ATOM   1886  OD2 ASP A 235     -22.559 -16.191 -29.520  1.00  0.64           O  
ATOM   1887  N   LYS A 236     -23.615 -17.904 -34.766  1.00  0.60           N  
ATOM   1888  CA  LYS A 236     -24.623 -18.446 -35.672  1.00  0.61           C  
ATOM   1889  C   LYS A 236     -24.024 -18.755 -37.041  1.00  0.61           C  
ATOM   1890  CB  LYS A 236     -25.792 -17.471 -35.819  1.00  0.58           C  
ATOM   1891  O   LYS A 236     -24.440 -19.705 -37.707  1.00  0.60           O  
ATOM   1892  CG  LYS A 236     -26.614 -17.294 -34.550  1.00  0.55           C  
ATOM   1893  CD  LYS A 236     -27.824 -16.399 -34.788  1.00  0.56           C  
ATOM   1894  CE  LYS A 236     -28.623 -16.187 -33.510  1.00  0.56           C  
ATOM   1895  NZ  LYS A 236     -29.782 -15.270 -33.727  1.00  0.50           N  
ATOM   1896  N   LYS A 237     -22.930 -17.821 -37.503  1.00  0.66           N  
ATOM   1897  CA  LYS A 237     -22.435 -17.856 -38.876  1.00  0.68           C  
ATOM   1898  C   LYS A 237     -21.026 -17.277 -38.967  1.00  0.67           C  
ATOM   1899  CB  LYS A 237     -23.377 -17.090 -39.807  1.00  0.63           C  
ATOM   1900  O   LYS A 237     -20.682 -16.347 -38.234  1.00  0.65           O  
ATOM   1901  CG  LYS A 237     -24.751 -17.726 -39.956  1.00  0.60           C  
ATOM   1902  CD  LYS A 237     -25.611 -16.969 -40.960  1.00  0.60           C  
ATOM   1903  CE  LYS A 237     -27.014 -17.555 -41.050  1.00  0.55           C  
ATOM   1904  NZ  LYS A 237     -27.860 -16.817 -42.035  1.00  0.50           N  
ATOM   1905  N   SER A 238     -20.035 -17.900 -39.706  1.00  0.67           N  
ATOM   1906  CA  SER A 238     -18.770 -17.293 -40.110  1.00  0.70           C  
ATOM   1907  C   SER A 238     -18.998 -16.121 -41.059  1.00  0.68           C  
ATOM   1908  CB  SER A 238     -17.866 -18.331 -40.776  1.00  0.64           C  
ATOM   1909  O   SER A 238     -19.676 -16.264 -42.078  1.00  0.65           O  
ATOM   1910  OG  SER A 238     -17.021 -18.949 -39.821  1.00  0.58           O  
ATOM   1911  N   LEU A 239     -18.822 -14.950 -40.671  1.00  0.76           N  
ATOM   1912  CA  LEU A 239     -18.855 -13.743 -41.490  1.00  0.76           C  
ATOM   1913  C   LEU A 239     -17.523 -13.532 -42.202  1.00  0.76           C  
ATOM   1914  CB  LEU A 239     -19.187 -12.520 -40.630  1.00  0.74           C  
ATOM   1915  O   LEU A 239     -16.460 -13.700 -41.600  1.00  0.73           O  
ATOM   1916  CG  LEU A 239     -20.502 -12.576 -39.851  1.00  0.73           C  
ATOM   1917  CD1 LEU A 239     -20.647 -11.341 -38.967  1.00  0.70           C  
ATOM   1918  CD2 LEU A 239     -21.684 -12.697 -40.807  1.00  0.71           C  
ATOM   1919  N   THR A 240     -17.440 -13.494 -43.618  1.00  0.73           N  
ATOM   1920  CA  THR A 240     -16.242 -13.292 -44.426  1.00  0.76           C  
ATOM   1921  C   THR A 240     -16.342 -11.996 -45.226  1.00  0.74           C  
ATOM   1922  CB  THR A 240     -16.009 -14.474 -45.385  1.00  0.71           C  
ATOM   1923  O   THR A 240     -17.416 -11.648 -45.723  1.00  0.71           O  
ATOM   1924  CG2 THR A 240     -14.663 -14.353 -46.090  1.00  0.60           C  
ATOM   1925  OG1 THR A 240     -16.038 -15.698 -44.641  1.00  0.66           O  
ATOM   1926  N   VAL A 241     -15.422 -11.142 -45.207  1.00  0.75           N  
ATOM   1927  CA  VAL A 241     -15.299  -9.925 -46.001  1.00  0.76           C  
ATOM   1928  C   VAL A 241     -13.916  -9.867 -46.646  1.00  0.74           C  
ATOM   1929  CB  VAL A 241     -15.541  -8.661 -45.145  1.00  0.73           C  
ATOM   1930  O   VAL A 241     -12.918 -10.237 -46.024  1.00  0.71           O  
ATOM   1931  CG1 VAL A 241     -14.456  -8.515 -44.080  1.00  0.68           C  
ATOM   1932  CG2 VAL A 241     -15.595  -7.419 -46.032  1.00  0.67           C  
ATOM   1933  N   GLY A 242     -13.916  -9.617 -48.067  1.00  0.76           N  
ATOM   1934  CA  GLY A 242     -12.721  -9.572 -48.896  1.00  0.76           C  
ATOM   1935  C   GLY A 242     -12.520 -10.830 -49.719  1.00  0.74           C  
ATOM   1936  O   GLY A 242     -13.465 -11.588 -49.947  1.00  0.69           O  
ATOM   1937  N   MET A 243     -11.268 -10.935 -50.314  1.00  0.61           N  
ATOM   1938  CA  MET A 243     -10.943 -12.065 -51.181  1.00  0.63           C  
ATOM   1939  C   MET A 243     -10.673 -13.320 -50.359  1.00  0.60           C  
ATOM   1940  CB  MET A 243      -9.731 -11.741 -52.056  1.00  0.59           C  
ATOM   1941  O   MET A 243     -10.004 -13.259 -49.325  1.00  0.58           O  
ATOM   1942  CG  MET A 243      -9.959 -10.586 -53.017  1.00  0.55           C  
ATOM   1943  SD  MET A 243      -8.495 -10.247 -54.070  1.00  0.56           S  
ATOM   1944  CE  MET A 243      -8.416 -11.795 -55.015  1.00  0.51           C  
ATOM   1945  N   THR A 244     -11.260 -14.429 -50.553  1.00  0.57           N  
ATOM   1946  CA  THR A 244     -10.929 -15.758 -50.051  1.00  0.57           C  
ATOM   1947  C   THR A 244      -9.576 -16.217 -50.587  1.00  0.56           C  
ATOM   1948  CB  THR A 244     -12.010 -16.785 -50.433  1.00  0.54           C  
ATOM   1949  O   THR A 244      -8.996 -17.181 -50.082  1.00  0.54           O  
ATOM   1950  CG2 THR A 244     -13.323 -16.496 -49.712  1.00  0.49           C  
ATOM   1951  OG1 THR A 244     -12.233 -16.732 -51.848  1.00  0.52           O  
ATOM   1952  N   THR A 245      -9.239 -15.500 -51.598  1.00  0.50           N  
ATOM   1953  CA  THR A 245      -7.969 -15.805 -52.246  1.00  0.50           C  
ATOM   1954  C   THR A 245      -6.913 -14.764 -51.883  1.00  0.49           C  
ATOM   1955  CB  THR A 245      -8.124 -15.869 -53.777  1.00  0.45           C  
ATOM   1956  O   THR A 245      -7.080 -13.577 -52.168  1.00  0.46           O  
ATOM   1957  CG2 THR A 245      -8.901 -17.112 -54.199  1.00  0.38           C  
ATOM   1958  OG1 THR A 245      -8.825 -14.704 -54.230  1.00  0.44           O  
ATOM   1959  N   GLY A 246      -6.202 -15.153 -50.767  1.00  0.56           N  
ATOM   1960  CA  GLY A 246      -5.120 -14.407 -50.144  1.00  0.56           C  
ATOM   1961  C   GLY A 246      -5.125 -14.502 -48.630  1.00  0.56           C  
ATOM   1962  O   GLY A 246      -5.772 -15.384 -48.060  1.00  0.52           O  
ATOM   1963  N   ARG A 247      -4.253 -13.941 -48.009  1.00  0.61           N  
ATOM   1964  CA  ARG A 247      -4.158 -14.004 -46.555  1.00  0.61           C  
ATOM   1965  C   ARG A 247      -5.438 -13.496 -45.900  1.00  0.62           C  
ATOM   1966  CB  ARG A 247      -2.959 -13.195 -46.058  1.00  0.58           C  
ATOM   1967  O   ARG A 247      -5.745 -12.304 -45.966  1.00  0.60           O  
ATOM   1968  CG  ARG A 247      -1.626 -13.912 -46.209  1.00  0.57           C  
ATOM   1969  CD  ARG A 247      -0.475 -13.086 -45.652  1.00  0.57           C  
ATOM   1970  NE  ARG A 247       0.819 -13.595 -46.099  1.00  0.48           N  
ATOM   1971  NH1 ARG A 247       2.054 -11.904 -45.122  1.00  0.37           N  
ATOM   1972  NH2 ARG A 247       3.107 -13.570 -46.292  1.00  0.32           N  
ATOM   1973  CZ  ARG A 247       1.990 -13.022 -45.836  1.00  0.48           C  
ATOM   1974  N   SER A 248      -6.326 -14.477 -45.657  1.00  0.67           N  
ATOM   1975  CA  SER A 248      -7.529 -14.134 -44.905  1.00  0.67           C  
ATOM   1976  C   SER A 248      -7.258 -14.119 -43.404  1.00  0.67           C  
ATOM   1977  CB  SER A 248      -8.656 -15.119 -45.218  1.00  0.64           C  
ATOM   1978  O   SER A 248      -6.566 -14.997 -42.884  1.00  0.65           O  
ATOM   1979  OG  SER A 248      -9.665 -15.062 -44.223  1.00  0.61           O  
ATOM   1980  N   LEU A 249      -7.555 -13.143 -42.652  1.00  0.73           N  
ATOM   1981  CA  LEU A 249      -7.556 -12.948 -41.206  1.00  0.74           C  
ATOM   1982  C   LEU A 249      -8.785 -13.593 -40.572  1.00  0.74           C  
ATOM   1983  CB  LEU A 249      -7.515 -11.456 -40.865  1.00  0.72           C  
ATOM   1984  O   LEU A 249      -9.917 -13.279 -40.945  1.00  0.72           O  
ATOM   1985  CG  LEU A 249      -7.489 -11.101 -39.378  1.00  0.68           C  
ATOM   1986  CD1 LEU A 249      -6.177 -11.557 -38.747  1.00  0.65           C  
ATOM   1987  CD2 LEU A 249      -7.689  -9.602 -39.182  1.00  0.66           C  
ATOM   1988  N   GLU A 250      -8.488 -14.726 -39.813  1.00  0.70           N  
ATOM   1989  CA  GLU A 250      -9.566 -15.373 -39.071  1.00  0.71           C  
ATOM   1990  C   GLU A 250      -9.768 -14.718 -37.708  1.00  0.70           C  
ATOM   1991  CB  GLU A 250      -9.279 -16.867 -38.900  1.00  0.67           C  
ATOM   1992  O   GLU A 250      -8.829 -14.620 -36.915  1.00  0.68           O  
ATOM   1993  CG  GLU A 250      -9.394 -17.667 -40.190  1.00  0.63           C  
ATOM   1994  CD  GLU A 250      -9.218 -19.163 -39.985  1.00  0.63           C  
ATOM   1995  OE1 GLU A 250      -8.913 -19.589 -38.848  1.00  0.62           O  
ATOM   1996  OE2 GLU A 250      -9.387 -19.916 -40.970  1.00  0.57           O  
ATOM   1997  N   LEU A 251     -10.988 -14.176 -37.445  1.00  0.76           N  
ATOM   1998  CA  LEU A 251     -11.388 -13.554 -36.188  1.00  0.77           C  
ATOM   1999  C   LEU A 251     -12.465 -14.379 -35.492  1.00  0.76           C  
ATOM   2000  CB  LEU A 251     -11.895 -12.131 -36.432  1.00  0.75           C  
ATOM   2001  O   LEU A 251     -13.315 -14.981 -36.152  1.00  0.74           O  
ATOM   2002  CG  LEU A 251     -10.915 -11.167 -37.102  1.00  0.73           C  
ATOM   2003  CD1 LEU A 251     -11.588  -9.823 -37.362  1.00  0.70           C  
ATOM   2004  CD2 LEU A 251      -9.668 -10.989 -36.243  1.00  0.71           C  
ATOM   2005  N   ASP A 252     -12.287 -14.707 -34.152  1.00  0.72           N  
ATOM   2006  CA  ASP A 252     -13.295 -15.321 -33.294  1.00  0.73           C  
ATOM   2007  C   ASP A 252     -13.999 -14.271 -32.437  1.00  0.71           C  
ATOM   2008  CB  ASP A 252     -12.663 -16.390 -32.401  1.00  0.69           C  
ATOM   2009  O   ASP A 252     -13.419 -13.752 -31.481  1.00  0.67           O  
ATOM   2010  CG  ASP A 252     -13.688 -17.299 -31.746  1.00  0.64           C  
ATOM   2011  OD1 ASP A 252     -14.904 -17.091 -31.947  1.00  0.61           O  
ATOM   2012  OD2 ASP A 252     -13.276 -18.229 -31.019  1.00  0.66           O  
ATOM   2013  N   ASN A 253     -15.134 -13.589 -32.977  1.00  0.78           N  
ATOM   2014  CA  ASN A 253     -15.862 -12.512 -32.316  1.00  0.79           C  
ATOM   2015  C   ASN A 253     -17.371 -12.672 -32.479  1.00  0.78           C  
ATOM   2016  CB  ASN A 253     -15.412 -11.151 -32.852  1.00  0.77           C  
ATOM   2017  O   ASN A 253     -17.901 -12.509 -33.579  1.00  0.75           O  
ATOM   2018  CG  ASN A 253     -16.008  -9.992 -32.078  1.00  0.75           C  
ATOM   2019  ND2 ASN A 253     -15.282  -8.882 -32.020  1.00  0.78           N  
ATOM   2020  OD1 ASN A 253     -17.112 -10.094 -31.537  1.00  0.77           O  
ATOM   2021  N   VAL A 254     -17.975 -13.100 -31.369  1.00  0.73           N  
ATOM   2022  CA  VAL A 254     -19.393 -13.447 -31.375  1.00  0.73           C  
ATOM   2023  C   VAL A 254     -20.234 -12.180 -31.512  1.00  0.72           C  
ATOM   2024  CB  VAL A 254     -19.794 -14.217 -30.097  1.00  0.70           C  
ATOM   2025  O   VAL A 254     -21.436 -12.252 -31.781  1.00  0.70           O  
ATOM   2026  CG1 VAL A 254     -19.085 -15.569 -30.036  1.00  0.64           C  
ATOM   2027  CG2 VAL A 254     -19.477 -13.388 -28.853  1.00  0.64           C  
ATOM   2028  N   PHE A 255     -19.637 -10.983 -31.439  1.00  0.77           N  
ATOM   2029  CA  PHE A 255     -20.364  -9.719 -31.422  1.00  0.78           C  
ATOM   2030  C   PHE A 255     -20.235  -9.001 -32.760  1.00  0.77           C  
ATOM   2031  CB  PHE A 255     -19.854  -8.819 -30.292  1.00  0.76           C  
ATOM   2032  O   PHE A 255     -20.959  -8.040 -33.027  1.00  0.74           O  
ATOM   2033  CG  PHE A 255     -19.951  -9.445 -28.927  1.00  0.74           C  
ATOM   2034  CD1 PHE A 255     -21.177  -9.555 -28.283  1.00  0.72           C  
ATOM   2035  CD2 PHE A 255     -18.814  -9.923 -28.287  1.00  0.73           C  
ATOM   2036  CE1 PHE A 255     -21.270 -10.134 -27.019  1.00  0.74           C  
ATOM   2037  CE2 PHE A 255     -18.899 -10.502 -27.024  1.00  0.74           C  
ATOM   2038  CZ  PHE A 255     -20.127 -10.606 -26.392  1.00  0.71           C  
ATOM   2039  N   ILE A 256     -19.378  -9.437 -33.729  1.00  0.76           N  
ATOM   2040  CA  ILE A 256     -19.127  -8.715 -34.972  1.00  0.76           C  
ATOM   2041  C   ILE A 256     -20.276  -8.957 -35.950  1.00  0.75           C  
ATOM   2042  CB  ILE A 256     -17.784  -9.136 -35.609  1.00  0.74           C  
ATOM   2043  O   ILE A 256     -20.735 -10.090 -36.110  1.00  0.73           O  
ATOM   2044  CG1 ILE A 256     -17.293  -8.058 -36.583  1.00  0.70           C  
ATOM   2045  CG2 ILE A 256     -17.921 -10.489 -36.314  1.00  0.70           C  
ATOM   2046  CD1 ILE A 256     -15.824  -8.188 -36.961  1.00  0.68           C  
ATOM   2047  N   THR A 257     -20.835  -7.837 -36.447  1.00  0.76           N  
ATOM   2048  CA  THR A 257     -21.829  -7.847 -37.514  1.00  0.77           C  
ATOM   2049  C   THR A 257     -21.156  -7.771 -38.881  1.00  0.77           C  
ATOM   2050  CB  THR A 257     -22.823  -6.680 -37.363  1.00  0.75           C  
ATOM   2051  O   THR A 257     -19.984  -7.404 -38.982  1.00  0.76           O  
ATOM   2052  CG2 THR A 257     -23.467  -6.682 -35.980  1.00  0.70           C  
ATOM   2053  OG1 THR A 257     -22.128  -5.441 -37.553  1.00  0.72           O  
ATOM   2054  N   GLN A 258     -21.807  -8.110 -40.053  1.00  0.75           N  
ATOM   2055  CA  GLN A 258     -21.269  -8.017 -41.406  1.00  0.76           C  
ATOM   2056  C   GLN A 258     -20.802  -6.597 -41.716  1.00  0.76           C  
ATOM   2057  CB  GLN A 258     -22.312  -8.462 -42.432  1.00  0.73           C  
ATOM   2058  O   GLN A 258     -19.760  -6.404 -42.346  1.00  0.74           O  
ATOM   2059  CG  GLN A 258     -21.766  -8.596 -43.847  1.00  0.70           C  
ATOM   2060  CD  GLN A 258     -20.739  -9.704 -43.977  1.00  0.69           C  
ATOM   2061  NE2 GLN A 258     -19.553  -9.359 -44.466  1.00  0.65           N  
ATOM   2062  OE1 GLN A 258     -21.009 -10.862 -43.639  1.00  0.72           O  
ATOM   2063  N   SER A 259     -21.671  -5.630 -41.173  1.00  0.72           N  
ATOM   2064  CA  SER A 259     -21.284  -4.242 -41.399  1.00  0.73           C  
ATOM   2065  C   SER A 259     -19.984  -3.905 -40.676  1.00  0.72           C  
ATOM   2066  CB  SER A 259     -22.393  -3.294 -40.940  1.00  0.70           C  
ATOM   2067  O   SER A 259     -19.093  -3.276 -41.250  1.00  0.71           O  
ATOM   2068  OG  SER A 259     -22.043  -2.665 -39.719  1.00  0.65           O  
ATOM   2069  N   ALA A 260     -19.749  -4.379 -39.431  1.00  0.76           N  
ATOM   2070  CA  ALA A 260     -18.519  -4.155 -38.676  1.00  0.77           C  
ATOM   2071  C   ALA A 260     -17.348  -4.910 -39.299  1.00  0.77           C  
ATOM   2072  CB  ALA A 260     -18.704  -4.574 -37.220  1.00  0.75           C  
ATOM   2073  O   ALA A 260     -16.232  -4.390 -39.367  1.00  0.75           O  
ATOM   2074  N   LEU A 261     -17.611  -6.108 -39.897  1.00  0.78           N  
ATOM   2075  CA  LEU A 261     -16.601  -6.939 -40.543  1.00  0.78           C  
ATOM   2076  C   LEU A 261     -16.154  -6.323 -41.864  1.00  0.78           C  
ATOM   2077  CB  LEU A 261     -17.141  -8.352 -40.781  1.00  0.76           C  
ATOM   2078  O   LEU A 261     -14.965  -6.337 -42.190  1.00  0.77           O  
ATOM   2079  CG  LEU A 261     -16.130  -9.390 -41.272  1.00  0.74           C  
ATOM   2080  CD1 LEU A 261     -15.103  -9.685 -40.184  1.00  0.71           C  
ATOM   2081  CD2 LEU A 261     -16.842 -10.667 -41.703  1.00  0.71           C  
ATOM   2082  N   ASN A 262     -17.129  -5.646 -42.605  1.00  0.76           N  
ATOM   2083  CA  ASN A 262     -16.789  -4.896 -43.809  1.00  0.77           C  
ATOM   2084  C   ASN A 262     -15.916  -3.686 -43.489  1.00  0.76           C  
ATOM   2085  CB  ASN A 262     -18.058  -4.456 -44.543  1.00  0.74           C  
ATOM   2086  O   ASN A 262     -14.910  -3.447 -44.159  1.00  0.74           O  
ATOM   2087  CG  ASN A 262     -18.780  -5.613 -45.206  1.00  0.70           C  
ATOM   2088  ND2 ASN A 262     -20.042  -5.399 -45.560  1.00  0.69           N  
ATOM   2089  OD1 ASN A 262     -18.209  -6.690 -45.397  1.00  0.69           O  
ATOM   2090  N   ASP A 263     -16.264  -2.945 -42.409  1.00  0.77           N  
ATOM   2091  CA  ASP A 263     -15.503  -1.764 -42.012  1.00  0.77           C  
ATOM   2092  C   ASP A 263     -14.107  -2.148 -41.526  1.00  0.77           C  
ATOM   2093  CB  ASP A 263     -16.245  -0.989 -40.921  1.00  0.75           C  
ATOM   2094  O   ASP A 263     -13.129  -1.460 -41.826  1.00  0.75           O  
ATOM   2095  CG  ASP A 263     -17.504  -0.309 -41.429  1.00  0.72           C  
ATOM   2096  OD1 ASP A 263     -17.664  -0.162 -42.660  1.00  0.71           O  
ATOM   2097  OD2 ASP A 263     -18.343   0.086 -40.590  1.00  0.72           O  
ATOM   2098  N   LEU A 264     -14.019  -3.308 -40.931  1.00  0.77           N  
ATOM   2099  CA  LEU A 264     -12.745  -3.827 -40.446  1.00  0.77           C  
ATOM   2100  C   LEU A 264     -11.871  -4.293 -41.606  1.00  0.77           C  
ATOM   2101  CB  LEU A 264     -12.973  -4.982 -39.468  1.00  0.76           C  
ATOM   2102  O   LEU A 264     -10.676  -3.992 -41.649  1.00  0.75           O  
ATOM   2103  CG  LEU A 264     -11.723  -5.585 -38.827  1.00  0.73           C  
ATOM   2104  CD1 LEU A 264     -11.003  -4.539 -37.981  1.00  0.70           C  
ATOM   2105  CD2 LEU A 264     -12.088  -6.802 -37.984  1.00  0.71           C  
ATOM   2106  N   TYR A 265     -12.454  -4.916 -42.634  1.00  0.75           N  
ATOM   2107  CA  TYR A 265     -11.728  -5.376 -43.812  1.00  0.76           C  
ATOM   2108  C   TYR A 265     -11.166  -4.199 -44.601  1.00  0.75           C  
ATOM   2109  CB  TYR A 265     -12.638  -6.219 -44.710  1.00  0.73           C  
ATOM   2110  O   TYR A 265      -9.998  -4.209 -44.996  1.00  0.73           O  
ATOM   2111  CG  TYR A 265     -12.026  -6.560 -46.047  1.00  0.73           C  
ATOM   2112  CD1 TYR A 265     -10.975  -7.470 -46.142  1.00  0.72           C  
ATOM   2113  CD2 TYR A 265     -12.495  -5.972 -47.217  1.00  0.73           C  
ATOM   2114  CE1 TYR A 265     -10.406  -7.786 -47.371  1.00  0.74           C  
ATOM   2115  CE2 TYR A 265     -11.933  -6.280 -48.452  1.00  0.73           C  
ATOM   2116  OH  TYR A 265     -10.332  -7.496 -49.738  1.00  0.71           O  
ATOM   2117  CZ  TYR A 265     -10.892  -7.187 -48.519  1.00  0.71           C  
ATOM   2118  N   TYR A 266     -11.983  -3.075 -44.695  1.00  0.73           N  
ATOM   2119  CA  TYR A 266     -11.543  -1.899 -45.436  1.00  0.74           C  
ATOM   2120  C   TYR A 266     -10.424  -1.175 -44.696  1.00  0.72           C  
ATOM   2121  CB  TYR A 266     -12.716  -0.943 -45.674  1.00  0.71           C  
ATOM   2122  O   TYR A 266      -9.557  -0.558 -45.320  1.00  0.69           O  
ATOM   2123  CG  TYR A 266     -13.530  -1.273 -46.901  1.00  0.66           C  
ATOM   2124  CD1 TYR A 266     -13.010  -1.078 -48.179  1.00  0.61           C  
ATOM   2125  CD2 TYR A 266     -14.820  -1.780 -46.785  1.00  0.62           C  
ATOM   2126  CE1 TYR A 266     -13.757  -1.380 -49.313  1.00  0.58           C  
ATOM   2127  CE2 TYR A 266     -15.576  -2.086 -47.912  1.00  0.59           C  
ATOM   2128  OH  TYR A 266     -15.781  -2.183 -50.289  1.00  0.48           O  
ATOM   2129  CZ  TYR A 266     -15.037  -1.883 -49.170  1.00  0.57           C  
ATOM   2130  N   LYS A 267     -10.469  -1.370 -43.473  1.00  0.73           N  
ATOM   2131  CA  LYS A 267      -9.437  -0.736 -42.657  1.00  0.73           C  
ATOM   2132  C   LYS A 267      -8.149  -1.556 -42.665  1.00  0.72           C  
ATOM   2133  CB  LYS A 267      -9.929  -0.547 -41.221  1.00  0.71           C  
ATOM   2134  O   LYS A 267      -7.051  -0.996 -42.700  1.00  0.69           O  
ATOM   2135  CG  LYS A 267      -9.029   0.336 -40.370  1.00  0.67           C  
ATOM   2136  CD  LYS A 267      -9.648   0.618 -39.007  1.00  0.65           C  
ATOM   2137  CE  LYS A 267      -8.741   1.487 -38.148  1.00  0.60           C  
ATOM   2138  NZ  LYS A 267      -9.342   1.760 -36.808  1.00  0.54           N  
ATOM   2139  N   LEU A 268      -8.150  -2.865 -42.747  1.00  0.75           N  
ATOM   2140  CA  LEU A 268      -7.003  -3.749 -42.574  1.00  0.75           C  
ATOM   2141  C   LEU A 268      -6.453  -4.196 -43.925  1.00  0.75           C  
ATOM   2142  CB  LEU A 268      -7.390  -4.972 -41.738  1.00  0.73           C  
ATOM   2143  O   LEU A 268      -5.292  -4.599 -44.024  1.00  0.73           O  
ATOM   2144  CG  LEU A 268      -7.727  -4.710 -40.269  1.00  0.72           C  
ATOM   2145  CD1 LEU A 268      -8.164  -6.001 -39.587  1.00  0.69           C  
ATOM   2146  CD2 LEU A 268      -6.531  -4.096 -39.548  1.00  0.70           C  
ATOM   2147  N   LYS A 269      -7.328  -4.068 -45.149  1.00  0.71           N  
ATOM   2148  CA  LYS A 269      -6.860  -4.438 -46.481  1.00  0.71           C  
ATOM   2149  C   LYS A 269      -5.659  -3.593 -46.897  1.00  0.70           C  
ATOM   2150  CB  LYS A 269      -7.985  -4.290 -47.507  1.00  0.68           C  
ATOM   2151  O   LYS A 269      -4.826  -4.036 -47.690  1.00  0.67           O  
ATOM   2152  CG  LYS A 269      -8.299  -2.848 -47.877  1.00  0.66           C  
ATOM   2153  CD  LYS A 269      -9.378  -2.769 -48.949  1.00  0.65           C  
ATOM   2154  CE  LYS A 269      -9.738  -1.326 -49.275  1.00  0.62           C  
ATOM   2155  NZ  LYS A 269     -10.693  -1.238 -50.420  1.00  0.58           N  
ATOM   2156  N   ASN A 270      -5.589  -2.349 -46.290  1.00  0.70           N  
ATOM   2157  CA  ASN A 270      -4.496  -1.443 -46.625  1.00  0.70           C  
ATOM   2158  C   ASN A 270      -3.323  -1.598 -45.660  1.00  0.70           C  
ATOM   2159  CB  ASN A 270      -4.985   0.007 -46.638  1.00  0.67           C  
ATOM   2160  O   ASN A 270      -2.356  -0.838 -45.725  1.00  0.67           O  
ATOM   2161  CG  ASN A 270      -5.991   0.273 -47.740  1.00  0.64           C  
ATOM   2162  ND2 ASN A 270      -6.900   1.211 -47.498  1.00  0.64           N  
ATOM   2163  OD1 ASN A 270      -5.954  -0.359 -48.799  1.00  0.63           O  
ATOM   2164  N   LEU A 271      -3.267  -2.688 -44.779  1.00  0.71           N  
ATOM   2165  CA  LEU A 271      -2.161  -2.980 -43.874  1.00  0.71           C  
ATOM   2166  C   LEU A 271      -1.168  -3.939 -44.522  1.00  0.71           C  
ATOM   2167  CB  LEU A 271      -2.684  -3.576 -42.564  1.00  0.69           C  
ATOM   2168  O   LEU A 271      -1.406  -5.148 -44.569  1.00  0.67           O  
ATOM   2169  CG  LEU A 271      -1.642  -3.836 -41.475  1.00  0.65           C  
ATOM   2170  CD1 LEU A 271      -1.100  -2.517 -40.934  1.00  0.63           C  
ATOM   2171  CD2 LEU A 271      -2.241  -4.675 -40.351  1.00  0.63           C  
ATOM   2172  N   THR A 272      -0.217  -3.359 -45.436  1.00  0.70           N  
ATOM   2173  CA  THR A 272       0.848  -4.078 -46.126  1.00  0.71           C  
ATOM   2174  C   THR A 272       2.206  -3.753 -45.512  1.00  0.70           C  
ATOM   2175  CB  THR A 272       0.867  -3.741 -47.629  1.00  0.68           C  
ATOM   2176  O   THR A 272       2.501  -2.592 -45.222  1.00  0.69           O  
ATOM   2177  CG2 THR A 272      -0.361  -4.307 -48.335  1.00  0.62           C  
ATOM   2178  OG1 THR A 272       0.884  -2.317 -47.793  1.00  0.67           O  
ATOM   2179  N   TYR A 273       2.866  -4.813 -44.895  1.00  0.73           N  
ATOM   2180  CA  TYR A 273       4.224  -4.635 -44.392  1.00  0.74           C  
ATOM   2181  C   TYR A 273       5.027  -5.925 -44.520  1.00  0.73           C  
ATOM   2182  CB  TYR A 273       4.200  -4.179 -42.930  1.00  0.71           C  
ATOM   2183  O   TYR A 273       4.454  -7.009 -44.652  1.00  0.70           O  
ATOM   2184  CG  TYR A 273       3.646  -5.212 -41.980  1.00  0.69           C  
ATOM   2185  CD1 TYR A 273       2.278  -5.294 -41.729  1.00  0.67           C  
ATOM   2186  CD2 TYR A 273       4.488  -6.108 -41.331  1.00  0.69           C  
ATOM   2187  CE1 TYR A 273       1.763  -6.244 -40.853  1.00  0.68           C  
ATOM   2188  CE2 TYR A 273       3.985  -7.062 -40.452  1.00  0.69           C  
ATOM   2189  OH  TYR A 273       2.118  -8.064 -39.352  1.00  0.63           O  
ATOM   2190  CZ  TYR A 273       2.623  -7.122 -40.221  1.00  0.63           C  
ATOM   2191  N   TYR A 274       6.406  -6.009 -44.738  1.00  0.71           N  
ATOM   2192  CA  TYR A 274       7.288  -7.171 -44.784  1.00  0.72           C  
ATOM   2193  C   TYR A 274       7.569  -7.698 -43.382  1.00  0.71           C  
ATOM   2194  CB  TYR A 274       8.604  -6.819 -45.483  1.00  0.68           C  
ATOM   2195  O   TYR A 274       8.062  -6.963 -42.523  1.00  0.69           O  
ATOM   2196  CG  TYR A 274       8.440  -6.455 -46.939  1.00  0.65           C  
ATOM   2197  CD1 TYR A 274       8.277  -7.441 -47.909  1.00  0.61           C  
ATOM   2198  CD2 TYR A 274       8.449  -5.126 -47.346  1.00  0.63           C  
ATOM   2199  CE1 TYR A 274       8.127  -7.110 -49.252  1.00  0.60           C  
ATOM   2200  CE2 TYR A 274       8.300  -4.783 -48.686  1.00  0.62           C  
ATOM   2201  OH  TYR A 274       7.992  -5.447 -50.958  1.00  0.58           O  
ATOM   2202  CZ  TYR A 274       8.140  -5.781 -49.630  1.00  0.55           C  
ATOM   2203  N   PRO A 275       6.972  -8.908 -43.135  1.00  0.74           N  
ATOM   2204  CA  PRO A 275       7.335  -9.500 -41.845  1.00  0.74           C  
ATOM   2205  C   PRO A 275       8.841  -9.487 -41.593  1.00  0.74           C  
ATOM   2206  CB  PRO A 275       6.812 -10.934 -41.956  1.00  0.72           C  
ATOM   2207  O   PRO A 275       9.628  -9.684 -42.522  1.00  0.74           O  
ATOM   2208  CG  PRO A 275       5.734 -10.869 -42.990  1.00  0.70           C  
ATOM   2209  CD  PRO A 275       6.114  -9.834 -44.010  1.00  0.69           C  
ATOM   2210  N   TYR A 276       9.201  -9.098 -40.426  1.00  0.77           N  
ATOM   2211  CA  TYR A 276      10.606  -8.964 -40.057  1.00  0.77           C  
ATOM   2212  C   TYR A 276      10.817  -9.292 -38.583  1.00  0.77           C  
ATOM   2213  CB  TYR A 276      11.107  -7.547 -40.353  1.00  0.75           C  
ATOM   2214  O   TYR A 276       9.887  -9.192 -37.780  1.00  0.75           O  
ATOM   2215  CG  TYR A 276      10.620  -6.512 -39.368  1.00  0.74           C  
ATOM   2216  CD1 TYR A 276       9.326  -6.001 -39.447  1.00  0.72           C  
ATOM   2217  CD2 TYR A 276      11.451  -6.043 -38.357  1.00  0.73           C  
ATOM   2218  CE1 TYR A 276       8.873  -5.046 -38.543  1.00  0.72           C  
ATOM   2219  CE2 TYR A 276      11.009  -5.088 -37.447  1.00  0.72           C  
ATOM   2220  OH  TYR A 276       9.278  -3.652 -36.650  1.00  0.68           O  
ATOM   2221  CZ  TYR A 276       9.721  -4.597 -37.548  1.00  0.65           C  
ATOM   2222  N   ASN A 277      11.974  -9.925 -38.232  1.00  0.77           N  
ATOM   2223  CA  ASN A 277      12.539 -10.082 -36.896  1.00  0.79           C  
ATOM   2224  C   ASN A 277      13.879  -9.364 -36.766  1.00  0.78           C  
ATOM   2225  CB  ASN A 277      12.695 -11.564 -36.550  1.00  0.75           C  
ATOM   2226  O   ASN A 277      14.770  -9.549 -37.596  1.00  0.75           O  
ATOM   2227  CG  ASN A 277      12.760 -11.811 -35.056  1.00  0.68           C  
ATOM   2228  ND2 ASN A 277      11.913 -12.709 -34.566  1.00  0.64           N  
ATOM   2229  OD1 ASN A 277      13.565 -11.200 -34.348  1.00  0.64           O  
ATOM   2230  N   LEU A 278      13.991  -8.484 -35.775  1.00  0.80           N  
ATOM   2231  CA  LEU A 278      15.167  -7.628 -35.662  1.00  0.80           C  
ATOM   2232  C   LEU A 278      15.622  -7.517 -34.211  1.00  0.80           C  
ATOM   2233  CB  LEU A 278      14.872  -6.235 -36.225  1.00  0.79           C  
ATOM   2234  O   LEU A 278      14.854  -7.091 -33.346  1.00  0.79           O  
ATOM   2235  CG  LEU A 278      15.976  -5.189 -36.060  1.00  0.77           C  
ATOM   2236  CD1 LEU A 278      17.218  -5.602 -36.843  1.00  0.74           C  
ATOM   2237  CD2 LEU A 278      15.485  -3.817 -36.510  1.00  0.75           C  
ATOM   2238  N   ASN A 279      16.802  -8.049 -33.862  1.00  0.74           N  
ATOM   2239  CA  ASN A 279      17.528  -7.745 -32.633  1.00  0.75           C  
ATOM   2240  C   ASN A 279      18.317  -6.445 -32.755  1.00  0.74           C  
ATOM   2241  CB  ASN A 279      18.461  -8.900 -32.262  1.00  0.71           C  
ATOM   2242  O   ASN A 279      19.034  -6.239 -33.736  1.00  0.72           O  
ATOM   2243  CG  ASN A 279      17.720 -10.204 -32.047  1.00  0.67           C  
ATOM   2244  ND2 ASN A 279      18.093 -11.230 -32.803  1.00  0.68           N  
ATOM   2245  OD1 ASN A 279      16.818 -10.290 -31.209  1.00  0.68           O  
ATOM   2246  N   TYR A 280      17.957  -5.469 -31.773  1.00  0.75           N  
ATOM   2247  CA  TYR A 280      18.609  -4.164 -31.765  1.00  0.76           C  
ATOM   2248  C   TYR A 280      18.842  -3.680 -30.338  1.00  0.75           C  
ATOM   2249  CB  TYR A 280      17.770  -3.138 -32.533  1.00  0.73           C  
ATOM   2250  O   TYR A 280      18.333  -4.272 -29.384  1.00  0.71           O  
ATOM   2251  CG  TYR A 280      16.555  -2.658 -31.776  1.00  0.71           C  
ATOM   2252  CD1 TYR A 280      15.484  -3.513 -31.524  1.00  0.68           C  
ATOM   2253  CD2 TYR A 280      16.475  -1.349 -31.313  1.00  0.69           C  
ATOM   2254  CE1 TYR A 280      14.362  -3.075 -30.829  1.00  0.68           C  
ATOM   2255  CE2 TYR A 280      15.358  -0.900 -30.617  1.00  0.70           C  
ATOM   2256  OH  TYR A 280      13.200  -1.329 -29.691  1.00  0.56           O  
ATOM   2257  CZ  TYR A 280      14.309  -1.769 -30.380  1.00  0.64           C  
ATOM   2258  N   GLN A 281      19.834  -2.714 -30.109  1.00  0.72           N  
ATOM   2259  CA  GLN A 281      20.240  -2.212 -28.801  1.00  0.73           C  
ATOM   2260  C   GLN A 281      19.093  -1.475 -28.114  1.00  0.70           C  
ATOM   2261  CB  GLN A 281      21.453  -1.289 -28.933  1.00  0.67           C  
ATOM   2262  O   GLN A 281      19.236  -1.013 -26.981  1.00  0.64           O  
ATOM   2263  CG  GLN A 281      22.778  -1.964 -28.609  1.00  0.61           C  
ATOM   2264  CD  GLN A 281      23.965  -1.030 -28.756  1.00  0.60           C  
ATOM   2265  NE2 GLN A 281      25.154  -1.528 -28.435  1.00  0.50           N  
ATOM   2266  OE1 GLN A 281      23.814   0.129 -29.155  1.00  0.62           O  
ATOM   2267  N   GLY A 282      17.832  -1.698 -28.515  1.00  0.68           N  
ATOM   2268  CA  GLY A 282      16.595  -1.237 -27.905  1.00  0.67           C  
ATOM   2269  C   GLY A 282      16.429   0.270 -27.959  1.00  0.68           C  
ATOM   2270  O   GLY A 282      17.398   1.013 -27.792  1.00  0.65           O  
ATOM   2271  N   HIS A 283      15.462   0.783 -28.240  1.00  0.74           N  
ATOM   2272  CA  HIS A 283      14.974   2.156 -28.190  1.00  0.75           C  
ATOM   2273  C   HIS A 283      13.889   2.317 -27.130  1.00  0.75           C  
ATOM   2274  CB  HIS A 283      14.440   2.585 -29.558  1.00  0.72           C  
ATOM   2275  O   HIS A 283      12.800   1.752 -27.260  1.00  0.73           O  
ATOM   2276  CG  HIS A 283      14.221   4.060 -29.681  1.00  0.70           C  
ATOM   2277  CD2 HIS A 283      14.852   4.992 -30.433  1.00  0.68           C  
ATOM   2278  ND1 HIS A 283      13.250   4.730 -28.968  1.00  0.71           N  
ATOM   2279  CE1 HIS A 283      13.293   6.015 -29.279  1.00  0.67           C  
ATOM   2280  NE2 HIS A 283      14.256   6.200 -30.165  1.00  0.65           N  
ATOM   2281  N   LEU A 284      14.160   3.001 -26.002  1.00  0.75           N  
ATOM   2282  CA  LEU A 284      13.369   3.019 -24.776  1.00  0.75           C  
ATOM   2283  C   LEU A 284      12.028   3.707 -25.004  1.00  0.74           C  
ATOM   2284  CB  LEU A 284      14.134   3.726 -23.654  1.00  0.72           C  
ATOM   2285  O   LEU A 284      11.066   3.460 -24.273  1.00  0.71           O  
ATOM   2286  CG  LEU A 284      15.354   2.991 -23.097  1.00  0.71           C  
ATOM   2287  CD1 LEU A 284      16.049   3.842 -22.039  1.00  0.68           C  
ATOM   2288  CD2 LEU A 284      14.946   1.640 -22.520  1.00  0.69           C  
ATOM   2289  N   LEU A 285      11.905   4.520 -26.204  1.00  0.76           N  
ATOM   2290  CA  LEU A 285      10.668   5.259 -26.435  1.00  0.76           C  
ATOM   2291  C   LEU A 285       9.845   4.610 -27.542  1.00  0.75           C  
ATOM   2292  CB  LEU A 285      10.973   6.715 -26.796  1.00  0.73           C  
ATOM   2293  O   LEU A 285       8.778   5.110 -27.903  1.00  0.72           O  
ATOM   2294  CG  LEU A 285      11.658   7.553 -25.716  1.00  0.70           C  
ATOM   2295  CD1 LEU A 285      11.920   8.965 -26.227  1.00  0.67           C  
ATOM   2296  CD2 LEU A 285      10.813   7.585 -24.447  1.00  0.68           C  
ATOM   2297  N   LEU A 286      10.280   3.427 -28.049  1.00  0.78           N  
ATOM   2298  CA  LEU A 286       9.537   2.692 -29.067  1.00  0.78           C  
ATOM   2299  C   LEU A 286       8.459   1.821 -28.430  1.00  0.78           C  
ATOM   2300  CB  LEU A 286      10.485   1.823 -29.899  1.00  0.76           C  
ATOM   2301  O   LEU A 286       8.721   1.116 -27.453  1.00  0.76           O  
ATOM   2302  CG  LEU A 286       9.847   1.020 -31.033  1.00  0.74           C  
ATOM   2303  CD1 LEU A 286       9.198   1.956 -32.047  1.00  0.72           C  
ATOM   2304  CD2 LEU A 286      10.886   0.130 -31.708  1.00  0.72           C  
ATOM   2305  N   GLU A 287       7.272   1.968 -28.784  1.00  0.74           N  
ATOM   2306  CA  GLU A 287       6.127   1.248 -28.234  1.00  0.74           C  
ATOM   2307  C   GLU A 287       5.541   0.280 -29.258  1.00  0.74           C  
ATOM   2308  CB  GLU A 287       5.051   2.229 -27.762  1.00  0.72           C  
ATOM   2309  O   GLU A 287       5.643   0.508 -30.466  1.00  0.72           O  
ATOM   2310  CG  GLU A 287       5.497   3.125 -26.616  1.00  0.68           C  
ATOM   2311  CD  GLU A 287       4.386   4.015 -26.083  1.00  0.66           C  
ATOM   2312  OE1 GLU A 287       3.313   4.096 -26.723  1.00  0.66           O  
ATOM   2313  OE2 GLU A 287       4.589   4.637 -25.016  1.00  0.62           O  
ATOM   2314  N   VAL A 288       5.004  -0.832 -28.890  1.00  0.73           N  
ATOM   2315  CA  VAL A 288       4.300  -1.800 -29.724  1.00  0.73           C  
ATOM   2316  C   VAL A 288       3.091  -1.136 -30.378  1.00  0.72           C  
ATOM   2317  CB  VAL A 288       3.854  -3.034 -28.909  1.00  0.71           C  
ATOM   2318  O   VAL A 288       2.378  -0.360 -29.737  1.00  0.69           O  
ATOM   2319  CG1 VAL A 288       3.242  -4.093 -29.824  1.00  0.63           C  
ATOM   2320  CG2 VAL A 288       5.034  -3.614 -28.131  1.00  0.63           C  
ATOM   2321  N   GLY A 289       2.923  -1.104 -31.656  1.00  0.74           N  
ATOM   2322  CA  GLY A 289       1.867  -0.485 -32.440  1.00  0.74           C  
ATOM   2323  C   GLY A 289       2.343   0.708 -33.246  1.00  0.74           C  
ATOM   2324  O   GLY A 289       1.580   1.283 -34.025  1.00  0.72           O  
ATOM   2325  N   GLN A 290       3.517   1.030 -33.146  1.00  0.76           N  
ATOM   2326  CA  GLN A 290       4.083   2.147 -33.894  1.00  0.76           C  
ATOM   2327  C   GLN A 290       4.817   1.659 -35.140  1.00  0.76           C  
ATOM   2328  CB  GLN A 290       5.031   2.960 -33.011  1.00  0.74           C  
ATOM   2329  O   GLN A 290       5.381   0.563 -35.145  1.00  0.74           O  
ATOM   2330  CG  GLN A 290       4.333   3.703 -31.880  1.00  0.73           C  
ATOM   2331  CD  GLN A 290       5.287   4.542 -31.051  1.00  0.71           C  
ATOM   2332  NE2 GLN A 290       4.794   5.661 -30.531  1.00  0.69           N  
ATOM   2333  OE1 GLN A 290       6.458   4.188 -30.880  1.00  0.71           O  
ATOM   2334  N   TRP A 291       4.706   2.268 -36.272  1.00  0.70           N  
ATOM   2335  CA  TRP A 291       5.479   2.039 -37.488  1.00  0.76           C  
ATOM   2336  C   TRP A 291       6.883   2.619 -37.358  1.00  0.70           C  
ATOM   2337  CB  TRP A 291       4.771   2.652 -38.699  1.00  0.67           C  
ATOM   2338  O   TRP A 291       7.049   3.784 -36.989  1.00  0.66           O  
ATOM   2339  CG  TRP A 291       3.513   1.938 -39.095  1.00  0.59           C  
ATOM   2340  CD1 TRP A 291       2.273   2.084 -38.539  1.00  0.49           C  
ATOM   2341  CD2 TRP A 291       3.376   0.961 -40.131  1.00  0.54           C  
ATOM   2342  CE2 TRP A 291       2.022   0.557 -40.148  1.00  0.53           C  
ATOM   2343  CE3 TRP A 291       4.266   0.388 -41.049  1.00  0.71           C  
ATOM   2344  NE1 TRP A 291       1.372   1.256 -39.168  1.00  0.71           N  
ATOM   2345  CH2 TRP A 291       2.431  -0.940 -41.935  1.00  0.65           C  
ATOM   2346  CZ2 TRP A 291       1.538  -0.395 -41.048  1.00  0.70           C  
ATOM   2347  CZ3 TRP A 291       3.783  -0.560 -41.944  1.00  0.63           C  
ATOM   2348  N   VAL A 292       7.765   1.759 -37.463  1.00  0.78           N  
ATOM   2349  CA  VAL A 292       9.154   2.203 -37.485  1.00  0.78           C  
ATOM   2350  C   VAL A 292       9.741   1.996 -38.879  1.00  0.78           C  
ATOM   2351  CB  VAL A 292      10.006   1.458 -36.432  1.00  0.76           C  
ATOM   2352  O   VAL A 292       9.290   1.124 -39.626  1.00  0.76           O  
ATOM   2353  CG1 VAL A 292       9.517   1.776 -35.020  1.00  0.70           C  
ATOM   2354  CG2 VAL A 292       9.970  -0.048 -36.687  1.00  0.70           C  
ATOM   2355  N   THR A 293      10.630   2.814 -39.380  1.00  0.77           N  
ATOM   2356  CA  THR A 293      11.458   2.600 -40.562  1.00  0.78           C  
ATOM   2357  C   THR A 293      12.759   1.894 -40.190  1.00  0.77           C  
ATOM   2358  CB  THR A 293      11.777   3.929 -41.270  1.00  0.76           C  
ATOM   2359  O   THR A 293      13.493   2.355 -39.314  1.00  0.76           O  
ATOM   2360  CG2 THR A 293      12.562   3.694 -42.556  1.00  0.71           C  
ATOM   2361  OG1 THR A 293      10.551   4.600 -41.588  1.00  0.75           O  
ATOM   2362  N   ILE A 294      12.944   0.671 -40.580  1.00  0.78           N  
ATOM   2363  CA  ILE A 294      14.200  -0.053 -40.414  1.00  0.78           C  
ATOM   2364  C   ILE A 294      15.142   0.278 -41.569  1.00  0.77           C  
ATOM   2365  CB  ILE A 294      13.966  -1.579 -40.333  1.00  0.76           C  
ATOM   2366  O   ILE A 294      14.749   0.218 -42.736  1.00  0.75           O  
ATOM   2367  CG1 ILE A 294      13.070  -1.919 -39.137  1.00  0.75           C  
ATOM   2368  CG2 ILE A 294      15.301  -2.326 -40.248  1.00  0.74           C  
ATOM   2369  CD1 ILE A 294      12.662  -3.384 -39.066  1.00  0.73           C  
ATOM   2370  N   GLN A 295      16.293   0.780 -41.428  1.00  0.77           N  
ATOM   2371  CA  GLN A 295      17.359   1.008 -42.398  1.00  0.77           C  
ATOM   2372  C   GLN A 295      18.516   0.036 -42.184  1.00  0.76           C  
ATOM   2373  CB  GLN A 295      17.862   2.450 -42.314  1.00  0.75           C  
ATOM   2374  O   GLN A 295      19.155   0.046 -41.131  1.00  0.74           O  
ATOM   2375  CG  GLN A 295      18.863   2.817 -43.402  1.00  0.71           C  
ATOM   2376  CD  GLN A 295      19.319   4.261 -43.317  1.00  0.70           C  
ATOM   2377  NE2 GLN A 295      19.436   4.915 -44.468  1.00  0.65           N  
ATOM   2378  OE1 GLN A 295      19.565   4.785 -42.226  1.00  0.70           O  
ATOM   2379  N   THR A 296      18.721  -0.990 -42.950  1.00  0.73           N  
ATOM   2380  CA  THR A 296      19.754  -2.017 -42.884  1.00  0.74           C  
ATOM   2381  C   THR A 296      21.133  -1.416 -43.140  1.00  0.73           C  
ATOM   2382  CB  THR A 296      19.486  -3.145 -43.898  1.00  0.71           C  
ATOM   2383  O   THR A 296      21.244  -0.269 -43.578  1.00  0.71           O  
ATOM   2384  CG2 THR A 296      18.042  -3.627 -43.816  1.00  0.66           C  
ATOM   2385  OG1 THR A 296      19.742  -2.659 -45.222  1.00  0.73           O  
ATOM   2386  N   ASN A 297      22.250  -2.254 -42.921  1.00  0.66           N  
ATOM   2387  CA  ASN A 297      23.625  -1.869 -43.224  1.00  0.67           C  
ATOM   2388  C   ASN A 297      23.830  -1.652 -44.721  1.00  0.64           C  
ATOM   2389  CB  ASN A 297      24.605  -2.921 -42.701  1.00  0.63           C  
ATOM   2390  O   ASN A 297      24.784  -0.990 -45.132  1.00  0.61           O  
ATOM   2391  CG  ASN A 297      24.369  -4.291 -43.307  1.00  0.60           C  
ATOM   2392  ND2 ASN A 297      25.396  -5.132 -43.290  1.00  0.59           N  
ATOM   2393  OD1 ASN A 297      23.273  -4.590 -43.788  1.00  0.58           O  
ATOM   2394  N   LYS A 298      22.911  -2.092 -45.640  1.00  0.62           N  
ATOM   2395  CA  LYS A 298      22.919  -1.860 -47.082  1.00  0.63           C  
ATOM   2396  C   LYS A 298      22.063  -0.651 -47.449  1.00  0.61           C  
ATOM   2397  CB  LYS A 298      22.422  -3.100 -47.828  1.00  0.60           C  
ATOM   2398  O   LYS A 298      21.753  -0.437 -48.622  1.00  0.60           O  
ATOM   2399  CG  LYS A 298      23.333  -4.311 -47.691  1.00  0.56           C  
ATOM   2400  CD  LYS A 298      22.858  -5.469 -48.560  1.00  0.58           C  
ATOM   2401  CE  LYS A 298      23.768  -6.682 -48.422  1.00  0.53           C  
ATOM   2402  NZ  LYS A 298      23.272  -7.840 -49.224  1.00  0.47           N  
ATOM   2403  N   LYS A 299      21.634   0.278 -46.506  1.00  0.67           N  
ATOM   2404  CA  LYS A 299      20.804   1.471 -46.647  1.00  0.68           C  
ATOM   2405  C   LYS A 299      19.442   1.125 -47.242  1.00  0.66           C  
ATOM   2406  CB  LYS A 299      21.506   2.515 -47.516  1.00  0.62           C  
ATOM   2407  O   LYS A 299      18.791   1.976 -47.851  1.00  0.63           O  
ATOM   2408  CG  LYS A 299      22.832   3.001 -46.950  1.00  0.58           C  
ATOM   2409  CD  LYS A 299      23.350   4.218 -47.706  1.00  0.58           C  
ATOM   2410  CE  LYS A 299      24.659   4.728 -47.118  1.00  0.54           C  
ATOM   2411  NZ  LYS A 299      25.176   5.915 -47.862  1.00  0.47           N  
ATOM   2412  N   GLU A 300      19.042  -0.109 -47.150  1.00  0.69           N  
ATOM   2413  CA  GLU A 300      17.651  -0.438 -47.447  1.00  0.71           C  
ATOM   2414  C   GLU A 300      16.737  -0.075 -46.280  1.00  0.69           C  
ATOM   2415  CB  GLU A 300      17.510  -1.925 -47.782  1.00  0.67           C  
ATOM   2416  O   GLU A 300      17.032  -0.400 -45.128  1.00  0.68           O  
ATOM   2417  CG  GLU A 300      18.151  -2.321 -49.104  1.00  0.62           C  
ATOM   2418  CD  GLU A 300      18.059  -3.811 -49.393  1.00  0.62           C  
ATOM   2419  OE1 GLU A 300      17.610  -4.575 -48.508  1.00  0.61           O  
ATOM   2420  OE2 GLU A 300      18.440  -4.219 -50.513  1.00  0.57           O  
ATOM   2421  N   THR A 301      15.692   0.876 -46.566  1.00  0.72           N  
ATOM   2422  CA  THR A 301      14.692   1.295 -45.591  1.00  0.73           C  
ATOM   2423  C   THR A 301      13.345   0.638 -45.880  1.00  0.71           C  
ATOM   2424  CB  THR A 301      14.528   2.826 -45.582  1.00  0.69           C  
ATOM   2425  O   THR A 301      12.958   0.490 -47.041  1.00  0.69           O  
ATOM   2426  CG2 THR A 301      15.836   3.517 -45.213  1.00  0.61           C  
ATOM   2427  OG1 THR A 301      14.119   3.265 -46.883  1.00  0.67           O  
ATOM   2428  N   PHE A 302      12.749  -0.063 -45.000  1.00  0.74           N  
ATOM   2429  CA  PHE A 302      11.370  -0.528 -45.093  1.00  0.76           C  
ATOM   2430  C   PHE A 302      10.619  -0.257 -43.795  1.00  0.75           C  
ATOM   2431  CB  PHE A 302      11.326  -2.023 -45.423  1.00  0.71           C  
ATOM   2432  O   PHE A 302      11.200  -0.324 -42.710  1.00  0.72           O  
ATOM   2433  CG  PHE A 302      12.219  -2.864 -44.550  1.00  0.67           C  
ATOM   2434  CD1 PHE A 302      13.575  -2.982 -44.828  1.00  0.63           C  
ATOM   2435  CD2 PHE A 302      11.701  -3.536 -43.451  1.00  0.65           C  
ATOM   2436  CE1 PHE A 302      14.403  -3.759 -44.022  1.00  0.62           C  
ATOM   2437  CE2 PHE A 302      12.522  -4.315 -42.641  1.00  0.64           C  
ATOM   2438  CZ  PHE A 302      13.873  -4.426 -42.929  1.00  0.58           C  
ATOM   2439  N   LYS A 303       9.394   0.348 -43.954  1.00  0.73           N  
ATOM   2440  CA  LYS A 303       8.476   0.653 -42.861  1.00  0.75           C  
ATOM   2441  C   LYS A 303       7.729  -0.597 -42.404  1.00  0.73           C  
ATOM   2442  CB  LYS A 303       7.479   1.734 -43.283  1.00  0.71           C  
ATOM   2443  O   LYS A 303       7.206  -1.350 -43.228  1.00  0.71           O  
ATOM   2444  CG  LYS A 303       8.082   3.127 -43.384  1.00  0.66           C  
ATOM   2445  CD  LYS A 303       7.012   4.183 -43.628  1.00  0.66           C  
ATOM   2446  CE  LYS A 303       7.612   5.580 -43.709  1.00  0.60           C  
ATOM   2447  NZ  LYS A 303       6.562   6.624 -43.905  1.00  0.52           N  
ATOM   2448  N   VAL A 304       7.871  -0.859 -41.206  1.00  0.77           N  
ATOM   2449  CA  VAL A 304       7.246  -2.050 -40.642  1.00  0.78           C  
ATOM   2450  C   VAL A 304       6.617  -1.714 -39.292  1.00  0.78           C  
ATOM   2451  CB  VAL A 304       8.262  -3.204 -40.484  1.00  0.76           C  
ATOM   2452  O   VAL A 304       7.101  -0.834 -38.576  1.00  0.77           O  
ATOM   2453  CG1 VAL A 304       8.755  -3.680 -41.849  1.00  0.73           C  
ATOM   2454  CG2 VAL A 304       9.437  -2.764 -39.612  1.00  0.72           C  
ATOM   2455  N   PRO A 305       5.483  -2.114 -39.060  1.00  0.79           N  
ATOM   2456  CA  PRO A 305       4.895  -1.931 -37.731  1.00  0.79           C  
ATOM   2457  C   PRO A 305       5.594  -2.761 -36.657  1.00  0.79           C  
ATOM   2458  CB  PRO A 305       3.447  -2.389 -37.920  1.00  0.78           C  
ATOM   2459  O   PRO A 305       6.086  -3.856 -36.941  1.00  0.78           O  
ATOM   2460  CG  PRO A 305       3.510  -3.423 -38.997  1.00  0.76           C  
ATOM   2461  CD  PRO A 305       4.622  -3.062 -39.940  1.00  0.75           C  
ATOM   2462  N   VAL A 306       5.846  -2.206 -35.500  1.00  0.78           N  
ATOM   2463  CA  VAL A 306       6.345  -2.931 -34.336  1.00  0.78           C  
ATOM   2464  C   VAL A 306       5.194  -3.669 -33.655  1.00  0.77           C  
ATOM   2465  CB  VAL A 306       7.039  -1.984 -33.333  1.00  0.76           C  
ATOM   2466  O   VAL A 306       4.333  -3.045 -33.030  1.00  0.75           O  
ATOM   2467  CG1 VAL A 306       7.537  -2.759 -32.114  1.00  0.75           C  
ATOM   2468  CG2 VAL A 306       8.194  -1.246 -34.008  1.00  0.75           C  
ATOM   2469  N   LEU A 307       5.027  -4.956 -33.897  1.00  0.76           N  
ATOM   2470  CA  LEU A 307       3.934  -5.765 -33.369  1.00  0.76           C  
ATOM   2471  C   LEU A 307       4.348  -6.461 -32.077  1.00  0.76           C  
ATOM   2472  CB  LEU A 307       3.488  -6.803 -34.402  1.00  0.74           C  
ATOM   2473  O   LEU A 307       3.502  -6.770 -31.235  1.00  0.74           O  
ATOM   2474  CG  LEU A 307       2.965  -6.256 -35.731  1.00  0.72           C  
ATOM   2475  CD1 LEU A 307       2.474  -7.396 -36.617  1.00  0.69           C  
ATOM   2476  CD2 LEU A 307       1.853  -5.241 -35.492  1.00  0.70           C  
ATOM   2477  N   SER A 308       5.528  -6.785 -31.837  1.00  0.76           N  
ATOM   2478  CA  SER A 308       6.080  -7.323 -30.598  1.00  0.77           C  
ATOM   2479  C   SER A 308       7.435  -6.700 -30.280  1.00  0.77           C  
ATOM   2480  CB  SER A 308       6.218  -8.844 -30.688  1.00  0.74           C  
ATOM   2481  O   SER A 308       8.239  -6.455 -31.183  1.00  0.75           O  
ATOM   2482  OG  SER A 308       6.894  -9.355 -29.552  1.00  0.69           O  
ATOM   2483  N   GLN A 309       7.607  -6.321 -29.086  1.00  0.79           N  
ATOM   2484  CA  GLN A 309       8.846  -5.724 -28.598  1.00  0.80           C  
ATOM   2485  C   GLN A 309       9.290  -6.373 -27.290  1.00  0.79           C  
ATOM   2486  CB  GLN A 309       8.676  -4.216 -28.405  1.00  0.78           C  
ATOM   2487  O   GLN A 309       8.487  -6.544 -26.371  1.00  0.77           O  
ATOM   2488  CG  GLN A 309       9.964  -3.496 -28.029  1.00  0.74           C  
ATOM   2489  CD  GLN A 309       9.778  -1.996 -27.891  1.00  0.71           C  
ATOM   2490  NE2 GLN A 309      10.835  -1.240 -28.168  1.00  0.66           N  
ATOM   2491  OE1 GLN A 309       8.694  -1.521 -27.539  1.00  0.70           O  
ATOM   2492  N   SER A 310      10.427  -6.956 -27.208  1.00  0.78           N  
ATOM   2493  CA  SER A 310      11.040  -7.475 -25.990  1.00  0.79           C  
ATOM   2494  C   SER A 310      12.323  -6.723 -25.653  1.00  0.78           C  
ATOM   2495  CB  SER A 310      11.338  -8.968 -26.134  1.00  0.76           C  
ATOM   2496  O   SER A 310      13.102  -6.382 -26.545  1.00  0.76           O  
ATOM   2497  OG  SER A 310      12.348  -9.188 -27.103  1.00  0.70           O  
ATOM   2498  N   PHE A 311      12.509  -6.242 -24.398  1.00  0.81           N  
ATOM   2499  CA  PHE A 311      13.687  -5.594 -23.833  1.00  0.82           C  
ATOM   2500  C   PHE A 311      14.354  -6.491 -22.797  1.00  0.80           C  
ATOM   2501  CB  PHE A 311      13.310  -4.250 -23.200  1.00  0.79           C  
ATOM   2502  O   PHE A 311      13.677  -7.080 -21.951  1.00  0.76           O  
ATOM   2503  CG  PHE A 311      12.810  -3.232 -24.188  1.00  0.75           C  
ATOM   2504  CD1 PHE A 311      13.697  -2.535 -24.999  1.00  0.71           C  
ATOM   2505  CD2 PHE A 311      11.450  -2.972 -24.307  1.00  0.72           C  
ATOM   2506  CE1 PHE A 311      13.236  -1.593 -25.915  1.00  0.71           C  
ATOM   2507  CE2 PHE A 311      10.983  -2.032 -25.220  1.00  0.70           C  
ATOM   2508  CZ  PHE A 311      11.877  -1.342 -26.023  1.00  0.70           C  
ATOM   2509  N   ILE A 312      15.609  -6.818 -22.930  1.00  0.74           N  
ATOM   2510  CA  ILE A 312      16.416  -7.485 -21.914  1.00  0.74           C  
ATOM   2511  C   ILE A 312      17.511  -6.541 -21.424  1.00  0.73           C  
ATOM   2512  CB  ILE A 312      17.037  -8.793 -22.454  1.00  0.71           C  
ATOM   2513  O   ILE A 312      18.300  -6.028 -22.221  1.00  0.71           O  
ATOM   2514  CG1 ILE A 312      15.941  -9.728 -22.976  1.00  0.66           C  
ATOM   2515  CG2 ILE A 312      17.874  -9.480 -21.372  1.00  0.66           C  
ATOM   2516  CD1 ILE A 312      16.470 -10.957 -23.704  1.00  0.65           C  
ATOM   2517  N   PHE A 313      17.390  -6.184 -20.135  1.00  0.74           N  
ATOM   2518  CA  PHE A 313      18.432  -5.431 -19.446  1.00  0.74           C  
ATOM   2519  C   PHE A 313      19.328  -6.362 -18.638  1.00  0.72           C  
ATOM   2520  CB  PHE A 313      17.814  -4.371 -18.529  1.00  0.71           C  
ATOM   2521  O   PHE A 313      18.890  -6.948 -17.646  1.00  0.68           O  
ATOM   2522  CG  PHE A 313      18.821  -3.432 -17.922  1.00  0.69           C  
ATOM   2523  CD1 PHE A 313      19.192  -2.267 -18.581  1.00  0.66           C  
ATOM   2524  CD2 PHE A 313      19.397  -3.716 -16.690  1.00  0.67           C  
ATOM   2525  CE1 PHE A 313      20.124  -1.396 -18.021  1.00  0.69           C  
ATOM   2526  CE2 PHE A 313      20.329  -2.850 -16.124  1.00  0.69           C  
ATOM   2527  CZ  PHE A 313      20.692  -1.692 -16.791  1.00  0.68           C  
ATOM   2528  N   LYS A 314      20.341  -6.881 -19.330  1.00  0.65           N  
ATOM   2529  CA  LYS A 314      21.427  -7.667 -18.751  1.00  0.65           C  
ATOM   2530  C   LYS A 314      22.784  -7.039 -19.058  1.00  0.61           C  
ATOM   2531  CB  LYS A 314      21.386  -9.105 -19.270  1.00  0.59           C  
ATOM   2532  O   LYS A 314      23.302  -7.180 -20.168  1.00  0.57           O  
ATOM   2533  CG  LYS A 314      22.348 -10.046 -18.561  1.00  0.56           C  
ATOM   2534  CD  LYS A 314      22.171 -11.484 -19.031  1.00  0.57           C  
ATOM   2535  CE  LYS A 314      23.092 -12.437 -18.280  1.00  0.64           C  
ATOM   2536  NZ  LYS A 314      22.762 -13.865 -18.563  1.00  0.56           N  
ATOM   2537  N   GLY A 315      23.363  -6.226 -18.246  1.00  0.65           N  
ATOM   2538  CA  GLY A 315      24.623  -5.543 -18.494  1.00  0.64           C  
ATOM   2539  C   GLY A 315      24.542  -4.534 -19.623  1.00  0.64           C  
ATOM   2540  O   GLY A 315      25.533  -3.876 -19.947  1.00  0.60           O  
ATOM   2541  N   GLY A 316      23.282  -4.259 -20.113  1.00  0.60           N  
ATOM   2542  CA  GLY A 316      22.865  -3.366 -21.182  1.00  0.61           C  
ATOM   2543  C   GLY A 316      21.519  -3.734 -21.776  1.00  0.61           C  
ATOM   2544  O   GLY A 316      20.945  -4.769 -21.433  1.00  0.60           O  
ATOM   2545  N   LEU A 317      20.967  -2.901 -22.442  1.00  0.70           N  
ATOM   2546  CA  LEU A 317      19.631  -3.014 -23.015  1.00  0.70           C  
ATOM   2547  C   LEU A 317      19.684  -3.660 -24.396  1.00  0.69           C  
ATOM   2548  CB  LEU A 317      18.969  -1.637 -23.109  1.00  0.67           C  
ATOM   2549  O   LEU A 317      20.391  -3.179 -25.284  1.00  0.66           O  
ATOM   2550  CG  LEU A 317      17.519  -1.612 -23.594  1.00  0.63           C  
ATOM   2551  CD1 LEU A 317      16.600  -2.234 -22.548  1.00  0.58           C  
ATOM   2552  CD2 LEU A 317      17.085  -0.186 -23.914  1.00  0.61           C  
ATOM   2553  N   ARG A 318      19.267  -4.784 -24.462  1.00  0.72           N  
ATOM   2554  CA  ARG A 318      18.977  -5.483 -25.710  1.00  0.74           C  
ATOM   2555  C   ARG A 318      17.476  -5.535 -25.972  1.00  0.72           C  
ATOM   2556  CB  ARG A 318      19.553  -6.900 -25.678  1.00  0.69           C  
ATOM   2557  O   ARG A 318      16.689  -5.797 -25.060  1.00  0.70           O  
ATOM   2558  CG  ARG A 318      21.066  -6.947 -25.543  1.00  0.64           C  
ATOM   2559  CD  ARG A 318      21.590  -8.377 -25.564  1.00  0.63           C  
ATOM   2560  NE  ARG A 318      23.020  -8.431 -25.275  1.00  0.52           N  
ATOM   2561  NH1 ARG A 318      23.222 -10.700 -25.659  1.00  0.40           N  
ATOM   2562  NH2 ARG A 318      25.056  -9.469 -25.043  1.00  0.36           N  
ATOM   2563  CZ  ARG A 318      23.763  -9.533 -25.326  1.00  0.54           C  
ATOM   2564  N   GLY A 319      17.051  -5.020 -27.202  1.00  0.73           N  
ATOM   2565  CA  GLY A 319      15.667  -5.044 -27.649  1.00  0.74           C  
ATOM   2566  C   GLY A 319      15.453  -5.901 -28.882  1.00  0.73           C  
ATOM   2567  O   GLY A 319      16.371  -6.082 -29.686  1.00  0.70           O  
ATOM   2568  N   ARG A 320      14.492  -6.605 -28.967  1.00  0.78           N  
ATOM   2569  CA  ARG A 320      13.990  -7.342 -30.123  1.00  0.79           C  
ATOM   2570  C   ARG A 320      12.612  -6.839 -30.537  1.00  0.79           C  
ATOM   2571  CB  ARG A 320      13.932  -8.841 -29.821  1.00  0.77           C  
ATOM   2572  O   ARG A 320      11.713  -6.716 -29.702  1.00  0.77           O  
ATOM   2573  CG  ARG A 320      13.463  -9.688 -30.994  1.00  0.73           C  
ATOM   2574  CD  ARG A 320      13.448 -11.170 -30.649  1.00  0.72           C  
ATOM   2575  NE  ARG A 320      12.925 -11.975 -31.749  1.00  0.62           N  
ATOM   2576  NH1 ARG A 320      13.170 -13.998 -30.661  1.00  0.54           N  
ATOM   2577  NH2 ARG A 320      12.317 -13.931 -32.788  1.00  0.50           N  
ATOM   2578  CZ  ARG A 320      12.805 -13.299 -31.730  1.00  0.65           C  
ATOM   2579  N   ILE A 321      12.461  -6.334 -31.776  1.00  0.75           N  
ATOM   2580  CA  ILE A 321      11.178  -5.961 -32.359  1.00  0.75           C  
ATOM   2581  C   ILE A 321      10.849  -6.893 -33.523  1.00  0.74           C  
ATOM   2582  CB  ILE A 321      11.179  -4.490 -32.834  1.00  0.73           C  
ATOM   2583  O   ILE A 321      11.752  -7.410 -34.187  1.00  0.71           O  
ATOM   2584  CG1 ILE A 321      12.331  -4.247 -33.816  1.00  0.72           C  
ATOM   2585  CG2 ILE A 321      11.267  -3.537 -31.639  1.00  0.71           C  
ATOM   2586  CD1 ILE A 321      12.322  -2.862 -34.449  1.00  0.70           C  
ATOM   2587  N   SER A 322       9.676  -7.374 -33.572  1.00  0.77           N  
ATOM   2588  CA  SER A 322       9.246  -8.295 -34.619  1.00  0.78           C  
ATOM   2589  C   SER A 322       7.836  -7.967 -35.099  1.00  0.77           C  
ATOM   2590  CB  SER A 322       9.300  -9.739 -34.120  1.00  0.76           C  
ATOM   2591  O   SER A 322       7.039  -7.394 -34.353  1.00  0.76           O  
ATOM   2592  OG  SER A 322       8.321  -9.963 -33.120  1.00  0.71           O  
ATOM   2593  N   ALA A 323       7.606  -7.980 -36.248  1.00  0.72           N  
ATOM   2594  CA  ALA A 323       6.309  -8.123 -36.904  1.00  0.71           C  
ATOM   2595  C   ALA A 323       6.207  -9.459 -37.634  1.00  0.70           C  
ATOM   2596  CB  ALA A 323       6.075  -6.970 -37.877  1.00  0.69           C  
ATOM   2597  O   ALA A 323       6.328  -9.515 -38.860  1.00  0.66           O  
ATOM   2598  N   ASP A 324       6.465 -10.494 -36.907  1.00  0.59           N  
ATOM   2599  CA  ASP A 324       6.443 -11.862 -37.416  1.00  0.58           C  
ATOM   2600  C   ASP A 324       5.014 -12.321 -37.694  1.00  0.58           C  
ATOM   2601  CB  ASP A 324       7.119 -12.813 -36.427  1.00  0.54           C  
ATOM   2602  O   ASP A 324       4.203 -12.437 -36.772  1.00  0.54           O  
ATOM   2603  CG  ASP A 324       8.038 -13.816 -37.102  1.00  0.50           C  
ATOM   2604  OD1 ASP A 324       7.999 -13.938 -38.345  1.00  0.51           O  
ATOM   2605  OD2 ASP A 324       8.806 -14.492 -36.384  1.00  0.55           O  
ATOM   2606  N   SER A 325       4.375 -11.856 -38.706  1.00  0.51           N  
ATOM   2607  CA  SER A 325       3.126 -12.473 -39.138  1.00  0.50           C  
ATOM   2608  C   SER A 325       3.385 -13.668 -40.049  1.00  0.51           C  
ATOM   2609  CB  SER A 325       2.244 -11.453 -39.859  1.00  0.47           C  
ATOM   2610  O   SER A 325       3.996 -13.525 -41.110  1.00  0.48           O  
ATOM   2611  OG  SER A 325       2.896 -10.953 -41.015  1.00  0.46           O  
ATOM   2612  N   LYS A 326       4.001 -14.874 -39.541  1.00  0.41           N  
ATOM   2613  CA  LYS A 326       3.753 -16.074 -40.334  1.00  0.39           C  
ATOM   2614  C   LYS A 326       2.332 -16.082 -40.889  1.00  0.41           C  
ATOM   2615  CB  LYS A 326       3.995 -17.331 -39.496  1.00  0.38           C  
ATOM   2616  O   LYS A 326       1.366 -15.910 -40.142  1.00  0.39           O  
ATOM   2617  CG  LYS A 326       5.465 -17.673 -39.304  1.00  0.35           C  
ATOM   2618  CD  LYS A 326       5.640 -18.984 -38.550  1.00  0.37           C  
ATOM   2619  CE  LYS A 326       7.110 -19.298 -38.305  1.00  0.32           C  
ATOM   2620  NZ  LYS A 326       7.285 -20.565 -37.533  1.00  0.33           N  
ATOM   2621  N   ALA A 327       2.130 -15.610 -42.088  1.00  0.40           N  
ATOM   2622  CA  ALA A 327       1.071 -15.800 -43.076  1.00  0.40           C  
ATOM   2623  C   ALA A 327       0.257 -17.054 -42.772  1.00  0.40           C  
ATOM   2624  CB  ALA A 327       1.663 -15.881 -44.481  1.00  0.37           C  
ATOM   2625  O   ALA A 327       0.808 -18.154 -42.685  1.00  0.38           O  
ATOM   2626  N   GLY A 328      -0.558 -17.121 -41.723  1.00  0.34           N  
ATOM   2627  CA  GLY A 328      -1.641 -18.079 -41.573  1.00  0.35           C  
ATOM   2628  C   GLY A 328      -1.944 -18.842 -42.848  1.00  0.34           C  
ATOM   2629  O   GLY A 328      -2.462 -18.273 -43.811  1.00  0.33           O  
ATOM   2630  N   ASN A 329      -1.022 -19.753 -43.139  1.00  0.33           N  
ATOM   2631  CA  ASN A 329      -1.197 -21.159 -43.490  1.00  0.36           C  
ATOM   2632  C   ASN A 329       0.116 -21.929 -43.388  1.00  0.33           C  
ATOM   2633  CB  ASN A 329      -1.783 -21.292 -44.897  1.00  0.31           C  
ATOM   2634  O   ASN A 329       0.939 -21.887 -44.304  1.00  0.32           O  
ATOM   2635  CG  ASN A 329      -3.269 -20.999 -44.941  1.00  0.30           C  
ATOM   2636  ND2 ASN A 329      -3.807 -20.837 -46.144  1.00  0.25           N  
ATOM   2637  OD1 ASN A 329      -3.929 -20.917 -43.901  1.00  0.33           O  
ATOM   2638  N   ASP A 330       1.078 -21.552 -42.410  1.00  0.31           N  
ATOM   2639  CA  ASP A 330       2.108 -22.555 -42.159  1.00  0.33           C  
ATOM   2640  C   ASP A 330       1.797 -23.359 -40.899  1.00  0.32           C  
ATOM   2641  CB  ASP A 330       3.482 -21.894 -42.036  1.00  0.29           C  
ATOM   2642  O   ASP A 330       1.680 -22.793 -39.809  1.00  0.30           O  
ATOM   2643  CG  ASP A 330       4.202 -21.769 -43.368  1.00  0.29           C  
ATOM   2644  OD1 ASP A 330       3.787 -22.423 -44.349  1.00  0.33           O  
ATOM   2645  OD2 ASP A 330       5.194 -21.011 -43.436  1.00  0.32           O  
ATOM   2646  N   THR A 331       1.006 -24.333 -40.671  1.00  0.33           N  
ATOM   2647  CA  THR A 331       1.133 -25.464 -39.760  1.00  0.35           C  
ATOM   2648  C   THR A 331       2.564 -25.585 -39.243  1.00  0.33           C  
ATOM   2649  CB  THR A 331       0.718 -26.781 -40.442  1.00  0.30           C  
ATOM   2650  O   THR A 331       3.481 -25.892 -40.008  1.00  0.32           O  
ATOM   2651  CG2 THR A 331      -0.573 -27.328 -39.842  1.00  0.31           C  
ATOM   2652  OG1 THR A 331       0.519 -26.545 -41.841  1.00  0.30           O  
ATOM   2653  N   GLN A 332       3.143 -24.784 -38.304  1.00  0.32           N  
ATOM   2654  CA  GLN A 332       4.201 -25.214 -37.396  1.00  0.32           C  
ATOM   2655  C   GLN A 332       3.630 -26.002 -36.221  1.00  0.32           C  
ATOM   2656  CB  GLN A 332       4.993 -24.010 -36.885  1.00  0.29           C  
ATOM   2657  O   GLN A 332       2.806 -25.487 -35.463  1.00  0.31           O  
ATOM   2658  CG  GLN A 332       6.287 -23.757 -37.647  1.00  0.29           C  
ATOM   2659  CD  GLN A 332       7.080 -22.592 -37.086  1.00  0.37           C  
ATOM   2660  NE2 GLN A 332       8.315 -22.435 -37.552  1.00  0.32           N  
ATOM   2661  OE1 GLN A 332       6.587 -21.837 -36.241  1.00  0.43           O  
ATOM   2662  N   TYR A 333       3.663 -27.136 -36.107  1.00  0.36           N  
ATOM   2663  CA  TYR A 333       4.055 -28.055 -35.044  1.00  0.36           C  
ATOM   2664  C   TYR A 333       5.301 -27.555 -34.323  1.00  0.36           C  
ATOM   2665  CB  TYR A 333       4.306 -29.456 -35.610  1.00  0.33           C  
ATOM   2666  O   TYR A 333       6.385 -27.502 -34.908  1.00  0.34           O  
ATOM   2667  CG  TYR A 333       3.044 -30.199 -35.974  1.00  0.32           C  
ATOM   2668  CD1 TYR A 333       2.299 -30.864 -35.002  1.00  0.31           C  
ATOM   2669  CD2 TYR A 333       2.594 -30.239 -37.289  1.00  0.33           C  
ATOM   2670  CE1 TYR A 333       1.136 -31.552 -35.332  1.00  0.33           C  
ATOM   2671  CE2 TYR A 333       1.432 -30.924 -37.631  1.00  0.37           C  
ATOM   2672  OH  TYR A 333      -0.440 -32.255 -36.980  1.00  0.29           O  
ATOM   2673  CZ  TYR A 333       0.711 -31.576 -36.647  1.00  0.29           C  
ATOM   2674  N   SER A 334       5.337 -26.489 -33.232  1.00  0.35           N  
ATOM   2675  CA  SER A 334       6.358 -26.345 -32.199  1.00  0.36           C  
ATOM   2676  C   SER A 334       6.035 -27.203 -30.980  1.00  0.35           C  
ATOM   2677  CB  SER A 334       6.494 -24.880 -31.780  1.00  0.33           C  
ATOM   2678  O   SER A 334       5.033 -26.973 -30.300  1.00  0.35           O  
ATOM   2679  OG  SER A 334       5.436 -24.504 -30.916  1.00  0.37           O  
ATOM   2680  N   TYR A 335       6.334 -28.526 -30.814  1.00  0.31           N  
ATOM   2681  CA  TYR A 335       6.748 -29.337 -29.675  1.00  0.35           C  
ATOM   2682  C   TYR A 335       8.243 -29.191 -29.416  1.00  0.31           C  
ATOM   2683  CB  TYR A 335       6.399 -30.810 -29.909  1.00  0.29           C  
ATOM   2684  O   TYR A 335       9.064 -29.605 -30.238  1.00  0.30           O  
ATOM   2685  CG  TYR A 335       5.726 -31.469 -28.729  1.00  0.32           C  
ATOM   2686  CD1 TYR A 335       6.472 -32.134 -27.759  1.00  0.32           C  
ATOM   2687  CD2 TYR A 335       4.344 -31.428 -28.583  1.00  0.33           C  
ATOM   2688  CE1 TYR A 335       5.856 -32.745 -26.672  1.00  0.30           C  
ATOM   2689  CE2 TYR A 335       3.717 -32.035 -27.500  1.00  0.36           C  
ATOM   2690  OH  TYR A 335       3.865 -33.292 -25.476  1.00  0.20           O  
ATOM   2691  CZ  TYR A 335       4.480 -32.690 -26.551  1.00  0.29           C  
ATOM   2692  N   GLU A 336       8.667 -28.166 -28.573  1.00  0.33           N  
ATOM   2693  CA  GLU A 336       9.791 -28.413 -27.674  1.00  0.37           C  
ATOM   2694  C   GLU A 336      10.125 -27.170 -26.854  1.00  0.33           C  
ATOM   2695  CB  GLU A 336      11.021 -28.868 -28.463  1.00  0.31           C  
ATOM   2696  O   GLU A 336      10.492 -26.133 -27.410  1.00  0.32           O  
ATOM   2697  CG  GLU A 336      11.188 -30.380 -28.522  1.00  0.34           C  
ATOM   2698  CD  GLU A 336      12.443 -30.816 -29.262  1.00  0.42           C  
ATOM   2699  OE1 GLU A 336      13.124 -29.954 -29.863  1.00  0.49           O  
ATOM   2700  OE2 GLU A 336      12.747 -32.029 -29.241  1.00  0.42           O  
ATOM   2701  N   GLY A 337       9.354 -26.936 -25.434  1.00  0.34           N  
ATOM   2702  CA  GLY A 337      10.119 -26.519 -24.270  1.00  0.35           C  
ATOM   2703  C   GLY A 337       9.383 -25.519 -23.398  1.00  0.34           C  
ATOM   2704  O   GLY A 337       9.020 -24.435 -23.859  1.00  0.32           O  
ATOM   2705  N   THR A 338       8.169 -26.126 -22.340  1.00  0.40           N  
ATOM   2706  CA  THR A 338       8.006 -25.663 -20.967  1.00  0.42           C  
ATOM   2707  C   THR A 338       6.574 -25.886 -20.488  1.00  0.40           C  
ATOM   2708  CB  THR A 338       8.369 -24.173 -20.833  1.00  0.37           C  
ATOM   2709  O   THR A 338       5.669 -25.128 -20.845  1.00  0.38           O  
ATOM   2710  CG2 THR A 338       9.085 -23.898 -19.514  1.00  0.38           C  
ATOM   2711  OG1 THR A 338       9.227 -23.797 -21.917  1.00  0.36           O  
ATOM   2712  N   ILE A 339       6.010 -27.192 -20.510  1.00  0.37           N  
ATOM   2713  CA  ILE A 339       5.120 -27.825 -19.542  1.00  0.38           C  
ATOM   2714  C   ILE A 339       5.864 -28.938 -18.809  1.00  0.37           C  
ATOM   2715  CB  ILE A 339       3.852 -28.386 -20.224  1.00  0.33           C  
ATOM   2716  O   ILE A 339       5.280 -29.646 -17.985  1.00  0.34           O  
ATOM   2717  CG1 ILE A 339       3.005 -27.244 -20.798  1.00  0.36           C  
ATOM   2718  CG2 ILE A 339       3.038 -29.230 -19.239  1.00  0.36           C  
ATOM   2719  CD1 ILE A 339       1.840 -27.711 -21.660  1.00  0.34           C  
ATOM   2720  N   THR A 340       7.286 -28.894 -18.532  1.00  0.38           N  
ATOM   2721  CA  THR A 340       8.151 -29.607 -17.599  1.00  0.39           C  
ATOM   2722  C   THR A 340       8.991 -28.628 -16.784  1.00  0.38           C  
ATOM   2723  CB  THR A 340       9.076 -30.592 -18.336  1.00  0.35           C  
ATOM   2724  O   THR A 340       9.505 -28.980 -15.719  1.00  0.35           O  
ATOM   2725  CG2 THR A 340       8.930 -32.005 -17.781  1.00  0.38           C  
ATOM   2726  OG1 THR A 340       8.742 -30.601 -19.730  1.00  0.37           O  
ATOM   2727  N   LYS A 341       8.426 -27.640 -16.226  1.00  0.42           N  
ATOM   2728  CA  LYS A 341       9.218 -26.967 -15.200  1.00  0.42           C  
ATOM   2729  C   LYS A 341       8.413 -25.863 -14.521  1.00  0.41           C  
ATOM   2730  CB  LYS A 341      10.498 -26.387 -15.804  1.00  0.40           C  
ATOM   2731  O   LYS A 341       8.731 -25.455 -13.402  1.00  0.39           O  
ATOM   2732  CG  LYS A 341      11.756 -27.168 -15.457  1.00  0.40           C  
ATOM   2733  CD  LYS A 341      13.002 -26.502 -16.025  1.00  0.45           C  
ATOM   2734  CE  LYS A 341      14.261 -27.292 -15.690  1.00  0.40           C  
ATOM   2735  NZ  LYS A 341      15.483 -26.658 -16.270  1.00  0.39           N  
ATOM   2736  N   GLN A 342       6.863 -26.424 -14.098  1.00  0.38           N  
ATOM   2737  CA  GLN A 342       6.166 -25.925 -12.917  1.00  0.41           C  
ATOM   2738  C   GLN A 342       5.026 -26.858 -12.517  1.00  0.38           C  
ATOM   2739  CB  GLN A 342       5.627 -24.516 -13.167  1.00  0.35           C  
ATOM   2740  O   GLN A 342       3.933 -26.790 -13.082  1.00  0.36           O  
ATOM   2741  CG  GLN A 342       6.559 -23.409 -12.694  1.00  0.35           C  
ATOM   2742  CD  GLN A 342       5.976 -22.023 -12.897  1.00  0.45           C  
ATOM   2743  NE2 GLN A 342       6.541 -21.035 -12.212  1.00  0.36           N  
ATOM   2744  OE1 GLN A 342       5.025 -21.842 -13.665  1.00  0.49           O  
ATOM   2745  N   ILE A 343       5.205 -28.132 -12.327  1.00  0.41           N  
ATOM   2746  CA  ILE A 343       4.458 -29.108 -11.542  1.00  0.41           C  
ATOM   2747  C   ILE A 343       5.424 -29.957 -10.719  1.00  0.41           C  
ATOM   2748  CB  ILE A 343       3.586 -30.011 -12.444  1.00  0.38           C  
ATOM   2749  O   ILE A 343       6.033 -30.896 -11.239  1.00  0.39           O  
ATOM   2750  CG1 ILE A 343       2.535 -29.173 -13.181  1.00  0.38           C  
ATOM   2751  CG2 ILE A 343       2.925 -31.120 -11.621  1.00  0.38           C  
ATOM   2752  CD1 ILE A 343       1.741 -29.951 -14.221  1.00  0.36           C  
ATOM   2753  N   LYS A 344       6.504 -29.493 -10.339  1.00  0.44           N  
ATOM   2754  CA  LYS A 344       7.302 -30.060  -9.255  1.00  0.46           C  
ATOM   2755  C   LYS A 344       7.533 -29.035  -8.148  1.00  0.44           C  
ATOM   2756  CB  LYS A 344       8.643 -30.569  -9.786  1.00  0.42           C  
ATOM   2757  O   LYS A 344       8.344 -28.120  -8.302  1.00  0.42           O  
ATOM   2758  CG  LYS A 344       8.626 -32.031 -10.209  1.00  0.43           C  
ATOM   2759  CD  LYS A 344      10.008 -32.504 -10.639  1.00  0.48           C  
ATOM   2760  CE  LYS A 344       9.992 -33.966 -11.065  1.00  0.41           C  
ATOM   2761  NZ  LYS A 344      11.345 -34.433 -11.494  1.00  0.39           N  
ATOM   2762  N   GLN A 345       6.532 -28.401  -7.647  1.00  0.45           N  
ATOM   2763  CA  GLN A 345       6.648 -27.937  -6.269  1.00  0.48           C  
ATOM   2764  C   GLN A 345       5.273 -27.743  -5.636  1.00  0.45           C  
ATOM   2765  CB  GLN A 345       7.444 -26.632  -6.206  1.00  0.41           C  
ATOM   2766  O   GLN A 345       4.500 -26.885  -6.069  1.00  0.43           O  
ATOM   2767  CG  GLN A 345       8.943 -26.834  -6.031  1.00  0.42           C  
ATOM   2768  CD  GLN A 345       9.705 -25.525  -5.947  1.00  0.49           C  
ATOM   2769  NE2 GLN A 345      10.953 -25.594  -5.496  1.00  0.37           N  
ATOM   2770  OE1 GLN A 345       9.177 -24.461  -6.284  1.00  0.51           O  
ATOM   2771  N   GLN A 346       4.610 -28.765  -5.458  1.00  0.39           N  
ATOM   2772  CA  GLN A 346       3.742 -29.182  -4.362  1.00  0.42           C  
ATOM   2773  C   GLN A 346       3.389 -30.663  -4.473  1.00  0.40           C  
ATOM   2774  CB  GLN A 346       2.466 -28.340  -4.335  1.00  0.36           C  
ATOM   2775  O   GLN A 346       2.789 -31.091  -5.461  1.00  0.37           O  
ATOM   2776  CG  GLN A 346       2.483 -27.230  -3.293  1.00  0.36           C  
ATOM   2777  CD  GLN A 346       1.191 -26.437  -3.258  1.00  0.44           C  
ATOM   2778  NE2 GLN A 346       1.025 -25.617  -2.225  1.00  0.35           N  
ATOM   2779  OE1 GLN A 346       0.348 -26.559  -4.153  1.00  0.48           O  
ATOM   2780  N   ASP A 347       4.545 -31.444  -4.105  1.00  0.47           N  
ATOM   2781  CA  ASP A 347       4.586 -32.531  -3.132  1.00  0.49           C  
ATOM   2782  C   ASP A 347       3.255 -32.658  -2.394  1.00  0.47           C  
ATOM   2783  CB  ASP A 347       5.724 -32.314  -2.132  1.00  0.42           C  
ATOM   2784  O   ASP A 347       2.792 -31.702  -1.769  1.00  0.43           O  
ATOM   2785  CG  ASP A 347       7.099 -32.499  -2.750  1.00  0.43           C  
ATOM   2786  OD1 ASP A 347       7.228 -33.256  -3.736  1.00  0.45           O  
ATOM   2787  OD2 ASP A 347       8.062 -31.884  -2.243  1.00  0.50           O  
ATOM   2788  N   GLY A 348       2.243 -33.443  -3.082  1.00  0.49           N  
ATOM   2789  CA  GLY A 348       1.381 -34.058  -2.085  1.00  0.49           C  
ATOM   2790  C   GLY A 348       0.076 -33.312  -1.881  1.00  0.48           C  
ATOM   2791  O   GLY A 348       0.079 -32.108  -1.615  1.00  0.44           O  
ATOM   2792  N   PHE A 349      -0.856 -33.263  -2.925  1.00  0.38           N  
ATOM   2793  CA  PHE A 349      -2.283 -33.105  -3.180  1.00  0.41           C  
ATOM   2794  C   PHE A 349      -2.519 -32.302  -4.454  1.00  0.38           C  
ATOM   2795  CB  PHE A 349      -2.970 -32.422  -1.994  1.00  0.35           C  
ATOM   2796  O   PHE A 349      -3.554 -32.454  -5.107  1.00  0.35           O  
ATOM   2797  CG  PHE A 349      -4.191 -33.148  -1.499  1.00  0.36           C  
ATOM   2798  CD1 PHE A 349      -5.452 -32.827  -1.984  1.00  0.33           C  
ATOM   2799  CD2 PHE A 349      -4.077 -34.154  -0.548  1.00  0.34           C  
ATOM   2800  CE1 PHE A 349      -6.585 -33.498  -1.527  1.00  0.29           C  
ATOM   2801  CE2 PHE A 349      -5.203 -34.829  -0.087  1.00  0.35           C  
ATOM   2802  CZ  PHE A 349      -6.456 -34.499  -0.577  1.00  0.28           C  
ATOM   2803  N   GLU A 350      -1.350 -31.908  -5.653  1.00  0.40           N  
ATOM   2804  CA  GLU A 350      -1.028 -31.429  -6.994  1.00  0.41           C  
ATOM   2805  C   GLU A 350      -0.778 -32.592  -7.950  1.00  0.40           C  
ATOM   2806  CB  GLU A 350       0.192 -30.506  -6.958  1.00  0.37           C  
ATOM   2807  O   GLU A 350      -1.107 -32.511  -9.135  1.00  0.38           O  
ATOM   2808  CG  GLU A 350      -0.138 -29.063  -6.607  1.00  0.36           C  
ATOM   2809  CD  GLU A 350       1.095 -28.204  -6.376  1.00  0.44           C  
ATOM   2810  OE1 GLU A 350       2.224 -28.744  -6.399  1.00  0.47           O  
ATOM   2811  OE2 GLU A 350       0.930 -26.981  -6.169  1.00  0.42           O  
ATOM   2812  N   ALA A 351      -0.437 -33.948  -7.455  1.00  0.47           N  
ATOM   2813  CA  ALA A 351      -0.324 -35.154  -8.270  1.00  0.47           C  
ATOM   2814  C   ALA A 351      -1.700 -35.741  -8.574  1.00  0.46           C  
ATOM   2815  CB  ALA A 351       0.550 -36.191  -7.569  1.00  0.44           C  
ATOM   2816  O   ALA A 351      -1.907 -36.336  -9.634  1.00  0.44           O  
ATOM   2817  N   LYS A 352      -2.849 -35.055  -7.881  1.00  0.44           N  
ATOM   2818  CA  LYS A 352      -4.255 -35.400  -8.069  1.00  0.44           C  
ATOM   2819  C   LYS A 352      -5.051 -34.203  -8.582  1.00  0.44           C  
ATOM   2820  CB  LYS A 352      -4.862 -35.912  -6.762  1.00  0.41           C  
ATOM   2821  O   LYS A 352      -6.022 -34.368  -9.324  1.00  0.41           O  
ATOM   2822  CG  LYS A 352      -5.226 -37.389  -6.786  1.00  0.40           C  
ATOM   2823  CD  LYS A 352      -5.861 -37.830  -5.473  1.00  0.44           C  
ATOM   2824  CE  LYS A 352      -6.233 -39.306  -5.498  1.00  0.40           C  
ATOM   2825  NZ  LYS A 352      -6.823 -39.751  -4.200  1.00  0.39           N  
ATOM   2826  N   ILE A 353      -4.531 -32.927  -8.651  1.00  0.48           N  
ATOM   2827  CA  ILE A 353      -5.084 -31.778  -9.360  1.00  0.47           C  
ATOM   2828  C   ILE A 353      -4.336 -31.576 -10.676  1.00  0.47           C  
ATOM   2829  CB  ILE A 353      -5.013 -30.496  -8.500  1.00  0.44           C  
ATOM   2830  O   ILE A 353      -4.943 -31.249 -11.698  1.00  0.45           O  
ATOM   2831  CG1 ILE A 353      -5.959 -30.606  -7.299  1.00  0.41           C  
ATOM   2832  CG2 ILE A 353      -5.342 -29.262  -9.345  1.00  0.43           C  
ATOM   2833  CD1 ILE A 353      -5.920 -29.403  -6.368  1.00  0.39           C  
ATOM   2834  N   GLN A 354      -3.087 -32.053 -10.961  1.00  0.43           N  
ATOM   2835  CA  GLN A 354      -2.337 -32.165 -12.208  1.00  0.44           C  
ATOM   2836  C   GLN A 354      -2.714 -33.435 -12.965  1.00  0.43           C  
ATOM   2837  CB  GLN A 354      -0.832 -32.144 -11.934  1.00  0.42           C  
ATOM   2838  O   GLN A 354      -2.797 -33.430 -14.195  1.00  0.42           O  
ATOM   2839  CG  GLN A 354      -0.005 -31.590 -13.085  1.00  0.42           C  
ATOM   2840  CD  GLN A 354       0.176 -30.085 -13.008  1.00  0.47           C  
ATOM   2841  NE2 GLN A 354       0.582 -29.479 -14.118  1.00  0.41           N  
ATOM   2842  OE1 GLN A 354      -0.049 -29.473 -11.959  1.00  0.51           O  
ATOM   2843  N   ALA A 355      -3.152 -34.519 -12.233  1.00  0.50           N  
ATOM   2844  CA  ALA A 355      -3.835 -35.688 -12.781  1.00  0.50           C  
ATOM   2845  C   ALA A 355      -5.303 -35.382 -13.064  1.00  0.49           C  
ATOM   2846  CB  ALA A 355      -3.716 -36.871 -11.823  1.00  0.48           C  
ATOM   2847  O   ALA A 355      -5.875 -35.893 -14.030  1.00  0.48           O  
ATOM   2848  N   GLN A 356      -5.842 -34.265 -12.381  1.00  0.47           N  
ATOM   2849  CA  GLN A 356      -7.171 -33.736 -12.668  1.00  0.46           C  
ATOM   2850  C   GLN A 356      -7.098 -32.557 -13.633  1.00  0.46           C  
ATOM   2851  CB  GLN A 356      -7.872 -33.314 -11.375  1.00  0.45           C  
ATOM   2852  O   GLN A 356      -8.003 -32.355 -14.445  1.00  0.45           O  
ATOM   2853  CG  GLN A 356      -8.672 -34.430 -10.716  1.00  0.44           C  
ATOM   2854  CD  GLN A 356      -9.373 -33.980  -9.449  1.00  0.47           C  
ATOM   2855  NE2 GLN A 356     -10.347 -34.764  -9.000  1.00  0.43           N  
ATOM   2856  OE1 GLN A 356      -9.042 -32.936  -8.878  1.00  0.52           O  
ATOM   2857  N   ILE A 357      -5.989 -31.958 -13.941  1.00  0.45           N  
ATOM   2858  CA  ILE A 357      -5.735 -30.979 -14.992  1.00  0.45           C  
ATOM   2859  C   ILE A 357      -5.111 -31.671 -16.202  1.00  0.44           C  
ATOM   2860  CB  ILE A 357      -4.817 -29.840 -14.493  1.00  0.43           C  
ATOM   2861  O   ILE A 357      -5.477 -31.386 -17.344  1.00  0.43           O  
ATOM   2862  CG1 ILE A 357      -5.551 -28.976 -13.461  1.00  0.40           C  
ATOM   2863  CG2 ILE A 357      -4.324 -28.991 -15.668  1.00  0.41           C  
ATOM   2864  CD1 ILE A 357      -4.663 -27.951 -12.769  1.00  0.39           C  
ATOM   2865  N   GLU A 358      -4.287 -32.636 -16.044  1.00  0.48           N  
ATOM   2866  CA  GLU A 358      -3.828 -33.533 -17.100  1.00  0.48           C  
ATOM   2867  C   GLU A 358      -4.913 -34.534 -17.485  1.00  0.47           C  
ATOM   2868  CB  GLU A 358      -2.561 -34.274 -16.664  1.00  0.46           C  
ATOM   2869  O   GLU A 358      -5.043 -34.897 -18.656  1.00  0.46           O  
ATOM   2870  CG  GLU A 358      -1.272 -33.535 -16.995  1.00  0.46           C  
ATOM   2871  CD  GLU A 358      -0.025 -34.255 -16.506  1.00  0.49           C  
ATOM   2872  OE1 GLU A 358      -0.146 -35.375 -15.959  1.00  0.54           O  
ATOM   2873  OE2 GLU A 358       1.081 -33.694 -16.670  1.00  0.50           O  
ATOM   2874  N   ALA A 359      -5.897 -34.894 -16.482  1.00  0.50           N  
ATOM   2875  CA  ALA A 359      -7.158 -35.588 -16.728  1.00  0.50           C  
ATOM   2876  C   ALA A 359      -8.212 -34.633 -17.280  1.00  0.49           C  
ATOM   2877  CB  ALA A 359      -7.661 -36.248 -15.446  1.00  0.47           C  
ATOM   2878  O   ALA A 359      -8.999 -35.003 -18.154  1.00  0.48           O  
ATOM   2879  N   ALA A 360      -8.166 -33.310 -16.919  1.00  0.45           N  
ATOM   2880  CA  ALA A 360      -8.986 -32.282 -17.554  1.00  0.45           C  
ATOM   2881  C   ALA A 360      -8.378 -31.837 -18.881  1.00  0.44           C  
ATOM   2882  CB  ALA A 360      -9.156 -31.085 -16.622  1.00  0.43           C  
ATOM   2883  O   ALA A 360      -9.096 -31.628 -19.862  1.00  0.43           O  
ATOM   2884  N   ASP A 361      -7.076 -31.853 -19.098  1.00  0.46           N  
ATOM   2885  CA  ASP A 361      -6.363 -31.618 -20.349  1.00  0.48           C  
ATOM   2886  C   ASP A 361      -6.365 -32.868 -21.226  1.00  0.45           C  
ATOM   2887  CB  ASP A 361      -4.926 -31.171 -20.073  1.00  0.43           C  
ATOM   2888  O   ASP A 361      -6.550 -32.781 -22.441  1.00  0.44           O  
ATOM   2889  CG  ASP A 361      -4.769 -29.661 -20.041  1.00  0.42           C  
ATOM   2890  OD1 ASP A 361      -5.722 -28.942 -20.411  1.00  0.45           O  
ATOM   2891  OD2 ASP A 361      -3.683 -29.187 -19.644  1.00  0.51           O  
ATOM   2892  N   LYS A 362      -6.288 -34.069 -20.627  1.00  0.47           N  
ATOM   2893  CA  LYS A 362      -6.517 -35.353 -21.283  1.00  0.47           C  
ATOM   2894  C   LYS A 362      -8.009 -35.625 -21.453  1.00  0.46           C  
ATOM   2895  CB  LYS A 362      -5.865 -36.486 -20.489  1.00  0.45           C  
ATOM   2896  O   LYS A 362      -8.430 -36.206 -22.456  1.00  0.45           O  
ATOM   2897  CG  LYS A 362      -4.985 -37.402 -21.327  1.00  0.44           C  
ATOM   2898  CD  LYS A 362      -4.358 -38.502 -20.480  1.00  0.46           C  
ATOM   2899  CE  LYS A 362      -3.453 -39.401 -21.311  1.00  0.44           C  
ATOM   2900  NZ  LYS A 362      -2.827 -40.475 -20.483  1.00  0.42           N  
ATOM   2901  N   ASP A 363      -8.935 -35.108 -20.472  1.00  0.50           N  
ATOM   2902  CA  ASP A 363     -10.383 -35.112 -20.655  1.00  0.51           C  
ATOM   2903  C   ASP A 363     -10.820 -34.002 -21.608  1.00  0.50           C  
ATOM   2904  CB  ASP A 363     -11.094 -34.960 -19.308  1.00  0.49           C  
ATOM   2905  O   ASP A 363     -11.720 -34.198 -22.427  1.00  0.50           O  
ATOM   2906  CG  ASP A 363     -12.491 -35.556 -19.304  1.00  0.48           C  
ATOM   2907  OD1 ASP A 363     -12.717 -36.585 -19.976  1.00  0.50           O  
ATOM   2908  OD2 ASP A 363     -13.374 -34.989 -18.625  1.00  0.53           O  
ATOM   2909  N   PHE A 364     -10.053 -32.871 -21.752  1.00  0.48           N  
ATOM   2910  CA  PHE A 364     -10.300 -31.881 -22.794  1.00  0.49           C  
ATOM   2911  C   PHE A 364      -9.728 -32.345 -24.128  1.00  0.47           C  
ATOM   2912  CB  PHE A 364      -9.696 -30.528 -22.406  1.00  0.45           C  
ATOM   2913  O   PHE A 364     -10.403 -32.276 -25.157  1.00  0.46           O  
ATOM   2914  CG  PHE A 364     -10.151 -29.388 -23.277  1.00  0.43           C  
ATOM   2915  CD1 PHE A 364     -11.336 -28.715 -23.003  1.00  0.40           C  
ATOM   2916  CD2 PHE A 364      -9.394 -28.990 -24.371  1.00  0.43           C  
ATOM   2917  CE1 PHE A 364     -11.759 -27.660 -23.807  1.00  0.44           C  
ATOM   2918  CE2 PHE A 364      -9.811 -27.936 -25.180  1.00  0.45           C  
ATOM   2919  CZ  PHE A 364     -10.994 -27.273 -24.897  1.00  0.40           C  
ATOM   2920  N   ASP A 365      -8.554 -32.777 -24.177  1.00  0.51           N  
ATOM   2921  CA  ASP A 365      -7.945 -33.370 -25.363  1.00  0.52           C  
ATOM   2922  C   ASP A 365      -8.657 -34.662 -25.759  1.00  0.50           C  
ATOM   2923  CB  ASP A 365      -6.458 -33.641 -25.124  1.00  0.48           C  
ATOM   2924  O   ASP A 365      -8.840 -34.937 -26.947  1.00  0.49           O  
ATOM   2925  CG  ASP A 365      -5.604 -32.389 -25.222  1.00  0.47           C  
ATOM   2926  OD1 ASP A 365      -6.069 -31.376 -25.787  1.00  0.50           O  
ATOM   2927  OD2 ASP A 365      -4.454 -32.417 -24.732  1.00  0.60           O  
ATOM   2928  N   GLN A 366      -9.179 -35.495 -24.713  1.00  0.52           N  
ATOM   2929  CA  GLN A 366     -10.039 -36.652 -24.939  1.00  0.52           C  
ATOM   2930  C   GLN A 366     -11.470 -36.222 -25.250  1.00  0.51           C  
ATOM   2931  CB  GLN A 366     -10.023 -37.579 -23.722  1.00  0.49           C  
ATOM   2932  O   GLN A 366     -12.142 -36.837 -26.080  1.00  0.50           O  
ATOM   2933  CG  GLN A 366      -8.842 -38.539 -23.697  1.00  0.48           C  
ATOM   2934  CD  GLN A 366      -8.864 -39.465 -22.494  1.00  0.49           C  
ATOM   2935  NE2 GLN A 366      -7.985 -40.461 -22.497  1.00  0.46           N  
ATOM   2936  OE1 GLN A 366      -9.664 -39.285 -21.571  1.00  0.55           O  
ATOM   2937  N   LYS A 367     -11.919 -34.968 -24.719  1.00  0.49           N  
ATOM   2938  CA  LYS A 367     -13.209 -34.427 -25.136  1.00  0.50           C  
ATOM   2939  C   LYS A 367     -13.100 -33.725 -26.487  1.00  0.48           C  
ATOM   2940  CB  LYS A 367     -13.750 -33.458 -24.084  1.00  0.47           C  
ATOM   2941  O   LYS A 367     -14.013 -33.808 -27.311  1.00  0.47           O  
ATOM   2942  CG  LYS A 367     -14.495 -34.135 -22.943  1.00  0.46           C  
ATOM   2943  CD  LYS A 367     -14.951 -33.127 -21.896  1.00  0.48           C  
ATOM   2944  CE  LYS A 367     -15.722 -33.799 -20.769  1.00  0.47           C  
ATOM   2945  NZ  LYS A 367     -15.974 -32.862 -19.634  1.00  0.44           N  
ATOM   2946  N   VAL A 368     -11.936 -33.209 -26.857  1.00  0.48           N  
ATOM   2947  CA  VAL A 368     -11.694 -32.665 -28.189  1.00  0.49           C  
ATOM   2948  C   VAL A 368     -11.324 -33.793 -29.149  1.00  0.47           C  
ATOM   2949  CB  VAL A 368     -10.580 -31.594 -28.170  1.00  0.45           C  
ATOM   2950  O   VAL A 368     -11.816 -33.842 -30.279  1.00  0.46           O  
ATOM   2951  CG1 VAL A 368     -10.175 -31.211 -29.593  1.00  0.40           C  
ATOM   2952  CG2 VAL A 368     -11.039 -30.362 -27.393  1.00  0.41           C  
ATOM   2953  N   ASP A 369     -10.504 -34.696 -28.745  1.00  0.50           N  
ATOM   2954  CA  ASP A 369     -10.243 -35.912 -29.509  1.00  0.51           C  
ATOM   2955  C   ASP A 369     -11.472 -36.818 -29.535  1.00  0.49           C  
ATOM   2956  CB  ASP A 369      -9.046 -36.667 -28.927  1.00  0.48           C  
ATOM   2957  O   ASP A 369     -11.755 -37.461 -30.548  1.00  0.49           O  
ATOM   2958  CG  ASP A 369      -7.713 -36.149 -29.438  1.00  0.47           C  
ATOM   2959  OD1 ASP A 369      -7.697 -35.358 -30.406  1.00  0.49           O  
ATOM   2960  OD2 ASP A 369      -6.670 -36.539 -28.871  1.00  0.56           O  
ATOM   2961  N   LYS A 370     -12.361 -36.768 -28.381  1.00  0.49           N  
ATOM   2962  CA  LYS A 370     -13.682 -37.390 -28.389  1.00  0.48           C  
ATOM   2963  C   LYS A 370     -14.674 -36.566 -29.204  1.00  0.48           C  
ATOM   2964  CB  LYS A 370     -14.199 -37.570 -26.961  1.00  0.47           C  
ATOM   2965  O   LYS A 370     -15.530 -37.121 -29.896  1.00  0.47           O  
ATOM   2966  CG  LYS A 370     -15.309 -38.603 -26.829  1.00  0.45           C  
ATOM   2967  CD  LYS A 370     -15.735 -38.785 -25.378  1.00  0.47           C  
ATOM   2968  CE  LYS A 370     -16.891 -39.768 -25.253  1.00  0.47           C  
ATOM   2969  NZ  LYS A 370     -17.310 -39.951 -23.831  1.00  0.43           N  
ATOM   2970  N   ILE A 371     -14.511 -35.245 -29.213  1.00  0.48           N  
ATOM   2971  CA  ILE A 371     -15.300 -34.436 -30.136  1.00  0.48           C  
ATOM   2972  C   ILE A 371     -14.760 -34.598 -31.555  1.00  0.48           C  
ATOM   2973  CB  ILE A 371     -15.296 -32.946 -29.728  1.00  0.45           C  
ATOM   2974  O   ILE A 371     -15.531 -34.680 -32.514  1.00  0.46           O  
ATOM   2975  CG1 ILE A 371     -16.070 -32.748 -28.419  1.00  0.42           C  
ATOM   2976  CG2 ILE A 371     -15.881 -32.078 -30.846  1.00  0.42           C  
ATOM   2977  CD1 ILE A 371     -15.925 -31.357 -27.819  1.00  0.39           C  
ATOM   2978  N   LYS A 372     -13.474 -34.869 -31.711  1.00  0.47           N  
ATOM   2979  CA  LYS A 372     -12.867 -35.183 -33.001  1.00  0.49           C  
ATOM   2980  C   LYS A 372     -13.118 -36.638 -33.387  1.00  0.45           C  
ATOM   2981  CB  LYS A 372     -11.364 -34.901 -32.970  1.00  0.45           C  
ATOM   2982  O   LYS A 372     -13.364 -36.942 -34.556  1.00  0.44           O  
ATOM   2983  CG  LYS A 372     -10.992 -33.484 -33.383  1.00  0.44           C  
ATOM   2984  CD  LYS A 372      -9.485 -33.267 -33.340  1.00  0.47           C  
ATOM   2985  CE  LYS A 372      -9.111 -31.851 -33.756  1.00  0.46           C  
ATOM   2986  NZ  LYS A 372      -7.658 -31.577 -33.543  1.00  0.44           N  
ATOM   2987  N   LYS A 373     -13.028 -37.485 -32.388  1.00  0.46           N  
ATOM   2988  CA  LYS A 373     -13.441 -38.880 -32.500  1.00  0.45           C  
ATOM   2989  C   LYS A 373     -14.961 -39.000 -32.559  1.00  0.45           C  
ATOM   2990  CB  LYS A 373     -12.897 -39.697 -31.326  1.00  0.43           C  
ATOM   2991  O   LYS A 373     -15.499 -39.745 -33.382  1.00  0.44           O  
ATOM   2992  CG  LYS A 373     -12.785 -41.188 -31.609  1.00  0.41           C  
ATOM   2993  CD  LYS A 373     -12.211 -41.941 -30.416  1.00  0.44           C  
ATOM   2994  CE  LYS A 373     -12.190 -43.444 -30.660  1.00  0.42           C  
ATOM   2995  NZ  LYS A 373     -11.771 -44.198 -29.441  1.00  0.40           N  
ATOM   2996  N   ASP A 374     -15.739 -38.235 -31.624  1.00  0.48           N  
ATOM   2997  CA  ASP A 374     -17.194 -38.222 -31.732  1.00  0.48           C  
ATOM   2998  C   ASP A 374     -17.644 -37.542 -33.023  1.00  0.48           C  
ATOM   2999  CB  ASP A 374     -17.815 -37.518 -30.523  1.00  0.47           C  
ATOM   3000  O   ASP A 374     -18.604 -37.981 -33.660  1.00  0.47           O  
ATOM   3001  CG  ASP A 374     -17.977 -38.433 -29.322  1.00  0.46           C  
ATOM   3002  OD1 ASP A 374     -17.797 -39.662 -29.463  1.00  0.49           O  
ATOM   3003  OD2 ASP A 374     -18.291 -37.921 -28.226  1.00  0.53           O  
ATOM   3004  N   PHE A 375     -16.834 -36.648 -33.645  1.00  0.44           N  
ATOM   3005  CA  PHE A 375     -17.116 -36.149 -34.986  1.00  0.45           C  
ATOM   3006  C   PHE A 375     -16.654 -37.145 -36.043  1.00  0.43           C  
ATOM   3007  CB  PHE A 375     -16.439 -34.793 -35.210  1.00  0.41           C  
ATOM   3008  O   PHE A 375     -17.376 -37.420 -37.003  1.00  0.42           O  
ATOM   3009  CG  PHE A 375     -17.056 -33.983 -36.318  1.00  0.39           C  
ATOM   3010  CD1 PHE A 375     -18.126 -33.133 -36.063  1.00  0.35           C  
ATOM   3011  CD2 PHE A 375     -16.566 -34.070 -37.614  1.00  0.38           C  
ATOM   3012  CE1 PHE A 375     -18.699 -32.381 -37.086  1.00  0.38           C  
ATOM   3013  CE2 PHE A 375     -17.134 -33.322 -38.642  1.00  0.41           C  
ATOM   3014  CZ  PHE A 375     -18.200 -32.479 -38.376  1.00  0.34           C  
ATOM   3015  N   ASN A 376     -15.357 -37.609 -35.877  1.00  0.47           N  
ATOM   3016  CA  ASN A 376     -14.904 -38.689 -36.747  1.00  0.48           C  
ATOM   3017  C   ASN A 376     -15.685 -39.976 -36.495  1.00  0.46           C  
ATOM   3018  CB  ASN A 376     -13.405 -38.933 -36.564  1.00  0.45           C  
ATOM   3019  O   ASN A 376     -15.969 -40.727 -37.430  1.00  0.45           O  
ATOM   3020  CG  ASN A 376     -12.554 -37.970 -37.368  1.00  0.44           C  
ATOM   3021  ND2 ASN A 376     -11.286 -37.844 -36.993  1.00  0.47           N  
ATOM   3022  OD1 ASN A 376     -13.032 -37.343 -38.317  1.00  0.46           O  
ATOM   3023  N   ASP A 377     -16.128 -40.248 -35.213  1.00  0.48           N  
ATOM   3024  CA  ASP A 377     -17.071 -41.316 -34.895  1.00  0.47           C  
ATOM   3025  C   ASP A 377     -18.472 -40.981 -35.405  1.00  0.47           C  
ATOM   3026  CB  ASP A 377     -17.107 -41.569 -33.387  1.00  0.46           C  
ATOM   3027  O   ASP A 377     -19.179 -41.854 -35.912  1.00  0.46           O  
ATOM   3028  CG  ASP A 377     -15.900 -42.343 -32.887  1.00  0.45           C  
ATOM   3029  OD1 ASP A 377     -15.143 -42.895 -33.715  1.00  0.48           O  
ATOM   3030  OD2 ASP A 377     -15.704 -42.403 -31.654  1.00  0.53           O  
ATOM   3031  N   GLN A 378     -18.937 -39.623 -35.404  1.00  0.44           N  
ATOM   3032  CA  GLN A 378     -20.187 -39.233 -36.047  1.00  0.45           C  
ATOM   3033  C   GLN A 378     -20.059 -39.269 -37.567  1.00  0.44           C  
ATOM   3034  CB  GLN A 378     -20.615 -37.838 -35.588  1.00  0.42           C  
ATOM   3035  O   GLN A 378     -21.000 -39.649 -38.266  1.00  0.42           O  
ATOM   3036  CG  GLN A 378     -21.273 -37.817 -34.215  1.00  0.42           C  
ATOM   3037  CD  GLN A 378     -22.292 -36.701 -34.070  1.00  0.46           C  
ATOM   3038  NE2 GLN A 378     -23.037 -36.719 -32.970  1.00  0.41           N  
ATOM   3039  OE1 GLN A 378     -22.407 -35.831 -34.939  1.00  0.50           O  
ATOM   3040  N   VAL A 379     -18.897 -39.062 -38.165  1.00  0.47           N  
ATOM   3041  CA  VAL A 379     -18.696 -39.248 -39.598  1.00  0.49           C  
ATOM   3042  C   VAL A 379     -18.495 -40.731 -39.903  1.00  0.47           C  
ATOM   3043  CB  VAL A 379     -17.490 -38.431 -40.113  1.00  0.45           C  
ATOM   3044  O   VAL A 379     -18.991 -41.236 -40.914  1.00  0.46           O  
ATOM   3045  CG1 VAL A 379     -17.159 -38.806 -41.556  1.00  0.40           C  
ATOM   3046  CG2 VAL A 379     -17.772 -36.934 -39.997  1.00  0.41           C  
ATOM   3047  N   GLU A 380     -17.731 -41.437 -38.945  1.00  0.46           N  
ATOM   3048  CA  GLU A 380     -17.637 -42.889 -39.066  1.00  0.47           C  
ATOM   3049  C   GLU A 380     -18.951 -43.561 -38.679  1.00  0.46           C  
ATOM   3050  CB  GLU A 380     -16.495 -43.428 -38.199  1.00  0.44           C  
ATOM   3051  O   GLU A 380     -19.355 -44.548 -39.297  1.00  0.44           O  
ATOM   3052  CG  GLU A 380     -15.141 -43.420 -38.892  1.00  0.43           C  
ATOM   3053  CD  GLU A 380     -14.878 -44.675 -39.710  1.00  0.46           C  
ATOM   3054  OE1 GLU A 380     -15.474 -45.733 -39.405  1.00  0.52           O  
ATOM   3055  OE2 GLU A 380     -14.069 -44.600 -40.661  1.00  0.50           O  
ATOM   3056  N   LEU A 381     -19.730 -42.864 -37.742  1.00  0.44           N  
ATOM   3057  CA  LEU A 381     -21.114 -43.251 -37.492  1.00  0.45           C  
ATOM   3058  C   LEU A 381     -22.017 -42.819 -38.643  1.00  0.43           C  
ATOM   3059  CB  LEU A 381     -21.613 -42.640 -36.180  1.00  0.43           C  
ATOM   3060  O   LEU A 381     -22.942 -43.543 -39.017  1.00  0.43           O  
ATOM   3061  CG  LEU A 381     -22.413 -43.565 -35.262  1.00  0.44           C  
ATOM   3062  CD1 LEU A 381     -21.574 -43.969 -34.054  1.00  0.40           C  
ATOM   3063  CD2 LEU A 381     -23.707 -42.890 -34.818  1.00  0.42           C  
ATOM   3064  N   ALA A 382     -21.737 -41.689 -39.280  1.00  0.46           N  
ATOM   3065  CA  ALA A 382     -22.459 -41.333 -40.498  1.00  0.46           C  
ATOM   3066  C   ALA A 382     -22.044 -42.226 -41.664  1.00  0.46           C  
ATOM   3067  CB  ALA A 382     -22.223 -39.865 -40.847  1.00  0.43           C  
ATOM   3068  O   ALA A 382     -22.883 -42.636 -42.469  1.00  0.44           O  
ATOM   3069  N   LYS A 383     -20.761 -42.721 -41.626  1.00  0.44           N  
ATOM   3070  CA  LYS A 383     -20.308 -43.690 -42.619  1.00  0.47           C  
ATOM   3071  C   LYS A 383     -20.722 -45.107 -42.232  1.00  0.43           C  
ATOM   3072  CB  LYS A 383     -18.790 -43.616 -42.789  1.00  0.42           C  
ATOM   3073  O   LYS A 383     -21.114 -45.901 -43.090  1.00  0.43           O  
ATOM   3074  CG  LYS A 383     -18.339 -42.716 -43.931  1.00  0.42           C  
ATOM   3075  CD  LYS A 383     -16.821 -42.693 -44.058  1.00  0.46           C  
ATOM   3076  CE  LYS A 383     -16.366 -41.749 -45.162  1.00  0.42           C  
ATOM   3077  NZ  LYS A 383     -14.878 -41.626 -45.207  1.00  0.41           N  
ATOM   3078  N   ALA A 384     -20.618 -45.470 -40.924  1.00  0.46           N  
ATOM   3079  CA  ALA A 384     -21.149 -46.723 -40.392  1.00  0.46           C  
ATOM   3080  C   ALA A 384     -22.675 -46.719 -40.403  1.00  0.46           C  
ATOM   3081  CB  ALA A 384     -20.631 -46.963 -38.976  1.00  0.44           C  
ATOM   3082  O   ALA A 384     -23.303 -47.744 -40.677  1.00  0.44           O  
ATOM   3083  N   ARG A 385     -23.284 -45.491 -40.366  1.00  0.42           N  
ATOM   3084  CA  ARG A 385     -24.727 -45.381 -40.560  1.00  0.43           C  
ATOM   3085  C   ARG A 385     -25.072 -45.266 -42.041  1.00  0.42           C  
ATOM   3086  CB  ARG A 385     -25.282 -44.177 -39.797  1.00  0.41           C  
ATOM   3087  O   ARG A 385     -26.117 -45.752 -42.480  1.00  0.41           O  
ATOM   3088  CG  ARG A 385     -26.504 -44.495 -38.949  1.00  0.41           C  
ATOM   3089  CD  ARG A 385     -26.708 -43.466 -37.846  1.00  0.47           C  
ATOM   3090  NE  ARG A 385     -27.891 -43.763 -37.045  1.00  0.44           N  
ATOM   3091  NH1 ARG A 385     -27.549 -42.052 -35.530  1.00  0.32           N  
ATOM   3092  NH2 ARG A 385     -29.359 -43.441 -35.308  1.00  0.26           N  
ATOM   3093  CZ  ARG A 385     -28.264 -43.085 -35.963  1.00  0.37           C  
ATOM   3094  N   ALA A 386     -24.260 -44.734 -42.923  1.00  0.47           N  
ATOM   3095  CA  ALA A 386     -24.462 -44.871 -44.363  1.00  0.49           C  
ATOM   3096  C   ALA A 386     -24.201 -46.304 -44.820  1.00  0.46           C  
ATOM   3097  CB  ALA A 386     -23.560 -43.901 -45.122  1.00  0.45           C  
ATOM   3098  O   ALA A 386     -24.915 -46.828 -45.678  1.00  0.46           O  
ATOM   3099  N   GLU A 387     -23.174 -46.988 -44.094  1.00  0.48           N  
ATOM   3100  CA  GLU A 387     -22.992 -48.418 -44.325  1.00  0.50           C  
ATOM   3101  C   GLU A 387     -24.026 -49.237 -43.557  1.00  0.47           C  
ATOM   3102  CB  GLU A 387     -21.578 -48.851 -43.930  1.00  0.46           C  
ATOM   3103  O   GLU A 387     -24.486 -50.274 -44.040  1.00  0.46           O  
ATOM   3104  CG  GLU A 387     -20.575 -48.794 -45.073  1.00  0.45           C  
ATOM   3105  CD  GLU A 387     -20.247 -50.160 -45.653  1.00  0.49           C  
ATOM   3106  OE1 GLU A 387     -20.577 -51.186 -45.015  1.00  0.53           O  
ATOM   3107  OE2 GLU A 387     -19.654 -50.206 -46.754  1.00  0.50           O  
ATOM   3108  N   GLU A 388     -24.568 -48.714 -42.443  1.00  0.43           N  
ATOM   3109  CA  GLU A 388     -25.741 -49.258 -41.765  1.00  0.44           C  
ATOM   3110  C   GLU A 388     -27.024 -48.902 -42.511  1.00  0.42           C  
ATOM   3111  CB  GLU A 388     -25.813 -48.751 -40.323  1.00  0.42           C  
ATOM   3112  O   GLU A 388     -27.899 -49.751 -42.694  1.00  0.41           O  
ATOM   3113  CG  GLU A 388     -26.675 -49.612 -39.411  1.00  0.41           C  
ATOM   3114  CD  GLU A 388     -26.589 -49.208 -37.947  1.00  0.46           C  
ATOM   3115  OE1 GLU A 388     -26.022 -48.133 -37.647  1.00  0.49           O  
ATOM   3116  OE2 GLU A 388     -27.092 -49.973 -37.095  1.00  0.46           O  
ATOM   3117  N   VAL A 389     -27.147 -47.640 -43.010  1.00  0.44           N  
ATOM   3118  CA  VAL A 389     -28.296 -47.330 -43.855  1.00  0.44           C  
ATOM   3119  C   VAL A 389     -28.166 -48.057 -45.191  1.00  0.44           C  
ATOM   3120  CB  VAL A 389     -28.436 -45.809 -44.087  1.00  0.41           C  
ATOM   3121  O   VAL A 389     -29.155 -48.561 -45.730  1.00  0.42           O  
ATOM   3122  CG1 VAL A 389     -29.542 -45.517 -45.100  1.00  0.39           C  
ATOM   3123  CG2 VAL A 389     -28.712 -45.091 -42.767  1.00  0.39           C  
ATOM   3124  N   LYS A 390     -26.887 -48.353 -45.604  1.00  0.46           N  
ATOM   3125  CA  LYS A 390     -26.689 -49.244 -46.744  1.00  0.46           C  
ATOM   3126  C   LYS A 390     -26.945 -50.698 -46.356  1.00  0.45           C  
ATOM   3127  CB  LYS A 390     -25.275 -49.093 -47.305  1.00  0.43           C  
ATOM   3128  O   LYS A 390     -27.478 -51.474 -47.151  1.00  0.44           O  
ATOM   3129  CG  LYS A 390     -25.156 -49.436 -48.783  1.00  0.41           C  
ATOM   3130  CD  LYS A 390     -23.737 -49.218 -49.295  1.00  0.44           C  
ATOM   3131  CE  LYS A 390     -23.608 -49.597 -50.764  1.00  0.39           C  
ATOM   3132  NZ  LYS A 390     -22.208 -49.433 -51.257  1.00  0.37           N  
ATOM   3133  N   ARG A 391     -26.520 -51.120 -45.119  1.00  0.47           N  
ATOM   3134  CA  ARG A 391     -26.893 -52.413 -44.557  1.00  0.48           C  
ATOM   3135  C   ARG A 391     -28.359 -52.424 -44.135  1.00  0.46           C  
ATOM   3136  CB  ARG A 391     -26.002 -52.758 -43.362  1.00  0.44           C  
ATOM   3137  O   ARG A 391     -29.075 -53.396 -44.386  1.00  0.45           O  
ATOM   3138  CG  ARG A 391     -25.603 -54.224 -43.294  1.00  0.44           C  
ATOM   3139  CD  ARG A 391     -24.709 -54.510 -42.095  1.00  0.48           C  
ATOM   3140  NE  ARG A 391     -24.570 -55.944 -41.857  1.00  0.44           N  
ATOM   3141  NH1 ARG A 391     -23.047 -55.719 -40.134  1.00  0.33           N  
ATOM   3142  NH2 ARG A 391     -23.732 -57.803 -40.800  1.00  0.28           N  
ATOM   3143  CZ  ARG A 391     -23.783 -56.485 -40.931  1.00  0.41           C  
ATOM   3144  N   GLU A 392     -28.980 -51.326 -43.666  1.00  0.46           N  
ATOM   3145  CA  GLU A 392     -30.397 -51.180 -43.345  1.00  0.46           C  
ATOM   3146  C   GLU A 392     -31.226 -50.935 -44.602  1.00  0.46           C  
ATOM   3147  CB  GLU A 392     -30.606 -50.039 -42.346  1.00  0.45           C  
ATOM   3148  O   GLU A 392     -32.344 -51.440 -44.723  1.00  0.45           O  
ATOM   3149  CG  GLU A 392     -30.733 -50.502 -40.901  1.00  0.44           C  
ATOM   3150  CD  GLU A 392     -31.011 -49.366 -39.930  1.00  0.48           C  
ATOM   3151  OE1 GLU A 392     -30.989 -48.187 -40.351  1.00  0.51           O  
ATOM   3152  OE2 GLU A 392     -31.252 -49.657 -38.737  1.00  0.47           O  
ATOM   3153  N   LEU A 393     -30.678 -50.272 -45.603  1.00  0.48           N  
ATOM   3154  CA  LEU A 393     -31.392 -50.214 -46.874  1.00  0.50           C  
ATOM   3155  C   LEU A 393     -31.261 -51.531 -47.632  1.00  0.48           C  
ATOM   3156  CB  LEU A 393     -30.865 -49.062 -47.734  1.00  0.47           C  
ATOM   3157  O   LEU A 393     -32.230 -52.008 -48.227  1.00  0.47           O  
ATOM   3158  CG  LEU A 393     -31.773 -47.838 -47.858  1.00  0.46           C  
ATOM   3159  CD1 LEU A 393     -30.962 -46.557 -47.688  1.00  0.43           C  
ATOM   3160  CD2 LEU A 393     -32.499 -47.843 -49.199  1.00  0.45           C  
ATOM   3161  N   SER A 394     -30.059 -52.260 -47.419  1.00  0.46           N  
ATOM   3162  CA  SER A 394     -29.967 -53.635 -47.899  1.00  0.48           C  
ATOM   3163  C   SER A 394     -30.800 -54.578 -47.037  1.00  0.45           C  
ATOM   3164  CB  SER A 394     -28.511 -54.100 -47.917  1.00  0.45           C  
ATOM   3165  O   SER A 394     -31.482 -55.463 -47.557  1.00  0.45           O  
ATOM   3166  OG  SER A 394     -28.343 -55.195 -48.802  1.00  0.45           O  
ATOM   3167  N   ASP A 395     -30.889 -54.308 -45.725  1.00  0.49           N  
ATOM   3168  CA  ASP A 395     -31.729 -55.093 -44.825  1.00  0.49           C  
ATOM   3169  C   ASP A 395     -33.166 -54.575 -44.824  1.00  0.48           C  
ATOM   3170  CB  ASP A 395     -31.161 -55.071 -43.405  1.00  0.47           C  
ATOM   3171  O   ASP A 395     -34.114 -55.360 -44.766  1.00  0.48           O  
ATOM   3172  CG  ASP A 395     -30.023 -56.056 -43.206  1.00  0.47           C  
ATOM   3173  OD1 ASP A 395     -29.826 -56.942 -44.065  1.00  0.50           O  
ATOM   3174  OD2 ASP A 395     -29.318 -55.947 -42.180  1.00  0.54           O  
ATOM   3175  N   THR A 396     -33.471 -53.118 -45.090  1.00  0.47           N  
ATOM   3176  CA  THR A 396     -34.809 -52.557 -45.242  1.00  0.46           C  
ATOM   3177  C   THR A 396     -35.368 -52.858 -46.629  1.00  0.47           C  
ATOM   3178  CB  THR A 396     -34.807 -51.035 -45.005  1.00  0.44           C  
ATOM   3179  O   THR A 396     -36.561 -53.133 -46.777  1.00  0.44           O  
ATOM   3180  CG2 THR A 396     -36.215 -50.521 -44.722  1.00  0.43           C  
ATOM   3181  OG1 THR A 396     -33.965 -50.732 -43.886  1.00  0.43           O  
ATOM   3182  N   ILE A 397     -34.527 -52.924 -47.602  1.00  0.47           N  
ATOM   3183  CA  ILE A 397     -34.974 -53.494 -48.869  1.00  0.47           C  
ATOM   3184  C   ILE A 397     -35.164 -55.001 -48.718  1.00  0.46           C  
ATOM   3185  CB  ILE A 397     -33.975 -53.191 -50.009  1.00  0.44           C  
ATOM   3186  O   ILE A 397     -36.169 -55.555 -49.171  1.00  0.45           O  
ATOM   3187  CG1 ILE A 397     -34.005 -51.699 -50.362  1.00  0.39           C  
ATOM   3188  CG2 ILE A 397     -34.281 -54.051 -51.238  1.00  0.40           C  
ATOM   3189  CD1 ILE A 397     -32.890 -51.264 -51.303  1.00  0.38           C  
ATOM   3190  N   ASN A 398     -34.426 -55.655 -47.861  1.00  0.50           N  
ATOM   3191  CA  ASN A 398     -34.658 -57.062 -47.549  1.00  0.50           C  
ATOM   3192  C   ASN A 398     -35.686 -57.226 -46.433  1.00  0.49           C  
ATOM   3193  CB  ASN A 398     -33.346 -57.751 -47.169  1.00  0.47           C  
ATOM   3194  O   ASN A 398     -36.468 -58.178 -46.440  1.00  0.48           O  
ATOM   3195  CG  ASN A 398     -32.498 -58.100 -48.376  1.00  0.46           C  
ATOM   3196  ND2 ASN A 398     -31.198 -58.265 -48.160  1.00  0.49           N  
ATOM   3197  OD1 ASN A 398     -33.006 -58.219 -49.494  1.00  0.50           O  
ATOM   3198  N   GLN A 399     -36.091 -56.082 -45.484  1.00  0.49           N  
ATOM   3199  CA  GLN A 399     -37.176 -56.099 -44.509  1.00  0.48           C  
ATOM   3200  C   GLN A 399     -38.439 -55.462 -45.080  1.00  0.48           C  
ATOM   3201  CB  GLN A 399     -36.757 -55.378 -43.227  1.00  0.47           C  
ATOM   3202  O   GLN A 399     -39.551 -55.914 -44.797  1.00  0.47           O  
ATOM   3203  CG  GLN A 399     -36.225 -56.307 -42.144  1.00  0.46           C  
ATOM   3204  CD  GLN A 399     -35.806 -55.566 -40.888  1.00  0.48           C  
ATOM   3205  NE2 GLN A 399     -35.436 -56.313 -39.854  1.00  0.43           N  
ATOM   3206  OE1 GLN A 399     -35.814 -54.331 -40.848  1.00  0.50           O  
ATOM   3207  N   ARG A 400     -38.382 -54.462 -45.981  1.00  0.43           N  
ATOM   3208  CA  ARG A 400     -39.600 -53.970 -46.618  1.00  0.43           C  
ATOM   3209  C   ARG A 400     -40.083 -54.936 -47.694  1.00  0.43           C  
ATOM   3210  CB  ARG A 400     -39.367 -52.584 -47.223  1.00  0.41           C  
ATOM   3211  O   ARG A 400     -41.286 -55.055 -47.933  1.00  0.40           O  
ATOM   3212  CG  ARG A 400     -39.736 -51.437 -46.296  1.00  0.40           C  
ATOM   3213  CD  ARG A 400     -39.578 -50.086 -46.979  1.00  0.43           C  
ATOM   3214  NE  ARG A 400     -39.989 -48.989 -46.107  1.00  0.43           N  
ATOM   3215  NH1 ARG A 400     -39.687 -47.339 -47.695  1.00  0.32           N  
ATOM   3216  NH2 ARG A 400     -40.421 -46.793 -45.594  1.00  0.28           N  
ATOM   3217  CZ  ARG A 400     -40.031 -47.710 -46.467  1.00  0.39           C  
ATOM   3218  N   PHE A 401     -39.095 -55.749 -48.125  1.00  0.45           N  
ATOM   3219  CA  PHE A 401     -39.556 -56.950 -48.811  1.00  0.46           C  
ATOM   3220  C   PHE A 401     -39.896 -58.049 -47.810  1.00  0.45           C  
ATOM   3221  CB  PHE A 401     -38.494 -57.449 -49.797  1.00  0.43           C  
ATOM   3222  O   PHE A 401     -40.832 -58.822 -48.024  1.00  0.43           O  
ATOM   3223  CG  PHE A 401     -38.721 -56.995 -51.213  1.00  0.42           C  
ATOM   3224  CD1 PHE A 401     -39.682 -57.607 -52.009  1.00  0.38           C  
ATOM   3225  CD2 PHE A 401     -37.973 -55.955 -51.750  1.00  0.41           C  
ATOM   3226  CE1 PHE A 401     -39.894 -57.189 -53.321  1.00  0.42           C  
ATOM   3227  CE2 PHE A 401     -38.179 -55.532 -53.060  1.00  0.44           C  
ATOM   3228  CZ  PHE A 401     -39.139 -56.151 -53.844  1.00  0.36           C  
ATOM   3229  N   ASN A 402     -39.615 -57.785 -46.467  1.00  0.48           N  
ATOM   3230  CA  ASN A 402     -40.158 -58.582 -45.372  1.00  0.47           C  
ATOM   3231  C   ASN A 402     -41.022 -57.739 -44.439  1.00  0.48           C  
ATOM   3232  CB  ASN A 402     -39.030 -59.255 -44.587  1.00  0.45           C  
ATOM   3233  O   ASN A 402     -41.777 -58.278 -43.628  1.00  0.45           O  
ATOM   3234  CG  ASN A 402     -38.487 -60.488 -45.284  1.00  0.44           C  
ATOM   3235  ND2 ASN A 402     -37.305 -60.929 -44.873  1.00  0.46           N  
ATOM   3236  OD1 ASN A 402     -39.126 -61.037 -46.185  1.00  0.48           O  
ATOM   3237  N   SER A 403     -41.551 -56.296 -44.735  1.00  0.42           N  
ATOM   3238  CA  SER A 403     -42.561 -55.520 -44.024  1.00  0.43           C  
ATOM   3239  C   SER A 403     -43.868 -55.461 -44.808  1.00  0.42           C  
ATOM   3240  CB  SER A 403     -42.056 -54.102 -43.753  1.00  0.39           C  
ATOM   3241  O   SER A 403     -44.789 -54.731 -44.437  1.00  0.39           O  
ATOM   3242  OG  SER A 403     -42.093 -53.320 -44.934  1.00  0.40           O  
ATOM   3243  N   PHE A 404     -44.203 -56.341 -45.797  1.00  0.45           N  
ATOM   3244  CA  PHE A 404     -45.454 -56.953 -46.229  1.00  0.48           C  
ATOM   3245  C   PHE A 404     -45.815 -58.134 -45.336  1.00  0.45           C  
ATOM   3246  CB  PHE A 404     -45.356 -57.408 -47.688  1.00  0.42           C  
ATOM   3247  O   PHE A 404     -45.062 -59.106 -45.249  1.00  0.42           O  
ATOM   3248  CG  PHE A 404     -45.767 -56.355 -48.681  1.00  0.42           C  
ATOM   3249  CD1 PHE A 404     -47.107 -56.159 -48.993  1.00  0.41           C  
ATOM   3250  CD2 PHE A 404     -44.813 -55.561 -49.304  1.00  0.42           C  
ATOM   3251  CE1 PHE A 404     -47.491 -55.185 -49.912  1.00  0.41           C  
ATOM   3252  CE2 PHE A 404     -45.189 -54.585 -50.223  1.00  0.44           C  
ATOM   3253  CZ  PHE A 404     -46.528 -54.400 -50.527  1.00  0.38           C  
ATOM   3254  N   ASP A 405     -46.054 -57.749 -43.986  1.00  0.47           N  
ATOM   3255  CA  ASP A 405     -46.822 -58.808 -43.340  1.00  0.49           C  
ATOM   3256  C   ASP A 405     -46.669 -58.750 -41.822  1.00  0.47           C  
ATOM   3257  CB  ASP A 405     -46.388 -60.180 -43.860  1.00  0.43           C  
ATOM   3258  O   ASP A 405     -45.578 -58.975 -41.294  1.00  0.45           O  
ATOM   3259  CG  ASP A 405     -47.542 -60.996 -44.416  1.00  0.42           C  
ATOM   3260  OD1 ASP A 405     -48.710 -60.573 -44.278  1.00  0.44           O  
ATOM   3261  OD2 ASP A 405     -47.281 -62.073 -44.994  1.00  0.46           O  
ATOM   3262  N   ASN A 406     -47.452 -57.845 -41.098  1.00  0.50           N  
ATOM   3263  CA  ASN A 406     -47.857 -58.434 -39.826  1.00  0.49           C  
ATOM   3264  C   ASN A 406     -47.733 -57.434 -38.680  1.00  0.49           C  
ATOM   3265  CB  ASN A 406     -47.033 -59.688 -39.528  1.00  0.44           C  
ATOM   3266  O   ASN A 406     -46.625 -57.122 -38.240  1.00  0.46           O  
ATOM   3267  CG  ASN A 406     -47.423 -60.864 -40.402  1.00  0.41           C  
ATOM   3268  ND2 ASN A 406     -46.454 -61.716 -40.717  1.00  0.45           N  
ATOM   3269  OD1 ASN A 406     -48.585 -61.007 -40.790  1.00  0.46           O  
ATOM   3270  N   GLY A 407     -48.855 -56.184 -38.329  1.00  0.50           N  
ATOM   3271  CA  GLY A 407     -49.248 -55.600 -37.056  1.00  0.50           C  
ATOM   3272  C   GLY A 407     -50.408 -54.630 -37.178  1.00  0.49           C  
ATOM   3273  O   GLY A 407     -50.803 -54.262 -38.286  1.00  0.46           O  
ATOM   3274  N   PRO A 408     -51.733 -54.382 -36.366  1.00  0.51           N  
ATOM   3275  CA  PRO A 408     -53.130 -54.086 -36.039  1.00  0.50           C  
ATOM   3276  C   PRO A 408     -53.699 -52.935 -36.866  1.00  0.50           C  
ATOM   3277  CB  PRO A 408     -53.074 -53.716 -34.555  1.00  0.48           C  
ATOM   3278  O   PRO A 408     -54.919 -52.818 -37.011  1.00  0.48           O  
ATOM   3279  CG  PRO A 408     -51.619 -53.735 -34.211  1.00  0.48           C  
ATOM   3280  CD  PRO A 408     -50.849 -54.176 -35.423  1.00  0.51           C  
ATOM   3281  N   LEU A 409     -53.651 -52.744 -38.357  1.00  0.42           N  
ATOM   3282  CA  LEU A 409     -52.985 -52.528 -39.637  1.00  0.43           C  
ATOM   3283  C   LEU A 409     -51.756 -53.421 -39.769  1.00  0.42           C  
ATOM   3284  CB  LEU A 409     -52.581 -51.059 -39.791  1.00  0.41           C  
ATOM   3285  O   LEU A 409     -51.371 -53.795 -40.879  1.00  0.40           O  
ATOM   3286  CG  LEU A 409     -53.213 -50.301 -40.959  1.00  0.43           C  
ATOM   3287  CD1 LEU A 409     -53.980 -49.085 -40.449  1.00  0.41           C  
ATOM   3288  CD2 LEU A 409     -52.146 -49.882 -41.965  1.00  0.41           C  
ATOM   3289  N   LYS A 410     -51.249 -54.514 -38.900  1.00  0.46           N  
ATOM   3290  CA  LYS A 410     -50.592 -55.542 -38.098  1.00  0.45           C  
ATOM   3291  C   LYS A 410     -51.585 -56.615 -37.660  1.00  0.46           C  
ATOM   3292  CB  LYS A 410     -49.919 -54.920 -36.874  1.00  0.43           C  
ATOM   3293  O   LYS A 410     -51.269 -57.807 -37.680  1.00  0.44           O  
ATOM   3294  CG  LYS A 410     -48.471 -55.345 -36.680  1.00  0.42           C  
ATOM   3295  CD  LYS A 410     -47.861 -54.703 -35.441  1.00  0.46           C  
ATOM   3296  CE  LYS A 410     -46.406 -55.112 -35.258  1.00  0.41           C  
ATOM   3297  NZ  LYS A 410     -45.785 -54.438 -34.078  1.00  0.41           N  
ATOM   3298  N   GLU A 411     -52.835 -56.949 -38.052  1.00  0.48           N  
ATOM   3299  CA  GLU A 411     -53.980 -57.825 -37.824  1.00  0.48           C  
ATOM   3300  C   GLU A 411     -55.201 -57.351 -38.606  1.00  0.48           C  
ATOM   3301  CB  GLU A 411     -54.309 -57.903 -36.331  1.00  0.46           C  
ATOM   3302  O   GLU A 411     -55.894 -58.155 -39.234  1.00  0.46           O  
ATOM   3303  CG  GLU A 411     -54.789 -59.274 -35.878  1.00  0.45           C  
ATOM   3304  CD  GLU A 411     -53.660 -60.187 -35.428  1.00  0.49           C  
ATOM   3305  OE1 GLU A 411     -52.482 -59.764 -35.475  1.00  0.51           O  
ATOM   3306  OE2 GLU A 411     -53.955 -61.335 -35.026  1.00  0.48           O  
ATOM   3307  N   ALA A 412     -55.480 -56.443 -39.490  1.00  0.49           N  
ATOM   3308  CA  ALA A 412     -56.081 -55.695 -40.591  1.00  0.49           C  
ATOM   3309  C   ALA A 412     -55.014 -54.986 -41.420  1.00  0.48           C  
ATOM   3310  CB  ALA A 412     -57.095 -54.685 -40.058  1.00  0.48           C  
ATOM   3311  O   ALA A 412     -55.051 -55.023 -42.653  1.00  0.46           O  
ATOM   3312  N   LYS A 413     -53.356 -55.124 -41.175  1.00  0.50           N  
ATOM   3313  CA  LYS A 413     -51.911 -55.289 -41.313  1.00  0.50           C  
ATOM   3314  C   LYS A 413     -51.468 -56.669 -40.837  1.00  0.49           C  
ATOM   3315  CB  LYS A 413     -51.170 -54.202 -40.533  1.00  0.48           C  
ATOM   3316  O   LYS A 413     -50.627 -57.309 -41.471  1.00  0.47           O  
ATOM   3317  CG  LYS A 413     -49.854 -53.774 -41.167  1.00  0.47           C  
ATOM   3318  CD  LYS A 413     -49.184 -52.664 -40.368  1.00  0.47           C  
ATOM   3319  CE  LYS A 413     -47.826 -52.295 -40.951  1.00  0.48           C  
ATOM   3320  NZ  LYS A 413     -47.148 -51.235 -40.147  1.00  0.43           N  
ATOM   3321  N   ARG A 414     -51.981 -57.548 -40.155  1.00  0.49           N  
ATOM   3322  CA  ARG A 414     -51.968 -58.956 -39.771  1.00  0.47           C  
ATOM   3323  C   ARG A 414     -53.207 -59.677 -40.293  1.00  0.48           C  
ATOM   3324  CB  ARG A 414     -51.880 -59.099 -38.250  1.00  0.45           C  
ATOM   3325  O   ARG A 414     -53.112 -60.797 -40.799  1.00  0.45           O  
ATOM   3326  CG  ARG A 414     -51.341 -60.443 -37.788  1.00  0.44           C  
ATOM   3327  CD  ARG A 414     -51.465 -60.612 -36.280  1.00  0.44           C  
ATOM   3328  NE  ARG A 414     -52.846 -60.857 -35.877  1.00  0.45           N  
ATOM   3329  NH1 ARG A 414     -52.525 -63.092 -35.389  1.00  0.34           N  
ATOM   3330  NH2 ARG A 414     -54.593 -62.142 -35.119  1.00  0.29           N  
ATOM   3331  CZ  ARG A 414     -53.318 -62.030 -35.463  1.00  0.45           C  
ATOM   3332  N   LYS A 415     -54.283 -59.150 -40.978  1.00  0.48           N  
ATOM   3333  CA  LYS A 415     -55.452 -59.514 -41.774  1.00  0.47           C  
ATOM   3334  C   LYS A 415     -55.581 -58.619 -43.003  1.00  0.47           C  
ATOM   3335  CB  LYS A 415     -56.724 -59.431 -40.929  1.00  0.46           C  
ATOM   3336  O   LYS A 415     -55.940 -59.088 -44.084  1.00  0.45           O  
ATOM   3337  CG  LYS A 415     -56.961 -60.647 -40.045  1.00  0.45           C  
ATOM   3338  CD  LYS A 415     -58.317 -60.580 -39.354  1.00  0.45           C  
ATOM   3339  CE  LYS A 415     -58.565 -61.808 -38.488  1.00  0.47           C  
ATOM   3340  NZ  LYS A 415     -59.869 -61.721 -37.765  1.00  0.44           N  
ATOM   3341  N   ALA A 416     -54.835 -57.517 -43.352  1.00  0.50           N  
ATOM   3342  CA  ALA A 416     -54.151 -56.675 -44.330  1.00  0.50           C  
ATOM   3343  C   ALA A 416     -52.645 -56.920 -44.305  1.00  0.49           C  
ATOM   3344  CB  ALA A 416     -54.451 -55.202 -44.066  1.00  0.49           C  
ATOM   3345  O   ALA A 416     -52.003 -56.986 -45.357  1.00  0.48           O  
ATOM   3346  N   GLU A 417     -51.744 -57.741 -43.332  1.00  0.50           N  
ATOM   3347  CA  GLU A 417     -50.534 -58.517 -43.077  1.00  0.50           C  
ATOM   3348  C   GLU A 417     -50.847 -60.007 -42.969  1.00  0.49           C  
ATOM   3349  CB  GLU A 417     -49.842 -58.031 -41.802  1.00  0.48           C  
ATOM   3350  O   GLU A 417     -50.094 -60.843 -43.473  1.00  0.48           O  
ATOM   3351  CG  GLU A 417     -48.985 -56.789 -42.002  1.00  0.49           C  
ATOM   3352  CD  GLU A 417     -48.382 -56.261 -40.710  1.00  0.49           C  
ATOM   3353  OE1 GLU A 417     -48.661 -56.833 -39.632  1.00  0.57           O  
ATOM   3354  OE2 GLU A 417     -47.625 -55.267 -40.777  1.00  0.57           O  
ATOM   3355  N   GLU A 418     -52.082 -60.637 -42.888  1.00  0.45           N  
ATOM   3356  CA  GLU A 418     -52.706 -61.881 -43.327  1.00  0.46           C  
ATOM   3357  C   GLU A 418     -53.510 -61.673 -44.608  1.00  0.45           C  
ATOM   3358  CB  GLU A 418     -53.606 -62.449 -42.227  1.00  0.45           C  
ATOM   3359  O   GLU A 418     -53.475 -62.510 -45.512  1.00  0.44           O  
ATOM   3360  CG  GLU A 418     -53.644 -63.970 -42.187  1.00  0.45           C  
ATOM   3361  CD  GLU A 418     -54.443 -64.520 -41.017  1.00  0.48           C  
ATOM   3362  OE1 GLU A 418     -55.020 -63.719 -40.246  1.00  0.52           O  
ATOM   3363  OE2 GLU A 418     -54.493 -65.761 -40.869  1.00  0.50           O  
ATOM   3364  N   ALA A 419     -54.104 -60.512 -45.149  1.00  0.47           N  
ATOM   3365  CA  ALA A 419     -54.575 -59.995 -46.432  1.00  0.45           C  
ATOM   3366  C   ALA A 419     -53.497 -59.158 -47.115  1.00  0.46           C  
ATOM   3367  CB  ALA A 419     -55.844 -59.168 -46.239  1.00  0.44           C  
ATOM   3368  O   ALA A 419     -53.285 -59.276 -48.324  1.00  0.43           O  
ATOM   3369  N   LEU A 420     -52.071 -58.785 -46.408  1.00  0.50           N  
ATOM   3370  CA  LEU A 420     -50.658 -58.430 -46.476  1.00  0.52           C  
ATOM   3371  C   LEU A 420     -49.782 -59.601 -46.045  1.00  0.49           C  
ATOM   3372  CB  LEU A 420     -50.369 -57.210 -45.597  1.00  0.49           C  
ATOM   3373  O   LEU A 420     -48.728 -59.844 -46.637  1.00  0.49           O  
ATOM   3374  CG  LEU A 420     -49.799 -55.982 -46.307  1.00  0.49           C  
ATOM   3375  CD1 LEU A 420     -50.659 -54.756 -46.020  1.00  0.48           C  
ATOM   3376  CD2 LEU A 420     -48.355 -55.740 -45.880  1.00  0.48           C  
ATOM   3377  N   ARG A 421     -50.035 -60.691 -45.368  1.00  0.47           N  
ATOM   3378  CA  ARG A 421     -49.611 -62.086 -45.298  1.00  0.47           C  
ATOM   3379  C   ARG A 421     -50.251 -62.910 -46.411  1.00  0.46           C  
ATOM   3380  CB  ARG A 421     -49.959 -62.687 -43.935  1.00  0.45           C  
ATOM   3381  O   ARG A 421     -49.575 -63.702 -47.071  1.00  0.43           O  
ATOM   3382  CG  ARG A 421     -48.778 -62.778 -42.982  1.00  0.44           C  
ATOM   3383  CD  ARG A 421     -49.154 -63.477 -41.683  1.00  0.47           C  
ATOM   3384  NE  ARG A 421     -49.656 -62.532 -40.689  1.00  0.48           N  
ATOM   3385  NH1 ARG A 421     -49.353 -63.948 -38.889  1.00  0.37           N  
ATOM   3386  NH2 ARG A 421     -50.211 -61.847 -38.568  1.00  0.32           N  
ATOM   3387  CZ  ARG A 421     -49.739 -62.778 -39.384  1.00  0.45           C  
ATOM   3388  N   ASN A 422     -51.367 -62.631 -47.100  1.00  0.47           N  
ATOM   3389  CA  ASN A 422     -52.085 -62.927 -48.336  1.00  0.47           C  
ATOM   3390  C   ASN A 422     -52.070 -61.737 -49.291  1.00  0.47           C  
ATOM   3391  CB  ASN A 422     -53.525 -63.346 -48.033  1.00  0.45           C  
ATOM   3392  O   ASN A 422     -51.999 -61.914 -50.508  1.00  0.44           O  
ATOM   3393  CG  ASN A 422     -53.614 -64.736 -47.433  1.00  0.44           C  
ATOM   3394  ND2 ASN A 422     -54.740 -65.035 -46.795  1.00  0.51           N  
ATOM   3395  OD1 ASN A 422     -52.679 -65.533 -47.541  1.00  0.48           O  
ATOM   3396  N   ALA A 423     -51.414 -60.582 -48.899  1.00  0.43           N  
ATOM   3397  CA  ALA A 423     -50.811 -59.407 -49.523  1.00  0.40           C  
ATOM   3398  C   ALA A 423     -49.344 -59.268 -49.127  1.00  0.42           C  
ATOM   3399  CB  ALA A 423     -51.584 -58.147 -49.141  1.00  0.39           C  
ATOM   3400  O   ALA A 423     -48.530 -58.762 -49.904  1.00  0.39           O  
ATOM   3401  N   GLY A 424     -48.510 -60.300 -48.212  1.00  0.41           N  
ATOM   3402  CA  GLY A 424     -47.381 -61.032 -47.660  1.00  0.39           C  
ATOM   3403  C   GLY A 424     -46.996 -62.245 -48.484  1.00  0.40           C  
ATOM   3404  O   GLY A 424     -45.823 -62.620 -48.536  1.00  0.38           O  
ATOM   3405  N   ALA A 425     -47.827 -62.628 -49.667  1.00  0.43           N  
ATOM   3406  CA  ALA A 425     -47.407 -63.406 -50.829  1.00  0.43           C  
ATOM   3407  C   ALA A 425     -46.707 -62.521 -51.857  1.00  0.43           C  
ATOM   3408  CB  ALA A 425     -48.606 -64.106 -51.463  1.00  0.40           C  
ATOM   3409  O   ALA A 425     -45.767 -62.958 -52.525  1.00  0.40           O  
ATOM   3410  N   SER A 426     -46.657 -61.064 -51.485  1.00  0.42           N  
ATOM   3411  CA  SER A 426     -45.898 -60.017 -52.160  1.00  0.42           C  
ATOM   3412  C   SER A 426     -44.774 -59.490 -51.274  1.00  0.41           C  
ATOM   3413  CB  SER A 426     -46.819 -58.866 -52.568  1.00  0.38           C  
ATOM   3414  O   SER A 426     -43.696 -59.150 -51.767  1.00  0.39           O  
ATOM   3415  OG  SER A 426     -48.154 -59.318 -52.718  1.00  0.41           O  
ATOM   3416  N   SER A 427     -44.652 -59.840 -49.856  1.00  0.46           N  
ATOM   3417  CA  SER A 427     -43.653 -59.815 -48.793  1.00  0.47           C  
ATOM   3418  C   SER A 427     -42.962 -61.167 -48.651  1.00  0.46           C  
ATOM   3419  CB  SER A 427     -44.294 -59.419 -47.463  1.00  0.43           C  
ATOM   3420  O   SER A 427     -41.789 -61.236 -48.280  1.00  0.44           O  
ATOM   3421  OG  SER A 427     -43.587 -59.987 -46.374  1.00  0.45           O  
ATOM   3422  N   SER A 428     -43.467 -62.259 -49.361  1.00  0.46           N  
ATOM   3423  CA  SER A 428     -42.815 -63.539 -49.616  1.00  0.47           C  
ATOM   3424  C   SER A 428     -41.795 -63.426 -50.744  1.00  0.46           C  
ATOM   3425  CB  SER A 428     -43.851 -64.610 -49.959  1.00  0.44           C  
ATOM   3426  O   SER A 428     -40.735 -64.053 -50.696  1.00  0.45           O  
ATOM   3427  OG  SER A 428     -44.346 -64.427 -51.274  1.00  0.46           O  
ATOM   3428  N   LEU A 429     -41.816 -62.388 -51.518  1.00  0.49           N  
ATOM   3429  CA  LEU A 429     -40.804 -62.112 -52.532  1.00  0.51           C  
ATOM   3430  C   LEU A 429     -39.780 -61.106 -52.018  1.00  0.48           C  
ATOM   3431  CB  LEU A 429     -41.457 -61.585 -53.812  1.00  0.46           C  
ATOM   3432  O   LEU A 429     -38.582 -61.247 -52.276  1.00  0.47           O  
ATOM   3433  CG  LEU A 429     -41.628 -62.592 -54.951  1.00  0.44           C  
ATOM   3434  CD1 LEU A 429     -42.955 -62.362 -55.667  1.00  0.43           C  
ATOM   3435  CD2 LEU A 429     -40.463 -62.496 -55.930  1.00  0.45           C  
ATOM   3436  N   ALA A 430     -39.958 -60.332 -50.976  1.00  0.52           N  
ATOM   3437  CA  ALA A 430     -39.057 -59.481 -50.203  1.00  0.53           C  
ATOM   3438  C   ALA A 430     -38.558 -60.202 -48.954  1.00  0.50           C  
ATOM   3439  CB  ALA A 430     -39.754 -58.178 -49.818  1.00  0.49           C  
ATOM   3440  O   ALA A 430     -37.392 -60.068 -48.576  1.00  0.50           O  
ATOM   3441  N   GLN A 431     -39.170 -61.245 -48.485  1.00  0.47           N  
ATOM   3442  CA  GLN A 431     -38.784 -62.219 -47.469  1.00  0.47           C  
ATOM   3443  C   GLN A 431     -38.128 -63.443 -48.100  1.00  0.46           C  
ATOM   3444  CB  GLN A 431     -39.999 -62.642 -46.642  1.00  0.45           C  
ATOM   3445  O   GLN A 431     -37.163 -63.985 -47.558  1.00  0.45           O  
ATOM   3446  CG  GLN A 431     -40.218 -61.799 -45.393  1.00  0.45           C  
ATOM   3447  CD  GLN A 431     -41.442 -62.224 -44.604  1.00  0.48           C  
ATOM   3448  NE2 GLN A 431     -41.635 -61.619 -43.437  1.00  0.45           N  
ATOM   3449  OE1 GLN A 431     -42.208 -63.090 -45.040  1.00  0.53           O  
ATOM   3450  N   GLU A 432     -38.427 -63.791 -49.433  1.00  0.47           N  
ATOM   3451  CA  GLU A 432     -37.631 -64.722 -50.226  1.00  0.48           C  
ATOM   3452  C   GLU A 432     -36.334 -64.073 -50.702  1.00  0.47           C  
ATOM   3453  CB  GLU A 432     -38.435 -65.232 -51.424  1.00  0.46           C  
ATOM   3454  O   GLU A 432     -35.276 -64.705 -50.689  1.00  0.46           O  
ATOM   3455  CG  GLU A 432     -38.086 -66.654 -51.839  1.00  0.45           C  
ATOM   3456  CD  GLU A 432     -39.240 -67.629 -51.669  1.00  0.48           C  
ATOM   3457  OE1 GLU A 432     -40.333 -67.205 -51.231  1.00  0.51           O  
ATOM   3458  OE2 GLU A 432     -39.048 -68.827 -51.975  1.00  0.49           O  
ATOM   3459  N   SER A 433     -36.310 -62.757 -50.842  1.00  0.47           N  
ATOM   3460  CA  SER A 433     -35.075 -62.027 -51.110  1.00  0.51           C  
ATOM   3461  C   SER A 433     -34.283 -61.790 -49.828  1.00  0.46           C  
ATOM   3462  CB  SER A 433     -35.379 -60.689 -51.785  1.00  0.45           C  
ATOM   3463  O   SER A 433     -33.051 -61.841 -49.835  1.00  0.46           O  
ATOM   3464  OG  SER A 433     -35.564 -60.860 -53.180  1.00  0.45           O  
ATOM   3465  N   LYS A 434     -34.905 -61.748 -48.654  1.00  0.49           N  
ATOM   3466  CA  LYS A 434     -34.300 -61.806 -47.327  1.00  0.49           C  
ATOM   3467  C   LYS A 434     -34.036 -63.248 -46.904  1.00  0.48           C  
ATOM   3468  CB  LYS A 434     -35.194 -61.113 -46.297  1.00  0.46           C  
ATOM   3469  O   LYS A 434     -33.041 -63.533 -46.236  1.00  0.48           O  
ATOM   3470  CG  LYS A 434     -34.464 -60.677 -45.036  1.00  0.45           C  
ATOM   3471  CD  LYS A 434     -35.378 -59.895 -44.102  1.00  0.48           C  
ATOM   3472  CE  LYS A 434     -34.647 -59.453 -42.842  1.00  0.48           C  
ATOM   3473  NZ  LYS A 434     -35.532 -58.660 -41.937  1.00  0.44           N  
ATOM   3474  N   ARG A 435     -34.857 -64.215 -47.371  1.00  0.50           N  
ATOM   3475  CA  ARG A 435     -34.570 -65.637 -47.210  1.00  0.50           C  
ATOM   3476  C   ARG A 435     -33.436 -66.074 -48.132  1.00  0.50           C  
ATOM   3477  CB  ARG A 435     -35.821 -66.474 -47.484  1.00  0.47           C  
ATOM   3478  O   ARG A 435     -32.540 -66.812 -47.716  1.00  0.48           O  
ATOM   3479  CG  ARG A 435     -35.742 -67.894 -46.948  1.00  0.45           C  
ATOM   3480  CD  ARG A 435     -36.952 -68.721 -47.360  1.00  0.45           C  
ATOM   3481  NE  ARG A 435     -36.809 -69.248 -48.714  1.00  0.42           N  
ATOM   3482  NH1 ARG A 435     -37.371 -71.417 -48.151  1.00  0.33           N  
ATOM   3483  NH2 ARG A 435     -36.852 -70.888 -50.321  1.00  0.28           N  
ATOM   3484  CZ  ARG A 435     -37.011 -70.517 -49.059  1.00  0.45           C  
ATOM   3485  N   ILE A 436     -33.313 -65.516 -49.384  1.00  0.52           N  
ATOM   3486  CA  ILE A 436     -32.193 -65.813 -50.271  1.00  0.51           C  
ATOM   3487  C   ILE A 436     -30.962 -65.025 -49.831  1.00  0.51           C  
ATOM   3488  CB  ILE A 436     -32.538 -65.491 -51.743  1.00  0.48           C  
ATOM   3489  O   ILE A 436     -29.838 -65.527 -49.899  1.00  0.50           O  
ATOM   3490  CG1 ILE A 436     -33.638 -66.430 -52.251  1.00  0.44           C  
ATOM   3491  CG2 ILE A 436     -31.288 -65.585 -52.623  1.00  0.44           C  
ATOM   3492  CD1 ILE A 436     -34.198 -66.046 -53.614  1.00  0.41           C  
ATOM   3493  N   GLY A 437     -31.272 -63.961 -49.017  1.00  0.49           N  
ATOM   3494  CA  GLY A 437     -30.160 -63.213 -48.453  1.00  0.50           C  
ATOM   3495  C   GLY A 437     -29.662 -63.784 -47.139  1.00  0.48           C  
ATOM   3496  O   GLY A 437     -28.454 -63.930 -46.938  1.00  0.48           O  
ATOM   3497  N   LEU A 438     -30.440 -64.405 -46.341  1.00  0.49           N  
ATOM   3498  CA  LEU A 438     -30.216 -65.079 -45.067  1.00  0.49           C  
ATOM   3499  C   LEU A 438     -29.921 -66.560 -45.279  1.00  0.48           C  
ATOM   3500  CB  LEU A 438     -31.433 -64.915 -44.152  1.00  0.46           C  
ATOM   3501  O   LEU A 438     -29.072 -67.133 -44.592  1.00  0.47           O  
ATOM   3502  CG  LEU A 438     -31.540 -63.589 -43.397  1.00  0.45           C  
ATOM   3503  CD1 LEU A 438     -32.962 -63.384 -42.885  1.00  0.42           C  
ATOM   3504  CD2 LEU A 438     -30.540 -63.547 -42.246  1.00  0.46           C  
ATOM   3505  N   ASP A 439     -30.379 -67.272 -46.464  1.00  0.53           N  
ATOM   3506  CA  ASP A 439     -29.949 -68.588 -46.927  1.00  0.54           C  
ATOM   3507  C   ASP A 439     -28.559 -68.523 -47.555  1.00  0.53           C  
ATOM   3508  CB  ASP A 439     -30.954 -69.159 -47.930  1.00  0.51           C  
ATOM   3509  O   ASP A 439     -27.763 -69.453 -47.411  1.00  0.53           O  
ATOM   3510  CG  ASP A 439     -31.698 -70.371 -47.400  1.00  0.50           C  
ATOM   3511  OD1 ASP A 439     -31.526 -70.722 -46.213  1.00  0.52           O  
ATOM   3512  OD2 ASP A 439     -32.462 -70.984 -48.177  1.00  0.55           O  
ATOM   3513  N   SER A 440     -28.168 -67.348 -48.130  1.00  0.46           N  
ATOM   3514  CA  SER A 440     -26.797 -67.217 -48.612  1.00  0.49           C  
ATOM   3515  C   SER A 440     -25.823 -67.004 -47.459  1.00  0.46           C  
ATOM   3516  CB  SER A 440     -26.687 -66.059 -49.605  1.00  0.44           C  
ATOM   3517  O   SER A 440     -24.697 -67.505 -47.489  1.00  0.46           O  
ATOM   3518  OG  SER A 440     -27.643 -66.192 -50.642  1.00  0.43           O  
ATOM   3519  N   VAL A 441     -26.293 -66.440 -46.336  1.00  0.48           N  
ATOM   3520  CA  VAL A 441     -25.492 -66.343 -45.120  1.00  0.49           C  
ATOM   3521  C   VAL A 441     -25.586 -67.649 -44.334  1.00  0.46           C  
ATOM   3522  CB  VAL A 441     -25.941 -65.157 -44.238  1.00  0.44           C  
ATOM   3523  O   VAL A 441     -24.586 -68.130 -43.796  1.00  0.46           O  
ATOM   3524  CG1 VAL A 441     -25.209 -65.173 -42.897  1.00  0.40           C  
ATOM   3525  CG2 VAL A 441     -25.704 -63.834 -44.963  1.00  0.39           C  
ATOM   3526  N   ALA A 442     -26.722 -68.403 -44.347  1.00  0.52           N  
ATOM   3527  CA  ALA A 442     -26.946 -69.718 -43.753  1.00  0.51           C  
ATOM   3528  C   ALA A 442     -26.310 -70.818 -44.600  1.00  0.51           C  
ATOM   3529  CB  ALA A 442     -28.441 -69.979 -43.584  1.00  0.49           C  
ATOM   3530  O   ALA A 442     -25.707 -71.751 -44.065  1.00  0.50           O  
ATOM   3531  N   ARG A 443     -26.196 -70.684 -45.990  1.00  0.52           N  
ATOM   3532  CA  ARG A 443     -25.399 -71.604 -46.795  1.00  0.52           C  
ATOM   3533  C   ARG A 443     -23.913 -71.280 -46.687  1.00  0.51           C  
ATOM   3534  CB  ARG A 443     -25.840 -71.560 -48.259  1.00  0.49           C  
ATOM   3535  O   ARG A 443     -23.070 -72.178 -46.752  1.00  0.50           O  
ATOM   3536  CG  ARG A 443     -26.948 -72.544 -48.599  1.00  0.47           C  
ATOM   3537  CD  ARG A 443     -27.357 -72.449 -50.063  1.00  0.47           C  
ATOM   3538  NE  ARG A 443     -28.515 -73.290 -50.354  1.00  0.47           N  
ATOM   3539  NH1 ARG A 443     -28.419 -72.987 -52.642  1.00  0.37           N  
ATOM   3540  NH2 ARG A 443     -30.053 -74.306 -51.724  1.00  0.33           N  
ATOM   3541  CZ  ARG A 443     -28.993 -73.526 -51.573  1.00  0.49           C  
ATOM   3542  N   LEU A 444     -23.557 -70.060 -46.274  1.00  0.48           N  
ATOM   3543  CA  LEU A 444     -22.179 -69.754 -45.907  1.00  0.50           C  
ATOM   3544  C   LEU A 444     -21.848 -70.309 -44.525  1.00  0.47           C  
ATOM   3545  CB  LEU A 444     -21.941 -68.241 -45.932  1.00  0.46           C  
ATOM   3546  O   LEU A 444     -20.750 -70.824 -44.306  1.00  0.47           O  
ATOM   3547  CG  LEU A 444     -20.598 -67.776 -46.498  1.00  0.45           C  
ATOM   3548  CD1 LEU A 444     -20.796 -67.123 -47.862  1.00  0.42           C  
ATOM   3549  CD2 LEU A 444     -19.915 -66.814 -45.533  1.00  0.45           C  
ATOM   3550  N   GLU A 445     -22.759 -70.310 -43.664  1.00  0.50           N  
ATOM   3551  CA  GLU A 445     -22.622 -70.895 -42.333  1.00  0.50           C  
ATOM   3552  C   GLU A 445     -22.901 -72.396 -42.359  1.00  0.48           C  
ATOM   3553  CB  GLU A 445     -23.562 -70.203 -41.343  1.00  0.46           C  
ATOM   3554  O   GLU A 445     -22.234 -73.168 -41.667  1.00  0.47           O  
ATOM   3555  CG  GLU A 445     -22.938 -69.008 -40.636  1.00  0.45           C  
ATOM   3556  CD  GLU A 445     -22.771 -69.216 -39.139  1.00  0.48           C  
ATOM   3557  OE1 GLU A 445     -23.338 -70.190 -38.595  1.00  0.55           O  
ATOM   3558  OE2 GLU A 445     -22.067 -68.398 -38.506  1.00  0.50           O  
ATOM   3559  N   ALA A 446     -23.762 -73.025 -43.406  1.00  0.53           N  
ATOM   3560  CA  ALA A 446     -23.925 -74.466 -43.585  1.00  0.53           C  
ATOM   3561  C   ALA A 446     -22.778 -75.050 -44.405  1.00  0.52           C  
ATOM   3562  CB  ALA A 446     -25.263 -74.771 -44.255  1.00  0.50           C  
ATOM   3563  O   ALA A 446     -22.310 -76.157 -44.128  1.00  0.51           O  
ATOM   3564  N   PHE A 447     -22.046 -74.111 -45.254  1.00  0.47           N  
ATOM   3565  CA  PHE A 447     -20.758 -74.448 -45.850  1.00  0.48           C  
ATOM   3566  C   PHE A 447     -19.655 -74.433 -44.798  1.00  0.47           C  
ATOM   3567  CB  PHE A 447     -20.417 -73.475 -46.982  1.00  0.45           C  
ATOM   3568  O   PHE A 447     -18.770 -75.291 -44.807  1.00  0.46           O  
ATOM   3569  CG  PHE A 447     -19.355 -73.982 -47.919  1.00  0.43           C  
ATOM   3570  CD1 PHE A 447     -19.682 -74.828 -48.972  1.00  0.40           C  
ATOM   3571  CD2 PHE A 447     -18.027 -73.612 -47.747  1.00  0.42           C  
ATOM   3572  CE1 PHE A 447     -18.701 -75.299 -49.841  1.00  0.45           C  
ATOM   3573  CE2 PHE A 447     -17.040 -74.079 -48.612  1.00  0.45           C  
ATOM   3574  CZ  PHE A 447     -17.379 -74.923 -49.657  1.00  0.41           C  
ATOM   3575  N   LYS A 448     -19.848 -73.778 -43.757  1.00  0.44           N  
ATOM   3576  CA  LYS A 448     -19.023 -73.761 -42.553  1.00  0.46           C  
ATOM   3577  C   LYS A 448     -19.336 -74.954 -41.655  1.00  0.43           C  
ATOM   3578  CB  LYS A 448     -19.226 -72.456 -41.781  1.00  0.41           C  
ATOM   3579  O   LYS A 448     -18.427 -75.576 -41.101  1.00  0.43           O  
ATOM   3580  CG  LYS A 448     -17.993 -71.566 -41.733  1.00  0.40           C  
ATOM   3581  CD  LYS A 448     -18.261 -70.282 -40.959  1.00  0.47           C  
ATOM   3582  CE  LYS A 448     -17.018 -69.405 -40.882  1.00  0.38           C  
ATOM   3583  NZ  LYS A 448     -17.278 -68.140 -40.132  1.00  0.37           N  
ATOM   3584  N   SER A 449     -20.562 -75.607 -41.535  1.00  0.47           N  
ATOM   3585  CA  SER A 449     -20.992 -76.627 -40.584  1.00  0.47           C  
ATOM   3586  C   SER A 449     -21.055 -78.002 -41.240  1.00  0.46           C  
ATOM   3587  CB  SER A 449     -22.358 -76.270 -39.996  1.00  0.42           C  
ATOM   3588  O   SER A 449     -20.799 -79.018 -40.590  1.00  0.43           O  
ATOM   3589  OG  SER A 449     -22.265 -75.124 -39.168  1.00  0.46           O  
ATOM   3590  N   GLN A 450     -20.946 -78.128 -42.733  1.00  0.49           N  
ATOM   3591  CA  GLN A 450     -21.001 -79.462 -43.322  1.00  0.48           C  
ATOM   3592  C   GLN A 450     -19.617 -79.922 -43.772  1.00  0.48           C  
ATOM   3593  CB  GLN A 450     -21.973 -79.490 -44.503  1.00  0.45           C  
ATOM   3594  O   GLN A 450     -19.312 -81.116 -43.737  1.00  0.46           O  
ATOM   3595  CG  GLN A 450     -23.354 -80.024 -44.150  1.00  0.43           C  
ATOM   3596  CD  GLN A 450     -24.291 -80.062 -45.342  1.00  0.46           C  
ATOM   3597  NE2 GLN A 450     -25.454 -80.679 -45.163  1.00  0.41           N  
ATOM   3598  OE1 GLN A 450     -23.973 -79.539 -46.415  1.00  0.50           O  
ATOM   3599  N   THR A 451     -18.603 -79.094 -43.703  1.00  0.43           N  
ATOM   3600  CA  THR A 451     -17.193 -79.412 -43.897  1.00  0.45           C  
ATOM   3601  C   THR A 451     -16.472 -79.513 -42.556  1.00  0.44           C  
ATOM   3602  CB  THR A 451     -16.498 -78.357 -44.777  1.00  0.40           C  
ATOM   3603  O   THR A 451     -15.478 -80.232 -42.432  1.00  0.42           O  
ATOM   3604  CG2 THR A 451     -15.457 -79.000 -45.688  1.00  0.37           C  
ATOM   3605  OG1 THR A 451     -17.480 -77.695 -45.584  1.00  0.37           O  
ATOM   3606  N   LEU A 452     -17.337 -79.726 -41.423  1.00  0.50           N  
ATOM   3607  CA  LEU A 452     -16.684 -80.006 -40.149  1.00  0.52           C  
ATOM   3608  C   LEU A 452     -17.370 -81.163 -39.430  1.00  0.50           C  
ATOM   3609  CB  LEU A 452     -16.690 -78.760 -39.259  1.00  0.45           C  
ATOM   3610  O   LEU A 452     -16.731 -81.890 -38.666  1.00  0.48           O  
ATOM   3611  CG  LEU A 452     -15.468 -77.846 -39.364  1.00  0.42           C  
ATOM   3612  CD1 LEU A 452     -15.858 -76.404 -39.055  1.00  0.36           C  
ATOM   3613  CD2 LEU A 452     -14.363 -78.319 -38.425  1.00  0.39           C  
ATOM   3614  N   ASN A 453     -18.204 -82.054 -39.982  1.00  0.53           N  
ATOM   3615  CA  ASN A 453     -18.664 -83.174 -39.168  1.00  0.53           C  
ATOM   3616  C   ASN A 453     -19.220 -84.303 -40.032  1.00  0.53           C  
ATOM   3617  CB  ASN A 453     -19.717 -82.709 -38.160  1.00  0.47           C  
ATOM   3618  O   ASN A 453     -19.611 -85.351 -39.515  1.00  0.49           O  
ATOM   3619  CG  ASN A 453     -19.104 -82.154 -36.890  1.00  0.45           C  
ATOM   3620  ND2 ASN A 453     -19.887 -81.386 -36.140  1.00  0.49           N  
ATOM   3621  OD1 ASN A 453     -17.937 -82.412 -36.585  1.00  0.49           O  
ATOM   3622  N   GLN A 454     -18.581 -84.776 -41.324  1.00  0.46           N  
ATOM   3623  CA  GLN A 454     -18.719 -86.104 -41.912  1.00  0.47           C  
ATOM   3624  C   GLN A 454     -17.380 -86.835 -41.942  1.00  0.45           C  
ATOM   3625  CB  GLN A 454     -19.297 -86.009 -43.325  1.00  0.40           C  
ATOM   3626  O   GLN A 454     -16.382 -86.293 -42.423  1.00  0.42           O  
ATOM   3627  CG  GLN A 454     -20.815 -85.890 -43.362  1.00  0.38           C  
ATOM   3628  CD  GLN A 454     -21.365 -85.833 -44.775  1.00  0.40           C  
ATOM   3629  NE2 GLN A 454     -22.686 -85.902 -44.900  1.00  0.38           N  
ATOM   3630  OE1 GLN A 454     -20.609 -85.726 -45.746  1.00  0.46           O  
ATOM   3631  N   LYS A 455     -17.143 -87.819 -40.855  1.00  0.46           N  
ATOM   3632  CA  LYS A 455     -16.466 -89.094 -40.635  1.00  0.48           C  
ATOM   3633  C   LYS A 455     -15.695 -89.528 -41.879  1.00  0.46           C  
ATOM   3634  CB  LYS A 455     -17.471 -90.175 -40.237  1.00  0.42           C  
ATOM   3635  O   LYS A 455     -16.271 -90.112 -42.800  1.00  0.44           O  
ATOM   3636  CG  LYS A 455     -17.769 -90.224 -38.746  1.00  0.41           C  
ATOM   3637  CD  LYS A 455     -18.615 -91.439 -38.385  1.00  0.46           C  
ATOM   3638  CE  LYS A 455     -18.921 -91.485 -36.894  1.00  0.37           C  
ATOM   3639  NZ  LYS A 455     -19.737 -92.682 -36.533  1.00  0.35           N  
ATOM   3640  N   LEU A 456     -14.484 -88.749 -42.154  1.00  0.48           N  
ATOM   3641  CA  LEU A 456     -13.318 -89.258 -42.868  1.00  0.52           C  
ATOM   3642  C   LEU A 456     -12.252 -89.744 -41.891  1.00  0.48           C  
ATOM   3643  CB  LEU A 456     -12.735 -88.177 -43.782  1.00  0.45           C  
ATOM   3644  O   LEU A 456     -11.918 -89.044 -40.932  1.00  0.47           O  
ATOM   3645  CG  LEU A 456     -13.166 -88.225 -45.248  1.00  0.44           C  
ATOM   3646  CD1 LEU A 456     -13.374 -86.813 -45.786  1.00  0.43           C  
ATOM   3647  CD2 LEU A 456     -12.135 -88.975 -46.085  1.00  0.45           C  
ATOM   3648  N   SER A 457     -11.935 -91.161 -41.661  1.00  0.52           N  
ATOM   3649  CA  SER A 457     -10.933 -91.895 -40.895  1.00  0.53           C  
ATOM   3650  C   SER A 457      -9.730 -91.015 -40.571  1.00  0.51           C  
ATOM   3651  CB  SER A 457     -10.475 -93.136 -41.663  1.00  0.47           C  
ATOM   3652  O   SER A 457      -9.337 -90.171 -41.378  1.00  0.49           O  
ATOM   3653  OG  SER A 457      -9.621 -92.777 -42.736  1.00  0.50           O  
ATOM   3654  N   GLN A 458      -9.503 -90.589 -39.203  1.00  0.42           N  
ATOM   3655  CA  GLN A 458      -8.370 -89.975 -38.518  1.00  0.46           C  
ATOM   3656  C   GLN A 458      -7.133 -89.952 -39.411  1.00  0.42           C  
ATOM   3657  CB  GLN A 458      -8.064 -90.717 -37.216  1.00  0.41           C  
ATOM   3658  O   GLN A 458      -6.352 -89.000 -39.374  1.00  0.41           O  
ATOM   3659  CG  GLN A 458      -7.672 -89.801 -36.064  1.00  0.44           C  
ATOM   3660  CD  GLN A 458      -7.643 -90.518 -34.727  1.00  0.51           C  
ATOM   3661  NE2 GLN A 458      -7.299 -89.790 -33.671  1.00  0.40           N  
ATOM   3662  OE1 GLN A 458      -7.929 -91.717 -34.645  1.00  0.54           O  
ATOM   3663  N   ALA A 459      -6.758 -90.552 -40.483  1.00  0.47           N  
ATOM   3664  CA  ALA A 459      -5.744 -90.645 -41.531  1.00  0.48           C  
ATOM   3665  C   ALA A 459      -6.325 -90.270 -42.891  1.00  0.45           C  
ATOM   3666  CB  ALA A 459      -5.154 -92.053 -41.577  1.00  0.44           C  
ATOM   3667  O   ALA A 459      -5.684 -89.565 -43.674  1.00  0.44           O  
ATOM   3668  N   GLU A 460      -7.672 -90.066 -43.213  1.00  0.44           N  
ATOM   3669  CA  GLU A 460      -8.373 -89.594 -44.403  1.00  0.46           C  
ATOM   3670  C   GLU A 460      -9.165 -88.323 -44.108  1.00  0.43           C  
ATOM   3671  CB  GLU A 460      -9.306 -90.681 -44.945  1.00  0.42           C  
ATOM   3672  O   GLU A 460      -9.320 -87.466 -44.980  1.00  0.42           O  
ATOM   3673  CG  GLU A 460      -9.068 -91.020 -46.409  1.00  0.43           C  
ATOM   3674  CD  GLU A 460      -9.927 -92.173 -46.904  1.00  0.46           C  
ATOM   3675  OE1 GLU A 460     -10.580 -92.844 -46.073  1.00  0.52           O  
ATOM   3676  OE2 GLU A 460      -9.947 -92.407 -48.133  1.00  0.49           O  
ATOM   3677  N   PHE A 461      -9.405 -87.849 -42.850  1.00  0.50           N  
ATOM   3678  CA  PHE A 461      -9.725 -86.581 -42.204  1.00  0.52           C  
ATOM   3679  C   PHE A 461      -8.479 -85.716 -42.061  1.00  0.50           C  
ATOM   3680  CB  PHE A 461     -10.359 -86.821 -40.830  1.00  0.48           C  
ATOM   3681  O   PHE A 461      -8.519 -84.511 -42.319  1.00  0.48           O  
ATOM   3682  CG  PHE A 461     -10.964 -85.587 -40.217  1.00  0.46           C  
ATOM   3683  CD1 PHE A 461     -12.268 -85.212 -40.518  1.00  0.42           C  
ATOM   3684  CD2 PHE A 461     -10.228 -84.801 -39.339  1.00  0.43           C  
ATOM   3685  CE1 PHE A 461     -12.830 -84.070 -39.952  1.00  0.39           C  
ATOM   3686  CE2 PHE A 461     -10.784 -83.659 -38.770  1.00  0.45           C  
ATOM   3687  CZ  PHE A 461     -12.085 -83.295 -39.078  1.00  0.36           C  
ATOM   3688  N   GLU A 462      -7.393 -86.225 -41.848  1.00  0.47           N  
ATOM   3689  CA  GLU A 462      -6.094 -85.564 -41.767  1.00  0.49           C  
ATOM   3690  C   GLU A 462      -5.508 -85.327 -43.155  1.00  0.47           C  
ATOM   3691  CB  GLU A 462      -5.123 -86.389 -40.919  1.00  0.46           C  
ATOM   3692  O   GLU A 462      -4.907 -84.282 -43.412  1.00  0.46           O  
ATOM   3693  CG  GLU A 462      -5.239 -86.130 -39.423  1.00  0.48           C  
ATOM   3694  CD  GLU A 462      -4.001 -86.545 -38.645  1.00  0.52           C  
ATOM   3695  OE1 GLU A 462      -3.061 -87.106 -39.252  1.00  0.54           O  
ATOM   3696  OE2 GLU A 462      -3.971 -86.308 -37.416  1.00  0.49           O  
ATOM   3697  N   VAL A 463      -5.787 -86.018 -44.357  1.00  0.49           N  
ATOM   3698  CA  VAL A 463      -5.417 -85.948 -45.767  1.00  0.49           C  
ATOM   3699  C   VAL A 463      -6.526 -85.258 -46.559  1.00  0.47           C  
ATOM   3700  CB  VAL A 463      -5.139 -87.351 -46.351  1.00  0.47           C  
ATOM   3701  O   VAL A 463      -6.252 -84.411 -47.413  1.00  0.46           O  
ATOM   3702  CG1 VAL A 463      -4.871 -87.268 -47.853  1.00  0.44           C  
ATOM   3703  CG2 VAL A 463      -3.962 -88.005 -45.630  1.00  0.45           C  
ATOM   3704  N   ARG A 464      -7.799 -85.029 -46.239  1.00  0.46           N  
ATOM   3705  CA  ARG A 464      -8.875 -84.342 -46.946  1.00  0.47           C  
ATOM   3706  C   ARG A 464      -9.335 -83.108 -46.177  1.00  0.45           C  
ATOM   3707  CB  ARG A 464     -10.056 -85.287 -47.177  1.00  0.45           C  
ATOM   3708  O   ARG A 464      -9.694 -82.094 -46.778  1.00  0.44           O  
ATOM   3709  CG  ARG A 464     -10.116 -85.866 -48.582  1.00  0.46           C  
ATOM   3710  CD  ARG A 464     -11.323 -86.775 -48.766  1.00  0.49           C  
ATOM   3711  NE  ARG A 464     -11.339 -87.388 -50.091  1.00  0.47           N  
ATOM   3712  NH1 ARG A 464     -13.331 -88.513 -49.773  1.00  0.33           N  
ATOM   3713  NH2 ARG A 464     -12.207 -88.703 -51.762  1.00  0.26           N  
ATOM   3714  CZ  ARG A 464     -12.292 -88.200 -50.539  1.00  0.39           C  
ATOM   3715  N   ALA A 465      -9.181 -82.965 -44.683  1.00  0.44           N  
ATOM   3716  CA  ALA A 465      -9.143 -81.794 -43.812  1.00  0.45           C  
ATOM   3717  C   ALA A 465      -7.824 -81.040 -43.963  1.00  0.43           C  
ATOM   3718  CB  ALA A 465      -9.353 -82.205 -42.357  1.00  0.43           C  
ATOM   3719  O   ALA A 465      -7.799 -79.808 -43.927  1.00  0.43           O  
ATOM   3720  N   GLY A 466      -6.713 -81.706 -44.314  1.00  0.47           N  
ATOM   3721  CA  GLY A 466      -5.408 -81.241 -44.757  1.00  0.47           C  
ATOM   3722  C   GLY A 466      -5.384 -80.835 -46.218  1.00  0.47           C  
ATOM   3723  O   GLY A 466      -4.849 -79.780 -46.566  1.00  0.46           O  
ATOM   3724  N   SER A 467      -6.151 -81.507 -47.229  1.00  0.47           N  
ATOM   3725  CA  SER A 467      -6.243 -81.220 -48.657  1.00  0.49           C  
ATOM   3726  C   SER A 467      -7.392 -80.263 -48.956  1.00  0.46           C  
ATOM   3727  CB  SER A 467      -6.424 -82.512 -49.453  1.00  0.46           C  
ATOM   3728  O   SER A 467      -7.237 -79.324 -49.740  1.00  0.45           O  
ATOM   3729  OG  SER A 467      -7.663 -82.509 -50.142  1.00  0.48           O  
ATOM   3730  N   ILE A 468      -8.606 -80.099 -48.184  1.00  0.52           N  
ATOM   3731  CA  ILE A 468      -9.668 -79.099 -48.164  1.00  0.52           C  
ATOM   3732  C   ILE A 468      -9.253 -77.923 -47.283  1.00  0.51           C  
ATOM   3733  CB  ILE A 468     -11.000 -79.700 -47.664  1.00  0.49           C  
ATOM   3734  O   ILE A 468      -9.469 -76.763 -47.642  1.00  0.50           O  
ATOM   3735  CG1 ILE A 468     -11.542 -80.716 -48.676  1.00  0.44           C  
ATOM   3736  CG2 ILE A 468     -12.025 -78.594 -47.396  1.00  0.45           C  
ATOM   3737  CD1 ILE A 468     -12.730 -81.522 -48.170  1.00  0.43           C  
ATOM   3738  N   ARG A 469      -8.495 -77.987 -46.109  1.00  0.45           N  
ATOM   3739  CA  ARG A 469      -7.684 -76.976 -45.439  1.00  0.47           C  
ATOM   3740  C   ARG A 469      -6.484 -76.581 -46.294  1.00  0.45           C  
ATOM   3741  CB  ARG A 469      -7.210 -77.483 -44.075  1.00  0.45           C  
ATOM   3742  O   ARG A 469      -6.146 -75.400 -46.390  1.00  0.45           O  
ATOM   3743  CG  ARG A 469      -7.103 -76.397 -43.017  1.00  0.46           C  
ATOM   3744  CD  ARG A 469      -6.688 -76.964 -41.666  1.00  0.50           C  
ATOM   3745  NE  ARG A 469      -7.003 -76.045 -40.576  1.00  0.48           N  
ATOM   3746  NH1 ARG A 469      -6.836 -77.636 -38.910  1.00  0.33           N  
ATOM   3747  NH2 ARG A 469      -7.361 -75.468 -38.382  1.00  0.27           N  
ATOM   3748  CZ  ARG A 469      -7.066 -76.385 -39.292  1.00  0.41           C  
ATOM   3749  N   GLN A 470      -5.704 -77.438 -46.995  1.00  0.47           N  
ATOM   3750  CA  GLN A 470      -4.688 -77.177 -48.009  1.00  0.48           C  
ATOM   3751  C   GLN A 470      -5.326 -76.824 -49.350  1.00  0.47           C  
ATOM   3752  CB  GLN A 470      -3.765 -78.386 -48.168  1.00  0.47           C  
ATOM   3753  O   GLN A 470      -4.844 -75.939 -50.059  1.00  0.47           O  
ATOM   3754  CG  GLN A 470      -2.372 -78.034 -48.675  1.00  0.47           C  
ATOM   3755  CD  GLN A 470      -1.501 -77.402 -47.606  1.00  0.51           C  
ATOM   3756  NE2 GLN A 470      -0.624 -76.492 -48.017  1.00  0.43           N  
ATOM   3757  OE1 GLN A 470      -1.616 -77.727 -46.420  1.00  0.54           O  
ATOM   3758  N   GLU A 471      -6.586 -77.206 -49.777  1.00  0.51           N  
ATOM   3759  CA  GLU A 471      -7.312 -76.758 -50.961  1.00  0.52           C  
ATOM   3760  C   GLU A 471      -8.127 -75.502 -50.666  1.00  0.50           C  
ATOM   3761  CB  GLU A 471      -8.228 -77.869 -51.482  1.00  0.49           C  
ATOM   3762  O   GLU A 471      -8.121 -74.553 -51.453  1.00  0.49           O  
ATOM   3763  CG  GLU A 471      -7.609 -78.705 -52.593  1.00  0.48           C  
ATOM   3764  CD  GLU A 471      -8.510 -79.833 -53.068  1.00  0.51           C  
ATOM   3765  OE1 GLU A 471      -9.673 -79.915 -52.610  1.00  0.54           O  
ATOM   3766  OE2 GLU A 471      -8.051 -80.642 -53.905  1.00  0.50           O  
ATOM   3767  N   ILE A 472      -8.749 -75.229 -49.494  1.00  0.50           N  
ATOM   3768  CA  ILE A 472      -9.266 -73.991 -48.922  1.00  0.50           C  
ATOM   3769  C   ILE A 472      -8.110 -73.137 -48.409  1.00  0.49           C  
ATOM   3770  CB  ILE A 472     -10.272 -74.272 -47.783  1.00  0.48           C  
ATOM   3771  O   ILE A 472      -8.086 -71.922 -48.619  1.00  0.48           O  
ATOM   3772  CG1 ILE A 472     -11.548 -74.913 -48.343  1.00  0.43           C  
ATOM   3773  CG2 ILE A 472     -10.596 -72.985 -47.019  1.00  0.44           C  
ATOM   3774  CD1 ILE A 472     -12.498 -75.435 -47.275  1.00  0.43           C  
ATOM   3775  N   LEU A 473      -6.860 -73.673 -47.968  1.00  0.53           N  
ATOM   3776  CA  LEU A 473      -5.576 -73.020 -47.738  1.00  0.55           C  
ATOM   3777  C   LEU A 473      -4.822 -72.829 -49.049  1.00  0.53           C  
ATOM   3778  CB  LEU A 473      -4.726 -73.838 -46.761  1.00  0.51           C  
ATOM   3779  O   LEU A 473      -4.232 -71.771 -49.282  1.00  0.52           O  
ATOM   3780  CG  LEU A 473      -4.816 -73.440 -45.287  1.00  0.51           C  
ATOM   3781  CD1 LEU A 473      -4.569 -74.652 -44.395  1.00  0.47           C  
ATOM   3782  CD2 LEU A 473      -3.823 -72.326 -44.972  1.00  0.49           C  
ATOM   3783  N   ASN A 474      -5.005 -73.783 -50.042  1.00  0.53           N  
ATOM   3784  CA  ASN A 474      -4.524 -73.694 -51.417  1.00  0.53           C  
ATOM   3785  C   ASN A 474      -5.580 -73.096 -52.342  1.00  0.52           C  
ATOM   3786  CB  ASN A 474      -4.091 -75.071 -51.924  1.00  0.50           C  
ATOM   3787  O   ASN A 474      -5.255 -72.323 -53.245  1.00  0.50           O  
ATOM   3788  CG  ASN A 474      -2.720 -75.474 -51.419  1.00  0.50           C  
ATOM   3789  ND2 ASN A 474      -2.403 -76.759 -51.527  1.00  0.55           N  
ATOM   3790  OD1 ASN A 474      -1.952 -74.639 -50.936  1.00  0.53           O  
ATOM   3791  N   ALA A 475      -6.925 -73.020 -52.027  1.00  0.48           N  
ATOM   3792  CA  ALA A 475      -7.948 -72.310 -52.789  1.00  0.47           C  
ATOM   3793  C   ALA A 475      -8.364 -71.023 -52.082  1.00  0.47           C  
ATOM   3794  CB  ALA A 475      -9.163 -73.206 -53.014  1.00  0.44           C  
ATOM   3795  O   ALA A 475      -8.828 -70.077 -52.723  1.00  0.45           O  
ATOM   3796  N   THR A 476      -7.915 -71.053 -50.661  1.00  0.43           N  
ATOM   3797  CA  THR A 476      -8.005 -69.940 -49.722  1.00  0.46           C  
ATOM   3798  C   THR A 476      -6.663 -69.701 -49.036  1.00  0.43           C  
ATOM   3799  CB  THR A 476      -9.090 -70.191 -48.660  1.00  0.41           C  
ATOM   3800  O   THR A 476      -6.555 -68.849 -48.152  1.00  0.41           O  
ATOM   3801  CG2 THR A 476     -10.479 -70.225 -49.289  1.00  0.41           C  
ATOM   3802  OG1 THR A 476      -8.839 -71.447 -48.016  1.00  0.40           O  
ATOM   3803  N   LYS A 477      -5.491 -70.439 -49.524  1.00  0.38           N  
ATOM   3804  CA  LYS A 477      -4.125 -70.142 -49.104  1.00  0.38           C  
ATOM   3805  C   LYS A 477      -3.681 -68.770 -49.605  1.00  0.38           C  
ATOM   3806  CB  LYS A 477      -3.162 -71.219 -49.604  1.00  0.36           C  
ATOM   3807  O   LYS A 477      -2.834 -68.122 -48.987  1.00  0.36           O  
ATOM   3808  CG  LYS A 477      -1.770 -71.138 -48.995  1.00  0.35           C  
ATOM   3809  CD  LYS A 477      -0.868 -72.251 -49.512  1.00  0.41           C  
ATOM   3810  CE  LYS A 477       0.537 -72.146 -48.934  1.00  0.33           C  
ATOM   3811  NZ  LYS A 477       1.425 -73.238 -49.435  1.00  0.35           N  
ATOM   3812  N   ASP A 478      -4.248 -68.283 -50.825  1.00  0.39           N  
ATOM   3813  CA  ASP A 478      -4.008 -67.003 -51.485  1.00  0.45           C  
ATOM   3814  C   ASP A 478      -5.222 -66.085 -51.363  1.00  0.39           C  
ATOM   3815  CB  ASP A 478      -3.657 -67.217 -52.959  1.00  0.36           C  
ATOM   3816  O   ASP A 478      -5.224 -64.976 -51.900  1.00  0.37           O  
ATOM   3817  CG  ASP A 478      -2.708 -68.382 -53.180  1.00  0.35           C  
ATOM   3818  OD1 ASP A 478      -1.835 -68.629 -52.320  1.00  0.39           O  
ATOM   3819  OD2 ASP A 478      -2.833 -69.058 -54.224  1.00  0.36           O  
ATOM   3820  N   LYS A 479      -6.256 -66.465 -50.240  1.00  0.41           N  
ATOM   3821  CA  LYS A 479      -7.384 -65.572 -49.993  1.00  0.47           C  
ATOM   3822  C   LYS A 479      -7.429 -65.133 -48.532  1.00  0.41           C  
ATOM   3823  CB  LYS A 479      -8.700 -66.250 -50.377  1.00  0.39           C  
ATOM   3824  O   LYS A 479      -7.365 -65.966 -47.626  1.00  0.39           O  
ATOM   3825  CG  LYS A 479      -8.831 -66.551 -51.863  1.00  0.39           C  
ATOM   3826  CD  LYS A 479     -10.290 -66.688 -52.279  1.00  0.44           C  
ATOM   3827  CE  LYS A 479     -10.421 -67.025 -53.758  1.00  0.39           C  
ATOM   3828  NZ  LYS A 479     -11.850 -67.165 -54.170  1.00  0.39           N  
ATOM   3829  N   ALA A 480      -6.976 -64.058 -48.081  1.00  0.46           N  
ATOM   3830  CA  ALA A 480      -7.017 -63.248 -46.866  1.00  0.50           C  
ATOM   3831  C   ALA A 480      -8.322 -63.465 -46.106  1.00  0.47           C  
ATOM   3832  CB  ALA A 480      -6.842 -61.770 -47.206  1.00  0.42           C  
ATOM   3833  O   ALA A 480      -9.406 -63.412 -46.692  1.00  0.45           O  
ATOM   3834  N   ASP A 481      -8.454 -64.268 -44.832  1.00  0.48           N  
ATOM   3835  CA  ASP A 481      -9.444 -64.382 -43.766  1.00  0.50           C  
ATOM   3836  C   ASP A 481     -10.226 -63.081 -43.602  1.00  0.49           C  
ATOM   3837  CB  ASP A 481      -8.770 -64.761 -42.445  1.00  0.46           C  
ATOM   3838  O   ASP A 481      -9.642 -62.029 -43.334  1.00  0.48           O  
ATOM   3839  CG  ASP A 481      -9.758 -65.215 -41.385  1.00  0.45           C  
ATOM   3840  OD1 ASP A 481     -10.942 -64.821 -41.445  1.00  0.48           O  
ATOM   3841  OD2 ASP A 481      -9.347 -65.972 -40.479  1.00  0.54           O  
ATOM   3842  N   LYS A 482     -11.384 -62.956 -44.284  1.00  0.40           N  
ATOM   3843  CA  LYS A 482     -12.307 -61.825 -44.260  1.00  0.41           C  
ATOM   3844  C   LYS A 482     -12.367 -61.194 -42.872  1.00  0.39           C  
ATOM   3845  CB  LYS A 482     -13.705 -62.263 -44.698  1.00  0.38           C  
ATOM   3846  O   LYS A 482     -12.499 -59.975 -42.743  1.00  0.39           O  
ATOM   3847  CG  LYS A 482     -14.627 -61.111 -45.069  1.00  0.37           C  
ATOM   3848  CD  LYS A 482     -15.987 -61.612 -45.539  1.00  0.43           C  
ATOM   3849  CE  LYS A 482     -16.926 -60.459 -45.867  1.00  0.35           C  
ATOM   3850  NZ  LYS A 482     -18.269 -60.945 -46.303  1.00  0.36           N  
ATOM   3851  N   THR A 483     -12.261 -61.790 -41.554  1.00  0.48           N  
ATOM   3852  CA  THR A 483     -12.179 -61.230 -40.209  1.00  0.51           C  
ATOM   3853  C   THR A 483     -10.776 -60.699 -39.930  1.00  0.48           C  
ATOM   3854  CB  THR A 483     -12.556 -62.278 -39.145  1.00  0.46           C  
ATOM   3855  O   THR A 483     -10.616 -59.673 -39.265  1.00  0.46           O  
ATOM   3856  CG2 THR A 483     -13.359 -61.646 -38.013  1.00  0.42           C  
ATOM   3857  OG1 THR A 483     -13.341 -63.309 -39.755  1.00  0.43           O  
ATOM   3858  N   LEU A 484      -9.660 -61.097 -40.637  1.00  0.46           N  
ATOM   3859  CA  LEU A 484      -8.321 -60.522 -40.720  1.00  0.46           C  
ATOM   3860  C   LEU A 484      -8.268 -59.420 -41.773  1.00  0.45           C  
ATOM   3861  CB  LEU A 484      -7.291 -61.607 -41.046  1.00  0.42           C  
ATOM   3862  O   LEU A 484      -7.637 -58.383 -41.560  1.00  0.44           O  
ATOM   3863  CG  LEU A 484      -5.823 -61.229 -40.844  1.00  0.41           C  
ATOM   3864  CD1 LEU A 484      -5.455 -61.303 -39.366  1.00  0.37           C  
ATOM   3865  CD2 LEU A 484      -4.918 -62.137 -41.671  1.00  0.40           C  
ATOM   3866  N   VAL A 485      -9.094 -59.572 -42.983  1.00  0.43           N  
ATOM   3867  CA  VAL A 485      -9.147 -58.491 -43.962  1.00  0.44           C  
ATOM   3868  C   VAL A 485     -10.026 -57.359 -43.434  1.00  0.43           C  
ATOM   3869  CB  VAL A 485      -9.677 -58.986 -45.326  1.00  0.41           C  
ATOM   3870  O   VAL A 485      -9.673 -56.184 -43.553  1.00  0.42           O  
ATOM   3871  CG1 VAL A 485      -9.892 -57.812 -46.280  1.00  0.40           C  
ATOM   3872  CG2 VAL A 485      -8.714 -60.003 -45.935  1.00  0.40           C  
ATOM   3873  N   VAL A 486     -10.985 -57.754 -42.641  1.00  0.48           N  
ATOM   3874  CA  VAL A 486     -11.837 -56.693 -42.112  1.00  0.51           C  
ATOM   3875  C   VAL A 486     -11.257 -56.170 -40.800  1.00  0.47           C  
ATOM   3876  CB  VAL A 486     -13.286 -57.185 -41.895  1.00  0.47           C  
ATOM   3877  O   VAL A 486     -11.270 -54.963 -40.546  1.00  0.48           O  
ATOM   3878  CG1 VAL A 486     -14.130 -56.099 -41.229  1.00  0.42           C  
ATOM   3879  CG2 VAL A 486     -13.909 -57.611 -43.223  1.00  0.43           C  
ATOM   3880  N   SER A 487     -10.532 -57.023 -39.929  1.00  0.47           N  
ATOM   3881  CA  SER A 487      -9.769 -56.585 -38.765  1.00  0.49           C  
ATOM   3882  C   SER A 487      -8.454 -55.933 -39.178  1.00  0.46           C  
ATOM   3883  CB  SER A 487      -9.492 -57.764 -37.831  1.00  0.45           C  
ATOM   3884  O   SER A 487      -8.097 -54.868 -38.671  1.00  0.45           O  
ATOM   3885  OG  SER A 487      -8.530 -57.414 -36.850  1.00  0.46           O  
ATOM   3886  N   GLU A 488      -7.678 -56.481 -40.199  1.00  0.42           N  
ATOM   3887  CA  GLU A 488      -6.490 -55.854 -40.771  1.00  0.45           C  
ATOM   3888  C   GLU A 488      -6.867 -54.739 -41.743  1.00  0.42           C  
ATOM   3889  CB  GLU A 488      -5.620 -56.896 -41.479  1.00  0.42           C  
ATOM   3890  O   GLU A 488      -6.192 -53.710 -41.807  1.00  0.42           O  
ATOM   3891  CG  GLU A 488      -4.746 -57.711 -40.536  1.00  0.44           C  
ATOM   3892  CD  GLU A 488      -3.450 -57.009 -40.163  1.00  0.48           C  
ATOM   3893  OE1 GLU A 488      -2.963 -56.172 -40.957  1.00  0.52           O  
ATOM   3894  OE2 GLU A 488      -2.917 -57.300 -39.069  1.00  0.50           O  
ATOM   3895  N   ALA A 489      -8.065 -54.791 -42.484  1.00  0.43           N  
ATOM   3896  CA  ALA A 489      -8.562 -53.644 -43.240  1.00  0.44           C  
ATOM   3897  C   ALA A 489      -9.136 -52.580 -42.309  1.00  0.43           C  
ATOM   3898  CB  ALA A 489      -9.618 -54.089 -44.249  1.00  0.42           C  
ATOM   3899  O   ALA A 489      -9.020 -51.382 -42.579  1.00  0.42           O  
ATOM   3900  N   GLY A 490      -9.630 -52.987 -41.128  1.00  0.46           N  
ATOM   3901  CA  GLY A 490     -10.039 -52.043 -40.101  1.00  0.49           C  
ATOM   3902  C   GLY A 490      -8.873 -51.473 -39.315  1.00  0.46           C  
ATOM   3903  O   GLY A 490      -8.803 -50.264 -39.087  1.00  0.46           O  
ATOM   3904  N   LYS A 491      -7.760 -52.323 -39.094  1.00  0.47           N  
ATOM   3905  CA  LYS A 491      -6.471 -51.895 -38.559  1.00  0.49           C  
ATOM   3906  C   LYS A 491      -5.656 -51.153 -39.615  1.00  0.46           C  
ATOM   3907  CB  LYS A 491      -5.681 -53.096 -38.037  1.00  0.46           C  
ATOM   3908  O   LYS A 491      -4.997 -50.157 -39.311  1.00  0.45           O  
ATOM   3909  CG  LYS A 491      -5.698 -53.236 -36.522  1.00  0.47           C  
ATOM   3910  CD  LYS A 491      -4.862 -54.423 -36.061  1.00  0.50           C  
ATOM   3911  CE  LYS A 491      -4.933 -54.605 -34.551  1.00  0.47           C  
ATOM   3912  NZ  LYS A 491      -4.123 -55.775 -34.095  1.00  0.45           N  
ATOM   3913  N   LEU A 492      -5.671 -51.566 -40.836  1.00  0.39           N  
ATOM   3914  CA  LEU A 492      -5.029 -50.817 -41.911  1.00  0.42           C  
ATOM   3915  C   LEU A 492      -5.834 -49.570 -42.260  1.00  0.38           C  
ATOM   3916  CB  LEU A 492      -4.864 -51.696 -43.153  1.00  0.39           C  
ATOM   3917  O   LEU A 492      -5.261 -48.512 -42.533  1.00  0.38           O  
ATOM   3918  CG  LEU A 492      -3.433 -52.086 -43.523  1.00  0.40           C  
ATOM   3919  CD1 LEU A 492      -3.351 -53.579 -43.825  1.00  0.41           C  
ATOM   3920  CD2 LEU A 492      -2.946 -51.267 -44.714  1.00  0.42           C  
ATOM   3921  N   ARG A 493      -7.187 -49.681 -42.154  1.00  0.43           N  
ATOM   3922  CA  ARG A 493      -7.971 -48.460 -42.305  1.00  0.45           C  
ATOM   3923  C   ARG A 493      -7.899 -47.603 -41.046  1.00  0.43           C  
ATOM   3924  CB  ARG A 493      -9.429 -48.793 -42.630  1.00  0.43           C  
ATOM   3925  O   ARG A 493      -7.918 -46.373 -41.123  1.00  0.42           O  
ATOM   3926  CG  ARG A 493      -9.782 -48.642 -44.101  1.00  0.44           C  
ATOM   3927  CD  ARG A 493     -11.244 -48.974 -44.367  1.00  0.48           C  
ATOM   3928  NE  ARG A 493     -11.449 -49.453 -45.731  1.00  0.47           N  
ATOM   3929  NH1 ARG A 493     -12.799 -51.227 -45.126  1.00  0.35           N  
ATOM   3930  NH2 ARG A 493     -12.301 -50.860 -47.333  1.00  0.29           N  
ATOM   3931  CZ  ARG A 493     -12.182 -50.513 -46.060  1.00  0.44           C  
ATOM   3932  N   GLU A 494      -7.735 -48.063 -39.853  1.00  0.45           N  
ATOM   3933  CA  GLU A 494      -7.419 -47.342 -38.623  1.00  0.48           C  
ATOM   3934  C   GLU A 494      -5.938 -46.979 -38.561  1.00  0.44           C  
ATOM   3935  CB  GLU A 494      -7.809 -48.173 -37.398  1.00  0.45           C  
ATOM   3936  O   GLU A 494      -5.584 -45.857 -38.193  1.00  0.44           O  
ATOM   3937  CG  GLU A 494      -8.393 -47.351 -36.258  1.00  0.45           C  
ATOM   3938  CD  GLU A 494      -8.794 -48.191 -35.056  1.00  0.49           C  
ATOM   3939  OE1 GLU A 494      -8.702 -49.438 -35.129  1.00  0.52           O  
ATOM   3940  OE2 GLU A 494      -9.203 -47.598 -34.033  1.00  0.49           O  
ATOM   3941  N   GLU A 495      -4.916 -47.944 -39.004  1.00  0.42           N  
ATOM   3942  CA  GLU A 495      -3.501 -47.624 -39.168  1.00  0.45           C  
ATOM   3943  C   GLU A 495      -3.271 -46.758 -40.404  1.00  0.41           C  
ATOM   3944  CB  GLU A 495      -2.667 -48.905 -39.261  1.00  0.41           C  
ATOM   3945  O   GLU A 495      -2.474 -45.818 -40.370  1.00  0.39           O  
ATOM   3946  CG  GLU A 495      -2.359 -49.537 -37.911  1.00  0.41           C  
ATOM   3947  CD  GLU A 495      -0.988 -50.190 -37.853  1.00  0.45           C  
ATOM   3948  OE1 GLU A 495      -0.348 -50.353 -38.917  1.00  0.50           O  
ATOM   3949  OE2 GLU A 495      -0.550 -50.543 -36.735  1.00  0.49           O  
ATOM   3950  N   PHE A 496      -4.123 -46.916 -41.548  1.00  0.37           N  
ATOM   3951  CA  PHE A 496      -4.122 -45.999 -42.681  1.00  0.40           C  
ATOM   3952  C   PHE A 496      -4.896 -44.729 -42.351  1.00  0.37           C  
ATOM   3953  CB  PHE A 496      -4.721 -46.672 -43.920  1.00  0.36           C  
ATOM   3954  O   PHE A 496      -4.532 -43.639 -42.798  1.00  0.35           O  
ATOM   3955  CG  PHE A 496      -3.703 -47.358 -44.791  1.00  0.35           C  
ATOM   3956  CD1 PHE A 496      -2.812 -46.617 -45.557  1.00  0.37           C  
ATOM   3957  CD2 PHE A 496      -3.638 -48.744 -44.843  1.00  0.38           C  
ATOM   3958  CE1 PHE A 496      -1.868 -47.248 -46.364  1.00  0.38           C  
ATOM   3959  CE2 PHE A 496      -2.698 -49.382 -45.647  1.00  0.40           C  
ATOM   3960  CZ  PHE A 496      -1.814 -48.633 -46.408  1.00  0.36           C  
ATOM   3961  N   SER A 497      -5.924 -44.756 -41.454  1.00  0.39           N  
ATOM   3962  CA  SER A 497      -6.545 -43.539 -40.941  1.00  0.41           C  
ATOM   3963  C   SER A 497      -5.689 -42.896 -39.856  1.00  0.39           C  
ATOM   3964  CB  SER A 497      -7.940 -43.841 -40.390  1.00  0.38           C  
ATOM   3965  O   SER A 497      -5.723 -41.678 -39.671  1.00  0.38           O  
ATOM   3966  OG  SER A 497      -7.854 -44.478 -39.127  1.00  0.39           O  
ATOM   3967  N   LYS A 498      -4.565 -43.640 -39.305  1.00  0.45           N  
ATOM   3968  CA  LYS A 498      -3.556 -43.219 -38.338  1.00  0.46           C  
ATOM   3969  C   LYS A 498      -2.188 -43.072 -39.000  1.00  0.44           C  
ATOM   3970  CB  LYS A 498      -3.473 -44.214 -37.180  1.00  0.41           C  
ATOM   3971  O   LYS A 498      -1.275 -42.477 -38.425  1.00  0.41           O  
ATOM   3972  CG  LYS A 498      -4.696 -44.212 -36.274  1.00  0.40           C  
ATOM   3973  CD  LYS A 498      -4.573 -45.250 -35.166  1.00  0.43           C  
ATOM   3974  CE  LYS A 498      -5.833 -45.312 -34.314  1.00  0.40           C  
ATOM   3975  NZ  LYS A 498      -5.758 -46.399 -33.292  1.00  0.40           N  
ATOM   3976  N   MET A 499      -1.939 -43.313 -40.439  1.00  0.30           N  
ATOM   3977  CA  MET A 499      -0.701 -42.956 -41.127  1.00  0.34           C  
ATOM   3978  C   MET A 499      -0.833 -41.603 -41.818  1.00  0.30           C  
ATOM   3979  CB  MET A 499      -0.324 -44.031 -42.148  1.00  0.29           C  
ATOM   3980  O   MET A 499      -1.658 -41.439 -42.719  1.00  0.29           O  
ATOM   3981  CG  MET A 499       0.419 -45.213 -41.548  1.00  0.29           C  
ATOM   3982  SD  MET A 499       1.261 -46.233 -42.819  1.00  0.25           S  
ATOM   3983  CE  MET A 499      -0.178 -46.862 -43.729  1.00  0.32           C  
ATOM   3984  N   LYS A 500      -0.710 -40.457 -41.287  1.00  0.28           N  
ATOM   3985  CA  LYS A 500      -0.155 -39.179 -41.724  1.00  0.33           C  
ATOM   3986  C   LYS A 500       1.024 -39.386 -42.671  1.00  0.29           C  
ATOM   3987  CB  LYS A 500       0.281 -38.343 -40.520  1.00  0.26           C  
ATOM   3988  O   LYS A 500       2.126 -39.721 -42.234  1.00  0.28           O  
ATOM   3989  CG  LYS A 500      -0.873 -37.833 -39.670  1.00  0.27           C  
ATOM   3990  CD  LYS A 500      -0.409 -36.783 -38.669  1.00  0.35           C  
ATOM   3991  CE  LYS A 500      -1.549 -36.323 -37.770  1.00  0.27           C  
ATOM   3992  NZ  LYS A 500      -1.096 -35.300 -36.780  1.00  0.28           N  
ATOM   3993  N   VAL A 501       0.879 -39.943 -44.071  1.00  0.40           N  
ATOM   3994  CA  VAL A 501       1.833 -39.715 -45.151  1.00  0.44           C  
ATOM   3995  C   VAL A 501       1.085 -39.363 -46.435  1.00  0.40           C  
ATOM   3996  CB  VAL A 501       2.736 -40.948 -45.381  1.00  0.37           C  
ATOM   3997  O   VAL A 501       0.489 -40.234 -47.072  1.00  0.38           O  
ATOM   3998  CG1 VAL A 501       3.816 -40.640 -46.416  1.00  0.35           C  
ATOM   3999  CG2 VAL A 501       3.365 -41.400 -44.065  1.00  0.36           C  
ATOM   4000  N   GLY A 502       0.247 -38.226 -46.613  1.00  0.46           N  
ATOM   4001  CA  GLY A 502      -0.333 -37.703 -47.839  1.00  0.46           C  
ATOM   4002  C   GLY A 502      -0.201 -36.197 -47.966  1.00  0.46           C  
ATOM   4003  O   GLY A 502      -0.493 -35.461 -47.021  1.00  0.43           O  
ATOM   4004  N   GLY A 503       0.970 -35.686 -48.726  1.00  0.52           N  
ATOM   4005  CA  GLY A 503       1.432 -34.412 -49.254  1.00  0.52           C  
ATOM   4006  C   GLY A 503       0.364 -33.668 -50.032  1.00  0.52           C  
ATOM   4007  O   GLY A 503      -0.559 -34.281 -50.572  1.00  0.49           O  
ATOM   4008  N   ARG A 504       0.077 -32.510 -49.526  1.00  0.60           N  
ATOM   4009  CA  ARG A 504      -0.556 -31.331 -50.110  1.00  0.60           C  
ATOM   4010  C   ARG A 504      -0.342 -31.285 -51.619  1.00  0.60           C  
ATOM   4011  CB  ARG A 504      -0.012 -30.054 -49.464  1.00  0.56           C  
ATOM   4012  O   ARG A 504       0.797 -31.309 -52.091  1.00  0.58           O  
ATOM   4013  CG  ARG A 504      -0.708 -28.785 -49.929  1.00  0.54           C  
ATOM   4014  CD  ARG A 504      -0.152 -27.550 -49.234  1.00  0.55           C  
ATOM   4015  NE  ARG A 504      -0.805 -26.330 -49.698  1.00  0.47           N  
ATOM   4016  NH1 ARG A 504       0.535 -24.900 -48.475  1.00  0.34           N  
ATOM   4017  NH2 ARG A 504      -1.126 -24.058 -49.812  1.00  0.29           N  
ATOM   4018  CZ  ARG A 504      -0.464 -25.099 -49.327  1.00  0.43           C  
ATOM   4019  N   ASN A 505      -1.338 -31.649 -52.495  1.00  0.69           N  
ATOM   4020  CA  ASN A 505      -1.350 -31.350 -53.923  1.00  0.70           C  
ATOM   4021  C   ASN A 505      -0.934 -29.908 -54.198  1.00  0.69           C  
ATOM   4022  CB  ASN A 505      -2.732 -31.627 -54.518  1.00  0.67           C  
ATOM   4023  O   ASN A 505      -1.529 -28.973 -53.659  1.00  0.67           O  
ATOM   4024  CG  ASN A 505      -2.725 -31.626 -56.034  1.00  0.63           C  
ATOM   4025  ND2 ASN A 505      -3.905 -31.742 -56.633  1.00  0.64           N  
ATOM   4026  OD1 ASN A 505      -1.669 -31.522 -56.663  1.00  0.65           O  
ATOM   4027  N   LEU A 506       0.248 -29.718 -54.647  1.00  0.68           N  
ATOM   4028  CA  LEU A 506       0.852 -28.427 -54.958  1.00  0.68           C  
ATOM   4029  C   LEU A 506       0.369 -27.912 -56.310  1.00  0.68           C  
ATOM   4030  CB  LEU A 506       2.379 -28.536 -54.956  1.00  0.66           C  
ATOM   4031  O   LEU A 506       0.687 -26.786 -56.700  1.00  0.66           O  
ATOM   4032  CG  LEU A 506       3.025 -28.992 -53.647  1.00  0.63           C  
ATOM   4033  CD1 LEU A 506       4.531 -29.154 -53.828  1.00  0.60           C  
ATOM   4034  CD2 LEU A 506       2.719 -28.004 -52.527  1.00  0.60           C  
ATOM   4035  N   TRP A 507      -0.392 -28.591 -57.125  1.00  0.69           N  
ATOM   4036  CA  TRP A 507      -1.030 -28.126 -58.352  1.00  0.70           C  
ATOM   4037  C   TRP A 507      -2.411 -27.546 -58.062  1.00  0.69           C  
ATOM   4038  CB  TRP A 507      -1.146 -29.268 -59.365  1.00  0.66           C  
ATOM   4039  O   TRP A 507      -3.322 -28.270 -57.655  1.00  0.66           O  
ATOM   4040  CG  TRP A 507      -1.849 -28.889 -60.634  1.00  0.61           C  
ATOM   4041  CD1 TRP A 507      -1.569 -27.823 -61.444  1.00  0.54           C  
ATOM   4042  CD2 TRP A 507      -2.953 -29.571 -61.235  1.00  0.55           C  
ATOM   4043  CE2 TRP A 507      -3.292 -28.863 -62.410  1.00  0.57           C  
ATOM   4044  CE3 TRP A 507      -3.690 -30.714 -60.895  1.00  0.67           C  
ATOM   4045  NE1 TRP A 507      -2.433 -27.803 -62.514  1.00  0.64           N  
ATOM   4046  CH2 TRP A 507      -5.041 -30.383 -62.891  1.00  0.60           C  
ATOM   4047  CZ2 TRP A 507      -4.337 -29.262 -63.247  1.00  0.62           C  
ATOM   4048  CZ3 TRP A 507      -4.729 -31.109 -61.729  1.00  0.58           C  
ATOM   4049  N   ILE A 508      -2.511 -26.149 -57.972  1.00  0.61           N  
ATOM   4050  CA  ILE A 508      -3.729 -25.353 -57.864  1.00  0.61           C  
ATOM   4051  C   ILE A 508      -4.414 -25.271 -59.227  1.00  0.61           C  
ATOM   4052  CB  ILE A 508      -3.432 -23.934 -57.328  1.00  0.59           C  
ATOM   4053  O   ILE A 508      -3.953 -24.554 -60.118  1.00  0.60           O  
ATOM   4054  CG1 ILE A 508      -2.660 -24.014 -56.006  1.00  0.52           C  
ATOM   4055  CG2 ILE A 508      -4.729 -23.138 -57.158  1.00  0.54           C  
ATOM   4056  CD1 ILE A 508      -2.117 -22.676 -55.524  1.00  0.51           C  
ATOM   4057  N   LYS A 509      -5.319 -26.221 -59.367  1.00  0.66           N  
ATOM   4058  CA  LYS A 509      -6.080 -26.299 -60.611  1.00  0.66           C  
ATOM   4059  C   LYS A 509      -6.584 -24.923 -61.035  1.00  0.66           C  
ATOM   4060  CB  LYS A 509      -7.256 -27.265 -60.461  1.00  0.64           C  
ATOM   4061  O   LYS A 509      -6.537 -24.575 -62.216  1.00  0.64           O  
ATOM   4062  CG  LYS A 509      -8.058 -27.467 -61.739  1.00  0.61           C  
ATOM   4063  CD  LYS A 509      -9.215 -28.434 -61.525  1.00  0.60           C  
ATOM   4064  CE  LYS A 509     -10.095 -28.537 -62.764  1.00  0.57           C  
ATOM   4065  NZ  LYS A 509     -11.226 -29.491 -62.562  1.00  0.51           N  
ATOM   4066  N   SER A 510      -7.070 -23.957 -60.010  1.00  0.55           N  
ATOM   4067  CA  SER A 510      -7.592 -22.624 -60.296  1.00  0.56           C  
ATOM   4068  C   SER A 510      -6.508 -21.716 -60.866  1.00  0.54           C  
ATOM   4069  CB  SER A 510      -8.183 -21.997 -59.033  1.00  0.53           C  
ATOM   4070  O   SER A 510      -6.809 -20.712 -61.514  1.00  0.53           O  
ATOM   4071  OG  SER A 510      -7.187 -21.842 -58.036  1.00  0.54           O  
ATOM   4072  N   LYS A 511      -5.286 -22.095 -60.850  1.00  0.55           N  
ATOM   4073  CA  LYS A 511      -4.223 -21.250 -61.386  1.00  0.55           C  
ATOM   4074  C   LYS A 511      -3.608 -21.867 -62.639  1.00  0.54           C  
ATOM   4075  CB  LYS A 511      -3.140 -21.015 -60.332  1.00  0.53           C  
ATOM   4076  O   LYS A 511      -2.509 -21.488 -63.049  1.00  0.52           O  
ATOM   4077  CG  LYS A 511      -3.623 -20.251 -59.108  1.00  0.52           C  
ATOM   4078  CD  LYS A 511      -2.471 -19.559 -58.390  1.00  0.53           C  
ATOM   4079  CE  LYS A 511      -2.956 -18.773 -57.180  1.00  0.47           C  
ATOM   4080  NZ  LYS A 511      -1.823 -18.146 -56.436  1.00  0.44           N  
ATOM   4081  N   THR A 512      -4.290 -22.830 -63.266  1.00  0.60           N  
ATOM   4082  CA  THR A 512      -3.876 -23.419 -64.535  1.00  0.60           C  
ATOM   4083  C   THR A 512      -4.434 -22.621 -65.710  1.00  0.60           C  
ATOM   4084  CB  THR A 512      -4.331 -24.886 -64.644  1.00  0.56           C  
ATOM   4085  O   THR A 512      -5.649 -22.453 -65.831  1.00  0.57           O  
ATOM   4086  CG2 THR A 512      -3.770 -25.543 -65.901  1.00  0.52           C  
ATOM   4087  OG1 THR A 512      -3.872 -25.610 -63.495  1.00  0.57           O  
ATOM   4088  N   VAL A 513      -3.549 -21.763 -66.340  1.00  0.47           N  
ATOM   4089  CA  VAL A 513      -3.791 -20.996 -67.557  1.00  0.50           C  
ATOM   4090  C   VAL A 513      -3.252 -21.758 -68.766  1.00  0.47           C  
ATOM   4091  CB  VAL A 513      -3.146 -19.593 -67.481  1.00  0.46           C  
ATOM   4092  O   VAL A 513      -2.146 -22.303 -68.721  1.00  0.45           O  
ATOM   4093  CG1 VAL A 513      -3.718 -18.677 -68.561  1.00  0.42           C  
ATOM   4094  CG2 VAL A 513      -3.354 -18.986 -66.095  1.00  0.43           C  
ATOM   4095  N   GLY A 514      -4.127 -22.110 -69.728  1.00  0.52           N  
ATOM   4096  CA  GLY A 514      -3.733 -22.435 -71.090  1.00  0.50           C  
ATOM   4097  C   GLY A 514      -3.945 -23.895 -71.441  1.00  0.52           C  
ATOM   4098  O   GLY A 514      -3.515 -24.353 -72.501  1.00  0.49           O  
ATOM   4099  N   ALA A 515      -5.029 -24.689 -70.635  1.00  0.54           N  
ATOM   4100  CA  ALA A 515      -5.410 -26.050 -71.004  1.00  0.54           C  
ATOM   4101  C   ALA A 515      -6.862 -26.105 -71.470  1.00  0.55           C  
ATOM   4102  CB  ALA A 515      -5.195 -27.000 -69.828  1.00  0.50           C  
ATOM   4103  O   ALA A 515      -7.732 -25.452 -70.890  1.00  0.52           O  
ATOM   4104  N   VAL A 516      -7.094 -26.424 -72.846  1.00  0.53           N  
ATOM   4105  CA  VAL A 516      -8.430 -26.826 -73.275  1.00  0.53           C  
ATOM   4106  C   VAL A 516      -8.917 -27.995 -72.421  1.00  0.54           C  
ATOM   4107  CB  VAL A 516      -8.453 -27.213 -74.770  1.00  0.51           C  
ATOM   4108  O   VAL A 516      -8.338 -29.083 -72.459  1.00  0.52           O  
ATOM   4109  CG1 VAL A 516      -9.865 -27.598 -75.207  1.00  0.45           C  
ATOM   4110  CG2 VAL A 516      -7.920 -26.066 -75.626  1.00  0.47           C  
ATOM   4111  N   ILE A 517      -9.721 -27.631 -71.454  1.00  0.60           N  
ATOM   4112  CA  ILE A 517     -10.487 -28.510 -70.576  1.00  0.59           C  
ATOM   4113  C   ILE A 517     -11.677 -29.090 -71.337  1.00  0.60           C  
ATOM   4114  CB  ILE A 517     -10.970 -27.765 -69.312  1.00  0.56           C  
ATOM   4115  O   ILE A 517     -12.520 -28.346 -71.844  1.00  0.58           O  
ATOM   4116  CG1 ILE A 517      -9.780 -27.150 -68.566  1.00  0.50           C  
ATOM   4117  CG2 ILE A 517     -11.760 -28.707 -68.399  1.00  0.50           C  
ATOM   4118  CD1 ILE A 517     -10.175 -26.279 -67.382  1.00  0.48           C  
ATOM   4119  N   GLU A 518     -11.451 -30.396 -71.655  1.00  0.60           N  
ATOM   4120  CA  GLU A 518     -12.536 -31.229 -72.165  1.00  0.60           C  
ATOM   4121  C   GLU A 518     -13.082 -32.151 -71.079  1.00  0.59           C  
ATOM   4122  CB  GLU A 518     -12.063 -32.052 -73.366  1.00  0.58           C  
ATOM   4123  O   GLU A 518     -12.318 -32.848 -70.408  1.00  0.57           O  
ATOM   4124  CG  GLU A 518     -13.194 -32.564 -74.245  1.00  0.55           C  
ATOM   4125  CD  GLU A 518     -12.707 -33.261 -75.505  1.00  0.56           C  
ATOM   4126  OE1 GLU A 518     -11.475 -33.344 -75.715  1.00  0.61           O  
ATOM   4127  OE2 GLU A 518     -13.563 -33.727 -76.290  1.00  0.55           O  
ATOM   4128  N   LYS A 519     -14.361 -32.036 -70.668  1.00  0.52           N  
ATOM   4129  CA  LYS A 519     -15.172 -32.937 -69.854  1.00  0.51           C  
ATOM   4130  C   LYS A 519     -15.419 -34.259 -70.576  1.00  0.52           C  
ATOM   4131  CB  LYS A 519     -16.505 -32.281 -69.491  1.00  0.49           C  
ATOM   4132  O   LYS A 519     -16.079 -34.289 -71.617  1.00  0.50           O  
ATOM   4133  CG  LYS A 519     -16.375 -31.106 -68.533  1.00  0.46           C  
ATOM   4134  CD  LYS A 519     -17.738 -30.540 -68.155  1.00  0.48           C  
ATOM   4135  CE  LYS A 519     -17.607 -29.307 -67.271  1.00  0.41           C  
ATOM   4136  NZ  LYS A 519     -18.939 -28.714 -66.947  1.00  0.38           N  
ATOM   4137  N   LEU A 520     -14.581 -35.257 -70.282  1.00  0.59           N  
ATOM   4138  CA  LEU A 520     -14.896 -36.613 -70.719  1.00  0.58           C  
ATOM   4139  C   LEU A 520     -15.986 -37.226 -69.846  1.00  0.59           C  
ATOM   4140  CB  LEU A 520     -13.644 -37.492 -70.685  1.00  0.55           C  
ATOM   4141  O   LEU A 520     -16.020 -36.995 -68.636  1.00  0.57           O  
ATOM   4142  CG  LEU A 520     -12.540 -37.139 -71.684  1.00  0.53           C  
ATOM   4143  CD1 LEU A 520     -11.257 -37.890 -71.343  1.00  0.49           C  
ATOM   4144  CD2 LEU A 520     -12.987 -37.452 -73.108  1.00  0.50           C  
ATOM   4145  N   PRO A 521     -17.083 -37.645 -70.435  1.00  0.51           N  
ATOM   4146  CA  PRO A 521     -18.263 -38.216 -69.782  1.00  0.50           C  
ATOM   4147  C   PRO A 521     -17.910 -39.305 -68.772  1.00  0.51           C  
ATOM   4148  CB  PRO A 521     -19.066 -38.794 -70.950  1.00  0.46           C  
ATOM   4149  O   PRO A 521     -18.717 -39.623 -67.894  1.00  0.48           O  
ATOM   4150  CG  PRO A 521     -18.151 -38.697 -72.128  1.00  0.43           C  
ATOM   4151  CD  PRO A 521     -16.953 -37.880 -71.736  1.00  0.44           C  
ATOM   4152  N   GLU A 522     -16.574 -39.688 -68.717  1.00  0.50           N  
ATOM   4153  CA  GLU A 522     -16.207 -40.808 -67.856  1.00  0.51           C  
ATOM   4154  C   GLU A 522     -15.557 -40.322 -66.564  1.00  0.50           C  
ATOM   4155  CB  GLU A 522     -15.266 -41.766 -68.590  1.00  0.46           C  
ATOM   4156  O   GLU A 522     -14.690 -39.446 -66.591  1.00  0.47           O  
ATOM   4157  CG  GLU A 522     -15.904 -42.461 -69.784  1.00  0.43           C  
ATOM   4158  CD  GLU A 522     -14.921 -43.296 -70.588  1.00  0.45           C  
ATOM   4159  OE1 GLU A 522     -13.732 -43.372 -70.204  1.00  0.49           O  
ATOM   4160  OE2 GLU A 522     -15.343 -43.879 -71.612  1.00  0.44           O  
ATOM   4161  N   ASN A 523     -16.367 -40.253 -65.372  1.00  0.43           N  
ATOM   4162  CA  ASN A 523     -15.803 -40.253 -64.026  1.00  0.45           C  
ATOM   4163  C   ASN A 523     -14.409 -40.874 -64.002  1.00  0.43           C  
ATOM   4164  CB  ASN A 523     -16.729 -40.990 -63.057  1.00  0.39           C  
ATOM   4165  O   ASN A 523     -14.266 -42.094 -64.097  1.00  0.41           O  
ATOM   4166  CG  ASN A 523     -17.811 -40.094 -62.487  1.00  0.37           C  
ATOM   4167  ND2 ASN A 523     -18.895 -40.698 -62.016  1.00  0.32           N  
ATOM   4168  OD1 ASN A 523     -17.673 -38.868 -62.471  1.00  0.39           O  
ATOM   4169  N   HIS A 524     -13.238 -40.252 -64.436  1.00  0.51           N  
ATOM   4170  CA  HIS A 524     -11.852 -40.692 -64.318  1.00  0.53           C  
ATOM   4171  C   HIS A 524     -11.476 -40.943 -62.861  1.00  0.52           C  
ATOM   4172  CB  HIS A 524     -10.908 -39.658 -64.934  1.00  0.46           C  
ATOM   4173  O   HIS A 524     -12.049 -40.335 -61.954  1.00  0.49           O  
ATOM   4174  CG  HIS A 524      -9.501 -40.144 -65.081  1.00  0.43           C  
ATOM   4175  CD2 HIS A 524      -8.873 -40.749 -66.116  1.00  0.40           C  
ATOM   4176  ND1 HIS A 524      -8.565 -40.027 -64.076  1.00  0.46           N  
ATOM   4177  CE1 HIS A 524      -7.418 -40.542 -64.489  1.00  0.39           C  
ATOM   4178  NE2 HIS A 524      -7.579 -40.987 -65.724  1.00  0.37           N  
ATOM   4179  N   VAL A 525     -10.770 -42.036 -62.742  1.00  0.47           N  
ATOM   4180  CA  VAL A 525     -10.242 -42.743 -61.580  1.00  0.50           C  
ATOM   4181  C   VAL A 525      -9.983 -41.754 -60.446  1.00  0.48           C  
ATOM   4182  CB  VAL A 525      -8.946 -43.511 -61.924  1.00  0.45           C  
ATOM   4183  O   VAL A 525      -9.969 -42.135 -59.273  1.00  0.46           O  
ATOM   4184  CG1 VAL A 525      -8.578 -44.480 -60.801  1.00  0.39           C  
ATOM   4185  CG2 VAL A 525      -9.103 -44.256 -63.247  1.00  0.40           C  
ATOM   4186  N   THR A 526      -9.992 -40.350 -60.784  1.00  0.54           N  
ATOM   4187  CA  THR A 526      -9.876 -39.318 -59.760  1.00  0.53           C  
ATOM   4188  C   THR A 526     -11.243 -38.725 -59.432  1.00  0.54           C  
ATOM   4189  CB  THR A 526      -8.920 -38.196 -60.204  1.00  0.51           C  
ATOM   4190  O   THR A 526     -11.357 -37.853 -58.567  1.00  0.53           O  
ATOM   4191  CG2 THR A 526      -7.541 -38.752 -60.545  1.00  0.45           C  
ATOM   4192  OG1 THR A 526      -9.460 -37.545 -61.360  1.00  0.50           O  
ATOM   4193  N   GLY A 527     -12.432 -39.168 -60.092  1.00  0.54           N  
ATOM   4194  CA  GLY A 527     -13.726 -38.516 -59.972  1.00  0.54           C  
ATOM   4195  C   GLY A 527     -13.803 -37.201 -60.724  1.00  0.54           C  
ATOM   4196  O   GLY A 527     -14.853 -36.555 -60.751  1.00  0.53           O  
ATOM   4197  N   GLN A 528     -12.750 -36.729 -61.399  1.00  0.60           N  
ATOM   4198  CA  GLN A 528     -12.780 -35.507 -62.196  1.00  0.60           C  
ATOM   4199  C   GLN A 528     -13.394 -35.760 -63.570  1.00  0.60           C  
ATOM   4200  CB  GLN A 528     -11.371 -34.931 -62.349  1.00  0.58           C  
ATOM   4201  O   GLN A 528     -13.050 -36.737 -64.239  1.00  0.59           O  
ATOM   4202  CG  GLN A 528     -10.806 -34.339 -61.065  1.00  0.56           C  
ATOM   4203  CD  GLN A 528      -9.668 -33.367 -61.319  1.00  0.56           C  
ATOM   4204  NE2 GLN A 528      -9.244 -32.665 -60.273  1.00  0.47           N  
ATOM   4205  OE1 GLN A 528      -9.173 -33.250 -62.444  1.00  0.57           O  
ATOM   4206  N   LYS A 529     -14.441 -35.042 -63.872  1.00  0.57           N  
ATOM   4207  CA  LYS A 529     -15.043 -35.041 -65.202  1.00  0.57           C  
ATOM   4208  C   LYS A 529     -14.237 -34.178 -66.169  1.00  0.57           C  
ATOM   4209  CB  LYS A 529     -16.489 -34.546 -65.138  1.00  0.54           C  
ATOM   4210  O   LYS A 529     -14.318 -34.359 -67.386  1.00  0.55           O  
ATOM   4211  CG  LYS A 529     -17.429 -35.476 -64.386  1.00  0.51           C  
ATOM   4212  CD  LYS A 529     -18.879 -35.031 -64.518  1.00  0.52           C  
ATOM   4213  CE  LYS A 529     -19.819 -35.949 -63.747  1.00  0.46           C  
ATOM   4214  NZ  LYS A 529     -21.243 -35.517 -63.874  1.00  0.42           N  
ATOM   4215  N   GLU A 530     -13.313 -33.314 -65.630  1.00  0.63           N  
ATOM   4216  CA  GLU A 530     -12.563 -32.411 -66.498  1.00  0.63           C  
ATOM   4217  C   GLU A 530     -11.169 -32.958 -66.790  1.00  0.63           C  
ATOM   4218  CB  GLU A 530     -12.462 -31.020 -65.868  1.00  0.61           C  
ATOM   4219  O   GLU A 530     -10.404 -33.246 -65.867  1.00  0.62           O  
ATOM   4220  CG  GLU A 530     -13.798 -30.301 -65.746  1.00  0.59           C  
ATOM   4221  CD  GLU A 530     -13.691 -28.947 -65.063  1.00  0.58           C  
ATOM   4222  OE1 GLU A 530     -12.675 -28.692 -64.376  1.00  0.59           O  
ATOM   4223  OE2 GLU A 530     -14.630 -28.135 -65.214  1.00  0.54           O  
ATOM   4224  N   CYS A 531     -10.911 -33.472 -67.990  1.00  0.71           N  
ATOM   4225  CA  CYS A 531      -9.655 -33.904 -68.593  1.00  0.72           C  
ATOM   4226  C   CYS A 531      -9.123 -32.851 -69.558  1.00  0.70           C  
ATOM   4227  CB  CYS A 531      -9.840 -35.233 -69.324  1.00  0.69           C  
ATOM   4228  O   CYS A 531      -9.899 -32.102 -70.155  1.00  0.67           O  
ATOM   4229  SG  CYS A 531     -10.457 -36.564 -68.271  1.00  0.67           S  
ATOM   4230  N   TYR A 532      -7.843 -32.614 -69.540  1.00  0.74           N  
ATOM   4231  CA  TYR A 532      -7.153 -31.706 -70.449  1.00  0.74           C  
ATOM   4232  C   TYR A 532      -6.713 -32.432 -71.715  1.00  0.74           C  
ATOM   4233  CB  TYR A 532      -5.939 -31.075 -69.761  1.00  0.72           C  
ATOM   4234  O   TYR A 532      -5.944 -33.395 -71.650  1.00  0.72           O  
ATOM   4235  CG  TYR A 532      -6.279 -30.338 -68.488  1.00  0.69           C  
ATOM   4236  CD1 TYR A 532      -6.671 -29.001 -68.517  1.00  0.67           C  
ATOM   4237  CD2 TYR A 532      -6.207 -30.975 -67.254  1.00  0.68           C  
ATOM   4238  CE1 TYR A 532      -6.983 -28.318 -67.346  1.00  0.66           C  
ATOM   4239  CE2 TYR A 532      -6.517 -30.302 -66.077  1.00  0.65           C  
ATOM   4240  OH  TYR A 532      -7.212 -28.303 -64.972  1.00  0.62           O  
ATOM   4241  CZ  TYR A 532      -6.904 -28.975 -66.133  1.00  0.64           C  
ATOM   4242  N   ARG A 533      -7.508 -32.206 -72.846  1.00  0.74           N  
ATOM   4243  CA  ARG A 533      -7.239 -32.856 -74.125  1.00  0.73           C  
ATOM   4244  C   ARG A 533      -6.050 -32.210 -74.828  1.00  0.73           C  
ATOM   4245  CB  ARG A 533      -8.474 -32.803 -75.026  1.00  0.72           C  
ATOM   4246  O   ARG A 533      -5.999 -30.987 -74.975  1.00  0.72           O  
ATOM   4247  CG  ARG A 533      -8.351 -33.639 -76.290  1.00  0.71           C  
ATOM   4248  CD  ARG A 533      -9.628 -33.600 -77.118  1.00  0.71           C  
ATOM   4249  NE  ARG A 533      -9.672 -32.427 -77.986  1.00  0.58           N  
ATOM   4250  NH1 ARG A 533     -10.873 -33.460 -79.668  1.00  0.60           N  
ATOM   4251  NH2 ARG A 533     -10.243 -31.266 -79.884  1.00  0.59           N  
ATOM   4252  CZ  ARG A 533     -10.263 -32.387 -79.177  1.00  0.65           C  
ATOM   4253  N   LEU A 534      -4.922 -32.995 -75.126  1.00  0.75           N  
ATOM   4254  CA  LEU A 534      -3.773 -32.670 -75.964  1.00  0.75           C  
ATOM   4255  C   LEU A 534      -3.936 -33.255 -77.362  1.00  0.74           C  
ATOM   4256  CB  LEU A 534      -2.482 -33.191 -75.327  1.00  0.73           C  
ATOM   4257  O   LEU A 534      -4.296 -34.425 -77.512  1.00  0.72           O  
ATOM   4258  CG  LEU A 534      -2.070 -32.545 -74.003  1.00  0.69           C  
ATOM   4259  CD1 LEU A 534      -1.759 -33.618 -72.965  1.00  0.65           C  
ATOM   4260  CD2 LEU A 534      -0.871 -31.626 -74.206  1.00  0.65           C  
ATOM   4261  N   GLU A 535      -4.047 -32.399 -78.418  1.00  0.68           N  
ATOM   4262  CA  GLU A 535      -4.088 -32.793 -79.823  1.00  0.68           C  
ATOM   4263  C   GLU A 535      -2.703 -32.717 -80.458  1.00  0.67           C  
ATOM   4264  CB  GLU A 535      -5.072 -31.914 -80.599  1.00  0.65           C  
ATOM   4265  O   GLU A 535      -1.776 -32.152 -79.874  1.00  0.64           O  
ATOM   4266  CG  GLU A 535      -6.517 -32.058 -80.144  1.00  0.61           C  
ATOM   4267  CD  GLU A 535      -7.493 -31.244 -80.978  1.00  0.61           C  
ATOM   4268  OE1 GLU A 535      -7.044 -30.450 -81.836  1.00  0.61           O  
ATOM   4269  OE2 GLU A 535      -8.718 -31.401 -80.772  1.00  0.56           O  
ATOM   4270  N   ASN A 536      -2.327 -33.406 -81.562  1.00  0.60           N  
ATOM   4271  CA  ASN A 536      -1.098 -33.373 -82.348  1.00  0.61           C  
ATOM   4272  C   ASN A 536      -0.528 -31.961 -82.440  1.00  0.60           C  
ATOM   4273  CB  ASN A 536      -1.342 -33.939 -83.749  1.00  0.56           C  
ATOM   4274  O   ASN A 536      -1.252 -31.014 -82.754  1.00  0.58           O  
ATOM   4275  CG  ASN A 536      -0.062 -34.096 -84.546  1.00  0.54           C  
ATOM   4276  ND2 ASN A 536      -0.197 -34.415 -85.828  1.00  0.52           N  
ATOM   4277  OD1 ASN A 536       1.039 -33.933 -84.014  1.00  0.55           O  
ATOM   4278  N   ASN A 537       0.713 -31.761 -81.885  1.00  0.61           N  
ATOM   4279  CA  ASN A 537       1.528 -30.552 -81.819  1.00  0.61           C  
ATOM   4280  C   ASN A 537       1.019 -29.591 -80.749  1.00  0.61           C  
ATOM   4281  CB  ASN A 537       1.570 -29.858 -83.181  1.00  0.58           C  
ATOM   4282  O   ASN A 537       1.173 -28.375 -80.877  1.00  0.59           O  
ATOM   4283  CG  ASN A 537       2.940 -29.300 -83.511  1.00  0.55           C  
ATOM   4284  ND2 ASN A 537       3.008 -28.462 -84.539  1.00  0.55           N  
ATOM   4285  OD1 ASN A 537       3.930 -29.619 -82.847  1.00  0.56           O  
ATOM   4286  N   SER A 538       0.265 -30.190 -79.616  1.00  0.66           N  
ATOM   4287  CA  SER A 538      -0.201 -29.327 -78.536  1.00  0.66           C  
ATOM   4288  C   SER A 538       0.473 -29.682 -77.215  1.00  0.66           C  
ATOM   4289  CB  SER A 538      -1.720 -29.429 -78.386  1.00  0.63           C  
ATOM   4290  O   SER A 538       0.876 -30.828 -77.005  1.00  0.64           O  
ATOM   4291  OG  SER A 538      -2.095 -30.717 -77.928  1.00  0.62           O  
ATOM   4292  N   THR A 539       1.116 -28.856 -76.597  1.00  0.66           N  
ATOM   4293  CA  THR A 539       1.754 -28.874 -75.285  1.00  0.66           C  
ATOM   4294  C   THR A 539       0.874 -28.184 -74.247  1.00  0.66           C  
ATOM   4295  CB  THR A 539       3.135 -28.195 -75.325  1.00  0.64           C  
ATOM   4296  O   THR A 539       0.327 -27.110 -74.505  1.00  0.65           O  
ATOM   4297  CG2 THR A 539       3.849 -28.322 -73.984  1.00  0.58           C  
ATOM   4298  OG1 THR A 539       3.935 -28.812 -76.341  1.00  0.63           O  
ATOM   4299  N   LEU A 540       0.544 -28.854 -73.103  1.00  0.66           N  
ATOM   4300  CA  LEU A 540      -0.116 -28.369 -71.895  1.00  0.67           C  
ATOM   4301  C   LEU A 540       0.896 -28.145 -70.776  1.00  0.66           C  
ATOM   4302  CB  LEU A 540      -1.190 -29.359 -71.437  1.00  0.65           C  
ATOM   4303  O   LEU A 540       1.534 -29.092 -70.311  1.00  0.64           O  
ATOM   4304  CG  LEU A 540      -2.220 -28.828 -70.440  1.00  0.62           C  
ATOM   4305  CD1 LEU A 540      -3.372 -28.152 -71.177  1.00  0.57           C  
ATOM   4306  CD2 LEU A 540      -2.736 -29.954 -69.551  1.00  0.58           C  
ATOM   4307  N   THR A 541       1.244 -26.777 -70.451  1.00  0.65           N  
ATOM   4308  CA  THR A 541       2.188 -26.330 -69.434  1.00  0.65           C  
ATOM   4309  C   THR A 541       1.451 -25.796 -68.209  1.00  0.65           C  
ATOM   4310  CB  THR A 541       3.129 -25.242 -69.985  1.00  0.63           C  
ATOM   4311  O   THR A 541       0.573 -24.939 -68.330  1.00  0.63           O  
ATOM   4312  CG2 THR A 541       4.217 -24.893 -68.975  1.00  0.59           C  
ATOM   4313  OG1 THR A 541       3.743 -25.715 -71.189  1.00  0.62           O  
ATOM   4314  N   PHE A 542       1.423 -26.445 -67.013  1.00  0.66           N  
ATOM   4315  CA  PHE A 542       0.863 -26.099 -65.712  1.00  0.65           C  
ATOM   4316  C   PHE A 542       1.907 -25.411 -64.839  1.00  0.65           C  
ATOM   4317  CB  PHE A 542       0.330 -27.349 -65.005  1.00  0.63           C  
ATOM   4318  O   PHE A 542       3.020 -25.916 -64.679  1.00  0.62           O  
ATOM   4319  CG  PHE A 542      -0.681 -28.118 -65.812  1.00  0.59           C  
ATOM   4320  CD1 PHE A 542      -2.009 -27.710 -65.859  1.00  0.55           C  
ATOM   4321  CD2 PHE A 542      -0.303 -29.248 -66.525  1.00  0.56           C  
ATOM   4322  CE1 PHE A 542      -2.947 -28.420 -66.605  1.00  0.55           C  
ATOM   4323  CE2 PHE A 542      -1.235 -29.963 -67.273  1.00  0.57           C  
ATOM   4324  CZ  PHE A 542      -2.556 -29.547 -67.311  1.00  0.52           C  
ATOM   4325  N   ASN A 543       1.734 -24.091 -64.490  1.00  0.59           N  
ATOM   4326  CA  ASN A 543       2.511 -23.370 -63.486  1.00  0.59           C  
ATOM   4327  C   ASN A 543       2.194 -23.859 -62.076  1.00  0.59           C  
ATOM   4328  CB  ASN A 543       2.263 -21.864 -63.595  1.00  0.57           C  
ATOM   4329  O   ASN A 543       1.028 -23.915 -61.681  1.00  0.57           O  
ATOM   4330  CG  ASN A 543       2.768 -21.282 -64.900  1.00  0.55           C  
ATOM   4331  ND2 ASN A 543       2.006 -20.356 -65.471  1.00  0.51           N  
ATOM   4332  OD1 ASN A 543       3.834 -21.662 -65.393  1.00  0.54           O  
ATOM   4333  N   LEU A 544       3.132 -24.592 -61.273  1.00  0.61           N  
ATOM   4334  CA  LEU A 544       3.109 -24.993 -59.870  1.00  0.61           C  
ATOM   4335  C   LEU A 544       3.345 -23.794 -58.958  1.00  0.61           C  
ATOM   4336  CB  LEU A 544       4.164 -26.069 -59.602  1.00  0.59           C  
ATOM   4337  O   LEU A 544       3.831 -22.753 -59.407  1.00  0.59           O  
ATOM   4338  CG  LEU A 544       4.033 -27.363 -60.408  1.00  0.57           C  
ATOM   4339  CD1 LEU A 544       5.242 -28.261 -60.168  1.00  0.54           C  
ATOM   4340  CD2 LEU A 544       2.741 -28.089 -60.048  1.00  0.54           C  
ATOM   4341  N   GLU A 545       2.639 -23.624 -57.797  1.00  0.52           N  
ATOM   4342  CA  GLU A 545       2.721 -22.571 -56.789  1.00  0.54           C  
ATOM   4343  C   GLU A 545       4.010 -21.768 -56.933  1.00  0.53           C  
ATOM   4344  CB  GLU A 545       2.626 -23.166 -55.382  1.00  0.48           C  
ATOM   4345  O   GLU A 545       5.078 -22.336 -57.170  1.00  0.51           O  
ATOM   4346  CG  GLU A 545       1.273 -22.960 -54.716  1.00  0.46           C  
ATOM   4347  CD  GLU A 545       1.296 -23.214 -53.218  1.00  0.50           C  
ATOM   4348  OE1 GLU A 545       2.348 -23.644 -52.691  1.00  0.51           O  
ATOM   4349  OE2 GLU A 545       0.254 -22.983 -52.565  1.00  0.45           O  
ATOM   4350  N   PRO A 546       3.916 -20.440 -57.032  1.00  0.48           N  
ATOM   4351  CA  PRO A 546       5.147 -19.645 -57.049  1.00  0.48           C  
ATOM   4352  C   PRO A 546       6.168 -20.115 -56.016  1.00  0.48           C  
ATOM   4353  CB  PRO A 546       4.658 -18.230 -56.729  1.00  0.45           C  
ATOM   4354  O   PRO A 546       7.376 -19.991 -56.235  1.00  0.45           O  
ATOM   4355  CG  PRO A 546       3.188 -18.377 -56.502  1.00  0.42           C  
ATOM   4356  CD  PRO A 546       2.819 -19.821 -56.682  1.00  0.43           C  
ATOM   4357  N   ASP A 547       5.706 -20.844 -54.856  1.00  0.42           N  
ATOM   4358  CA  ASP A 547       6.721 -21.130 -53.847  1.00  0.45           C  
ATOM   4359  C   ASP A 547       7.181 -22.584 -53.926  1.00  0.43           C  
ATOM   4360  CB  ASP A 547       6.187 -20.822 -52.447  1.00  0.39           C  
ATOM   4361  O   ASP A 547       7.480 -23.202 -52.903  1.00  0.40           O  
ATOM   4362  CG  ASP A 547       6.819 -19.588 -51.828  1.00  0.37           C  
ATOM   4363  OD1 ASP A 547       7.866 -19.123 -52.329  1.00  0.40           O  
ATOM   4364  OD2 ASP A 547       6.267 -19.077 -50.830  1.00  0.40           O  
ATOM   4365  N   PHE A 548       6.948 -23.209 -55.220  1.00  0.54           N  
ATOM   4366  CA  PHE A 548       7.595 -24.506 -55.382  1.00  0.53           C  
ATOM   4367  C   PHE A 548       9.100 -24.391 -55.173  1.00  0.54           C  
ATOM   4368  CB  PHE A 548       7.300 -25.086 -56.770  1.00  0.50           C  
ATOM   4369  O   PHE A 548       9.740 -25.333 -54.700  1.00  0.51           O  
ATOM   4370  CG  PHE A 548       7.576 -26.560 -56.883  1.00  0.46           C  
ATOM   4371  CD1 PHE A 548       6.647 -27.492 -56.437  1.00  0.42           C  
ATOM   4372  CD2 PHE A 548       8.767 -27.015 -57.436  1.00  0.43           C  
ATOM   4373  CE1 PHE A 548       6.900 -28.858 -56.541  1.00  0.44           C  
ATOM   4374  CE2 PHE A 548       9.027 -28.378 -57.543  1.00  0.47           C  
ATOM   4375  CZ  PHE A 548       8.093 -29.298 -57.094  1.00  0.39           C  
ATOM   4376  N   SER A 549       9.675 -23.034 -55.373  1.00  0.41           N  
ATOM   4377  CA  SER A 549      11.108 -22.784 -55.261  1.00  0.43           C  
ATOM   4378  C   SER A 549      11.595 -22.990 -53.830  1.00  0.42           C  
ATOM   4379  CB  SER A 549      11.443 -21.365 -55.722  1.00  0.39           C  
ATOM   4380  O   SER A 549      12.741 -23.388 -53.610  1.00  0.39           O  
ATOM   4381  OG  SER A 549      10.727 -20.407 -54.963  1.00  0.36           O  
ATOM   4382  N   SER A 550      10.736 -22.889 -52.736  1.00  0.46           N  
ATOM   4383  CA  SER A 550      11.232 -23.066 -51.376  1.00  0.46           C  
ATOM   4384  C   SER A 550      11.162 -24.528 -50.948  1.00  0.46           C  
ATOM   4385  CB  SER A 550      10.435 -22.202 -50.397  1.00  0.41           C  
ATOM   4386  O   SER A 550      11.771 -24.918 -49.949  1.00  0.43           O  
ATOM   4387  OG  SER A 550       9.081 -22.616 -50.348  1.00  0.40           O  
ATOM   4388  N   ARG A 551      10.785 -25.371 -51.775  1.00  0.50           N  
ATOM   4389  CA  ARG A 551      10.562 -26.751 -51.354  1.00  0.49           C  
ATOM   4390  C   ARG A 551      11.440 -27.713 -52.147  1.00  0.50           C  
ATOM   4391  CB  ARG A 551       9.089 -27.131 -51.516  1.00  0.45           C  
ATOM   4392  O   ARG A 551      11.253 -28.930 -52.082  1.00  0.47           O  
ATOM   4393  CG  ARG A 551       8.138 -26.276 -50.694  1.00  0.42           C  
ATOM   4394  CD  ARG A 551       6.729 -26.854 -50.680  1.00  0.44           C  
ATOM   4395  NE  ARG A 551       5.804 -25.999 -49.942  1.00  0.37           N  
ATOM   4396  NH1 ARG A 551       4.053 -27.506 -49.985  1.00  0.29           N  
ATOM   4397  NH2 ARG A 551       3.798 -25.474 -48.954  1.00  0.24           N  
ATOM   4398  CZ  ARG A 551       4.554 -26.328 -49.629  1.00  0.35           C  
ATOM   4399  N   LEU A 552      12.535 -27.163 -52.981  1.00  0.50           N  
ATOM   4400  CA  LEU A 552      13.484 -27.806 -53.883  1.00  0.49           C  
ATOM   4401  C   LEU A 552      14.544 -28.574 -53.100  1.00  0.50           C  
ATOM   4402  CB  LEU A 552      14.153 -26.767 -54.787  1.00  0.45           C  
ATOM   4403  O   LEU A 552      15.360 -29.288 -53.687  1.00  0.47           O  
ATOM   4404  CG  LEU A 552      13.275 -26.151 -55.877  1.00  0.41           C  
ATOM   4405  CD1 LEU A 552      13.972 -24.947 -56.501  1.00  0.36           C  
ATOM   4406  CD2 LEU A 552      12.934 -27.189 -56.941  1.00  0.39           C  
ATOM   4407  N   TYR A 553      14.292 -28.860 -51.732  1.00  0.55           N  
ATOM   4408  CA  TYR A 553      15.133 -29.782 -50.978  1.00  0.56           C  
ATOM   4409  C   TYR A 553      14.330 -30.983 -50.495  1.00  0.55           C  
ATOM   4410  CB  TYR A 553      15.775 -29.069 -49.784  1.00  0.50           C  
ATOM   4411  O   TYR A 553      14.724 -31.659 -49.541  1.00  0.52           O  
ATOM   4412  CG  TYR A 553      16.584 -27.853 -50.166  1.00  0.47           C  
ATOM   4413  CD1 TYR A 553      17.837 -27.984 -50.759  1.00  0.40           C  
ATOM   4414  CD2 TYR A 553      16.097 -26.571 -49.933  1.00  0.41           C  
ATOM   4415  CE1 TYR A 553      18.587 -26.866 -51.111  1.00  0.40           C  
ATOM   4416  CE2 TYR A 553      16.838 -25.446 -50.281  1.00  0.47           C  
ATOM   4417  OH  TYR A 553      18.817 -24.493 -51.215  1.00  0.35           O  
ATOM   4418  CZ  TYR A 553      18.079 -25.604 -50.869  1.00  0.34           C  
ATOM   4419  N   GLN A 554      13.258 -31.185 -51.327  1.00  0.63           N  
ATOM   4420  CA  GLN A 554      12.400 -32.306 -50.958  1.00  0.64           C  
ATOM   4421  C   GLN A 554      11.986 -33.110 -52.188  1.00  0.63           C  
ATOM   4422  CB  GLN A 554      11.160 -31.812 -50.213  1.00  0.61           C  
ATOM   4423  O   GLN A 554      12.088 -32.624 -53.316  1.00  0.62           O  
ATOM   4424  CG  GLN A 554      11.474 -31.087 -48.911  1.00  0.58           C  
ATOM   4425  CD  GLN A 554      10.226 -30.696 -48.141  1.00  0.58           C  
ATOM   4426  NE2 GLN A 554      10.397 -30.352 -46.869  1.00  0.46           N  
ATOM   4427  OE1 GLN A 554       9.117 -30.703 -48.685  1.00  0.58           O  
ATOM   4428  N   LYS A 555      11.980 -34.386 -52.098  1.00  0.66           N  
ATOM   4429  CA  LYS A 555      11.374 -35.257 -53.101  1.00  0.67           C  
ATOM   4430  C   LYS A 555       9.932 -34.846 -53.387  1.00  0.67           C  
ATOM   4431  CB  LYS A 555      11.422 -36.716 -52.645  1.00  0.65           C  
ATOM   4432  O   LYS A 555       9.142 -34.649 -52.462  1.00  0.66           O  
ATOM   4433  CG  LYS A 555      12.830 -37.285 -52.538  1.00  0.62           C  
ATOM   4434  CD  LYS A 555      12.811 -38.745 -52.105  1.00  0.61           C  
ATOM   4435  CE  LYS A 555      14.220 -39.296 -51.935  1.00  0.57           C  
ATOM   4436  NZ  LYS A 555      14.207 -40.726 -51.504  1.00  0.52           N  
ATOM   4437  N   VAL A 556       9.747 -34.384 -54.554  1.00  0.70           N  
ATOM   4438  CA  VAL A 556       8.441 -34.027 -55.100  1.00  0.70           C  
ATOM   4439  C   VAL A 556       7.992 -35.088 -56.102  1.00  0.70           C  
ATOM   4440  CB  VAL A 556       8.468 -32.636 -55.772  1.00  0.68           C  
ATOM   4441  O   VAL A 556       8.752 -35.468 -56.996  1.00  0.69           O  
ATOM   4442  CG1 VAL A 556       7.076 -32.250 -56.271  1.00  0.62           C  
ATOM   4443  CG2 VAL A 556       9.001 -31.584 -54.801  1.00  0.63           C  
ATOM   4444  N   THR A 557       6.881 -35.774 -55.833  1.00  0.73           N  
ATOM   4445  CA  THR A 557       6.268 -36.763 -56.713  1.00  0.73           C  
ATOM   4446  C   THR A 557       5.166 -36.128 -57.556  1.00  0.73           C  
ATOM   4447  CB  THR A 557       5.689 -37.942 -55.910  1.00  0.71           C  
ATOM   4448  O   THR A 557       4.277 -35.461 -57.024  1.00  0.72           O  
ATOM   4449  CG2 THR A 557       5.005 -38.949 -56.828  1.00  0.68           C  
ATOM   4450  OG1 THR A 557       6.749 -38.599 -55.204  1.00  0.72           O  
ATOM   4451  N   PHE A 558       5.326 -36.083 -58.920  1.00  0.74           N  
ATOM   4452  CA  PHE A 558       4.361 -35.726 -59.952  1.00  0.74           C  
ATOM   4453  C   PHE A 558       3.574 -36.950 -60.406  1.00  0.74           C  
ATOM   4454  CB  PHE A 558       5.067 -35.082 -61.150  1.00  0.72           C  
ATOM   4455  O   PHE A 558       4.153 -38.010 -60.653  1.00  0.72           O  
ATOM   4456  CG  PHE A 558       5.873 -33.862 -60.796  1.00  0.69           C  
ATOM   4457  CD1 PHE A 558       5.316 -32.592 -60.890  1.00  0.65           C  
ATOM   4458  CD2 PHE A 558       7.188 -33.984 -60.368  1.00  0.66           C  
ATOM   4459  CE1 PHE A 558       6.059 -31.461 -60.562  1.00  0.64           C  
ATOM   4460  CE2 PHE A 558       7.938 -32.858 -60.039  1.00  0.65           C  
ATOM   4461  CZ  PHE A 558       7.371 -31.597 -60.138  1.00  0.61           C  
ATOM   4462  N   SER A 559       2.227 -36.956 -60.254  1.00  0.76           N  
ATOM   4463  CA  SER A 559       1.384 -38.037 -60.755  1.00  0.76           C  
ATOM   4464  C   SER A 559       0.233 -37.495 -61.597  1.00  0.77           C  
ATOM   4465  CB  SER A 559       0.832 -38.868 -59.597  1.00  0.75           C  
ATOM   4466  O   SER A 559      -0.217 -36.366 -61.389  1.00  0.76           O  
ATOM   4467  OG  SER A 559       0.021 -38.074 -58.749  1.00  0.74           O  
ATOM   4468  N   ALA A 560      -0.052 -38.138 -62.699  1.00  0.76           N  
ATOM   4469  CA  ALA A 560      -1.175 -37.796 -63.568  1.00  0.76           C  
ATOM   4470  C   ALA A 560      -1.738 -39.039 -64.252  1.00  0.76           C  
ATOM   4471  CB  ALA A 560      -0.747 -36.767 -64.611  1.00  0.75           C  
ATOM   4472  O   ALA A 560      -1.029 -40.033 -64.428  1.00  0.75           O  
ATOM   4473  N   TRP A 561      -3.078 -39.099 -64.520  1.00  0.78           N  
ATOM   4474  CA  TRP A 561      -3.701 -40.077 -65.404  1.00  0.79           C  
ATOM   4475  C   TRP A 561      -3.742 -39.566 -66.840  1.00  0.78           C  
ATOM   4476  CB  TRP A 561      -5.118 -40.408 -64.927  1.00  0.76           C  
ATOM   4477  O   TRP A 561      -4.241 -38.468 -67.101  1.00  0.75           O  
ATOM   4478  CG  TRP A 561      -5.162 -41.219 -63.666  1.00  0.71           C  
ATOM   4479  CD1 TRP A 561      -5.190 -40.746 -62.383  1.00  0.66           C  
ATOM   4480  CD2 TRP A 561      -5.177 -42.646 -63.568  1.00  0.68           C  
ATOM   4481  CE2 TRP A 561      -5.216 -42.970 -62.194  1.00  0.67           C  
ATOM   4482  CE3 TRP A 561      -5.163 -43.683 -64.510  1.00  0.75           C  
ATOM   4483  NE1 TRP A 561      -5.223 -41.794 -61.493  1.00  0.74           N  
ATOM   4484  CH2 TRP A 561      -5.226 -45.286 -62.681  1.00  0.69           C  
ATOM   4485  CZ2 TRP A 561      -5.241 -44.291 -61.739  1.00  0.72           C  
ATOM   4486  CZ3 TRP A 561      -5.187 -44.997 -64.055  1.00  0.71           C  
ATOM   4487  N   ILE A 562      -3.025 -40.388 -67.734  1.00  0.76           N  
ATOM   4488  CA  ILE A 562      -2.949 -39.990 -69.135  1.00  0.76           C  
ATOM   4489  C   ILE A 562      -3.619 -41.049 -70.009  1.00  0.76           C  
ATOM   4490  CB  ILE A 562      -1.486 -39.773 -69.583  1.00  0.74           C  
ATOM   4491  O   ILE A 562      -3.354 -42.244 -69.859  1.00  0.74           O  
ATOM   4492  CG1 ILE A 562      -0.784 -38.780 -68.650  1.00  0.68           C  
ATOM   4493  CG2 ILE A 562      -1.432 -39.292 -71.036  1.00  0.68           C  
ATOM   4494  CD1 ILE A 562       0.697 -38.590 -68.949  1.00  0.67           C  
ATOM   4495  N   LYS A 563      -4.600 -40.705 -70.874  1.00  0.81           N  
ATOM   4496  CA  LYS A 563      -5.163 -41.496 -71.965  1.00  0.81           C  
ATOM   4497  C   LYS A 563      -4.748 -40.934 -73.322  1.00  0.80           C  
ATOM   4498  CB  LYS A 563      -6.688 -41.545 -71.862  1.00  0.79           C  
ATOM   4499  O   LYS A 563      -4.795 -39.721 -73.538  1.00  0.79           O  
ATOM   4500  CG  LYS A 563      -7.357 -42.350 -72.966  1.00  0.79           C  
ATOM   4501  CD  LYS A 563      -8.868 -42.403 -72.782  1.00  0.79           C  
ATOM   4502  CE  LYS A 563      -9.546 -43.152 -73.922  1.00  0.76           C  
ATOM   4503  NZ  LYS A 563     -11.012 -43.308 -73.687  1.00  0.74           N  
ATOM   4504  N   TYR A 564      -4.177 -41.683 -74.085  1.00  0.77           N  
ATOM   4505  CA  TYR A 564      -3.791 -41.200 -75.406  1.00  0.77           C  
ATOM   4506  C   TYR A 564      -4.174 -42.204 -76.487  1.00  0.77           C  
ATOM   4507  CB  TYR A 564      -2.286 -40.924 -75.460  1.00  0.75           C  
ATOM   4508  O   TYR A 564      -4.150 -43.415 -76.255  1.00  0.75           O  
ATOM   4509  CG  TYR A 564      -1.437 -42.109 -75.066  1.00  0.74           C  
ATOM   4510  CD1 TYR A 564      -1.189 -42.399 -73.726  1.00  0.71           C  
ATOM   4511  CD2 TYR A 564      -0.881 -42.940 -76.033  1.00  0.72           C  
ATOM   4512  CE1 TYR A 564      -0.406 -43.488 -73.359  1.00  0.69           C  
ATOM   4513  CE2 TYR A 564      -0.097 -44.032 -75.677  1.00  0.69           C  
ATOM   4514  OH  TYR A 564       0.910 -45.378 -73.982  1.00  0.64           O  
ATOM   4515  CZ  TYR A 564       0.134 -44.298 -74.340  1.00  0.63           C  
ATOM   4516  N   GLU A 565      -4.893 -41.831 -77.765  1.00  0.78           N  
ATOM   4517  CA  GLU A 565      -5.418 -42.569 -78.910  1.00  0.79           C  
ATOM   4518  C   GLU A 565      -4.681 -42.196 -80.192  1.00  0.78           C  
ATOM   4519  CB  GLU A 565      -6.919 -42.313 -79.072  1.00  0.77           C  
ATOM   4520  O   GLU A 565      -4.540 -41.014 -80.512  1.00  0.76           O  
ATOM   4521  CG  GLU A 565      -7.770 -42.921 -77.967  1.00  0.72           C  
ATOM   4522  CD  GLU A 565      -9.259 -42.678 -78.154  1.00  0.71           C  
ATOM   4523  OE1 GLU A 565      -9.643 -41.972 -79.114  1.00  0.71           O  
ATOM   4524  OE2 GLU A 565     -10.048 -43.197 -77.333  1.00  0.69           O  
ATOM   4525  N   ASN A 566      -3.975 -43.112 -80.921  1.00  0.73           N  
ATOM   4526  CA  ASN A 566      -3.270 -43.052 -82.197  1.00  0.74           C  
ATOM   4527  C   ASN A 566      -2.110 -42.061 -82.150  1.00  0.72           C  
ATOM   4528  CB  ASN A 566      -4.235 -42.687 -83.327  1.00  0.70           C  
ATOM   4529  O   ASN A 566      -1.908 -41.292 -83.091  1.00  0.70           O  
ATOM   4530  CG  ASN A 566      -5.335 -43.714 -83.510  1.00  0.66           C  
ATOM   4531  ND2 ASN A 566      -6.543 -43.245 -83.800  1.00  0.69           N  
ATOM   4532  OD1 ASN A 566      -5.102 -44.920 -83.390  1.00  0.66           O  
ATOM   4533  N   VAL A 567      -1.512 -42.090 -80.952  1.00  0.71           N  
ATOM   4534  CA  VAL A 567      -0.325 -41.241 -80.943  1.00  0.71           C  
ATOM   4535  C   VAL A 567       0.781 -41.891 -81.772  1.00  0.71           C  
ATOM   4536  CB  VAL A 567       0.172 -40.975 -79.505  1.00  0.69           C  
ATOM   4537  O   VAL A 567       1.202 -43.014 -81.484  1.00  0.69           O  
ATOM   4538  CG1 VAL A 567       1.485 -40.194 -79.523  1.00  0.64           C  
ATOM   4539  CG2 VAL A 567      -0.890 -40.223 -78.705  1.00  0.65           C  
ATOM   4540  N   VAL A 568       1.129 -41.366 -83.046  1.00  0.72           N  
ATOM   4541  CA  VAL A 568       2.229 -41.757 -83.920  1.00  0.71           C  
ATOM   4542  C   VAL A 568       3.408 -40.806 -83.724  1.00  0.71           C  
ATOM   4543  CB  VAL A 568       1.798 -41.772 -85.404  1.00  0.69           C  
ATOM   4544  O   VAL A 568       3.263 -39.590 -83.870  1.00  0.69           O  
ATOM   4545  CG1 VAL A 568       2.949 -42.231 -86.297  1.00  0.66           C  
ATOM   4546  CG2 VAL A 568       0.578 -42.672 -85.595  1.00  0.65           C  
ATOM   4547  N   GLN A 569       4.544 -41.371 -83.273  1.00  0.66           N  
ATOM   4548  CA  GLN A 569       5.873 -40.812 -83.047  1.00  0.67           C  
ATOM   4549  C   GLN A 569       6.480 -40.291 -84.347  1.00  0.66           C  
ATOM   4550  CB  GLN A 569       6.796 -41.857 -82.418  1.00  0.63           C  
ATOM   4551  O   GLN A 569       6.594 -41.033 -85.325  1.00  0.64           O  
ATOM   4552  CG  GLN A 569       8.100 -41.283 -81.880  1.00  0.60           C  
ATOM   4553  CD  GLN A 569       8.962 -42.326 -81.194  1.00  0.60           C  
ATOM   4554  NE2 GLN A 569      10.184 -41.945 -80.839  1.00  0.51           N  
ATOM   4555  OE1 GLN A 569       8.533 -43.465 -80.985  1.00  0.61           O  
ATOM   4556  N   GLY A 570       6.561 -38.811 -84.353  1.00  0.64           N  
ATOM   4557  CA  GLY A 570       7.236 -38.147 -85.457  1.00  0.64           C  
ATOM   4558  C   GLY A 570       8.695 -37.845 -85.169  1.00  0.63           C  
ATOM   4559  O   GLY A 570       9.263 -38.363 -84.205  1.00  0.60           O  
ATOM   4560  N   ARG A 571       9.628 -37.345 -86.006  1.00  0.59           N  
ATOM   4561  CA  ARG A 571      11.064 -37.103 -86.105  1.00  0.58           C  
ATOM   4562  C   ARG A 571      11.599 -36.454 -84.833  1.00  0.59           C  
ATOM   4563  CB  ARG A 571      11.379 -36.221 -87.315  1.00  0.56           C  
ATOM   4564  O   ARG A 571      12.767 -36.633 -84.482  1.00  0.57           O  
ATOM   4565  CG  ARG A 571      11.876 -36.993 -88.527  1.00  0.54           C  
ATOM   4566  CD  ARG A 571      12.262 -36.063 -89.669  1.00  0.53           C  
ATOM   4567  NE  ARG A 571      12.715 -36.807 -90.841  1.00  0.44           N  
ATOM   4568  NH1 ARG A 571      13.335 -34.936 -92.046  1.00  0.34           N  
ATOM   4569  NH2 ARG A 571      13.596 -37.026 -92.950  1.00  0.29           N  
ATOM   4570  CZ  ARG A 571      13.214 -36.254 -91.943  1.00  0.47           C  
ATOM   4571  N   ASN A 572      10.790 -35.697 -84.086  1.00  0.55           N  
ATOM   4572  CA  ASN A 572      11.211 -35.144 -82.803  1.00  0.55           C  
ATOM   4573  C   ASN A 572      10.600 -35.911 -81.634  1.00  0.56           C  
ATOM   4574  CB  ASN A 572      10.847 -33.660 -82.712  1.00  0.53           C  
ATOM   4575  O   ASN A 572       9.701 -35.408 -80.957  1.00  0.54           O  
ATOM   4576  CG  ASN A 572      11.948 -32.756 -83.231  1.00  0.50           C  
ATOM   4577  ND2 ASN A 572      11.577 -31.555 -83.657  1.00  0.51           N  
ATOM   4578  OD1 ASN A 572      13.122 -33.135 -83.249  1.00  0.53           O  
ATOM   4579  N   PHE A 573      10.799 -37.239 -81.466  1.00  0.48           N  
ATOM   4580  CA  PHE A 573      10.245 -38.223 -80.543  1.00  0.48           C  
ATOM   4581  C   PHE A 573      10.583 -37.862 -79.101  1.00  0.48           C  
ATOM   4582  CB  PHE A 573      10.770 -39.624 -80.870  1.00  0.44           C  
ATOM   4583  O   PHE A 573       9.912 -38.312 -78.170  1.00  0.45           O  
ATOM   4584  CG  PHE A 573      12.260 -39.768 -80.708  1.00  0.42           C  
ATOM   4585  CD1 PHE A 573      13.114 -39.551 -81.782  1.00  0.35           C  
ATOM   4586  CD2 PHE A 573      12.805 -40.121 -79.481  1.00  0.37           C  
ATOM   4587  CE1 PHE A 573      14.493 -39.683 -81.635  1.00  0.38           C  
ATOM   4588  CE2 PHE A 573      14.182 -40.255 -79.326  1.00  0.42           C  
ATOM   4589  CZ  PHE A 573      15.024 -40.036 -80.405  1.00  0.32           C  
ATOM   4590  N   TRP A 574      11.741 -37.013 -78.877  1.00  0.18           N  
ATOM   4591  CA  TRP A 574      12.060 -36.608 -77.512  1.00  0.39           C  
ATOM   4592  C   TRP A 574      11.060 -35.575 -77.003  1.00  0.22           C  
ATOM   4593  CB  TRP A 574      13.481 -36.042 -77.436  1.00  0.26           C  
ATOM   4594  O   TRP A 574      11.032 -35.264 -75.809  1.00  0.21           O  
ATOM   4595  CG  TRP A 574      13.782 -35.012 -78.482  1.00  0.34           C  
ATOM   4596  CD1 TRP A 574      13.300 -33.734 -78.543  1.00  0.29           C  
ATOM   4597  CD2 TRP A 574      14.632 -35.175 -79.622  1.00  0.23           C  
ATOM   4598  CE2 TRP A 574      14.619 -33.953 -80.331  1.00  0.11           C  
ATOM   4599  CE3 TRP A 574      15.404 -36.236 -80.112  1.00  0.20           C  
ATOM   4600  NE1 TRP A 574      13.800 -33.092 -79.653  1.00  0.20           N  
ATOM   4601  CH2 TRP A 574      16.097 -34.819 -81.964  1.00  0.19           C  
ATOM   4602  CZ2 TRP A 574      15.350 -33.765 -81.506  1.00  0.19           C  
ATOM   4603  CZ3 TRP A 574      16.131 -36.047 -81.282  1.00  0.18           C  
ATOM   4604  N   ASN A 575       9.846 -35.154 -77.871  1.00  0.57           N  
ATOM   4605  CA  ASN A 575       8.869 -34.134 -77.503  1.00  0.57           C  
ATOM   4606  C   ASN A 575       7.480 -34.734 -77.305  1.00  0.57           C  
ATOM   4607  CB  ASN A 575       8.824 -33.027 -78.559  1.00  0.54           C  
ATOM   4608  O   ASN A 575       6.583 -34.072 -76.779  1.00  0.55           O  
ATOM   4609  CG  ASN A 575       9.955 -32.029 -78.407  1.00  0.52           C  
ATOM   4610  ND2 ASN A 575      10.074 -31.118 -79.365  1.00  0.50           N  
ATOM   4611  OD1 ASN A 575      10.717 -32.078 -77.437  1.00  0.52           O  
ATOM   4612  N   VAL A 576       7.308 -36.105 -77.528  1.00  0.58           N  
ATOM   4613  CA  VAL A 576       6.023 -36.738 -77.253  1.00  0.56           C  
ATOM   4614  C   VAL A 576       6.014 -37.295 -75.831  1.00  0.58           C  
ATOM   4615  CB  VAL A 576       5.715 -37.863 -78.267  1.00  0.55           C  
ATOM   4616  O   VAL A 576       6.866 -38.110 -75.471  1.00  0.56           O  
ATOM   4617  CG1 VAL A 576       4.343 -38.476 -77.994  1.00  0.49           C  
ATOM   4618  CG2 VAL A 576       5.789 -37.327 -79.696  1.00  0.50           C  
ATOM   4619  N   PHE A 577       5.180 -36.746 -74.851  1.00  0.60           N  
ATOM   4620  CA  PHE A 577       4.975 -36.871 -73.413  1.00  0.58           C  
ATOM   4621  C   PHE A 577       6.263 -36.573 -72.654  1.00  0.60           C  
ATOM   4622  CB  PHE A 577       4.471 -38.275 -73.061  1.00  0.57           C  
ATOM   4623  O   PHE A 577       6.727 -37.395 -71.861  1.00  0.57           O  
ATOM   4624  CG  PHE A 577       3.110 -38.589 -73.620  1.00  0.53           C  
ATOM   4625  CD1 PHE A 577       1.964 -38.076 -73.026  1.00  0.49           C  
ATOM   4626  CD2 PHE A 577       2.977 -39.398 -74.741  1.00  0.51           C  
ATOM   4627  CE1 PHE A 577       0.702 -38.366 -73.541  1.00  0.54           C  
ATOM   4628  CE2 PHE A 577       1.720 -39.692 -75.262  1.00  0.55           C  
ATOM   4629  CZ  PHE A 577       0.584 -39.175 -74.660  1.00  0.48           C  
ATOM   4630  N   ASN A 578       7.075 -35.646 -73.109  1.00  0.53           N  
ATOM   4631  CA  ASN A 578       8.005 -34.948 -72.228  1.00  0.52           C  
ATOM   4632  C   ASN A 578       7.270 -34.151 -71.154  1.00  0.52           C  
ATOM   4633  CB  ASN A 578       8.923 -34.029 -73.037  1.00  0.52           C  
ATOM   4634  O   ASN A 578       7.074 -32.943 -71.297  1.00  0.51           O  
ATOM   4635  CG  ASN A 578      10.222 -33.721 -72.318  1.00  0.50           C  
ATOM   4636  ND2 ASN A 578      11.164 -33.114 -73.030  1.00  0.46           N  
ATOM   4637  OD1 ASN A 578      10.377 -34.028 -71.133  1.00  0.51           O  
ATOM   4638  N   CYS A 579       6.460 -34.836 -70.365  1.00  0.53           N  
ATOM   4639  CA  CYS A 579       5.444 -34.308 -69.461  1.00  0.53           C  
ATOM   4640  C   CYS A 579       6.074 -33.429 -68.387  1.00  0.53           C  
ATOM   4641  CB  CYS A 579       4.664 -35.447 -68.806  1.00  0.49           C  
ATOM   4642  O   CYS A 579       5.406 -32.569 -67.811  1.00  0.51           O  
ATOM   4643  SG  CYS A 579       3.765 -36.483 -69.982  1.00  0.57           S  
ATOM   4644  N   PHE A 580       7.414 -33.418 -68.197  1.00  0.56           N  
ATOM   4645  CA  PHE A 580       8.067 -32.663 -67.134  1.00  0.56           C  
ATOM   4646  C   PHE A 580       9.336 -31.993 -67.646  1.00  0.56           C  
ATOM   4647  CB  PHE A 580       8.397 -33.577 -65.949  1.00  0.54           C  
ATOM   4648  O   PHE A 580      10.289 -32.672 -68.036  1.00  0.54           O  
ATOM   4649  CG  PHE A 580       8.360 -32.880 -64.616  1.00  0.51           C  
ATOM   4650  CD1 PHE A 580       9.531 -32.424 -64.022  1.00  0.47           C  
ATOM   4651  CD2 PHE A 580       7.154 -32.680 -63.957  1.00  0.47           C  
ATOM   4652  CE1 PHE A 580       9.499 -31.779 -62.788  1.00  0.46           C  
ATOM   4653  CE2 PHE A 580       7.115 -32.036 -62.724  1.00  0.49           C  
ATOM   4654  CZ  PHE A 580       8.289 -31.587 -62.140  1.00  0.44           C  
ATOM   4655  N   LYS A 581       9.183 -30.619 -68.063  1.00  0.54           N  
ATOM   4656  CA  LYS A 581      10.300 -29.731 -68.372  1.00  0.53           C  
ATOM   4657  C   LYS A 581      10.575 -28.771 -67.218  1.00  0.54           C  
ATOM   4658  CB  LYS A 581      10.022 -28.944 -69.653  1.00  0.52           C  
ATOM   4659  O   LYS A 581       9.753 -27.902 -66.917  1.00  0.52           O  
ATOM   4660  CG  LYS A 581      11.276 -28.494 -70.389  1.00  0.50           C  
ATOM   4661  CD  LYS A 581      10.936 -27.800 -71.701  1.00  0.50           C  
ATOM   4662  CE  LYS A 581      12.189 -27.327 -72.426  1.00  0.47           C  
ATOM   4663  NZ  LYS A 581      11.865 -26.708 -73.746  1.00  0.43           N  
ATOM   4664  N   HIS A 582      11.609 -29.214 -66.334  1.00  0.51           N  
ATOM   4665  CA  HIS A 582      12.255 -28.363 -65.340  1.00  0.54           C  
ATOM   4666  C   HIS A 582      13.397 -27.564 -65.959  1.00  0.52           C  
ATOM   4667  CB  HIS A 582      12.774 -29.203 -64.172  1.00  0.51           C  
ATOM   4668  O   HIS A 582      14.297 -28.137 -66.577  1.00  0.50           O  
ATOM   4669  CG  HIS A 582      12.397 -28.661 -62.830  1.00  0.50           C  
ATOM   4670  CD2 HIS A 582      11.188 -28.514 -62.238  1.00  0.46           C  
ATOM   4671  ND1 HIS A 582      13.327 -28.190 -61.929  1.00  0.43           N  
ATOM   4672  CE1 HIS A 582      12.705 -27.776 -60.838  1.00  0.43           C  
ATOM   4673  NE2 HIS A 582      11.406 -27.961 -61.000  1.00  0.40           N  
ATOM   4674  N   TYR A 583      13.217 -26.273 -66.066  1.00  0.53           N  
ATOM   4675  CA  TYR A 583      14.323 -25.353 -66.306  1.00  0.52           C  
ATOM   4676  C   TYR A 583      15.160 -25.165 -65.047  1.00  0.53           C  
ATOM   4677  CB  TYR A 583      13.799 -23.998 -66.792  1.00  0.51           C  
ATOM   4678  O   TYR A 583      14.789 -24.397 -64.156  1.00  0.51           O  
ATOM   4679  CG  TYR A 583      13.216 -24.037 -68.184  1.00  0.49           C  
ATOM   4680  CD1 TYR A 583      14.033 -23.929 -69.306  1.00  0.46           C  
ATOM   4681  CD2 TYR A 583      11.846 -24.179 -68.379  1.00  0.46           C  
ATOM   4682  CE1 TYR A 583      13.500 -23.962 -70.591  1.00  0.48           C  
ATOM   4683  CE2 TYR A 583      11.302 -24.214 -69.659  1.00  0.48           C  
ATOM   4684  OH  TYR A 583      11.602 -24.138 -72.026  1.00  0.46           O  
ATOM   4685  CZ  TYR A 583      12.135 -24.105 -70.756  1.00  0.47           C  
ATOM   4686  N   LEU A 584      15.921 -26.191 -64.496  1.00  0.47           N  
ATOM   4687  CA  LEU A 584      17.008 -25.924 -63.561  1.00  0.47           C  
ATOM   4688  C   LEU A 584      18.177 -25.244 -64.265  1.00  0.47           C  
ATOM   4689  CB  LEU A 584      17.480 -27.223 -62.902  1.00  0.45           C  
ATOM   4690  O   LEU A 584      18.825 -25.846 -65.125  1.00  0.45           O  
ATOM   4691  CG  LEU A 584      16.514 -27.869 -61.908  1.00  0.43           C  
ATOM   4692  CD1 LEU A 584      16.871 -29.336 -61.698  1.00  0.40           C  
ATOM   4693  CD2 LEU A 584      16.527 -27.115 -60.582  1.00  0.41           C  
ATOM   4694  N   PHE A 585      18.060 -24.013 -64.608  1.00  0.44           N  
ATOM   4695  CA  PHE A 585      19.250 -23.330 -65.100  1.00  0.45           C  
ATOM   4696  C   PHE A 585      20.368 -23.376 -64.065  1.00  0.45           C  
ATOM   4697  CB  PHE A 585      18.928 -21.876 -65.460  1.00  0.43           C  
ATOM   4698  O   PHE A 585      20.206 -22.883 -62.947  1.00  0.43           O  
ATOM   4699  CG  PHE A 585      18.009 -21.733 -66.644  1.00  0.41           C  
ATOM   4700  CD1 PHE A 585      18.499 -21.850 -67.939  1.00  0.38           C  
ATOM   4701  CD2 PHE A 585      16.656 -21.483 -66.460  1.00  0.38           C  
ATOM   4702  CE1 PHE A 585      17.651 -21.718 -69.036  1.00  0.41           C  
ATOM   4703  CE2 PHE A 585      15.802 -21.350 -67.552  1.00  0.42           C  
ATOM   4704  CZ  PHE A 585      16.302 -21.467 -68.839  1.00  0.38           C  
ATOM   4705  N   ARG A 586      21.107 -24.516 -63.914  1.00  0.44           N  
ATOM   4706  CA  ARG A 586      22.455 -24.388 -63.368  1.00  0.44           C  
ATOM   4707  C   ARG A 586      23.227 -23.277 -64.071  1.00  0.44           C  
ATOM   4708  CB  ARG A 586      23.213 -25.712 -63.491  1.00  0.41           C  
ATOM   4709  O   ARG A 586      23.445 -23.336 -65.283  1.00  0.42           O  
ATOM   4710  CG  ARG A 586      23.881 -26.161 -62.202  1.00  0.39           C  
ATOM   4711  CD  ARG A 586      24.629 -27.475 -62.382  1.00  0.40           C  
ATOM   4712  NE  ARG A 586      25.290 -27.892 -61.149  1.00  0.38           N  
ATOM   4713  NH1 ARG A 586      26.323 -29.736 -62.083  1.00  0.30           N  
ATOM   4714  NH2 ARG A 586      26.630 -29.245 -59.865  1.00  0.27           N  
ATOM   4715  CZ  ARG A 586      26.080 -28.957 -61.035  1.00  0.36           C  
ATOM   4716  N   LYS A 587      23.166 -22.050 -63.669  1.00  0.41           N  
ATOM   4717  CA  LYS A 587      24.392 -21.319 -63.979  1.00  0.41           C  
ATOM   4718  C   LYS A 587      25.627 -22.151 -63.647  1.00  0.41           C  
ATOM   4719  CB  LYS A 587      24.433 -19.993 -63.217  1.00  0.38           C  
ATOM   4720  O   LYS A 587      25.812 -22.567 -62.502  1.00  0.39           O  
ATOM   4721  CG  LYS A 587      24.459 -18.764 -64.114  1.00  0.37           C  
ATOM   4722  CD  LYS A 587      24.533 -17.479 -63.300  1.00  0.40           C  
ATOM   4723  CE  LYS A 587      24.537 -16.248 -64.196  1.00  0.35           C  
ATOM   4724  NZ  LYS A 587      24.616 -14.985 -63.403  1.00  0.36           N  
ATOM   4725  N   ASN A 588      26.036 -22.949 -64.580  1.00  0.41           N  
ATOM   4726  CA  ASN A 588      27.478 -23.167 -64.516  1.00  0.42           C  
ATOM   4727  C   ASN A 588      28.192 -22.000 -63.841  1.00  0.41           C  
ATOM   4728  CB  ASN A 588      28.048 -23.400 -65.917  1.00  0.39           C  
ATOM   4729  O   ASN A 588      28.147 -20.871 -64.334  1.00  0.39           O  
ATOM   4730  CG  ASN A 588      29.406 -24.074 -65.890  1.00  0.38           C  
ATOM   4731  ND2 ASN A 588      29.707 -24.844 -66.929  1.00  0.39           N  
ATOM   4732  OD1 ASN A 588      30.178 -23.904 -64.943  1.00  0.42           O  
ATOM   4733  N   SER A 589      28.460 -22.038 -62.608  1.00  0.39           N  
ATOM   4734  CA  SER A 589      29.419 -21.161 -61.945  1.00  0.42           C  
ATOM   4735  C   SER A 589      30.706 -21.037 -62.755  1.00  0.39           C  
ATOM   4736  CB  SER A 589      29.738 -21.677 -60.542  1.00  0.37           C  
ATOM   4737  O   SER A 589      31.406 -20.026 -62.667  1.00  0.38           O  
ATOM   4738  OG  SER A 589      30.130 -23.038 -60.583  1.00  0.42           O  
ATOM   4739  N   GLU A 590      30.860 -21.877 -63.711  1.00  0.40           N  
ATOM   4740  CA  GLU A 590      32.143 -21.661 -64.374  1.00  0.41           C  
ATOM   4741  C   GLU A 590      31.949 -21.153 -65.799  1.00  0.40           C  
ATOM   4742  CB  GLU A 590      32.967 -22.951 -64.383  1.00  0.37           C  
ATOM   4743  O   GLU A 590      32.692 -20.284 -66.261  1.00  0.37           O  
ATOM   4744  CG  GLU A 590      33.693 -23.226 -63.074  1.00  0.36           C  
ATOM   4745  CD  GLU A 590      34.526 -24.498 -63.105  1.00  0.41           C  
ATOM   4746  OE1 GLU A 590      34.493 -25.220 -64.127  1.00  0.48           O  
ATOM   4747  OE2 GLU A 590      35.216 -24.775 -62.099  1.00  0.43           O  
ATOM   4748  N   THR A 591      30.800 -21.309 -66.352  1.00  0.42           N  
ATOM   4749  CA  THR A 591      30.768 -20.972 -67.771  1.00  0.41           C  
ATOM   4750  C   THR A 591      29.587 -20.057 -68.083  1.00  0.42           C  
ATOM   4751  CB  THR A 591      30.683 -22.239 -68.643  1.00  0.38           C  
ATOM   4752  O   THR A 591      29.512 -19.482 -69.171  1.00  0.39           O  
ATOM   4753  CG2 THR A 591      31.901 -23.133 -68.434  1.00  0.36           C  
ATOM   4754  OG1 THR A 591      29.501 -22.971 -68.298  1.00  0.42           O  
ATOM   4755  N   GLY A 592      28.951 -19.423 -66.979  1.00  0.46           N  
ATOM   4756  CA  GLY A 592      27.892 -18.483 -67.310  1.00  0.45           C  
ATOM   4757  C   GLY A 592      26.869 -19.052 -68.275  1.00  0.46           C  
ATOM   4758  O   GLY A 592      25.872 -18.399 -68.588  1.00  0.43           O  
ATOM   4759  N   VAL A 593      27.093 -20.407 -68.605  1.00  0.40           N  
ATOM   4760  CA  VAL A 593      26.227 -21.074 -69.571  1.00  0.40           C  
ATOM   4761  C   VAL A 593      25.171 -21.897 -68.836  1.00  0.39           C  
ATOM   4762  CB  VAL A 593      27.034 -21.978 -70.529  1.00  0.36           C  
ATOM   4763  O   VAL A 593      25.498 -22.689 -67.950  1.00  0.37           O  
ATOM   4764  CG1 VAL A 593      26.125 -22.579 -71.600  1.00  0.33           C  
ATOM   4765  CG2 VAL A 593      28.174 -21.190 -71.172  1.00  0.34           C  
ATOM   4766  N   GLN A 594      23.898 -21.288 -68.625  1.00  0.40           N  
ATOM   4767  CA  GLN A 594      22.583 -21.875 -68.387  1.00  0.42           C  
ATOM   4768  C   GLN A 594      22.529 -23.320 -68.873  1.00  0.40           C  
ATOM   4769  CB  GLN A 594      21.495 -21.049 -69.074  1.00  0.37           C  
ATOM   4770  O   GLN A 594      22.726 -23.589 -70.060  1.00  0.39           O  
ATOM   4771  CG  GLN A 594      20.860 -19.997 -68.175  1.00  0.37           C  
ATOM   4772  CD  GLN A 594      19.765 -19.211 -68.872  1.00  0.42           C  
ATOM   4773  NE2 GLN A 594      19.043 -18.397 -68.110  1.00  0.34           N  
ATOM   4774  OE1 GLN A 594      19.570 -19.335 -70.085  1.00  0.48           O  
ATOM   4775  N   SER A 595      23.281 -24.341 -68.094  1.00  0.41           N  
ATOM   4776  CA  SER A 595      22.913 -25.709 -68.444  1.00  0.42           C  
ATOM   4777  C   SER A 595      21.405 -25.917 -68.349  1.00  0.42           C  
ATOM   4778  CB  SER A 595      23.632 -26.707 -67.535  1.00  0.38           C  
ATOM   4779  O   SER A 595      20.750 -25.354 -67.470  1.00  0.39           O  
ATOM   4780  OG  SER A 595      23.382 -26.415 -66.170  1.00  0.39           O  
ATOM   4781  N   GLY A 596      20.869 -26.085 -69.666  1.00  0.41           N  
ATOM   4782  CA  GLY A 596      19.670 -26.577 -70.325  1.00  0.40           C  
ATOM   4783  C   GLY A 596      18.720 -27.290 -69.381  1.00  0.41           C  
ATOM   4784  O   GLY A 596      19.079 -27.589 -68.240  1.00  0.38           O  
ATOM   4785  N   PRO A 597      17.492 -26.923 -69.371  1.00  0.51           N  
ATOM   4786  CA  PRO A 597      16.389 -27.606 -68.689  1.00  0.51           C  
ATOM   4787  C   PRO A 597      16.659 -29.093 -68.474  1.00  0.52           C  
ATOM   4788  CB  PRO A 597      15.206 -27.398 -69.638  1.00  0.49           C  
ATOM   4789  O   PRO A 597      17.228 -29.754 -69.346  1.00  0.50           O  
ATOM   4790  CG  PRO A 597      15.827 -27.123 -70.969  1.00  0.47           C  
ATOM   4791  CD  PRO A 597      17.238 -26.658 -70.750  1.00  0.48           C  
ATOM   4792  N   ASP A 598      16.911 -29.587 -67.213  1.00  0.43           N  
ATOM   4793  CA  ASP A 598      16.855 -30.993 -66.828  1.00  0.45           C  
ATOM   4794  C   ASP A 598      15.450 -31.560 -67.021  1.00  0.44           C  
ATOM   4795  CB  ASP A 598      17.299 -31.170 -65.374  1.00  0.42           C  
ATOM   4796  O   ASP A 598      14.472 -30.983 -66.544  1.00  0.42           O  
ATOM   4797  CG  ASP A 598      18.099 -32.440 -65.149  1.00  0.40           C  
ATOM   4798  OD1 ASP A 598      18.247 -33.244 -66.094  1.00  0.41           O  
ATOM   4799  OD2 ASP A 598      18.585 -32.641 -64.014  1.00  0.44           O  
ATOM   4800  N   TYR A 599      15.224 -32.395 -68.147  1.00  0.52           N  
ATOM   4801  CA  TYR A 599      14.088 -33.207 -68.569  1.00  0.52           C  
ATOM   4802  C   TYR A 599      13.971 -34.465 -67.716  1.00  0.52           C  
ATOM   4803  CB  TYR A 599      14.220 -33.590 -70.046  1.00  0.49           C  
ATOM   4804  O   TYR A 599      14.945 -35.201 -67.546  1.00  0.50           O  
ATOM   4805  CG  TYR A 599      14.327 -32.403 -70.973  1.00  0.46           C  
ATOM   4806  CD1 TYR A 599      13.186 -31.763 -71.452  1.00  0.42           C  
ATOM   4807  CD2 TYR A 599      15.568 -31.920 -71.372  1.00  0.42           C  
ATOM   4808  CE1 TYR A 599      13.279 -30.671 -72.308  1.00  0.42           C  
ATOM   4809  CE2 TYR A 599      15.674 -30.828 -72.228  1.00  0.45           C  
ATOM   4810  OH  TYR A 599      14.624 -29.130 -73.536  1.00  0.36           O  
ATOM   4811  CZ  TYR A 599      14.526 -30.211 -72.689  1.00  0.38           C  
ATOM   4812  N   ALA A 600      13.142 -34.624 -66.736  1.00  0.51           N  
ATOM   4813  CA  ALA A 600      12.633 -35.941 -66.362  1.00  0.50           C  
ATOM   4814  C   ALA A 600      11.444 -36.337 -67.233  1.00  0.51           C  
ATOM   4815  CB  ALA A 600      12.238 -35.960 -64.887  1.00  0.48           C  
ATOM   4816  O   ALA A 600      10.452 -35.608 -67.310  1.00  0.49           O  
ATOM   4817  N   THR A 601      11.660 -37.008 -68.414  1.00  0.48           N  
ATOM   4818  CA  THR A 601      10.728 -37.620 -69.354  1.00  0.48           C  
ATOM   4819  C   THR A 601      10.140 -38.904 -68.775  1.00  0.48           C  
ATOM   4820  CB  THR A 601      11.412 -37.927 -70.699  1.00  0.45           C  
ATOM   4821  O   THR A 601      10.874 -39.762 -68.282  1.00  0.46           O  
ATOM   4822  CG2 THR A 601      11.316 -36.738 -71.650  1.00  0.41           C  
ATOM   4823  OG1 THR A 601      12.794 -38.229 -70.468  1.00  0.39           O  
ATOM   4824  N   LEU A 602       8.871 -38.937 -68.337  1.00  0.50           N  
ATOM   4825  CA  LEU A 602       7.929 -40.010 -68.038  1.00  0.48           C  
ATOM   4826  C   LEU A 602       7.581 -40.795 -69.299  1.00  0.49           C  
ATOM   4827  CB  LEU A 602       6.654 -39.445 -67.407  1.00  0.46           C  
ATOM   4828  O   LEU A 602       6.970 -40.254 -70.223  1.00  0.47           O  
ATOM   4829  CG  LEU A 602       6.765 -38.984 -65.953  1.00  0.43           C  
ATOM   4830  CD1 LEU A 602       5.596 -38.072 -65.595  1.00  0.38           C  
ATOM   4831  CD2 LEU A 602       6.819 -40.185 -65.014  1.00  0.40           C  
ATOM   4832  N   GLY A 603       8.613 -41.421 -70.122  1.00  0.53           N  
ATOM   4833  CA  GLY A 603       8.462 -42.462 -71.126  1.00  0.51           C  
ATOM   4834  C   GLY A 603       7.807 -41.969 -72.402  1.00  0.53           C  
ATOM   4835  O   GLY A 603       7.225 -40.882 -72.428  1.00  0.50           O  
ATOM   4836  N   MET A 604       8.100 -42.278 -73.546  1.00  0.53           N  
ATOM   4837  CA  MET A 604       7.734 -42.252 -74.959  1.00  0.53           C  
ATOM   4838  C   MET A 604       6.493 -43.101 -75.215  1.00  0.53           C  
ATOM   4839  CB  MET A 604       8.894 -42.747 -75.825  1.00  0.48           C  
ATOM   4840  O   MET A 604       6.574 -44.330 -75.256  1.00  0.51           O  
ATOM   4841  CG  MET A 604      10.109 -41.834 -75.802  1.00  0.46           C  
ATOM   4842  SD  MET A 604      11.383 -42.328 -77.026  1.00  0.47           S  
ATOM   4843  CE  MET A 604      10.343 -43.175 -78.247  1.00  0.37           C  
ATOM   4844  N   TYR A 605       5.226 -42.654 -75.074  1.00  0.60           N  
ATOM   4845  CA  TYR A 605       3.927 -43.282 -75.292  1.00  0.60           C  
ATOM   4846  C   TYR A 605       3.473 -43.111 -76.736  1.00  0.60           C  
ATOM   4847  CB  TYR A 605       2.880 -42.694 -74.342  1.00  0.56           C  
ATOM   4848  O   TYR A 605       3.262 -41.987 -77.198  1.00  0.57           O  
ATOM   4849  CG  TYR A 605       3.243 -42.821 -72.883  1.00  0.53           C  
ATOM   4850  CD1 TYR A 605       3.094 -44.032 -72.210  1.00  0.49           C  
ATOM   4851  CD2 TYR A 605       3.736 -41.731 -72.173  1.00  0.50           C  
ATOM   4852  CE1 TYR A 605       3.426 -44.153 -70.865  1.00  0.50           C  
ATOM   4853  CE2 TYR A 605       4.072 -41.841 -70.828  1.00  0.51           C  
ATOM   4854  OH  TYR A 605       4.244 -43.169 -68.852  1.00  0.47           O  
ATOM   4855  CZ  TYR A 605       3.914 -43.054 -70.184  1.00  0.45           C  
ATOM   4856  N   LYS A 606       3.610 -44.047 -77.560  1.00  0.66           N  
ATOM   4857  CA  LYS A 606       3.105 -44.259 -78.914  1.00  0.67           C  
ATOM   4858  C   LYS A 606       2.064 -45.375 -78.944  1.00  0.67           C  
ATOM   4859  CB  LYS A 606       4.252 -44.587 -79.870  1.00  0.64           C  
ATOM   4860  O   LYS A 606       2.161 -46.341 -78.185  1.00  0.65           O  
ATOM   4861  CG  LYS A 606       4.987 -45.876 -79.536  1.00  0.62           C  
ATOM   4862  CD  LYS A 606       6.139 -46.130 -80.500  1.00  0.62           C  
ATOM   4863  CE  LYS A 606       6.887 -47.410 -80.155  1.00  0.55           C  
ATOM   4864  NZ  LYS A 606       8.041 -47.642 -81.075  1.00  0.49           N  
ATOM   4865  N   GLY A 607       0.964 -45.174 -79.699  1.00  0.74           N  
ATOM   4866  CA  GLY A 607      -0.227 -45.991 -79.871  1.00  0.75           C  
ATOM   4867  C   GLY A 607      -1.446 -45.426 -79.167  1.00  0.75           C  
ATOM   4868  O   GLY A 607      -1.676 -44.215 -79.189  1.00  0.73           O  
ATOM   4869  N   SER A 608      -2.318 -46.284 -78.743  1.00  0.69           N  
ATOM   4870  CA  SER A 608      -3.474 -46.034 -77.888  1.00  0.70           C  
ATOM   4871  C   SER A 608      -3.356 -46.784 -76.565  1.00  0.69           C  
ATOM   4872  CB  SER A 608      -4.765 -46.440 -78.600  1.00  0.66           C  
ATOM   4873  O   SER A 608      -2.963 -47.952 -76.541  1.00  0.68           O  
ATOM   4874  OG  SER A 608      -4.881 -45.778 -79.848  1.00  0.63           O  
ATOM   4875  N   ALA A 609      -3.315 -46.044 -75.572  1.00  0.73           N  
ATOM   4876  CA  ALA A 609      -3.478 -46.598 -74.231  1.00  0.73           C  
ATOM   4877  C   ALA A 609      -4.625 -45.917 -73.491  1.00  0.73           C  
ATOM   4878  CB  ALA A 609      -2.181 -46.460 -73.437  1.00  0.71           C  
ATOM   4879  O   ALA A 609      -4.837 -44.711 -73.638  1.00  0.73           O  
ATOM   4880  N   ASP A 610      -5.526 -46.694 -72.983  1.00  0.70           N  
ATOM   4881  CA  ASP A 610      -6.507 -46.258 -71.994  1.00  0.70           C  
ATOM   4882  C   ASP A 610      -5.829 -45.554 -70.820  1.00  0.69           C  
ATOM   4883  CB  ASP A 610      -7.328 -47.447 -71.491  1.00  0.67           C  
ATOM   4884  O   ASP A 610      -4.604 -45.424 -70.792  1.00  0.67           O  
ATOM   4885  CG  ASP A 610      -8.646 -47.034 -70.859  1.00  0.63           C  
ATOM   4886  OD1 ASP A 610      -8.972 -45.827 -70.863  1.00  0.65           O  
ATOM   4887  OD2 ASP A 610      -9.362 -47.922 -70.350  1.00  0.69           O  
ATOM   4888  N   TRP A 611      -6.439 -45.000 -69.931  1.00  0.73           N  
ATOM   4889  CA  TRP A 611      -5.979 -44.225 -68.784  1.00  0.75           C  
ATOM   4890  C   TRP A 611      -4.845 -44.945 -68.061  1.00  0.73           C  
ATOM   4891  CB  TRP A 611      -7.134 -43.961 -67.814  1.00  0.69           C  
ATOM   4892  O   TRP A 611      -5.035 -46.043 -67.534  1.00  0.69           O  
ATOM   4893  CG  TRP A 611      -8.179 -43.029 -68.350  1.00  0.62           C  
ATOM   4894  CD1 TRP A 611      -9.452 -43.350 -68.729  1.00  0.53           C  
ATOM   4895  CD2 TRP A 611      -8.036 -41.623 -68.572  1.00  0.58           C  
ATOM   4896  CE2 TRP A 611      -9.265 -41.154 -69.087  1.00  0.61           C  
ATOM   4897  CE3 TRP A 611      -6.987 -40.713 -68.385  1.00  0.75           C  
ATOM   4898  NE1 TRP A 611     -10.111 -42.227 -69.173  1.00  0.75           N  
ATOM   4899  CH2 TRP A 611      -8.431 -38.943 -69.223  1.00  0.69           C  
ATOM   4900  CZ2 TRP A 611      -9.473 -39.813 -69.416  1.00  0.72           C  
ATOM   4901  CZ3 TRP A 611      -7.197 -39.378 -68.713  1.00  0.71           C  
ATOM   4902  N   LYS A 612      -3.696 -44.497 -68.217  1.00  0.74           N  
ATOM   4903  CA  LYS A 612      -2.497 -44.959 -67.523  1.00  0.74           C  
ATOM   4904  C   LYS A 612      -2.028 -43.935 -66.493  1.00  0.74           C  
ATOM   4905  CB  LYS A 612      -1.376 -45.248 -68.523  1.00  0.72           C  
ATOM   4906  O   LYS A 612      -1.923 -42.745 -66.797  1.00  0.73           O  
ATOM   4907  CG  LYS A 612      -1.429 -46.645 -69.125  1.00  0.68           C  
ATOM   4908  CD  LYS A 612      -0.101 -47.027 -69.766  1.00  0.67           C  
ATOM   4909  CE  LYS A 612      -0.144 -48.435 -70.345  1.00  0.62           C  
ATOM   4910  NZ  LYS A 612       1.171 -48.832 -70.933  1.00  0.59           N  
ATOM   4911  N   TYR A 613      -1.867 -44.357 -65.317  1.00  0.76           N  
ATOM   4912  CA  TYR A 613      -1.281 -43.601 -64.216  1.00  0.77           C  
ATOM   4913  C   TYR A 613       0.233 -43.504 -64.366  1.00  0.76           C  
ATOM   4914  CB  TYR A 613      -1.632 -44.248 -62.873  1.00  0.74           C  
ATOM   4915  O   TYR A 613       0.922 -44.525 -64.436  1.00  0.74           O  
ATOM   4916  CG  TYR A 613      -1.153 -43.462 -61.677  1.00  0.74           C  
ATOM   4917  CD1 TYR A 613      -1.695 -42.214 -61.376  1.00  0.72           C  
ATOM   4918  CD2 TYR A 613      -0.158 -43.964 -60.846  1.00  0.73           C  
ATOM   4919  CE1 TYR A 613      -1.256 -41.485 -60.276  1.00  0.72           C  
ATOM   4920  CE2 TYR A 613       0.290 -43.243 -59.743  1.00  0.71           C  
ATOM   4921  OH  TYR A 613       0.174 -41.290 -58.376  1.00  0.70           O  
ATOM   4922  CZ  TYR A 613      -0.265 -42.007 -59.467  1.00  0.68           C  
ATOM   4923  N   ILE A 614       0.701 -42.283 -64.516  1.00  0.73           N  
ATOM   4924  CA  ILE A 614       2.133 -42.014 -64.591  1.00  0.72           C  
ATOM   4925  C   ILE A 614       2.571 -41.202 -63.375  1.00  0.73           C  
ATOM   4926  CB  ILE A 614       2.500 -41.269 -65.894  1.00  0.71           C  
ATOM   4927  O   ILE A 614       1.903 -40.239 -62.991  1.00  0.71           O  
ATOM   4928  CG1 ILE A 614       1.745 -39.938 -65.979  1.00  0.64           C  
ATOM   4929  CG2 ILE A 614       2.209 -42.143 -67.117  1.00  0.65           C  
ATOM   4930  CD1 ILE A 614       2.179 -39.052 -67.138  1.00  0.63           C  
ATOM   4931  N   THR A 615       3.572 -41.804 -62.620  1.00  0.73           N  
ATOM   4932  CA  THR A 615       4.141 -41.143 -61.451  1.00  0.73           C  
ATOM   4933  C   THR A 615       5.666 -41.152 -61.515  1.00  0.72           C  
ATOM   4934  CB  THR A 615       3.675 -41.816 -60.147  1.00  0.70           C  
ATOM   4935  O   THR A 615       6.267 -42.114 -61.995  1.00  0.70           O  
ATOM   4936  CG2 THR A 615       4.158 -43.261 -60.071  1.00  0.64           C  
ATOM   4937  OG1 THR A 615       4.198 -41.090 -59.028  1.00  0.68           O  
ATOM   4938  N   PHE A 616       6.307 -39.928 -61.266  1.00  0.70           N
[truncated: 541,031 more chars]
