# Supplementary material for: DepoScope: Accurate phage depolymerase annotation and domain delineation using large language models
Source: PLoS Comput Biol. 2024 Aug 5;20(8):e1011831. doi: 10.1371/journal.pcbi.1011831 (PMC11326577; doi:10.1371/journal.pcbi.1011831)
Supplement: S1 Data — (ZIP) [file pcbi.1011831.s003.zip › FN_FP_deposcope_032024/False_negatives/GU323708.1__ADA79896.pdb]

PARENT N/A
ATOM      1  N   MET A   1      10.830  24.348  -0.185  1.00  0.48           N  
ATOM      2  CA  MET A   1       9.573  25.082  -0.067  1.00  0.61           C  
ATOM      3  C   MET A   1       8.415  24.274  -0.643  1.00  0.55           C  
ATOM      4  CB  MET A   1       9.671  26.434  -0.777  1.00  0.44           C  
ATOM      5  O   MET A   1       8.491  23.792  -1.775  1.00  0.50           O  
ATOM      6  CG  MET A   1      10.672  27.387  -0.144  1.00  0.38           C  
ATOM      7  SD  MET A   1      10.743  29.005  -1.006  1.00  0.60           S  
ATOM      8  CE  MET A   1      12.447  29.497  -0.623  1.00  0.39           C  
ATOM      9  N   THR A   2       7.414  23.853   0.142  1.00  0.61           N  
ATOM     10  CA  THR A   2       6.152  23.322  -0.362  1.00  0.72           C  
ATOM     11  C   THR A   2       5.494  24.311  -1.320  1.00  0.67           C  
ATOM     12  CB  THR A   2       5.183  22.997   0.789  1.00  0.62           C  
ATOM     13  O   THR A   2       5.453  25.513  -1.049  1.00  0.65           O  
ATOM     14  CG2 THR A   2       3.985  22.196   0.289  1.00  0.44           C  
ATOM     15  OG1 THR A   2       5.873  22.232   1.785  1.00  0.47           O  
ATOM     16  N   THR A   3       5.251  23.809  -2.550  1.00  0.77           N  
ATOM     17  CA  THR A   3       4.498  24.600  -3.516  1.00  0.82           C  
ATOM     18  C   THR A   3       3.005  24.299  -3.416  1.00  0.82           C  
ATOM     19  CB  THR A   3       4.982  24.336  -4.953  1.00  0.74           C  
ATOM     20  O   THR A   3       2.605  23.136  -3.334  1.00  0.81           O  
ATOM     21  CG2 THR A   3       6.364  24.937  -5.187  1.00  0.60           C  
ATOM     22  OG1 THR A   3       5.044  22.922  -5.178  1.00  0.62           O  
ATOM     23  N   ALA A   4       2.164  25.335  -3.306  1.00  0.82           N  
ATOM     24  CA  ALA A   4       0.711  25.183  -3.334  1.00  0.88           C  
ATOM     25  C   ALA A   4       0.262  24.428  -4.581  1.00  0.86           C  
ATOM     26  CB  ALA A   4       0.033  26.550  -3.269  1.00  0.83           C  
ATOM     27  O   ALA A   4       0.749  24.692  -5.683  1.00  0.83           O  
ATOM     28  N   ASN A   5      -0.518  23.488  -4.415  1.00  0.88           N  
ATOM     29  CA  ASN A   5      -1.124  22.742  -5.512  1.00  0.90           C  
ATOM     30  C   ASN A   5      -2.645  22.857  -5.496  1.00  0.91           C  
ATOM     31  CB  ASN A   5      -0.702  21.272  -5.458  1.00  0.87           C  
ATOM     32  O   ASN A   5      -3.315  22.424  -6.435  1.00  0.89           O  
ATOM     33  CG  ASN A   5      -1.095  20.599  -4.158  1.00  0.85           C  
ATOM     34  ND2 ASN A   5      -0.549  19.413  -3.916  1.00  0.85           N  
ATOM     35  OD1 ASN A   5      -1.883  21.140  -3.378  1.00  0.83           O  
ATOM     36  N   VAL A   6      -3.280  23.475  -4.568  1.00  0.94           N  
ATOM     37  CA  VAL A   6      -4.687  23.817  -4.385  1.00  0.95           C  
ATOM     38  C   VAL A   6      -4.819  25.301  -4.051  1.00  0.95           C  
ATOM     39  CB  VAL A   6      -5.340  22.961  -3.276  1.00  0.94           C  
ATOM     40  O   VAL A   6      -3.883  25.912  -3.529  1.00  0.95           O  
ATOM     41  CG1 VAL A   6      -6.837  23.251  -3.182  1.00  0.89           C  
ATOM     42  CG2 VAL A   6      -5.095  21.476  -3.536  1.00  0.89           C  
ATOM     43  N   ILE A   7      -5.934  25.934  -4.350  1.00  0.95           N  
ATOM     44  CA  ILE A   7      -6.315  27.259  -3.876  1.00  0.96           C  
ATOM     45  C   ILE A   7      -7.769  27.242  -3.409  1.00  0.96           C  
ATOM     46  CB  ILE A   7      -6.116  28.331  -4.971  1.00  0.95           C  
ATOM     47  O   ILE A   7      -8.555  26.396  -3.840  1.00  0.95           O  
ATOM     48  CG1 ILE A   7      -6.951  27.988  -6.211  1.00  0.93           C  
ATOM     49  CG2 ILE A   7      -4.634  28.468  -5.330  1.00  0.93           C  
ATOM     50  CD1 ILE A   7      -6.901  29.047  -7.303  1.00  0.91           C  
ATOM     51  N   ASP A   8      -8.170  28.098  -2.506  1.00  0.96           N  
ATOM     52  CA  ASP A   8      -9.585  28.352  -2.250  1.00  0.96           C  
ATOM     53  C   ASP A   8      -9.985  29.750  -2.717  1.00  0.96           C  
ATOM     54  CB  ASP A   8      -9.900  28.184  -0.763  1.00  0.96           C  
ATOM     55  O   ASP A   8      -9.158  30.664  -2.736  1.00  0.95           O  
ATOM     56  CG  ASP A   8      -9.182  29.195   0.114  1.00  0.94           C  
ATOM     57  OD1 ASP A   8      -7.974  29.019   0.384  1.00  0.92           O  
ATOM     58  OD2 ASP A   8      -9.831  30.174   0.541  1.00  0.92           O  
ATOM     59  N   ILE A   9     -11.173  29.892  -3.216  1.00  0.97           N  
ATOM     60  CA  ILE A   9     -11.707  31.140  -3.750  1.00  0.97           C  
ATOM     61  C   ILE A   9     -13.178  31.278  -3.365  1.00  0.97           C  
ATOM     62  CB  ILE A   9     -11.545  31.214  -5.285  1.00  0.96           C  
ATOM     63  O   ILE A   9     -13.859  30.280  -3.120  1.00  0.96           O  
ATOM     64  CG1 ILE A   9     -12.254  30.031  -5.954  1.00  0.96           C  
ATOM     65  CG2 ILE A   9     -10.063  31.253  -5.670  1.00  0.96           C  
ATOM     66  CD1 ILE A   9     -12.148  30.025  -7.473  1.00  0.94           C  
ATOM     67  N   SER A  10     -13.755  32.512  -3.351  1.00  0.96           N  
ATOM     68  CA  SER A  10     -15.113  32.897  -2.982  1.00  0.96           C  
ATOM     69  C   SER A  10     -15.615  34.050  -3.846  1.00  0.96           C  
ATOM     70  CB  SER A  10     -15.178  33.289  -1.506  1.00  0.96           C  
ATOM     71  O   SER A  10     -15.026  34.356  -4.885  1.00  0.95           O  
ATOM     72  OG  SER A  10     -14.508  34.518  -1.282  1.00  0.92           O  
ATOM     73  N   GLU A  11     -16.616  34.798  -3.391  1.00  0.96           N  
ATOM     74  CA  GLU A  11     -17.142  35.980  -4.067  1.00  0.96           C  
ATOM     75  C   GLU A  11     -16.094  37.087  -4.137  1.00  0.95           C  
ATOM     76  CB  GLU A  11     -18.399  36.490  -3.358  1.00  0.95           C  
ATOM     77  O   GLU A  11     -16.245  38.044  -4.900  1.00  0.92           O  
ATOM     78  CG  GLU A  11     -18.137  37.053  -1.969  1.00  0.93           C  
ATOM     79  CD  GLU A  11     -19.408  37.415  -1.218  1.00  0.90           C  
ATOM     80  OE1 GLU A  11     -20.425  37.745  -1.869  1.00  0.90           O  
ATOM     81  OE2 GLU A  11     -19.387  37.368   0.033  1.00  0.92           O  
ATOM     82  N   PHE A  12     -14.997  36.925  -3.355  1.00  0.94           N  
ATOM     83  CA  PHE A  12     -13.989  37.974  -3.260  1.00  0.94           C  
ATOM     84  C   PHE A  12     -13.061  37.944  -4.468  1.00  0.93           C  
ATOM     85  CB  PHE A  12     -13.177  37.825  -1.970  1.00  0.94           C  
ATOM     86  O   PHE A  12     -12.410  38.943  -4.782  1.00  0.91           O  
ATOM     87  CG  PHE A  12     -13.987  38.016  -0.716  1.00  0.92           C  
ATOM     88  CD1 PHE A  12     -14.704  39.187  -0.507  1.00  0.90           C  
ATOM     89  CD2 PHE A  12     -14.032  37.022   0.253  1.00  0.90           C  
ATOM     90  CE1 PHE A  12     -15.456  39.367   0.652  1.00  0.90           C  
ATOM     91  CE2 PHE A  12     -14.781  37.194   1.414  1.00  0.90           C  
ATOM     92  CZ  PHE A  12     -15.491  38.367   1.612  1.00  0.89           C  
ATOM     93  N   GLN A  13     -12.942  36.804  -5.231  1.00  0.94           N  
ATOM     94  CA  GLN A  13     -12.224  36.628  -6.489  1.00  0.94           C  
ATOM     95  C   GLN A  13     -13.174  36.709  -7.681  1.00  0.94           C  
ATOM     96  CB  GLN A  13     -11.480  35.292  -6.500  1.00  0.94           C  
ATOM     97  O   GLN A  13     -13.746  35.699  -8.095  1.00  0.92           O  
ATOM     98  CG  GLN A  13     -10.280  35.248  -5.564  1.00  0.95           C  
ATOM     99  CD  GLN A  13     -10.679  35.142  -4.104  1.00  0.94           C  
ATOM    100  NE2 GLN A  13      -9.938  35.823  -3.236  1.00  0.94           N  
ATOM    101  OE1 GLN A  13     -11.644  34.454  -3.759  1.00  0.93           O  
ATOM    102  N   ASP A  14     -13.282  37.910  -8.316  1.00  0.95           N  
ATOM    103  CA  ASP A  14     -14.115  38.167  -9.487  1.00  0.96           C  
ATOM    104  C   ASP A  14     -13.775  37.206 -10.624  1.00  0.96           C  
ATOM    105  CB  ASP A  14     -13.952  39.614  -9.955  1.00  0.95           C  
ATOM    106  O   ASP A  14     -12.691  37.285 -11.207  1.00  0.96           O  
ATOM    107  CG  ASP A  14     -14.812  39.948 -11.161  1.00  0.93           C  
ATOM    108  OD1 ASP A  14     -15.341  39.020 -11.809  1.00  0.93           O  
ATOM    109  OD2 ASP A  14     -14.961  41.151 -11.467  1.00  0.93           O  
ATOM    110  N   PRO A  15     -14.768  36.229 -10.956  1.00  0.97           N  
ATOM    111  CA  PRO A  15     -14.495  35.172 -11.933  1.00  0.97           C  
ATOM    112  C   PRO A  15     -14.211  35.719 -13.330  1.00  0.96           C  
ATOM    113  CB  PRO A  15     -15.780  34.341 -11.922  1.00  0.96           C  
ATOM    114  O   PRO A  15     -13.735  34.985 -14.199  1.00  0.95           O  
ATOM    115  CG  PRO A  15     -16.845  35.290 -11.473  1.00  0.96           C  
ATOM    116  CD  PRO A  15     -16.239  36.259 -10.498  1.00  0.95           C  
ATOM    117  N   THR A  16     -14.425  37.052 -13.616  1.00  0.97           N  
ATOM    118  CA  THR A  16     -14.157  37.676 -14.907  1.00  0.97           C  
ATOM    119  C   THR A  16     -12.726  38.202 -14.967  1.00  0.96           C  
ATOM    120  CB  THR A  16     -15.141  38.826 -15.187  1.00  0.96           C  
ATOM    121  O   THR A  16     -12.201  38.465 -16.051  1.00  0.94           O  
ATOM    122  CG2 THR A  16     -16.582  38.389 -14.942  1.00  0.91           C  
ATOM    123  OG1 THR A  16     -14.836  39.929 -14.325  1.00  0.95           O  
ATOM    124  N   LYS A  17     -12.138  38.286 -13.702  1.00  0.96           N  
ATOM    125  CA  LYS A  17     -10.781  38.813 -13.585  1.00  0.96           C  
ATOM    126  C   LYS A  17      -9.799  37.717 -13.182  1.00  0.96           C  
ATOM    127  CB  LYS A  17     -10.735  39.957 -12.570  1.00  0.96           C  
ATOM    128  O   LYS A  17      -8.613  37.787 -13.512  1.00  0.95           O  
ATOM    129  CG  LYS A  17     -11.577  41.163 -12.959  1.00  0.94           C  
ATOM    130  CD  LYS A  17     -11.457  42.282 -11.932  1.00  0.93           C  
ATOM    131  CE  LYS A  17     -12.439  43.411 -12.217  1.00  0.93           C  
ATOM    132  NZ  LYS A  17     -13.024  43.966 -10.961  1.00  0.93           N  
ATOM    133  N   PHE A  18     -10.242  36.663 -12.482  1.00  0.96           N  
ATOM    134  CA  PHE A  18      -9.394  35.580 -11.998  1.00  0.96           C  
ATOM    135  C   PHE A  18      -8.853  34.755 -13.159  1.00  0.96           C  
ATOM    136  CB  PHE A  18     -10.169  34.680 -11.031  1.00  0.96           C  
ATOM    137  O   PHE A  18      -9.616  34.301 -14.014  1.00  0.94           O  
ATOM    138  CG  PHE A  18      -9.310  33.666 -10.324  1.00  0.96           C  
ATOM    139  CD1 PHE A  18      -8.457  34.053  -9.298  1.00  0.94           C  
ATOM    140  CD2 PHE A  18      -9.357  32.326 -10.686  1.00  0.94           C  
ATOM    141  CE1 PHE A  18      -7.661  33.117  -8.642  1.00  0.94           C  
ATOM    142  CE2 PHE A  18      -8.565  31.385 -10.035  1.00  0.94           C  
ATOM    143  CZ  PHE A  18      -7.716  31.782  -9.014  1.00  0.94           C  
ATOM    144  N   ASP A  19      -7.572  34.593 -13.256  1.00  0.96           N  
ATOM    145  CA  ASP A  19      -6.892  33.903 -14.348  1.00  0.96           C  
ATOM    146  C   ASP A  19      -6.683  32.427 -14.019  1.00  0.96           C  
ATOM    147  CB  ASP A  19      -5.548  34.570 -14.650  1.00  0.96           C  
ATOM    148  O   ASP A  19      -5.618  32.037 -13.536  1.00  0.96           O  
ATOM    149  CG  ASP A  19      -4.942  34.114 -15.965  1.00  0.95           C  
ATOM    150  OD1 ASP A  19      -5.265  33.000 -16.432  1.00  0.95           O  
ATOM    151  OD2 ASP A  19      -4.131  34.873 -16.538  1.00  0.94           O  
ATOM    152  N   TYR A  20      -7.665  31.571 -14.337  1.00  0.96           N  
ATOM    153  CA  TYR A  20      -7.699  30.137 -14.074  1.00  0.97           C  
ATOM    154  C   TYR A  20      -6.626  29.410 -14.875  1.00  0.96           C  
ATOM    155  CB  TYR A  20      -9.079  29.561 -14.408  1.00  0.97           C  
ATOM    156  O   TYR A  20      -6.086  28.396 -14.425  1.00  0.95           O  
ATOM    157  CG  TYR A  20     -10.184  30.082 -13.521  1.00  0.97           C  
ATOM    158  CD1 TYR A  20     -10.574  29.387 -12.379  1.00  0.97           C  
ATOM    159  CD2 TYR A  20     -10.842  31.269 -13.825  1.00  0.97           C  
ATOM    160  CE1 TYR A  20     -11.594  29.862 -11.560  1.00  0.97           C  
ATOM    161  CE2 TYR A  20     -11.862  31.754 -13.013  1.00  0.96           C  
ATOM    162  OH  TYR A  20     -13.240  31.519 -11.078  1.00  0.94           O  
ATOM    163  CZ  TYR A  20     -12.230  31.045 -11.885  1.00  0.96           C  
ATOM    164  N   GLN A  21      -6.291  29.893 -16.081  1.00  0.95           N  
ATOM    165  CA  GLN A  21      -5.252  29.282 -16.902  1.00  0.95           C  
ATOM    166  C   GLN A  21      -3.868  29.522 -16.306  1.00  0.94           C  
ATOM    167  CB  GLN A  21      -5.309  29.823 -18.331  1.00  0.94           C  
ATOM    168  O   GLN A  21      -3.034  28.614 -16.272  1.00  0.94           O  
ATOM    169  CG  GLN A  21      -4.280  29.202 -19.266  1.00  0.90           C  
ATOM    170  CD  GLN A  21      -4.502  27.716 -19.478  1.00  0.87           C  
ATOM    171  NE2 GLN A  21      -3.444  26.929 -19.313  1.00  0.90           N  
ATOM    172  OE1 GLN A  21      -5.615  27.279 -19.787  1.00  0.90           O  
ATOM    173  N   ALA A  22      -3.689  30.735 -15.785  1.00  0.95           N  
ATOM    174  CA  ALA A  22      -2.434  31.048 -15.107  1.00  0.95           C  
ATOM    175  C   ALA A  22      -2.316  30.283 -13.792  1.00  0.95           C  
ATOM    176  CB  ALA A  22      -2.325  32.550 -14.856  1.00  0.94           C  
ATOM    177  O   ALA A  22      -1.245  29.770 -13.459  1.00  0.94           O  
ATOM    178  N   ALA A  23      -3.379  30.042 -13.026  1.00  0.94           N  
ATOM    179  CA  ALA A  23      -3.380  29.201 -11.832  1.00  0.95           C  
ATOM    180  C   ALA A  23      -2.979  27.768 -12.171  1.00  0.94           C  
ATOM    181  CB  ALA A  23      -4.754  29.222 -11.167  1.00  0.94           C  
ATOM    182  O   ALA A  23      -2.018  27.236 -11.611  1.00  0.93           O  
ATOM    183  N   LYS A  24      -3.623  27.229 -13.221  1.00  0.93           N  
ATOM    184  CA  LYS A  24      -3.289  25.892 -13.704  1.00  0.93           C  
ATOM    185  C   LYS A  24      -1.833  25.818 -14.154  1.00  0.91           C  
ATOM    186  CB  LYS A  24      -4.214  25.490 -14.854  1.00  0.93           C  
ATOM    187  O   LYS A  24      -1.108  24.894 -13.778  1.00  0.89           O  
ATOM    188  CG  LYS A  24      -3.997  24.070 -15.356  1.00  0.94           C  
ATOM    189  CD  LYS A  24      -5.022  23.690 -16.417  1.00  0.93           C  
ATOM    190  CE  LYS A  24      -4.830  22.256 -16.892  1.00  0.94           C  
ATOM    191  NZ  LYS A  24      -5.958  21.804 -17.761  1.00  0.93           N  
ATOM    192  N   SER A  25      -1.328  26.736 -14.896  1.00  0.92           N  
ATOM    193  CA  SER A  25       0.037  26.780 -15.410  1.00  0.92           C  
ATOM    194  C   SER A  25       1.048  26.946 -14.280  1.00  0.88           C  
ATOM    195  CB  SER A  25       0.195  27.919 -16.418  1.00  0.91           C  
ATOM    196  O   SER A  25       2.195  26.510 -14.398  1.00  0.86           O  
ATOM    197  OG  SER A  25      -0.658  27.725 -17.533  1.00  0.87           O  
ATOM    198  N   ASN A  26       0.603  27.450 -13.106  1.00  0.92           N  
ATOM    199  CA  ASN A  26       1.440  27.654 -11.929  1.00  0.91           C  
ATOM    200  C   ASN A  26       1.311  26.497 -10.942  1.00  0.90           C  
ATOM    201  CB  ASN A  26       1.092  28.977 -11.245  1.00  0.90           C  
ATOM    202  O   ASN A  26       1.778  26.590  -9.806  1.00  0.86           O  
ATOM    203  CG  ASN A  26       1.807  30.162 -11.865  1.00  0.84           C  
ATOM    204  ND2 ASN A  26       1.152  30.818 -12.816  1.00  0.82           N  
ATOM    205  OD1 ASN A  26       2.938  30.484 -11.494  1.00  0.79           O  
ATOM    206  N   GLY A  27       0.761  25.388 -11.482  1.00  0.89           N  
ATOM    207  CA  GLY A  27       0.804  24.115 -10.781  1.00  0.90           C  
ATOM    208  C   GLY A  27      -0.423  23.862  -9.926  1.00  0.90           C  
ATOM    209  O   GLY A  27      -0.536  22.814  -9.287  1.00  0.88           O  
ATOM    210  N   ILE A  28      -1.443  24.695  -9.889  1.00  0.93           N  
ATOM    211  CA  ILE A  28      -2.700  24.435  -9.195  1.00  0.93           C  
ATOM    212  C   ILE A  28      -3.470  23.333  -9.919  1.00  0.93           C  
ATOM    213  CB  ILE A  28      -3.563  25.712  -9.091  1.00  0.93           C  
ATOM    214  O   ILE A  28      -3.660  23.396 -11.136  1.00  0.91           O  
ATOM    215  CG1 ILE A  28      -2.781  26.829  -8.390  1.00  0.93           C  
ATOM    216  CG2 ILE A  28      -4.875  25.419  -8.358  1.00  0.93           C  
ATOM    217  CD1 ILE A  28      -2.228  26.436  -7.027  1.00  0.92           C  
ATOM    218  N   LYS A  29      -3.900  22.383  -9.186  1.00  0.92           N  
ATOM    219  CA  LYS A  29      -4.563  21.194  -9.713  1.00  0.93           C  
ATOM    220  C   LYS A  29      -6.031  21.153  -9.296  1.00  0.93           C  
ATOM    221  CB  LYS A  29      -3.849  19.926  -9.241  1.00  0.90           C  
ATOM    222  O   LYS A  29      -6.878  20.651 -10.038  1.00  0.92           O  
ATOM    223  CG  LYS A  29      -2.401  19.826  -9.697  1.00  0.84           C  
ATOM    224  CD  LYS A  29      -2.293  19.808 -11.216  1.00  0.80           C  
ATOM    225  CE  LYS A  29      -0.858  19.587 -11.674  1.00  0.78           C  
ATOM    226  NZ  LYS A  29      -0.731  19.672 -13.159  1.00  0.76           N  
ATOM    227  N   ALA A  30      -6.396  21.776  -8.168  1.00  0.95           N  
ATOM    228  CA  ALA A  30      -7.768  21.835  -7.670  1.00  0.95           C  
ATOM    229  C   ALA A  30      -8.074  23.202  -7.066  1.00  0.96           C  
ATOM    230  CB  ALA A  30      -8.008  20.735  -6.639  1.00  0.94           C  
ATOM    231  O   ALA A  30      -7.166  23.911  -6.626  1.00  0.96           O  
ATOM    232  N   VAL A  31      -9.370  23.571  -7.036  1.00  0.96           N  
ATOM    233  CA  VAL A  31      -9.913  24.773  -6.412  1.00  0.97           C  
ATOM    234  C   VAL A  31     -11.000  24.390  -5.410  1.00  0.97           C  
ATOM    235  CB  VAL A  31     -10.480  25.752  -7.465  1.00  0.96           C  
ATOM    236  O   VAL A  31     -11.925  23.646  -5.743  1.00  0.97           O  
ATOM    237  CG1 VAL A  31     -10.899  27.067  -6.809  1.00  0.95           C  
ATOM    238  CG2 VAL A  31      -9.452  26.004  -8.566  1.00  0.95           C  
ATOM    239  N   ILE A  32     -10.868  24.822  -4.148  1.00  0.97           N  
ATOM    240  CA  ILE A  32     -11.945  24.704  -3.171  1.00  0.98           C  
ATOM    241  C   ILE A  32     -12.829  25.948  -3.226  1.00  0.98           C  
ATOM    242  CB  ILE A  32     -11.392  24.502  -1.742  1.00  0.98           C  
ATOM    243  O   ILE A  32     -12.383  27.049  -2.895  1.00  0.98           O  
ATOM    244  CG1 ILE A  32     -10.328  23.399  -1.732  1.00  0.97           C  
ATOM    245  CG2 ILE A  32     -12.527  24.178  -0.765  1.00  0.97           C  
ATOM    246  CD1 ILE A  32      -9.624  23.230  -0.392  1.00  0.95           C  
ATOM    247  N   ILE A  33     -14.027  25.876  -3.708  1.00  0.98           N  
ATOM    248  CA  ILE A  33     -14.924  26.989  -4.001  1.00  0.98           C  
ATOM    249  C   ILE A  33     -15.916  27.167  -2.854  1.00  0.98           C  
ATOM    250  CB  ILE A  33     -15.677  26.772  -5.333  1.00  0.98           C  
ATOM    251  O   ILE A  33     -16.564  26.207  -2.430  1.00  0.98           O  
ATOM    252  CG1 ILE A  33     -14.682  26.598  -6.486  1.00  0.97           C  
ATOM    253  CG2 ILE A  33     -16.635  27.935  -5.607  1.00  0.97           C  
ATOM    254  CD1 ILE A  33     -15.329  26.201  -7.806  1.00  0.96           C  
ATOM    255  N   ARG A  34     -16.073  28.423  -2.323  1.00  0.98           N  
ATOM    256  CA  ARG A  34     -17.172  28.691  -1.401  1.00  0.98           C  
ATOM    257  C   ARG A  34     -18.520  28.546  -2.100  1.00  0.98           C  
ATOM    258  CB  ARG A  34     -17.041  30.092  -0.801  1.00  0.97           C  
ATOM    259  O   ARG A  34     -18.867  29.354  -2.964  1.00  0.97           O  
ATOM    260  CG  ARG A  34     -17.927  30.328   0.411  1.00  0.95           C  
ATOM    261  CD  ARG A  34     -17.517  31.579   1.175  1.00  0.93           C  
ATOM    262  NE  ARG A  34     -17.831  32.794   0.429  1.00  0.93           N  
ATOM    263  NH1 ARG A  34     -16.706  34.214   1.862  1.00  0.87           N  
ATOM    264  NH2 ARG A  34     -17.781  35.054   0.020  1.00  0.87           N  
ATOM    265  CZ  ARG A  34     -17.439  34.018   0.772  1.00  0.90           C  
ATOM    266  N   LEU A  35     -19.245  27.556  -1.689  1.00  0.98           N  
ATOM    267  CA  LEU A  35     -20.546  27.296  -2.295  1.00  0.98           C  
ATOM    268  C   LEU A  35     -21.634  28.127  -1.622  1.00  0.98           C  
ATOM    269  CB  LEU A  35     -20.893  25.808  -2.202  1.00  0.98           C  
ATOM    270  O   LEU A  35     -22.499  28.689  -2.298  1.00  0.97           O  
ATOM    271  CG  LEU A  35     -19.925  24.842  -2.886  1.00  0.98           C  
ATOM    272  CD1 LEU A  35     -20.475  23.420  -2.844  1.00  0.97           C  
ATOM    273  CD2 LEU A  35     -19.662  25.276  -4.324  1.00  0.97           C  
ATOM    274  N   SER A  36     -21.523  28.249  -0.369  1.00  0.98           N  
ATOM    275  CA  SER A  36     -22.553  28.967   0.375  1.00  0.98           C  
ATOM    276  C   SER A  36     -21.990  29.566   1.660  1.00  0.98           C  
ATOM    277  CB  SER A  36     -23.722  28.039   0.705  1.00  0.98           C  
ATOM    278  O   SER A  36     -20.928  29.153   2.130  1.00  0.97           O  
ATOM    279  OG  SER A  36     -23.266  26.869   1.363  1.00  0.93           O  
ATOM    280  N   VAL A  37     -22.659  30.557   2.180  1.00  0.97           N  
ATOM    281  CA  VAL A  37     -22.389  31.287   3.414  1.00  0.97           C  
ATOM    282  C   VAL A  37     -23.684  31.467   4.202  1.00  0.96           C  
ATOM    283  CB  VAL A  37     -21.742  32.662   3.130  1.00  0.95           C  
ATOM    284  O   VAL A  37     -24.641  32.068   3.707  1.00  0.94           O  
ATOM    285  CG1 VAL A  37     -22.652  33.515   2.247  1.00  0.75           C  
ATOM    286  CG2 VAL A  37     -21.432  33.385   4.439  1.00  0.74           C  
ATOM    287  N   GLY A  38     -23.773  30.781   5.418  1.00  0.96           N  
ATOM    288  CA  GLY A  38     -25.026  30.745   6.155  1.00  0.96           C  
ATOM    289  C   GLY A  38     -26.165  30.129   5.365  1.00  0.96           C  
ATOM    290  O   GLY A  38     -26.027  29.031   4.821  1.00  0.95           O  
ATOM    291  N   ASN A  39     -27.256  31.028   5.124  1.00  0.96           N  
ATOM    292  CA  ASN A  39     -28.419  30.546   4.387  1.00  0.97           C  
ATOM    293  C   ASN A  39     -28.494  31.160   2.993  1.00  0.95           C  
ATOM    294  CB  ASN A  39     -29.705  30.837   5.165  1.00  0.94           C  
ATOM    295  O   ASN A  39     -29.584  31.417   2.480  1.00  0.93           O  
ATOM    296  CG  ASN A  39     -29.851  29.967   6.398  1.00  0.86           C  
ATOM    297  ND2 ASN A  39     -30.746  30.358   7.297  1.00  0.85           N  
ATOM    298  OD1 ASN A  39     -29.165  28.952   6.542  1.00  0.80           O  
ATOM    299  N   ARG A  40     -27.357  31.430   2.369  1.00  0.97           N  
ATOM    300  CA  ARG A  40     -27.377  31.900   0.988  1.00  0.97           C  
ATOM    301  C   ARG A  40     -26.260  31.254   0.174  1.00  0.97           C  
ATOM    302  CB  ARG A  40     -27.249  33.424   0.937  1.00  0.97           C  
ATOM    303  O   ARG A  40     -25.192  30.948   0.710  1.00  0.97           O  
ATOM    304  CG  ARG A  40     -25.892  33.944   1.384  1.00  0.95           C  
ATOM    305  CD  ARG A  40     -25.799  35.458   1.256  1.00  0.93           C  
ATOM    306  NE  ARG A  40     -24.478  35.950   1.636  1.00  0.94           N  
ATOM    307  NH1 ARG A  40     -23.549  35.686  -0.462  1.00  0.90           N  
ATOM    308  NH2 ARG A  40     -22.282  36.509   1.262  1.00  0.89           N  
ATOM    309  CZ  ARG A  40     -23.439  36.047   0.811  1.00  0.90           C  
ATOM    310  N   ARG A  41     -26.405  31.082  -1.013  1.00  0.97           N  
ATOM    311  CA  ARG A  41     -25.351  30.731  -1.960  1.00  0.98           C  
ATOM    312  C   ARG A  41     -24.312  31.842  -2.060  1.00  0.97           C  
ATOM    313  CB  ARG A  41     -25.944  30.442  -3.341  1.00  0.97           C  
ATOM    314  O   ARG A  41     -24.645  33.023  -1.943  1.00  0.97           O  
ATOM    315  CG  ARG A  41     -24.925  29.961  -4.361  1.00  0.96           C  
ATOM    316  CD  ARG A  41     -25.595  29.411  -5.612  1.00  0.95           C  
ATOM    317  NE  ARG A  41     -26.325  28.177  -5.334  1.00  0.95           N  
ATOM    318  NH1 ARG A  41     -27.151  27.939  -7.479  1.00  0.91           N  
ATOM    319  NH2 ARG A  41     -27.671  26.394  -5.867  1.00  0.91           N  
ATOM    320  CZ  ARG A  41     -27.047  27.506  -6.227  1.00  0.93           C  
ATOM    321  N   ASP A  42     -23.058  31.557  -2.300  1.00  0.97           N  
ATOM    322  CA  ASP A  42     -22.023  32.512  -2.681  1.00  0.97           C  
ATOM    323  C   ASP A  42     -22.295  33.094  -4.066  1.00  0.96           C  
ATOM    324  CB  ASP A  42     -20.644  31.850  -2.651  1.00  0.97           C  
ATOM    325  O   ASP A  42     -22.699  32.372  -4.980  1.00  0.94           O  
ATOM    326  CG  ASP A  42     -19.506  32.842  -2.817  1.00  0.95           C  
ATOM    327  OD1 ASP A  42     -19.285  33.334  -3.944  1.00  0.94           O  
ATOM    328  OD2 ASP A  42     -18.822  33.132  -1.812  1.00  0.93           O  
ATOM    329  N   ASN A  43     -22.058  34.406  -4.277  1.00  0.96           N  
ATOM    330  CA  ASN A  43     -22.486  35.140  -5.463  1.00  0.97           C  
ATOM    331  C   ASN A  43     -21.767  34.649  -6.716  1.00  0.96           C  
ATOM    332  CB  ASN A  43     -22.259  36.642  -5.276  1.00  0.95           C  
ATOM    333  O   ASN A  43     -22.284  34.784  -7.827  1.00  0.95           O  
ATOM    334  CG  ASN A  43     -23.149  37.237  -4.202  1.00  0.91           C  
ATOM    335  ND2 ASN A  43     -22.613  38.192  -3.451  1.00  0.93           N  
ATOM    336  OD1 ASN A  43     -24.307  36.842  -4.049  1.00  0.91           O  
ATOM    337  N   HIS A  44     -20.626  33.979  -6.531  1.00  0.97           N  
ATOM    338  CA  HIS A  44     -19.802  33.623  -7.680  1.00  0.97           C  
ATOM    339  C   HIS A  44     -19.573  32.117  -7.749  1.00  0.97           C  
ATOM    340  CB  HIS A  44     -18.460  34.356  -7.625  1.00  0.97           C  
ATOM    341  O   HIS A  44     -18.790  31.641  -8.574  1.00  0.97           O  
ATOM    342  CG  HIS A  44     -18.570  35.829  -7.860  1.00  0.94           C  
ATOM    343  CD2 HIS A  44     -19.544  36.565  -8.446  1.00  0.89           C  
ATOM    344  ND1 HIS A  44     -17.592  36.719  -7.474  1.00  0.89           N  
ATOM    345  CE1 HIS A  44     -17.961  37.943  -7.812  1.00  0.89           C  
ATOM    346  NE2 HIS A  44     -19.141  37.877  -8.404  1.00  0.91           N  
ATOM    347  N   ALA A  45     -20.279  31.301  -6.950  1.00  0.97           N  
ATOM    348  CA  ALA A  45     -20.060  29.860  -6.864  1.00  0.98           C  
ATOM    349  C   ALA A  45     -20.248  29.194  -8.224  1.00  0.97           C  
ATOM    350  CB  ALA A  45     -21.004  29.239  -5.837  1.00  0.97           C  
ATOM    351  O   ALA A  45     -19.380  28.446  -8.681  1.00  0.97           O  
ATOM    352  N   ALA A  46     -21.288  29.532  -8.918  1.00  0.96           N  
ATOM    353  CA  ALA A  46     -21.624  28.905 -10.194  1.00  0.97           C  
ATOM    354  C   ALA A  46     -20.612  29.279 -11.273  1.00  0.96           C  
ATOM    355  CB  ALA A  46     -23.032  29.304 -10.628  1.00  0.96           C  
ATOM    356  O   ALA A  46     -20.225  28.439 -12.088  1.00  0.96           O  
ATOM    357  N   GLU A  47     -20.165  30.510 -11.251  1.00  0.96           N  
ATOM    358  CA  GLU A  47     -19.211  31.004 -12.240  1.00  0.97           C  
ATOM    359  C   GLU A  47     -17.819  30.427 -11.999  1.00  0.97           C  
ATOM    360  CB  GLU A  47     -19.157  32.534 -12.218  1.00  0.95           C  
ATOM    361  O   GLU A  47     -17.117  30.068 -12.947  1.00  0.97           O  
ATOM    362  CG  GLU A  47     -20.466  33.201 -12.616  1.00  0.85           C  
ATOM    363  CD  GLU A  47     -21.360  33.525 -11.430  1.00  0.79           C  
ATOM    364  OE1 GLU A  47     -21.257  32.839 -10.387  1.00  0.85           O  
ATOM    365  OE2 GLU A  47     -22.170  34.472 -11.544  1.00  0.81           O  
ATOM    366  N   HIS A  48     -17.425  30.245 -10.780  1.00  0.98           N  
ATOM    367  CA  HIS A  48     -16.158  29.619 -10.419  1.00  0.98           C  
ATOM    368  C   HIS A  48     -16.139  28.145 -10.813  1.00  0.98           C  
ATOM    369  CB  HIS A  48     -15.896  29.764  -8.919  1.00  0.98           C  
ATOM    370  O   HIS A  48     -15.185  27.678 -11.439  1.00  0.97           O  
ATOM    371  CG  HIS A  48     -15.451  31.134  -8.517  1.00  0.97           C  
ATOM    372  CD2 HIS A  48     -15.890  31.960  -7.539  1.00  0.94           C  
ATOM    373  ND1 HIS A  48     -14.432  31.804  -9.160  1.00  0.94           N  
ATOM    374  CE1 HIS A  48     -14.263  32.986  -8.592  1.00  0.95           C  
ATOM    375  NE2 HIS A  48     -15.136  33.106  -7.606  1.00  0.95           N  
ATOM    376  N   ILE A  49     -17.255  27.423 -10.604  1.00  0.97           N  
ATOM    377  CA  ILE A  49     -17.402  26.030 -11.013  1.00  0.97           C  
ATOM    378  C   ILE A  49     -17.276  25.922 -12.531  1.00  0.96           C  
ATOM    379  CB  ILE A  49     -18.751  25.442 -10.544  1.00  0.97           C  
ATOM    380  O   ILE A  49     -16.426  25.188 -13.040  1.00  0.94           O  
ATOM    381  CG1 ILE A  49     -18.750  25.250  -9.023  1.00  0.97           C  
ATOM    382  CG2 ILE A  49     -19.045  24.122 -11.263  1.00  0.97           C  
ATOM    383  CD1 ILE A  49     -20.131  25.010  -8.429  1.00  0.97           C  
ATOM    384  N   ALA A  50     -18.010  26.698 -13.222  1.00  0.94           N  
ATOM    385  CA  ALA A  50     -18.026  26.669 -14.682  1.00  0.94           C  
ATOM    386  C   ALA A  50     -16.644  26.979 -15.252  1.00  0.93           C  
ATOM    387  CB  ALA A  50     -19.055  27.658 -15.223  1.00  0.94           C  
ATOM    388  O   ALA A  50     -16.223  26.373 -16.240  1.00  0.93           O  
ATOM    389  N   ASN A  51     -15.903  27.876 -14.605  1.00  0.96           N  
ATOM    390  CA  ASN A  51     -14.560  28.238 -15.046  1.00  0.96           C  
ATOM    391  C   ASN A  51     -13.541  27.163 -14.679  1.00  0.95           C  
ATOM    392  CB  ASN A  51     -14.146  29.587 -14.453  1.00  0.96           C  
ATOM    393  O   ASN A  51     -12.665  26.833 -15.480  1.00  0.94           O  
ATOM    394  CG  ASN A  51     -14.752  30.762 -15.195  1.00  0.95           C  
ATOM    395  ND2 ASN A  51     -15.110  31.807 -14.459  1.00  0.96           N  
ATOM    396  OD1 ASN A  51     -14.898  30.730 -16.420  1.00  0.95           O  
ATOM    397  N   CYS A  52     -13.617  26.491 -13.538  1.00  0.96           N  
ATOM    398  CA  CYS A  52     -12.780  25.345 -13.202  1.00  0.96           C  
ATOM    399  C   CYS A  52     -12.958  24.223 -14.217  1.00  0.94           C  
ATOM    400  CB  CYS A  52     -13.109  24.834 -11.800  1.00  0.95           C  
ATOM    401  O   CYS A  52     -11.980  23.727 -14.780  1.00  0.91           O  
ATOM    402  SG  CYS A  52     -12.470  25.882 -10.475  1.00  0.97           S  
ATOM    403  N   GLU A  53     -14.211  23.897 -14.540  1.00  0.91           N  
ATOM    404  CA  GLU A  53     -14.534  22.894 -15.551  1.00  0.92           C  
ATOM    405  C   GLU A  53     -13.988  23.294 -16.919  1.00  0.90           C  
ATOM    406  CB  GLU A  53     -16.047  22.679 -15.631  1.00  0.91           C  
ATOM    407  O   GLU A  53     -13.321  22.498 -17.583  1.00  0.89           O  
ATOM    408  CG  GLU A  53     -16.642  22.023 -14.393  1.00  0.91           C  
ATOM    409  CD  GLU A  53     -18.148  21.837 -14.477  1.00  0.88           C  
ATOM    410  OE1 GLU A  53     -18.791  22.475 -15.342  1.00  0.91           O  
ATOM    411  OE2 GLU A  53     -18.690  21.048 -13.671  1.00  0.93           O  
ATOM    412  N   LYS A  54     -14.132  24.461 -17.263  1.00  0.89           N  
ATOM    413  CA  LYS A  54     -13.669  25.011 -18.533  1.00  0.90           C  
ATOM    414  C   LYS A  54     -12.153  24.900 -18.660  1.00  0.88           C  
ATOM    415  CB  LYS A  54     -14.102  26.471 -18.675  1.00  0.92           C  
ATOM    416  O   LYS A  54     -11.634  24.611 -19.740  1.00  0.86           O  
ATOM    417  CG  LYS A  54     -13.583  27.151 -19.934  1.00  0.94           C  
ATOM    418  CD  LYS A  54     -13.999  28.615 -19.991  1.00  0.93           C  
ATOM    419  CE  LYS A  54     -13.386  29.325 -21.190  1.00  0.95           C  
ATOM    420  NZ  LYS A  54     -13.638  30.797 -21.151  1.00  0.94           N  
ATOM    421  N   TYR A  55     -11.421  25.024 -17.680  1.00  0.92           N  
ATOM    422  CA  TYR A  55      -9.965  25.097 -17.719  1.00  0.91           C  
ATOM    423  C   TYR A  55      -9.340  23.805 -17.204  1.00  0.87           C  
ATOM    424  CB  TYR A  55      -9.464  26.285 -16.892  1.00  0.92           C  
ATOM    425  O   TYR A  55      -8.114  23.685 -17.137  1.00  0.81           O  
ATOM    426  CG  TYR A  55      -9.684  27.622 -17.556  1.00  0.93           C  
ATOM    427  CD1 TYR A  55      -8.914  28.015 -18.648  1.00  0.91           C  
ATOM    428  CD2 TYR A  55     -10.661  28.496 -17.092  1.00  0.90           C  
ATOM    429  CE1 TYR A  55      -9.112  29.247 -19.262  1.00  0.91           C  
ATOM    430  CE2 TYR A  55     -10.868  29.731 -17.698  1.00  0.91           C  
ATOM    431  OH  TYR A  55     -10.290  31.318 -19.384  1.00  0.86           O  
ATOM    432  CZ  TYR A  55     -10.090  30.097 -18.781  1.00  0.91           C  
ATOM    433  N   GLY A  56     -10.115  22.753 -16.977  1.00  0.88           N  
ATOM    434  CA  GLY A  56      -9.703  21.441 -16.504  1.00  0.88           C  
ATOM    435  C   GLY A  56      -9.014  21.482 -15.153  1.00  0.86           C  
ATOM    436  O   GLY A  56      -7.988  20.829 -14.953  1.00  0.84           O  
ATOM    437  N   LEU A  57      -9.597  22.287 -14.177  1.00  0.92           N  
ATOM    438  CA  LEU A  57      -9.259  22.295 -12.758  1.00  0.93           C  
ATOM    439  C   LEU A  57     -10.284  21.506 -11.950  1.00  0.91           C  
ATOM    440  CB  LEU A  57      -9.175  23.731 -12.234  1.00  0.93           C  
ATOM    441  O   LEU A  57     -11.491  21.690 -12.123  1.00  0.90           O  
ATOM    442  CG  LEU A  57      -8.003  24.571 -12.744  1.00  0.94           C  
ATOM    443  CD1 LEU A  57      -8.246  26.049 -12.458  1.00  0.93           C  
ATOM    444  CD2 LEU A  57      -6.696  24.106 -12.110  1.00  0.93           C  
ATOM    445  N   LYS A  58      -9.850  20.648 -11.160  1.00  0.92           N  
ATOM    446  CA  LYS A  58     -10.755  20.024 -10.199  1.00  0.93           C  
ATOM    447  C   LYS A  58     -11.311  21.053  -9.219  1.00  0.94           C  
ATOM    448  CB  LYS A  58     -10.041  18.906  -9.437  1.00  0.91           C  
ATOM    449  O   LYS A  58     -10.630  22.021  -8.874  1.00  0.94           O  
ATOM    450  CG  LYS A  58      -9.668  17.709 -10.299  1.00  0.82           C  
ATOM    451  CD  LYS A  58      -9.174  16.543  -9.453  1.00  0.80           C  
ATOM    452  CE  LYS A  58      -8.895  15.312 -10.305  1.00  0.77           C  
ATOM    453  NZ  LYS A  58      -8.526  14.132  -9.468  1.00  0.75           N  
ATOM    454  N   TRP A  59     -12.566  20.796  -8.811  1.00  0.94           N  
ATOM    455  CA  TRP A  59     -13.107  21.696  -7.798  1.00  0.96           C  
ATOM    456  C   TRP A  59     -13.788  20.912  -6.681  1.00  0.95           C  
ATOM    457  CB  TRP A  59     -14.099  22.679  -8.426  1.00  0.95           C  
ATOM    458  O   TRP A  59     -14.267  19.797  -6.900  1.00  0.94           O  
ATOM    459  CG  TRP A  59     -15.357  22.038  -8.929  1.00  0.94           C  
ATOM    460  CD1 TRP A  59     -15.570  21.501 -10.168  1.00  0.91           C  
ATOM    461  CD2 TRP A  59     -16.579  21.871  -8.204  1.00  0.91           C  
ATOM    462  CE2 TRP A  59     -17.491  21.223  -9.066  1.00  0.93           C  
ATOM    463  CE3 TRP A  59     -16.991  22.205  -6.907  1.00  0.88           C  
ATOM    464  NE1 TRP A  59     -16.852  21.009 -10.257  1.00  0.87           N  
ATOM    465  CH2 TRP A  59     -19.171  21.241  -7.398  1.00  0.88           C  
ATOM    466  CZ2 TRP A  59     -18.793  20.903  -8.672  1.00  0.88           C  
ATOM    467  CZ3 TRP A  59     -18.287  21.886  -6.516  1.00  0.88           C  
ATOM    468  N   HIS A  60     -13.734  21.344  -5.531  1.00  0.97           N  
ATOM    469  CA  HIS A  60     -14.423  20.946  -4.309  1.00  0.97           C  
ATOM    470  C   HIS A  60     -15.193  22.116  -3.705  1.00  0.98           C  
ATOM    471  CB  HIS A  60     -13.428  20.391  -3.289  1.00  0.97           C  
ATOM    472  O   HIS A  60     -15.056  23.255  -4.158  1.00  0.97           O  
ATOM    473  CG  HIS A  60     -12.641  19.223  -3.792  1.00  0.96           C  
ATOM    474  CD2 HIS A  60     -11.485  19.167  -4.496  1.00  0.94           C  
ATOM    475  ND1 HIS A  60     -13.032  17.918  -3.587  1.00  0.94           N  
ATOM    476  CE1 HIS A  60     -12.148  17.107  -4.144  1.00  0.93           C  
ATOM    477  NE2 HIS A  60     -11.199  17.839  -4.702  1.00  0.94           N  
ATOM    478  N   GLY A  61     -16.041  21.820  -2.710  1.00  0.97           N  
ATOM    479  CA  GLY A  61     -16.876  22.854  -2.121  1.00  0.98           C  
ATOM    480  C   GLY A  61     -16.569  23.108  -0.657  1.00  0.98           C  
ATOM    481  O   GLY A  61     -16.244  22.178   0.085  1.00  0.97           O  
ATOM    482  N   TYR A  62     -16.730  24.359  -0.175  1.00  0.98           N  
ATOM    483  CA  TYR A  62     -16.826  24.604   1.260  1.00  0.98           C  
ATOM    484  C   TYR A  62     -18.026  25.486   1.583  1.00  0.98           C  
ATOM    485  CB  TYR A  62     -15.543  25.257   1.781  1.00  0.98           C  
ATOM    486  O   TYR A  62     -18.531  26.201   0.714  1.00  0.98           O  
ATOM    487  CG  TYR A  62     -15.387  26.702   1.371  1.00  0.98           C  
ATOM    488  CD1 TYR A  62     -14.833  27.040   0.138  1.00  0.97           C  
ATOM    489  CD2 TYR A  62     -15.791  27.730   2.215  1.00  0.96           C  
ATOM    490  CE1 TYR A  62     -14.686  28.370  -0.243  1.00  0.96           C  
ATOM    491  CE2 TYR A  62     -15.649  29.063   1.844  1.00  0.96           C  
ATOM    492  OH  TYR A  62     -14.953  30.690   0.242  1.00  0.94           O  
ATOM    493  CZ  TYR A  62     -15.096  29.373   0.615  1.00  0.95           C  
ATOM    494  N   HIS A  63     -18.529  25.348   2.767  1.00  0.98           N  
ATOM    495  CA  HIS A  63     -19.583  26.154   3.373  1.00  0.98           C  
ATOM    496  C   HIS A  63     -19.037  27.009   4.513  1.00  0.98           C  
ATOM    497  CB  HIS A  63     -20.715  25.260   3.883  1.00  0.98           C  
ATOM    498  O   HIS A  63     -18.460  26.482   5.468  1.00  0.97           O  
ATOM    499  CG  HIS A  63     -21.838  26.018   4.517  1.00  0.98           C  
ATOM    500  CD2 HIS A  63     -22.271  26.059   5.799  1.00  0.98           C  
ATOM    501  ND1 HIS A  63     -22.666  26.856   3.802  1.00  0.97           N  
ATOM    502  CE1 HIS A  63     -23.562  27.383   4.621  1.00  0.97           C  
ATOM    503  NE2 HIS A  63     -23.344  26.915   5.838  1.00  0.97           N  
ATOM    504  N   TYR A  64     -19.204  28.380   4.420  1.00  0.97           N  
ATOM    505  CA  TYR A  64     -18.848  29.293   5.500  1.00  0.97           C  
ATOM    506  C   TYR A  64     -19.942  29.336   6.561  1.00  0.97           C  
ATOM    507  CB  TYR A  64     -18.596  30.701   4.954  1.00  0.97           C  
ATOM    508  O   TYR A  64     -21.060  29.782   6.291  1.00  0.96           O  
ATOM    509  CG  TYR A  64     -17.947  31.632   5.949  1.00  0.95           C  
ATOM    510  CD1 TYR A  64     -16.560  31.735   6.034  1.00  0.92           C  
ATOM    511  CD2 TYR A  64     -18.718  32.408   6.807  1.00  0.92           C  
ATOM    512  CE1 TYR A  64     -15.958  32.590   6.951  1.00  0.92           C  
ATOM    513  CE2 TYR A  64     -18.126  33.266   7.729  1.00  0.91           C  
ATOM    514  OH  TYR A  64     -16.156  34.198   8.703  1.00  0.88           O  
ATOM    515  CZ  TYR A  64     -16.748  33.350   7.793  1.00  0.90           C  
ATOM    516  N   TRP A  65     -19.737  28.875   7.760  1.00  0.97           N  
ATOM    517  CA  TRP A  65     -20.692  28.465   8.784  1.00  0.97           C  
ATOM    518  C   TRP A  65     -21.006  29.620   9.729  1.00  0.96           C  
ATOM    519  CB  TRP A  65     -20.152  27.272   9.578  1.00  0.97           C  
ATOM    520  O   TRP A  65     -20.104  30.177  10.360  1.00  0.92           O  
ATOM    521  CG  TRP A  65     -21.128  26.705  10.565  1.00  0.95           C  
ATOM    522  CD1 TRP A  65     -21.097  26.840  11.925  1.00  0.93           C  
ATOM    523  CD2 TRP A  65     -22.278  25.908  10.267  1.00  0.93           C  
ATOM    524  CE2 TRP A  65     -22.899  25.595  11.496  1.00  0.94           C  
ATOM    525  CE3 TRP A  65     -22.844  25.428   9.078  1.00  0.93           C  
ATOM    526  NE1 TRP A  65     -22.160  26.175  12.491  1.00  0.94           N  
ATOM    527  CH2 TRP A  65     -24.594  24.365  10.392  1.00  0.93           C  
ATOM    528  CZ2 TRP A  65     -24.061  24.822  11.570  1.00  0.93           C  
ATOM    529  CZ3 TRP A  65     -24.000  24.659   9.154  1.00  0.93           C  
ATOM    530  N   TYR A  66     -22.299  29.948   9.980  1.00  0.97           N  
ATOM    531  CA  TYR A  66     -22.750  30.986  10.899  1.00  0.96           C  
ATOM    532  C   TYR A  66     -23.554  30.387  12.047  1.00  0.94           C  
ATOM    533  CB  TYR A  66     -23.594  32.029  10.160  1.00  0.95           C  
ATOM    534  O   TYR A  66     -23.966  31.101  12.964  1.00  0.91           O  
ATOM    535  CG  TYR A  66     -22.790  32.926   9.250  1.00  0.94           C  
ATOM    536  CD1 TYR A  66     -21.432  33.142   9.475  1.00  0.90           C  
ATOM    537  CD2 TYR A  66     -23.386  33.560   8.165  1.00  0.90           C  
ATOM    538  CE1 TYR A  66     -20.688  33.969   8.641  1.00  0.90           C  
ATOM    539  CE2 TYR A  66     -22.651  34.389   7.325  1.00  0.90           C  
ATOM    540  OH  TYR A  66     -20.572  35.407   6.741  1.00  0.86           O  
ATOM    541  CZ  TYR A  66     -21.305  34.587   7.570  1.00  0.89           C  
ATOM    542  N   ASN A  67     -23.865  28.987  11.927  1.00  0.93           N  
ATOM    543  CA  ASN A  67     -24.664  28.234  12.889  1.00  0.93           C  
ATOM    544  C   ASN A  67     -26.112  28.714  12.911  1.00  0.91           C  
ATOM    545  CB  ASN A  67     -24.051  28.330  14.287  1.00  0.91           C  
ATOM    546  O   ASN A  67     -26.692  28.901  13.983  1.00  0.88           O  
ATOM    547  CG  ASN A  67     -24.718  27.401  15.282  1.00  0.89           C  
ATOM    548  ND2 ASN A  67     -24.743  27.805  16.547  1.00  0.89           N  
ATOM    549  OD1 ASN A  67     -25.207  26.328  14.918  1.00  0.88           O  
ATOM    550  N   LEU A  68     -26.699  29.054  11.747  1.00  0.94           N  
ATOM    551  CA  LEU A  68     -28.076  29.514  11.608  1.00  0.94           C  
ATOM    552  C   LEU A  68     -29.045  28.336  11.609  1.00  0.93           C  
ATOM    553  CB  LEU A  68     -28.244  30.327  10.322  1.00  0.94           C  
ATOM    554  O   LEU A  68     -28.664  27.214  11.269  1.00  0.92           O  
ATOM    555  CG  LEU A  68     -27.336  31.548  10.168  1.00  0.93           C  
ATOM    556  CD1 LEU A  68     -27.578  32.223   8.823  1.00  0.92           C  
ATOM    557  CD2 LEU A  68     -27.561  32.530  11.313  1.00  0.92           C  
ATOM    558  N   SER A  69     -30.294  28.542  11.928  1.00  0.93           N  
ATOM    559  CA  SER A  69     -31.320  27.507  11.852  1.00  0.95           C  
ATOM    560  C   SER A  69     -31.538  27.048  10.415  1.00  0.95           C  
ATOM    561  CB  SER A  69     -32.638  28.014  12.440  1.00  0.94           C  
ATOM    562  O   SER A  69     -31.811  27.864   9.532  1.00  0.94           O  
ATOM    563  OG  SER A  69     -33.596  26.972  12.498  1.00  0.93           O  
ATOM    564  N   GLY A  70     -31.354  25.776  10.188  1.00  0.95           N  
ATOM    565  CA  GLY A  70     -31.572  25.170   8.884  1.00  0.96           C  
ATOM    566  C   GLY A  70     -30.372  25.290   7.963  1.00  0.96           C  
ATOM    567  O   GLY A  70     -30.411  24.829   6.820  1.00  0.96           O  
ATOM    568  N   GLU A  71     -29.242  25.742   8.393  1.00  0.94           N  
ATOM    569  CA  GLU A  71     -28.062  26.083   7.604  1.00  0.95           C  
ATOM    570  C   GLU A  71     -27.417  24.835   7.008  1.00  0.95           C  
ATOM    571  CB  GLU A  71     -27.045  26.843   8.459  1.00  0.95           C  
ATOM    572  O   GLU A  71     -27.158  24.779   5.804  1.00  0.93           O  
ATOM    573  CG  GLU A  71     -25.838  27.344   7.679  1.00  0.95           C  
ATOM    574  CD  GLU A  71     -24.943  28.269   8.488  1.00  0.92           C  
ATOM    575  OE1 GLU A  71     -25.293  28.595   9.645  1.00  0.93           O  
ATOM    576  OE2 GLU A  71     -23.882  28.673   7.960  1.00  0.94           O  
ATOM    577  N   ALA A  72     -27.322  23.766   7.875  1.00  0.96           N  
ATOM    578  CA  ALA A  72     -26.741  22.515   7.395  1.00  0.97           C  
ATOM    579  C   ALA A  72     -27.572  21.924   6.260  1.00  0.97           C  
ATOM    580  CB  ALA A  72     -26.619  21.512   8.540  1.00  0.96           C  
ATOM    581  O   ALA A  72     -27.024  21.462   5.256  1.00  0.96           O  
ATOM    582  N   THR A  73     -28.856  21.995   6.384  1.00  0.95           N  
ATOM    583  CA  THR A  73     -29.780  21.528   5.357  1.00  0.96           C  
ATOM    584  C   THR A  73     -29.692  22.407   4.112  1.00  0.96           C  
ATOM    585  CB  THR A  73     -31.230  21.511   5.875  1.00  0.95           C  
ATOM    586  O   THR A  73     -29.704  21.902   2.987  1.00  0.96           O  
ATOM    587  CG2 THR A  73     -32.185  20.964   4.819  1.00  0.92           C  
ATOM    588  OG1 THR A  73     -31.304  20.685   7.044  1.00  0.94           O  
ATOM    589  N   PHE A  74     -29.569  23.652   4.235  1.00  0.95           N  
ATOM    590  CA  PHE A  74     -29.391  24.590   3.134  1.00  0.96           C  
ATOM    591  C   PHE A  74     -28.084  24.322   2.398  1.00  0.96           C  
ATOM    592  CB  PHE A  74     -29.418  26.034   3.647  1.00  0.96           C  
ATOM    593  O   PHE A  74     -28.082  24.102   1.185  1.00  0.95           O  
ATOM    594  CG  PHE A  74     -29.096  27.058   2.593  1.00  0.96           C  
ATOM    595  CD1 PHE A  74     -30.094  27.566   1.769  1.00  0.96           C  
ATOM    596  CD2 PHE A  74     -27.795  27.515   2.426  1.00  0.96           C  
ATOM    597  CE1 PHE A  74     -29.798  28.514   0.792  1.00  0.96           C  
ATOM    598  CE2 PHE A  74     -27.492  28.462   1.452  1.00  0.95           C  
ATOM    599  CZ  PHE A  74     -28.495  28.960   0.636  1.00  0.95           C  
ATOM    600  N   ALA A  75     -26.986  24.193   3.112  1.00  0.97           N  
ATOM    601  CA  ALA A  75     -25.658  23.984   2.540  1.00  0.97           C  
ATOM    602  C   ALA A  75     -25.621  22.717   1.690  1.00  0.97           C  
ATOM    603  CB  ALA A  75     -24.608  23.911   3.645  1.00  0.97           C  
ATOM    604  O   ALA A  75     -25.136  22.736   0.557  1.00  0.96           O  
ATOM    605  N   VAL A  76     -26.284  21.673   2.190  1.00  0.96           N  
ATOM    606  CA  VAL A  76     -26.312  20.399   1.479  1.00  0.97           C  
ATOM    607  C   VAL A  76     -27.209  20.513   0.248  1.00  0.96           C  
ATOM    608  CB  VAL A  76     -26.802  19.252   2.391  1.00  0.96           C  
ATOM    609  O   VAL A  76     -26.873  20.001  -0.822  1.00  0.95           O  
ATOM    610  CG1 VAL A  76     -26.983  17.964   1.588  1.00  0.94           C  
ATOM    611  CG2 VAL A  76     -25.824  19.033   3.544  1.00  0.94           C  
ATOM    612  N   SER A  77     -28.293  21.158   0.378  1.00  0.95           N  
ATOM    613  CA  SER A  77     -29.214  21.348  -0.738  1.00  0.96           C  
ATOM    614  C   SER A  77     -28.605  22.242  -1.812  1.00  0.96           C  
ATOM    615  CB  SER A  77     -30.532  21.950  -0.248  1.00  0.95           C  
ATOM    616  O   SER A  77     -28.749  21.971  -3.007  1.00  0.95           O  
ATOM    617  OG  SER A  77     -31.457  22.072  -1.315  1.00  0.86           O  
ATOM    618  N   ASP A  78     -27.848  23.241  -1.423  1.00  0.96           N  
ATOM    619  CA  ASP A  78     -27.212  24.172  -2.350  1.00  0.96           C  
ATOM    620  C   ASP A  78     -26.021  23.523  -3.051  1.00  0.96           C  
ATOM    621  CB  ASP A  78     -26.765  25.438  -1.617  1.00  0.96           C  
ATOM    622  O   ASP A  78     -25.927  23.550  -4.280  1.00  0.95           O  
ATOM    623  CG  ASP A  78     -26.412  26.576  -2.559  1.00  0.93           C  
ATOM    624  OD1 ASP A  78     -27.243  26.933  -3.422  1.00  0.93           O  
ATOM    625  OD2 ASP A  78     -25.293  27.120  -2.438  1.00  0.93           O  
ATOM    626  N   ALA A  79     -25.261  22.766  -2.315  1.00  0.97           N  
ATOM    627  CA  ALA A  79     -24.150  22.002  -2.877  1.00  0.97           C  
ATOM    628  C   ALA A  79     -24.642  21.008  -3.925  1.00  0.96           C  
ATOM    629  CB  ALA A  79     -23.393  21.271  -1.770  1.00  0.96           C  
ATOM    630  O   ALA A  79     -24.051  20.887  -5.001  1.00  0.94           O  
ATOM    631  N   GLN A  80     -25.782  20.419  -3.663  1.00  0.94           N  
ATOM    632  CA  GLN A  80     -26.429  19.534  -4.625  1.00  0.94           C  
ATOM    633  C   GLN A  80     -26.887  20.304  -5.861  1.00  0.93           C  
ATOM    634  CB  GLN A  80     -27.619  18.819  -3.982  1.00  0.92           C  
ATOM    635  O   GLN A  80     -26.704  19.843  -6.989  1.00  0.93           O  
ATOM    636  CG  GLN A  80     -28.294  17.805  -4.896  1.00  0.84           C  
ATOM    637  CD  GLN A  80     -29.418  17.053  -4.208  1.00  0.80           C  
ATOM    638  NE2 GLN A  80     -30.020  16.106  -4.920  1.00  0.84           N  
ATOM    639  OE1 GLN A  80     -29.743  17.320  -3.047  1.00  0.87           O  
ATOM    640  N   SER A  81     -27.398  21.391  -5.686  1.00  0.95           N  
ATOM    641  CA  SER A  81     -27.951  22.182  -6.780  1.00  0.95           C  
ATOM    642  C   SER A  81     -26.846  22.758  -7.659  1.00  0.94           C  
ATOM    643  CB  SER A  81     -28.823  23.314  -6.236  1.00  0.94           C  
ATOM    644  O   SER A  81     -27.062  23.023  -8.844  1.00  0.92           O  
ATOM    645  OG  SER A  81     -28.023  24.399  -5.797  1.00  0.87           O  
ATOM    646  N   LEU A  82     -25.598  22.841  -7.162  1.00  0.95           N  
ATOM    647  CA  LEU A  82     -24.416  23.349  -7.851  1.00  0.95           C  
ATOM    648  C   LEU A  82     -23.636  22.212  -8.502  1.00  0.91           C  
ATOM    649  CB  LEU A  82     -23.514  24.111  -6.877  1.00  0.95           C  
ATOM    650  O   LEU A  82     -22.654  22.452  -9.208  1.00  0.86           O  
ATOM    651  CG  LEU A  82     -23.979  25.512  -6.476  1.00  0.96           C  
ATOM    652  CD1 LEU A  82     -23.137  26.039  -5.319  1.00  0.94           C  
ATOM    653  CD2 LEU A  82     -23.913  26.460  -7.669  1.00  0.93           C  
ATOM    654  N   GLY A  83     -24.110  20.937  -8.281  1.00  0.91           N  
ATOM    655  CA  GLY A  83     -23.573  19.761  -8.949  1.00  0.91           C  
ATOM    656  C   GLY A  83     -22.390  19.151  -8.222  1.00  0.90           C  
ATOM    657  O   GLY A  83     -21.607  18.406  -8.815  1.00  0.87           O  
ATOM    658  N   LEU A  84     -22.166  19.365  -6.913  1.00  0.95           N  
ATOM    659  CA  LEU A  84     -21.180  18.646  -6.114  1.00  0.94           C  
ATOM    660  C   LEU A  84     -21.465  17.148  -6.119  1.00  0.92           C  
ATOM    661  CB  LEU A  84     -21.169  19.170  -4.676  1.00  0.95           C  
ATOM    662  O   LEU A  84     -22.607  16.728  -5.921  1.00  0.88           O  
ATOM    663  CG  LEU A  84     -19.960  18.785  -3.822  1.00  0.94           C  
ATOM    664  CD1 LEU A  84     -18.723  19.550  -4.280  1.00  0.92           C  
ATOM    665  CD2 LEU A  84     -20.241  19.046  -2.346  1.00  0.91           C  
ATOM    666  N   THR A  85     -20.537  16.347  -6.377  1.00  0.89           N  
ATOM    667  CA  THR A  85     -20.710  14.908  -6.543  1.00  0.89           C  
ATOM    668  C   THR A  85     -20.227  14.159  -5.305  1.00  0.89           C  
ATOM    669  CB  THR A  85     -19.955  14.395  -7.784  1.00  0.87           C  
ATOM    670  O   THR A  85     -19.435  14.688  -4.522  1.00  0.88           O  
ATOM    671  CG2 THR A  85     -20.291  15.227  -9.016  1.00  0.82           C  
ATOM    672  OG1 THR A  85     -18.544  14.468  -7.541  1.00  0.86           O  
ATOM    673  N   PRO A  86     -20.612  12.876  -5.041  1.00  0.84           N  
ATOM    674  CA  PRO A  86     -20.186  12.078  -3.890  1.00  0.85           C  
ATOM    675  C   PRO A  86     -18.675  11.867  -3.844  1.00  0.83           C  
ATOM    676  CB  PRO A  86     -20.917  10.748  -4.093  1.00  0.82           C  
ATOM    677  O   PRO A  86     -18.130  11.502  -2.799  1.00  0.80           O  
ATOM    678  CG  PRO A  86     -22.176  11.110  -4.814  1.00  0.83           C  
ATOM    679  CD  PRO A  86     -21.863  12.197  -5.802  1.00  0.83           C  
ATOM    680  N   SER A  87     -17.981  12.153  -4.904  1.00  0.86           N  
ATOM    681  CA  SER A  87     -16.534  11.975  -4.983  1.00  0.87           C  
ATOM    682  C   SER A  87     -15.797  13.221  -4.503  1.00  0.87           C  
ATOM    683  CB  SER A  87     -16.112  11.644  -6.415  1.00  0.84           C  
ATOM    684  O   SER A  87     -14.600  13.168  -4.215  1.00  0.86           O  
ATOM    685  OG  SER A  87     -16.505  12.673  -7.306  1.00  0.78           O  
ATOM    686  N   GLN A  88     -16.426  14.338  -4.391  1.00  0.91           N  
ATOM    687  CA  GLN A  88     -15.845  15.621  -4.010  1.00  0.93           C  
ATOM    688  C   GLN A  88     -15.972  15.858  -2.507  1.00  0.94           C  
ATOM    689  CB  GLN A  88     -16.510  16.763  -4.779  1.00  0.92           C  
ATOM    690  O   GLN A  88     -16.820  15.253  -1.848  1.00  0.93           O  
ATOM    691  CG  GLN A  88     -16.146  16.803  -6.257  1.00  0.91           C  
ATOM    692  CD  GLN A  88     -17.045  17.726  -7.059  1.00  0.89           C  
ATOM    693  NE2 GLN A  88     -16.448  18.728  -7.696  1.00  0.91           N  
ATOM    694  OE1 GLN A  88     -18.265  17.540  -7.105  1.00  0.90           O  
ATOM    695  N   TYR A  89     -15.124  16.655  -1.962  1.00  0.94           N  
ATOM    696  CA  TYR A  89     -15.172  17.077  -0.567  1.00  0.95           C  
ATOM    697  C   TYR A  89     -16.096  18.277  -0.392  1.00  0.96           C  
ATOM    698  CB  TYR A  89     -13.768  17.421  -0.060  1.00  0.95           C  
ATOM    699  O   TYR A  89     -16.160  19.151  -1.260  1.00  0.96           O  
ATOM    700  CG  TYR A  89     -12.879  16.217   0.129  1.00  0.95           C  
ATOM    701  CD1 TYR A  89     -12.822  15.553   1.353  1.00  0.93           C  
ATOM    702  CD2 TYR A  89     -12.094  15.739  -0.915  1.00  0.93           C  
ATOM    703  CE1 TYR A  89     -12.003  14.444   1.532  1.00  0.93           C  
ATOM    704  CE2 TYR A  89     -11.270  14.631  -0.746  1.00  0.93           C  
ATOM    705  OH  TYR A  89     -10.419  12.893   0.650  1.00  0.90           O  
ATOM    706  CZ  TYR A  89     -11.232  13.991   0.478  1.00  0.93           C  
ATOM    707  N   PHE A  90     -16.839  18.267   0.665  1.00  0.97           N  
ATOM    708  CA  PHE A  90     -17.592  19.412   1.163  1.00  0.97           C  
ATOM    709  C   PHE A  90     -17.100  19.824   2.545  1.00  0.97           C  
ATOM    710  CB  PHE A  90     -19.089  19.091   1.212  1.00  0.97           C  
ATOM    711  O   PHE A  90     -17.283  19.090   3.519  1.00  0.97           O  
ATOM    712  CG  PHE A  90     -19.966  20.307   1.345  1.00  0.97           C  
ATOM    713  CD1 PHE A  90     -19.480  21.570   1.029  1.00  0.95           C  
ATOM    714  CD2 PHE A  90     -21.277  20.187   1.787  1.00  0.95           C  
ATOM    715  CE1 PHE A  90     -20.290  22.697   1.151  1.00  0.95           C  
ATOM    716  CE2 PHE A  90     -22.092  21.308   1.912  1.00  0.95           C  
ATOM    717  CZ  PHE A  90     -21.596  22.562   1.594  1.00  0.95           C  
ATOM    718  N   PHE A  91     -16.319  20.956   2.629  1.00  0.98           N  
ATOM    719  CA  PHE A  91     -15.666  21.444   3.838  1.00  0.98           C  
ATOM    720  C   PHE A  91     -16.591  22.372   4.616  1.00  0.98           C  
ATOM    721  CB  PHE A  91     -14.364  22.172   3.490  1.00  0.98           C  
ATOM    722  O   PHE A  91     -17.322  23.168   4.023  1.00  0.97           O  
ATOM    723  CG  PHE A  91     -13.323  21.286   2.859  1.00  0.98           C  
ATOM    724  CD1 PHE A  91     -12.381  20.631   3.642  1.00  0.97           C  
ATOM    725  CD2 PHE A  91     -13.288  21.109   1.482  1.00  0.97           C  
ATOM    726  CE1 PHE A  91     -11.416  19.811   3.061  1.00  0.97           C  
ATOM    727  CE2 PHE A  91     -12.327  20.291   0.894  1.00  0.97           C  
ATOM    728  CZ  PHE A  91     -11.392  19.644   1.685  1.00  0.96           C  
ATOM    729  N   LEU A  92     -16.570  22.228   5.883  1.00  0.98           N  
ATOM    730  CA  LEU A  92     -17.146  23.221   6.783  1.00  0.98           C  
ATOM    731  C   LEU A  92     -16.090  24.225   7.234  1.00  0.98           C  
ATOM    732  CB  LEU A  92     -17.773  22.540   8.003  1.00  0.98           C  
ATOM    733  O   LEU A  92     -15.125  23.856   7.907  1.00  0.97           O  
ATOM    734  CG  LEU A  92     -18.618  23.430   8.916  1.00  0.97           C  
ATOM    735  CD1 LEU A  92     -19.884  23.879   8.195  1.00  0.96           C  
ATOM    736  CD2 LEU A  92     -18.963  22.695  10.207  1.00  0.96           C  
ATOM    737  N   ASP A  93     -16.214  25.470   6.818  1.00  0.98           N  
ATOM    738  CA  ASP A  93     -15.374  26.585   7.244  1.00  0.98           C  
ATOM    739  C   ASP A  93     -15.879  27.185   8.554  1.00  0.97           C  
ATOM    740  CB  ASP A  93     -15.321  27.663   6.159  1.00  0.97           C  
ATOM    741  O   ASP A  93     -16.971  27.755   8.602  1.00  0.96           O  
ATOM    742  CG  ASP A  93     -14.449  28.846   6.540  1.00  0.95           C  
ATOM    743  OD1 ASP A  93     -13.967  28.903   7.692  1.00  0.93           O  
ATOM    744  OD2 ASP A  93     -14.244  29.731   5.681  1.00  0.93           O  
ATOM    745  N   MET A  94     -15.116  26.994   9.643  1.00  0.97           N  
ATOM    746  CA  MET A  94     -15.418  27.400  11.013  1.00  0.96           C  
ATOM    747  C   MET A  94     -14.503  28.536  11.459  1.00  0.92           C  
ATOM    748  CB  MET A  94     -15.282  26.213  11.969  1.00  0.95           C  
ATOM    749  O   MET A  94     -13.676  28.357  12.354  1.00  0.86           O  
ATOM    750  CG  MET A  94     -16.225  25.062  11.655  1.00  0.91           C  
ATOM    751  SD  MET A  94     -16.377  23.879  13.050  1.00  0.93           S  
ATOM    752  CE  MET A  94     -17.288  24.902  14.240  1.00  0.87           C  
ATOM    753  N   GLU A  95     -14.707  29.775  10.863  1.00  0.95           N  
ATOM    754  CA  GLU A  95     -13.866  30.918  11.206  1.00  0.94           C  
ATOM    755  C   GLU A  95     -14.699  32.074  11.749  1.00  0.92           C  
ATOM    756  CB  GLU A  95     -13.060  31.376   9.988  1.00  0.92           C  
ATOM    757  O   GLU A  95     -14.152  33.064  12.241  1.00  0.87           O  
ATOM    758  CG  GLU A  95     -11.943  30.421   9.594  1.00  0.84           C  
ATOM    759  CD  GLU A  95     -10.973  31.015   8.585  1.00  0.80           C  
ATOM    760  OE1 GLU A  95     -11.387  31.295   7.437  1.00  0.80           O  
ATOM    761  OE2 GLU A  95      -9.789  31.201   8.945  1.00  0.80           O  
ATOM    762  N   ASP A  96     -15.981  31.982  11.735  1.00  0.89           N  
ATOM    763  CA  ASP A  96     -16.806  33.091  12.205  1.00  0.89           C  
ATOM    764  C   ASP A  96     -16.672  33.273  13.716  1.00  0.85           C  
ATOM    765  CB  ASP A  96     -18.273  32.865  11.832  1.00  0.86           C  
ATOM    766  O   ASP A  96     -16.762  32.305  14.474  1.00  0.81           O  
ATOM    767  CG  ASP A  96     -19.143  34.084  12.080  1.00  0.83           C  
ATOM    768  OD1 ASP A  96     -19.705  34.216  13.189  1.00  0.82           O  
ATOM    769  OD2 ASP A  96     -19.270  34.919  11.158  1.00  0.83           O  
ATOM    770  N   SER A  97     -16.551  34.501  14.087  1.00  0.86           N  
ATOM    771  CA  SER A  97     -16.301  34.911  15.465  1.00  0.88           C  
ATOM    772  C   SER A  97     -17.554  34.762  16.322  1.00  0.85           C  
ATOM    773  CB  SER A  97     -15.810  36.358  15.513  1.00  0.84           C  
ATOM    774  O   SER A  97     -17.488  34.858  17.549  1.00  0.83           O  
ATOM    775  OG  SER A  97     -16.760  37.232  14.926  1.00  0.84           O  
ATOM    776  N   THR A  98     -18.684  34.472  15.672  1.00  0.85           N  
ATOM    777  CA  THR A  98     -19.951  34.400  16.390  1.00  0.86           C  
ATOM    778  C   THR A  98     -20.312  32.952  16.706  1.00  0.84           C  
ATOM    779  CB  THR A  98     -21.089  35.051  15.582  1.00  0.82           C  
ATOM    780  O   THR A  98     -21.338  32.686  17.336  1.00  0.81           O  
ATOM    781  CG2 THR A  98     -20.719  36.467  15.153  1.00  0.80           C  
ATOM    782  OG1 THR A  98     -21.349  34.263  14.414  1.00  0.80           O  
ATOM    783  N   LEU A  99     -19.479  31.959  16.243  1.00  0.89           N  
ATOM    784  CA  LEU A  99     -19.702  30.547  16.537  1.00  0.89           C  
ATOM    785  C   LEU A  99     -19.658  30.292  18.039  1.00  0.84           C  
ATOM    786  CB  LEU A  99     -18.657  29.681  15.829  1.00  0.87           C  
ATOM    787  O   LEU A  99     -18.827  30.865  18.747  1.00  0.80           O  
ATOM    788  CG  LEU A  99     -18.719  29.655  14.301  1.00  0.86           C  
ATOM    789  CD1 LEU A  99     -17.611  28.771  13.740  1.00  0.83           C  
ATOM    790  CD2 LEU A  99     -20.086  29.171  13.830  1.00  0.83           C  
ATOM    791  N   SER A 100     -20.652  29.557  18.549  1.00  0.85           N  
ATOM    792  CA  SER A 100     -20.701  29.105  19.936  1.00  0.86           C  
ATOM    793  C   SER A 100     -19.455  28.306  20.302  1.00  0.84           C  
ATOM    794  CB  SER A 100     -21.951  28.257  20.180  1.00  0.80           C  
ATOM    795  O   SER A 100     -18.724  27.849  19.421  1.00  0.80           O  
ATOM    796  OG  SER A 100     -21.827  26.989  19.560  1.00  0.69           O  
ATOM    797  N   SER A 101     -19.228  28.013  21.537  1.00  0.88           N  
ATOM    798  CA  SER A 101     -18.018  27.371  22.039  1.00  0.89           C  
ATOM    799  C   SER A 101     -18.006  25.881  21.712  1.00  0.89           C  
ATOM    800  CB  SER A 101     -17.892  27.570  23.550  1.00  0.84           C  
ATOM    801  O   SER A 101     -16.976  25.218  21.849  1.00  0.86           O  
ATOM    802  OG  SER A 101     -19.081  27.172  24.211  1.00  0.80           O  
ATOM    803  N   ASP A 102     -19.129  25.381  21.270  1.00  0.92           N  
ATOM    804  CA  ASP A 102     -19.192  23.945  21.017  1.00  0.93           C  
ATOM    805  C   ASP A 102     -19.080  23.645  19.525  1.00  0.93           C  
ATOM    806  CB  ASP A 102     -20.491  23.359  21.576  1.00  0.90           C  
ATOM    807  O   ASP A 102     -20.063  23.263  18.887  1.00  0.92           O  
ATOM    808  CG  ASP A 102     -20.476  21.842  21.642  1.00  0.89           C  
ATOM    809  OD1 ASP A 102     -19.598  21.212  21.013  1.00  0.90           O  
ATOM    810  OD2 ASP A 102     -21.352  21.270  22.326  1.00  0.88           O  
ATOM    811  N   TRP A 103     -17.878  23.795  18.904  1.00  0.90           N  
ATOM    812  CA  TRP A 103     -17.529  23.627  17.497  1.00  0.94           C  
ATOM    813  C   TRP A 103     -17.716  22.179  17.059  1.00  0.92           C  
ATOM    814  CB  TRP A 103     -16.085  24.068  17.244  1.00  0.90           C  
ATOM    815  O   TRP A 103     -18.164  21.915  15.940  1.00  0.88           O  
ATOM    816  CG  TRP A 103     -15.883  25.553  17.300  1.00  0.82           C  
ATOM    817  CD1 TRP A 103     -16.455  26.430  18.179  1.00  0.74           C  
ATOM    818  CD2 TRP A 103     -15.052  26.335  16.436  1.00  0.77           C  
ATOM    819  CE2 TRP A 103     -15.168  27.680  16.850  1.00  0.80           C  
ATOM    820  CE3 TRP A 103     -14.219  26.028  15.352  1.00  0.75           C  
ATOM    821  NE1 TRP A 103     -16.029  27.711  17.914  1.00  0.79           N  
ATOM    822  CH2 TRP A 103     -13.673  28.390  15.158  1.00  0.81           C  
ATOM    823  CZ2 TRP A 103     -14.481  28.718  16.216  1.00  0.80           C  
ATOM    824  CZ3 TRP A 103     -13.536  27.062  14.723  1.00  0.80           C  
ATOM    825  N   SER A 104     -17.481  21.264  17.998  1.00  0.93           N  
ATOM    826  CA  SER A 104     -17.664  19.846  17.706  1.00  0.94           C  
ATOM    827  C   SER A 104     -19.131  19.520  17.448  1.00  0.95           C  
ATOM    828  CB  SER A 104     -17.137  18.988  18.857  1.00  0.91           C  
ATOM    829  O   SER A 104     -19.460  18.844  16.470  1.00  0.94           O  
ATOM    830  OG  SER A 104     -17.185  17.612  18.522  1.00  0.80           O  
ATOM    831  N   ALA A 105     -19.993  20.046  18.214  1.00  0.94           N  
ATOM    832  CA  ALA A 105     -21.422  19.799  18.034  1.00  0.95           C  
ATOM    833  C   ALA A 105     -21.933  20.449  16.752  1.00  0.95           C  
ATOM    834  CB  ALA A 105     -22.207  20.313  19.238  1.00  0.93           C  
ATOM    835  O   ALA A 105     -22.788  19.888  16.062  1.00  0.95           O  
ATOM    836  N   GLN A 106     -21.373  21.563  16.343  1.00  0.95           N  
ATOM    837  CA  GLN A 106     -21.724  22.247  15.103  1.00  0.96           C  
ATOM    838  C   GLN A 106     -21.219  21.477  13.887  1.00  0.96           C  
ATOM    839  CB  GLN A 106     -21.160  23.669  15.095  1.00  0.94           C  
ATOM    840  O   GLN A 106     -21.971  21.237  12.940  1.00  0.96           O  
ATOM    841  CG  GLN A 106     -21.813  24.595  16.112  1.00  0.90           C  
ATOM    842  CD  GLN A 106     -21.223  25.993  16.096  1.00  0.87           C  
ATOM    843  NE2 GLN A 106     -20.782  26.464  17.258  1.00  0.88           N  
ATOM    844  OE1 GLN A 106     -21.164  26.644  15.048  1.00  0.88           O  
ATOM    845  N   PHE A 107     -20.035  20.978  13.983  1.00  0.96           N  
ATOM    846  CA  PHE A 107     -19.473  20.132  12.937  1.00  0.97           C  
ATOM    847  C   PHE A 107     -20.269  18.840  12.800  1.00  0.96           C  
ATOM    848  CB  PHE A 107     -18.004  19.815  13.232  1.00  0.96           C  
ATOM    849  O   PHE A 107     -20.616  18.433  11.689  1.00  0.95           O  
ATOM    850  CG  PHE A 107     -17.363  18.906  12.218  1.00  0.97           C  
ATOM    851  CD1 PHE A 107     -16.951  19.397  10.985  1.00  0.96           C  
ATOM    852  CD2 PHE A 107     -17.174  17.559  12.498  1.00  0.96           C  
ATOM    853  CE1 PHE A 107     -16.358  18.558  10.045  1.00  0.96           C  
ATOM    854  CE2 PHE A 107     -16.582  16.714  11.563  1.00  0.95           C  
ATOM    855  CZ  PHE A 107     -16.176  17.215  10.337  1.00  0.95           C  
ATOM    856  N   GLU A 108     -20.732  18.228  13.933  1.00  0.95           N  
ATOM    857  CA  GLU A 108     -21.543  17.015  13.898  1.00  0.95           C  
ATOM    858  C   GLU A 108     -22.928  17.294  13.320  1.00  0.94           C  
ATOM    859  CB  GLU A 108     -21.670  16.412  15.299  1.00  0.93           C  
ATOM    860  O   GLU A 108     -23.494  16.454  12.619  1.00  0.94           O  
ATOM    861  CG  GLU A 108     -20.407  15.714  15.785  1.00  0.89           C  
ATOM    862  CD  GLU A 108     -19.982  14.556  14.896  1.00  0.87           C  
ATOM    863  OE1 GLU A 108     -20.859  13.912  14.277  1.00  0.88           O  
ATOM    864  OE2 GLU A 108     -18.762  14.289  14.820  1.00  0.89           O  
ATOM    865  N   SER A 109     -23.421  18.437  13.527  1.00  0.95           N  
ATOM    866  CA  SER A 109     -24.673  18.845  12.900  1.00  0.95           C  
ATOM    867  C   SER A 109     -24.530  18.930  11.384  1.00  0.96           C  
ATOM    868  CB  SER A 109     -25.137  20.193  13.453  1.00  0.94           C  
ATOM    869  O   SER A 109     -25.345  18.374  10.645  1.00  0.95           O  
ATOM    870  OG  SER A 109     -26.397  20.552  12.913  1.00  0.89           O  
ATOM    871  N   PHE A 110     -23.495  19.501  10.869  1.00  0.95           N  
ATOM    872  CA  PHE A 110     -23.193  19.609   9.446  1.00  0.96           C  
ATOM    873  C   PHE A 110     -22.897  18.238   8.850  1.00  0.95           C  
ATOM    874  CB  PHE A 110     -22.005  20.548   9.218  1.00  0.96           C  
ATOM    875  O   PHE A 110     -23.489  17.853   7.840  1.00  0.94           O  
ATOM    876  CG  PHE A 110     -21.662  20.752   7.766  1.00  0.96           C  
ATOM    877  CD1 PHE A 110     -22.484  21.513   6.944  1.00  0.94           C  
ATOM    878  CD2 PHE A 110     -20.518  20.181   7.224  1.00  0.94           C  
ATOM    879  CE1 PHE A 110     -22.169  21.703   5.600  1.00  0.95           C  
ATOM    880  CE2 PHE A 110     -20.197  20.367   5.883  1.00  0.94           C  
ATOM    881  CZ  PHE A 110     -21.024  21.127   5.072  1.00  0.94           C  
ATOM    882  N   ARG A 111     -22.136  17.445   9.538  1.00  0.96           N  
ATOM    883  CA  ARG A 111     -21.811  16.080   9.137  1.00  0.96           C  
ATOM    884  C   ARG A 111     -23.069  15.224   9.036  1.00  0.94           C  
ATOM    885  CB  ARG A 111     -20.826  15.450  10.125  1.00  0.94           C  
ATOM    886  O   ARG A 111     -23.253  14.495   8.059  1.00  0.93           O  
ATOM    887  CG  ARG A 111     -20.402  14.037   9.756  1.00  0.89           C  
ATOM    888  CD  ARG A 111     -19.387  13.477  10.742  1.00  0.85           C  
ATOM    889  NE  ARG A 111     -19.035  12.096  10.427  1.00  0.86           N  
ATOM    890  NH1 ARG A 111     -17.739  11.778  12.313  1.00  0.83           N  
ATOM    891  NH2 ARG A 111     -18.003  10.078  10.798  1.00  0.81           N  
ATOM    892  CZ  ARG A 111     -18.260  11.320  11.180  1.00  0.82           C  
ATOM    893  N   SER A 112     -23.926  15.325  10.028  1.00  0.95           N  
ATOM    894  CA  SER A 112     -25.195  14.605  10.040  1.00  0.95           C  
ATOM    895  C   SER A 112     -26.068  15.003   8.855  1.00  0.93           C  
ATOM    896  CB  SER A 112     -25.946  14.864  11.347  1.00  0.93           C  
ATOM    897  O   SER A 112     -26.758  14.162   8.275  1.00  0.92           O  
ATOM    898  OG  SER A 112     -25.219  14.358  12.454  1.00  0.88           O  
ATOM    899  N   ALA A 113     -26.020  16.239   8.382  1.00  0.95           N  
ATOM    900  CA  ALA A 113     -26.804  16.721   7.248  1.00  0.95           C  
ATOM    901  C   ALA A 113     -26.206  16.248   5.926  1.00  0.94           C  
ATOM    902  CB  ALA A 113     -26.893  18.245   7.272  1.00  0.94           C  
ATOM    903  O   ALA A 113     -26.937  15.932   4.985  1.00  0.93           O  
ATOM    904  N   ILE A 114     -24.888  16.114   5.832  1.00  0.95           N  
ATOM    905  CA  ILE A 114     -24.178  15.598   4.667  1.00  0.94           C  
ATOM    906  C   ILE A 114     -24.446  14.102   4.519  1.00  0.91           C  
ATOM    907  CB  ILE A 114     -22.659  15.862   4.767  1.00  0.93           C  
ATOM    908  O   ILE A 114     -24.769  13.627   3.428  1.00  0.87           O  
ATOM    909  CG1 ILE A 114     -22.358  17.345   4.523  1.00  0.88           C  
ATOM    910  CG2 ILE A 114     -21.890  14.977   3.781  1.00  0.88           C  
ATOM    911  CD1 ILE A 114     -20.902  17.728   4.756  1.00  0.85           C  
ATOM    912  N   GLY A 115     -24.466  13.252   5.707  1.00  0.90           N  
ATOM    913  CA  GLY A 115     -24.472  11.799   5.650  1.00  0.89           C  
ATOM    914  C   GLY A 115     -23.334  11.229   4.823  1.00  0.86           C  
ATOM    915  O   GLY A 115     -22.189  11.667   4.949  1.00  0.81           O  
ATOM    916  N   ASP A 116     -23.788  10.361   3.867  1.00  0.84           N  
ATOM    917  CA  ASP A 116     -22.877   9.695   2.942  1.00  0.84           C  
ATOM    918  C   ASP A 116     -22.881  10.379   1.578  1.00  0.83           C  
ATOM    919  CB  ASP A 116     -23.250   8.218   2.791  1.00  0.78           C  
ATOM    920  O   ASP A 116     -22.389   9.820   0.595  1.00  0.81           O  
ATOM    921  CG  ASP A 116     -23.129   7.440   4.090  1.00  0.71           C  
ATOM    922  OD1 ASP A 116     -22.230   7.746   4.903  1.00  0.71           O  
ATOM    923  OD2 ASP A 116     -23.938   6.511   4.300  1.00  0.77           O  
ATOM    924  N   LYS A 117     -23.363  11.519   1.442  1.00  0.87           N  
ATOM    925  CA  LYS A 117     -23.582  12.155   0.146  1.00  0.88           C  
ATOM    926  C   LYS A 117     -22.272  12.677  -0.439  1.00  0.87           C  
ATOM    927  CB  LYS A 117     -24.592  13.297   0.271  1.00  0.88           C  
ATOM    928  O   LYS A 117     -22.088  12.679  -1.658  1.00  0.85           O  
ATOM    929  CG  LYS A 117     -26.012  12.838   0.565  1.00  0.86           C  
ATOM    930  CD  LYS A 117     -26.940  14.019   0.821  1.00  0.82           C  
ATOM    931  CE  LYS A 117     -28.338  13.558   1.210  1.00  0.84           C  
ATOM    932  NZ  LYS A 117     -29.178  14.692   1.699  1.00  0.86           N  
ATOM    933  N   TYR A 118     -21.369  13.162   0.414  1.00  0.91           N  
ATOM    934  CA  TYR A 118     -20.093  13.754   0.027  1.00  0.93           C  
ATOM    935  C   TYR A 118     -18.979  13.313   0.968  1.00  0.91           C  
ATOM    936  CB  TYR A 118     -20.192  15.283   0.015  1.00  0.93           C  
ATOM    937  O   TYR A 118     -19.239  12.921   2.107  1.00  0.89           O  
ATOM    938  CG  TYR A 118     -21.419  15.807  -0.690  1.00  0.94           C  
ATOM    939  CD1 TYR A 118     -21.638  15.540  -2.040  1.00  0.92           C  
ATOM    940  CD2 TYR A 118     -22.361  16.570  -0.010  1.00  0.92           C  
ATOM    941  CE1 TYR A 118     -22.766  16.022  -2.695  1.00  0.93           C  
ATOM    942  CE2 TYR A 118     -23.493  17.058  -0.654  1.00  0.93           C  
ATOM    943  OH  TYR A 118     -24.806  17.259  -2.637  1.00  0.90           O  
ATOM    944  CZ  TYR A 118     -23.687  16.779  -1.994  1.00  0.93           C  
ATOM    945  N   LYS A 119     -17.780  13.421   0.510  1.00  0.91           N  
ATOM    946  CA  LYS A 119     -16.648  13.363   1.430  1.00  0.93           C  
ATOM    947  C   LYS A 119     -16.592  14.607   2.312  1.00  0.94           C  
ATOM    948  CB  LYS A 119     -15.337  13.207   0.659  1.00  0.91           C  
ATOM    949  O   LYS A 119     -16.747  15.728   1.823  1.00  0.94           O  
ATOM    950  CG  LYS A 119     -15.254  11.935  -0.172  1.00  0.88           C  
ATOM    951  CD  LYS A 119     -13.954  11.867  -0.962  1.00  0.86           C  
ATOM    952  CE  LYS A 119     -13.891  10.618  -1.831  1.00  0.87           C  
ATOM    953  NZ  LYS A 119     -12.715  10.641  -2.751  1.00  0.86           N  
ATOM    954  N   ILE A 120     -16.353  14.432   3.614  1.00  0.95           N  
ATOM    955  CA  ILE A 120     -16.454  15.548   4.548  1.00  0.96           C  
ATOM    956  C   ILE A 120     -15.060  16.090   4.857  1.00  0.96           C  
ATOM    957  CB  ILE A 120     -17.168  15.130   5.853  1.00  0.94           C  
ATOM    958  O   ILE A 120     -14.111  15.321   5.025  1.00  0.96           O  
ATOM    959  CG1 ILE A 120     -17.426  16.356   6.737  1.00  0.88           C  
ATOM    960  CG2 ILE A 120     -16.347  14.077   6.604  1.00  0.88           C  
ATOM    961  CD1 ILE A 120     -18.468  16.128   7.823  1.00  0.85           C  
ATOM    962  N   GLY A 121     -14.994  17.486   4.921  1.00  0.97           N  
ATOM    963  CA  GLY A 121     -13.808  18.184   5.390  1.00  0.97           C  
ATOM    964  C   GLY A 121     -14.120  19.309   6.358  1.00  0.97           C  
ATOM    965  O   GLY A 121     -15.264  19.763   6.442  1.00  0.97           O  
ATOM    966  N   LEU A 122     -13.102  19.663   7.133  1.00  0.98           N  
ATOM    967  CA  LEU A 122     -13.135  20.770   8.082  1.00  0.98           C  
ATOM    968  C   LEU A 122     -12.062  21.801   7.752  1.00  0.98           C  
ATOM    969  CB  LEU A 122     -12.943  20.256   9.511  1.00  0.97           C  
ATOM    970  O   LEU A 122     -10.889  21.455   7.596  1.00  0.97           O  
ATOM    971  CG  LEU A 122     -12.849  21.319  10.607  1.00  0.96           C  
ATOM    972  CD1 LEU A 122     -14.221  21.931  10.870  1.00  0.94           C  
ATOM    973  CD2 LEU A 122     -12.272  20.720  11.885  1.00  0.94           C  
ATOM    974  N   TYR A 123     -12.447  23.064   7.696  1.00  0.98           N  
ATOM    975  CA  TYR A 123     -11.521  24.191   7.663  1.00  0.98           C  
ATOM    976  C   TYR A 123     -11.575  24.979   8.967  1.00  0.98           C  
ATOM    977  CB  TYR A 123     -11.839  25.114   6.483  1.00  0.98           C  
ATOM    978  O   TYR A 123     -12.657  25.243   9.496  1.00  0.97           O  
ATOM    979  CG  TYR A 123     -10.981  26.355   6.435  1.00  0.97           C  
ATOM    980  CD1 TYR A 123      -9.672  26.303   5.959  1.00  0.95           C  
ATOM    981  CD2 TYR A 123     -11.476  27.581   6.865  1.00  0.94           C  
ATOM    982  CE1 TYR A 123      -8.877  27.443   5.915  1.00  0.95           C  
ATOM    983  CE2 TYR A 123     -10.690  28.728   6.825  1.00  0.94           C  
ATOM    984  OH  TYR A 123      -8.612  29.782   6.307  1.00  0.90           O  
ATOM    985  CZ  TYR A 123      -9.394  28.650   6.348  1.00  0.94           C  
ATOM    986  N   CYS A 124     -10.377  25.324   9.542  1.00  0.98           N  
ATOM    987  CA  CYS A 124     -10.192  26.329  10.582  1.00  0.97           C  
ATOM    988  C   CYS A 124      -8.715  26.654  10.770  1.00  0.97           C  
ATOM    989  CB  CYS A 124     -10.791  25.849  11.904  1.00  0.96           C  
ATOM    990  O   CYS A 124      -7.850  25.969  10.221  1.00  0.96           O  
ATOM    991  SG  CYS A 124     -10.006  24.360  12.560  1.00  0.96           S  
ATOM    992  N   SER A 125      -8.438  27.589  11.548  1.00  0.96           N  
ATOM    993  CA  SER A 125      -7.048  27.859  11.901  1.00  0.96           C  
ATOM    994  C   SER A 125      -6.520  26.828  12.894  1.00  0.96           C  
ATOM    995  CB  SER A 125      -6.906  29.263  12.489  1.00  0.95           C  
ATOM    996  O   SER A 125      -7.299  26.167  13.584  1.00  0.96           O  
ATOM    997  OG  SER A 125      -7.576  29.357  13.735  1.00  0.88           O  
ATOM    998  N   ASP A 126      -5.248  26.680  12.978  1.00  0.96           N  
ATOM    999  CA  ASP A 126      -4.557  25.663  13.764  1.00  0.96           C  
ATOM   1000  C   ASP A 126      -4.894  25.793  15.248  1.00  0.96           C  
ATOM   1001  CB  ASP A 126      -3.044  25.760  13.558  1.00  0.96           C  
ATOM   1002  O   ASP A 126      -5.051  24.789  15.945  1.00  0.95           O  
ATOM   1003  CG  ASP A 126      -2.269  24.729  14.359  1.00  0.94           C  
ATOM   1004  OD1 ASP A 126      -2.529  23.516  14.206  1.00  0.94           O  
ATOM   1005  OD2 ASP A 126      -1.392  25.134  15.152  1.00  0.93           O  
ATOM   1006  N   SER A 127      -5.002  26.974  15.799  1.00  0.95           N  
ATOM   1007  CA  SER A 127      -5.278  27.195  17.215  1.00  0.96           C  
ATOM   1008  C   SER A 127      -6.684  26.734  17.583  1.00  0.96           C  
ATOM   1009  CB  SER A 127      -5.107  28.672  17.571  1.00  0.95           C  
ATOM   1010  O   SER A 127      -6.857  25.912  18.485  1.00  0.95           O  
ATOM   1011  OG  SER A 127      -5.344  28.888  18.951  1.00  0.92           O  
ATOM   1012  N   PRO A 128      -7.744  27.091  16.805  1.00  0.95           N  
ATOM   1013  CA  PRO A 128      -9.089  26.561  17.039  1.00  0.95           C  
ATOM   1014  C   PRO A 128      -9.187  25.060  16.773  1.00  0.95           C  
ATOM   1015  CB  PRO A 128      -9.954  27.347  16.051  1.00  0.94           C  
ATOM   1016  O   PRO A 128      -9.831  24.335  17.535  1.00  0.95           O  
ATOM   1017  CG  PRO A 128      -9.289  28.681  15.938  1.00  0.92           C  
ATOM   1018  CD  PRO A 128      -7.801  28.474  15.954  1.00  0.92           C  
ATOM   1019  N   TYR A 129      -8.514  24.548  15.796  1.00  0.96           N  
ATOM   1020  CA  TYR A 129      -8.504  23.112  15.544  1.00  0.97           C  
ATOM   1021  C   TYR A 129      -8.028  22.346  16.772  1.00  0.96           C  
ATOM   1022  CB  TYR A 129      -7.610  22.783  14.344  1.00  0.97           C  
ATOM   1023  O   TYR A 129      -8.724  21.455  17.264  1.00  0.95           O  
ATOM   1024  CG  TYR A 129      -7.597  21.318  13.980  1.00  0.97           C  
ATOM   1025  CD1 TYR A 129      -8.647  20.750  13.263  1.00  0.96           C  
ATOM   1026  CD2 TYR A 129      -6.537  20.500  14.354  1.00  0.96           C  
ATOM   1027  CE1 TYR A 129      -8.641  19.400  12.927  1.00  0.96           C  
ATOM   1028  CE2 TYR A 129      -6.520  19.148  14.023  1.00  0.96           C  
ATOM   1029  OH  TYR A 129      -7.563  17.272  12.980  1.00  0.94           O  
ATOM   1030  CZ  TYR A 129      -7.575  18.609  13.310  1.00  0.96           C  
ATOM   1031  N   LYS A 130      -6.969  22.726  17.435  1.00  0.96           N  
ATOM   1032  CA  LYS A 130      -6.374  22.085  18.604  1.00  0.96           C  
ATOM   1033  C   LYS A 130      -7.271  22.236  19.829  1.00  0.94           C  
ATOM   1034  CB  LYS A 130      -4.991  22.670  18.891  1.00  0.95           C  
ATOM   1035  O   LYS A 130      -7.226  21.410  20.743  1.00  0.93           O  
ATOM   1036  CG  LYS A 130      -3.897  22.155  17.967  1.00  0.93           C  
ATOM   1037  CD  LYS A 130      -2.611  22.956  18.122  1.00  0.92           C  
ATOM   1038  CE  LYS A 130      -1.509  22.427  17.214  1.00  0.92           C  
ATOM   1039  NZ  LYS A 130      -0.416  23.429  17.028  1.00  0.91           N  
ATOM   1040  N   SER A 131      -8.036  23.348  19.884  1.00  0.96           N  
ATOM   1041  CA  SER A 131      -8.821  23.679  21.069  1.00  0.95           C  
ATOM   1042  C   SER A 131     -10.179  22.985  21.043  1.00  0.95           C  
ATOM   1043  CB  SER A 131      -9.014  25.192  21.179  1.00  0.94           C  
ATOM   1044  O   SER A 131     -10.751  22.689  22.094  1.00  0.94           O  
ATOM   1045  OG  SER A 131      -7.764  25.852  21.277  1.00  0.85           O  
ATOM   1046  N   HIS A 132     -10.735  22.604  19.816  1.00  0.94           N  
ATOM   1047  CA  HIS A 132     -12.145  22.237  19.736  1.00  0.95           C  
ATOM   1048  C   HIS A 132     -12.317  20.831  19.171  1.00  0.95           C  
ATOM   1049  CB  HIS A 132     -12.913  23.245  18.880  1.00  0.95           C  
ATOM   1050  O   HIS A 132     -13.367  20.210  19.349  1.00  0.93           O  
ATOM   1051  CG  HIS A 132     -13.098  24.575  19.540  1.00  0.94           C  
ATOM   1052  CD2 HIS A 132     -12.541  25.781  19.278  1.00  0.91           C  
ATOM   1053  ND1 HIS A 132     -13.943  24.763  20.612  1.00  0.91           N  
ATOM   1054  CE1 HIS A 132     -13.899  26.032  20.981  1.00  0.92           C  
ATOM   1055  NE2 HIS A 132     -13.056  26.672  20.188  1.00  0.92           N  
ATOM   1056  N   PHE A 133     -11.239  20.211  18.511  1.00  0.95           N  
ATOM   1057  CA  PHE A 133     -11.362  18.934  17.818  1.00  0.95           C  
ATOM   1058  C   PHE A 133     -10.315  17.945  18.315  1.00  0.94           C  
ATOM   1059  CB  PHE A 133     -11.225  19.128  16.304  1.00  0.96           C  
ATOM   1060  O   PHE A 133      -9.136  18.287  18.432  1.00  0.91           O  
ATOM   1061  CG  PHE A 133     -12.294  20.000  15.704  1.00  0.97           C  
ATOM   1062  CD1 PHE A 133     -13.575  19.507  15.490  1.00  0.96           C  
ATOM   1063  CD2 PHE A 133     -12.017  21.316  15.354  1.00  0.96           C  
ATOM   1064  CE1 PHE A 133     -14.566  20.312  14.935  1.00  0.96           C  
ATOM   1065  CE2 PHE A 133     -13.003  22.127  14.799  1.00  0.96           C  
ATOM   1066  CZ  PHE A 133     -14.276  21.623  14.589  1.00  0.96           C  
ATOM   1067  N   ASP A 134     -10.773  16.698  18.626  1.00  0.93           N  
ATOM   1068  CA  ASP A 134      -9.912  15.539  18.841  1.00  0.94           C  
ATOM   1069  C   ASP A 134      -9.351  15.019  17.519  1.00  0.94           C  
ATOM   1070  CB  ASP A 134     -10.678  14.427  19.560  1.00  0.93           C  
ATOM   1071  O   ASP A 134     -10.085  14.453  16.707  1.00  0.94           O  
ATOM   1072  CG  ASP A 134      -9.821  13.208  19.851  1.00  0.93           C  
ATOM   1073  OD1 ASP A 134      -8.755  13.047  19.218  1.00  0.94           O  
ATOM   1074  OD2 ASP A 134     -10.215  12.400  20.719  1.00  0.93           O  
ATOM   1075  N   ASN A 135      -8.026  15.187  17.251  1.00  0.94           N  
ATOM   1076  CA  ASN A 135      -7.356  14.842  16.002  1.00  0.95           C  
ATOM   1077  C   ASN A 135      -7.457  13.348  15.706  1.00  0.93           C  
ATOM   1078  CB  ASN A 135      -5.889  15.277  16.042  1.00  0.94           C  
ATOM   1079  O   ASN A 135      -7.628  12.950  14.552  1.00  0.91           O  
ATOM   1080  CG  ASN A 135      -5.142  14.927  14.770  1.00  0.93           C  
ATOM   1081  ND2 ASN A 135      -4.264  13.934  14.852  1.00  0.94           N  
ATOM   1082  OD1 ASN A 135      -5.351  15.545  13.723  1.00  0.92           O  
ATOM   1083  N   ALA A 136      -7.343  12.491  16.756  1.00  0.87           N  
ATOM   1084  CA  ALA A 136      -7.446  11.050  16.541  1.00  0.89           C  
ATOM   1085  C   ALA A 136      -8.849  10.662  16.083  1.00  0.87           C  
ATOM   1086  CB  ALA A 136      -7.078  10.294  17.815  1.00  0.86           C  
ATOM   1087  O   ALA A 136      -9.007   9.857  15.162  1.00  0.87           O  
ATOM   1088  N   LYS A 137      -9.786  11.274  16.632  1.00  0.91           N  
ATOM   1089  CA  LYS A 137     -11.175  11.076  16.227  1.00  0.92           C  
ATOM   1090  C   LYS A 137     -11.405  11.558  14.797  1.00  0.91           C  
ATOM   1091  CB  LYS A 137     -12.122  11.803  17.183  1.00  0.92           C  
ATOM   1092  O   LYS A 137     -11.963  10.830  13.973  1.00  0.91           O  
ATOM   1093  CG  LYS A 137     -13.597  11.601  16.866  1.00  0.93           C  
ATOM   1094  CD  LYS A 137     -14.488  12.317  17.872  1.00  0.92           C  
ATOM   1095  CE  LYS A 137     -15.957  12.227  17.483  1.00  0.93           C  
ATOM   1096  NZ  LYS A 137     -16.821  13.046  18.385  1.00  0.94           N  
ATOM   1097  N   MET A 138     -10.953  12.688  14.382  1.00  0.95           N  
ATOM   1098  CA  MET A 138     -11.101  13.247  13.042  1.00  0.95           C  
ATOM   1099  C   MET A 138     -10.462  12.337  11.999  1.00  0.94           C  
ATOM   1100  CB  MET A 138     -10.480  14.643  12.969  1.00  0.95           C  
ATOM   1101  O   MET A 138     -11.077  12.030  10.976  1.00  0.92           O  
ATOM   1102  CG  MET A 138     -11.172  15.668  13.852  1.00  0.95           C  
ATOM   1103  SD  MET A 138     -12.926  15.932  13.383  1.00  0.96           S  
ATOM   1104  CE  MET A 138     -12.715  17.061  11.978  1.00  0.93           C  
ATOM   1105  N   VAL A 139      -9.277  11.770  12.329  1.00  0.93           N  
ATOM   1106  CA  VAL A 139      -8.568  10.831  11.466  1.00  0.93           C  
ATOM   1107  C   VAL A 139      -9.337   9.514  11.394  1.00  0.90           C  
ATOM   1108  CB  VAL A 139      -7.126  10.581  11.963  1.00  0.92           C  
ATOM   1109  O   VAL A 139      -9.559   8.976  10.307  1.00  0.87           O  
ATOM   1110  CG1 VAL A 139      -6.475   9.443  11.178  1.00  0.92           C  
ATOM   1111  CG2 VAL A 139      -6.295  11.857  11.850  1.00  0.91           C  
ATOM   1112  N   ALA A 140      -9.753   9.010  12.509  1.00  0.86           N  
ATOM   1113  CA  ALA A 140     -10.473   7.740  12.564  1.00  0.86           C  
ATOM   1114  C   ALA A 140     -11.798   7.827  11.812  1.00  0.82           C  
ATOM   1115  CB  ALA A 140     -10.715   7.329  14.015  1.00  0.84           C  
ATOM   1116  O   ALA A 140     -12.246   6.844  11.217  1.00  0.80           O  
ATOM   1117  N   GLU A 141     -12.316   8.968  11.645  1.00  0.89           N  
ATOM   1118  CA  GLU A 141     -13.636   9.198  11.065  1.00  0.89           C  
ATOM   1119  C   GLU A 141     -13.528   9.685   9.623  1.00  0.88           C  
ATOM   1120  CB  GLU A 141     -14.424  10.207  11.904  1.00  0.89           C  
ATOM   1121  O   GLU A 141     -14.543   9.946   8.973  1.00  0.84           O  
ATOM   1122  CG  GLU A 141     -14.876   9.666  13.253  1.00  0.88           C  
ATOM   1123  CD  GLU A 141     -15.687  10.667  14.060  1.00  0.83           C  
ATOM   1124  OE1 GLU A 141     -15.823  11.832  13.621  1.00  0.87           O  
ATOM   1125  OE2 GLU A 141     -16.190  10.283  15.139  1.00  0.90           O  
ATOM   1126  N   GLY A 142     -12.287   9.680   9.084  1.00  0.88           N  
ATOM   1127  CA  GLY A 142     -12.014  10.025   7.698  1.00  0.89           C  
ATOM   1128  C   GLY A 142     -12.337  11.470   7.368  1.00  0.90           C  
ATOM   1129  O   GLY A 142     -12.619  11.801   6.215  1.00  0.89           O  
ATOM   1130  N   VAL A 143     -12.400  12.456   8.348  1.00  0.93           N  
ATOM   1131  CA  VAL A 143     -12.595  13.886   8.128  1.00  0.94           C  
ATOM   1132  C   VAL A 143     -11.320  14.498   7.551  1.00  0.94           C  
ATOM   1133  CB  VAL A 143     -12.991  14.612   9.433  1.00  0.94           C  
ATOM   1134  O   VAL A 143     -10.242  14.370   8.137  1.00  0.93           O  
ATOM   1135  CG1 VAL A 143     -13.176  16.108   9.184  1.00  0.94           C  
ATOM   1136  CG2 VAL A 143     -14.265  14.002  10.016  1.00  0.93           C  
ATOM   1137  N   TYR A 144     -11.434  15.154   6.398  1.00  0.94           N  
ATOM   1138  CA  TYR A 144     -10.307  15.772   5.707  1.00  0.95           C  
ATOM   1139  C   TYR A 144      -9.996  17.145   6.291  1.00  0.95           C  
ATOM   1140  CB  TYR A 144     -10.598  15.896   4.208  1.00  0.93           C  
ATOM   1141  O   TYR A 144     -10.813  18.064   6.202  1.00  0.94           O  
ATOM   1142  CG  TYR A 144      -9.364  15.822   3.342  1.00  0.84           C  
ATOM   1143  CD1 TYR A 144      -8.575  14.675   3.317  1.00  0.76           C  
ATOM   1144  CD2 TYR A 144      -8.984  16.900   2.549  1.00  0.77           C  
ATOM   1145  CE1 TYR A 144      -7.436  14.603   2.522  1.00  0.77           C  
ATOM   1146  CE2 TYR A 144      -7.847  16.839   1.750  1.00  0.76           C  
ATOM   1147  OH  TYR A 144      -5.954  15.622   0.954  1.00  0.59           O  
ATOM   1148  CZ  TYR A 144      -7.081  15.688   1.743  1.00  0.77           C  
ATOM   1149  N   ARG A 145      -8.815  17.270   6.956  1.00  0.96           N  
ATOM   1150  CA  ARG A 145      -8.436  18.419   7.772  1.00  0.96           C  
ATOM   1151  C   ARG A 145      -7.721  19.474   6.933  1.00  0.96           C  
ATOM   1152  CB  ARG A 145      -7.543  17.982   8.935  1.00  0.96           C  
ATOM   1153  O   ARG A 145      -6.558  19.299   6.566  1.00  0.95           O  
ATOM   1154  CG  ARG A 145      -8.183  16.948   9.848  1.00  0.96           C  
ATOM   1155  CD  ARG A 145      -7.154  16.271  10.742  1.00  0.95           C  
ATOM   1156  NE  ARG A 145      -6.154  15.547   9.961  1.00  0.95           N  
ATOM   1157  NH1 ARG A 145      -4.600  15.437  11.667  1.00  0.91           N  
ATOM   1158  NH2 ARG A 145      -4.131  14.514   9.622  1.00  0.91           N  
ATOM   1159  CZ  ARG A 145      -4.964  15.168  10.419  1.00  0.94           C  
ATOM   1160  N   TRP A 146      -8.338  20.589   6.597  1.00  0.96           N  
ATOM   1161  CA  TRP A 146      -7.824  21.809   5.984  1.00  0.97           C  
ATOM   1162  C   TRP A 146      -7.516  22.862   7.042  1.00  0.97           C  
ATOM   1163  CB  TRP A 146      -8.827  22.365   4.969  1.00  0.97           C  
ATOM   1164  O   TRP A 146      -8.428  23.423   7.654  1.00  0.95           O  
ATOM   1165  CG  TRP A 146      -8.394  23.648   4.326  1.00  0.93           C  
ATOM   1166  CD1 TRP A 146      -7.137  24.187   4.325  1.00  0.86           C  
ATOM   1167  CD2 TRP A 146      -9.221  24.558   3.593  1.00  0.87           C  
ATOM   1168  CE2 TRP A 146      -8.398  25.627   3.175  1.00  0.91           C  
ATOM   1169  CE3 TRP A 146     -10.579  24.571   3.247  1.00  0.87           C  
ATOM   1170  NE1 TRP A 146      -7.133  25.377   3.634  1.00  0.89           N  
ATOM   1171  CH2 TRP A 146     -10.222  26.689   2.104  1.00  0.88           C  
ATOM   1172  CZ2 TRP A 146      -8.890  26.700   2.428  1.00  0.88           C  
ATOM   1173  CZ3 TRP A 146     -11.066  25.640   2.504  1.00  0.88           C  
ATOM   1174  N   ILE A 147      -6.215  23.053   7.409  1.00  0.97           N  
ATOM   1175  CA  ILE A 147      -5.784  23.810   8.579  1.00  0.97           C  
ATOM   1176  C   ILE A 147      -4.968  25.023   8.137  1.00  0.97           C  
ATOM   1177  CB  ILE A 147      -4.958  22.933   9.548  1.00  0.97           C  
ATOM   1178  O   ILE A 147      -3.926  24.877   7.494  1.00  0.96           O  
ATOM   1179  CG1 ILE A 147      -5.733  21.661   9.909  1.00  0.97           C  
ATOM   1180  CG2 ILE A 147      -4.584  23.722  10.806  1.00  0.97           C  
ATOM   1181  CD1 ILE A 147      -7.107  21.923  10.511  1.00  0.95           C  
ATOM   1182  N   ALA A 148      -5.400  26.155   8.490  1.00  0.96           N  
ATOM   1183  CA  ALA A 148      -4.695  27.402   8.205  1.00  0.96           C  
ATOM   1184  C   ALA A 148      -3.610  27.669   9.245  1.00  0.96           C  
ATOM   1185  CB  ALA A 148      -5.678  28.569   8.155  1.00  0.96           C  
ATOM   1186  O   ALA A 148      -3.887  27.704  10.446  1.00  0.94           O  
ATOM   1187  N   ALA A 149      -2.384  27.923   8.792  1.00  0.95           N  
ATOM   1188  CA  ALA A 149      -1.213  28.335   9.561  1.00  0.95           C  
ATOM   1189  C   ALA A 149      -0.194  29.043   8.672  1.00  0.93           C  
ATOM   1190  CB  ALA A 149      -0.572  27.129  10.242  1.00  0.94           C  
ATOM   1191  O   ALA A 149       0.509  28.400   7.889  1.00  0.91           O  
ATOM   1192  N   TYR A 150      -0.019  30.338   8.735  1.00  0.93           N  
ATOM   1193  CA  TYR A 150       0.626  31.152   7.711  1.00  0.93           C  
ATOM   1194  C   TYR A 150       2.125  31.257   7.963  1.00  0.90           C  
ATOM   1195  CB  TYR A 150       0.004  32.551   7.665  1.00  0.92           C  
ATOM   1196  O   TYR A 150       2.885  31.646   7.072  1.00  0.86           O  
ATOM   1197  CG  TYR A 150      -1.489  32.545   7.447  1.00  0.91           C  
ATOM   1198  CD1 TYR A 150      -2.084  31.622   6.590  1.00  0.88           C  
ATOM   1199  CD2 TYR A 150      -2.308  33.462   8.097  1.00  0.88           C  
ATOM   1200  CE1 TYR A 150      -3.460  31.614   6.385  1.00  0.89           C  
ATOM   1201  CE2 TYR A 150      -3.685  33.463   7.899  1.00  0.89           C  
ATOM   1202  OH  TYR A 150      -5.613  32.533   6.843  1.00  0.82           O  
ATOM   1203  CZ  TYR A 150      -4.251  32.536   7.043  1.00  0.88           C  
ATOM   1204  N   SER A 151       2.595  30.885   9.186  1.00  0.91           N  
ATOM   1205  CA  SER A 151       3.981  31.146   9.562  1.00  0.92           C  
ATOM   1206  C   SER A 151       4.727  29.849   9.859  1.00  0.91           C  
ATOM   1207  CB  SER A 151       4.041  32.069  10.780  1.00  0.90           C  
ATOM   1208  O   SER A 151       5.944  29.858  10.056  1.00  0.89           O  
ATOM   1209  OG  SER A 151       3.284  31.537  11.853  1.00  0.89           O  
ATOM   1210  N   TYR A 152       3.979  28.706   9.801  1.00  0.92           N  
ATOM   1211  CA  TYR A 152       4.529  27.387  10.092  1.00  0.94           C  
ATOM   1212  C   TYR A 152       3.643  26.288   9.517  1.00  0.93           C  
ATOM   1213  CB  TYR A 152       4.689  27.192  11.603  1.00  0.93           C  
ATOM   1214  O   TYR A 152       2.457  26.508   9.263  1.00  0.92           O  
ATOM   1215  CG  TYR A 152       3.388  27.259  12.364  1.00  0.93           C  
ATOM   1216  CD1 TYR A 152       2.854  28.482  12.763  1.00  0.92           C  
ATOM   1217  CD2 TYR A 152       2.690  26.100  12.688  1.00  0.93           C  
ATOM   1218  CE1 TYR A 152       1.656  28.549  13.467  1.00  0.93           C  
ATOM   1219  CE2 TYR A 152       1.492  26.155  13.391  1.00  0.93           C  
ATOM   1220  OH  TYR A 152      -0.203  27.442  14.472  1.00  0.90           O  
ATOM   1221  CZ  TYR A 152       0.983  27.382  13.775  1.00  0.92           C  
ATOM   1222  N   GLU A 153       4.183  25.069   9.187  1.00  0.90           N  
ATOM   1223  CA  GLU A 153       3.408  23.872   8.871  1.00  0.92           C  
ATOM   1224  C   GLU A 153       2.698  23.331  10.109  1.00  0.92           C  
ATOM   1225  CB  GLU A 153       4.309  22.792   8.267  1.00  0.91           C  
ATOM   1226  O   GLU A 153       3.339  23.045  11.123  1.00  0.92           O  
ATOM   1227  CG  GLU A 153       3.557  21.553   7.802  1.00  0.92           C  
ATOM   1228  CD  GLU A 153       4.426  20.584   7.017  1.00  0.91           C  
ATOM   1229  OE1 GLU A 153       5.646  20.833   6.884  1.00  0.92           O  
ATOM   1230  OE2 GLU A 153       3.883  19.568   6.529  1.00  0.93           O  
ATOM   1231  N   PRO A 154       1.353  23.250  10.126  1.00  0.95           N  
ATOM   1232  CA  PRO A 154       0.653  22.675  11.278  1.00  0.95           C  
ATOM   1233  C   PRO A 154       0.965  21.194  11.478  1.00  0.94           C  
ATOM   1234  CB  PRO A 154      -0.824  22.879  10.931  1.00  0.95           C  
ATOM   1235  O   PRO A 154       1.220  20.475  10.508  1.00  0.92           O  
ATOM   1236  CG  PRO A 154      -0.859  22.955   9.439  1.00  0.94           C  
ATOM   1237  CD  PRO A 154       0.449  23.515   8.959  1.00  0.92           C  
ATOM   1238  N   ALA A 155       0.917  20.695  12.734  1.00  0.93           N  
ATOM   1239  CA  ALA A 155       1.294  19.323  13.064  1.00  0.93           C  
ATOM   1240  C   ALA A 155       0.252  18.331  12.555  1.00  0.91           C  
ATOM   1241  CB  ALA A 155       1.479  19.170  14.571  1.00  0.91           C  
ATOM   1242  O   ALA A 155       0.576  17.179  12.258  1.00  0.89           O  
ATOM   1243  N   ASN A 156      -0.927  18.709  12.306  1.00  0.94           N  
ATOM   1244  CA  ASN A 156      -2.063  17.852  11.986  1.00  0.95           C  
ATOM   1245  C   ASN A 156      -2.912  18.443  10.864  1.00  0.94           C  
ATOM   1246  CB  ASN A 156      -2.921  17.611  13.230  1.00  0.94           C  
ATOM   1247  O   ASN A 156      -3.832  19.222  11.120  1.00  0.91           O  
ATOM   1248  CG  ASN A 156      -2.154  16.928  14.345  1.00  0.90           C  
ATOM   1249  ND2 ASN A 156      -2.140  17.547  15.520  1.00  0.92           N  
ATOM   1250  OD1 ASN A 156      -1.578  15.854  14.152  1.00  0.88           O  
ATOM   1251  N   TYR A 157      -2.644  17.976   9.616  1.00  0.94           N  
ATOM   1252  CA  TYR A 157      -3.405  18.472   8.474  1.00  0.95           C  
ATOM   1253  C   TYR A 157      -3.381  17.469   7.326  1.00  0.92           C  
ATOM   1254  CB  TYR A 157      -2.851  19.819   8.002  1.00  0.95           C  
ATOM   1255  O   TYR A 157      -2.460  16.655   7.224  1.00  0.87           O  
ATOM   1256  CG  TYR A 157      -1.515  19.716   7.306  1.00  0.95           C  
ATOM   1257  CD1 TYR A 157      -0.328  19.694   8.034  1.00  0.93           C  
ATOM   1258  CD2 TYR A 157      -1.438  19.641   5.919  1.00  0.92           C  
ATOM   1259  CE1 TYR A 157       0.905  19.601   7.397  1.00  0.94           C  
ATOM   1260  CE2 TYR A 157      -0.211  19.548   5.272  1.00  0.94           C  
ATOM   1261  OH  TYR A 157       2.171  19.436   5.382  1.00  0.89           O  
ATOM   1262  CZ  TYR A 157       0.953  19.528   6.018  1.00  0.93           C  
ATOM   1263  N   ASP A 158      -4.382  17.519   6.465  1.00  0.94           N  
ATOM   1264  CA  ASP A 158      -4.385  16.927   5.130  1.00  0.94           C  
ATOM   1265  C   ASP A 158      -4.167  17.992   4.057  1.00  0.93           C  
ATOM   1266  CB  ASP A 158      -5.699  16.185   4.875  1.00  0.94           C  
ATOM   1267  O   ASP A 158      -3.413  17.776   3.106  1.00  0.92           O  
ATOM   1268  CG  ASP A 158      -5.993  15.124   5.921  1.00  0.93           C  
ATOM   1269  OD1 ASP A 158      -5.208  14.160   6.050  1.00  0.91           O  
ATOM   1270  OD2 ASP A 158      -7.021  15.252   6.621  1.00  0.93           O  
ATOM   1271  N   ILE A 159      -4.701  19.194   4.276  1.00  0.95           N  
ATOM   1272  CA  ILE A 159      -4.442  20.414   3.520  1.00  0.96           C  
ATOM   1273  C   ILE A 159      -3.910  21.498   4.456  1.00  0.96           C  
ATOM   1274  CB  ILE A 159      -5.713  20.910   2.794  1.00  0.95           C  
ATOM   1275  O   ILE A 159      -4.498  21.762   5.507  1.00  0.95           O  
ATOM   1276  CG1 ILE A 159      -6.320  19.782   1.952  1.00  0.93           C  
ATOM   1277  CG2 ILE A 159      -5.398  22.132   1.927  1.00  0.93           C  
ATOM   1278  CD1 ILE A 159      -7.743  20.057   1.483  1.00  0.91           C  
ATOM   1279  N   TRP A 160      -2.844  22.088   4.079  1.00  0.94           N  
ATOM   1280  CA  TRP A 160      -2.241  23.227   4.762  1.00  0.95           C  
ATOM   1281  C   TRP A 160      -2.467  24.516   3.979  1.00  0.93           C  
ATOM   1282  CB  TRP A 160      -0.741  22.998   4.969  1.00  0.93           C  
ATOM   1283  O   TRP A 160      -1.922  24.689   2.886  1.00  0.90           O  
ATOM   1284  CG  TRP A 160      -0.002  24.206   5.462  1.00  0.86           C  
ATOM   1285  CD1 TRP A 160      -0.518  25.253   6.174  1.00  0.80           C  
ATOM   1286  CD2 TRP A 160       1.387  24.493   5.275  1.00  0.82           C  
ATOM   1287  CE2 TRP A 160       1.646  25.732   5.901  1.00  0.88           C  
ATOM   1288  CE3 TRP A 160       2.440  23.821   4.639  1.00  0.82           C  
ATOM   1289  NE1 TRP A 160       0.468  26.175   6.441  1.00  0.84           N  
ATOM   1290  CH2 TRP A 160       3.928  25.635   5.280  1.00  0.84           C  
ATOM   1291  CZ2 TRP A 160       2.916  26.313   5.910  1.00  0.84           C  
ATOM   1292  CZ3 TRP A 160       3.703  24.401   4.649  1.00  0.83           C  
ATOM   1293  N   GLN A 161      -3.356  25.414   4.492  1.00  0.95           N  
ATOM   1294  CA  GLN A 161      -3.411  26.771   3.959  1.00  0.95           C  
ATOM   1295  C   GLN A 161      -2.205  27.589   4.412  1.00  0.94           C  
ATOM   1296  CB  GLN A 161      -4.706  27.464   4.387  1.00  0.95           C  
ATOM   1297  O   GLN A 161      -2.069  27.901   5.597  1.00  0.92           O  
ATOM   1298  CG  GLN A 161      -4.932  28.813   3.718  1.00  0.94           C  
ATOM   1299  CD  GLN A 161      -6.201  29.497   4.190  1.00  0.91           C  
ATOM   1300  NE2 GLN A 161      -7.215  29.523   3.331  1.00  0.93           N  
ATOM   1301  OE1 GLN A 161      -6.270  29.997   5.317  1.00  0.91           O  
ATOM   1302  N   MET A 162      -1.265  27.953   3.431  1.00  0.94           N  
ATOM   1303  CA  MET A 162       0.069  28.494   3.674  1.00  0.94           C  
ATOM   1304  C   MET A 162       0.058  30.018   3.617  1.00  0.91           C  
ATOM   1305  CB  MET A 162       1.068  27.939   2.657  1.00  0.92           C  
ATOM   1306  O   MET A 162       1.018  30.666   4.037  1.00  0.87           O  
ATOM   1307  CG  MET A 162       1.207  26.426   2.696  1.00  0.88           C  
ATOM   1308  SD  MET A 162       2.430  25.801   1.480  1.00  0.90           S  
ATOM   1309  CE  MET A 162       1.582  26.215  -0.070  1.00  0.81           C  
ATOM   1310  N   SER A 163      -0.908  30.513   2.964  1.00  0.90           N  
ATOM   1311  CA  SER A 163      -0.995  31.959   2.791  1.00  0.89           C  
ATOM   1312  C   SER A 163      -2.425  32.454   2.983  1.00  0.87           C  
ATOM   1313  CB  SER A 163      -0.488  32.366   1.407  1.00  0.86           C  
ATOM   1314  O   SER A 163      -3.379  31.689   2.824  1.00  0.82           O  
ATOM   1315  OG  SER A 163      -1.375  31.920   0.396  1.00  0.85           O  
ATOM   1316  N   GLY A 164      -2.559  33.641   3.527  1.00  0.77           N  
ATOM   1317  CA  GLY A 164      -3.721  34.514   3.551  1.00  0.75           C  
ATOM   1318  C   GLY A 164      -3.572  35.731   2.657  1.00  0.73           C  
ATOM   1319  O   GLY A 164      -2.924  35.664   1.611  1.00  0.65           O  
ATOM   1320  N   GLU A 165      -4.069  36.783   3.088  1.00  0.64           N  
ATOM   1321  CA  GLU A 165      -3.997  38.095   2.452  1.00  0.64           C  
ATOM   1322  C   GLU A 165      -2.567  38.429   2.036  1.00  0.63           C  
ATOM   1323  CB  GLU A 165      -4.538  39.178   3.389  1.00  0.57           C  
ATOM   1324  O   GLU A 165      -1.638  38.313   2.838  1.00  0.59           O  
ATOM   1325  CG  GLU A 165      -6.026  39.051   3.681  1.00  0.54           C  
ATOM   1326  CD  GLU A 165      -6.562  40.166   4.564  1.00  0.56           C  
ATOM   1327  OE1 GLU A 165      -5.764  41.020   5.015  1.00  0.64           O  
ATOM   1328  OE2 GLU A 165      -7.789  40.187   4.808  1.00  0.62           O  
ATOM   1329  N   GLY A 166      -2.281  38.691   0.721  1.00  0.68           N  
ATOM   1330  CA  GLY A 166      -1.054  39.206   0.134  1.00  0.71           C  
ATOM   1331  C   GLY A 166      -0.297  38.169  -0.674  1.00  0.68           C  
ATOM   1332  O   GLY A 166       0.837  38.408  -1.095  1.00  0.62           O  
ATOM   1333  N   SER A 167      -0.667  36.932  -0.868  1.00  0.69           N  
ATOM   1334  CA  SER A 167       0.037  35.803  -1.468  1.00  0.69           C  
ATOM   1335  C   SER A 167       0.100  35.935  -2.986  1.00  0.66           C  
ATOM   1336  CB  SER A 167      -0.642  34.486  -1.091  1.00  0.61           C  
ATOM   1337  O   SER A 167       0.838  35.201  -3.648  1.00  0.59           O  
ATOM   1338  OG  SER A 167      -1.989  34.469  -1.533  1.00  0.56           O  
ATOM   1339  N   GLY A 168      -0.265  37.155  -3.546  1.00  0.75           N  
ATOM   1340  CA  GLY A 168      -0.144  37.473  -4.960  1.00  0.75           C  
ATOM   1341  C   GLY A 168      -0.943  36.540  -5.851  1.00  0.75           C  
ATOM   1342  O   GLY A 168      -1.119  35.364  -5.528  1.00  0.68           O  
ATOM   1343  N   GLY A 169      -1.490  36.943  -6.977  1.00  0.86           N  
ATOM   1344  CA  GLY A 169      -2.421  36.429  -7.968  1.00  0.87           C  
ATOM   1345  C   GLY A 169      -1.767  35.502  -8.976  1.00  0.87           C  
ATOM   1346  O   GLY A 169      -0.606  35.121  -8.815  1.00  0.83           O  
ATOM   1347  N   PHE A 170      -2.418  35.057  -9.842  1.00  0.89           N  
ATOM   1348  CA  PHE A 170      -2.075  34.304 -11.042  1.00  0.91           C  
ATOM   1349  C   PHE A 170      -2.322  35.138 -12.293  1.00  0.90           C  
ATOM   1350  CB  PHE A 170      -2.880  33.003 -11.111  1.00  0.90           C  
ATOM   1351  O   PHE A 170      -3.386  35.743 -12.442  1.00  0.88           O  
ATOM   1352  CG  PHE A 170      -2.564  32.034 -10.004  1.00  0.90           C  
ATOM   1353  CD1 PHE A 170      -1.360  31.339  -9.992  1.00  0.89           C  
ATOM   1354  CD2 PHE A 170      -3.470  31.817  -8.975  1.00  0.89           C  
ATOM   1355  CE1 PHE A 170      -1.065  30.442  -8.969  1.00  0.90           C  
ATOM   1356  CE2 PHE A 170      -3.182  30.922  -7.949  1.00  0.90           C  
ATOM   1357  CZ  PHE A 170      -1.979  30.234  -7.948  1.00  0.89           C  
ATOM   1358  N   GLY A 171      -1.296  35.246 -13.171  1.00  0.91           N  
ATOM   1359  CA  GLY A 171      -1.345  36.014 -14.405  1.00  0.92           C  
ATOM   1360  C   GLY A 171      -1.657  37.481 -14.183  1.00  0.90           C  
ATOM   1361  O   GLY A 171      -0.887  38.194 -13.536  1.00  0.85           O  
ATOM   1362  N   SER A 172      -2.831  37.941 -14.772  1.00  0.92           N  
ATOM   1363  CA  SER A 172      -3.270  39.330 -14.697  1.00  0.92           C  
ATOM   1364  C   SER A 172      -4.051  39.596 -13.415  1.00  0.91           C  
ATOM   1365  CB  SER A 172      -4.130  39.686 -15.910  1.00  0.91           C  
ATOM   1366  O   SER A 172      -4.316  40.749 -13.070  1.00  0.90           O  
ATOM   1367  OG  SER A 172      -5.245  38.817 -16.009  1.00  0.88           O  
ATOM   1368  N   TYR A 173      -4.359  38.594 -12.691  1.00  0.90           N  
ATOM   1369  CA  TYR A 173      -5.081  38.786 -11.438  1.00  0.91           C  
ATOM   1370  C   TYR A 173      -4.119  39.085 -10.295  1.00  0.88           C  
ATOM   1371  CB  TYR A 173      -5.919  37.549 -11.105  1.00  0.90           C  
ATOM   1372  O   TYR A 173      -3.271  38.256  -9.956  1.00  0.84           O  
ATOM   1373  CG  TYR A 173      -6.766  37.704  -9.865  1.00  0.90           C  
ATOM   1374  CD1 TYR A 173      -7.953  38.433  -9.895  1.00  0.88           C  
ATOM   1375  CD2 TYR A 173      -6.380  37.125  -8.661  1.00  0.88           C  
ATOM   1376  CE1 TYR A 173      -8.735  38.581  -8.755  1.00  0.90           C  
ATOM   1377  CE2 TYR A 173      -7.154  37.267  -7.514  1.00  0.90           C  
ATOM   1378  OH  TYR A 173      -9.099  38.138  -6.439  1.00  0.84           O  
ATOM   1379  CZ  TYR A 173      -8.328  37.995  -7.571  1.00  0.89           C  
ATOM   1380  N   THR A 174      -4.288  40.395  -9.616  1.00  0.90           N  
ATOM   1381  CA  THR A 174      -3.401  40.884  -8.566  1.00  0.91           C  
ATOM   1382  C   THR A 174      -4.097  40.845  -7.208  1.00  0.88           C  
ATOM   1383  CB  THR A 174      -2.924  42.318  -8.860  1.00  0.89           C  
ATOM   1384  O   THR A 174      -3.598  41.410  -6.233  1.00  0.85           O  
ATOM   1385  CG2 THR A 174      -2.065  42.365 -10.120  1.00  0.85           C  
ATOM   1386  OG1 THR A 174      -4.064  43.167  -9.041  1.00  0.91           O  
ATOM   1387  N   GLY A 175      -5.277  40.268  -7.097  1.00  0.89           N  
ATOM   1388  CA  GLY A 175      -5.950  40.138  -5.815  1.00  0.90           C  
ATOM   1389  C   GLY A 175      -5.412  38.999  -4.971  1.00  0.89           C  
ATOM   1390  O   GLY A 175      -4.633  38.175  -5.455  1.00  0.87           O  
ATOM   1391  N   ASP A 176      -5.841  38.981  -3.733  1.00  0.89           N  
ATOM   1392  CA  ASP A 176      -5.429  37.970  -2.763  1.00  0.90           C  
ATOM   1393  C   ASP A 176      -6.028  36.607  -3.104  1.00  0.91           C  
ATOM   1394  CB  ASP A 176      -5.838  38.386  -1.348  1.00  0.87           C  
ATOM   1395  O   ASP A 176      -7.172  36.521  -3.555  1.00  0.90           O  
ATOM   1396  CG  ASP A 176      -5.173  39.672  -0.893  1.00  0.80           C  
ATOM   1397  OD1 ASP A 176      -4.035  39.957  -1.325  1.00  0.79           O  
ATOM   1398  OD2 ASP A 176      -5.791  40.407  -0.093  1.00  0.81           O  
ATOM   1399  N   ILE A 177      -5.175  35.558  -2.945  1.00  0.93           N  
ATOM   1400  CA  ILE A 177      -5.557  34.163  -3.130  1.00  0.93           C  
ATOM   1401  C   ILE A 177      -4.970  33.313  -2.005  1.00  0.93           C  
ATOM   1402  CB  ILE A 177      -5.094  33.627  -4.503  1.00  0.91           C  
ATOM   1403  O   ILE A 177      -3.759  33.330  -1.774  1.00  0.91           O  
ATOM   1404  CG1 ILE A 177      -5.664  34.492  -5.633  1.00  0.83           C  
ATOM   1405  CG2 ILE A 177      -5.502  32.161  -4.677  1.00  0.82           C  
ATOM   1406  CD1 ILE A 177      -5.048  34.213  -6.998  1.00  0.79           C  
ATOM   1407  N   ASP A 178      -5.822  32.603  -1.408  1.00  0.93           N  
ATOM   1408  CA  ASP A 178      -5.360  31.626  -0.427  1.00  0.94           C  
ATOM   1409  C   ASP A 178      -4.730  30.416  -1.111  1.00  0.94           C  
ATOM   1410  CB  ASP A 178      -6.516  31.180   0.471  1.00  0.92           C  
ATOM   1411  O   ASP A 178      -5.346  29.798  -1.982  1.00  0.93           O  
ATOM   1412  CG  ASP A 178      -6.996  32.275   1.408  1.00  0.88           C  
ATOM   1413  OD1 ASP A 178      -6.197  33.169   1.761  1.00  0.86           O  
ATOM   1414  OD2 ASP A 178      -8.183  32.242   1.799  1.00  0.88           O  
ATOM   1415  N   ARG A 179      -3.487  30.096  -0.772  1.00  0.94           N  
ATOM   1416  CA  ARG A 179      -2.685  29.029  -1.362  1.00  0.95           C  
ATOM   1417  C   ARG A 179      -2.523  27.865  -0.391  1.00  0.94           C  
ATOM   1418  CB  ARG A 179      -1.312  29.557  -1.782  1.00  0.93           C  
ATOM   1419  O   ARG A 179      -1.986  28.035   0.706  1.00  0.93           O  
ATOM   1420  CG  ARG A 179      -1.363  30.588  -2.898  1.00  0.89           C  
ATOM   1421  CD  ARG A 179       0.028  30.926  -3.417  1.00  0.87           C  
ATOM   1422  NE  ARG A 179      -0.025  31.896  -4.507  1.00  0.86           N  
ATOM   1423  NH1 ARG A 179       2.206  31.693  -5.072  1.00  0.81           N  
ATOM   1424  NH2 ARG A 179       0.851  33.132  -6.233  1.00  0.79           N  
ATOM   1425  CZ  ARG A 179       1.011  32.238  -5.268  1.00  0.83           C  
ATOM   1426  N   ASP A 180      -2.931  26.758  -0.802  1.00  0.94           N  
ATOM   1427  CA  ASP A 180      -3.030  25.550   0.012  1.00  0.94           C  
ATOM   1428  C   ASP A 180      -2.137  24.441  -0.540  1.00  0.93           C  
ATOM   1429  CB  ASP A 180      -4.480  25.070   0.087  1.00  0.94           C  
ATOM   1430  O   ASP A 180      -1.897  24.373  -1.747  1.00  0.91           O  
ATOM   1431  CG  ASP A 180      -5.426  26.124   0.637  1.00  0.92           C  
ATOM   1432  OD1 ASP A 180      -5.222  26.591   1.778  1.00  0.90           O  
ATOM   1433  OD2 ASP A 180      -6.385  26.488  -0.077  1.00  0.91           O  
ATOM   1434  N   TYR A 181      -1.642  23.634   0.243  1.00  0.92           N  
ATOM   1435  CA  TYR A 181      -0.909  22.423  -0.109  1.00  0.93           C  
ATOM   1436  C   TYR A 181      -1.658  21.178   0.354  1.00  0.92           C  
ATOM   1437  CB  TYR A 181       0.494  22.446   0.504  1.00  0.92           C  
ATOM   1438  O   TYR A 181      -1.782  20.933   1.556  1.00  0.90           O  
ATOM   1439  CG  TYR A 181       1.296  21.195   0.234  1.00  0.90           C  
ATOM   1440  CD1 TYR A 181       1.725  20.884  -1.054  1.00  0.87           C  
ATOM   1441  CD2 TYR A 181       1.624  20.322   1.266  1.00  0.87           C  
ATOM   1442  CE1 TYR A 181       2.462  19.732  -1.308  1.00  0.88           C  
ATOM   1443  CE2 TYR A 181       2.360  19.167   1.023  1.00  0.87           C  
ATOM   1444  OH  TYR A 181       3.504  17.740  -0.510  1.00  0.82           O  
ATOM   1445  CZ  TYR A 181       2.774  18.882  -0.265  1.00  0.87           C  
ATOM   1446  N   ASP A 182      -2.234  20.456  -0.527  1.00  0.91           N  
ATOM   1447  CA  ASP A 182      -2.769  19.122  -0.275  1.00  0.92           C  
ATOM   1448  C   ASP A 182      -1.649  18.087  -0.191  1.00  0.89           C  
ATOM   1449  CB  ASP A 182      -3.767  18.728  -1.366  1.00  0.91           C  
ATOM   1450  O   ASP A 182      -1.132  17.640  -1.216  1.00  0.85           O  
ATOM   1451  CG  ASP A 182      -4.353  17.342  -1.162  1.00  0.90           C  
ATOM   1452  OD1 ASP A 182      -4.086  16.715  -0.114  1.00  0.90           O  
ATOM   1453  OD2 ASP A 182      -5.086  16.871  -2.058  1.00  0.91           O  
ATOM   1454  N   LYS A 183      -1.346  17.681   1.036  1.00  0.91           N  
ATOM   1455  CA  LYS A 183      -0.281  16.754   1.407  1.00  0.90           C  
ATOM   1456  C   LYS A 183      -0.596  15.337   0.938  1.00  0.86           C  
ATOM   1457  CB  LYS A 183      -0.060  16.768   2.921  1.00  0.88           C  
ATOM   1458  O   LYS A 183       0.312  14.565   0.623  1.00  0.81           O  
ATOM   1459  CG  LYS A 183       1.030  15.819   3.396  1.00  0.81           C  
ATOM   1460  CD  LYS A 183       1.251  15.929   4.899  1.00  0.77           C  
ATOM   1461  CE  LYS A 183       2.338  14.975   5.377  1.00  0.78           C  
ATOM   1462  NZ  LYS A 183       2.636  15.158   6.829  1.00  0.77           N  
ATOM   1463  N   THR A 184      -1.834  14.939   0.878  1.00  0.88           N  
ATOM   1464  CA  THR A 184      -2.266  13.579   0.580  1.00  0.87           C  
ATOM   1465  C   THR A 184      -2.485  13.397  -0.920  1.00  0.84           C  
ATOM   1466  CB  THR A 184      -3.560  13.225   1.336  1.00  0.86           C  
ATOM   1467  O   THR A 184      -2.423  12.276  -1.430  1.00  0.80           O  
ATOM   1468  CG2 THR A 184      -3.387  13.413   2.840  1.00  0.79           C  
ATOM   1469  OG1 THR A 184      -4.621  14.074   0.879  1.00  0.82           O  
ATOM   1470  N   GLY A 185      -2.809  14.437  -1.708  1.00  0.85           N  
ATOM   1471  CA  GLY A 185      -3.146  14.417  -3.123  1.00  0.86           C  
ATOM   1472  C   GLY A 185      -4.599  14.069  -3.385  1.00  0.84           C  
ATOM   1473  O   GLY A 185      -5.021  13.970  -4.539  1.00  0.81           O  
ATOM   1474  N   ASN A 186      -5.466  13.991  -2.430  1.00  0.86           N  
ATOM   1475  CA  ASN A 186      -6.818  13.465  -2.583  1.00  0.87           C  
ATOM   1476  C   ASN A 186      -7.729  14.458  -3.299  1.00  0.86           C  
ATOM   1477  CB  ASN A 186      -7.406  13.093  -1.220  1.00  0.85           C  
ATOM   1478  O   ASN A 186      -8.691  14.060  -3.958  1.00  0.85           O  
ATOM   1479  CG  ASN A 186      -6.874  11.774  -0.695  1.00  0.82           C  
ATOM   1480  ND2 ASN A 186      -6.985  11.568   0.612  1.00  0.85           N  
ATOM   1481  OD1 ASN A 186      -6.367  10.947  -1.458  1.00  0.82           O  
ATOM   1482  N   LEU A 187      -7.413  15.710  -3.259  1.00  0.89           N  
ATOM   1483  CA  LEU A 187      -8.212  16.703  -3.969  1.00  0.90           C  
ATOM   1484  C   LEU A 187      -7.832  16.752  -5.445  1.00  0.87           C  
ATOM   1485  CB  LEU A 187      -8.034  18.086  -3.338  1.00  0.89           C  
ATOM   1486  O   LEU A 187      -8.616  17.214  -6.277  1.00  0.83           O  
ATOM   1487  CG  LEU A 187      -8.611  18.269  -1.933  1.00  0.86           C  
ATOM   1488  CD1 LEU A 187      -8.192  19.619  -1.360  1.00  0.82           C  
ATOM   1489  CD2 LEU A 187     -10.130  18.141  -1.958  1.00  0.82           C  
ATOM   1490  N   ILE A 188      -6.516  16.242  -5.723  1.00  0.86           N  
ATOM   1491  CA  ILE A 188      -5.900  16.434  -7.032  1.00  0.86           C  
ATOM   1492  C   ILE A 188      -5.814  15.096  -7.763  1.00  0.77           C  
ATOM   1493  CB  ILE A 188      -4.496  17.068  -6.909  1.00  0.81           C  
ATOM   1494  O   ILE A 188      -5.463  15.048  -8.944  1.00  0.68           O  
ATOM   1495  CG1 ILE A 188      -3.580  16.177  -6.062  1.00  0.71           C  
ATOM   1496  CG2 ILE A 188      -4.591  18.477  -6.316  1.00  0.66           C  
ATOM   1497  CD1 ILE A 188      -2.126  16.629  -6.039  1.00  0.70           C  
ATOM   1498  N   LEU A 189      -6.056  13.964  -6.981  1.00  0.75           N  
ATOM   1499  CA  LEU A 189      -6.197  12.698  -7.692  1.00  0.75           C  
ATOM   1500  C   LEU A 189      -7.284  12.792  -8.758  1.00  0.72           C  
ATOM   1501  CB  LEU A 189      -6.522  11.566  -6.714  1.00  0.70           C  
ATOM   1502  O   LEU A 189      -8.438  13.097  -8.448  1.00  0.69           O  
ATOM   1503  CG  LEU A 189      -5.389  11.127  -5.786  1.00  0.66           C  
ATOM   1504  CD1 LEU A 189      -5.905  10.128  -4.755  1.00  0.63           C  
ATOM   1505  CD2 LEU A 189      -4.240  10.528  -6.590  1.00  0.64           C  
ATOM   1506  N   GLU A 190      -6.975  12.745 -10.016  1.00  0.58           N  
ATOM   1507  CA  GLU A 190      -8.006  12.278 -10.938  1.00  0.58           C  
ATOM   1508  C   GLU A 190      -8.784  11.105 -10.348  1.00  0.57           C  
ATOM   1509  CB  GLU A 190      -7.386  11.876 -12.279  1.00  0.52           C  
ATOM   1510  O   GLU A 190      -8.191  10.114  -9.918  1.00  0.54           O  
ATOM   1511  CG  GLU A 190      -6.803  13.043 -13.062  1.00  0.47           C  
ATOM   1512  CD  GLU A 190      -6.443  12.685 -14.495  1.00  0.49           C  
ATOM   1513  OE1 GLU A 190      -6.480  11.485 -14.848  1.00  0.58           O  
ATOM   1514  OE2 GLU A 190      -6.121  13.613 -15.271  1.00  0.52           O  
ATOM   1515  N   GLU A 191      -9.953  11.369  -9.889  1.00  0.53           N  
ATOM   1516  CA  GLU A 191     -10.738  10.138  -9.879  1.00  0.52           C  
ATOM   1517  C   GLU A 191     -10.323   9.210 -11.017  1.00  0.53           C  
ATOM   1518  CB  GLU A 191     -12.233  10.452  -9.975  1.00  0.49           C  
ATOM   1519  O   GLU A 191     -10.379   9.591 -12.188  1.00  0.51           O  
ATOM   1520  CG  GLU A 191     -12.881  10.773  -8.636  1.00  0.46           C  
ATOM   1521  CD  GLU A 191     -14.354  11.130  -8.752  1.00  0.49           C  
ATOM   1522  OE1 GLU A 191     -14.899  11.099  -9.879  1.00  0.55           O  
ATOM   1523  OE2 GLU A 191     -14.969  11.443  -7.708  1.00  0.48           O  
ATOM   1524  N   SER A 192      -9.441   8.393 -10.972  1.00  0.45           N  
ATOM   1525  CA  SER A 192      -9.548   7.434 -12.067  1.00  0.44           C  
ATOM   1526  C   SER A 192     -10.927   7.485 -12.715  1.00  0.45           C  
ATOM   1527  CB  SER A 192      -9.261   6.017 -11.569  1.00  0.42           C  
ATOM   1528  O   SER A 192     -11.944   7.334 -12.034  1.00  0.44           O  
ATOM   1529  OG  SER A 192     -10.113   5.682 -10.486  1.00  0.42           O  
ATOM   1530  N   GLN A 193     -11.242   8.540 -13.469  1.00  0.42           N  
ATOM   1531  CA  GLN A 193     -12.541   8.394 -14.118  1.00  0.41           C  
ATOM   1532  C   GLN A 193     -13.247   7.123 -13.654  1.00  0.42           C  
ATOM   1533  CB  GLN A 193     -12.384   8.382 -15.639  1.00  0.39           C  
ATOM   1534  O   GLN A 193     -12.614   6.078 -13.491  1.00  0.40           O  
ATOM   1535  CG  GLN A 193     -11.878   9.697 -16.216  1.00  0.37           C  
ATOM   1536  CD  GLN A 193     -12.859  10.838 -16.023  1.00  0.41           C  
ATOM   1537  NE2 GLN A 193     -12.369  11.962 -15.511  1.00  0.37           N  
ATOM   1538  OE1 GLN A 193     -14.048  10.711 -16.332  1.00  0.51           O  
ATOM   1539  N   PRO A 194     -14.295   7.109 -12.788  1.00  0.37           N  
ATOM   1540  CA  PRO A 194     -14.849   5.761 -12.927  1.00  0.35           C  
ATOM   1541  C   PRO A 194     -14.477   5.104 -14.255  1.00  0.37           C  
ATOM   1542  CB  PRO A 194     -16.360   5.989 -12.836  1.00  0.35           C  
ATOM   1543  O   PRO A 194     -14.629   5.716 -15.315  1.00  0.35           O  
ATOM   1544  CG  PRO A 194     -16.514   7.465 -12.660  1.00  0.34           C  
ATOM   1545  CD  PRO A 194     -15.151   8.095 -12.706  1.00  0.41           C  
ATOM   1546  N   ILE A 195     -13.521   4.511 -14.501  1.00  0.30           N  
ATOM   1547  CA  ILE A 195     -13.756   3.741 -15.717  1.00  0.30           C  
ATOM   1548  C   ILE A 195     -15.234   3.809 -16.094  1.00  0.30           C  
ATOM   1549  CB  ILE A 195     -13.314   2.270 -15.549  1.00  0.29           C  
ATOM   1550  O   ILE A 195     -16.088   3.278 -15.381  1.00  0.29           O  
ATOM   1551  CG1 ILE A 195     -11.834   2.199 -15.154  1.00  0.30           C  
ATOM   1552  CG2 ILE A 195     -13.577   1.476 -16.832  1.00  0.29           C  
ATOM   1553  CD1 ILE A 195     -11.360   0.801 -14.779  1.00  0.28           C  
ATOM   1554  N   THR A 196     -15.901   4.985 -16.223  1.00  0.31           N  
ATOM   1555  CA  THR A 196     -17.139   4.709 -16.944  1.00  0.32           C  
ATOM   1556  C   THR A 196     -17.120   3.301 -17.531  1.00  0.31           C  
ATOM   1557  CB  THR A 196     -17.370   5.735 -18.069  1.00  0.30           C  
ATOM   1558  O   THR A 196     -16.197   2.941 -18.265  1.00  0.30           O  
ATOM   1559  CG2 THR A 196     -18.854   6.048 -18.232  1.00  0.31           C  
ATOM   1560  OG1 THR A 196     -16.669   6.945 -17.756  1.00  0.31           O  
ATOM   1561  N   PRO A 197     -17.530   2.284 -16.903  1.00  0.30           N  
ATOM   1562  CA  PRO A 197     -17.616   1.077 -17.729  1.00  0.30           C  
ATOM   1563  C   PRO A 197     -17.712   1.389 -19.220  1.00  0.30           C  
ATOM   1564  CB  PRO A 197     -18.894   0.399 -17.229  1.00  0.28           C  
ATOM   1565  O   PRO A 197     -18.571   2.169 -19.638  1.00  0.28           O  
ATOM   1566  CG  PRO A 197     -19.266   1.148 -15.991  1.00  0.28           C  
ATOM   1567  CD  PRO A 197     -18.573   2.480 -16.014  1.00  0.35           C  
ATOM   1568  N   SER A 198     -16.654   1.837 -19.896  1.00  0.28           N  
ATOM   1569  CA  SER A 198     -16.752   1.733 -21.348  1.00  0.27           C  
ATOM   1570  C   SER A 198     -18.016   0.990 -21.766  1.00  0.27           C  
ATOM   1571  CB  SER A 198     -15.522   1.025 -21.920  1.00  0.25           C  
ATOM   1572  O   SER A 198     -18.327  -0.071 -21.220  1.00  0.26           O  
ATOM   1573  OG  SER A 198     -15.806   0.473 -23.194  1.00  0.27           O  
ATOM   1574  N   THR A 199     -19.224   1.620 -22.019  1.00  0.29           N  
ATOM   1575  CA  THR A 199     -20.334   0.998 -22.734  1.00  0.29           C  
ATOM   1576  C   THR A 199     -19.829  -0.091 -23.675  1.00  0.29           C  
ATOM   1577  CB  THR A 199     -21.137   2.040 -23.533  1.00  0.27           C  
ATOM   1578  O   THR A 199     -20.623  -0.836 -24.254  1.00  0.27           O  
ATOM   1579  CG2 THR A 199     -21.897   2.981 -22.604  1.00  0.27           C  
ATOM   1580  OG1 THR A 199     -20.239   2.809 -24.343  1.00  0.27           O  
ATOM   1581  N   THR A 200     -18.505  -0.461 -23.673  1.00  0.30           N  
ATOM   1582  CA  THR A 200     -17.816  -1.687 -24.063  1.00  0.30           C  
ATOM   1583  C   THR A 200     -17.536  -2.561 -22.844  1.00  0.30           C  
ATOM   1584  CB  THR A 200     -16.495  -1.377 -24.790  1.00  0.27           C  
ATOM   1585  O   THR A 200     -16.991  -2.087 -21.845  1.00  0.29           O  
ATOM   1586  CG2 THR A 200     -16.080  -2.535 -25.693  1.00  0.28           C  
ATOM   1587  OG1 THR A 200     -16.660  -0.199 -25.588  1.00  0.28           O  
ATOM   1588  N   PRO A 201     -18.499  -3.507 -22.406  1.00  0.30           N  
ATOM   1589  CA  PRO A 201     -18.429  -4.326 -21.193  1.00  0.30           C  
ATOM   1590  C   PRO A 201     -16.999  -4.520 -20.694  1.00  0.31           C  
ATOM   1591  CB  PRO A 201     -19.040  -5.659 -21.631  1.00  0.28           C  
ATOM   1592  O   PRO A 201     -16.192  -5.174 -21.360  1.00  0.29           O  
ATOM   1593  CG  PRO A 201     -19.460  -5.439 -23.049  1.00  0.27           C  
ATOM   1594  CD  PRO A 201     -18.928  -4.110 -23.503  1.00  0.33           C  
ATOM   1595  N   LEU A 202     -16.279  -3.603 -20.228  1.00  0.27           N  
ATOM   1596  CA  LEU A 202     -15.134  -3.672 -19.327  1.00  0.27           C  
ATOM   1597  C   LEU A 202     -15.544  -4.233 -17.969  1.00  0.27           C  
ATOM   1598  CB  LEU A 202     -14.505  -2.288 -19.151  1.00  0.25           C  
ATOM   1599  O   LEU A 202     -16.577  -3.845 -17.419  1.00  0.26           O  
ATOM   1600  CG  LEU A 202     -13.234  -2.014 -19.957  1.00  0.25           C  
ATOM   1601  CD1 LEU A 202     -13.258  -0.596 -20.519  1.00  0.23           C  
ATOM   1602  CD2 LEU A 202     -11.996  -2.231 -19.094  1.00  0.25           C  
ATOM   1603  N   TYR A 203     -15.322  -5.606 -17.749  1.00  0.31           N  
ATOM   1604  CA  TYR A 203     -15.249  -6.467 -16.575  1.00  0.33           C  
ATOM   1605  C   TYR A 203     -16.530  -6.379 -15.754  1.00  0.31           C  
ATOM   1606  CB  TYR A 203     -14.045  -6.091 -15.705  1.00  0.29           C  
ATOM   1607  O   TYR A 203     -16.875  -5.312 -15.241  1.00  0.30           O  
ATOM   1608  CG  TYR A 203     -12.715  -6.432 -16.331  1.00  0.28           C  
ATOM   1609  CD1 TYR A 203     -12.161  -7.702 -16.186  1.00  0.27           C  
ATOM   1610  CD2 TYR A 203     -12.008  -5.486 -17.066  1.00  0.29           C  
ATOM   1611  CE1 TYR A 203     -10.934  -8.021 -16.759  1.00  0.30           C  
ATOM   1612  CE2 TYR A 203     -10.781  -5.794 -17.643  1.00  0.32           C  
ATOM   1613  OH  TYR A 203      -9.038  -7.372 -18.054  1.00  0.24           O  
ATOM   1614  CZ  TYR A 203     -10.253  -7.062 -17.484  1.00  0.29           C  
ATOM   1615  N   ARG A 204     -17.664  -6.555 -16.303  1.00  0.30           N  
ATOM   1616  CA  ARG A 204     -18.632  -6.883 -15.262  1.00  0.30           C  
ATOM   1617  C   ARG A 204     -17.960  -7.606 -14.099  1.00  0.30           C  
ATOM   1618  CB  ARG A 204     -19.763  -7.743 -15.830  1.00  0.28           C  
ATOM   1619  O   ARG A 204     -17.395  -8.687 -14.276  1.00  0.28           O  
ATOM   1620  CG  ARG A 204     -21.014  -6.957 -16.188  1.00  0.26           C  
ATOM   1621  CD  ARG A 204     -22.149  -7.871 -16.627  1.00  0.29           C  
ATOM   1622  NE  ARG A 204     -23.305  -7.111 -17.091  1.00  0.25           N  
ATOM   1623  NH1 ARG A 204     -24.720  -8.934 -17.203  1.00  0.22           N  
ATOM   1624  NH2 ARG A 204     -25.483  -6.849 -17.772  1.00  0.18           N  
ATOM   1625  CZ  ARG A 204     -24.500  -7.633 -17.354  1.00  0.25           C  
ATOM   1626  N   GLN A 205     -16.997  -7.063 -13.389  1.00  0.28           N  
ATOM   1627  CA  GLN A 205     -17.054  -7.580 -12.026  1.00  0.28           C  
ATOM   1628  C   GLN A 205     -18.263  -8.491 -11.833  1.00  0.28           C  
ATOM   1629  CB  GLN A 205     -17.098  -6.430 -11.018  1.00  0.25           C  
ATOM   1630  O   GLN A 205     -19.400  -8.084 -12.078  1.00  0.26           O  
ATOM   1631  CG  GLN A 205     -15.999  -6.493  -9.966  1.00  0.24           C  
ATOM   1632  CD  GLN A 205     -16.032  -5.315  -9.011  1.00  0.28           C  
ATOM   1633  NE2 GLN A 205     -15.201  -5.367  -7.976  1.00  0.24           N  
ATOM   1634  OE1 GLN A 205     -16.798  -4.365  -9.202  1.00  0.35           O  
ATOM   1635  N   ILE A 206     -18.330  -9.573 -12.429  1.00  0.31           N  
ATOM   1636  CA  ILE A 206     -19.259 -10.538 -11.850  1.00  0.32           C  
ATOM   1637  C   ILE A 206     -19.382 -10.299 -10.347  1.00  0.31           C  
ATOM   1638  CB  ILE A 206     -18.811 -11.990 -12.127  1.00  0.29           C  
ATOM   1639  O   ILE A 206     -18.425 -10.511  -9.598  1.00  0.30           O  
ATOM   1640  CG1 ILE A 206     -18.686 -12.232 -13.636  1.00  0.28           C  
ATOM   1641  CG2 ILE A 206     -19.786 -12.986 -11.492  1.00  0.28           C  
ATOM   1642  CD1 ILE A 206     -18.121 -13.598 -13.999  1.00  0.26           C  
ATOM   1643  N   ILE A 207     -19.696  -9.127  -9.792  1.00  0.28           N  
ATOM   1644  CA  ILE A 207     -20.444  -9.055  -8.541  1.00  0.28           C  
ATOM   1645  C   ILE A 207     -21.790  -9.756  -8.704  1.00  0.28           C  
ATOM   1646  CB  ILE A 207     -20.652  -7.592  -8.091  1.00  0.26           C  
ATOM   1647  O   ILE A 207     -22.685  -9.247  -9.383  1.00  0.27           O  
ATOM   1648  CG1 ILE A 207     -19.305  -6.866  -7.994  1.00  0.26           C  
ATOM   1649  CG2 ILE A 207     -21.399  -7.539  -6.755  1.00  0.25           C  
ATOM   1650  CD1 ILE A 207     -19.422  -5.388  -7.646  1.00  0.23           C  
ATOM   1651  N   GLY A 208     -21.883 -10.946  -9.276  1.00  0.32           N  
ATOM   1652  CA  GLY A 208     -23.027 -11.632  -8.697  1.00  0.31           C  
ATOM   1653  C   GLY A 208     -23.120 -11.473  -7.192  1.00  0.32           C  
ATOM   1654  O   GLY A 208     -22.114 -11.218  -6.526  1.00  0.31           O  
ATOM   1655  N   GLU A 209     -24.020 -10.463  -6.618  1.00  0.28           N  
ATOM   1656  CA  GLU A 209     -24.267 -10.563  -5.183  1.00  0.28           C  
ATOM   1657  C   GLU A 209     -23.288 -11.528  -4.520  1.00  0.28           C  
ATOM   1658  CB  GLU A 209     -25.707 -11.009  -4.915  1.00  0.26           C  
ATOM   1659  O   GLU A 209     -23.222 -12.703  -4.886  1.00  0.26           O  
ATOM   1660  CG  GLU A 209     -26.729  -9.887  -5.027  1.00  0.25           C  
ATOM   1661  CD  GLU A 209     -28.145 -10.329  -4.692  1.00  0.28           C  
ATOM   1662  OE1 GLU A 209     -28.364 -11.540  -4.464  1.00  0.34           O  
ATOM   1663  OE2 GLU A 209     -29.042  -9.457  -4.659  1.00  0.27           O  
ATOM   1664  N   ALA A 210     -22.008 -11.389  -4.516  1.00  0.29           N  
ATOM   1665  CA  ALA A 210     -21.234 -11.968  -3.420  1.00  0.29           C  
ATOM   1666  C   ALA A 210     -22.147 -12.426  -2.286  1.00  0.29           C  
ATOM   1667  CB  ALA A 210     -20.210 -10.961  -2.902  1.00  0.27           C  
ATOM   1668  O   ALA A 210     -22.877 -11.620  -1.705  1.00  0.28           O  
ATOM   1669  N   GLY A 211     -23.157 -13.188  -2.493  1.00  0.32           N  
ATOM   1670  CA  GLY A 211     -23.735 -13.763  -1.289  1.00  0.32           C  
ATOM   1671  C   GLY A 211     -22.703 -14.082  -0.225  1.00  0.32           C  
ATOM   1672  O   GLY A 211     -21.660 -14.669  -0.521  1.00  0.31           O  
ATOM   1673  N   TYR A 212     -22.090 -13.057   0.455  1.00  0.30           N  
ATOM   1674  CA  TYR A 212     -21.767 -13.382   1.840  1.00  0.31           C  
ATOM   1675  C   TYR A 212     -22.249 -14.783   2.199  1.00  0.30           C  
ATOM   1676  CB  TYR A 212     -22.390 -12.356   2.792  1.00  0.28           C  
ATOM   1677  O   TYR A 212     -23.450 -15.061   2.165  1.00  0.28           O  
ATOM   1678  CG  TYR A 212     -21.492 -11.973   3.943  1.00  0.27           C  
ATOM   1679  CD1 TYR A 212     -21.592 -12.616   5.175  1.00  0.26           C  
ATOM   1680  CD2 TYR A 212     -20.544 -10.966   3.802  1.00  0.27           C  
ATOM   1681  CE1 TYR A 212     -20.768 -12.265   6.239  1.00  0.26           C  
ATOM   1682  CE2 TYR A 212     -19.714 -10.606   4.860  1.00  0.29           C  
ATOM   1683  OH  TYR A 212     -19.015 -10.908   7.122  1.00  0.15           O  
ATOM   1684  CZ  TYR A 212     -19.834 -11.260   6.072  1.00  0.25           C  
ATOM   1685  N   ASP A 213     -21.507 -15.842   1.847  1.00  0.32           N  
ATOM   1686  CA  ASP A 213     -21.720 -16.934   2.791  1.00  0.33           C  
ATOM   1687  C   ASP A 213     -21.357 -16.509   4.213  1.00  0.33           C  
ATOM   1688  CB  ASP A 213     -20.902 -18.162   2.385  1.00  0.31           C  
ATOM   1689  O   ASP A 213     -20.199 -16.197   4.496  1.00  0.31           O  
ATOM   1690  CG  ASP A 213     -21.207 -19.385   3.233  1.00  0.30           C  
ATOM   1691  OD1 ASP A 213     -21.958 -19.267   4.225  1.00  0.31           O  
ATOM   1692  OD2 ASP A 213     -20.690 -20.475   2.906  1.00  0.34           O  
ATOM   1693  N   THR A 214     -22.219 -15.730   4.888  1.00  0.30           N  
ATOM   1694  CA  THR A 214     -22.132 -15.572   6.335  1.00  0.30           C  
ATOM   1695  C   THR A 214     -21.439 -16.774   6.970  1.00  0.30           C  
ATOM   1696  CB  THR A 214     -23.527 -15.390   6.962  1.00  0.28           C  
ATOM   1697  O   THR A 214     -20.795 -16.646   8.013  1.00  0.28           O  
ATOM   1698  CG2 THR A 214     -24.113 -14.026   6.613  1.00  0.27           C  
ATOM   1699  OG1 THR A 214     -24.402 -16.413   6.472  1.00  0.30           O  
ATOM   1700  N   ASP A 215     -21.484 -17.868   6.375  1.00  0.30           N  
ATOM   1701  CA  ASP A 215     -21.069 -19.023   7.165  1.00  0.31           C  
ATOM   1702  C   ASP A 215     -19.697 -19.527   6.724  1.00  0.30           C  
ATOM   1703  CB  ASP A 215     -22.102 -20.147   7.057  1.00  0.27           C  
ATOM   1704  O   ASP A 215     -18.957 -20.108   7.520  1.00  0.28           O  
ATOM   1705  CG  ASP A 215     -23.396 -19.836   7.787  1.00  0.27           C  
ATOM   1706  OD1 ASP A 215     -23.399 -18.954   8.673  1.00  0.32           O  
ATOM   1707  OD2 ASP A 215     -24.421 -20.480   7.476  1.00  0.34           O  
ATOM   1708  N   SER A 216     -19.166 -19.108   5.548  1.00  0.31           N  
ATOM   1709  CA  SER A 216     -17.894 -19.699   5.145  1.00  0.32           C  
ATOM   1710  C   SER A 216     -16.835 -18.627   4.910  1.00  0.31           C  
ATOM   1711  CB  SER A 216     -18.070 -20.540   3.880  1.00  0.29           C  
ATOM   1712  O   SER A 216     -15.639 -18.922   4.889  1.00  0.29           O  
ATOM   1713  OG  SER A 216     -18.554 -19.744   2.811  1.00  0.28           O  
ATOM   1714  N   GLY A 217     -17.044 -17.330   4.993  1.00  0.31           N  
ATOM   1715  CA  GLY A 217     -16.022 -16.298   4.914  1.00  0.30           C  
ATOM   1716  C   GLY A 217     -15.310 -16.266   3.574  1.00  0.31           C  
ATOM   1717  O   GLY A 217     -14.259 -15.636   3.439  1.00  0.30           O  
ATOM   1718  N   ILE A 218     -15.781 -16.857   2.412  1.00  0.32           N  
ATOM   1719  CA  ILE A 218     -15.004 -17.054   1.193  1.00  0.33           C  
ATOM   1720  C   ILE A 218     -15.622 -16.249   0.052  1.00  0.32           C  
ATOM   1721  CB  ILE A 218     -14.920 -18.549   0.811  1.00  0.30           C  
ATOM   1722  O   ILE A 218     -16.799 -16.424  -0.273  1.00  0.31           O  
ATOM   1723  CG1 ILE A 218     -14.305 -19.359   1.958  1.00  0.29           C  
ATOM   1724  CG2 ILE A 218     -14.118 -18.732  -0.480  1.00  0.29           C  
ATOM   1725  CD1 ILE A 218     -14.262 -20.859   1.703  1.00  0.27           C  
ATOM   1726  N   TYR A 219     -15.015 -15.166  -0.427  1.00  0.35           N  
ATOM   1727  CA  TYR A 219     -15.075 -14.453  -1.698  1.00  0.37           C  
ATOM   1728  C   TYR A 219     -14.673 -15.362  -2.853  1.00  0.35           C  
ATOM   1729  CB  TYR A 219     -14.168 -13.219  -1.666  1.00  0.34           C  
ATOM   1730  O   TYR A 219     -13.551 -15.874  -2.887  1.00  0.34           O  
ATOM   1731  CG  TYR A 219     -14.650 -12.135  -0.732  1.00  0.32           C  
ATOM   1732  CD1 TYR A 219     -15.581 -11.189  -1.154  1.00  0.31           C  
ATOM   1733  CD2 TYR A 219     -14.176 -12.056   0.573  1.00  0.32           C  
ATOM   1734  CE1 TYR A 219     -16.027 -10.187  -0.298  1.00  0.32           C  
ATOM   1735  CE2 TYR A 219     -14.615 -11.059   1.438  1.00  0.34           C  
ATOM   1736  OH  TYR A 219     -15.978  -9.142   1.847  1.00  0.26           O  
ATOM   1737  CZ  TYR A 219     -15.540 -10.131   0.995  1.00  0.32           C  
ATOM   1738  N   GLY A 220     -15.443 -16.165  -3.574  1.00  0.36           N  
ATOM   1739  CA  GLY A 220     -15.102 -16.872  -4.799  1.00  0.36           C  
ATOM   1740  C   GLY A 220     -15.150 -15.988  -6.030  1.00  0.36           C  
ATOM   1741  O   GLY A 220     -16.193 -15.411  -6.347  1.00  0.35           O  
ATOM   1742  N   MET A 221     -14.102 -15.260  -6.414  1.00  0.34           N  
ATOM   1743  CA  MET A 221     -13.867 -14.800  -7.779  1.00  0.35           C  
ATOM   1744  C   MET A 221     -13.590 -15.976  -8.710  1.00  0.34           C  
ATOM   1745  CB  MET A 221     -12.698 -13.813  -7.821  1.00  0.32           C  
ATOM   1746  O   MET A 221     -12.687 -16.774  -8.456  1.00  0.33           O  
ATOM   1747  CG  MET A 221     -13.011 -12.466  -7.191  1.00  0.31           C  
ATOM   1748  SD  MET A 221     -11.665 -11.244  -7.441  1.00  0.44           S  
ATOM   1749  CE  MET A 221     -10.231 -12.355  -7.504  1.00  0.31           C  
ATOM   1750  N   GLY A 222     -14.578 -16.468  -9.544  1.00  0.40           N  
ATOM   1751  CA  GLY A 222     -14.385 -17.331 -10.699  1.00  0.39           C  
ATOM   1752  C   GLY A 222     -13.813 -16.602 -11.900  1.00  0.40           C  
ATOM   1753  O   GLY A 222     -14.283 -15.519 -12.257  1.00  0.39           O  
ATOM   1754  N   ARG A 223     -12.532 -16.873 -12.297  1.00  0.40           N  
ATOM   1755  CA  ARG A 223     -11.846 -16.564 -13.548  1.00  0.41           C  
ATOM   1756  C   ARG A 223     -11.841 -17.770 -14.481  1.00  0.41           C  
ATOM   1757  CB  ARG A 223     -10.411 -16.107 -13.275  1.00  0.39           C  
ATOM   1758  O   ARG A 223     -11.510 -18.882 -14.066  1.00  0.39           O  
ATOM   1759  CG  ARG A 223      -9.946 -14.971 -14.172  1.00  0.38           C  
ATOM   1760  CD  ARG A 223      -8.544 -14.502 -13.807  1.00  0.41           C  
ATOM   1761  NE  ARG A 223      -8.225 -13.221 -14.431  1.00  0.40           N  
ATOM   1762  NH1 ARG A 223      -6.014 -13.210 -13.761  1.00  0.33           N  
ATOM   1763  NH2 ARG A 223      -6.851 -11.470 -14.996  1.00  0.29           N  
ATOM   1764  CZ  ARG A 223      -7.031 -12.637 -14.394  1.00  0.39           C  
ATOM   1765  N   SER A 224     -12.434 -17.598 -15.592  1.00  0.38           N  
ATOM   1766  CA  SER A 224     -12.160 -18.497 -16.708  1.00  0.39           C  
ATOM   1767  C   SER A 224     -11.061 -17.941 -17.608  1.00  0.38           C  
ATOM   1768  CB  SER A 224     -13.428 -18.737 -17.528  1.00  0.37           C  
ATOM   1769  O   SER A 224     -11.054 -16.750 -17.926  1.00  0.37           O  
ATOM   1770  OG  SER A 224     -13.118 -18.888 -18.902  1.00  0.33           O  
ATOM   1771  N   TYR A 225      -9.919 -18.733 -17.861  1.00  0.39           N  
ATOM   1772  CA  TYR A 225      -8.787 -18.557 -18.763  1.00  0.39           C  
ATOM   1773  C   TYR A 225      -9.075 -19.175 -20.126  1.00  0.39           C  
ATOM   1774  CB  TYR A 225      -7.521 -19.177 -18.166  1.00  0.37           C  
ATOM   1775  O   TYR A 225      -8.315 -18.978 -21.077  1.00  0.37           O  
ATOM   1776  CG  TYR A 225      -7.047 -18.495 -16.906  1.00  0.36           C  
ATOM   1777  CD1 TYR A 225      -6.325 -17.305 -16.964  1.00  0.34           C  
ATOM   1778  CD2 TYR A 225      -7.319 -19.038 -15.655  1.00  0.36           C  
ATOM   1779  CE1 TYR A 225      -5.884 -16.673 -15.806  1.00  0.37           C  
ATOM   1780  CE2 TYR A 225      -6.884 -18.415 -14.490  1.00  0.38           C  
ATOM   1781  OH  TYR A 225      -5.735 -16.614 -13.425  1.00  0.31           O  
ATOM   1782  CZ  TYR A 225      -6.168 -17.235 -14.575  1.00  0.36           C  
ATOM   1783  N   ASP A 226     -10.201 -19.892 -20.434  1.00  0.35           N  
ATOM   1784  CA  ASP A 226     -10.352 -20.620 -21.690  1.00  0.36           C  
ATOM   1785  C   ASP A 226     -11.692 -20.305 -22.351  1.00  0.35           C  
ATOM   1786  CB  ASP A 226     -10.222 -22.127 -21.456  1.00  0.33           C  
ATOM   1787  O   ASP A 226     -12.290 -21.169 -22.996  1.00  0.33           O  
ATOM   1788  CG  ASP A 226     -11.325 -22.687 -20.576  1.00  0.32           C  
ATOM   1789  OD1 ASP A 226     -12.218 -21.921 -20.154  1.00  0.35           O  
ATOM   1790  OD2 ASP A 226     -11.300 -23.906 -20.299  1.00  0.43           O  
ATOM   1791  N   ASN A 227     -12.222 -18.842 -22.337  1.00  0.34           N  
ATOM   1792  CA  ASN A 227     -13.443 -18.317 -22.939  1.00  0.36           C  
ATOM   1793  C   ASN A 227     -14.689 -18.922 -22.298  1.00  0.34           C  
ATOM   1794  CB  ASN A 227     -13.448 -18.566 -24.448  1.00  0.33           C  
ATOM   1795  O   ASN A 227     -15.683 -19.173 -22.981  1.00  0.32           O  
ATOM   1796  CG  ASN A 227     -12.355 -17.803 -25.170  1.00  0.32           C  
ATOM   1797  ND2 ASN A 227     -11.806 -18.403 -26.219  1.00  0.30           N  
ATOM   1798  OD1 ASN A 227     -12.006 -16.683 -24.787  1.00  0.32           O  
ATOM   1799  N   GLY A 228     -14.614 -19.284 -20.999  1.00  0.40           N  
ATOM   1800  CA  GLY A 228     -15.722 -19.859 -20.252  1.00  0.40           C  
ATOM   1801  C   GLY A 228     -15.669 -21.374 -20.179  1.00  0.40           C  
ATOM   1802  O   GLY A 228     -16.587 -22.007 -19.654  1.00  0.39           O  
ATOM   1803  N   LYS A 229     -14.658 -22.124 -20.680  1.00  0.39           N  
ATOM   1804  CA  LYS A 229     -14.707 -23.577 -20.545  1.00  0.39           C  
ATOM   1805  C   LYS A 229     -14.341 -24.010 -19.128  1.00  0.38           C  
ATOM   1806  CB  LYS A 229     -13.770 -24.242 -21.554  1.00  0.36           C  
ATOM   1807  O   LYS A 229     -14.973 -24.906 -18.565  1.00  0.36           O  
ATOM   1808  CG  LYS A 229     -14.255 -24.162 -22.994  1.00  0.34           C  
ATOM   1809  CD  LYS A 229     -13.300 -24.873 -23.946  1.00  0.36           C  
ATOM   1810  CE  LYS A 229     -13.726 -24.702 -25.398  1.00  0.36           C  
ATOM   1811  NZ  LYS A 229     -12.720 -25.275 -26.341  1.00  0.37           N  
ATOM   1812  N   THR A 230     -13.452 -23.192 -18.476  1.00  0.36           N  
ATOM   1813  CA  THR A 230     -12.991 -23.460 -17.119  1.00  0.37           C  
ATOM   1814  C   THR A 230     -12.947 -22.173 -16.299  1.00  0.36           C  
ATOM   1815  CB  THR A 230     -11.599 -24.118 -17.121  1.00  0.34           C  
ATOM   1816  O   THR A 230     -12.676 -21.097 -16.836  1.00  0.34           O  
ATOM   1817  CG2 THR A 230     -11.688 -25.592 -17.502  1.00  0.32           C  
ATOM   1818  OG1 THR A 230     -10.759 -23.442 -18.064  1.00  0.31           O  
ATOM   1819  N   PHE A 231     -13.542 -22.161 -15.142  1.00  0.39           N  
ATOM   1820  CA  PHE A 231     -13.463 -21.128 -14.116  1.00  0.40           C  
ATOM   1821  C   PHE A 231     -12.518 -21.548 -12.997  1.00  0.39           C  
ATOM   1822  CB  PHE A 231     -14.852 -20.828 -13.545  1.00  0.38           C  
ATOM   1823  O   PHE A 231     -12.510 -22.711 -12.588  1.00  0.37           O  
ATOM   1824  CG  PHE A 231     -15.774 -20.143 -14.518  1.00  0.36           C  
ATOM   1825  CD1 PHE A 231     -15.821 -18.756 -14.592  1.00  0.35           C  
ATOM   1826  CD2 PHE A 231     -16.592 -20.886 -15.358  1.00  0.37           C  
ATOM   1827  CE1 PHE A 231     -16.673 -18.119 -15.492  1.00  0.38           C  
ATOM   1828  CE2 PHE A 231     -17.446 -20.256 -16.260  1.00  0.38           C  
ATOM   1829  CZ  PHE A 231     -17.485 -18.873 -16.324  1.00  0.38           C  
ATOM   1830  N   HIS A 232     -11.437 -20.658 -12.789  1.00  0.37           N  
ATOM   1831  CA  HIS A 232     -10.586 -20.650 -11.605  1.00  0.37           C  
ATOM   1832  C   HIS A 232     -11.171 -19.763 -10.511  1.00  0.36           C  
ATOM   1833  CB  HIS A 232      -9.175 -20.181 -11.963  1.00  0.35           C  
ATOM   1834  O   HIS A 232     -11.472 -18.592 -10.751  1.00  0.35           O  
ATOM   1835  CG  HIS A 232      -8.469 -21.080 -12.927  1.00  0.33           C  
ATOM   1836  CD2 HIS A 232      -8.526 -21.155 -14.278  1.00  0.34           C  
ATOM   1837  ND1 HIS A 232      -7.580 -22.053 -12.523  1.00  0.45           N  
ATOM   1838  CE1 HIS A 232      -7.118 -22.688 -13.588  1.00  0.35           C  
ATOM   1839  NE2 HIS A 232      -7.677 -22.162 -14.665  1.00  0.33           N  
ATOM   1840  N   VAL A 233     -11.899 -20.277  -9.552  1.00  0.39           N  
ATOM   1841  CA  VAL A 233     -12.335 -19.604  -8.333  1.00  0.39           C  
ATOM   1842  C   VAL A 233     -11.124 -19.266  -7.467  1.00  0.39           C  
ATOM   1843  CB  VAL A 233     -13.336 -20.470  -7.535  1.00  0.38           C  
ATOM   1844  O   VAL A 233     -10.321 -20.144  -7.142  1.00  0.38           O  
ATOM   1845  CG1 VAL A 233     -13.850 -19.712  -6.312  1.00  0.35           C  
ATOM   1846  CG2 VAL A 233     -14.499 -20.900  -8.428  1.00  0.35           C  
ATOM   1847  N   MET A 234     -10.684 -17.975  -7.437  1.00  0.33           N  
ATOM   1848  CA  MET A 234      -9.776 -17.444  -6.424  1.00  0.35           C  
ATOM   1849  C   MET A 234     -10.490 -17.282  -5.085  1.00  0.34           C  
ATOM   1850  CB  MET A 234      -9.195 -16.102  -6.872  1.00  0.32           C  
ATOM   1851  O   MET A 234     -11.559 -16.673  -5.017  1.00  0.33           O  
ATOM   1852  CG  MET A 234      -7.972 -16.232  -7.765  1.00  0.31           C  
ATOM   1853  SD  MET A 234      -7.053 -14.652  -7.932  1.00  0.37           S  
ATOM   1854  CE  MET A 234      -8.231 -13.700  -8.931  1.00  0.31           C  
ATOM   1855  N   ASP A 235     -10.264 -18.132  -4.113  1.00  0.32           N  
ATOM   1856  CA  ASP A 235     -10.441 -17.927  -2.678  1.00  0.31           C  
ATOM   1857  C   ASP A 235      -9.720 -16.664  -2.211  1.00  0.32           C  
ATOM   1858  CB  ASP A 235      -9.935 -19.141  -1.896  1.00  0.30           C  
ATOM   1859  O   ASP A 235      -8.504 -16.542  -2.371  1.00  0.30           O  
ATOM   1860  CG  ASP A 235     -10.661 -19.341  -0.577  1.00  0.28           C  
ATOM   1861  OD1 ASP A 235     -11.368 -18.415  -0.123  1.00  0.30           O  
ATOM   1862  OD2 ASP A 235     -10.524 -20.433   0.014  1.00  0.33           O  
ATOM   1863  N   THR A 236     -10.225 -15.474  -2.282  1.00  0.32           N  
ATOM   1864  CA  THR A 236      -9.614 -14.252  -1.771  1.00  0.33           C  
ATOM   1865  C   THR A 236      -9.166 -14.435  -0.324  1.00  0.32           C  
ATOM   1866  CB  THR A 236     -10.585 -13.060  -1.864  1.00  0.31           C  
ATOM   1867  O   THR A 236      -8.259 -13.743   0.143  1.00  0.31           O  
ATOM   1868  CG2 THR A 236     -10.718 -12.569  -3.301  1.00  0.28           C  
ATOM   1869  OG1 THR A 236     -11.875 -13.465  -1.387  1.00  0.30           O  
ATOM   1870  N   VAL A 237      -9.784 -15.319   0.403  1.00  0.28           N  
ATOM   1871  CA  VAL A 237      -9.334 -15.342   1.791  1.00  0.28           C  
ATOM   1872  C   VAL A 237      -7.958 -15.998   1.878  1.00  0.28           C  
ATOM   1873  CB  VAL A 237     -10.338 -16.085   2.701  1.00  0.26           C  
ATOM   1874  O   VAL A 237      -7.073 -15.508   2.584  1.00  0.27           O  
ATOM   1875  CG1 VAL A 237      -9.878 -16.046   4.157  1.00  0.25           C  
ATOM   1876  CG2 VAL A 237     -11.733 -15.480   2.561  1.00  0.25           C  
ATOM   1877  N   TYR A 238      -7.651 -17.057   1.052  1.00  0.26           N  
ATOM   1878  CA  TYR A 238      -6.398 -17.791   1.184  1.00  0.27           C  
ATOM   1879  C   TYR A 238      -5.583 -17.715  -0.102  1.00  0.26           C  
ATOM   1880  CB  TYR A 238      -6.667 -19.256   1.544  1.00  0.24           C  
ATOM   1881  O   TYR A 238      -4.439 -18.175  -0.148  1.00  0.25           O  
ATOM   1882  CG  TYR A 238      -7.313 -19.439   2.896  1.00  0.24           C  
ATOM   1883  CD1 TYR A 238      -6.599 -19.205   4.069  1.00  0.20           C  
ATOM   1884  CD2 TYR A 238      -8.638 -19.848   3.003  1.00  0.21           C  
ATOM   1885  CE1 TYR A 238      -7.190 -19.374   5.317  1.00  0.17           C  
ATOM   1886  CE2 TYR A 238      -9.239 -20.020   4.246  1.00  0.21           C  
ATOM   1887  OH  TYR A 238      -9.098 -19.951   6.627  1.00  0.11           O  
ATOM   1888  CZ  TYR A 238      -8.508 -19.781   5.395  1.00  0.20           C  
ATOM   1889  N   GLY A 239      -5.783 -16.854  -1.028  1.00  0.30           N  
ATOM   1890  CA  GLY A 239      -4.934 -16.818  -2.208  1.00  0.29           C  
ATOM   1891  C   GLY A 239      -4.844 -18.155  -2.919  1.00  0.30           C  
ATOM   1892  O   GLY A 239      -3.933 -18.379  -3.719  1.00  0.29           O  
ATOM   1893  N   ARG A 240      -5.790 -19.059  -2.642  1.00  0.28           N  
ATOM   1894  CA  ARG A 240      -5.680 -20.324  -3.361  1.00  0.28           C  
ATOM   1895  C   ARG A 240      -6.478 -20.287  -4.659  1.00  0.28           C  
ATOM   1896  CB  ARG A 240      -6.158 -21.484  -2.485  1.00  0.26           C  
ATOM   1897  O   ARG A 240      -7.642 -19.881  -4.667  1.00  0.27           O  
ATOM   1898  CG  ARG A 240      -5.215 -21.820  -1.340  1.00  0.25           C  
ATOM   1899  CD  ARG A 240      -5.722 -22.998  -0.519  1.00  0.28           C  
ATOM   1900  NE  ARG A 240      -4.999 -23.127   0.743  1.00  0.23           N  
ATOM   1901  NH1 ARG A 240      -6.174 -24.981   1.465  1.00  0.20           N  
ATOM   1902  NH2 ARG A 240      -4.513 -24.091   2.770  1.00  0.17           N  
ATOM   1903  CZ  ARG A 240      -5.231 -24.066   1.656  1.00  0.22           C  
ATOM   1904  N   ILE A 241      -5.816 -20.241  -5.815  1.00  0.33           N  
ATOM   1905  CA  ILE A 241      -6.237 -20.624  -7.159  1.00  0.34           C  
ATOM   1906  C   ILE A 241      -6.479 -22.131  -7.214  1.00  0.33           C  
ATOM   1907  CB  ILE A 241      -5.191 -20.210  -8.218  1.00  0.31           C  
ATOM   1908  O   ILE A 241      -5.578 -22.922  -6.925  1.00  0.32           O  
ATOM   1909  CG1 ILE A 241      -4.916 -18.704  -8.136  1.00  0.29           C  
ATOM   1910  CG2 ILE A 241      -5.659 -20.606  -9.622  1.00  0.29           C  
ATOM   1911  CD1 ILE A 241      -3.830 -18.221  -9.088  1.00  0.28           C  
ATOM   1912  N   TYR A 242      -7.740 -22.572  -6.943  1.00  0.32           N  
ATOM   1913  CA  TYR A 242      -8.067 -23.965  -7.225  1.00  0.34           C  
ATOM   1914  C   TYR A 242      -8.216 -24.197  -8.724  1.00  0.33           C  
ATOM   1915  CB  TYR A 242      -9.356 -24.371  -6.504  1.00  0.31           C  
ATOM   1916  O   TYR A 242      -8.847 -23.400  -9.423  1.00  0.31           O  
ATOM   1917  CG  TYR A 242      -9.233 -24.378  -4.999  1.00  0.30           C  
ATOM   1918  CD1 TYR A 242      -8.826 -25.523  -4.319  1.00  0.28           C  
ATOM   1919  CD2 TYR A 242      -9.525 -23.239  -4.255  1.00  0.30           C  
ATOM   1920  CE1 TYR A 242      -8.713 -25.534  -2.933  1.00  0.31           C  
ATOM   1921  CE2 TYR A 242      -9.416 -23.239  -2.869  1.00  0.33           C  
ATOM   1922  OH  TYR A 242      -8.900 -24.395  -0.845  1.00  0.26           O  
ATOM   1923  CZ  TYR A 242      -9.009 -24.389  -2.217  1.00  0.30           C  
ATOM   1924  N   ARG A 243      -7.357 -24.859  -9.346  1.00  0.31           N  
ATOM   1925  CA  ARG A 243      -7.335 -25.557 -10.627  1.00  0.31           C  
ATOM   1926  C   ARG A 243      -8.226 -26.794 -10.593  1.00  0.31           C  
ATOM   1927  CB  ARG A 243      -5.905 -25.951 -11.001  1.00  0.29           C  
ATOM   1928  O   ARG A 243      -8.226 -27.538  -9.610  1.00  0.30           O  
ATOM   1929  CG  ARG A 243      -5.409 -25.318 -12.292  1.00  0.27           C  
ATOM   1930  CD  ARG A 243      -3.990 -25.758 -12.627  1.00  0.30           C  
ATOM   1931  NE  ARG A 243      -3.493 -25.103 -13.833  1.00  0.27           N  
ATOM   1932  NH1 ARG A 243      -1.648 -26.472 -14.066  1.00  0.23           N  
ATOM   1933  NH2 ARG A 243      -2.032 -24.791 -15.577  1.00  0.20           N  
ATOM   1934  CZ  ARG A 243      -2.392 -25.457 -14.490  1.00  0.26           C  
ATOM   1935  N   GLN A 244      -9.228 -26.880 -11.467  1.00  0.34           N  
ATOM   1936  CA  GLN A 244      -9.584 -28.206 -11.961  1.00  0.34           C  
ATOM   1937  C   GLN A 244      -8.341 -28.995 -12.362  1.00  0.34           C  
ATOM   1938  CB  GLN A 244     -10.542 -28.097 -13.148  1.00  0.32           C  
ATOM   1939  O   GLN A 244      -7.543 -28.534 -13.180  1.00  0.33           O  
ATOM   1940  CG  GLN A 244     -11.412 -29.330 -13.351  1.00  0.31           C  
ATOM   1941  CD  GLN A 244     -12.413 -29.163 -14.479  1.00  0.35           C  
ATOM   1942  NE2 GLN A 244     -13.105 -30.244 -14.823  1.00  0.31           N  
ATOM   1943  OE1 GLN A 244     -12.563 -28.071 -15.037  1.00  0.40           O  
ATOM   1944  N   GLN A 245      -7.699 -29.670 -11.410  1.00  0.30           N  
ATOM   1945  CA  GLN A 245      -6.940 -30.857 -11.789  1.00  0.30           C  
ATOM   1946  C   GLN A 245      -7.790 -31.811 -12.623  1.00  0.30           C  
ATOM   1947  CB  GLN A 245      -6.410 -31.575 -10.547  1.00  0.28           C  
ATOM   1948  O   GLN A 245      -8.972 -32.010 -12.335  1.00  0.29           O  
ATOM   1949  CG  GLN A 245      -4.913 -31.402 -10.328  1.00  0.27           C  
ATOM   1950  CD  GLN A 245      -4.407 -32.153  -9.111  1.00  0.31           C  
ATOM   1951  NE2 GLN A 245      -3.094 -32.135  -8.906  1.00  0.27           N  
ATOM   1952  OE1 GLN A 245      -5.190 -32.745  -8.361  1.00  0.37           O  
ATOM   1953  N   ASP A 246      -7.697 -31.813 -13.883  1.00  0.27           N  
ATOM   1954  CA  ASP A 246      -8.030 -32.919 -14.775  1.00  0.29           C  
ATOM   1955  C   ASP A 246      -8.807 -34.006 -14.036  1.00  0.27           C  
ATOM   1956  CB  ASP A 246      -6.762 -33.509 -15.396  1.00  0.25           C  
ATOM   1957  O   ASP A 246      -8.310 -34.581 -13.065  1.00  0.26           O  
ATOM   1958  CG  ASP A 246      -6.135 -32.602 -16.440  1.00  0.25           C  
ATOM   1959  OD1 ASP A 246      -6.831 -31.706 -16.966  1.00  0.26           O  
ATOM   1960  OD2 ASP A 246      -4.936 -32.786 -16.741  1.00  0.19           O  
ATOM   1961  N   GLY A 247     -10.155 -33.862 -14.034  1.00  0.31           N  
ATOM   1962  CA  GLY A 247     -11.115 -34.928 -13.795  1.00  0.30           C  
ATOM   1963  C   GLY A 247     -11.750 -34.861 -12.418  1.00  0.30           C  
ATOM   1964  O   GLY A 247     -12.830 -35.414 -12.200  1.00  0.28           O  
ATOM   1965  N   ASP A 248     -11.337 -34.019 -11.507  1.00  0.29           N  
ATOM   1966  CA  ASP A 248     -12.005 -33.903 -10.214  1.00  0.30           C  
ATOM   1967  C   ASP A 248     -12.668 -32.536 -10.059  1.00  0.29           C  
ATOM   1968  CB  ASP A 248     -11.012 -34.139  -9.074  1.00  0.26           C  
ATOM   1969  O   ASP A 248     -12.017 -31.502 -10.224  1.00  0.27           O  
ATOM   1970  CG  ASP A 248     -10.647 -35.602  -8.898  1.00  0.25           C  
ATOM   1971  OD1 ASP A 248     -11.403 -36.480  -9.367  1.00  0.17           O  
ATOM   1972  OD2 ASP A 248      -9.595 -35.880  -8.283  1.00  0.14           O  
ATOM   1973  N   SER A 249     -13.889 -32.332 -10.670  1.00  0.32           N  
ATOM   1974  CA  SER A 249     -14.964 -31.364 -10.480  1.00  0.32           C  
ATOM   1975  C   SER A 249     -14.744 -30.533  -9.220  1.00  0.32           C  
ATOM   1976  CB  SER A 249     -16.317 -32.073 -10.403  1.00  0.30           C  
ATOM   1977  O   SER A 249     -14.587 -31.082  -8.128  1.00  0.31           O  
ATOM   1978  OG  SER A 249     -16.379 -32.915  -9.265  1.00  0.29           O  
ATOM   1979  N   ILE A 250     -13.796 -29.590  -9.264  1.00  0.32           N  
ATOM   1980  CA  ILE A 250     -13.830 -28.732  -8.084  1.00  0.33           C  
ATOM   1981  C   ILE A 250     -15.254 -28.664  -7.537  1.00  0.32           C  
ATOM   1982  CB  ILE A 250     -13.309 -27.313  -8.402  1.00  0.30           C  
ATOM   1983  O   ILE A 250     -15.471 -28.218  -6.408  1.00  0.30           O  
ATOM   1984  CG1 ILE A 250     -11.907 -27.384  -9.019  1.00  0.29           C  
ATOM   1985  CG2 ILE A 250     -13.309 -26.442  -7.142  1.00  0.29           C  
ATOM   1986  CD1 ILE A 250     -11.407 -26.058  -9.576  1.00  0.28           C  
ATOM   1987  N   TRP A 251     -16.182 -29.294  -8.157  1.00  0.21           N  
ATOM   1988  CA  TRP A 251     -17.637 -29.242  -8.056  1.00  0.33           C  
ATOM   1989  C   TRP A 251     -18.105 -29.714  -6.683  1.00  0.23           C  
ATOM   1990  CB  TRP A 251     -18.283 -30.097  -9.150  1.00  0.23           C  
ATOM   1991  O   TRP A 251     -18.964 -29.083  -6.063  1.00  0.21           O  
ATOM   1992  CG  TRP A 251     -18.318 -29.438 -10.496  1.00  0.25           C  
ATOM   1993  CD1 TRP A 251     -17.640 -29.822 -11.620  1.00  0.16           C  
ATOM   1994  CD2 TRP A 251     -19.068 -28.274 -10.859  1.00  0.11           C  
ATOM   1995  CE2 TRP A 251     -18.797 -28.009 -12.219  1.00  0.09           C  
ATOM   1996  CE3 TRP A 251     -19.944 -27.430 -10.164  1.00  0.18           C  
ATOM   1997  NE1 TRP A 251     -17.923 -28.967 -12.659  1.00  0.19           N  
ATOM   1998  CH2 TRP A 251     -20.226 -26.122 -12.197  1.00  0.17           C  
ATOM   1999  CZ2 TRP A 251     -19.372 -26.933 -12.899  1.00  0.17           C  
ATOM   2000  CZ3 TRP A 251     -20.516 -26.359 -10.843  1.00  0.17           C  
ATOM   2001  N   PRO A 252     -17.516 -30.869  -6.180  1.00  0.33           N  
ATOM   2002  CA  PRO A 252     -17.978 -31.264  -4.847  1.00  0.31           C  
ATOM   2003  C   PRO A 252     -17.666 -30.217  -3.780  1.00  0.33           C  
ATOM   2004  CB  PRO A 252     -17.213 -32.562  -4.579  1.00  0.30           C  
ATOM   2005  O   PRO A 252     -18.484 -29.976  -2.889  1.00  0.31           O  
ATOM   2006  CG  PRO A 252     -16.650 -32.955  -5.907  1.00  0.28           C  
ATOM   2007  CD  PRO A 252     -16.628 -31.743  -6.793  1.00  0.31           C  
ATOM   2008  N   PHE A 253     -16.637 -29.337  -4.001  1.00  0.30           N  
ATOM   2009  CA  PHE A 253     -16.341 -28.336  -2.983  1.00  0.31           C  
ATOM   2010  C   PHE A 253     -17.167 -27.076  -3.207  1.00  0.30           C  
ATOM   2011  CB  PHE A 253     -14.848 -27.992  -2.984  1.00  0.28           C  
ATOM   2012  O   PHE A 253     -17.736 -26.525  -2.262  1.00  0.28           O  
ATOM   2013  CG  PHE A 253     -14.325 -27.554  -1.643  1.00  0.27           C  
ATOM   2014  CD1 PHE A 253     -13.887 -28.489  -0.713  1.00  0.24           C  
ATOM   2015  CD2 PHE A 253     -14.272 -26.207  -1.311  1.00  0.26           C  
ATOM   2016  CE1 PHE A 253     -13.402 -28.087   0.530  1.00  0.23           C  
ATOM   2017  CE2 PHE A 253     -13.789 -25.797  -0.072  1.00  0.27           C  
ATOM   2018  CZ  PHE A 253     -13.356 -26.739   0.848  1.00  0.24           C  
ATOM   2019  N   LEU A 254     -17.558 -26.738  -4.418  1.00  0.34           N  
ATOM   2020  CA  LEU A 254     -18.609 -25.773  -4.720  1.00  0.34           C  
ATOM   2021  C   LEU A 254     -19.987 -26.363  -4.439  1.00  0.34           C  
ATOM   2022  CB  LEU A 254     -18.521 -25.324  -6.181  1.00  0.33           C  
ATOM   2023  O   LEU A 254     -20.863 -25.679  -3.905  1.00  0.32           O  
ATOM   2024  CG  LEU A 254     -17.525 -24.205  -6.489  1.00  0.31           C  
ATOM   2025  CD1 LEU A 254     -17.144 -24.226  -7.965  1.00  0.30           C  
ATOM   2026  CD2 LEU A 254     -18.106 -22.850  -6.100  1.00  0.33           C  
ATOM   2027  N   LYS A 255     -20.302 -27.578  -4.850  1.00  0.29           N  
ATOM   2028  CA  LYS A 255     -21.551 -28.247  -4.495  1.00  0.30           C  
ATOM   2029  C   LYS A 255     -21.773 -28.232  -2.985  1.00  0.29           C  
ATOM   2030  CB  LYS A 255     -21.555 -29.686  -5.011  1.00  0.27           C  
ATOM   2031  O   LYS A 255     -22.886 -27.983  -2.518  1.00  0.27           O  
ATOM   2032  CG  LYS A 255     -22.740 -30.020  -5.905  1.00  0.26           C  
ATOM   2033  CD  LYS A 255     -22.683 -31.462  -6.393  1.00  0.30           C  
ATOM   2034  CE  LYS A 255     -23.904 -31.818  -7.231  1.00  0.27           C  
ATOM   2035  NZ  LYS A 255     -23.843 -33.225  -7.729  1.00  0.29           N  
ATOM   2036  N   GLN A 256     -20.788 -28.662  -2.202  1.00  0.29           N  
ATOM   2037  CA  GLN A 256     -20.978 -28.694  -0.755  1.00  0.29           C  
ATOM   2038  C   GLN A 256     -20.991 -27.284  -0.171  1.00  0.29           C  
ATOM   2039  CB  GLN A 256     -19.883 -29.528  -0.088  1.00  0.26           C  
ATOM   2040  O   GLN A 256     -21.722 -27.009   0.783  1.00  0.27           O  
ATOM   2041  CG  GLN A 256     -20.408 -30.742   0.666  1.00  0.25           C  
ATOM   2042  CD  GLN A 256     -19.301 -31.564   1.299  1.00  0.29           C  
ATOM   2043  NE2 GLN A 256     -19.673 -32.674   1.929  1.00  0.23           N  
ATOM   2044  OE1 GLN A 256     -18.122 -31.205   1.223  1.00  0.35           O  
ATOM   2045  N   LYS A 257     -20.353 -26.320  -0.797  1.00  0.29           N  
ATOM   2046  CA  LYS A 257     -20.149 -25.080  -0.052  1.00  0.30           C  
ATOM   2047  C   LYS A 257     -20.956 -23.936  -0.659  1.00  0.29           C  
ATOM   2048  CB  LYS A 257     -18.665 -24.713  -0.017  1.00  0.27           C  
ATOM   2049  O   LYS A 257     -21.347 -23.003   0.047  1.00  0.28           O  
ATOM   2050  CG  LYS A 257     -17.917 -25.273   1.184  1.00  0.26           C  
ATOM   2051  CD  LYS A 257     -16.664 -24.463   1.490  1.00  0.31           C  
ATOM   2052  CE  LYS A 257     -15.931 -25.004   2.710  1.00  0.25           C  
ATOM   2053  NZ  LYS A 257     -14.762 -24.151   3.078  1.00  0.27           N  
ATOM   2054  N   ILE A 258     -21.553 -24.094  -1.923  1.00  0.33           N  
ATOM   2055  CA  ILE A 258     -22.667 -23.312  -2.449  1.00  0.34           C  
ATOM   2056  C   ILE A 258     -23.983 -23.849  -1.890  1.00  0.33           C  
ATOM   2057  CB  ILE A 258     -22.692 -23.332  -3.994  1.00  0.32           C  
ATOM   2058  O   ILE A 258     -24.954 -23.103  -1.748  1.00  0.32           O  
ATOM   2059  CG1 ILE A 258     -21.425 -22.680  -4.557  1.00  0.31           C  
ATOM   2060  CG2 ILE A 258     -23.949 -22.634  -4.522  1.00  0.30           C  
ATOM   2061  CD1 ILE A 258     -21.294 -22.786  -6.070  1.00  0.29           C  
ATOM   2062  N   SER A 259     -23.988 -25.063  -1.365  1.00  0.29           N  
ATOM   2063  CA  SER A 259     -25.164 -25.614  -0.701  1.00  0.30           C  
ATOM   2064  C   SER A 259     -25.562 -24.772   0.507  1.00  0.29           C  
ATOM   2065  CB  SER A 259     -24.906 -27.057  -0.263  1.00  0.26           C  
ATOM   2066  O   SER A 259     -26.724 -24.780   0.920  1.00  0.27           O  
ATOM   2067  OG  SER A 259     -24.038 -27.095   0.856  1.00  0.26           O  
ATOM   2068  N   THR A 260     -24.758 -23.842   0.935  1.00  0.28           N  
ATOM   2069  CA  THR A 260     -25.126 -23.191   2.187  1.00  0.30           C  
ATOM   2070  C   THR A 260     -25.590 -21.759   1.937  1.00  0.29           C  
ATOM   2071  CB  THR A 260     -23.950 -23.187   3.181  1.00  0.26           C  
ATOM   2072  O   THR A 260     -26.062 -21.085   2.854  1.00  0.27           O  
ATOM   2073  CG2 THR A 260     -23.908 -24.479   3.990  1.00  0.25           C  
ATOM   2074  OG1 THR A 260     -22.721 -23.049   2.458  1.00  0.28           O  
ATOM   2075  N   ILE A 261     -25.551 -21.327   0.667  1.00  0.30           N  
ATOM   2076  CA  ILE A 261     -26.047 -20.016   0.262  1.00  0.31           C  
ATOM   2077  C   ILE A 261     -27.427 -20.161  -0.374  1.00  0.30           C  
ATOM   2078  CB  ILE A 261     -25.075 -19.322  -0.718  1.00  0.28           C  
ATOM   2079  O   ILE A 261     -27.596 -20.905  -1.344  1.00  0.29           O  
ATOM   2080  CG1 ILE A 261     -23.692 -19.161  -0.075  1.00  0.30           C  
ATOM   2081  CG2 ILE A 261     -25.633 -17.968  -1.164  1.00  0.29           C  
ATOM   2082  CD1 ILE A 261     -22.619 -18.661  -1.032  1.00  0.28           C  
ATOM   2083  N   ASN A 262     -28.462 -20.300   0.288  1.00  0.30           N  
ATOM   2084  CA  ASN A 262     -29.902 -20.074   0.351  1.00  0.32           C  
ATOM   2085  C   ASN A 262     -30.683 -21.355   0.071  1.00  0.30           C  
ATOM   2086  CB  ASN A 262     -30.317 -18.975  -0.630  1.00  0.28           C  
ATOM   2087  O   ASN A 262     -30.740 -21.816  -1.070  1.00  0.29           O  
ATOM   2088  CG  ASN A 262     -30.085 -17.582  -0.078  1.00  0.28           C  
ATOM   2089  ND2 ASN A 262     -30.049 -16.592  -0.962  1.00  0.26           N  
ATOM   2090  OD1 ASN A 262     -29.938 -17.398   1.133  1.00  0.30           O  
ATOM   2091  N   GLY A 263     -30.555 -22.348   0.940  1.00  0.31           N  
ATOM   2092  CA  GLY A 263     -31.491 -23.383   1.348  1.00  0.30           C  
ATOM   2093  C   GLY A 263     -32.238 -24.004   0.183  1.00  0.31           C  
ATOM   2094  O   GLY A 263     -32.764 -25.114   0.297  1.00  0.28           O  
ATOM   2095  N   ASP A 264     -32.028 -23.498  -1.185  1.00  0.30           N  
ATOM   2096  CA  ASP A 264     -32.695 -24.133  -2.317  1.00  0.32           C  
ATOM   2097  C   ASP A 264     -31.684 -24.571  -3.375  1.00  0.31           C  
ATOM   2098  CB  ASP A 264     -33.724 -23.184  -2.935  1.00  0.28           C  
ATOM   2099  O   ASP A 264     -31.273 -23.770  -4.217  1.00  0.29           O  
ATOM   2100  CG  ASP A 264     -35.074 -23.242  -2.241  1.00  0.28           C  
ATOM   2101  OD1 ASP A 264     -35.405 -24.285  -1.637  1.00  0.29           O  
ATOM   2102  OD2 ASP A 264     -35.815 -22.237  -2.303  1.00  0.25           O  
ATOM   2103  N   VAL A 265     -30.633 -25.334  -2.937  1.00  0.29           N  
ATOM   2104  CA  VAL A 265     -29.436 -25.782  -3.641  1.00  0.32           C  
ATOM   2105  C   VAL A 265     -29.476 -27.298  -3.817  1.00  0.29           C  
ATOM   2106  CB  VAL A 265     -28.149 -25.365  -2.895  1.00  0.28           C  
ATOM   2107  O   VAL A 265     -29.142 -28.045  -2.894  1.00  0.29           O  
ATOM   2108  CG1 VAL A 265     -26.959 -25.321  -3.853  1.00  0.28           C  
ATOM   2109  CG2 VAL A 265     -28.341 -24.012  -2.214  1.00  0.27           C  
ATOM   2110  N   GLY A 266     -30.448 -27.777  -4.640  1.00  0.32           N  
ATOM   2111  CA  GLY A 266     -30.441 -29.097  -5.250  1.00  0.32           C  
ATOM   2112  C   GLY A 266     -30.322 -29.055  -6.762  1.00  0.32           C  
ATOM   2113  O   GLY A 266     -30.183 -30.095  -7.408  1.00  0.30           O  
ATOM   2114  N   GLN A 267     -30.061 -27.870  -7.394  1.00  0.31           N  
ATOM   2115  CA  GLN A 267     -30.009 -27.885  -8.852  1.00  0.32           C  
ATOM   2116  C   GLN A 267     -28.822 -27.076  -9.368  1.00  0.31           C  
ATOM   2117  CB  GLN A 267     -31.311 -27.341  -9.441  1.00  0.29           C  
ATOM   2118  O   GLN A 267     -28.571 -25.964  -8.900  1.00  0.30           O  
ATOM   2119  CG  GLN A 267     -32.497 -28.283  -9.288  1.00  0.28           C  
ATOM   2120  CD  GLN A 267     -33.625 -27.968 -10.251  1.00  0.31           C  
ATOM   2121  NE2 GLN A 267     -34.606 -28.861 -10.328  1.00  0.25           N  
ATOM   2122  OE1 GLN A 267     -33.617 -26.930 -10.920  1.00  0.37           O  
ATOM   2123  N   ILE A 268     -27.697 -27.807  -9.734  1.00  0.34           N  
ATOM   2124  CA  ILE A 268     -26.626 -27.414 -10.643  1.00  0.36           C  
ATOM   2125  C   ILE A 268     -27.074 -26.219 -11.481  1.00  0.34           C  
ATOM   2126  CB  ILE A 268     -26.205 -28.584 -11.560  1.00  0.32           C  
ATOM   2127  O   ILE A 268     -28.139 -26.252 -12.101  1.00  0.33           O  
ATOM   2128  CG1 ILE A 268     -25.809 -29.804 -10.721  1.00  0.30           C  
ATOM   2129  CG2 ILE A 268     -25.060 -28.160 -12.485  1.00  0.30           C  
ATOM   2130  CD1 ILE A 268     -25.489 -31.044 -11.545  1.00  0.30           C  
ATOM   2131  N   PRO A 269     -26.580 -24.943 -11.170  1.00  0.35           N  
ATOM   2132  CA  PRO A 269     -26.821 -23.973 -12.241  1.00  0.36           C  
ATOM   2133  C   PRO A 269     -26.571 -24.554 -13.631  1.00  0.35           C  
ATOM   2134  CB  PRO A 269     -25.826 -22.852 -11.931  1.00  0.34           C  
ATOM   2135  O   PRO A 269     -25.591 -25.276 -13.835  1.00  0.35           O  
ATOM   2136  CG  PRO A 269     -25.150 -23.279 -10.668  1.00  0.33           C  
ATOM   2137  CD  PRO A 269     -25.582 -24.681 -10.347  1.00  0.37           C  
ATOM   2138  N   GLN A 270     -27.639 -24.721 -14.449  1.00  0.36           N  
ATOM   2139  CA  GLN A 270     -27.670 -25.085 -15.861  1.00  0.36           C  
ATOM   2140  C   GLN A 270     -27.386 -23.876 -16.748  1.00  0.36           C  
ATOM   2141  CB  GLN A 270     -29.021 -25.700 -16.228  1.00  0.34           C  
ATOM   2142  O   GLN A 270     -27.926 -22.791 -16.518  1.00  0.34           O  
ATOM   2143  CG  GLN A 270     -29.237 -27.096 -15.660  1.00  0.32           C  
ATOM   2144  CD  GLN A 270     -30.435 -27.799 -16.269  1.00  0.34           C  
ATOM   2145  NE2 GLN A 270     -30.507 -29.113 -16.087  1.00  0.32           N  
ATOM   2146  OE1 GLN A 270     -31.290 -27.166 -16.897  1.00  0.41           O  
ATOM   2147  N   ILE A 271     -26.301 -23.828 -17.531  1.00  0.38           N  
ATOM   2148  CA  ILE A 271     -26.180 -23.003 -18.729  1.00  0.41           C  
ATOM   2149  C   ILE A 271     -27.390 -23.226 -19.633  1.00  0.39           C  
ATOM   2150  CB  ILE A 271     -24.874 -23.310 -19.496  1.00  0.38           C  
ATOM   2151  O   ILE A 271     -27.665 -24.355 -20.045  1.00  0.38           O  
ATOM   2152  CG1 ILE A 271     -23.655 -23.025 -18.611  1.00  0.35           C  
ATOM   2153  CG2 ILE A 271     -24.808 -22.501 -20.795  1.00  0.35           C  
ATOM   2154  CD1 ILE A 271     -22.326 -23.419 -19.241  1.00  0.36           C  
ATOM   2155  N   THR A 272     -28.289 -22.253 -19.533  1.00  0.36           N  
ATOM   2156  CA  THR A 272     -29.311 -22.331 -20.571  1.00  0.37           C  
ATOM   2157  C   THR A 272     -28.691 -22.150 -21.954  1.00  0.36           C  
ATOM   2158  CB  THR A 272     -30.409 -21.273 -20.356  1.00  0.34           C  
ATOM   2159  O   THR A 272     -27.572 -21.649 -22.078  1.00  0.35           O  
ATOM   2160  CG2 THR A 272     -31.093 -21.457 -19.005  1.00  0.32           C  
ATOM   2161  OG1 THR A 272     -29.822 -19.967 -20.407  1.00  0.32           O  
ATOM   2162  N   SER A 273     -29.264 -22.868 -22.949  1.00  0.34           N  
ATOM   2163  CA  SER A 273     -28.958 -22.904 -24.376  1.00  0.33           C  
ATOM   2164  C   SER A 273     -28.643 -21.510 -24.908  1.00  0.34           C  
ATOM   2165  CB  SER A 273     -30.125 -23.506 -25.159  1.00  0.31           C  
ATOM   2166  O   SER A 273     -27.957 -21.368 -25.923  1.00  0.32           O  
ATOM   2167  OG  SER A 273     -31.335 -22.835 -24.855  1.00  0.32           O  
ATOM   2168  N   ASN A 274     -29.119 -20.480 -24.266  1.00  0.27           N  
ATOM   2169  CA  ASN A 274     -28.911 -19.081 -24.624  1.00  0.30           C  
ATOM   2170  C   ASN A 274     -27.791 -18.452 -23.801  1.00  0.28           C  
ATOM   2171  CB  ASN A 274     -30.206 -18.285 -24.454  1.00  0.26           C  
ATOM   2172  O   ASN A 274     -27.573 -17.241 -23.864  1.00  0.27           O  
ATOM   2173  CG  ASN A 274     -31.442 -19.106 -24.764  1.00  0.26           C  
ATOM   2174  ND2 ASN A 274     -32.610 -18.571 -24.429  1.00  0.21           N  
ATOM   2175  OD1 ASN A 274     -31.347 -20.214 -25.300  1.00  0.28           O  
ATOM   2176  N   GLY A 275     -27.006 -19.340 -23.238  1.00  0.35           N  
ATOM   2177  CA  GLY A 275     -25.759 -18.947 -22.602  1.00  0.35           C  
ATOM   2178  C   GLY A 275     -25.963 -18.222 -21.286  1.00  0.35           C  
ATOM   2179  O   GLY A 275     -25.011 -17.692 -20.709  1.00  0.34           O  
ATOM   2180  N   HIS A 276     -27.092 -18.130 -20.687  1.00  0.34           N  
ATOM   2181  CA  HIS A 276     -27.525 -17.597 -19.400  1.00  0.35           C  
ATOM   2182  C   HIS A 276     -27.489 -18.671 -18.319  1.00  0.34           C  
ATOM   2183  CB  HIS A 276     -28.933 -17.009 -19.510  1.00  0.32           C  
ATOM   2184  O   HIS A 276     -27.868 -19.819 -18.565  1.00  0.32           O  
ATOM   2185  CG  HIS A 276     -29.020 -15.826 -20.421  1.00  0.30           C  
ATOM   2186  CD2 HIS A 276     -29.258 -15.745 -21.751  1.00  0.30           C  
ATOM   2187  ND1 HIS A 276     -28.849 -14.532 -19.980  1.00  0.46           N  
ATOM   2188  CE1 HIS A 276     -28.979 -13.704 -21.002  1.00  0.32           C  
ATOM   2189  NE2 HIS A 276     -29.228 -14.414 -22.089  1.00  0.30           N  
ATOM   2190  N   TRP A 277     -26.804 -18.449 -17.164  1.00  0.32           N  
ATOM   2191  CA  TRP A 277     -26.910 -19.264 -15.958  1.00  0.42           C  
ATOM   2192  C   TRP A 277     -28.245 -19.030 -15.258  1.00  0.33           C  
ATOM   2193  CB  TRP A 277     -25.756 -18.959 -14.999  1.00  0.33           C  
ATOM   2194  O   TRP A 277     -28.620 -17.886 -14.989  1.00  0.34           O  
ATOM   2195  CG  TRP A 277     -24.407 -19.343 -15.529  1.00  0.33           C  
ATOM   2196  CD1 TRP A 277     -23.639 -18.639 -16.414  1.00  0.35           C  
ATOM   2197  CD2 TRP A 277     -23.669 -20.526 -15.209  1.00  0.36           C  
ATOM   2198  CE2 TRP A 277     -22.460 -20.474 -15.937  1.00  0.35           C  
ATOM   2199  CE3 TRP A 277     -23.912 -21.626 -14.376  1.00  0.42           C  
ATOM   2200  NE1 TRP A 277     -22.466 -19.314 -16.664  1.00  0.40           N  
ATOM   2201  CH2 TRP A 277     -21.759 -22.546 -15.034  1.00  0.31           C  
ATOM   2202  CZ2 TRP A 277     -21.495 -21.481 -15.857  1.00  0.31           C  
ATOM   2203  CZ3 TRP A 277     -22.951 -22.628 -14.297  1.00  0.33           C  
ATOM   2204  N   GLN A 278     -29.128 -20.078 -15.277  1.00  0.34           N  
ATOM   2205  CA  GLN A 278     -30.282 -20.280 -14.407  1.00  0.34           C  
ATOM   2206  C   GLN A 278     -29.889 -21.032 -13.138  1.00  0.34           C  
ATOM   2207  CB  GLN A 278     -31.386 -21.038 -15.145  1.00  0.32           C  
ATOM   2208  O   GLN A 278     -29.449 -22.182 -13.203  1.00  0.32           O  
ATOM   2209  CG  GLN A 278     -32.788 -20.517 -14.857  1.00  0.30           C  
ATOM   2210  CD  GLN A 278     -33.862 -21.270 -15.621  1.00  0.33           C  
ATOM   2211  NE2 GLN A 278     -35.121 -20.953 -15.340  1.00  0.31           N  
ATOM   2212  OE1 GLN A 278     -33.562 -22.128 -16.457  1.00  0.42           O  
ATOM   2213  N   ILE A 279     -29.612 -20.273 -12.019  1.00  0.36           N  
ATOM   2214  CA  ILE A 279     -29.575 -20.799 -10.659  1.00  0.37           C  
ATOM   2215  C   ILE A 279     -30.994 -20.888 -10.102  1.00  0.36           C  
ATOM   2216  CB  ILE A 279     -28.692 -19.926  -9.739  1.00  0.35           C  
ATOM   2217  O   ILE A 279     -31.655 -19.866  -9.902  1.00  0.35           O  
ATOM   2218  CG1 ILE A 279     -27.274 -19.813 -10.311  1.00  0.34           C  
ATOM   2219  CG2 ILE A 279     -28.666 -20.496  -8.317  1.00  0.33           C  
ATOM   2220  CD1 ILE A 279     -26.346 -18.926  -9.492  1.00  0.34           C  
ATOM   2221  N   GLY A 280     -31.714 -21.964 -10.453  1.00  0.33           N  
ATOM   2222  CA  GLY A 280     -32.985 -22.424  -9.916  1.00  0.33           C  
ATOM   2223  C   GLY A 280     -34.181 -21.723 -10.531  1.00  0.33           C  
ATOM   2224  O   GLY A 280     -34.022 -20.843 -11.380  1.00  0.32           O  
ATOM   2225  N   ASN A 281     -35.374 -22.328 -10.535  1.00  0.33           N  
ATOM   2226  CA  ASN A 281     -36.695 -21.983 -11.047  1.00  0.34           C  
ATOM   2227  C   ASN A 281     -37.112 -20.577 -10.623  1.00  0.33           C  
ATOM   2228  CB  ASN A 281     -37.734 -23.006 -10.585  1.00  0.31           C  
ATOM   2229  O   ASN A 281     -37.933 -19.942 -11.287  1.00  0.31           O  
ATOM   2230  CG  ASN A 281     -37.545 -24.364 -11.232  1.00  0.30           C  
ATOM   2231  ND2 ASN A 281     -38.081 -25.402 -10.601  1.00  0.30           N  
ATOM   2232  OD1 ASN A 281     -36.920 -24.479 -12.290  1.00  0.32           O  
ATOM   2233  N   ASN A 282     -36.507 -19.908  -9.575  1.00  0.29           N  
ATOM   2234  CA  ASN A 282     -37.046 -18.671  -9.021  1.00  0.32           C  
ATOM   2235  C   ASN A 282     -35.948 -17.637  -8.786  1.00  0.30           C  
ATOM   2236  CB  ASN A 282     -37.801 -18.949  -7.720  1.00  0.27           C  
ATOM   2237  O   ASN A 282     -36.174 -16.627  -8.117  1.00  0.28           O  
ATOM   2238  CG  ASN A 282     -39.209 -19.458  -7.959  1.00  0.26           C  
ATOM   2239  ND2 ASN A 282     -39.774 -20.130  -6.963  1.00  0.18           N  
ATOM   2240  OD1 ASN A 282     -39.784 -19.250  -9.031  1.00  0.26           O  
ATOM   2241  N   VAL A 283     -34.788 -17.644  -9.463  1.00  0.30           N  
ATOM   2242  CA  VAL A 283     -33.772 -16.599  -9.399  1.00  0.32           C  
ATOM   2243  C   VAL A 283     -33.604 -15.956 -10.774  1.00  0.30           C  
ATOM   2244  CB  VAL A 283     -32.418 -17.153  -8.901  1.00  0.28           C  
ATOM   2245  O   VAL A 283     -33.436 -16.654 -11.776  1.00  0.29           O  
ATOM   2246  CG1 VAL A 283     -31.512 -16.019  -8.427  1.00  0.28           C  
ATOM   2247  CG2 VAL A 283     -32.638 -18.169  -7.781  1.00  0.28           C  
ATOM   2248  N   THR A 284     -34.298 -14.826 -11.033  1.00  0.32           N  
ATOM   2249  CA  THR A 284     -34.191 -13.693 -11.946  1.00  0.33           C  
ATOM   2250  C   THR A 284     -32.819 -13.661 -12.611  1.00  0.32           C  
ATOM   2251  CB  THR A 284     -34.441 -12.361 -11.214  1.00  0.29           C  
ATOM   2252  O   THR A 284     -31.795 -13.816 -11.942  1.00  0.30           O  
ATOM   2253  CG2 THR A 284     -35.882 -11.895 -11.396  1.00  0.28           C  
ATOM   2254  OG1 THR A 284     -34.180 -12.534  -9.816  1.00  0.28           O  
ATOM   2255  N   ASN A 285     -32.580 -14.374 -13.849  1.00  0.29           N  
ATOM   2256  CA  ASN A 285     -31.633 -14.262 -14.953  1.00  0.29           C  
ATOM   2257  C   ASN A 285     -30.390 -13.474 -14.549  1.00  0.29           C  
ATOM   2258  CB  ASN A 285     -32.301 -13.614 -16.168  1.00  0.27           C  
ATOM   2259  O   ASN A 285     -30.477 -12.282 -14.247  1.00  0.27           O  
ATOM   2260  CG  ASN A 285     -33.324 -14.520 -16.824  1.00  0.26           C  
ATOM   2261  ND2 ASN A 285     -34.367 -13.924 -17.390  1.00  0.23           N  
ATOM   2262  OD1 ASN A 285     -33.180 -15.745 -16.821  1.00  0.27           O  
ATOM   2263  N   TYR A 286     -29.476 -14.030 -13.709  1.00  0.31           N  
ATOM   2264  CA  TYR A 286     -28.154 -13.420 -13.621  1.00  0.32           C  
ATOM   2265  C   TYR A 286     -27.450 -13.447 -14.973  1.00  0.31           C  
ATOM   2266  CB  TYR A 286     -27.298 -14.138 -12.573  1.00  0.29           C  
ATOM   2267  O   TYR A 286     -27.242 -14.517 -15.550  1.00  0.30           O  
ATOM   2268  CG  TYR A 286     -27.845 -14.036 -11.170  1.00  0.28           C  
ATOM   2269  CD1 TYR A 286     -27.542 -12.944 -10.361  1.00  0.27           C  
ATOM   2270  CD2 TYR A 286     -28.665 -15.032 -10.650  1.00  0.29           C  
ATOM   2271  CE1 TYR A 286     -28.042 -12.846  -9.066  1.00  0.28           C  
ATOM   2272  CE2 TYR A 286     -29.171 -14.945  -9.357  1.00  0.30           C  
ATOM   2273  OH  TYR A 286     -29.352 -13.759  -7.294  1.00  0.20           O  
ATOM   2274  CZ  TYR A 286     -28.855 -13.850  -8.574  1.00  0.28           C  
ATOM   2275  N   SER A 287     -27.647 -12.539 -15.876  1.00  0.25           N  
ATOM   2276  CA  SER A 287     -26.675 -12.287 -16.935  1.00  0.25           C  
ATOM   2277  C   SER A 287     -25.254 -12.247 -16.384  1.00  0.25           C  
ATOM   2278  CB  SER A 287     -26.990 -10.972 -17.650  1.00  0.23           C  
ATOM   2279  O   SER A 287     -24.931 -11.403 -15.545  1.00  0.24           O  
ATOM   2280  OG  SER A 287     -27.039  -9.897 -16.728  1.00  0.20           O  
ATOM   2281  N   VAL A 288     -24.575 -13.256 -15.981  1.00  0.28           N  
ATOM   2282  CA  VAL A 288     -23.141 -13.278 -16.254  1.00  0.29           C  
ATOM   2283  C   VAL A 288     -22.885 -12.875 -17.704  1.00  0.28           C  
ATOM   2284  CB  VAL A 288     -22.531 -14.669 -15.971  1.00  0.26           C  
ATOM   2285  O   VAL A 288     -23.376 -13.524 -18.631  1.00  0.27           O  
ATOM   2286  CG1 VAL A 288     -21.005 -14.596 -15.955  1.00  0.26           C  
ATOM   2287  CG2 VAL A 288     -23.056 -15.222 -14.647  1.00  0.26           C  
ATOM   2288  N   GLY A 289     -23.260 -11.716 -18.204  1.00  0.26           N  
ATOM   2289  CA  GLY A 289     -22.775 -11.402 -19.539  1.00  0.25           C  
ATOM   2290  C   GLY A 289     -21.604 -12.266 -19.967  1.00  0.26           C  
ATOM   2291  O   GLY A 289     -20.593 -12.342 -19.266  1.00  0.25           O  
ATOM   2292  N   MET A 290     -21.625 -13.546 -20.212  1.00  0.24           N  
ATOM   2293  CA  MET A 290     -20.712 -14.074 -21.221  1.00  0.24           C  
ATOM   2294  C   MET A 290     -20.051 -12.944 -22.002  1.00  0.24           C  
ATOM   2295  CB  MET A 290     -21.451 -15.010 -22.180  1.00  0.23           C  
ATOM   2296  O   MET A 290     -20.716 -11.985 -22.398  1.00  0.23           O  
ATOM   2297  CG  MET A 290     -21.769 -16.371 -21.584  1.00  0.22           C  
ATOM   2298  SD  MET A 290     -22.334 -17.577 -22.847  1.00  0.19           S  
ATOM   2299  CE  MET A 290     -20.757 -17.943 -23.668  1.00  0.19           C  
ATOM   2300  N   LEU A 291     -18.833 -12.461 -21.717  1.00  0.31           N  
ATOM   2301  CA  LEU A 291     -18.065 -11.896 -22.821  1.00  0.31           C  
ATOM   2302  C   LEU A 291     -18.683 -12.273 -24.163  1.00  0.31           C  
ATOM   2303  CB  LEU A 291     -16.612 -12.374 -22.763  1.00  0.29           C  
ATOM   2304  O   LEU A 291     -19.006 -13.441 -24.397  1.00  0.30           O  
ATOM   2305  CG  LEU A 291     -15.744 -11.774 -21.656  1.00  0.28           C  
ATOM   2306  CD1 LEU A 291     -14.504 -12.632 -21.430  1.00  0.25           C  
ATOM   2307  CD2 LEU A 291     -15.353 -10.341 -22.001  1.00  0.28           C  
ATOM   2308  N   ASP A 292     -19.751 -11.940 -24.603  1.00  0.27           N  
ATOM   2309  CA  ASP A 292     -20.082 -12.215 -25.998  1.00  0.27           C  
ATOM   2310  C   ASP A 292     -19.018 -13.092 -26.652  1.00  0.27           C  
ATOM   2311  CB  ASP A 292     -20.240 -10.908 -26.779  1.00  0.25           C  
ATOM   2312  O   ASP A 292     -17.837 -12.739 -26.665  1.00  0.25           O  
ATOM   2313  CG  ASP A 292     -21.627 -10.736 -27.372  1.00  0.24           C  
ATOM   2314  OD1 ASP A 292     -22.358 -11.740 -27.516  1.00  0.25           O  
ATOM   2315  OD2 ASP A 292     -21.991  -9.587 -27.702  1.00  0.18           O  
ATOM   2316  N   THR A 293     -18.726 -14.403 -26.349  1.00  0.27           N  
ATOM   2317  CA  THR A 293     -17.989 -15.428 -27.079  1.00  0.28           C  
ATOM   2318  C   THR A 293     -17.739 -14.992 -28.520  1.00  0.27           C  
ATOM   2319  CB  THR A 293     -18.743 -16.771 -27.070  1.00  0.25           C  
ATOM   2320  O   THR A 293     -16.946 -15.611 -29.232  1.00  0.25           O  
ATOM   2321  CG2 THR A 293     -18.836 -17.340 -25.657  1.00  0.23           C  
ATOM   2322  OG1 THR A 293     -20.066 -16.574 -27.581  1.00  0.17           O  
ATOM   2323  N   ASP A 294     -18.188 -13.872 -28.926  1.00  0.27           N  
ATOM   2324  CA  ASP A 294     -17.777 -13.633 -30.306  1.00  0.29           C  
ATOM   2325  C   ASP A 294     -16.527 -12.759 -30.363  1.00  0.27           C  
ATOM   2326  CB  ASP A 294     -18.912 -12.981 -31.098  1.00  0.25           C  
ATOM   2327  O   ASP A 294     -15.788 -12.787 -31.350  1.00  0.25           O  
ATOM   2328  CG  ASP A 294     -19.464 -13.879 -32.192  1.00  0.24           C  
ATOM   2329  OD1 ASP A 294     -18.908 -14.975 -32.420  1.00  0.11           O  
ATOM   2330  OD2 ASP A 294     -20.463 -13.485 -32.832  1.00  0.12           O  
ATOM   2331  N   ASP A 295     -15.974 -12.393 -29.219  1.00  0.30           N  
ATOM   2332  CA  ASP A 295     -14.617 -11.858 -29.279  1.00  0.32           C  
ATOM   2333  C   ASP A 295     -13.608 -12.858 -28.719  1.00  0.30           C  
ATOM   2334  CB  ASP A 295     -14.527 -10.536 -28.514  1.00  0.28           C  
ATOM   2335  O   ASP A 295     -13.538 -13.063 -27.505  1.00  0.29           O  
ATOM   2336  CG  ASP A 295     -14.370  -9.332 -29.427  1.00  0.27           C  
ATOM   2337  OD1 ASP A 295     -14.088  -9.513 -30.631  1.00  0.14           O  
ATOM   2338  OD2 ASP A 295     -14.526  -8.193 -28.937  1.00  0.13           O  
ATOM   2339  N   SER A 296     -13.433 -14.185 -29.146  1.00  0.33           N  
ATOM   2340  CA  SER A 296     -12.153 -14.885 -29.151  1.00  0.33           C  
ATOM   2341  C   SER A 296     -10.996 -13.924 -28.897  1.00  0.33           C  
ATOM   2342  CB  SER A 296     -11.942 -15.609 -30.482  1.00  0.30           C  
ATOM   2343  O   SER A 296      -9.846 -14.231 -29.217  1.00  0.31           O  
ATOM   2344  OG  SER A 296     -11.709 -14.681 -31.528  1.00  0.26           O  
ATOM   2345  N   THR A 297     -11.132 -12.790 -28.341  1.00  0.37           N  
ATOM   2346  CA  THR A 297     -10.018 -11.891 -28.061  1.00  0.39           C  
ATOM   2347  C   THR A 297      -9.379 -12.225 -26.716  1.00  0.37           C  
ATOM   2348  CB  THR A 297     -10.474 -10.420 -28.064  1.00  0.34           C  
ATOM   2349  O   THR A 297     -10.051 -12.213 -25.683  1.00  0.36           O  
ATOM   2350  CG2 THR A 297     -10.728  -9.926 -29.484  1.00  0.32           C  
ATOM   2351  OG1 THR A 297     -11.682 -10.298 -27.304  1.00  0.29           O  
ATOM   2352  N   THR A 298      -8.473 -13.357 -26.500  1.00  0.47           N  
ATOM   2353  CA  THR A 298      -7.412 -13.817 -25.611  1.00  0.47           C  
ATOM   2354  C   THR A 298      -6.896 -12.670 -24.747  1.00  0.48           C  
ATOM   2355  CB  THR A 298      -6.244 -14.431 -26.405  1.00  0.44           C  
ATOM   2356  O   THR A 298      -6.452 -11.645 -25.267  1.00  0.46           O  
ATOM   2357  CG2 THR A 298      -5.615 -15.595 -25.647  1.00  0.38           C  
ATOM   2358  OG1 THR A 298      -6.729 -14.905 -27.668  1.00  0.35           O  
ATOM   2359  N   LEU A 299      -7.387 -12.570 -23.486  1.00  0.49           N  
ATOM   2360  CA  LEU A 299      -6.708 -11.751 -22.488  1.00  0.50           C  
ATOM   2361  C   LEU A 299      -5.205 -11.715 -22.745  1.00  0.50           C  
ATOM   2362  CB  LEU A 299      -6.984 -12.284 -21.080  1.00  0.45           C  
ATOM   2363  O   LEU A 299      -4.574 -12.761 -22.908  1.00  0.48           O  
ATOM   2364  CG  LEU A 299      -8.307 -11.859 -20.441  1.00  0.43           C  
ATOM   2365  CD1 LEU A 299      -8.753 -12.889 -19.408  1.00  0.38           C  
ATOM   2366  CD2 LEU A 299      -8.175 -10.479 -19.805  1.00  0.40           C  
ATOM   2367  N   ILE A 300      -4.641 -10.541 -23.054  1.00  0.66           N  
ATOM   2368  CA  ILE A 300      -3.196 -10.348 -23.029  1.00  0.66           C  
ATOM   2369  C   ILE A 300      -2.671 -10.554 -21.610  1.00  0.68           C  
ATOM   2370  CB  ILE A 300      -2.803  -8.947 -23.548  1.00  0.61           C  
ATOM   2371  O   ILE A 300      -3.126  -9.895 -20.672  1.00  0.67           O  
ATOM   2372  CG1 ILE A 300      -3.343  -8.732 -24.966  1.00  0.53           C  
ATOM   2373  CG2 ILE A 300      -1.284  -8.761 -23.507  1.00  0.53           C  
ATOM   2374  CD1 ILE A 300      -3.162  -7.313 -25.489  1.00  0.52           C  
ATOM   2375  N   ASP A 301      -1.988 -11.599 -21.380  1.00  0.76           N  
ATOM   2376  CA  ASP A 301      -1.148 -11.736 -20.194  1.00  0.77           C  
ATOM   2377  C   ASP A 301       0.091 -10.849 -20.293  1.00  0.78           C  
ATOM   2378  CB  ASP A 301      -0.736 -13.195 -19.993  1.00  0.74           C  
ATOM   2379  O   ASP A 301       0.997 -11.125 -21.081  1.00  0.77           O  
ATOM   2380  CG  ASP A 301      -0.017 -13.433 -18.677  1.00  0.69           C  
ATOM   2381  OD1 ASP A 301      -0.093 -12.570 -17.776  1.00  0.65           O  
ATOM   2382  OD2 ASP A 301       0.634 -14.491 -18.541  1.00  0.67           O  
ATOM   2383  N   LEU A 302       0.041  -9.759 -19.590  1.00  0.83           N  
ATOM   2384  CA  LEU A 302       1.134  -8.797 -19.507  1.00  0.84           C  
ATOM   2385  C   LEU A 302       1.951  -9.011 -18.237  1.00  0.84           C  
ATOM   2386  CB  LEU A 302       0.592  -7.366 -19.544  1.00  0.83           C  
ATOM   2387  O   LEU A 302       1.414  -8.945 -17.129  1.00  0.84           O  
ATOM   2388  CG  LEU A 302       1.623  -6.247 -19.390  1.00  0.82           C  
ATOM   2389  CD1 LEU A 302       2.645  -6.308 -20.520  1.00  0.80           C  
ATOM   2390  CD2 LEU A 302       0.935  -4.886 -19.357  1.00  0.81           C  
ATOM   2391  N   SER A 303       3.275  -9.274 -18.456  1.00  0.85           N  
ATOM   2392  CA  SER A 303       4.210  -9.465 -17.352  1.00  0.86           C  
ATOM   2393  C   SER A 303       5.520  -8.726 -17.603  1.00  0.87           C  
ATOM   2394  CB  SER A 303       4.488 -10.953 -17.137  1.00  0.85           C  
ATOM   2395  O   SER A 303       5.763  -8.242 -18.711  1.00  0.87           O  
ATOM   2396  OG  SER A 303       5.151 -11.509 -18.259  1.00  0.83           O  
ATOM   2397  N   THR A 304       6.332  -8.562 -16.556  1.00  0.88           N  
ATOM   2398  CA  THR A 304       7.677  -8.001 -16.618  1.00  0.89           C  
ATOM   2399  C   THR A 304       8.709  -9.016 -16.136  1.00  0.89           C  
ATOM   2400  CB  THR A 304       7.786  -6.715 -15.778  1.00  0.88           C  
ATOM   2401  O   THR A 304       8.354 -10.042 -15.554  1.00  0.88           O  
ATOM   2402  CG2 THR A 304       6.894  -5.613 -16.340  1.00  0.86           C  
ATOM   2403  OG1 THR A 304       7.387  -6.997 -14.431  1.00  0.89           O  
ATOM   2404  N   ASN A 305       9.983  -8.823 -16.337  1.00  0.88           N  
ATOM   2405  CA  ASN A 305      11.048  -9.754 -15.982  1.00  0.88           C  
ATOM   2406  C   ASN A 305      11.374  -9.693 -14.493  1.00  0.87           C  
ATOM   2407  CB  ASN A 305      12.303  -9.476 -16.812  1.00  0.88           C  
ATOM   2408  O   ASN A 305      11.852 -10.671 -13.916  1.00  0.85           O  
ATOM   2409  CG  ASN A 305      12.864  -8.088 -16.575  1.00  0.89           C  
ATOM   2410  ND2 ASN A 305      14.180  -7.997 -16.426  1.00  0.91           N  
ATOM   2411  OD1 ASN A 305      12.120  -7.104 -16.525  1.00  0.89           O  
ATOM   2412  N   LYS A 306      11.104  -8.606 -13.814  1.00  0.87           N  
ATOM   2413  CA  LYS A 306      11.353  -8.469 -12.382  1.00  0.88           C  
ATOM   2414  C   LYS A 306      10.136  -7.893 -11.665  1.00  0.87           C  
ATOM   2415  CB  LYS A 306      12.576  -7.586 -12.131  1.00  0.87           C  
ATOM   2416  O   LYS A 306       9.253  -7.311 -12.299  1.00  0.86           O  
ATOM   2417  CG  LYS A 306      13.859  -8.111 -12.758  1.00  0.86           C  
ATOM   2418  CD  LYS A 306      15.038  -7.191 -12.472  1.00  0.84           C  
ATOM   2419  CE  LYS A 306      16.313  -7.692 -13.138  1.00  0.83           C  
ATOM   2420  NZ  LYS A 306      17.444  -6.732 -12.961  1.00  0.83           N  
ATOM   2421  N   ALA A 307      10.124  -7.914 -10.348  1.00  0.88           N  
ATOM   2422  CA  ALA A 307       9.143  -7.261  -9.485  1.00  0.88           C  
ATOM   2423  C   ALA A 307       9.576  -5.838  -9.141  1.00  0.88           C  
ATOM   2424  CB  ALA A 307       8.933  -8.073  -8.209  1.00  0.87           C  
ATOM   2425  O   ALA A 307       8.737  -4.948  -8.986  1.00  0.86           O  
ATOM   2426  N   LEU A 308      10.811  -5.564  -9.041  1.00  0.89           N  
ATOM   2427  CA  LEU A 308      11.453  -4.316  -8.643  1.00  0.89           C  
ATOM   2428  C   LEU A 308      12.631  -3.995  -9.557  1.00  0.89           C  
ATOM   2429  CB  LEU A 308      11.927  -4.396  -7.190  1.00  0.88           C  
ATOM   2430  O   LEU A 308      13.390  -4.891  -9.936  1.00  0.89           O  
ATOM   2431  CG  LEU A 308      12.478  -3.104  -6.584  1.00  0.86           C  
ATOM   2432  CD1 LEU A 308      11.363  -2.074  -6.428  1.00  0.83           C  
ATOM   2433  CD2 LEU A 308      13.146  -3.384  -5.242  1.00  0.83           C  
ATOM   2434  N   TYR A 309      12.775  -2.709  -9.876  1.00  0.90           N  
ATOM   2435  CA  TYR A 309      13.820  -2.229 -10.773  1.00  0.91           C  
ATOM   2436  C   TYR A 309      14.617  -1.101 -10.128  1.00  0.90           C  
ATOM   2437  CB  TYR A 309      13.215  -1.751 -12.096  1.00  0.91           C  
ATOM   2438  O   TYR A 309      14.076  -0.324  -9.338  1.00  0.89           O  
ATOM   2439  CG  TYR A 309      12.532  -2.844 -12.882  1.00  0.92           C  
ATOM   2440  CD1 TYR A 309      13.217  -3.553 -13.866  1.00  0.91           C  
ATOM   2441  CD2 TYR A 309      11.202  -3.170 -12.642  1.00  0.91           C  
ATOM   2442  CE1 TYR A 309      12.591  -4.560 -14.594  1.00  0.91           C  
ATOM   2443  CE2 TYR A 309      10.566  -4.175 -13.363  1.00  0.91           C  
ATOM   2444  OH  TYR A 309      10.643  -5.859 -15.053  1.00  0.88           O  
ATOM   2445  CZ  TYR A 309      11.268  -4.863 -14.336  1.00  0.91           C  
ATOM   2446  N   ASN A 310      15.883  -1.001 -10.491  1.00  0.90           N  
ATOM   2447  CA  ASN A 310      16.687   0.174 -10.171  1.00  0.91           C  
ATOM   2448  C   ASN A 310      16.446   1.305 -11.167  1.00  0.92           C  
ATOM   2449  CB  ASN A 310      18.173  -0.188 -10.127  1.00  0.90           C  
ATOM   2450  O   ASN A 310      16.054   1.060 -12.309  1.00  0.91           O  
ATOM   2451  CG  ASN A 310      18.506  -1.155  -9.008  1.00  0.87           C  
ATOM   2452  ND2 ASN A 310      19.052  -2.311  -9.366  1.00  0.89           N  
ATOM   2453  OD1 ASN A 310      18.273  -0.866  -7.832  1.00  0.87           O  
ATOM   2454  N   PRO A 311      16.802   2.609 -10.832  1.00  0.92           N  
ATOM   2455  CA  PRO A 311      16.817   3.690 -11.820  1.00  0.93           C  
ATOM   2456  C   PRO A 311      17.673   3.363 -13.041  1.00  0.93           C  
ATOM   2457  CB  PRO A 311      17.404   4.871 -11.042  1.00  0.92           C  
ATOM   2458  O   PRO A 311      18.723   2.729 -12.911  1.00  0.92           O  
ATOM   2459  CG  PRO A 311      17.107   4.568  -9.608  1.00  0.91           C  
ATOM   2460  CD  PRO A 311      17.208   3.084  -9.403  1.00  0.91           C  
ATOM   2461  N   SER A 312      17.203   3.773 -14.196  1.00  0.89           N  
ATOM   2462  CA  SER A 312      17.837   3.621 -15.502  1.00  0.91           C  
ATOM   2463  C   SER A 312      17.951   2.151 -15.893  1.00  0.88           C  
ATOM   2464  CB  SER A 312      19.223   4.267 -15.504  1.00  0.89           C  
ATOM   2465  O   SER A 312      18.646   1.812 -16.853  1.00  0.87           O  
ATOM   2466  OG  SER A 312      19.139   5.639 -15.160  1.00  0.90           O  
ATOM   2467  N   GLU A 313      17.389   1.230 -15.161  1.00  0.91           N  
ATOM   2468  CA  GLU A 313      17.447  -0.187 -15.505  1.00  0.92           C  
ATOM   2469  C   GLU A 313      16.504  -0.514 -16.660  1.00  0.91           C  
ATOM   2470  CB  GLU A 313      17.105  -1.050 -14.288  1.00  0.90           C  
ATOM   2471  O   GLU A 313      15.495   0.166 -16.855  1.00  0.90           O  
ATOM   2472  CG  GLU A 313      17.406  -2.530 -14.479  1.00  0.87           C  
ATOM   2473  CD  GLU A 313      17.233  -3.346 -13.208  1.00  0.85           C  
ATOM   2474  OE1 GLU A 313      16.874  -2.767 -12.158  1.00  0.86           O  
ATOM   2475  OE2 GLU A 313      17.459  -4.576 -13.263  1.00  0.87           O  
ATOM   2476  N   LYS A 314      16.774  -1.516 -17.412  1.00  0.91           N  
ATOM   2477  CA  LYS A 314      15.958  -2.005 -18.519  1.00  0.92           C  
ATOM   2478  C   LYS A 314      14.859  -2.939 -18.022  1.00  0.90           C  
ATOM   2479  CB  LYS A 314      16.829  -2.724 -19.551  1.00  0.91           C  
ATOM   2480  O   LYS A 314      15.143  -4.022 -17.506  1.00  0.89           O  
ATOM   2481  CG  LYS A 314      16.081  -3.141 -20.809  1.00  0.91           C  
ATOM   2482  CD  LYS A 314      17.019  -3.756 -21.839  1.00  0.90           C  
ATOM   2483  CE  LYS A 314      17.474  -5.148 -21.422  1.00  0.91           C  
ATOM   2484  NZ  LYS A 314      18.236  -5.831 -22.510  1.00  0.91           N  
ATOM   2485  N   VAL A 315      13.606  -2.574 -18.211  1.00  0.92           N  
ATOM   2486  CA  VAL A 315      12.452  -3.453 -18.053  1.00  0.92           C  
ATOM   2487  C   VAL A 315      12.227  -4.247 -19.338  1.00  0.92           C  
ATOM   2488  CB  VAL A 315      11.179  -2.657 -17.688  1.00  0.91           C  
ATOM   2489  O   VAL A 315      12.303  -3.694 -20.438  1.00  0.91           O  
ATOM   2490  CG1 VAL A 315      10.022  -3.604 -17.374  1.00  0.86           C  
ATOM   2491  CG2 VAL A 315      11.450  -1.730 -16.505  1.00  0.86           C  
ATOM   2492  N   ILE A 316      11.973  -5.496 -19.240  1.00  0.91           N  
ATOM   2493  CA  ILE A 316      11.511  -6.345 -20.333  1.00  0.92           C  
ATOM   2494  C   ILE A 316      10.063  -6.762 -20.085  1.00  0.91           C  
ATOM   2495  CB  ILE A 316      12.408  -7.592 -20.497  1.00  0.91           C  
ATOM   2496  O   ILE A 316       9.752  -7.367 -19.055  1.00  0.89           O  
ATOM   2497  CG1 ILE A 316      13.875  -7.178 -20.657  1.00  0.89           C  
ATOM   2498  CG2 ILE A 316      11.944  -8.437 -21.687  1.00  0.89           C  
ATOM   2499  CD1 ILE A 316      14.846  -8.349 -20.719  1.00  0.87           C  
ATOM   2500  N   PHE A 317       9.241  -6.423 -20.980  1.00  0.91           N  
ATOM   2501  CA  PHE A 317       7.832  -6.799 -20.986  1.00  0.92           C  
ATOM   2502  C   PHE A 317       7.605  -8.033 -21.851  1.00  0.90           C  
ATOM   2503  CB  PHE A 317       6.968  -5.639 -21.490  1.00  0.91           C  
ATOM   2504  O   PHE A 317       8.250  -8.198 -22.888  1.00  0.88           O  
ATOM   2505  CG  PHE A 317       7.077  -4.392 -20.653  1.00  0.92           C  
ATOM   2506  CD1 PHE A 317       6.198  -4.165 -19.602  1.00  0.91           C  
ATOM   2507  CD2 PHE A 317       8.060  -3.448 -20.919  1.00  0.91           C  
ATOM   2508  CE1 PHE A 317       6.297  -3.012 -18.826  1.00  0.91           C  
ATOM   2509  CE2 PHE A 317       8.165  -2.294 -20.148  1.00  0.91           C  
ATOM   2510  CZ  PHE A 317       7.282  -2.077 -19.103  1.00  0.91           C  
ATOM   2511  N   HIS A 318       6.687  -8.781 -21.416  1.00  0.88           N  
ATOM   2512  CA  HIS A 318       6.201  -9.940 -22.158  1.00  0.88           C  
ATOM   2513  C   HIS A 318       4.678  -9.954 -22.222  1.00  0.87           C  
ATOM   2514  CB  HIS A 318       6.712 -11.235 -21.523  1.00  0.86           C  
ATOM   2515  O   HIS A 318       4.008  -9.802 -21.198  1.00  0.84           O  
ATOM   2516  CG  HIS A 318       8.202 -11.361 -21.534  1.00  0.80           C  
ATOM   2517  CD2 HIS A 318       9.128 -11.059 -20.593  1.00  0.75           C  
ATOM   2518  ND1 HIS A 318       8.899 -11.850 -22.618  1.00  0.73           N  
ATOM   2519  CE1 HIS A 318      10.193 -11.843 -22.342  1.00  0.74           C  
ATOM   2520  NE2 HIS A 318      10.358 -11.368 -21.119  1.00  0.72           N  
ATOM   2521  N   VAL A 319       4.229 -10.117 -23.326  1.00  0.86           N  
ATOM   2522  CA  VAL A 319       2.806 -10.324 -23.575  1.00  0.86           C  
ATOM   2523  C   VAL A 319       2.588 -11.689 -24.223  1.00  0.85           C  
ATOM   2524  CB  VAL A 319       2.219  -9.209 -24.470  1.00  0.84           C  
ATOM   2525  O   VAL A 319       3.226 -12.017 -25.226  1.00  0.82           O  
ATOM   2526  CG1 VAL A 319       0.751  -9.489 -24.789  1.00  0.80           C  
ATOM   2527  CG2 VAL A 319       2.372  -7.848 -23.795  1.00  0.80           C  
ATOM   2528  N   THR A 320       1.686 -12.394 -23.574  1.00  0.79           N  
ATOM   2529  CA  THR A 320       1.206 -13.654 -24.131  1.00  0.78           C  
ATOM   2530  C   THR A 320      -0.282 -13.569 -24.458  1.00  0.76           C  
ATOM   2531  CB  THR A 320       1.455 -14.824 -23.161  1.00  0.76           C  
ATOM   2532  O   THR A 320      -0.991 -12.709 -23.930  1.00  0.71           O  
ATOM   2533  CG2 THR A 320       2.945 -15.017 -22.903  1.00  0.71           C  
ATOM   2534  OG1 THR A 320       0.797 -14.554 -21.917  1.00  0.71           O  
ATOM   2535  N   SER A 321      -0.705 -14.392 -25.486  1.00  0.68           N  
ATOM   2536  CA  SER A 321      -2.095 -14.627 -25.862  1.00  0.67           C  
ATOM   2537  C   SER A 321      -2.630 -13.495 -26.734  1.00  0.68           C  
ATOM   2538  CB  SER A 321      -2.969 -14.780 -24.617  1.00  0.60           C  
ATOM   2539  O   SER A 321      -3.793 -13.105 -26.608  1.00  0.62           O  
ATOM   2540  OG  SER A 321      -2.547 -15.886 -23.839  1.00  0.52           O  
ATOM   2541  N   VAL A 322      -1.815 -12.948 -27.606  1.00  0.64           N  
ATOM   2542  CA  VAL A 322      -2.292 -12.129 -28.715  1.00  0.63           C  
ATOM   2543  C   VAL A 322      -2.610 -13.019 -29.915  1.00  0.64           C  
ATOM   2544  CB  VAL A 322      -1.259 -11.051 -29.111  1.00  0.59           C  
ATOM   2545  O   VAL A 322      -1.867 -13.958 -30.213  1.00  0.60           O  
ATOM   2546  CG1 VAL A 322      -1.401  -9.816 -28.223  1.00  0.53           C  
ATOM   2547  CG2 VAL A 322       0.159 -11.614 -29.025  1.00  0.53           C  
ATOM   2548  N   SER A 323      -3.719 -12.972 -30.404  1.00  0.68           N  
ATOM   2549  CA  SER A 323      -4.109 -13.715 -31.597  1.00  0.67           C  
ATOM   2550  C   SER A 323      -4.292 -12.786 -32.792  1.00  0.68           C  
ATOM   2551  CB  SER A 323      -5.400 -14.495 -31.346  1.00  0.64           C  
ATOM   2552  O   SER A 323      -4.816 -11.679 -32.650  1.00  0.65           O  
ATOM   2553  OG  SER A 323      -6.467 -13.615 -31.036  1.00  0.63           O  
ATOM   2554  N   GLY A 324      -3.716 -13.188 -33.934  1.00  0.69           N  
ATOM   2555  CA  GLY A 324      -3.850 -12.560 -35.238  1.00  0.70           C  
ATOM   2556  C   GLY A 324      -2.729 -11.586 -35.549  1.00  0.70           C  
ATOM   2557  O   GLY A 324      -1.582 -11.804 -35.153  1.00  0.67           O  
ATOM   2558  N   HIS A 325      -2.943 -10.574 -36.385  1.00  0.71           N  
ATOM   2559  CA  HIS A 325      -2.072  -9.446 -36.696  1.00  0.74           C  
ATOM   2560  C   HIS A 325      -2.658  -8.138 -36.176  1.00  0.73           C  
ATOM   2561  CB  HIS A 325      -1.835  -9.353 -38.204  1.00  0.67           C  
ATOM   2562  O   HIS A 325      -3.850  -7.874 -36.351  1.00  0.70           O  
ATOM   2563  CG  HIS A 325      -1.185 -10.568 -38.786  1.00  0.62           C  
ATOM   2564  CD2 HIS A 325       0.074 -10.773 -39.238  1.00  0.62           C  
ATOM   2565  ND1 HIS A 325      -1.856 -11.759 -38.958  1.00  0.67           N  
ATOM   2566  CE1 HIS A 325      -1.033 -12.647 -39.491  1.00  0.60           C  
ATOM   2567  NE2 HIS A 325       0.144 -12.074 -39.671  1.00  0.57           N  
ATOM   2568  N   GLY A 326      -1.799  -7.469 -35.420  1.00  0.80           N  
ATOM   2569  CA  GLY A 326      -2.198  -6.182 -34.876  1.00  0.81           C  
ATOM   2570  C   GLY A 326      -1.024  -5.339 -34.414  1.00  0.82           C  
ATOM   2571  O   GLY A 326       0.113  -5.568 -34.830  1.00  0.81           O  
ATOM   2572  N   HIS A 327      -1.326  -4.263 -33.675  1.00  0.82           N  
ATOM   2573  CA  HIS A 327      -0.292  -3.530 -32.954  1.00  0.84           C  
ATOM   2574  C   HIS A 327      -0.738  -3.201 -31.533  1.00  0.84           C  
ATOM   2575  CB  HIS A 327       0.073  -2.245 -33.700  1.00  0.82           C  
ATOM   2576  O   HIS A 327      -1.936  -3.196 -31.240  1.00  0.83           O  
ATOM   2577  CG  HIS A 327      -1.051  -1.263 -33.788  1.00  0.82           C  
ATOM   2578  CD2 HIS A 327      -1.336  -0.168 -33.044  1.00  0.82           C  
ATOM   2579  ND1 HIS A 327      -2.048  -1.355 -34.735  1.00  0.83           N  
ATOM   2580  CE1 HIS A 327      -2.899  -0.357 -34.569  1.00  0.82           C  
ATOM   2581  NE2 HIS A 327      -2.490   0.378 -33.549  1.00  0.83           N  
ATOM   2582  N   LEU A 328       0.167  -3.113 -30.671  1.00  0.85           N  
ATOM   2583  CA  LEU A 328       0.020  -2.562 -29.329  1.00  0.86           C  
ATOM   2584  C   LEU A 328       0.442  -1.097 -29.293  1.00  0.87           C  
ATOM   2585  CB  LEU A 328       0.848  -3.368 -28.324  1.00  0.86           C  
ATOM   2586  O   LEU A 328       1.566  -0.761 -29.670  1.00  0.87           O  
ATOM   2587  CG  LEU A 328       0.650  -4.885 -28.345  1.00  0.84           C  
ATOM   2588  CD1 LEU A 328       1.567  -5.553 -27.326  1.00  0.83           C  
ATOM   2589  CD2 LEU A 328      -0.808  -5.237 -28.071  1.00  0.83           C  
ATOM   2590  N   ASP A 329      -0.425  -0.180 -28.878  1.00  0.86           N  
ATOM   2591  CA  ASP A 329      -0.013   1.120 -28.358  1.00  0.87           C  
ATOM   2592  C   ASP A 329       0.314   1.038 -26.869  1.00  0.88           C  
ATOM   2593  CB  ASP A 329      -1.103   2.166 -28.600  1.00  0.85           C  
ATOM   2594  O   ASP A 329      -0.541   0.668 -26.060  1.00  0.87           O  
ATOM   2595  CG  ASP A 329      -1.269   2.521 -30.067  1.00  0.82           C  
ATOM   2596  OD1 ASP A 329      -0.382   2.183 -30.881  1.00  0.83           O  
ATOM   2597  OD2 ASP A 329      -2.294   3.147 -30.413  1.00  0.83           O  
ATOM   2598  N   VAL A 330       1.515   1.251 -26.497  1.00  0.90           N  
ATOM   2599  CA  VAL A 330       2.043   1.164 -25.139  1.00  0.91           C  
ATOM   2600  C   VAL A 330       2.322   2.566 -24.602  1.00  0.91           C  
ATOM   2601  CB  VAL A 330       3.328   0.307 -25.084  1.00  0.90           C  
ATOM   2602  O   VAL A 330       3.141   3.300 -25.160  1.00  0.90           O  
ATOM   2603  CG1 VAL A 330       3.756   0.067 -23.637  1.00  0.89           C  
ATOM   2604  CG2 VAL A 330       3.115  -1.021 -25.809  1.00  0.89           C  
ATOM   2605  N   HIS A 331       1.676   2.870 -23.585  1.00  0.88           N  
ATOM   2606  CA  HIS A 331       1.822   4.152 -22.904  1.00  0.90           C  
ATOM   2607  C   HIS A 331       2.409   3.970 -21.508  1.00  0.90           C  
ATOM   2608  CB  HIS A 331       0.474   4.870 -22.818  1.00  0.88           C  
ATOM   2609  O   HIS A 331       1.926   3.145 -20.730  1.00  0.89           O  
ATOM   2610  CG  HIS A 331      -0.206   5.029 -24.140  1.00  0.85           C  
ATOM   2611  CD2 HIS A 331       0.018   5.894 -25.157  1.00  0.83           C  
ATOM   2612  ND1 HIS A 331      -1.262   4.236 -24.534  1.00  0.82           N  
ATOM   2613  CE1 HIS A 331      -1.657   4.607 -25.740  1.00  0.83           C  
ATOM   2614  NE2 HIS A 331      -0.897   5.611 -26.141  1.00  0.85           N  
ATOM   2615  N   TYR A 332       3.436   4.704 -21.144  1.00  0.91           N  
ATOM   2616  CA  TYR A 332       4.106   4.720 -19.849  1.00  0.92           C  
ATOM   2617  C   TYR A 332       3.784   5.998 -19.084  1.00  0.90           C  
ATOM   2618  CB  TYR A 332       5.621   4.585 -20.026  1.00  0.91           C  
ATOM   2619  O   TYR A 332       4.065   7.101 -19.559  1.00  0.88           O  
ATOM   2620  CG  TYR A 332       6.029   3.429 -20.906  1.00  0.91           C  
ATOM   2621  CD1 TYR A 332       6.344   2.188 -20.357  1.00  0.89           C  
ATOM   2622  CD2 TYR A 332       6.102   3.575 -22.287  1.00  0.89           C  
ATOM   2623  CE1 TYR A 332       6.723   1.120 -21.164  1.00  0.90           C  
ATOM   2624  CE2 TYR A 332       6.479   2.514 -23.104  1.00  0.90           C  
ATOM   2625  OH  TYR A 332       7.161   0.238 -23.337  1.00  0.85           O  
ATOM   2626  CZ  TYR A 332       6.787   1.292 -22.534  1.00  0.90           C  
ATOM   2627  N   TYR A 333       3.287   5.759 -17.925  1.00  0.87           N  
ATOM   2628  CA  TYR A 333       2.871   6.895 -17.110  1.00  0.88           C  
ATOM   2629  C   TYR A 333       3.624   6.920 -15.785  1.00  0.86           C  
ATOM   2630  CB  TYR A 333       1.362   6.848 -16.851  1.00  0.88           C  
ATOM   2631  O   TYR A 333       3.825   5.876 -15.158  1.00  0.84           O  
ATOM   2632  CG  TYR A 333       0.528   6.968 -18.104  1.00  0.89           C  
ATOM   2633  CD1 TYR A 333       0.111   8.213 -18.570  1.00  0.87           C  
ATOM   2634  CD2 TYR A 333       0.154   5.838 -18.823  1.00  0.87           C  
ATOM   2635  CE1 TYR A 333      -0.659   8.329 -19.722  1.00  0.89           C  
ATOM   2636  CE2 TYR A 333      -0.616   5.942 -19.976  1.00  0.88           C  
ATOM   2637  OH  TYR A 333      -1.779   7.298 -21.559  1.00  0.84           O  
ATOM   2638  CZ  TYR A 333      -1.017   7.189 -20.418  1.00  0.88           C  
ATOM   2639  N   HIS A 334       3.972   8.021 -15.312  1.00  0.89           N  
ATOM   2640  CA  HIS A 334       4.221   8.340 -13.911  1.00  0.90           C  
ATOM   2641  C   HIS A 334       3.104   9.203 -13.335  1.00  0.86           C  
ATOM   2642  CB  HIS A 334       5.567   9.049 -13.754  1.00  0.86           C  
ATOM   2643  O   HIS A 334       2.924  10.350 -13.749  1.00  0.81           O  
ATOM   2644  CG  HIS A 334       5.902   9.395 -12.338  1.00  0.80           C  
ATOM   2645  CD2 HIS A 334       6.156  10.587 -11.750  1.00  0.76           C  
ATOM   2646  ND1 HIS A 334       6.009   8.444 -11.345  1.00  0.73           N  
ATOM   2647  CE1 HIS A 334       6.314   9.040 -10.205  1.00  0.79           C  
ATOM   2648  NE2 HIS A 334       6.410  10.341 -10.423  1.00  0.82           N  
ATOM   2649  N   LEU A 335       2.252   8.496 -12.463  1.00  0.81           N  
ATOM   2650  CA  LEU A 335       0.990   9.076 -12.016  1.00  0.81           C  
ATOM   2651  C   LEU A 335       0.066   9.346 -13.199  1.00  0.79           C  
ATOM   2652  CB  LEU A 335       1.241  10.374 -11.243  1.00  0.78           C  
ATOM   2653  O   LEU A 335      -0.440   8.411 -13.823  1.00  0.71           O  
ATOM   2654  CG  LEU A 335       2.126  10.262 -10.001  1.00  0.81           C  
ATOM   2655  CD1 LEU A 335       2.407  11.646  -9.425  1.00  0.80           C  
ATOM   2656  CD2 LEU A 335       1.470   9.366  -8.956  1.00  0.81           C  
ATOM   2657  N   ASN A 336      -0.082  10.474 -13.610  1.00  0.75           N  
ATOM   2658  CA  ASN A 336      -0.919  10.844 -14.747  1.00  0.78           C  
ATOM   2659  C   ASN A 336      -0.093  11.460 -15.873  1.00  0.77           C  
ATOM   2660  CB  ASN A 336      -2.024  11.808 -14.310  1.00  0.71           C  
ATOM   2661  O   ASN A 336      -0.645  11.906 -16.881  1.00  0.76           O  
ATOM   2662  CG  ASN A 336      -2.966  11.193 -13.293  1.00  0.66           C  
ATOM   2663  ND2 ASN A 336      -3.353  11.978 -12.294  1.00  0.64           N  
ATOM   2664  OD1 ASN A 336      -3.341  10.023 -13.404  1.00  0.65           O  
ATOM   2665  N   GLU A 337       1.213  11.600 -15.735  1.00  0.83           N  
ATOM   2666  CA  GLU A 337       2.084  12.140 -16.775  1.00  0.86           C  
ATOM   2667  C   GLU A 337       2.550  11.044 -17.728  1.00  0.87           C  
ATOM   2668  CB  GLU A 337       3.291  12.846 -16.153  1.00  0.82           C  
ATOM   2669  O   GLU A 337       3.094  10.026 -17.294  1.00  0.88           O  
ATOM   2670  CG  GLU A 337       4.174  13.562 -17.166  1.00  0.72           C  
ATOM   2671  CD  GLU A 337       5.361  14.270 -16.532  1.00  0.69           C  
ATOM   2672  OE1 GLU A 337       5.503  14.223 -15.289  1.00  0.72           O  
ATOM   2673  OE2 GLU A 337       6.155  14.876 -17.285  1.00  0.69           O  
ATOM   2674  N   LEU A 338       2.291  11.233 -18.969  1.00  0.85           N  
ATOM   2675  CA  LEU A 338       2.857  10.372 -20.002  1.00  0.88           C  
ATOM   2676  C   LEU A 338       4.363  10.585 -20.121  1.00  0.86           C  
ATOM   2677  CB  LEU A 338       2.184  10.639 -21.351  1.00  0.85           C  
ATOM   2678  O   LEU A 338       4.812  11.664 -20.513  1.00  0.83           O  
ATOM   2679  CG  LEU A 338       2.623   9.750 -22.515  1.00  0.85           C  
ATOM   2680  CD1 LEU A 338       2.117   8.325 -22.314  1.00  0.83           C  
ATOM   2681  CD2 LEU A 338       2.124  10.317 -23.840  1.00  0.84           C  
ATOM   2682  N   VAL A 339       5.164   9.593 -19.895  1.00  0.91           N  
ATOM   2683  CA  VAL A 339       6.620   9.683 -19.845  1.00  0.91           C  
ATOM   2684  C   VAL A 339       7.217   9.127 -21.136  1.00  0.90           C  
ATOM   2685  CB  VAL A 339       7.194   8.928 -18.625  1.00  0.88           C  
ATOM   2686  O   VAL A 339       8.283   9.566 -21.573  1.00  0.86           O  
ATOM   2687  CG1 VAL A 339       6.834   9.648 -17.327  1.00  0.71           C  
ATOM   2688  CG2 VAL A 339       6.683   7.488 -18.601  1.00  0.70           C  
ATOM   2689  N   ALA A 340       6.498   8.188 -21.720  1.00  0.88           N  
ATOM   2690  CA  ALA A 340       6.920   7.591 -22.984  1.00  0.90           C  
ATOM   2691  C   ALA A 340       5.761   6.870 -23.665  1.00  0.89           C  
ATOM   2692  CB  ALA A 340       8.082   6.627 -22.755  1.00  0.89           C  
ATOM   2693  O   ALA A 340       4.799   6.467 -23.006  1.00  0.89           O  
ATOM   2694  N   GLU A 341       5.861   6.622 -24.947  1.00  0.89           N  
ATOM   2695  CA  GLU A 341       4.938   5.809 -25.734  1.00  0.90           C  
ATOM   2696  C   GLU A 341       5.683   4.987 -26.781  1.00  0.88           C  
ATOM   2697  CB  GLU A 341       3.885   6.692 -26.409  1.00  0.85           C  
ATOM   2698  O   GLU A 341       6.772   5.367 -27.217  1.00  0.85           O  
ATOM   2699  CG  GLU A 341       4.465   7.695 -27.396  1.00  0.77           C  
ATOM   2700  CD  GLU A 341       3.421   8.629 -27.985  1.00  0.75           C  
ATOM   2701  OE1 GLU A 341       2.235   8.539 -27.593  1.00  0.78           O  
ATOM   2702  OE2 GLU A 341       3.791   9.458 -28.847  1.00  0.77           O  
ATOM   2703  N   LYS A 342       5.087   3.926 -27.182  1.00  0.90           N  
ATOM   2704  CA  LYS A 342       5.653   3.020 -28.177  1.00  0.90           C  
ATOM   2705  C   LYS A 342       4.557   2.236 -28.893  1.00  0.88           C  
ATOM   2706  CB  LYS A 342       6.646   2.057 -27.524  1.00  0.89           C  
ATOM   2707  O   LYS A 342       3.640   1.716 -28.254  1.00  0.86           O  
ATOM   2708  CG  LYS A 342       7.404   1.184 -28.513  1.00  0.84           C  
ATOM   2709  CD  LYS A 342       8.552   0.444 -27.839  1.00  0.80           C  
ATOM   2710  CE  LYS A 342       9.375  -0.349 -28.846  1.00  0.80           C  
ATOM   2711  NZ  LYS A 342      10.580  -0.964 -28.214  1.00  0.80           N  
ATOM   2712  N   GLN A 343       4.733   2.090 -30.176  1.00  0.87           N  
ATOM   2713  CA  GLN A 343       3.919   1.162 -30.954  1.00  0.88           C  
ATOM   2714  C   GLN A 343       4.698  -0.107 -31.288  1.00  0.85           C  
ATOM   2715  CB  GLN A 343       3.426   1.829 -32.239  1.00  0.83           C  
ATOM   2716  O   GLN A 343       5.852  -0.038 -31.719  1.00  0.83           O  
ATOM   2717  CG  GLN A 343       2.351   1.035 -32.970  1.00  0.75           C  
ATOM   2718  CD  GLN A 343       1.742   1.801 -34.130  1.00  0.74           C  
ATOM   2719  NE2 GLN A 343       0.458   2.124 -34.018  1.00  0.72           N  
ATOM   2720  OE1 GLN A 343       2.421   2.100 -35.118  1.00  0.76           O  
ATOM   2721  N   ILE A 344       4.022  -1.247 -31.110  1.00  0.89           N  
ATOM   2722  CA  ILE A 344       4.622  -2.555 -31.347  1.00  0.89           C  
ATOM   2723  C   ILE A 344       3.723  -3.377 -32.268  1.00  0.86           C  
ATOM   2724  CB  ILE A 344       4.868  -3.312 -30.023  1.00  0.88           C  
ATOM   2725  O   ILE A 344       2.599  -3.725 -31.899  1.00  0.83           O  
ATOM   2726  CG1 ILE A 344       5.727  -2.467 -29.075  1.00  0.86           C  
ATOM   2727  CG2 ILE A 344       5.524  -4.670 -30.291  1.00  0.85           C  
ATOM   2728  CD1 ILE A 344       5.810  -3.017 -27.658  1.00  0.84           C  
ATOM   2729  N   TYR A 345       4.225  -3.681 -33.434  1.00  0.83           N  
ATOM   2730  CA  TYR A 345       3.509  -4.569 -34.343  1.00  0.83           C  
ATOM   2731  C   TYR A 345       3.795  -6.030 -34.016  1.00  0.81           C  
ATOM   2732  CB  TYR A 345       3.893  -4.274 -35.796  1.00  0.81           C  
ATOM   2733  O   TYR A 345       4.929  -6.390 -33.691  1.00  0.78           O  
ATOM   2734  CG  TYR A 345       3.437  -2.920 -36.282  1.00  0.81           C  
ATOM   2735  CD1 TYR A 345       2.184  -2.754 -36.867  1.00  0.80           C  
ATOM   2736  CD2 TYR A 345       4.258  -1.804 -36.158  1.00  0.82           C  
ATOM   2737  CE1 TYR A 345       1.760  -1.508 -37.318  1.00  0.82           C  
ATOM   2738  CE2 TYR A 345       3.845  -0.554 -36.605  1.00  0.81           C  
ATOM   2739  OH  TYR A 345       2.181   0.820 -37.627  1.00  0.73           O  
ATOM   2740  CZ  TYR A 345       2.596  -0.416 -37.183  1.00  0.79           C  
ATOM   2741  N   TYR A 346       2.707  -6.867 -34.066  1.00  0.79           N  
ATOM   2742  CA  TYR A 346       2.879  -8.289 -33.793  1.00  0.79           C  
ATOM   2743  C   TYR A 346       2.195  -9.136 -34.859  1.00  0.77           C  
ATOM   2744  CB  TYR A 346       2.323  -8.642 -32.410  1.00  0.76           C  
ATOM   2745  O   TYR A 346       1.226  -8.697 -35.483  1.00  0.73           O  
ATOM   2746  CG  TYR A 346       0.849  -8.354 -32.256  1.00  0.76           C  
ATOM   2747  CD1 TYR A 346       0.407  -7.139 -31.739  1.00  0.75           C  
ATOM   2748  CD2 TYR A 346      -0.104  -9.296 -32.628  1.00  0.76           C  
ATOM   2749  CE1 TYR A 346      -0.950  -6.870 -31.593  1.00  0.75           C  
ATOM   2750  CE2 TYR A 346      -1.463  -9.038 -32.487  1.00  0.75           C  
ATOM   2751  OH  TYR A 346      -3.220  -7.563 -31.829  1.00  0.60           O  
ATOM   2752  CZ  TYR A 346      -1.876  -7.824 -31.970  1.00  0.73           C  
ATOM   2753  N   GLY A 347       2.820 -10.360 -35.038  1.00  0.75           N  
ATOM   2754  CA  GLY A 347       2.340 -11.437 -35.889  1.00  0.75           C  
ATOM   2755  C   GLY A 347       2.420 -12.800 -35.228  1.00  0.73           C  
ATOM   2756  O   GLY A 347       2.285 -13.828 -35.894  1.00  0.70           O  
ATOM   2757  N   THR A 348       2.811 -12.841 -34.019  1.00  0.71           N  
ATOM   2758  CA  THR A 348       2.944 -14.035 -33.193  1.00  0.70           C  
ATOM   2759  C   THR A 348       2.145 -13.891 -31.901  1.00  0.70           C  
ATOM   2760  CB  THR A 348       4.420 -14.321 -32.858  1.00  0.67           C  
ATOM   2761  O   THR A 348       1.721 -12.789 -31.547  1.00  0.67           O  
ATOM   2762  CG2 THR A 348       5.248 -14.494 -34.127  1.00  0.68           C  
ATOM   2763  OG1 THR A 348       4.951 -13.229 -32.098  1.00  0.71           O  
ATOM   2764  N   SER A 349       1.912 -14.956 -31.202  1.00  0.76           N  
ATOM   2765  CA  SER A 349       1.106 -15.033 -29.988  1.00  0.76           C  
ATOM   2766  C   SER A 349       1.878 -14.518 -28.778  1.00  0.78           C  
ATOM   2767  CB  SER A 349       0.649 -16.471 -29.738  1.00  0.74           C  
ATOM   2768  O   SER A 349       1.300 -14.308 -27.710  1.00  0.76           O  
ATOM   2769  OG  SER A 349       1.755 -17.358 -29.740  1.00  0.71           O  
ATOM   2770  N   GLU A 350       3.278 -14.297 -28.980  1.00  0.80           N  
ATOM   2771  CA  GLU A 350       4.175 -13.785 -27.949  1.00  0.81           C  
ATOM   2772  C   GLU A 350       4.953 -12.571 -28.446  1.00  0.82           C  
ATOM   2773  CB  GLU A 350       5.144 -14.878 -27.489  1.00  0.78           C  
ATOM   2774  O   GLU A 350       5.547 -12.607 -29.526  1.00  0.81           O  
ATOM   2775  CG  GLU A 350       4.458 -16.087 -26.868  1.00  0.74           C  
ATOM   2776  CD  GLU A 350       5.435 -17.119 -26.329  1.00  0.73           C  
ATOM   2777  OE1 GLU A 350       6.664 -16.920 -26.462  1.00  0.74           O  
ATOM   2778  OE2 GLU A 350       4.968 -18.137 -25.770  1.00  0.72           O  
ATOM   2779  N   ILE A 351       4.923 -11.615 -27.663  1.00  0.86           N  
ATOM   2780  CA  ILE A 351       5.625 -10.367 -27.941  1.00  0.87           C  
ATOM   2781  C   ILE A 351       6.464  -9.966 -26.730  1.00  0.88           C  
ATOM   2782  CB  ILE A 351       4.640  -9.235 -28.309  1.00  0.85           C  
ATOM   2783  O   ILE A 351       6.015 -10.086 -25.588  1.00  0.88           O  
ATOM   2784  CG1 ILE A 351       3.721  -9.677 -29.453  1.00  0.74           C  
ATOM   2785  CG2 ILE A 351       5.400  -7.957 -28.679  1.00  0.73           C  
ATOM   2786  CD1 ILE A 351       2.455  -8.842 -29.589  1.00  0.71           C  
ATOM   2787  N   SER A 352       7.635  -9.446 -27.001  1.00  0.88           N  
ATOM   2788  CA  SER A 352       8.472  -8.842 -25.969  1.00  0.90           C  
ATOM   2789  C   SER A 352       9.078  -7.528 -26.448  1.00  0.90           C  
ATOM   2790  CB  SER A 352       9.585  -9.804 -25.550  1.00  0.87           C  
ATOM   2791  O   SER A 352       9.449  -7.399 -27.617  1.00  0.89           O  
ATOM   2792  OG  SER A 352       9.042 -10.987 -24.988  1.00  0.79           O  
ATOM   2793  N   TRP A 353       9.132  -6.589 -25.586  1.00  0.85           N  
ATOM   2794  CA  TRP A 353       9.859  -5.345 -25.817  1.00  0.91           C  
ATOM   2795  C   TRP A 353      10.530  -4.861 -24.536  1.00  0.89           C  
ATOM   2796  CB  TRP A 353       8.918  -4.264 -26.356  1.00  0.87           C  
ATOM   2797  O   TRP A 353      10.316  -5.428 -23.462  1.00  0.87           O  
ATOM   2798  CG  TRP A 353       7.935  -3.754 -25.346  1.00  0.81           C  
ATOM   2799  CD1 TRP A 353       8.015  -2.591 -24.632  1.00  0.77           C  
ATOM   2800  CD2 TRP A 353       6.723  -4.395 -24.934  1.00  0.80           C  
ATOM   2801  CE2 TRP A 353       6.118  -3.563 -23.967  1.00  0.80           C  
ATOM   2802  CE3 TRP A 353       6.090  -5.594 -25.290  1.00  0.76           C  
ATOM   2803  NE1 TRP A 353       6.925  -2.470 -23.801  1.00  0.79           N  
ATOM   2804  CH2 TRP A 353       4.310  -5.069 -23.718  1.00  0.80           C  
ATOM   2805  CZ2 TRP A 353       4.908  -3.892 -23.351  1.00  0.80           C  
ATOM   2806  CZ3 TRP A 353       4.886  -5.919 -24.676  1.00  0.80           C  
ATOM   2807  N   SER A 354      11.350  -3.920 -24.612  1.00  0.91           N  
ATOM   2808  CA  SER A 354      12.026  -3.363 -23.445  1.00  0.93           C  
ATOM   2809  C   SER A 354      11.831  -1.852 -23.363  1.00  0.92           C  
ATOM   2810  CB  SER A 354      13.519  -3.691 -23.483  1.00  0.90           C  
ATOM   2811  O   SER A 354      11.602  -1.194 -24.380  1.00  0.91           O  
ATOM   2812  OG  SER A 354      14.128  -3.130 -24.633  1.00  0.85           O  
ATOM   2813  N   TRP A 355      11.986  -1.324 -22.214  1.00  0.92           N  
ATOM   2814  CA  TRP A 355      11.970   0.095 -21.876  1.00  0.94           C  
ATOM   2815  C   TRP A 355      13.047   0.422 -20.846  1.00  0.93           C  
ATOM   2816  CB  TRP A 355      10.595   0.507 -21.343  1.00  0.92           C  
ATOM   2817  O   TRP A 355      13.277  -0.351 -19.913  1.00  0.90           O  
ATOM   2818  CG  TRP A 355      10.500   1.950 -20.951  1.00  0.86           C  
ATOM   2819  CD1 TRP A 355      10.906   3.031 -21.684  1.00  0.81           C  
ATOM   2820  CD2 TRP A 355       9.970   2.470 -19.728  1.00  0.83           C  
ATOM   2821  CE2 TRP A 355      10.085   3.877 -19.787  1.00  0.85           C  
ATOM   2822  CE3 TRP A 355       9.408   1.883 -18.587  1.00  0.76           C  
ATOM   2823  NE1 TRP A 355      10.658   4.193 -20.989  1.00  0.78           N  
ATOM   2824  CH2 TRP A 355       9.111   4.105 -17.642  1.00  0.82           C  
ATOM   2825  CZ2 TRP A 355       9.657   4.705 -18.747  1.00  0.81           C  
ATOM   2826  CZ3 TRP A 355       8.983   2.709 -17.553  1.00  0.80           C  
ATOM   2827  N   PHE A 356      13.814   1.458 -21.068  1.00  0.90           N  
ATOM   2828  CA  PHE A 356      14.733   1.972 -20.059  1.00  0.92           C  
ATOM   2829  C   PHE A 356      14.018   2.934 -19.117  1.00  0.89           C  
ATOM   2830  CB  PHE A 356      15.923   2.673 -20.721  1.00  0.89           C  
ATOM   2831  O   PHE A 356      13.416   3.914 -19.561  1.00  0.86           O  
ATOM   2832  CG  PHE A 356      16.915   1.728 -21.343  1.00  0.85           C  
ATOM   2833  CD1 PHE A 356      17.896   1.119 -20.570  1.00  0.81           C  
ATOM   2834  CD2 PHE A 356      16.865   1.447 -22.703  1.00  0.81           C  
ATOM   2835  CE1 PHE A 356      18.815   0.243 -21.144  1.00  0.84           C  
ATOM   2836  CE2 PHE A 356      17.780   0.573 -23.283  1.00  0.84           C  
ATOM   2837  CZ  PHE A 356      18.754  -0.027 -22.502  1.00  0.84           C  
ATOM   2838  N   LEU A 357      14.072   2.591 -17.927  1.00  0.89           N  
ATOM   2839  CA  LEU A 357      13.476   3.431 -16.893  1.00  0.90           C  
ATOM   2840  C   LEU A 357      14.210   4.763 -16.785  1.00  0.89           C  
ATOM   2841  CB  LEU A 357      13.497   2.713 -15.541  1.00  0.90           C  
ATOM   2842  O   LEU A 357      15.431   4.819 -16.951  1.00  0.87           O  
ATOM   2843  CG  LEU A 357      12.530   1.538 -15.383  1.00  0.90           C  
ATOM   2844  CD1 LEU A 357      12.906   0.703 -14.163  1.00  0.87           C  
ATOM   2845  CD2 LEU A 357      11.094   2.038 -15.273  1.00  0.87           C  
ATOM   2846  N   PRO A 358      13.499   5.879 -16.518  1.00  0.91           N  
ATOM   2847  CA  PRO A 358      14.143   7.133 -16.120  1.00  0.91           C  
ATOM   2848  C   PRO A 358      15.032   6.975 -14.888  1.00  0.91           C  
ATOM   2849  CB  PRO A 358      12.960   8.059 -15.825  1.00  0.90           C  
ATOM   2850  O   PRO A 358      15.002   5.931 -14.231  1.00  0.90           O  
ATOM   2851  CG  PRO A 358      11.839   7.524 -16.655  1.00  0.89           C  
ATOM   2852  CD  PRO A 358      11.917   6.024 -16.651  1.00  0.89           C  
ATOM   2853  N   ALA A 359      15.822   7.940 -14.511  1.00  0.87           N  
ATOM   2854  CA  ALA A 359      16.832   7.897 -13.457  1.00  0.88           C  
ATOM   2855  C   ALA A 359      16.210   8.168 -12.090  1.00  0.83           C  
ATOM   2856  CB  ALA A 359      17.942   8.907 -13.742  1.00  0.84           C  
ATOM   2857  O   ALA A 359      16.913   8.200 -11.077  1.00  0.78           O  
ATOM   2858  N   ASP A 360      14.922   8.407 -12.095  1.00  0.90           N  
ATOM   2859  CA  ASP A 360      14.200   8.691 -10.859  1.00  0.91           C  
ATOM   2860  C   ASP A 360      14.143   7.456  -9.961  1.00  0.90           C  
ATOM   2861  CB  ASP A 360      12.785   9.185 -11.164  1.00  0.89           C  
ATOM   2862  O   ASP A 360      13.879   6.349 -10.435  1.00  0.88           O  
ATOM   2863  CG  ASP A 360      12.766  10.434 -12.027  1.00  0.82           C  
ATOM   2864  OD1 ASP A 360      13.515  11.391 -11.731  1.00  0.80           O  
ATOM   2865  OD2 ASP A 360      11.994  10.464 -13.009  1.00  0.83           O  
ATOM   2866  N   ASP A 361      14.358   7.563  -8.594  1.00  0.87           N  
ATOM   2867  CA  ASP A 361      14.307   6.504  -7.591  1.00  0.88           C  
ATOM   2868  C   ASP A 361      13.084   6.661  -6.690  1.00  0.84           C  
ATOM   2869  CB  ASP A 361      15.584   6.501  -6.748  1.00  0.85           C  
ATOM   2870  O   ASP A 361      12.539   7.759  -6.559  1.00  0.78           O  
ATOM   2871  CG  ASP A 361      15.792   5.201  -5.991  1.00  0.83           C  
ATOM   2872  OD1 ASP A 361      15.089   4.209  -6.279  1.00  0.84           O  
ATOM   2873  OD2 ASP A 361      16.664   5.170  -5.097  1.00  0.87           O  
ATOM   2874  N   ASN A 362      12.533   5.664  -6.193  1.00  0.88           N  
ATOM   2875  CA  ASN A 362      11.355   5.615  -5.333  1.00  0.88           C  
ATOM   2876  C   ASN A 362      10.104   6.086  -6.069  1.00  0.86           C  
ATOM   2877  CB  ASN A 362      11.576   6.452  -4.072  1.00  0.84           C  
ATOM   2878  O   ASN A 362       9.310   6.854  -5.523  1.00  0.82           O  
ATOM   2879  CG  ASN A 362      12.740   5.955  -3.237  1.00  0.79           C  
ATOM   2880  ND2 ASN A 362      13.639   6.862  -2.873  1.00  0.77           N  
ATOM   2881  OD1 ASN A 362      12.832   4.765  -2.924  1.00  0.75           O  
ATOM   2882  N   VAL A 363      10.010   5.594  -7.250  1.00  0.89           N  
ATOM   2883  CA  VAL A 363       8.872   5.996  -8.070  1.00  0.89           C  
ATOM   2884  C   VAL A 363       8.169   4.758  -8.621  1.00  0.89           C  
ATOM   2885  CB  VAL A 363       9.306   6.922  -9.229  1.00  0.88           C  
ATOM   2886  O   VAL A 363       8.778   3.692  -8.742  1.00  0.88           O  
ATOM   2887  CG1 VAL A 363       9.857   8.241  -8.688  1.00  0.81           C  
ATOM   2888  CG2 VAL A 363      10.343   6.226 -10.108  1.00  0.80           C  
ATOM   2889  N   GLY A 364       6.909   4.836  -9.008  1.00  0.89           N  
ATOM   2890  CA  GLY A 364       6.126   3.860  -9.749  1.00  0.90           C  
ATOM   2891  C   GLY A 364       5.708   4.350 -11.123  1.00  0.90           C  
ATOM   2892  O   GLY A 364       5.299   5.502 -11.279  1.00  0.89           O  
ATOM   2893  N   TYR A 365       5.767   3.499 -12.038  1.00  0.91           N  
ATOM   2894  CA  TYR A 365       5.218   3.742 -13.368  1.00  0.91           C  
ATOM   2895  C   TYR A 365       4.037   2.821 -13.648  1.00  0.90           C  
ATOM   2896  CB  TYR A 365       6.297   3.549 -14.438  1.00  0.91           C  
ATOM   2897  O   TYR A 365       4.044   1.654 -13.249  1.00  0.89           O  
ATOM   2898  CG  TYR A 365       7.457   4.505 -14.311  1.00  0.92           C  
ATOM   2899  CD1 TYR A 365       7.381   5.797 -14.828  1.00  0.91           C  
ATOM   2900  CD2 TYR A 365       8.632   4.120 -13.675  1.00  0.91           C  
ATOM   2901  CE1 TYR A 365       8.448   6.681 -14.715  1.00  0.91           C  
ATOM   2902  CE2 TYR A 365       9.706   4.996 -13.556  1.00  0.91           C  
ATOM   2903  OH  TYR A 365      10.665   7.144 -13.963  1.00  0.88           O  
ATOM   2904  CZ  TYR A 365       9.605   6.273 -14.077  1.00  0.91           C  
ATOM   2905  N   SER A 366       3.058   3.337 -14.293  1.00  0.89           N  
ATOM   2906  CA  SER A 366       1.999   2.517 -14.874  1.00  0.89           C  
ATOM   2907  C   SER A 366       2.194   2.347 -16.377  1.00  0.90           C  
ATOM   2908  CB  SER A 366       0.629   3.136 -14.596  1.00  0.86           C  
ATOM   2909  O   SER A 366       2.474   3.316 -17.086  1.00  0.89           O  
ATOM   2910  OG  SER A 366       0.544   4.439 -15.147  1.00  0.71           O  
ATOM   2911  N   VAL A 367       2.092   1.157 -16.861  1.00  0.90           N  
ATOM   2912  CA  VAL A 367       2.110   0.825 -18.282  1.00  0.90           C  
ATOM   2913  C   VAL A 367       0.716   0.388 -18.728  1.00  0.89           C  
ATOM   2914  CB  VAL A 367       3.140  -0.284 -18.593  1.00  0.90           C  
ATOM   2915  O   VAL A 367       0.153  -0.565 -18.184  1.00  0.88           O  
ATOM   2916  CG1 VAL A 367       3.279  -0.484 -20.101  1.00  0.88           C  
ATOM   2917  CG2 VAL A 367       4.492   0.055 -17.969  1.00  0.88           C  
ATOM   2918  N   VAL A 368       0.248   1.181 -19.606  1.00  0.87           N  
ATOM   2919  CA  VAL A 368      -1.028   0.881 -20.248  1.00  0.87           C  
ATOM   2920  C   VAL A 368      -0.786   0.388 -21.673  1.00  0.87           C  
ATOM   2921  CB  VAL A 368      -1.960   2.113 -20.261  1.00  0.86           C  
ATOM   2922  O   VAL A 368      -0.015   0.992 -22.423  1.00  0.86           O  
ATOM   2923  CG1 VAL A 368      -3.318   1.757 -20.863  1.00  0.83           C  
ATOM   2924  CG2 VAL A 368      -2.127   2.670 -18.849  1.00  0.83           C  
ATOM   2925  N   ILE A 369      -1.381  -0.692 -22.011  1.00  0.88           N  
ATOM   2926  CA  ILE A 369      -1.301  -1.278 -23.344  1.00  0.87           C  
ATOM   2927  C   ILE A 369      -2.695  -1.347 -23.962  1.00  0.87           C  
ATOM   2928  CB  ILE A 369      -0.662  -2.684 -23.306  1.00  0.86           C  
ATOM   2929  O   ILE A 369      -3.586  -2.012 -23.428  1.00  0.84           O  
ATOM   2930  CG1 ILE A 369       0.702  -2.632 -22.607  1.00  0.77           C  
ATOM   2931  CG2 ILE A 369      -0.530  -3.256 -24.721  1.00  0.77           C  
ATOM   2932  CD1 ILE A 369       1.388  -3.986 -22.488  1.00  0.75           C  
ATOM   2933  N   ASP A 370      -2.827  -0.668 -25.113  1.00  0.84           N  
ATOM   2934  CA  ASP A 370      -3.996  -0.798 -25.978  1.00  0.83           C  
ATOM   2935  C   ASP A 370      -3.703  -1.713 -27.164  1.00  0.83           C  
ATOM   2936  CB  ASP A 370      -4.452   0.577 -26.473  1.00  0.82           C  
ATOM   2937  O   ASP A 370      -2.778  -1.458 -27.938  1.00  0.81           O  
ATOM   2938  CG  ASP A 370      -4.911   1.489 -25.350  1.00  0.81           C  
ATOM   2939  OD1 ASP A 370      -5.751   1.068 -24.525  1.00  0.80           O  
ATOM   2940  OD2 ASP A 370      -4.431   2.642 -25.290  1.00  0.79           O  
ATOM   2941  N   ASN A 371      -4.414  -2.753 -27.217  1.00  0.82           N  
ATOM   2942  CA  ASN A 371      -4.270  -3.720 -28.300  1.00  0.82           C  
ATOM   2943  C   ASN A 371      -5.198  -3.397 -29.467  1.00  0.82           C  
ATOM   2944  CB  ASN A 371      -4.533  -5.139 -27.791  1.00  0.80           C  
ATOM   2945  O   ASN A 371      -6.415  -3.312 -29.293  1.00  0.79           O  
ATOM   2946  CG  ASN A 371      -4.341  -6.191 -28.866  1.00  0.77           C  
ATOM   2947  ND2 ASN A 371      -5.014  -7.325 -28.712  1.00  0.73           N  
ATOM   2948  OD1 ASN A 371      -3.593  -5.985 -29.826  1.00  0.74           O  
ATOM   2949  N   TYR A 372      -4.741  -3.362 -30.632  1.00  0.79           N  
ATOM   2950  CA  TYR A 372      -5.489  -3.116 -31.860  1.00  0.79           C  
ATOM   2951  C   TYR A 372      -5.442  -4.330 -32.780  1.00  0.78           C  
ATOM   2952  CB  TYR A 372      -4.936  -1.887 -32.589  1.00  0.77           C  
ATOM   2953  O   TYR A 372      -4.364  -4.762 -33.193  1.00  0.75           O  
ATOM   2954  CG  TYR A 372      -5.147  -0.592 -31.842  1.00  0.78           C  
ATOM   2955  CD1 TYR A 372      -6.235   0.230 -32.127  1.00  0.78           C  
ATOM   2956  CD2 TYR A 372      -4.259  -0.188 -30.850  1.00  0.78           C  
ATOM   2957  CE1 TYR A 372      -6.432   1.425 -31.442  1.00  0.79           C  
ATOM   2958  CE2 TYR A 372      -4.447   1.004 -30.160  1.00  0.78           C  
ATOM   2959  OH  TYR A 372      -5.725   2.984 -29.781  1.00  0.75           O  
ATOM   2960  CZ  TYR A 372      -5.534   1.803 -30.462  1.00  0.74           C  
ATOM   2961  N   VAL A 373      -6.554  -4.846 -33.126  1.00  0.77           N  
ATOM   2962  CA  VAL A 373      -6.757  -5.813 -34.199  1.00  0.77           C  
ATOM   2963  C   VAL A 373      -7.491  -5.149 -35.362  1.00  0.77           C  
ATOM   2964  CB  VAL A 373      -7.544  -7.049 -33.709  1.00  0.74           C  
ATOM   2965  O   VAL A 373      -8.691  -4.881 -35.274  1.00  0.74           O  
ATOM   2966  CG1 VAL A 373      -7.648  -8.097 -34.815  1.00  0.72           C  
ATOM   2967  CG2 VAL A 373      -6.884  -7.643 -32.466  1.00  0.72           C  
ATOM   2968  N   GLY A 374      -6.780  -4.797 -36.379  1.00  0.70           N  
ATOM   2969  CA  GLY A 374      -7.204  -3.882 -37.427  1.00  0.71           C  
ATOM   2970  C   GLY A 374      -7.359  -2.452 -36.943  1.00  0.70           C  
ATOM   2971  O   GLY A 374      -6.402  -1.849 -36.454  1.00  0.67           O  
ATOM   2972  N   SER A 375      -8.620  -1.824 -37.040  1.00  0.60           N  
ATOM   2973  CA  SER A 375      -8.931  -0.466 -36.608  1.00  0.60           C  
ATOM   2974  C   SER A 375      -9.654  -0.465 -35.265  1.00  0.60           C  
ATOM   2975  CB  SER A 375      -9.784   0.250 -37.656  1.00  0.55           C  
ATOM   2976  O   SER A 375     -10.033   0.594 -34.759  1.00  0.59           O  
ATOM   2977  OG  SER A 375     -10.928  -0.520 -37.984  1.00  0.55           O  
ATOM   2978  N   ASN A 376      -9.846  -1.629 -34.728  1.00  0.68           N  
ATOM   2979  CA  ASN A 376     -10.570  -1.734 -33.465  1.00  0.68           C  
ATOM   2980  C   ASN A 376      -9.615  -1.873 -32.282  1.00  0.69           C  
ATOM   2981  CB  ASN A 376     -11.545  -2.912 -33.502  1.00  0.64           C  
ATOM   2982  O   ASN A 376      -8.687  -2.683 -32.320  1.00  0.67           O  
ATOM   2983  CG  ASN A 376     -12.603  -2.761 -34.576  1.00  0.61           C  
ATOM   2984  ND2 ASN A 376     -12.831  -3.824 -35.339  1.00  0.62           N  
ATOM   2985  OD1 ASN A 376     -13.211  -1.697 -34.721  1.00  0.65           O  
ATOM   2986  N   VAL A 377      -9.777  -1.006 -31.270  1.00  0.64           N  
ATOM   2987  CA  VAL A 377      -9.207  -1.338 -29.968  1.00  0.63           C  
ATOM   2988  C   VAL A 377      -9.843  -2.621 -29.437  1.00  0.64           C  
ATOM   2989  CB  VAL A 377      -9.401  -0.188 -28.954  1.00  0.58           C  
ATOM   2990  O   VAL A 377     -11.061  -2.689 -29.257  1.00  0.61           O  
ATOM   2991  CG1 VAL A 377      -8.752  -0.533 -27.615  1.00  0.53           C  
ATOM   2992  CG2 VAL A 377      -8.827   1.115 -29.510  1.00  0.52           C  
ATOM   2993  N   GLY A 378      -9.029  -3.639 -29.354  1.00  0.66           N  
ATOM   2994  CA  GLY A 378      -9.482  -4.878 -28.741  1.00  0.64           C  
ATOM   2995  C   GLY A 378      -9.525  -4.813 -27.226  1.00  0.65           C  
ATOM   2996  O   GLY A 378     -10.591  -4.955 -26.624  1.00  0.61           O  
ATOM   2997  N   TYR A 379      -8.321  -4.649 -26.501  1.00  0.68           N  
ATOM   2998  CA  TYR A 379      -8.141  -4.718 -25.055  1.00  0.69           C  
ATOM   2999  C   TYR A 379      -7.089  -3.718 -24.589  1.00  0.70           C  
ATOM   3000  CB  TYR A 379      -7.740  -6.134 -24.630  1.00  0.65           C  
ATOM   3001  O   TYR A 379      -6.112  -3.460 -25.296  1.00  0.67           O  
ATOM   3002  CG  TYR A 379      -8.880  -7.122 -24.662  1.00  0.61           C  
ATOM   3003  CD1 TYR A 379      -9.775  -7.218 -23.598  1.00  0.57           C  
ATOM   3004  CD2 TYR A 379      -9.065  -7.963 -25.754  1.00  0.57           C  
ATOM   3005  CE1 TYR A 379     -10.826  -8.129 -23.622  1.00  0.50           C  
ATOM   3006  CE2 TYR A 379     -10.112  -8.878 -25.789  1.00  0.50           C  
ATOM   3007  OH  TYR A 379     -12.025  -9.856 -24.749  1.00  0.38           O  
ATOM   3008  CZ  TYR A 379     -10.987  -8.953 -24.720  1.00  0.54           C  
ATOM   3009  N   ASN A 380      -7.395  -3.225 -23.392  1.00  0.73           N  
ATOM   3010  CA  ASN A 380      -6.366  -2.546 -22.611  1.00  0.73           C  
ATOM   3011  C   ASN A 380      -5.891  -3.406 -21.443  1.00  0.73           C  
ATOM   3012  CB  ASN A 380      -6.880  -1.197 -22.103  1.00  0.70           C  
ATOM   3013  O   ASN A 380      -6.698  -4.051 -20.772  1.00  0.71           O  
ATOM   3014  CG  ASN A 380      -6.288  -0.815 -20.761  1.00  0.65           C  
ATOM   3015  ND2 ASN A 380      -5.847   0.432 -20.641  1.00  0.59           N  
ATOM   3016  OD1 ASN A 380      -6.227  -1.633 -19.839  1.00  0.60           O  
ATOM   3017  N   ASN A 381      -4.729  -3.603 -21.255  1.00  0.80           N  
ATOM   3018  CA  ASN A 381      -4.112  -4.163 -20.057  1.00  0.80           C  
ATOM   3019  C   ASN A 381      -3.187  -3.155 -19.380  1.00  0.81           C  
ATOM   3020  CB  ASN A 381      -3.345  -5.443 -20.396  1.00  0.78           C  
ATOM   3021  O   ASN A 381      -2.744  -2.192 -20.009  1.00  0.80           O  
ATOM   3022  CG  ASN A 381      -3.259  -6.400 -19.224  1.00  0.74           C  
ATOM   3023  ND2 ASN A 381      -3.021  -7.673 -19.514  1.00  0.70           N  
ATOM   3024  OD1 ASN A 381      -3.407  -5.998 -18.067  1.00  0.71           O  
ATOM   3025  N   LYS A 382      -3.054  -3.373 -18.082  1.00  0.82           N  
ATOM   3026  CA  LYS A 382      -2.217  -2.481 -17.285  1.00  0.83           C  
ATOM   3027  C   LYS A 382      -1.303  -3.272 -16.353  1.00  0.83           C  
ATOM   3028  CB  LYS A 382      -3.082  -1.514 -16.475  1.00  0.80           C  
ATOM   3029  O   LYS A 382      -1.711  -4.291 -15.793  1.00  0.82           O  
ATOM   3030  CG  LYS A 382      -4.065  -0.712 -17.315  1.00  0.75           C  
ATOM   3031  CD  LYS A 382      -4.879   0.248 -16.456  1.00  0.73           C  
ATOM   3032  CE  LYS A 382      -5.926   0.986 -17.280  1.00  0.65           C  
ATOM   3033  NZ  LYS A 382      -6.726   1.929 -16.443  1.00  0.60           N  
ATOM   3034  N   ILE A 383      -0.108  -2.736 -16.201  1.00  0.86           N  
ATOM   3035  CA  ILE A 383       0.838  -3.241 -15.211  1.00  0.87           C  
ATOM   3036  C   ILE A 383       1.578  -2.073 -14.563  1.00  0.87           C  
ATOM   3037  CB  ILE A 383       1.844  -4.228 -15.843  1.00  0.86           C  
ATOM   3038  O   ILE A 383       1.799  -1.040 -15.199  1.00  0.87           O  
ATOM   3039  CG1 ILE A 383       2.627  -4.965 -14.750  1.00  0.84           C  
ATOM   3040  CG2 ILE A 383       2.793  -3.496 -16.797  1.00  0.84           C  
ATOM   3041  CD1 ILE A 383       3.356  -6.208 -15.242  1.00  0.82           C  
ATOM   3042  N   ALA A 384       1.882  -2.221 -13.293  1.00  0.86           N  
ATOM   3043  CA  ALA A 384       2.740  -1.259 -12.606  1.00  0.87           C  
ATOM   3044  C   ALA A 384       4.203  -1.689 -12.663  1.00  0.87           C  
ATOM   3045  CB  ALA A 384       2.295  -1.090 -11.155  1.00  0.85           C  
ATOM   3046  O   ALA A 384       4.502  -2.882 -12.764  1.00  0.87           O  
ATOM   3047  N   ILE A 385       5.091  -0.799 -12.628  1.00  0.91           N  
ATOM   3048  CA  ILE A 385       6.529  -0.982 -12.463  1.00  0.91           C  
ATOM   3049  C   ILE A 385       7.016  -0.182 -11.257  1.00  0.90           C  
ATOM   3050  CB  ILE A 385       7.302  -0.561 -13.733  1.00  0.90           C  
ATOM   3051  O   ILE A 385       6.844   1.038 -11.204  1.00  0.89           O  
ATOM   3052  CG1 ILE A 385       6.738  -1.280 -14.964  1.00  0.85           C  
ATOM   3053  CG2 ILE A 385       8.799  -0.843 -13.573  1.00  0.84           C  
ATOM   3054  CD1 ILE A 385       6.916  -2.792 -14.934  1.00  0.82           C  
ATOM   3055  N   ASN A 386       7.619  -0.812 -10.402  1.00  0.89           N  
ATOM   3056  CA  ASN A 386       8.240  -0.170  -9.249  1.00  0.89           C  
ATOM   3057  C   ASN A 386       9.738   0.034  -9.459  1.00  0.90           C  
ATOM   3058  CB  ASN A 386       7.989  -0.988  -7.980  1.00  0.87           C  
ATOM   3059  O   ASN A 386      10.448  -0.899  -9.840  1.00  0.89           O  
ATOM   3060  CG  ASN A 386       6.522  -1.037  -7.597  1.00  0.79           C  
ATOM   3061  ND2 ASN A 386       6.158  -2.006  -6.766  1.00  0.73           N  
ATOM   3062  OD1 ASN A 386       5.723  -0.211  -8.046  1.00  0.74           O  
ATOM   3063  N   VAL A 387      10.167   1.267  -9.200  1.00  0.90           N  
ATOM   3064  CA  VAL A 387      11.571   1.663  -9.226  1.00  0.91           C  
ATOM   3065  C   VAL A 387      12.016   2.082  -7.827  1.00  0.90           C  
ATOM   3066  CB  VAL A 387      11.818   2.812 -10.230  1.00  0.90           C  
ATOM   3067  O   VAL A 387      11.501   3.055  -7.270  1.00  0.88           O  
ATOM   3068  CG1 VAL A 387      13.313   3.092 -10.373  1.00  0.87           C  
ATOM   3069  CG2 VAL A 387      11.202   2.475 -11.587  1.00  0.86           C  
ATOM   3070  N   CYS A 388      12.891   1.337  -7.304  1.00  0.90           N  
ATOM   3071  CA  CYS A 388      13.452   1.661  -5.997  1.00  0.90           C  
ATOM   3072  C   CYS A 388      14.807   0.990  -5.804  1.00  0.89           C  
ATOM   3073  CB  CYS A 388      12.498   1.232  -4.883  1.00  0.87           C  
ATOM   3074  O   CYS A 388      14.914  -0.235  -5.878  1.00  0.87           O  
ATOM   3075  SG  CYS A 388      13.048   1.708  -3.230  1.00  0.79           S  
ATOM   3076  N   SER A 389      15.908   1.739  -5.504  1.00  0.88           N  
ATOM   3077  CA  SER A 389      17.248   1.236  -5.218  1.00  0.88           C  
ATOM   3078  C   SER A 389      17.319   0.611  -3.829  1.00  0.86           C  
ATOM   3079  CB  SER A 389      18.279   2.359  -5.334  1.00  0.86           C  
ATOM   3080  O   SER A 389      18.161  -0.252  -3.573  1.00  0.83           O  
ATOM   3081  OG  SER A 389      18.010   3.387  -4.396  1.00  0.85           O  
ATOM   3082  N   ASN A 390      16.470   1.034  -3.049  1.00  0.87           N  
ATOM   3083  CA  ASN A 390      16.409   0.525  -1.683  1.00  0.87           C  
ATOM   3084  C   ASN A 390      15.020  -0.011  -1.346  1.00  0.86           C  
ATOM   3085  CB  ASN A 390      16.814   1.612  -0.686  1.00  0.85           C  
ATOM   3086  O   ASN A 390      14.124   0.755  -0.989  1.00  0.84           O  
ATOM   3087  CG  ASN A 390      16.856   1.108   0.743  1.00  0.83           C  
ATOM   3088  ND2 ASN A 390      17.183   1.995   1.676  1.00  0.84           N  
ATOM   3089  OD1 ASN A 390      16.597  -0.069   1.007  1.00  0.82           O  
ATOM   3090  N   VAL A 391      14.819  -1.290  -1.387  1.00  0.86           N  
ATOM   3091  CA  VAL A 391      13.564  -2.015  -1.218  1.00  0.86           C  
ATOM   3092  C   VAL A 391      12.942  -1.664   0.132  1.00  0.84           C  
ATOM   3093  CB  VAL A 391      13.771  -3.542  -1.328  1.00  0.83           C  
ATOM   3094  O   VAL A 391      11.726  -1.764   0.307  1.00  0.81           O  
ATOM   3095  CG1 VAL A 391      14.556  -4.069  -0.128  1.00  0.72           C  
ATOM   3096  CG2 VAL A 391      12.425  -4.255  -1.445  1.00  0.72           C  
ATOM   3097  N   TYR A 392      13.744  -1.204   1.104  1.00  0.83           N  
ATOM   3098  CA  TYR A 392      13.275  -0.908   2.453  1.00  0.82           C  
ATOM   3099  C   TYR A 392      12.621   0.467   2.514  1.00  0.81           C  
ATOM   3100  CB  TYR A 392      14.433  -0.981   3.453  1.00  0.81           C  
ATOM   3101  O   TYR A 392      11.970   0.809   3.504  1.00  0.78           O  
ATOM   3102  CG  TYR A 392      15.145  -2.311   3.461  1.00  0.78           C  
ATOM   3103  CD1 TYR A 392      14.494  -3.470   3.877  1.00  0.76           C  
ATOM   3104  CD2 TYR A 392      16.471  -2.412   3.053  1.00  0.76           C  
ATOM   3105  CE1 TYR A 392      15.147  -4.698   3.888  1.00  0.74           C  
ATOM   3106  CE2 TYR A 392      17.134  -3.635   3.060  1.00  0.73           C  
ATOM   3107  OH  TYR A 392      17.117  -5.984   3.486  1.00  0.67           O  
ATOM   3108  CZ  TYR A 392      16.465  -4.771   3.478  1.00  0.72           C  
ATOM   3109  N   GLN A 393      12.730   1.252   1.500  1.00  0.83           N  
ATOM   3110  CA  GLN A 393      12.076   2.553   1.405  1.00  0.82           C  
ATOM   3111  C   GLN A 393      10.672   2.421   0.820  1.00  0.80           C  
ATOM   3112  CB  GLN A 393      12.910   3.513   0.557  1.00  0.80           C  
ATOM   3113  O   GLN A 393       9.793   3.233   1.115  1.00  0.76           O  
ATOM   3114  CG  GLN A 393      14.196   3.972   1.232  1.00  0.75           C  
ATOM   3115  CD  GLN A 393      14.959   4.993   0.410  1.00  0.74           C  
ATOM   3116  NE2 GLN A 393      15.751   5.822   1.081  1.00  0.72           N  
ATOM   3117  OE1 GLN A 393      14.837   5.037  -0.819  1.00  0.74           O  
ATOM   3118  N   PHE A 394      10.374   1.425   0.035  1.00  0.80           N  
ATOM   3119  CA  PHE A 394       9.073   1.183  -0.577  1.00  0.80           C  
ATOM   3120  C   PHE A 394       8.747  -0.306  -0.586  1.00  0.80           C  
ATOM   3121  CB  PHE A 394       9.038   1.737  -2.005  1.00  0.77           C  
ATOM   3122  O   PHE A 394       8.761  -0.943  -1.641  1.00  0.77           O  
ATOM   3123  CG  PHE A 394       7.654   2.078  -2.490  1.00  0.72           C  
ATOM   3124  CD1 PHE A 394       7.116   1.443  -3.602  1.00  0.68           C  
ATOM   3125  CD2 PHE A 394       6.892   3.035  -1.832  1.00  0.68           C  
ATOM   3126  CE1 PHE A 394       5.836   1.758  -4.053  1.00  0.65           C  
ATOM   3127  CE2 PHE A 394       5.612   3.354  -2.277  1.00  0.62           C  
ATOM   3128  CZ  PHE A 394       5.086   2.715  -3.388  1.00  0.65           C  
ATOM   3129  N   PRO A 395       8.572  -0.916   0.632  1.00  0.85           N  
ATOM   3130  CA  PRO A 395       8.227  -2.339   0.677  1.00  0.85           C  
ATOM   3131  C   PRO A 395       6.805  -2.616   0.194  1.00  0.85           C  
ATOM   3132  CB  PRO A 395       8.378  -2.691   2.159  1.00  0.83           C  
ATOM   3133  O   PRO A 395       5.857  -1.970   0.649  1.00  0.81           O  
ATOM   3134  CG  PRO A 395       8.044  -1.430   2.888  1.00  0.80           C  
ATOM   3135  CD  PRO A 395       8.473  -0.264   2.045  1.00  0.80           C  
ATOM   3136  N   ILE A 396       6.607  -3.479  -0.714  1.00  0.87           N  
ATOM   3137  CA  ILE A 396       5.353  -4.144  -1.048  1.00  0.88           C  
ATOM   3138  C   ILE A 396       5.411  -5.606  -0.610  1.00  0.88           C  
ATOM   3139  CB  ILE A 396       5.047  -4.048  -2.559  1.00  0.86           C  
ATOM   3140  O   ILE A 396       6.062  -6.429  -1.258  1.00  0.86           O  
ATOM   3141  CG1 ILE A 396       5.048  -2.584  -3.013  1.00  0.85           C  
ATOM   3142  CG2 ILE A 396       3.710  -4.721  -2.884  1.00  0.84           C  
ATOM   3143  CD1 ILE A 396       4.850  -2.400  -4.511  1.00  0.82           C  
ATOM   3144  N   MET A 397       4.759  -5.911   0.457  1.00  0.89           N  
ATOM   3145  CA  MET A 397       4.950  -7.174   1.164  1.00  0.89           C  
ATOM   3146  C   MET A 397       3.954  -8.224   0.683  1.00  0.89           C  
ATOM   3147  CB  MET A 397       4.809  -6.972   2.674  1.00  0.86           C  
ATOM   3148  O   MET A 397       2.753  -7.958   0.609  1.00  0.86           O  
ATOM   3149  CG  MET A 397       5.252  -8.170   3.497  1.00  0.76           C  
ATOM   3150  SD  MET A 397       5.296  -7.810   5.296  1.00  0.67           S  
ATOM   3151  CE  MET A 397       6.698  -6.661   5.358  1.00  0.65           C  
ATOM   3152  N   GLY A 398       4.438  -9.363   0.332  1.00  0.90           N  
ATOM   3153  CA  GLY A 398       3.683 -10.590   0.141  1.00  0.89           C  
ATOM   3154  C   GLY A 398       3.954 -11.630   1.211  1.00  0.89           C  
ATOM   3155  O   GLY A 398       5.004 -11.605   1.857  1.00  0.87           O  
ATOM   3156  N   PHE A 399       3.016 -12.581   1.442  1.00  0.87           N  
ATOM   3157  CA  PHE A 399       3.117 -13.664   2.413  1.00  0.87           C  
ATOM   3158  C   PHE A 399       3.089 -15.019   1.716  1.00  0.86           C  
ATOM   3159  CB  PHE A 399       1.982 -13.577   3.437  1.00  0.84           C  
ATOM   3160  O   PHE A 399       2.244 -15.262   0.852  1.00  0.83           O  
ATOM   3161  CG  PHE A 399       2.023 -12.335   4.285  1.00  0.75           C  
ATOM   3162  CD1 PHE A 399       2.738 -12.313   5.477  1.00  0.68           C  
ATOM   3163  CD2 PHE A 399       1.347 -11.188   3.891  1.00  0.68           C  
ATOM   3164  CE1 PHE A 399       2.778 -11.164   6.264  1.00  0.64           C  
ATOM   3165  CE2 PHE A 399       1.382 -10.036   4.672  1.00  0.64           C  
ATOM   3166  CZ  PHE A 399       2.098 -10.027   5.858  1.00  0.65           C  
ATOM   3167  N   LEU A 400       4.053 -15.849   2.150  1.00  0.87           N  
ATOM   3168  CA  LEU A 400       4.062 -17.262   1.784  1.00  0.87           C  
ATOM   3169  C   LEU A 400       3.930 -18.145   3.020  1.00  0.86           C  
ATOM   3170  CB  LEU A 400       5.347 -17.611   1.028  1.00  0.85           C  
ATOM   3171  O   LEU A 400       4.757 -18.071   3.932  1.00  0.83           O  
ATOM   3172  CG  LEU A 400       5.452 -17.091  -0.407  1.00  0.79           C  
ATOM   3173  CD1 LEU A 400       6.868 -17.284  -0.938  1.00  0.73           C  
ATOM   3174  CD2 LEU A 400       4.438 -17.792  -1.305  1.00  0.73           C  
ATOM   3175  N   SER A 401       2.841 -18.983   3.135  1.00  0.80           N  
ATOM   3176  CA  SER A 401       2.595 -19.801   4.318  1.00  0.79           C  
ATOM   3177  C   SER A 401       2.612 -21.287   3.976  1.00  0.77           C  
ATOM   3178  CB  SER A 401       1.255 -19.432   4.955  1.00  0.76           C  
ATOM   3179  O   SER A 401       2.476 -22.135   4.860  1.00  0.72           O  
ATOM   3180  OG  SER A 401       0.187 -19.665   4.053  1.00  0.70           O  
ATOM   3181  N   SER A 402       2.659 -21.690   2.817  1.00  0.72           N  
ATOM   3182  CA  SER A 402       2.644 -23.095   2.422  1.00  0.71           C  
ATOM   3183  C   SER A 402       3.937 -23.485   1.716  1.00  0.71           C  
ATOM   3184  CB  SER A 402       1.449 -23.383   1.512  1.00  0.67           C  
ATOM   3185  O   SER A 402       4.163 -23.101   0.566  1.00  0.67           O  
ATOM   3186  OG  SER A 402       1.366 -24.766   1.214  1.00  0.63           O  
ATOM   3187  N   TYR A 403       4.840 -24.211   2.464  1.00  0.70           N  
ATOM   3188  CA  TYR A 403       6.127 -24.709   1.992  1.00  0.70           C  
ATOM   3189  C   TYR A 403       6.040 -26.187   1.632  1.00  0.69           C  
ATOM   3190  CB  TYR A 403       7.209 -24.493   3.054  1.00  0.65           C  
ATOM   3191  O   TYR A 403       7.051 -26.812   1.302  1.00  0.64           O  
ATOM   3192  CG  TYR A 403       7.245 -23.089   3.608  1.00  0.64           C  
ATOM   3193  CD1 TYR A 403       7.662 -22.019   2.820  1.00  0.63           C  
ATOM   3194  CD2 TYR A 403       6.863 -22.830   4.920  1.00  0.65           C  
ATOM   3195  CE1 TYR A 403       7.699 -20.724   3.326  1.00  0.67           C  
ATOM   3196  CE2 TYR A 403       6.896 -21.540   5.437  1.00  0.64           C  
ATOM   3197  OH  TYR A 403       7.348 -19.215   5.140  1.00  0.61           O  
ATOM   3198  CZ  TYR A 403       7.314 -20.495   4.634  1.00  0.65           C  
ATOM   3199  N   ALA A 404       4.745 -26.650   1.794  1.00  0.62           N  
ATOM   3200  CA  ALA A 404       4.502 -28.043   1.429  1.00  0.61           C  
ATOM   3201  C   ALA A 404       4.417 -28.206  -0.086  1.00  0.61           C  
ATOM   3202  CB  ALA A 404       3.223 -28.551   2.089  1.00  0.56           C  
ATOM   3203  O   ALA A 404       4.404 -29.329  -0.596  1.00  0.57           O  
ATOM   3204  N   VAL A 405       4.402 -27.168  -0.892  1.00  0.55           N  
ATOM   3205  CA  VAL A 405       4.387 -27.209  -2.351  1.00  0.54           C  
ATOM   3206  C   VAL A 405       5.741 -27.691  -2.868  1.00  0.56           C  
ATOM   3207  CB  VAL A 405       4.047 -25.828  -2.954  1.00  0.49           C  
ATOM   3208  O   VAL A 405       6.734 -26.963  -2.798  1.00  0.53           O  
ATOM   3209  CG1 VAL A 405       3.769 -25.947  -4.451  1.00  0.41           C  
ATOM   3210  CG2 VAL A 405       2.850 -25.212  -2.232  1.00  0.42           C  
ATOM   3211  N   ASP A 406       5.731 -28.967  -3.249  1.00  0.61           N  
ATOM   3212  CA  ASP A 406       6.977 -29.646  -3.593  1.00  0.62           C  
ATOM   3213  C   ASP A 406       7.394 -29.336  -5.029  1.00  0.62           C  
ATOM   3214  CB  ASP A 406       6.836 -31.157  -3.400  1.00  0.53           C  
ATOM   3215  O   ASP A 406       8.579 -29.397  -5.364  1.00  0.59           O  
ATOM   3216  CG  ASP A 406       7.290 -31.626  -2.029  1.00  0.48           C  
ATOM   3217  OD1 ASP A 406       7.933 -30.841  -1.299  1.00  0.48           O  
ATOM   3218  OD2 ASP A 406       7.006 -32.791  -1.677  1.00  0.49           O  
ATOM   3219  N   SER A 407       6.455 -28.912  -5.798  1.00  0.70           N  
ATOM   3220  CA  SER A 407       7.008 -28.883  -7.149  1.00  0.72           C  
ATOM   3221  C   SER A 407       7.614 -27.521  -7.469  1.00  0.74           C  
ATOM   3222  CB  SER A 407       5.929 -29.224  -8.177  1.00  0.67           C  
ATOM   3223  O   SER A 407       7.124 -26.492  -6.998  1.00  0.73           O  
ATOM   3224  OG  SER A 407       5.123 -28.092  -8.456  1.00  0.65           O  
ATOM   3225  N   SER A 408       8.758 -27.438  -8.179  1.00  0.74           N  
ATOM   3226  CA  SER A 408       9.405 -26.231  -8.681  1.00  0.76           C  
ATOM   3227  C   SER A 408       8.461 -25.426  -9.568  1.00  0.76           C  
ATOM   3228  CB  SER A 408      10.671 -26.586  -9.462  1.00  0.72           C  
ATOM   3229  O   SER A 408       8.549 -24.197  -9.622  1.00  0.75           O  
ATOM   3230  OG  SER A 408      10.370 -27.454 -10.541  1.00  0.69           O  
ATOM   3231  N   THR A 409       7.447 -26.159 -10.127  1.00  0.73           N  
ATOM   3232  CA  THR A 409       6.443 -25.514 -10.966  1.00  0.74           C  
ATOM   3233  C   THR A 409       5.488 -24.677 -10.120  1.00  0.75           C  
ATOM   3234  CB  THR A 409       5.642 -26.550 -11.776  1.00  0.70           C  
ATOM   3235  O   THR A 409       5.287 -23.491 -10.391  1.00  0.73           O  
ATOM   3236  CG2 THR A 409       4.630 -25.869 -12.692  1.00  0.67           C  
ATOM   3237  OG1 THR A 409       6.545 -27.326 -12.573  1.00  0.75           O  
ATOM   3238  N   ASP A 410       4.964 -25.191  -9.060  1.00  0.76           N  
ATOM   3239  CA  ASP A 410       4.034 -24.499  -8.174  1.00  0.76           C  
ATOM   3240  C   ASP A 410       4.705 -23.309  -7.493  1.00  0.77           C  
ATOM   3241  CB  ASP A 410       3.477 -25.462  -7.123  1.00  0.74           C  
ATOM   3242  O   ASP A 410       4.142 -22.213  -7.448  1.00  0.76           O  
ATOM   3243  CG  ASP A 410       2.758 -26.653  -7.731  1.00  0.70           C  
ATOM   3244  OD1 ASP A 410       2.106 -26.498  -8.786  1.00  0.70           O  
ATOM   3245  OD2 ASP A 410       2.842 -27.756  -7.148  1.00  0.71           O  
ATOM   3246  N   ARG A 411       5.992 -23.460  -7.124  1.00  0.83           N  
ATOM   3247  CA  ARG A 411       6.804 -22.399  -6.537  1.00  0.84           C  
ATOM   3248  C   ARG A 411       6.978 -21.240  -7.513  1.00  0.84           C  
ATOM   3249  CB  ARG A 411       8.172 -22.939  -6.116  1.00  0.82           C  
ATOM   3250  O   ARG A 411       6.782 -20.079  -7.147  1.00  0.84           O  
ATOM   3251  CG  ARG A 411       8.121 -23.892  -4.933  1.00  0.79           C  
ATOM   3252  CD  ARG A 411       9.511 -24.350  -4.516  1.00  0.78           C  
ATOM   3253  NE  ARG A 411       9.932 -25.537  -5.255  1.00  0.71           N  
ATOM   3254  NH1 ARG A 411      11.954 -25.756  -4.160  1.00  0.67           N  
ATOM   3255  NH2 ARG A 411      11.364 -27.249  -5.797  1.00  0.63           N  
ATOM   3256  CZ  ARG A 411      11.083 -26.178  -5.069  1.00  0.73           C  
ATOM   3257  N   LYS A 412       7.263 -21.651  -8.771  1.00  0.84           N  
ATOM   3258  CA  LYS A 412       7.445 -20.639  -9.807  1.00  0.85           C  
ATOM   3259  C   LYS A 412       6.135 -19.914 -10.103  1.00  0.84           C  
ATOM   3260  CB  LYS A 412       7.995 -21.272 -11.086  1.00  0.82           C  
ATOM   3261  O   LYS A 412       6.104 -18.684 -10.183  1.00  0.82           O  
ATOM   3262  CG  LYS A 412       8.326 -20.268 -12.181  1.00  0.77           C  
ATOM   3263  CD  LYS A 412       8.866 -20.958 -13.427  1.00  0.75           C  
ATOM   3264  CE  LYS A 412       9.121 -19.963 -14.552  1.00  0.70           C  
ATOM   3265  NZ  LYS A 412       8.181 -20.167 -15.695  1.00  0.66           N  
ATOM   3266  N   GLN A 413       5.071 -20.591 -10.107  1.00  0.80           N  
ATOM   3267  CA  GLN A 413       3.763 -20.006 -10.382  1.00  0.80           C  
ATOM   3268  C   GLN A 413       3.357 -19.025  -9.286  1.00  0.81           C  
ATOM   3269  CB  GLN A 413       2.704 -21.100 -10.527  1.00  0.78           C  
ATOM   3270  O   GLN A 413       2.886 -17.923  -9.575  1.00  0.80           O  
ATOM   3271  CG  GLN A 413       2.789 -21.868 -11.839  1.00  0.73           C  
ATOM   3272  CD  GLN A 413       1.774 -22.993 -11.927  1.00  0.71           C  
ATOM   3273  NE2 GLN A 413       1.616 -23.557 -13.120  1.00  0.65           N  
ATOM   3274  OE1 GLN A 413       1.139 -23.353 -10.931  1.00  0.70           O  
ATOM   3275  N   THR A 414       3.522 -19.425  -8.020  1.00  0.83           N  
ATOM   3276  CA  THR A 414       3.256 -18.576  -6.864  1.00  0.83           C  
ATOM   3277  C   THR A 414       4.098 -17.305  -6.921  1.00  0.84           C  
ATOM   3278  CB  THR A 414       3.536 -19.323  -5.547  1.00  0.82           C  
ATOM   3279  O   THR A 414       3.573 -16.200  -6.769  1.00  0.84           O  
ATOM   3280  CG2 THR A 414       3.294 -18.421  -4.341  1.00  0.80           C  
ATOM   3281  OG1 THR A 414       2.673 -20.463  -5.458  1.00  0.82           O  
ATOM   3282  N   LEU A 415       5.381 -17.442  -7.293  1.00  0.86           N  
ATOM   3283  CA  LEU A 415       6.286 -16.298  -7.295  1.00  0.87           C  
ATOM   3284  C   LEU A 415       6.125 -15.480  -8.572  1.00  0.86           C  
ATOM   3285  CB  LEU A 415       7.738 -16.762  -7.152  1.00  0.86           C  
ATOM   3286  O   LEU A 415       6.276 -14.256  -8.554  1.00  0.85           O  
ATOM   3287  CG  LEU A 415       8.130 -17.354  -5.797  1.00  0.87           C  
ATOM   3288  CD1 LEU A 415       9.583 -17.816  -5.821  1.00  0.85           C  
ATOM   3289  CD2 LEU A 415       7.906 -16.336  -4.684  1.00  0.86           C  
ATOM   3290  N   ASP A 416       5.709 -16.080  -9.725  1.00  0.83           N  
ATOM   3291  CA  ASP A 416       5.318 -15.368 -10.938  1.00  0.83           C  
ATOM   3292  C   ASP A 416       4.105 -14.476 -10.683  1.00  0.82           C  
ATOM   3293  CB  ASP A 416       5.017 -16.355 -12.067  1.00  0.81           C  
ATOM   3294  O   ASP A 416       4.060 -13.333 -11.144  1.00  0.80           O  
ATOM   3295  CG  ASP A 416       6.267 -16.846 -12.775  1.00  0.79           C  
ATOM   3296  OD1 ASP A 416       7.263 -16.094 -12.846  1.00  0.80           O  
ATOM   3297  OD2 ASP A 416       6.256 -17.994 -13.268  1.00  0.78           O  
ATOM   3298  N   TYR A 417       3.206 -14.971  -9.872  1.00  0.81           N  
ATOM   3299  CA  TYR A 417       2.042 -14.194  -9.461  1.00  0.81           C  
ATOM   3300  C   TYR A 417       2.450 -13.041  -8.551  1.00  0.82           C  
ATOM   3301  CB  TYR A 417       1.023 -15.087  -8.748  1.00  0.79           C  
ATOM   3302  O   TYR A 417       2.080 -11.890  -8.794  1.00  0.81           O  
ATOM   3303  CG  TYR A 417      -0.230 -14.360  -8.325  1.00  0.74           C  
ATOM   3304  CD1 TYR A 417      -1.161 -13.930  -9.268  1.00  0.70           C  
ATOM   3305  CD2 TYR A 417      -0.486 -14.100  -6.983  1.00  0.71           C  
ATOM   3306  CE1 TYR A 417      -2.317 -13.258  -8.883  1.00  0.68           C  
ATOM   3307  CE2 TYR A 417      -1.638 -13.429  -6.586  1.00  0.67           C  
ATOM   3308  OH  TYR A 417      -3.688 -12.348  -7.155  1.00  0.60           O  
ATOM   3309  CZ  TYR A 417      -2.546 -13.013  -7.542  1.00  0.67           C  
ATOM   3310  N   MET A 418       3.309 -13.183  -7.543  1.00  0.85           N  
ATOM   3311  CA  MET A 418       3.819 -12.142  -6.655  1.00  0.86           C  
ATOM   3312  C   MET A 418       4.599 -11.092  -7.439  1.00  0.86           C  
ATOM   3313  CB  MET A 418       4.707 -12.749  -5.568  1.00  0.85           C  
ATOM   3314  O   MET A 418       4.394  -9.891  -7.251  1.00  0.85           O  
ATOM   3315  CG  MET A 418       3.938 -13.530  -4.514  1.00  0.85           C  
ATOM   3316  SD  MET A 418       5.027 -14.181  -3.189  1.00  0.89           S  
ATOM   3317  CE  MET A 418       3.780 -14.759  -2.004  1.00  0.82           C  
ATOM   3318  N   LYS A 419       5.442 -11.556  -8.400  1.00  0.87           N  
ATOM   3319  CA  LYS A 419       6.185 -10.683  -9.305  1.00  0.86           C  
ATOM   3320  C   LYS A 419       5.240  -9.818 -10.133  1.00  0.85           C  
ATOM   3321  CB  LYS A 419       7.085 -11.507 -10.227  1.00  0.85           C  
ATOM   3322  O   LYS A 419       5.466  -8.617 -10.291  1.00  0.82           O  
ATOM   3323  CG  LYS A 419       7.940 -10.670 -11.167  1.00  0.85           C  
ATOM   3324  CD  LYS A 419       8.712 -11.544 -12.147  1.00  0.85           C  
ATOM   3325  CE  LYS A 419       7.786 -12.197 -13.164  1.00  0.83           C  
ATOM   3326  NZ  LYS A 419       8.531 -13.103 -14.089  1.00  0.83           N  
ATOM   3327  N   ARG A 420       4.114 -10.283 -10.531  1.00  0.82           N  
ATOM   3328  CA  ARG A 420       3.117  -9.556 -11.309  1.00  0.81           C  
ATOM   3329  C   ARG A 420       2.429  -8.492 -10.460  1.00  0.80           C  
ATOM   3330  CB  ARG A 420       2.077 -10.519 -11.886  1.00  0.78           C  
ATOM   3331  O   ARG A 420       2.022  -7.448 -10.974  1.00  0.77           O  
ATOM   3332  CG  ARG A 420       1.076  -9.858 -12.821  1.00  0.72           C  
ATOM   3333  CD  ARG A 420       0.154 -10.879 -13.472  1.00  0.69           C  
ATOM   3334  NE  ARG A 420      -0.858 -10.236 -14.306  1.00  0.63           N  
ATOM   3335  NH1 ARG A 420      -2.138 -12.140 -14.580  1.00  0.55           N  
ATOM   3336  NH2 ARG A 420      -2.781 -10.169 -15.560  1.00  0.50           N  
ATOM   3337  CZ  ARG A 420      -1.923 -10.850 -14.813  1.00  0.63           C  
ATOM   3338  N   LEU A 421       2.300  -8.777  -9.152  1.00  0.81           N  
ATOM   3339  CA  LEU A 421       1.718  -7.858  -8.179  1.00  0.81           C  
ATOM   3340  C   LEU A 421       2.764  -6.875  -7.666  1.00  0.81           C  
ATOM   3341  CB  LEU A 421       1.111  -8.634  -7.007  1.00  0.79           C  
ATOM   3342  O   LEU A 421       2.476  -6.056  -6.790  1.00  0.79           O  
ATOM   3343  CG  LEU A 421      -0.100  -9.511  -7.328  1.00  0.77           C  
ATOM   3344  CD1 LEU A 421      -0.585 -10.225  -6.071  1.00  0.75           C  
ATOM   3345  CD2 LEU A 421      -1.219  -8.675  -7.940  1.00  0.75           C  
ATOM   3346  N   HIS A 422       4.056  -6.991  -8.178  1.00  0.83           N  
ATOM   3347  CA  HIS A 422       5.214  -6.174  -7.833  1.00  0.83           C  
ATOM   3348  C   HIS A 422       5.556  -6.301  -6.352  1.00  0.84           C  
ATOM   3349  CB  HIS A 422       4.961  -4.708  -8.190  1.00  0.80           C  
ATOM   3350  O   HIS A 422       6.133  -5.384  -5.763  1.00  0.82           O  
ATOM   3351  CG  HIS A 422       4.865  -4.457  -9.661  1.00  0.75           C  
ATOM   3352  CD2 HIS A 422       3.794  -4.214 -10.454  1.00  0.72           C  
ATOM   3353  ND1 HIS A 422       5.968  -4.443 -10.488  1.00  0.69           N  
ATOM   3354  CE1 HIS A 422       5.578  -4.200 -11.728  1.00  0.68           C  
ATOM   3355  NE2 HIS A 422       4.264  -4.057 -11.734  1.00  0.65           N  
ATOM   3356  N   ILE A 423       5.103  -7.385  -5.747  1.00  0.89           N  
ATOM   3357  CA  ILE A 423       5.622  -7.697  -4.420  1.00  0.89           C  
ATOM   3358  C   ILE A 423       7.149  -7.712  -4.454  1.00  0.90           C  
ATOM   3359  CB  ILE A 423       5.084  -9.052  -3.907  1.00  0.88           C  
ATOM   3360  O   ILE A 423       7.751  -8.359  -5.314  1.00  0.89           O  
ATOM   3361  CG1 ILE A 423       3.565  -8.985  -3.715  1.00  0.85           C  
ATOM   3362  CG2 ILE A 423       5.783  -9.452  -2.605  1.00  0.84           C  
ATOM   3363  CD1 ILE A 423       2.913 -10.337  -3.459  1.00  0.82           C  
ATOM   3364  N   ASN A 424       7.799  -6.951  -3.522  1.00  0.89           N  
ATOM   3365  CA  ASN A 424       9.253  -6.846  -3.474  1.00  0.90           C  
ATOM   3366  C   ASN A 424       9.807  -7.341  -2.141  1.00  0.90           C  
ATOM   3367  CB  ASN A 424       9.697  -5.404  -3.732  1.00  0.89           C  
ATOM   3368  O   ASN A 424      11.020  -7.496  -1.988  1.00  0.88           O  
ATOM   3369  CG  ASN A 424       9.172  -4.437  -2.689  1.00  0.87           C  
ATOM   3370  ND2 ASN A 424       9.042  -3.171  -3.067  1.00  0.86           N  
ATOM   3371  OD1 ASN A 424       8.886  -4.824  -1.553  1.00  0.85           O  
ATOM   3372  N   LEU A 425       9.014  -7.631  -1.226  1.00  0.91           N  
ATOM   3373  CA  LEU A 425       9.338  -8.318   0.020  1.00  0.91           C  
ATOM   3374  C   LEU A 425       8.423  -9.518   0.233  1.00  0.91           C  
ATOM   3375  CB  LEU A 425       9.224  -7.357   1.207  1.00  0.89           C  
ATOM   3376  O   LEU A 425       7.198  -9.391   0.160  1.00  0.90           O  
ATOM   3377  CG  LEU A 425      10.209  -6.187   1.228  1.00  0.83           C  
ATOM   3378  CD1 LEU A 425       9.959  -5.307   2.449  1.00  0.76           C  
ATOM   3379  CD2 LEU A 425      11.646  -6.696   1.216  1.00  0.76           C  
ATOM   3380  N   VAL A 426       8.987 -10.638   0.466  1.00  0.92           N  
ATOM   3381  CA  VAL A 426       8.219 -11.861   0.676  1.00  0.92           C  
ATOM   3382  C   VAL A 426       8.500 -12.415   2.071  1.00  0.92           C  
ATOM   3383  CB  VAL A 426       8.542 -12.926  -0.395  1.00  0.92           C  
ATOM   3384  O   VAL A 426       9.609 -12.876   2.351  1.00  0.91           O  
ATOM   3385  CG1 VAL A 426       7.672 -14.167  -0.203  1.00  0.91           C  
ATOM   3386  CG2 VAL A 426       8.352 -12.347  -1.796  1.00  0.90           C  
ATOM   3387  N   GLN A 427       7.518 -12.313   2.851  1.00  0.92           N  
ATOM   3388  CA  GLN A 427       7.568 -12.923   4.175  1.00  0.92           C  
ATOM   3389  C   GLN A 427       7.308 -14.425   4.100  1.00  0.92           C  
ATOM   3390  CB  GLN A 427       6.555 -12.261   5.111  1.00  0.90           C  
ATOM   3391  O   GLN A 427       6.250 -14.854   3.636  1.00  0.91           O  
ATOM   3392  CG  GLN A 427       6.534 -12.854   6.513  1.00  0.84           C  
ATOM   3393  CD  GLN A 427       5.516 -12.185   7.418  1.00  0.80           C  
ATOM   3394  NE2 GLN A 427       5.197 -12.834   8.532  1.00  0.74           N  
ATOM   3395  OE1 GLN A 427       5.022 -11.094   7.118  1.00  0.77           O  
ATOM   3396  N   MET A 428       8.291 -15.140   4.561  1.00  0.91           N  
ATOM   3397  CA  MET A 428       8.150 -16.581   4.748  1.00  0.91           C  
ATOM   3398  C   MET A 428       7.526 -16.896   6.103  1.00  0.90           C  
ATOM   3399  CB  MET A 428       9.508 -17.275   4.623  1.00  0.90           C  
ATOM   3400  O   MET A 428       8.219 -16.910   7.122  1.00  0.87           O  
ATOM   3401  CG  MET A 428      10.234 -16.972   3.323  1.00  0.86           C  
ATOM   3402  SD  MET A 428       9.378 -17.673   1.859  1.00  0.84           S  
ATOM   3403  CE  MET A 428       9.501 -19.444   2.235  1.00  0.80           C  
ATOM   3404  N   TYR A 429       6.192 -17.104   6.026  1.00  0.87           N  
ATOM   3405  CA  TYR A 429       5.352 -17.157   7.217  1.00  0.87           C  
ATOM   3406  C   TYR A 429       5.326 -18.563   7.805  1.00  0.86           C  
ATOM   3407  CB  TYR A 429       3.926 -16.702   6.889  1.00  0.84           C  
ATOM   3408  O   TYR A 429       5.208 -19.547   7.071  1.00  0.83           O  
ATOM   3409  CG  TYR A 429       3.135 -16.266   8.099  1.00  0.77           C  
ATOM   3410  CD1 TYR A 429       3.447 -15.087   8.772  1.00  0.71           C  
ATOM   3411  CD2 TYR A 429       2.075 -17.033   8.571  1.00  0.71           C  
ATOM   3412  CE1 TYR A 429       2.722 -14.683   9.888  1.00  0.71           C  
ATOM   3413  CE2 TYR A 429       1.344 -16.638   9.687  1.00  0.73           C  
ATOM   3414  OH  TYR A 429       0.952 -15.068  11.441  1.00  0.49           O  
ATOM   3415  CZ  TYR A 429       1.673 -15.463  10.337  1.00  0.70           C  
ATOM   3416  N   ASP A 430       5.447 -18.776   9.132  1.00  0.84           N  
ATOM   3417  CA  ASP A 430       5.214 -19.940   9.980  1.00  0.84           C  
ATOM   3418  C   ASP A 430       6.064 -21.127   9.531  1.00  0.85           C  
ATOM   3419  CB  ASP A 430       3.732 -20.322   9.972  1.00  0.83           C  
ATOM   3420  O   ASP A 430       5.597 -22.268   9.532  1.00  0.83           O  
ATOM   3421  CG  ASP A 430       2.861 -19.334  10.729  1.00  0.81           C  
ATOM   3422  OD1 ASP A 430       3.400 -18.518  11.508  1.00  0.79           O  
ATOM   3423  OD2 ASP A 430       1.625 -19.375  10.548  1.00  0.80           O  
ATOM   3424  N   TRP A 431       7.283 -20.977   9.167  1.00  0.86           N  
ATOM   3425  CA  TRP A 431       8.192 -21.960   8.588  1.00  0.87           C  
ATOM   3426  C   TRP A 431       9.014 -22.648   9.673  1.00  0.86           C  
ATOM   3427  CB  TRP A 431       9.123 -21.297   7.569  1.00  0.85           C  
ATOM   3428  O   TRP A 431       9.640 -23.681   9.426  1.00  0.83           O  
ATOM   3429  CG  TRP A 431      10.080 -20.312   8.169  1.00  0.82           C  
ATOM   3430  CD1 TRP A 431       9.864 -18.980   8.385  1.00  0.78           C  
ATOM   3431  CD2 TRP A 431      11.409 -20.583   8.626  1.00  0.81           C  
ATOM   3432  CE2 TRP A 431      11.941 -19.366   9.109  1.00  0.84           C  
ATOM   3433  CE3 TRP A 431      12.202 -21.737   8.675  1.00  0.83           C  
ATOM   3434  NE1 TRP A 431      10.979 -18.405   8.950  1.00  0.82           N  
ATOM   3435  CH2 TRP A 431      13.986 -20.416   9.671  1.00  0.80           C  
ATOM   3436  CZ2 TRP A 431      13.232 -19.272   9.634  1.00  0.81           C  
ATOM   3437  CZ3 TRP A 431      13.486 -21.641   9.199  1.00  0.81           C  
ATOM   3438  N   PHE A 432       9.079 -22.116  10.817  1.00  0.85           N  
ATOM   3439  CA  PHE A 432       9.959 -22.517  11.907  1.00  0.85           C  
ATOM   3440  C   PHE A 432       9.334 -23.643  12.722  1.00  0.85           C  
ATOM   3441  CB  PHE A 432      10.271 -21.324  12.815  1.00  0.84           C  
ATOM   3442  O   PHE A 432       8.116 -23.831  12.698  1.00  0.83           O  
ATOM   3443  CG  PHE A 432       9.066 -20.490  13.158  1.00  0.80           C  
ATOM   3444  CD1 PHE A 432       8.672 -19.442  12.334  1.00  0.76           C  
ATOM   3445  CD2 PHE A 432       8.327 -20.754  14.303  1.00  0.76           C  
ATOM   3446  CE1 PHE A 432       7.556 -18.669  12.648  1.00  0.73           C  
ATOM   3447  CE2 PHE A 432       7.211 -19.986  14.624  1.00  0.76           C  
ATOM   3448  CZ  PHE A 432       6.828 -18.943  13.796  1.00  0.69           C  
ATOM   3449  N   ASP A 433      10.150 -24.412  13.360  1.00  0.84           N  
ATOM   3450  CA  ASP A 433       9.740 -25.554  14.171  1.00  0.84           C  
ATOM   3451  C   ASP A 433       8.945 -25.102  15.394  1.00  0.83           C  
ATOM   3452  CB  ASP A 433      10.960 -26.368  14.608  1.00  0.83           C  
ATOM   3453  O   ASP A 433       7.790 -25.496  15.570  1.00  0.81           O  
ATOM   3454  CG  ASP A 433      10.590 -27.648  15.336  1.00  0.82           C  
ATOM   3455  OD1 ASP A 433       9.410 -28.057  15.288  1.00  0.80           O  
ATOM   3456  OD2 ASP A 433      11.486 -28.251  15.965  1.00  0.80           O  
ATOM   3457  N   LEU A 434       9.576 -24.155  16.152  1.00  0.82           N  
ATOM   3458  CA  LEU A 434       8.976 -23.525  17.323  1.00  0.82           C  
ATOM   3459  C   LEU A 434       9.235 -22.022  17.324  1.00  0.83           C  
ATOM   3460  CB  LEU A 434       9.524 -24.150  18.608  1.00  0.81           C  
ATOM   3461  O   LEU A 434      10.243 -21.561  16.782  1.00  0.82           O  
ATOM   3462  CG  LEU A 434       9.388 -25.668  18.735  1.00  0.80           C  
ATOM   3463  CD1 LEU A 434      10.044 -26.153  20.024  1.00  0.78           C  
ATOM   3464  CD2 LEU A 434       7.921 -26.080  18.688  1.00  0.78           C  
ATOM   3465  N   HIS A 435       8.421 -21.214  18.073  1.00  0.82           N  
ATOM   3466  CA  HIS A 435       8.577 -19.766  18.152  1.00  0.82           C  
ATOM   3467  C   HIS A 435       9.913 -19.390  18.785  1.00  0.82           C  
ATOM   3468  CB  HIS A 435       7.427 -19.145  18.947  1.00  0.81           C  
ATOM   3469  O   HIS A 435      10.582 -18.461  18.326  1.00  0.80           O  
ATOM   3470  CG  HIS A 435       6.099 -19.259  18.268  1.00  0.78           C  
ATOM   3471  CD2 HIS A 435       5.426 -18.388  17.479  1.00  0.77           C  
ATOM   3472  ND1 HIS A 435       5.304 -20.380  18.372  1.00  0.76           N  
ATOM   3473  CE1 HIS A 435       4.197 -20.193  17.672  1.00  0.75           C  
ATOM   3474  NE2 HIS A 435       4.246 -18.992  17.121  1.00  0.72           N  
ATOM   3475  N   SER A 436      10.411 -20.147  19.758  1.00  0.81           N  
ATOM   3476  CA  SER A 436      11.658 -19.886  20.469  1.00  0.82           C  
ATOM   3477  C   SER A 436      12.817 -20.666  19.857  1.00  0.82           C  
ATOM   3478  CB  SER A 436      11.517 -20.244  21.949  1.00  0.80           C  
ATOM   3479  O   SER A 436      13.979 -20.426  20.190  1.00  0.80           O  
ATOM   3480  OG  SER A 436      11.117 -21.595  22.103  1.00  0.78           O  
ATOM   3481  N   LEU A 437      12.531 -21.609  19.013  1.00  0.82           N  
ATOM   3482  CA  LEU A 437      13.522 -22.457  18.359  1.00  0.83           C  
ATOM   3483  C   LEU A 437      13.209 -22.614  16.875  1.00  0.83           C  
ATOM   3484  CB  LEU A 437      13.577 -23.832  19.030  1.00  0.81           C  
ATOM   3485  O   LEU A 437      12.744 -23.672  16.443  1.00  0.82           O  
ATOM   3486  CG  LEU A 437      14.734 -24.743  18.616  1.00  0.76           C  
ATOM   3487  CD1 LEU A 437      16.060 -24.170  19.107  1.00  0.70           C  
ATOM   3488  CD2 LEU A 437      14.523 -26.154  19.154  1.00  0.71           C  
ATOM   3489  N   PRO A 438      13.498 -21.621  16.083  1.00  0.84           N  
ATOM   3490  CA  PRO A 438      13.033 -21.607  14.694  1.00  0.85           C  
ATOM   3491  C   PRO A 438      13.629 -22.740  13.861  1.00  0.86           C  
ATOM   3492  CB  PRO A 438      13.504 -20.245  14.178  1.00  0.84           C  
ATOM   3493  O   PRO A 438      12.944 -23.310  13.008  1.00  0.84           O  
ATOM   3494  CG  PRO A 438      13.587 -19.383  15.397  1.00  0.83           C  
ATOM   3495  CD  PRO A 438      13.948 -20.250  16.570  1.00  0.82           C  
ATOM   3496  N   LEU A 439      14.855 -23.131  14.082  1.00  0.85           N  
ATOM   3497  CA  LEU A 439      15.493 -24.271  13.432  1.00  0.85           C  
ATOM   3498  C   LEU A 439      15.796 -25.373  14.441  1.00  0.84           C  
ATOM   3499  CB  LEU A 439      16.783 -23.836  12.732  1.00  0.83           C  
ATOM   3500  O   LEU A 439      16.522 -25.149  15.412  1.00  0.81           O  
ATOM   3501  CG  LEU A 439      16.619 -22.938  11.504  1.00  0.83           C  
ATOM   3502  CD1 LEU A 439      17.984 -22.521  10.966  1.00  0.80           C  
ATOM   3503  CD2 LEU A 439      15.808 -23.649  10.426  1.00  0.81           C  
ATOM   3504  N   PRO A 440      15.151 -26.572  14.305  1.00  0.82           N  
ATOM   3505  CA  PRO A 440      15.585 -27.661  15.183  1.00  0.81           C  
ATOM   3506  C   PRO A 440      17.072 -27.978  15.040  1.00  0.80           C  
ATOM   3507  CB  PRO A 440      14.729 -28.845  14.727  1.00  0.79           C  
ATOM   3508  O   PRO A 440      17.530 -28.329  13.949  1.00  0.77           O  
ATOM   3509  CG  PRO A 440      14.426 -28.566  13.290  1.00  0.76           C  
ATOM   3510  CD  PRO A 440      14.431 -27.079  13.081  1.00  0.76           C  
ATOM   3511  N   VAL A 441      17.839 -27.639  16.071  1.00  0.72           N  
ATOM   3512  CA  VAL A 441      19.218 -28.109  16.147  1.00  0.72           C  
ATOM   3513  C   VAL A 441      19.238 -29.613  16.408  1.00  0.71           C  
ATOM   3514  CB  VAL A 441      20.010 -27.366  17.246  1.00  0.68           C  
ATOM   3515  O   VAL A 441      18.346 -30.146  17.072  1.00  0.67           O  
ATOM   3516  CG1 VAL A 441      21.506 -27.376  16.934  1.00  0.62           C  
ATOM   3517  CG2 VAL A 441      19.502 -25.933  17.394  1.00  0.62           C  
ATOM   3518  N   SER A 442      20.105 -30.324  15.701  1.00  0.62           N  
ATOM   3519  CA  SER A 442      20.320 -31.748  15.936  1.00  0.62           C  
ATOM   3520  C   SER A 442      20.468 -32.046  17.424  1.00  0.62           C  
ATOM   3521  CB  SER A 442      21.559 -32.235  15.184  1.00  0.57           C  
ATOM   3522  O   SER A 442      21.024 -31.240  18.172  1.00  0.59           O  
ATOM   3523  OG  SER A 442      22.738 -31.944  15.915  1.00  0.55           O  
ATOM   3524  N   ALA A 443      19.905 -33.101  17.873  1.00  0.56           N  
ATOM   3525  CA  ALA A 443      19.916 -33.595  19.247  1.00  0.56           C  
ATOM   3526  C   ALA A 443      21.319 -33.523  19.844  1.00  0.57           C  
ATOM   3527  CB  ALA A 443      19.391 -35.028  19.301  1.00  0.52           C  
ATOM   3528  O   ALA A 443      21.481 -33.529  21.067  1.00  0.56           O  
ATOM   3529  N   ASN A 444      22.364 -33.523  19.080  1.00  0.46           N  
ATOM   3530  CA  ASN A 444      23.724 -33.530  19.608  1.00  0.50           C  
ATOM   3531  C   ASN A 444      24.179 -32.128  20.004  1.00  0.46           C  
ATOM   3532  CB  ASN A 444      24.693 -34.135  18.590  1.00  0.43           C  
ATOM   3533  O   ASN A 444      25.346 -31.922  20.342  1.00  0.45           O  
ATOM   3534  CG  ASN A 444      24.307 -35.544  18.183  1.00  0.41           C  
ATOM   3535  ND2 ASN A 444      24.774 -35.972  17.016  1.00  0.41           N  
ATOM   3536  OD1 ASN A 444      23.595 -36.241  18.911  1.00  0.43           O  
ATOM   3537  N   GLY A 445      23.227 -31.079  19.932  1.00  0.56           N  
ATOM   3538  CA  GLY A 445      23.544 -29.708  20.297  1.00  0.56           C  
ATOM   3539  C   GLY A 445      24.442 -29.015  19.289  1.00  0.56           C  
ATOM   3540  O   GLY A 445      24.878 -27.884  19.514  1.00  0.54           O  
ATOM   3541  N   ASP A 446      24.851 -29.655  18.320  1.00  0.63           N  
ATOM   3542  CA  ASP A 446      25.626 -29.000  17.270  1.00  0.63           C  
ATOM   3543  C   ASP A 446      24.751 -28.054  16.451  1.00  0.63           C  
ATOM   3544  CB  ASP A 446      26.276 -30.040  16.356  1.00  0.58           C  
ATOM   3545  O   ASP A 446      23.951 -28.499  15.625  1.00  0.60           O  
ATOM   3546  CG  ASP A 446      27.235 -29.428  15.350  1.00  0.55           C  
ATOM   3547  OD1 ASP A 446      27.316 -28.183  15.263  1.00  0.62           O  
ATOM   3548  OD2 ASP A 446      27.913 -30.197  14.635  1.00  0.70           O  
ATOM   3549  N   SER A 447      24.734 -26.788  16.783  1.00  0.56           N  
ATOM   3550  CA  SER A 447      24.002 -25.724  16.103  1.00  0.56           C  
ATOM   3551  C   SER A 447      24.282 -25.731  14.604  1.00  0.57           C  
ATOM   3552  CB  SER A 447      24.366 -24.361  16.692  1.00  0.52           C  
ATOM   3553  O   SER A 447      23.578 -25.076  13.833  1.00  0.55           O  
ATOM   3554  OG  SER A 447      25.759 -24.123  16.584  1.00  0.49           O  
ATOM   3555  N   THR A 448      25.363 -26.440  14.248  1.00  0.61           N  
ATOM   3556  CA  THR A 448      25.706 -26.513  12.832  1.00  0.61           C  
ATOM   3557  C   THR A 448      24.854 -27.562  12.123  1.00  0.61           C  
ATOM   3558  CB  THR A 448      27.197 -26.840  12.634  1.00  0.56           C  
ATOM   3559  O   THR A 448      24.784 -27.585  10.892  1.00  0.59           O  
ATOM   3560  CG2 THR A 448      28.080 -25.894  13.441  1.00  0.48           C  
ATOM   3561  OG1 THR A 448      27.446 -28.186  13.058  1.00  0.52           O  
ATOM   3562  N   GLN A 449      24.199 -28.339  12.886  1.00  0.71           N  
ATOM   3563  CA  GLN A 449      23.435 -29.402  12.242  1.00  0.72           C  
ATOM   3564  C   GLN A 449      21.935 -29.138  12.340  1.00  0.72           C  
ATOM   3565  CB  GLN A 449      23.771 -30.758  12.864  1.00  0.64           C  
ATOM   3566  O   GLN A 449      21.250 -29.724  13.181  1.00  0.67           O  
ATOM   3567  CG  GLN A 449      25.206 -31.207  12.621  1.00  0.58           C  
ATOM   3568  CD  GLN A 449      25.411 -32.686  12.892  1.00  0.58           C  
ATOM   3569  NE2 GLN A 449      26.651 -33.145  12.764  1.00  0.50           N  
ATOM   3570  OE1 GLN A 449      24.464 -33.409  13.215  1.00  0.63           O  
ATOM   3571  N   VAL A 450      21.437 -28.221  11.662  1.00  0.79           N  
ATOM   3572  CA  VAL A 450      20.016 -27.937  11.492  1.00  0.81           C  
ATOM   3573  C   VAL A 450      19.347 -29.083  10.736  1.00  0.81           C  
ATOM   3574  CB  VAL A 450      19.788 -26.603  10.748  1.00  0.77           C  
ATOM   3575  O   VAL A 450      19.912 -29.616   9.778  1.00  0.79           O  
ATOM   3576  CG1 VAL A 450      18.299 -26.374  10.494  1.00  0.67           C  
ATOM   3577  CG2 VAL A 450      20.383 -25.441  11.541  1.00  0.67           C  
ATOM   3578  N   SER A 451      18.315 -29.553  11.279  1.00  0.80           N  
ATOM   3579  CA  SER A 451      17.550 -30.594  10.600  1.00  0.82           C  
ATOM   3580  C   SER A 451      17.175 -30.169   9.184  1.00  0.82           C  
ATOM   3581  CB  SER A 451      16.286 -30.933  11.391  1.00  0.79           C  
ATOM   3582  O   SER A 451      16.843 -29.006   8.946  1.00  0.82           O  
ATOM   3583  OG  SER A 451      15.625 -32.053  10.827  1.00  0.75           O  
ATOM   3584  N   ASN A 452      17.171 -31.082   8.215  1.00  0.82           N  
ATOM   3585  CA  ASN A 452      16.780 -30.850   6.829  1.00  0.83           C  
ATOM   3586  C   ASN A 452      15.263 -30.886   6.661  1.00  0.83           C  
ATOM   3587  CB  ASN A 452      17.441 -31.875   5.905  1.00  0.81           C  
ATOM   3588  O   ASN A 452      14.739 -30.471   5.626  1.00  0.82           O  
ATOM   3589  CG  ASN A 452      18.895 -31.553   5.621  1.00  0.80           C  
ATOM   3590  ND2 ASN A 452      19.753 -32.563   5.704  1.00  0.83           N  
ATOM   3591  OD1 ASN A 452      19.244 -30.406   5.331  1.00  0.81           O  
ATOM   3592  N   THR A 453      14.606 -31.459   7.734  1.00  0.84           N  
ATOM   3593  CA  THR A 453      13.150 -31.540   7.786  1.00  0.85           C  
ATOM   3594  C   THR A 453      12.650 -31.377   9.218  1.00  0.84           C  
ATOM   3595  CB  THR A 453      12.645 -32.877   7.212  1.00  0.82           C  
ATOM   3596  O   THR A 453      13.259 -31.896  10.157  1.00  0.82           O  
ATOM   3597  CG2 THR A 453      13.017 -33.019   5.740  1.00  0.74           C  
ATOM   3598  OG1 THR A 453      13.231 -33.958   7.948  1.00  0.80           O  
ATOM   3599  N   TRP A 454      11.495 -30.669   9.344  1.00  0.84           N  
ATOM   3600  CA  TRP A 454      10.800 -30.546  10.621  1.00  0.85           C  
ATOM   3601  C   TRP A 454       9.304 -30.340  10.409  1.00  0.84           C  
ATOM   3602  CB  TRP A 454      11.376 -29.386  11.438  1.00  0.83           C  
ATOM   3603  O   TRP A 454       8.855 -30.121   9.281  1.00  0.81           O  
ATOM   3604  CG  TRP A 454      11.298 -28.057  10.749  1.00  0.80           C  
ATOM   3605  CD1 TRP A 454      10.317 -27.115  10.884  1.00  0.76           C  
ATOM   3606  CD2 TRP A 454      12.240 -27.525   9.812  1.00  0.79           C  
ATOM   3607  CE2 TRP A 454      11.765 -26.254   9.419  1.00  0.82           C  
ATOM   3608  CE3 TRP A 454      13.440 -28.000   9.266  1.00  0.83           C  
ATOM   3609  NE1 TRP A 454      10.592 -26.028  10.086  1.00  0.82           N  
ATOM   3610  CH2 TRP A 454      13.622 -25.940   7.985  1.00  0.80           C  
ATOM   3611  CZ2 TRP A 454      12.451 -25.451   8.504  1.00  0.81           C  
ATOM   3612  CZ3 TRP A 454      14.121 -27.200   8.356  1.00  0.81           C  
ATOM   3613  N   THR A 455       8.478 -30.507  11.482  1.00  0.83           N  
ATOM   3614  CA  THR A 455       7.089 -30.065  11.534  1.00  0.83           C  
ATOM   3615  C   THR A 455       6.996 -28.634  12.054  1.00  0.82           C  
ATOM   3616  CB  THR A 455       6.240 -30.993  12.422  1.00  0.81           C  
ATOM   3617  O   THR A 455       7.395 -28.352  13.186  1.00  0.81           O  
ATOM   3618  CG2 THR A 455       4.773 -30.578  12.407  1.00  0.79           C  
ATOM   3619  OG1 THR A 455       6.350 -32.338  11.940  1.00  0.81           O  
ATOM   3620  N   ASP A 456       6.542 -27.693  11.205  1.00  0.83           N  
ATOM   3621  CA  ASP A 456       6.482 -26.280  11.566  1.00  0.83           C  
ATOM   3622  C   ASP A 456       5.325 -26.007  12.524  1.00  0.82           C  
ATOM   3623  CB  ASP A 456       6.346 -25.411  10.315  1.00  0.82           C  
ATOM   3624  O   ASP A 456       4.558 -26.914  12.855  1.00  0.81           O  
ATOM   3625  CG  ASP A 456       5.018 -25.599   9.604  1.00  0.81           C  
ATOM   3626  OD1 ASP A 456       4.021 -25.971  10.261  1.00  0.82           O  
ATOM   3627  OD2 ASP A 456       4.967 -25.376   8.375  1.00  0.81           O  
ATOM   3628  N   ILE A 457       5.107 -24.861  13.010  1.00  0.80           N  
ATOM   3629  CA  ILE A 457       4.149 -24.447  14.029  1.00  0.80           C  
ATOM   3630  C   ILE A 457       2.727 -24.598  13.493  1.00  0.80           C  
ATOM   3631  CB  ILE A 457       4.399 -22.991  14.483  1.00  0.78           C  
ATOM   3632  O   ILE A 457       1.775 -24.721  14.267  1.00  0.77           O  
ATOM   3633  CG1 ILE A 457       4.325 -22.038  13.284  1.00  0.74           C  
ATOM   3634  CG2 ILE A 457       5.750 -22.872  15.195  1.00  0.73           C  
ATOM   3635  CD1 ILE A 457       4.167 -20.573  13.667  1.00  0.71           C  
ATOM   3636  N   GLY A 458       2.552 -24.551  12.170  1.00  0.78           N  
ATOM   3637  CA  GLY A 458       1.274 -24.787  11.517  1.00  0.77           C  
ATOM   3638  C   GLY A 458       0.940 -26.259  11.372  1.00  0.77           C  
ATOM   3639  O   GLY A 458      -0.031 -26.618  10.703  1.00  0.76           O  
ATOM   3640  N   ASN A 459       1.790 -27.209  11.959  1.00  0.77           N  
ATOM   3641  CA  ASN A 459       1.705 -28.662  11.854  1.00  0.77           C  
ATOM   3642  C   ASN A 459       1.897 -29.132  10.416  1.00  0.77           C  
ATOM   3643  CB  ASN A 459       0.366 -29.161  12.402  1.00  0.75           C  
ATOM   3644  O   ASN A 459       1.260 -30.094   9.982  1.00  0.76           O  
ATOM   3645  CG  ASN A 459       0.371 -30.651  12.685  1.00  0.73           C  
ATOM   3646  ND2 ASN A 459      -0.770 -31.298  12.475  1.00  0.72           N  
ATOM   3647  OD1 ASN A 459       1.390 -31.215  13.090  1.00  0.72           O  
ATOM   3648  N   ARG A 460       2.841 -28.513   9.690  1.00  0.80           N  
ATOM   3649  CA  ARG A 460       3.180 -28.866   8.315  1.00  0.81           C  
ATOM   3650  C   ARG A 460       4.600 -29.414   8.225  1.00  0.81           C  
ATOM   3651  CB  ARG A 460       3.026 -27.654   7.394  1.00  0.79           C  
ATOM   3652  O   ARG A 460       5.494 -28.957   8.941  1.00  0.80           O  
ATOM   3653  CG  ARG A 460       1.657 -26.998   7.463  1.00  0.77           C  
ATOM   3654  CD  ARG A 460       1.613 -25.699   6.671  1.00  0.75           C  
ATOM   3655  NE  ARG A 460       2.497 -24.687   7.244  1.00  0.63           N  
ATOM   3656  NH1 ARG A 460       1.552 -22.916   6.101  1.00  0.56           N  
ATOM   3657  NH2 ARG A 460       3.300 -22.556   7.539  1.00  0.52           N  
ATOM   3658  CZ  ARG A 460       2.448 -23.389   6.960  1.00  0.68           C  
ATOM   3659  N   LEU A 461       4.774 -30.409   7.358  1.00  0.80           N  
ATOM   3660  CA  LEU A 461       6.126 -30.870   7.066  1.00  0.80           C  
ATOM   3661  C   LEU A 461       6.894 -29.828   6.260  1.00  0.80           C  
ATOM   3662  CB  LEU A 461       6.087 -32.196   6.302  1.00  0.78           C  
ATOM   3663  O   LEU A 461       6.624 -29.633   5.073  1.00  0.78           O  
ATOM   3664  CG  LEU A 461       7.441 -32.811   5.941  1.00  0.76           C  
ATOM   3665  CD1 LEU A 461       8.208 -33.183   7.205  1.00  0.74           C  
ATOM   3666  CD2 LEU A 461       7.253 -34.030   5.045  1.00  0.75           C  
ATOM   3667  N   THR A 462       7.872 -29.226   6.863  1.00  0.84           N  
ATOM   3668  CA  THR A 462       8.747 -28.223   6.267  1.00  0.85           C  
ATOM   3669  C   THR A 462      10.104 -28.828   5.918  1.00  0.85           C  
ATOM   3670  CB  THR A 462       8.945 -27.022   7.210  1.00  0.83           C  
ATOM   3671  O   THR A 462      10.640 -29.641   6.674  1.00  0.84           O  
ATOM   3672  CG2 THR A 462       9.961 -26.038   6.641  1.00  0.81           C  
ATOM   3673  OG1 THR A 462       7.692 -26.350   7.387  1.00  0.83           O  
ATOM   3674  N   ARG A 463      10.678 -28.542   4.783  1.00  0.84           N  
ATOM   3675  CA  ARG A 463      11.997 -28.958   4.319  1.00  0.85           C  
ATOM   3676  C   ARG A 463      12.904 -27.752   4.096  1.00  0.86           C  
ATOM   3677  CB  ARG A 463      11.882 -29.772   3.028  1.00  0.83           C  
ATOM   3678  O   ARG A 463      12.576 -26.858   3.314  1.00  0.86           O  
ATOM   3679  CG  ARG A 463      11.023 -31.019   3.162  1.00  0.80           C  
ATOM   3680  CD  ARG A 463      11.010 -31.836   1.877  1.00  0.79           C  
ATOM   3681  NE  ARG A 463      10.167 -33.021   1.999  1.00  0.74           N  
ATOM   3682  NH1 ARG A 463      10.122 -33.478  -0.265  1.00  0.68           N  
ATOM   3683  NH2 ARG A 463       8.998 -34.832   1.205  1.00  0.65           N  
ATOM   3684  CZ  ARG A 463       9.764 -33.774   0.979  1.00  0.73           C  
ATOM   3685  N   LYS A 464      14.022 -27.804   4.629  1.00  0.88           N  
ATOM   3686  CA  LYS A 464      15.018 -26.741   4.540  1.00  0.88           C  
ATOM   3687  C   LYS A 464      15.316 -26.388   3.085  1.00  0.88           C  
ATOM   3688  CB  LYS A 464      16.306 -27.150   5.255  1.00  0.88           C  
ATOM   3689  O   LYS A 464      15.248 -25.220   2.698  1.00  0.88           O  
ATOM   3690  CG  LYS A 464      17.384 -26.076   5.251  1.00  0.88           C  
ATOM   3691  CD  LYS A 464      18.603 -26.505   6.057  1.00  0.88           C  
ATOM   3692  CE  LYS A 464      19.723 -25.477   5.968  1.00  0.87           C  
ATOM   3693  NZ  LYS A 464      20.996 -25.993   6.556  1.00  0.87           N  
ATOM   3694  N   LYS A 465      15.522 -27.356   2.266  1.00  0.87           N  
ATOM   3695  CA  LYS A 465      15.862 -27.171   0.859  1.00  0.88           C  
ATOM   3696  C   LYS A 465      14.754 -26.429   0.118  1.00  0.88           C  
ATOM   3697  CB  LYS A 465      16.129 -28.520   0.189  1.00  0.87           C  
ATOM   3698  O   LYS A 465      15.029 -25.598  -0.750  1.00  0.87           O  
ATOM   3699  CG  LYS A 465      16.487 -28.418  -1.287  1.00  0.84           C  
ATOM   3700  CD  LYS A 465      17.732 -27.568  -1.502  1.00  0.83           C  
ATOM   3701  CE  LYS A 465      18.286 -27.734  -2.911  1.00  0.80           C  
ATOM   3702  NZ  LYS A 465      17.463 -27.001  -3.919  1.00  0.80           N  
ATOM   3703  N   VAL A 466      13.494 -26.629   0.487  1.00  0.87           N  
ATOM   3704  CA  VAL A 466      12.374 -25.973  -0.181  1.00  0.87           C  
ATOM   3705  C   VAL A 466      12.351 -24.490   0.183  1.00  0.88           C  
ATOM   3706  CB  VAL A 466      11.027 -26.634   0.188  1.00  0.86           C  
ATOM   3707  O   VAL A 466      12.147 -23.636  -0.682  1.00  0.87           O  
ATOM   3708  CG1 VAL A 466       9.858 -25.825  -0.371  1.00  0.84           C  
ATOM   3709  CG2 VAL A 466      10.980 -28.072  -0.325  1.00  0.83           C  
ATOM   3710  N   ILE A 467      12.681 -24.175   1.396  1.00  0.90           N  
ATOM   3711  CA  ILE A 467      12.777 -22.790   1.844  1.00  0.90           C  
ATOM   3712  C   ILE A 467      13.953 -22.104   1.152  1.00  0.91           C  
ATOM   3713  CB  ILE A 467      12.931 -22.701   3.378  1.00  0.90           C  
ATOM   3714  O   ILE A 467      13.811 -21.001   0.619  1.00  0.91           O  
ATOM   3715  CG1 ILE A 467      11.681 -23.252   4.074  1.00  0.87           C  
ATOM   3716  CG2 ILE A 467      13.206 -21.257   3.811  1.00  0.87           C  
ATOM   3717  CD1 ILE A 467      11.805 -23.346   5.588  1.00  0.84           C  
ATOM   3718  N   GLU A 468      15.071 -22.804   1.026  1.00  0.91           N  
ATOM   3719  CA  GLU A 468      16.252 -22.298   0.331  1.00  0.91           C  
ATOM   3720  C   GLU A 468      15.962 -22.060  -1.148  1.00  0.91           C  
ATOM   3721  CB  GLU A 468      17.425 -23.269   0.487  1.00  0.91           C  
ATOM   3722  O   GLU A 468      16.317 -21.013  -1.694  1.00  0.91           O  
ATOM   3723  CG  GLU A 468      18.009 -23.307   1.892  1.00  0.91           C  
ATOM   3724  CD  GLU A 468      19.044 -24.405   2.082  1.00  0.90           C  
ATOM   3725  OE1 GLU A 468      19.106 -25.332   1.243  1.00  0.90           O  
ATOM   3726  OE2 GLU A 468      19.797 -24.338   3.079  1.00  0.91           O  
ATOM   3727  N   ASP A 469      15.233 -22.941  -1.777  1.00  0.89           N  
ATOM   3728  CA  ASP A 469      14.841 -22.831  -3.179  1.00  0.90           C  
ATOM   3729  C   ASP A 469      13.894 -21.652  -3.394  1.00  0.89           C  
ATOM   3730  CB  ASP A 469      14.183 -24.128  -3.655  1.00  0.89           C  
ATOM   3731  O   ASP A 469      14.055 -20.886  -4.346  1.00  0.89           O  
ATOM   3732  CG  ASP A 469      15.171 -25.270  -3.816  1.00  0.88           C  
ATOM   3733  OD1 ASP A 469      16.393 -25.015  -3.875  1.00  0.87           O  
ATOM   3734  OD2 ASP A 469      14.723 -26.435  -3.887  1.00  0.87           O  
ATOM   3735  N   TYR A 470      12.935 -21.387  -2.451  1.00  0.90           N  
ATOM   3736  CA  TYR A 470      12.061 -20.219  -2.475  1.00  0.91           C  
ATOM   3737  C   TYR A 470      12.863 -18.934  -2.307  1.00  0.91           C  
ATOM   3738  CB  TYR A 470      11.000 -20.319  -1.374  1.00  0.90           C  
ATOM   3739  O   TYR A 470      12.728 -18.002  -3.104  1.00  0.90           O  
ATOM   3740  CG  TYR A 470       9.708 -20.950  -1.833  1.00  0.88           C  
ATOM   3741  CD1 TYR A 470       8.885 -20.306  -2.755  1.00  0.86           C  
ATOM   3742  CD2 TYR A 470       9.306 -22.188  -1.345  1.00  0.86           C  
ATOM   3743  CE1 TYR A 470       7.692 -20.882  -3.179  1.00  0.86           C  
ATOM   3744  CE2 TYR A 470       8.115 -22.774  -1.762  1.00  0.86           C  
ATOM   3745  OH  TYR A 470       6.136 -22.689  -3.094  1.00  0.82           O  
ATOM   3746  CZ  TYR A 470       7.316 -22.115  -2.678  1.00  0.85           C  
ATOM   3747  N   CYS A 471      13.747 -18.923  -1.363  1.00  0.93           N  
ATOM   3748  CA  CYS A 471      14.531 -17.724  -1.090  1.00  0.93           C  
ATOM   3749  C   CYS A 471      15.389 -17.348  -2.292  1.00  0.93           C  
ATOM   3750  CB  CYS A 471      15.419 -17.931   0.137  1.00  0.93           C  
ATOM   3751  O   CYS A 471      15.445 -16.179  -2.679  1.00  0.93           O  
ATOM   3752  SG  CYS A 471      14.501 -18.042   1.689  1.00  0.94           S  
ATOM   3753  N   ASN A 472      16.042 -18.361  -2.927  1.00  0.93           N  
ATOM   3754  CA  ASN A 472      16.848 -18.136  -4.122  1.00  0.93           C  
ATOM   3755  C   ASN A 472      15.994 -17.651  -5.291  1.00  0.92           C  
ATOM   3756  CB  ASN A 472      17.603 -19.409  -4.509  1.00  0.92           C  
ATOM   3757  O   ASN A 472      16.315 -16.643  -5.923  1.00  0.91           O  
ATOM   3758  CG  ASN A 472      18.695 -19.763  -3.519  1.00  0.91           C  
ATOM   3759  ND2 ASN A 472      18.962 -21.055  -3.367  1.00  0.91           N  
ATOM   3760  OD1 ASN A 472      19.294 -18.883  -2.896  1.00  0.90           O  
ATOM   3761  N   LEU A 473      14.837 -18.219  -5.453  1.00  0.91           N  
ATOM   3762  CA  LEU A 473      13.946 -17.838  -6.544  1.00  0.91           C  
ATOM   3763  C   LEU A 473      13.344 -16.458  -6.297  1.00  0.90           C  
ATOM   3764  CB  LEU A 473      12.830 -18.872  -6.710  1.00  0.89           C  
ATOM   3765  O   LEU A 473      13.230 -15.652  -7.223  1.00  0.89           O  
ATOM   3766  CG  LEU A 473      11.880 -18.660  -7.890  1.00  0.82           C  
ATOM   3767  CD1 LEU A 473      12.664 -18.592  -9.196  1.00  0.76           C  
ATOM   3768  CD2 LEU A 473      10.837 -19.772  -7.944  1.00  0.76           C  
ATOM   3769  N   ILE A 474      12.980 -16.122  -5.036  1.00  0.91           N  
ATOM   3770  CA  ILE A 474      12.547 -14.790  -4.629  1.00  0.91           C  
ATOM   3771  C   ILE A 474      13.621 -13.766  -4.990  1.00  0.91           C  
ATOM   3772  CB  ILE A 474      12.239 -14.733  -3.116  1.00  0.91           C  
ATOM   3773  O   ILE A 474      13.330 -12.748  -5.623  1.00  0.90           O  
ATOM   3774  CG1 ILE A 474      10.909 -15.433  -2.816  1.00  0.90           C  
ATOM   3775  CG2 ILE A 474      12.217 -13.283  -2.624  1.00  0.90           C  
ATOM   3776  CD1 ILE A 474      10.728 -15.817  -1.353  1.00  0.89           C  
ATOM   3777  N   LYS A 475      14.865 -14.065  -4.808  1.00  0.91           N  
ATOM   3778  CA  LYS A 475      15.986 -13.189  -5.136  1.00  0.91           C  
ATOM   3779  C   LYS A 475      16.184 -13.092  -6.646  1.00  0.90           C  
ATOM   3780  CB  LYS A 475      17.269 -13.686  -4.470  1.00  0.91           C  
ATOM   3781  O   LYS A 475      16.365 -11.998  -7.185  1.00  0.89           O  
ATOM   3782  CG  LYS A 475      17.286 -13.521  -2.957  1.00  0.92           C  
ATOM   3783  CD  LYS A 475      18.567 -14.075  -2.348  1.00  0.91           C  
ATOM   3784  CE  LYS A 475      18.566 -13.950  -0.831  1.00  0.91           C  
ATOM   3785  NZ  LYS A 475      19.907 -14.254  -0.248  1.00  0.90           N  
ATOM   3786  N   ASP A 476      16.017 -14.153  -7.378  1.00  0.88           N  
ATOM   3787  CA  ASP A 476      16.123 -14.188  -8.833  1.00  0.88           C  
ATOM   3788  C   ASP A 476      15.048 -13.319  -9.482  1.00  0.86           C  
ATOM   3789  CB  ASP A 476      16.016 -15.626  -9.345  1.00  0.87           C  
ATOM   3790  O   ASP A 476      15.278 -12.723 -10.537  1.00  0.83           O  
ATOM   3791  CG  ASP A 476      17.242 -16.462  -9.024  1.00  0.86           C  
ATOM   3792  OD1 ASP A 476      18.306 -15.888  -8.707  1.00  0.86           O  
ATOM   3793  OD2 ASP A 476      17.145 -17.707  -9.092  1.00  0.86           O  
ATOM   3794  N   TYR A 477      13.950 -13.118  -8.804  1.00  0.88           N  
ATOM   3795  CA  TYR A 477      12.844 -12.295  -9.282  1.00  0.87           C  
ATOM   3796  C   TYR A 477      13.019 -10.844  -8.852  1.00  0.86           C  
ATOM   3797  CB  TYR A 477      11.508 -12.836  -8.764  1.00  0.86           C  
ATOM   3798  O   TYR A 477      12.162 -10.001  -9.127  1.00  0.84           O  
ATOM   3799  CG  TYR A 477      10.987 -14.017  -9.546  1.00  0.85           C  
ATOM   3800  CD1 TYR A 477      11.843 -14.797 -10.320  1.00  0.82           C  
ATOM   3801  CD2 TYR A 477       9.638 -14.353  -9.515  1.00  0.82           C  
ATOM   3802  CE1 TYR A 477      11.366 -15.885 -11.045  1.00  0.82           C  
ATOM   3803  CE2 TYR A 477       9.150 -15.439 -10.235  1.00  0.82           C  
ATOM   3804  OH  TYR A 477       9.544 -17.274 -11.710  1.00  0.76           O  
ATOM   3805  CZ  TYR A 477      10.021 -16.198 -10.995  1.00  0.80           C  
ATOM   3806  N   GLY A 478      14.120 -10.508  -8.148  1.00  0.85           N  
ATOM   3807  CA  GLY A 478      14.425  -9.165  -7.681  1.00  0.85           C  
ATOM   3808  C   GLY A 478      13.680  -8.790  -6.414  1.00  0.84           C  
ATOM   3809  O   GLY A 478      13.534  -7.607  -6.101  1.00  0.82           O  
ATOM   3810  N   MET A 479      13.136  -9.737  -5.556  1.00  0.90           N  
ATOM   3811  CA  MET A 479      12.459  -9.555  -4.275  1.00  0.91           C  
ATOM   3812  C   MET A 479      13.387  -9.898  -3.115  1.00  0.90           C  
ATOM   3813  CB  MET A 479      11.196 -10.414  -4.207  1.00  0.90           C  
ATOM   3814  O   MET A 479      14.504 -10.374  -3.328  1.00  0.89           O  
ATOM   3815  CG  MET A 479      10.206 -10.140  -5.327  1.00  0.88           C  
ATOM   3816  SD  MET A 479       8.699 -11.180  -5.205  1.00  0.90           S  
ATOM   3817  CE  MET A 479       9.314 -12.722  -5.936  1.00  0.84           C  
ATOM   3818  N   LYS A 480      12.925  -9.614  -1.850  1.00  0.92           N  
ATOM   3819  CA  LYS A 480      13.682  -9.943  -0.646  1.00  0.92           C  
ATOM   3820  C   LYS A 480      12.921 -10.935   0.229  1.00  0.92           C  
ATOM   3821  CB  LYS A 480      14.000  -8.677   0.151  1.00  0.91           C  
ATOM   3822  O   LYS A 480      11.782 -10.675   0.624  1.00  0.92           O  
ATOM   3823  CG  LYS A 480      14.868  -7.676  -0.597  1.00  0.87           C  
ATOM   3824  CD  LYS A 480      16.258  -8.237  -0.871  1.00  0.84           C  
ATOM   3825  CE  LYS A 480      17.175  -7.186  -1.482  1.00  0.80           C  
ATOM   3826  NZ  LYS A 480      18.542  -7.729  -1.743  1.00  0.77           N  
ATOM   3827  N   PRO A 481      13.514 -12.118   0.463  1.00  0.93           N  
ATOM   3828  CA  PRO A 481      12.900 -13.021   1.440  1.00  0.94           C  
ATOM   3829  C   PRO A 481      13.136 -12.578   2.882  1.00  0.93           C  
ATOM   3830  CB  PRO A 481      13.586 -14.361   1.161  1.00  0.93           C  
ATOM   3831  O   PRO A 481      14.277 -12.317   3.273  1.00  0.93           O  
ATOM   3832  CG  PRO A 481      14.955 -13.997   0.685  1.00  0.93           C  
ATOM   3833  CD  PRO A 481      14.879 -12.675  -0.023  1.00  0.92           C  
ATOM   3834  N   LEU A 482      12.081 -12.566   3.646  1.00  0.93           N  
ATOM   3835  CA  LEU A 482      12.130 -12.254   5.070  1.00  0.93           C  
ATOM   3836  C   LEU A 482      11.765 -13.475   5.907  1.00  0.93           C  
ATOM   3837  CB  LEU A 482      11.184 -11.095   5.397  1.00  0.92           C  
ATOM   3838  O   LEU A 482      10.766 -14.144   5.635  1.00  0.92           O  
ATOM   3839  CG  LEU A 482      11.423  -9.790   4.636  1.00  0.89           C  
ATOM   3840  CD1 LEU A 482      10.445  -8.717   5.105  1.00  0.85           C  
ATOM   3841  CD2 LEU A 482      12.863  -9.322   4.814  1.00  0.85           C  
ATOM   3842  N   ALA A 483      12.602 -13.652   6.873  1.00  0.92           N  
ATOM   3843  CA  ALA A 483      12.244 -14.607   7.918  1.00  0.92           C  
ATOM   3844  C   ALA A 483      11.165 -14.038   8.835  1.00  0.91           C  
ATOM   3845  CB  ALA A 483      13.477 -14.995   8.730  1.00  0.91           C  
ATOM   3846  O   ALA A 483      11.287 -12.912   9.324  1.00  0.90           O  
ATOM   3847  N   TYR A 484      10.142 -14.867   9.018  1.00  0.88           N  
ATOM   3848  CA  TYR A 484       9.147 -14.563  10.041  1.00  0.88           C  
ATOM   3849  C   TYR A 484       9.565 -15.128  11.393  1.00  0.87           C  
ATOM   3850  CB  TYR A 484       7.778 -15.121   9.642  1.00  0.87           C  
ATOM   3851  O   TYR A 484      10.034 -16.265  11.479  1.00  0.85           O  
ATOM   3852  CG  TYR A 484       6.736 -15.008  10.729  1.00  0.82           C  
ATOM   3853  CD1 TYR A 484       6.105 -13.794  10.992  1.00  0.77           C  
ATOM   3854  CD2 TYR A 484       6.382 -16.113  11.495  1.00  0.78           C  
ATOM   3855  CE1 TYR A 484       5.146 -13.684  11.993  1.00  0.78           C  
ATOM   3856  CE2 TYR A 484       5.425 -16.015  12.499  1.00  0.79           C  
ATOM   3857  OH  TYR A 484       3.864 -14.695  13.733  1.00  0.62           O  
ATOM   3858  CZ  TYR A 484       4.813 -14.798  12.740  1.00  0.76           C  
ATOM   3859  N   MET A 485       9.243 -14.318  12.488  1.00  0.86           N  
ATOM   3860  CA  MET A 485       9.467 -14.802  13.847  1.00  0.85           C  
ATOM   3861  C   MET A 485       8.542 -14.099  14.835  1.00  0.85           C  
ATOM   3862  CB  MET A 485      10.926 -14.597  14.258  1.00  0.84           C  
ATOM   3863  O   MET A 485       8.409 -12.874  14.803  1.00  0.83           O  
ATOM   3864  CG  MET A 485      11.265 -15.174  15.623  1.00  0.79           C  
ATOM   3865  SD  MET A 485      13.059 -15.079  16.000  1.00  0.77           S  
ATOM   3866  CE  MET A 485      13.658 -16.521  15.076  1.00  0.69           C  
ATOM   3867  N   ALA A 486       7.947 -14.888  15.686  1.00  0.82           N  
ATOM   3868  CA  ALA A 486       7.248 -14.357  16.854  1.00  0.82           C  
ATOM   3869  C   ALA A 486       8.210 -14.143  18.019  1.00  0.81           C  
ATOM   3870  CB  ALA A 486       6.116 -15.294  17.267  1.00  0.80           C  
ATOM   3871  O   ALA A 486       8.821 -15.095  18.510  1.00  0.79           O  
ATOM   3872  N   MET A 487       8.305 -13.057  18.497  1.00  0.80           N  
ATOM   3873  CA  MET A 487       9.350 -12.738  19.466  1.00  0.80           C  
ATOM   3874  C   MET A 487       8.848 -12.935  20.892  1.00  0.79           C  
ATOM   3875  CB  MET A 487       9.839 -11.301  19.277  1.00  0.77           C  
ATOM   3876  O   MET A 487       9.635 -13.211  21.800  1.00  0.74           O  
ATOM   3877  CG  MET A 487      10.708 -11.106  18.045  1.00  0.70           C  
ATOM   3878  SD  MET A 487      11.800  -9.637  18.181  1.00  0.63           S  
ATOM   3879  CE  MET A 487      12.562  -9.954  19.796  1.00  0.58           C  
ATOM   3880  N   ASN A 488       7.539 -12.596  21.096  1.00  0.79           N  
ATOM   3881  CA  ASN A 488       7.008 -12.688  22.452  1.00  0.78           C  
ATOM   3882  C   ASN A 488       6.306 -14.022  22.690  1.00  0.77           C  
ATOM   3883  CB  ASN A 488       6.052 -11.527  22.735  1.00  0.74           C  
ATOM   3884  O   ASN A 488       5.236 -14.065  23.299  1.00  0.72           O  
ATOM   3885  CG  ASN A 488       5.001 -11.875  23.770  1.00  0.68           C  
ATOM   3886  ND2 ASN A 488       4.205 -10.888  24.163  1.00  0.62           N  
ATOM   3887  OD1 ASN A 488       4.905 -13.022  24.214  1.00  0.62           O  
ATOM   3888  N   GLY A 489       6.877 -15.031  22.279  1.00  0.78           N  
ATOM   3889  CA  GLY A 489       6.186 -16.297  22.467  1.00  0.78           C  
ATOM   3890  C   GLY A 489       7.115 -17.495  22.430  1.00  0.78           C  
ATOM   3891  O   GLY A 489       8.115 -17.490  21.709  1.00  0.75           O  
ATOM   3892  N   SER A 490       6.890 -18.371  23.305  1.00  0.80           N  
ATOM   3893  CA  SER A 490       7.466 -19.712  23.288  1.00  0.80           C  
ATOM   3894  C   SER A 490       6.378 -20.780  23.306  1.00  0.80           C  
ATOM   3895  CB  SER A 490       8.404 -19.908  24.479  1.00  0.78           C  
ATOM   3896  O   SER A 490       5.381 -20.647  24.020  1.00  0.77           O  
ATOM   3897  OG  SER A 490       9.018 -21.185  24.430  1.00  0.74           O  
ATOM   3898  N   ASP A 491       6.357 -21.779  22.496  1.00  0.78           N  
ATOM   3899  CA  ASP A 491       5.439 -22.914  22.504  1.00  0.77           C  
ATOM   3900  C   ASP A 491       5.512 -23.669  23.829  1.00  0.77           C  
ATOM   3901  CB  ASP A 491       5.746 -23.860  21.342  1.00  0.75           C  
ATOM   3902  O   ASP A 491       6.585 -23.788  24.424  1.00  0.73           O  
ATOM   3903  CG  ASP A 491       5.567 -23.207  19.982  1.00  0.72           C  
ATOM   3904  OD1 ASP A 491       4.411 -23.009  19.549  1.00  0.70           O  
ATOM   3905  OD2 ASP A 491       6.590 -22.891  19.338  1.00  0.70           O  
ATOM   3906  N   THR A 492       4.228 -24.038  24.508  1.00  0.65           N  
ATOM   3907  CA  THR A 492       4.022 -24.870  25.688  1.00  0.63           C  
ATOM   3908  C   THR A 492       4.796 -26.179  25.569  1.00  0.63           C  
ATOM   3909  CB  THR A 492       2.528 -25.172  25.905  1.00  0.55           C  
ATOM   3910  O   THR A 492       4.690 -26.879  24.559  1.00  0.57           O  
ATOM   3911  CG2 THR A 492       1.765 -23.915  26.310  1.00  0.46           C  
ATOM   3912  OG1 THR A 492       1.969 -25.686  24.690  1.00  0.51           O  
ATOM   3913  N   ASN A 493       5.875 -26.196  26.351  1.00  0.53           N  
ATOM   3914  CA  ASN A 493       6.643 -27.324  26.867  1.00  0.53           C  
ATOM   3915  C   ASN A 493       8.114 -26.962  27.053  1.00  0.53           C  
ATOM   3916  CB  ASN A 493       6.507 -28.534  25.941  1.00  0.47           C  
ATOM   3917  O   ASN A 493       8.987 -27.827  26.959  1.00  0.51           O  
ATOM   3918  CG  ASN A 493       5.698 -29.656  26.561  1.00  0.44           C  
ATOM   3919  ND2 ASN A 493       5.352 -30.653  25.755  1.00  0.37           N  
ATOM   3920  OD1 ASN A 493       5.386 -29.627  27.754  1.00  0.45           O  
ATOM   3921  N   GLN A 494       8.503 -25.743  27.373  1.00  0.51           N  
ATOM   3922  CA  GLN A 494       9.916 -25.631  27.028  1.00  0.50           C  
ATOM   3923  C   GLN A 494      10.748 -25.220  28.240  1.00  0.52           C  
ATOM   3924  CB  GLN A 494      10.114 -24.627  25.891  1.00  0.42           C  
ATOM   3925  O   GLN A 494      11.907 -24.826  28.099  1.00  0.48           O  
ATOM   3926  CG  GLN A 494       9.565 -25.099  24.552  1.00  0.38           C  
ATOM   3927  CD  GLN A 494      10.461 -24.724  23.386  1.00  0.43           C  
ATOM   3928  NE2 GLN A 494      10.174 -25.283  22.215  1.00  0.34           N  
ATOM   3929  OE1 GLN A 494      11.401 -23.938  23.536  1.00  0.41           O  
ATOM   3930  N   LEU A 495      10.356 -25.436  29.435  1.00  0.59           N  
ATOM   3931  CA  LEU A 495      11.542 -25.566  30.274  1.00  0.57           C  
ATOM   3932  C   LEU A 495      12.506 -26.596  29.695  1.00  0.59           C  
ATOM   3933  CB  LEU A 495      11.149 -25.962  31.700  1.00  0.53           C  
ATOM   3934  O   LEU A 495      13.660 -26.682  30.123  1.00  0.56           O  
ATOM   3935  CG  LEU A 495      10.296 -24.954  32.472  1.00  0.49           C  
ATOM   3936  CD1 LEU A 495       9.923 -25.515  33.840  1.00  0.45           C  
ATOM   3937  CD2 LEU A 495      11.033 -23.627  32.615  1.00  0.48           C  
ATOM   3938  N   VAL A 496      12.330 -27.251  28.549  1.00  0.55           N  
ATOM   3939  CA  VAL A 496      13.149 -28.320  27.987  1.00  0.56           C  
ATOM   3940  C   VAL A 496      14.152 -27.735  26.995  1.00  0.55           C  
ATOM   3941  CB  VAL A 496      12.282 -29.397  27.297  1.00  0.49           C  
ATOM   3942  O   VAL A 496      15.204 -28.328  26.744  1.00  0.52           O  
ATOM   3943  CG1 VAL A 496      13.104 -30.653  27.017  1.00  0.40           C  
ATOM   3944  CG2 VAL A 496      11.065 -29.732  28.157  1.00  0.41           C  
ATOM   3945  N   HIS A 497      14.194 -26.455  26.560  1.00  0.67           N  
ATOM   3946  CA  HIS A 497      15.174 -25.954  25.603  1.00  0.66           C  
ATOM   3947  C   HIS A 497      16.002 -24.823  26.203  1.00  0.67           C  
ATOM   3948  CB  HIS A 497      14.480 -25.476  24.326  1.00  0.62           C  
ATOM   3949  O   HIS A 497      16.578 -24.014  25.472  1.00  0.63           O  
ATOM   3950  CG  HIS A 497      13.737 -26.556  23.606  1.00  0.59           C  
ATOM   3951  CD2 HIS A 497      12.427 -26.672  23.284  1.00  0.57           C  
ATOM   3952  ND1 HIS A 497      14.354 -27.694  23.131  1.00  0.56           N  
ATOM   3953  CE1 HIS A 497      13.452 -28.464  22.545  1.00  0.54           C  
ATOM   3954  NE2 HIS A 497      12.275 -27.867  22.624  1.00  0.49           N  
ATOM   3955  N   GLY A 498      16.152 -24.940  27.500  1.00  0.72           N  
ATOM   3956  CA  GLY A 498      17.017 -24.009  28.207  1.00  0.72           C  
ATOM   3957  C   GLY A 498      16.308 -22.734  28.622  1.00  0.73           C  
ATOM   3958  O   GLY A 498      16.943 -21.792  29.102  1.00  0.71           O  
ATOM   3959  N   LEU A 499      14.984 -22.745  28.360  1.00  0.81           N  
ATOM   3960  CA  LEU A 499      14.217 -21.609  28.859  1.00  0.81           C  
ATOM   3961  C   LEU A 499      13.922 -21.763  30.347  1.00  0.81           C  
ATOM   3962  CB  LEU A 499      12.908 -21.462  28.080  1.00  0.79           C  
ATOM   3963  O   LEU A 499      13.607 -22.861  30.811  1.00  0.79           O  
ATOM   3964  CG  LEU A 499      13.036 -21.268  26.568  1.00  0.77           C  
ATOM   3965  CD1 LEU A 499      11.658 -21.115  25.934  1.00  0.73           C  
ATOM   3966  CD2 LEU A 499      13.911 -20.059  26.256  1.00  0.74           C  
ATOM   3967  N   SER A 500      14.100 -20.777  31.101  1.00  0.85           N  
ATOM   3968  CA  SER A 500      13.859 -20.786  32.540  1.00  0.85           C  
ATOM   3969  C   SER A 500      12.595 -20.009  32.893  1.00  0.85           C  
ATOM   3970  CB  SER A 500      15.055 -20.196  33.288  1.00  0.84           C  
ATOM   3971  O   SER A 500      12.134 -19.174  32.112  1.00  0.85           O  
ATOM   3972  OG  SER A 500      15.113 -18.790  33.115  1.00  0.82           O  
ATOM   3973  N   ALA A 501      11.994 -20.261  33.997  1.00  0.86           N  
ATOM   3974  CA  ALA A 501      10.749 -19.664  34.471  1.00  0.86           C  
ATOM   3975  C   ALA A 501      10.857 -18.142  34.528  1.00  0.87           C  
ATOM   3976  CB  ALA A 501      10.381 -20.219  35.845  1.00  0.85           C  
ATOM   3977  O   ALA A 501       9.861 -17.436  34.352  1.00  0.86           O  
ATOM   3978  N   GLU A 502      12.126 -17.595  34.670  1.00  0.88           N  
ATOM   3979  CA  GLU A 502      12.390 -16.161  34.753  1.00  0.88           C  
ATOM   3980  C   GLU A 502      12.159 -15.480  33.407  1.00  0.89           C  
ATOM   3981  CB  GLU A 502      13.820 -15.905  35.234  1.00  0.87           C  
ATOM   3982  O   GLU A 502      11.970 -14.263  33.346  1.00  0.88           O  
ATOM   3983  CG  GLU A 502      14.094 -16.406  36.645  1.00  0.83           C  
ATOM   3984  CD  GLU A 502      15.561 -16.331  37.034  1.00  0.81           C  
ATOM   3985  OE1 GLU A 502      16.390 -15.902  36.199  1.00  0.80           O  
ATOM   3986  OE2 GLU A 502      15.885 -16.704  38.184  1.00  0.79           O  
ATOM   3987  N   MET A 503      12.047 -16.261  32.340  1.00  0.88           N  
ATOM   3988  CA  MET A 503      11.960 -15.717  30.988  1.00  0.89           C  
ATOM   3989  C   MET A 503      10.507 -15.487  30.587  1.00  0.89           C  
ATOM   3990  CB  MET A 503      12.638 -16.653  29.986  1.00  0.88           C  
ATOM   3991  O   MET A 503      10.233 -14.917  29.529  1.00  0.87           O  
ATOM   3992  CG  MET A 503      14.144 -16.756  30.166  1.00  0.86           C  
ATOM   3993  SD  MET A 503      14.908 -17.966  29.017  1.00  0.88           S  
ATOM   3994  CE  MET A 503      16.650 -17.808  29.498  1.00  0.82           C  
ATOM   3995  N   PHE A 504       9.491 -15.759  31.333  1.00  0.88           N  
ATOM   3996  CA  PHE A 504       8.082 -15.676  30.970  1.00  0.89           C  
ATOM   3997  C   PHE A 504       7.395 -14.542  31.722  1.00  0.89           C  
ATOM   3998  CB  PHE A 504       7.372 -17.003  31.258  1.00  0.88           C  
ATOM   3999  O   PHE A 504       7.863 -14.119  32.780  1.00  0.88           O  
ATOM   4000  CG  PHE A 504       7.846 -18.144  30.399  1.00  0.87           C  
ATOM   4001  CD1 PHE A 504       7.530 -18.193  29.047  1.00  0.85           C  
ATOM   4002  CD2 PHE A 504       8.609 -19.169  30.945  1.00  0.85           C  
ATOM   4003  CE1 PHE A 504       7.968 -19.248  28.250  1.00  0.84           C  
ATOM   4004  CE2 PHE A 504       9.050 -20.226  30.154  1.00  0.85           C  
ATOM   4005  CZ  PHE A 504       8.727 -20.264  28.807  1.00  0.83           C  
ATOM   4006  N   LEU A 505       6.230 -14.102  31.158  1.00  0.89           N  
ATOM   4007  CA  LEU A 505       5.278 -13.208  31.809  1.00  0.89           C  
ATOM   4008  C   LEU A 505       4.189 -14.002  32.522  1.00  0.89           C  
ATOM   4009  CB  LEU A 505       4.647 -12.260  30.786  1.00  0.89           C  
ATOM   4010  O   LEU A 505       3.736 -15.033  32.020  1.00  0.88           O  
ATOM   4011  CG  LEU A 505       5.579 -11.219  30.162  1.00  0.87           C  
ATOM   4012  CD1 LEU A 505       4.850 -10.443  29.070  1.00  0.85           C  
ATOM   4013  CD2 LEU A 505       6.116 -10.273  31.230  1.00  0.85           C  
ATOM   4014  N   TYR A 506       3.666 -13.455  33.626  1.00  0.90           N  
ATOM   4015  CA  TYR A 506       2.621 -14.079  34.429  1.00  0.91           C  
ATOM   4016  C   TYR A 506       1.404 -13.168  34.542  1.00  0.90           C  
ATOM   4017  CB  TYR A 506       3.148 -14.422  35.826  1.00  0.90           C  
ATOM   4018  O   TYR A 506       1.531 -11.943  34.488  1.00  0.89           O  
ATOM   4019  CG  TYR A 506       4.235 -15.469  35.824  1.00  0.90           C  
ATOM   4020  CD1 TYR A 506       3.958 -16.790  36.165  1.00  0.88           C  
ATOM   4021  CD2 TYR A 506       5.542 -15.138  35.482  1.00  0.89           C  
ATOM   4022  CE1 TYR A 506       4.957 -17.758  36.167  1.00  0.89           C  
ATOM   4023  CE2 TYR A 506       6.550 -16.097  35.480  1.00  0.89           C  
ATOM   4024  OH  TYR A 506       7.241 -18.356  35.823  1.00  0.86           O  
ATOM   4025  CZ  TYR A 506       6.248 -17.403  35.823  1.00  0.88           C  
ATOM   4026  N   ASN A 507       0.220 -13.770  34.790  1.00  0.89           N  
ATOM   4027  CA  ASN A 507      -1.035 -13.040  34.924  1.00  0.89           C  
ATOM   4028  C   ASN A 507      -1.202 -12.463  36.327  1.00  0.89           C  
ATOM   4029  CB  ASN A 507      -2.221 -13.942  34.576  1.00  0.88           C  
ATOM   4030  O   ASN A 507      -1.914 -11.475  36.516  1.00  0.87           O  
ATOM   4031  CG  ASN A 507      -2.353 -14.184  33.085  1.00  0.86           C  
ATOM   4032  ND2 ASN A 507      -2.434 -15.451  32.696  1.00  0.86           N  
ATOM   4033  OD1 ASN A 507      -2.382 -13.241  32.291  1.00  0.85           O  
ATOM   4034  N   ASP A 508      -0.562 -13.137  37.231  1.00  0.90           N  
ATOM   4035  CA  ASP A 508      -0.678 -12.729  38.628  1.00  0.91           C  
ATOM   4036  C   ASP A 508       0.636 -12.948  39.375  1.00  0.90           C  
ATOM   4037  CB  ASP A 508      -1.809 -13.494  39.318  1.00  0.88           C  
ATOM   4038  O   ASP A 508       1.600 -13.466  38.807  1.00  0.90           O  
ATOM   4039  CG  ASP A 508      -1.521 -14.979  39.459  1.00  0.86           C  
ATOM   4040  OD1 ASP A 508      -0.352 -15.354  39.692  1.00  0.86           O  
ATOM   4041  OD2 ASP A 508      -2.472 -15.781  39.333  1.00  0.86           O  
ATOM   4042  N   ASN A 509       0.716 -12.515  40.669  1.00  0.87           N  
ATOM   4043  CA  ASN A 509       1.926 -12.576  41.482  1.00  0.90           C  
ATOM   4044  C   ASN A 509       2.091 -13.943  42.141  1.00  0.85           C  
ATOM   4045  CB  ASN A 509       1.916 -11.473  42.543  1.00  0.83           C  
ATOM   4046  O   ASN A 509       2.906 -14.104  43.051  1.00  0.81           O  
ATOM   4047  CG  ASN A 509       0.822 -11.665  43.575  1.00  0.73           C  
ATOM   4048  ND2 ASN A 509       0.796 -10.798  44.579  1.00  0.77           N  
ATOM   4049  OD1 ASN A 509       0.008 -12.587  43.470  1.00  0.71           O  
ATOM   4050  N   SER A 510       1.253 -14.999  41.777  1.00  0.90           N  
ATOM   4051  CA  SER A 510       1.269 -16.318  42.401  1.00  0.89           C  
ATOM   4052  C   SER A 510       2.542 -17.080  42.052  1.00  0.85           C  
ATOM   4053  CB  SER A 510       0.045 -17.129  41.972  1.00  0.86           C  
ATOM   4054  O   SER A 510       2.918 -18.024  42.750  1.00  0.80           O  
ATOM   4055  OG  SER A 510       0.142 -17.503  40.609  1.00  0.82           O  
ATOM   4056  N   LYS A 511       3.219 -16.679  40.949  1.00  0.79           N  
ATOM   4057  CA  LYS A 511       4.466 -17.258  40.458  1.00  0.78           C  
ATOM   4058  C   LYS A 511       4.253 -18.687  39.967  1.00  0.75           C  
ATOM   4059  CB  LYS A 511       5.536 -17.233  41.550  1.00  0.73           C  
ATOM   4060  O   LYS A 511       5.216 -19.431  39.772  1.00  0.70           O  
ATOM   4061  CG  LYS A 511       5.746 -15.863  42.180  1.00  0.72           C  
ATOM   4062  CD  LYS A 511       6.830 -15.900  43.250  1.00  0.70           C  
ATOM   4063  CE  LYS A 511       6.947 -14.566  43.974  1.00  0.72           C  
ATOM   4064  NZ  LYS A 511       8.053 -14.576  44.978  1.00  0.70           N  
ATOM   4065  N   SER A 512       3.011 -19.107  39.955  1.00  0.86           N  
ATOM   4066  CA  SER A 512       2.711 -20.453  39.480  1.00  0.86           C  
ATOM   4067  C   SER A 512       2.863 -20.551  37.966  1.00  0.85           C  
ATOM   4068  CB  SER A 512       1.295 -20.862  39.886  1.00  0.84           C  
ATOM   4069  O   SER A 512       2.488 -19.630  37.238  1.00  0.83           O  
ATOM   4070  OG  SER A 512       0.984 -22.155  39.395  1.00  0.82           O  
ATOM   4071  N   LEU A 513       3.303 -21.688  37.390  1.00  0.84           N  
ATOM   4072  CA  LEU A 513       3.383 -21.931  35.954  1.00  0.84           C  
ATOM   4073  C   LEU A 513       1.992 -21.980  35.332  1.00  0.83           C  
ATOM   4074  CB  LEU A 513       4.127 -23.239  35.673  1.00  0.82           C  
ATOM   4075  O   LEU A 513       1.835 -21.742  34.133  1.00  0.81           O  
ATOM   4076  CG  LEU A 513       5.637 -23.227  35.916  1.00  0.78           C  
ATOM   4077  CD1 LEU A 513       6.231 -24.602  35.630  1.00  0.74           C  
ATOM   4078  CD2 LEU A 513       6.308 -22.160  35.057  1.00  0.75           C  
ATOM   4079  N   ASP A 514       1.058 -22.168  36.167  1.00  0.82           N  
ATOM   4080  CA  ASP A 514      -0.329 -22.133  35.715  1.00  0.83           C  
ATOM   4081  C   ASP A 514      -0.775 -20.702  35.421  1.00  0.83           C  
ATOM   4082  CB  ASP A 514      -1.250 -22.766  36.761  1.00  0.81           C  
ATOM   4083  O   ASP A 514      -1.746 -20.487  34.693  1.00  0.82           O  
ATOM   4084  CG  ASP A 514      -1.015 -24.256  36.934  1.00  0.79           C  
ATOM   4085  OD1 ASP A 514      -0.614 -24.928  35.959  1.00  0.80           O  
ATOM   4086  OD2 ASP A 514      -1.235 -24.764  38.055  1.00  0.82           O  
ATOM   4087  N   SER A 515      -0.082 -19.695  35.917  1.00  0.85           N  
ATOM   4088  CA  SER A 515      -0.397 -18.280  35.750  1.00  0.87           C  
ATOM   4089  C   SER A 515       0.423 -17.660  34.624  1.00  0.87           C  
ATOM   4090  CB  SER A 515      -0.148 -17.518  37.053  1.00  0.84           C  
ATOM   4091  O   SER A 515       0.336 -16.455  34.376  1.00  0.84           O  
ATOM   4092  OG  SER A 515       1.240 -17.424  37.323  1.00  0.77           O  
ATOM   4093  N   VAL A 516       1.318 -18.417  33.981  1.00  0.85           N  
ATOM   4094  CA  VAL A 516       2.040 -17.887  32.829  1.00  0.86           C  
ATOM   4095  C   VAL A 516       1.051 -17.298  31.825  1.00  0.86           C  
ATOM   4096  CB  VAL A 516       2.904 -18.975  32.151  1.00  0.84           C  
ATOM   4097  O   VAL A 516       0.034 -17.920  31.509  1.00  0.83           O  
ATOM   4098  CG1 VAL A 516       3.507 -18.451  30.849  1.00  0.80           C  
ATOM   4099  CG2 VAL A 516       4.003 -19.451  33.099  1.00  0.79           C  
ATOM   4100  N   TYR A 517       1.232 -16.163  31.391  1.00  0.86           N  
ATOM   4101  CA  TYR A 517       0.403 -15.450  30.425  1.00  0.86           C  
ATOM   4102  C   TYR A 517       0.451 -16.126  29.060  1.00  0.85           C  
ATOM   4103  CB  TYR A 517       0.854 -13.992  30.302  1.00  0.84           C  
ATOM   4104  O   TYR A 517       1.519 -16.233  28.451  1.00  0.81           O  
ATOM   4105  CG  TYR A 517       0.063 -13.195  29.294  1.00  0.84           C  
ATOM   4106  CD1 TYR A 517      -1.328 -13.153  29.346  1.00  0.81           C  
ATOM   4107  CD2 TYR A 517       0.705 -12.483  28.286  1.00  0.83           C  
ATOM   4108  CE1 TYR A 517      -2.062 -12.421  28.418  1.00  0.83           C  
ATOM   4109  CE2 TYR A 517      -0.018 -11.748  27.352  1.00  0.85           C  
ATOM   4110  OH  TYR A 517      -2.119 -10.997  26.504  1.00  0.72           O  
ATOM   4111  CZ  TYR A 517      -1.399 -11.723  27.426  1.00  0.79           C  
ATOM   4112  N   LYS A 518      -0.756 -16.497  28.478  1.00  0.83           N  
ATOM   4113  CA  LYS A 518      -0.933 -17.248  27.239  1.00  0.83           C  
ATOM   4114  C   LYS A 518      -1.766 -16.461  26.232  1.00  0.82           C  
ATOM   4115  CB  LYS A 518      -1.591 -18.600  27.520  1.00  0.81           C  
ATOM   4116  O   LYS A 518      -2.863 -16.000  26.552  1.00  0.79           O  
ATOM   4117  CG  LYS A 518      -0.843 -19.454  28.534  1.00  0.80           C  
ATOM   4118  CD  LYS A 518      -1.634 -20.701  28.906  1.00  0.78           C  
ATOM   4119  CE  LYS A 518      -0.965 -21.473  30.035  1.00  0.72           C  
ATOM   4120  NZ  LYS A 518      -1.859 -22.535  30.586  1.00  0.67           N  
ATOM   4121  N   THR A 519      -1.299 -16.208  25.022  1.00  0.78           N  
ATOM   4122  CA  THR A 519      -2.031 -15.486  23.987  1.00  0.77           C  
ATOM   4123  C   THR A 519      -2.703 -16.458  23.021  1.00  0.75           C  
ATOM   4124  CB  THR A 519      -1.102 -14.540  23.203  1.00  0.75           C  
ATOM   4125  O   THR A 519      -3.795 -16.186  22.519  1.00  0.70           O  
ATOM   4126  CG2 THR A 519      -0.758 -13.302  24.025  1.00  0.68           C  
ATOM   4127  OG1 THR A 519       0.108 -15.232  22.873  1.00  0.68           O  
ATOM   4128  N   LEU A 520      -2.114 -17.562  22.703  1.00  0.70           N  
ATOM   4129  CA  LEU A 520      -2.638 -18.574  21.792  1.00  0.69           C  
ATOM   4130  C   LEU A 520      -2.701 -19.937  22.473  1.00  0.70           C  
ATOM   4131  CB  LEU A 520      -1.773 -18.660  20.532  1.00  0.67           C  
ATOM   4132  O   LEU A 520      -1.676 -20.469  22.904  1.00  0.67           O  
ATOM   4133  CG  LEU A 520      -1.660 -17.383  19.699  1.00  0.64           C  
ATOM   4134  CD1 LEU A 520      -0.692 -17.590  18.539  1.00  0.61           C  
ATOM   4135  CD2 LEU A 520      -3.031 -16.954  19.188  1.00  0.62           C  
ATOM   4136  N   ASP A 521      -3.990 -20.364  22.701  1.00  0.69           N  
ATOM   4137  CA  ASP A 521      -4.267 -21.710  23.192  1.00  0.68           C  
ATOM   4138  C   ASP A 521      -4.471 -22.685  22.036  1.00  0.69           C  
ATOM   4139  CB  ASP A 521      -5.497 -21.707  24.102  1.00  0.65           C  
ATOM   4140  O   ASP A 521      -5.235 -22.406  21.109  1.00  0.66           O  
ATOM   4141  CG  ASP A 521      -5.729 -23.041  24.790  1.00  0.61           C  
ATOM   4142  OD1 ASP A 521      -5.101 -24.047  24.397  1.00  0.63           O  
ATOM   4143  OD2 ASP A 521      -6.550 -23.086  25.731  1.00  0.66           O  
ATOM   4144  N   LYS A 522      -3.750 -23.759  22.064  1.00  0.66           N  
ATOM   4145  CA  LYS A 522      -3.857 -24.812  21.059  1.00  0.66           C  
ATOM   4146  C   LYS A 522      -5.313 -25.204  20.826  1.00  0.67           C  
ATOM   4147  CB  LYS A 522      -3.044 -26.038  21.478  1.00  0.63           C  
ATOM   4148  O   LYS A 522      -5.666 -25.688  19.749  1.00  0.65           O  
ATOM   4149  CG  LYS A 522      -3.587 -26.750  22.708  1.00  0.60           C  
ATOM   4150  CD  LYS A 522      -2.729 -27.951  23.083  1.00  0.60           C  
ATOM   4151  CE  LYS A 522      -3.289 -28.682  24.297  1.00  0.54           C  
ATOM   4152  NZ  LYS A 522      -2.484 -29.894  24.633  1.00  0.49           N  
ATOM   4153  N   ASN A 523      -6.073 -25.110  21.798  1.00  0.65           N  
ATOM   4154  CA  ASN A 523      -7.477 -25.487  21.683  1.00  0.65           C  
ATOM   4155  C   ASN A 523      -8.238 -24.541  20.758  1.00  0.65           C  
ATOM   4156  CB  ASN A 523      -8.137 -25.526  23.063  1.00  0.60           C  
ATOM   4157  O   ASN A 523      -9.327 -24.871  20.286  1.00  0.63           O  
ATOM   4158  CG  ASN A 523      -7.489 -26.532  23.993  1.00  0.56           C  
ATOM   4159  ND2 ASN A 523      -7.268 -26.132  25.239  1.00  0.62           N  
ATOM   4160  OD1 ASN A 523      -7.190 -27.661  23.594  1.00  0.64           O  
ATOM   4161  N   ASN A 524      -7.692 -23.387  20.427  1.00  0.55           N  
ATOM   4162  CA  ASN A 524      -8.316 -22.437  19.512  1.00  0.55           C  
ATOM   4163  C   ASN A 524      -7.935 -22.723  18.062  1.00  0.54           C  
ATOM   4164  CB  ASN A 524      -7.938 -21.003  19.888  1.00  0.49           C  
ATOM   4165  O   ASN A 524      -8.230 -21.926  17.170  1.00  0.52           O  
ATOM   4166  CG  ASN A 524      -8.602 -20.541  21.170  1.00  0.46           C  
ATOM   4167  ND2 ASN A 524      -8.088 -19.462  21.749  1.00  0.45           N  
ATOM   4168  OD1 ASN A 524      -9.570 -21.148  21.636  1.00  0.48           O  
ATOM   4169  N   GLY A 525      -7.344 -23.838  17.796  1.00  0.56           N  
ATOM   4170  CA  GLY A 525      -7.085 -24.336  16.454  1.00  0.54           C  
ATOM   4171  C   GLY A 525      -5.884 -23.683  15.797  1.00  0.55           C  
ATOM   4172  O   GLY A 525      -5.570 -23.971  14.640  1.00  0.51           O  
ATOM   4173  N   TRP A 526      -5.144 -22.779  16.542  1.00  0.43           N  
ATOM   4174  CA  TRP A 526      -4.023 -22.094  15.908  1.00  0.54           C  
ATOM   4175  C   TRP A 526      -2.693 -22.628  16.429  1.00  0.44           C  
ATOM   4176  CB  TRP A 526      -4.110 -20.584  16.147  1.00  0.43           C  
ATOM   4177  O   TRP A 526      -2.438 -22.608  17.635  1.00  0.44           O  
ATOM   4178  CG  TRP A 526      -4.745 -19.824  15.022  1.00  0.43           C  
ATOM   4179  CD1 TRP A 526      -6.078 -19.755  14.724  1.00  0.40           C  
ATOM   4180  CD2 TRP A 526      -4.073 -19.029  14.041  1.00  0.39           C  
ATOM   4181  CE2 TRP A 526      -5.061 -18.506  13.178  1.00  0.32           C  
ATOM   4182  CE3 TRP A 526      -2.729 -18.708  13.808  1.00  0.30           C  
ATOM   4183  NE1 TRP A 526      -6.274 -18.964  13.616  1.00  0.28           N  
ATOM   4184  CH2 TRP A 526      -3.424 -17.379  11.892  1.00  0.24           C  
ATOM   4185  CZ2 TRP A 526      -4.746 -17.678  12.098  1.00  0.25           C  
ATOM   4186  CZ3 TRP A 526      -2.418 -17.883  12.733  1.00  0.26           C  
ATOM   4187  N   GLY A 527      -2.149 -23.813  15.783  1.00  0.65           N  
ATOM   4188  CA  GLY A 527      -0.767 -24.245  15.923  1.00  0.64           C  
ATOM   4189  C   GLY A 527      -0.607 -25.447  16.834  1.00  0.66           C  
ATOM   4190  O   GLY A 527      -1.565 -25.873  17.483  1.00  0.63           O  
ATOM   4191  N   LYS A 528       0.465 -26.127  16.651  1.00  0.70           N  
ATOM   4192  CA  LYS A 528       0.843 -27.359  17.336  1.00  0.70           C  
ATOM   4193  C   LYS A 528       0.882 -27.158  18.848  1.00  0.70           C  
ATOM   4194  CB  LYS A 528       2.202 -27.854  16.838  1.00  0.67           C  
ATOM   4195  O   LYS A 528       0.670 -28.103  19.611  1.00  0.68           O  
ATOM   4196  CG  LYS A 528       2.652 -29.164  17.468  1.00  0.64           C  
ATOM   4197  CD  LYS A 528       4.020 -29.592  16.953  1.00  0.63           C  
ATOM   4198  CE  LYS A 528       4.534 -30.825  17.683  1.00  0.57           C  
ATOM   4199  NZ  LYS A 528       5.946 -31.140  17.313  1.00  0.51           N  
ATOM   4200  N   TYR A 529       1.045 -25.889  19.354  1.00  0.73           N  
ATOM   4201  CA  TYR A 529       1.252 -25.668  20.781  1.00  0.73           C  
ATOM   4202  C   TYR A 529       0.566 -24.387  21.240  1.00  0.74           C  
ATOM   4203  CB  TYR A 529       2.748 -25.603  21.103  1.00  0.70           C  
ATOM   4204  O   TYR A 529       0.145 -23.571  20.416  1.00  0.70           O  
ATOM   4205  CG  TYR A 529       3.515 -26.831  20.675  1.00  0.67           C  
ATOM   4206  CD1 TYR A 529       3.399 -28.029  21.377  1.00  0.64           C  
ATOM   4207  CD2 TYR A 529       4.357 -26.795  19.569  1.00  0.66           C  
ATOM   4208  CE1 TYR A 529       4.105 -29.162  20.987  1.00  0.62           C  
ATOM   4209  CE2 TYR A 529       5.068 -27.923  19.170  1.00  0.63           C  
ATOM   4210  OH  TYR A 529       5.637 -30.218  19.494  1.00  0.53           O  
ATOM   4211  CZ  TYR A 529       4.936 -29.099  19.884  1.00  0.57           C  
ATOM   4212  N   SER A 530       0.415 -24.189  22.549  1.00  0.78           N  
ATOM   4213  CA  SER A 530       0.054 -22.913  23.157  1.00  0.78           C  
ATOM   4214  C   SER A 530       1.250 -21.969  23.213  1.00  0.78           C  
ATOM   4215  CB  SER A 530      -0.502 -23.129  24.566  1.00  0.76           C  
ATOM   4216  O   SER A 530       2.369 -22.393  23.508  1.00  0.77           O  
ATOM   4217  OG  SER A 530      -1.647 -23.964  24.532  1.00  0.73           O  
ATOM   4218  N   LEU A 531       0.981 -20.702  23.000  1.00  0.80           N  
ATOM   4219  CA  LEU A 531       2.019 -19.680  23.075  1.00  0.81           C  
ATOM   4220  C   LEU A 531       2.067 -19.055  24.465  1.00  0.81           C  
ATOM   4221  CB  LEU A 531       1.780 -18.594  22.023  1.00  0.79           C  
ATOM   4222  O   LEU A 531       1.099 -18.430  24.903  1.00  0.80           O  
ATOM   4223  CG  LEU A 531       2.937 -17.627  21.771  1.00  0.74           C  
ATOM   4224  CD1 LEU A 531       4.077 -18.341  21.052  1.00  0.69           C  
ATOM   4225  CD2 LEU A 531       2.462 -16.422  20.966  1.00  0.70           C  
ATOM   4226  N   TRP A 532       3.207 -19.257  25.156  1.00  0.83           N  
ATOM   4227  CA  TRP A 532       3.548 -18.584  26.405  1.00  0.85           C  
ATOM   4228  C   TRP A 532       4.316 -17.295  26.138  1.00  0.85           C  
ATOM   4229  CB  TRP A 532       4.373 -19.508  27.306  1.00  0.82           C  
ATOM   4230  O   TRP A 532       5.365 -17.313  25.489  1.00  0.83           O  
ATOM   4231  CG  TRP A 532       3.595 -20.656  27.876  1.00  0.77           C  
ATOM   4232  CD1 TRP A 532       2.355 -21.084  27.491  1.00  0.70           C  
ATOM   4233  CD2 TRP A 532       4.006 -21.522  28.938  1.00  0.72           C  
ATOM   4234  CE2 TRP A 532       2.964 -22.453  29.145  1.00  0.73           C  
ATOM   4235  CE3 TRP A 532       5.156 -21.601  29.736  1.00  0.81           C  
ATOM   4236  NE1 TRP A 532       1.970 -22.164  28.250  1.00  0.80           N  
ATOM   4237  CH2 TRP A 532       4.174 -23.508  30.885  1.00  0.76           C  
ATOM   4238  CZ2 TRP A 532       3.039 -23.453  30.118  1.00  0.78           C  
ATOM   4239  CZ3 TRP A 532       5.228 -22.597  30.704  1.00  0.77           C  
ATOM   4240  N   ASN A 533       3.809 -16.253  26.601  1.00  0.85           N  
ATOM   4241  CA  ASN A 533       4.461 -14.970  26.362  1.00  0.86           C  
ATOM   4242  C   ASN A 533       5.704 -14.803  27.231  1.00  0.86           C  
ATOM   4243  CB  ASN A 533       3.485 -13.817  26.604  1.00  0.84           C  
ATOM   4244  O   ASN A 533       5.664 -15.061  28.435  1.00  0.86           O  
ATOM   4245  CG  ASN A 533       2.460 -13.676  25.495  1.00  0.80           C  
ATOM   4246  ND2 ASN A 533       1.373 -14.432  25.593  1.00  0.78           N  
ATOM   4247  OD1 ASN A 533       2.645 -12.895  24.558  1.00  0.79           O  
ATOM   4248  N   THR A 534       6.756 -14.391  26.644  1.00  0.87           N  
ATOM   4249  CA  THR A 534       8.062 -14.207  27.267  1.00  0.87           C  
ATOM   4250  C   THR A 534       8.240 -12.765  27.733  1.00  0.88           C  
ATOM   4251  CB  THR A 534       9.200 -14.581  26.300  1.00  0.86           C  
ATOM   4252  O   THR A 534       7.582 -11.856  27.223  1.00  0.87           O  
ATOM   4253  CG2 THR A 534       9.194 -16.076  25.996  1.00  0.83           C  
ATOM   4254  OG1 THR A 534       9.037 -13.856  25.075  1.00  0.84           O  
ATOM   4255  N   ASN A 535       9.059 -12.578  28.747  1.00  0.88           N  
ATOM   4256  CA  ASN A 535       9.406 -11.283  29.323  1.00  0.89           C  
ATOM   4257  C   ASN A 535      10.504 -10.589  28.521  1.00  0.88           C  
ATOM   4258  CB  ASN A 535       9.835 -11.443  30.783  1.00  0.88           C  
ATOM   4259  O   ASN A 535      11.682 -10.923  28.656  1.00  0.87           O  
ATOM   4260  CG  ASN A 535      10.197 -10.122  31.433  1.00  0.87           C  
ATOM   4261  ND2 ASN A 535      10.609 -10.175  32.694  1.00  0.88           N  
ATOM   4262  OD1 ASN A 535      10.106  -9.063  30.807  1.00  0.87           O  
ATOM   4263  N   TRP A 536      10.318  -9.377  27.905  1.00  0.85           N  
ATOM   4264  CA  TRP A 536      11.252  -8.645  27.056  1.00  0.87           C  
ATOM   4265  C   TRP A 536      12.253  -7.861  27.898  1.00  0.85           C  
ATOM   4266  CB  TRP A 536      10.499  -7.696  26.120  1.00  0.81           C  
ATOM   4267  O   TRP A 536      13.271  -7.390  27.385  1.00  0.80           O  
ATOM   4268  CG  TRP A 536       9.540  -8.386  25.196  1.00  0.67           C  
ATOM   4269  CD1 TRP A 536       8.184  -8.489  25.343  1.00  0.58           C  
ATOM   4270  CD2 TRP A 536       9.866  -9.073  23.985  1.00  0.60           C  
ATOM   4271  CE2 TRP A 536       8.657  -9.569  23.447  1.00  0.51           C  
ATOM   4272  CE3 TRP A 536      11.063  -9.318  23.300  1.00  0.51           C  
ATOM   4273  NE1 TRP A 536       7.647  -9.199  24.294  1.00  0.51           N  
ATOM   4274  CH2 TRP A 536       9.798 -10.521  21.605  1.00  0.47           C  
ATOM   4275  CZ2 TRP A 536       8.612 -10.295  22.255  1.00  0.59           C  
ATOM   4276  CZ3 TRP A 536      11.017 -10.041  22.114  1.00  0.40           C  
ATOM   4277  N   MET A 537      11.940  -7.811  28.974  1.00  0.87           N  
ATOM   4278  CA  MET A 537      12.896  -7.133  29.845  1.00  0.87           C  
ATOM   4279  C   MET A 537      13.930  -8.115  30.386  1.00  0.87           C  
ATOM   4280  CB  MET A 537      12.174  -6.442  31.003  1.00  0.85           C  
ATOM   4281  O   MET A 537      14.899  -7.710  31.031  1.00  0.85           O  
ATOM   4282  CG  MET A 537      11.261  -5.308  30.567  1.00  0.81           C  
ATOM   4283  SD  MET A 537      12.162  -3.984  29.673  1.00  0.82           S  
ATOM   4284  CE  MET A 537      13.207  -3.347  31.013  1.00  0.76           C  
ATOM   4285  N   ASN A 538      13.635  -9.349  30.166  1.00  0.88           N  
ATOM   4286  CA  ASN A 538      14.575 -10.353  30.651  1.00  0.89           C  
ATOM   4287  C   ASN A 538      15.767 -10.507  29.711  1.00  0.89           C  
ATOM   4288  CB  ASN A 538      13.872 -11.699  30.841  1.00  0.88           C  
ATOM   4289  O   ASN A 538      15.617 -10.986  28.585  1.00  0.88           O  
ATOM   4290  CG  ASN A 538      14.780 -12.753  31.444  1.00  0.87           C  
ATOM   4291  ND2 ASN A 538      14.663 -12.959  32.751  1.00  0.87           N  
ATOM   4292  OD1 ASN A 538      15.581 -13.375  30.742  1.00  0.86           O  
ATOM   4293  N   GLY A 539      16.961 -10.062  30.138  1.00  0.88           N  
ATOM   4294  CA  GLY A 539      18.192 -10.110  29.364  1.00  0.89           C  
ATOM   4295  C   GLY A 539      18.513 -11.496  28.838  1.00  0.89           C  
ATOM   4296  O   GLY A 539      18.772 -11.668  27.645  1.00  0.89           O  
ATOM   4297  N   PRO A 540      18.463 -12.484  29.659  1.00  0.88           N  
ATOM   4298  CA  PRO A 540      18.726 -13.855  29.215  1.00  0.88           C  
ATOM   4299  C   PRO A 540      17.770 -14.313  28.116  1.00  0.89           C  
ATOM   4300  CB  PRO A 540      18.530 -14.681  30.489  1.00  0.88           C  
ATOM   4301  O   PRO A 540      18.178 -15.025  27.195  1.00  0.88           O  
ATOM   4302  CG  PRO A 540      18.983 -13.787  31.598  1.00  0.88           C  
ATOM   4303  CD  PRO A 540      18.549 -12.384  31.286  1.00  0.88           C  
ATOM   4304  N   TRP A 541      16.522 -13.901  28.094  1.00  0.88           N  
ATOM   4305  CA  TRP A 541      15.589 -14.181  27.007  1.00  0.88           C  
ATOM   4306  C   TRP A 541      16.005 -13.455  25.732  1.00  0.88           C  
ATOM   4307  CB  TRP A 541      14.166 -13.773  27.401  1.00  0.87           C  
ATOM   4308  O   TRP A 541      16.065 -14.058  24.658  1.00  0.87           O  
ATOM   4309  CG  TRP A 541      13.200 -13.750  26.255  1.00  0.84           C  
ATOM   4310  CD1 TRP A 541      12.586 -12.654  25.717  1.00  0.80           C  
ATOM   4311  CD2 TRP A 541      12.733 -14.879  25.509  1.00  0.82           C  
ATOM   4312  CE2 TRP A 541      11.837 -14.392  24.532  1.00  0.84           C  
ATOM   4313  CE3 TRP A 541      12.987 -16.255  25.572  1.00  0.86           C  
ATOM   4314  NE1 TRP A 541      11.765 -13.033  24.680  1.00  0.85           N  
ATOM   4315  CH2 TRP A 541      11.459 -16.578  23.706  1.00  0.82           C  
ATOM   4316  CZ2 TRP A 541      11.193 -15.235  23.623  1.00  0.83           C  
ATOM   4317  CZ3 TRP A 541      12.345 -17.093  24.667  1.00  0.83           C  
ATOM   4318  N   GLN A 542      16.411 -12.215  25.866  1.00  0.88           N  
ATOM   4319  CA  GLN A 542      16.869 -11.446  24.714  1.00  0.89           C  
ATOM   4320  C   GLN A 542      18.107 -12.080  24.087  1.00  0.89           C  
ATOM   4321  CB  GLN A 542      17.166 -10.000  25.116  1.00  0.88           C  
ATOM   4322  O   GLN A 542      18.176 -12.245  22.867  1.00  0.88           O  
ATOM   4323  CG  GLN A 542      15.930  -9.207  25.517  1.00  0.86           C  
ATOM   4324  CD  GLN A 542      16.243  -7.759  25.845  1.00  0.85           C  
ATOM   4325  NE2 GLN A 542      15.237  -7.026  26.309  1.00  0.84           N  
ATOM   4326  OE1 GLN A 542      17.379  -7.303  25.682  1.00  0.85           O  
ATOM   4327  N   ASP A 543      19.004 -12.525  24.937  1.00  0.88           N  
ATOM   4328  CA  ASP A 543      20.223 -13.178  24.469  1.00  0.88           C  
ATOM   4329  C   ASP A 543      19.907 -14.510  23.792  1.00  0.88           C  
ATOM   4330  CB  ASP A 543      21.195 -13.396  25.630  1.00  0.88           C  
ATOM   4331  O   ASP A 543      20.471 -14.829  22.744  1.00  0.88           O  
ATOM   4332  CG  ASP A 543      21.780 -12.100  26.164  1.00  0.88           C  
ATOM   4333  OD1 ASP A 543      21.819 -11.096  25.421  1.00  0.88           O  
ATOM   4334  OD2 ASP A 543      22.210 -12.084  27.338  1.00  0.87           O  
ATOM   4335  N   TYR A 544      19.001 -15.157  24.343  1.00  0.86           N  
ATOM   4336  CA  TYR A 544      18.574 -16.433  23.780  1.00  0.87           C  
ATOM   4337  C   TYR A 544      17.975 -16.244  22.391  1.00  0.87           C  
ATOM   4338  CB  TYR A 544      17.554 -17.112  24.700  1.00  0.86           C  
ATOM   4339  O   TYR A 544      18.400 -16.892  21.432  1.00  0.86           O  
ATOM   4340  CG  TYR A 544      17.026 -18.419  24.160  1.00  0.85           C  
ATOM   4341  CD1 TYR A 544      17.669 -19.622  24.444  1.00  0.84           C  
ATOM   4342  CD2 TYR A 544      15.885 -18.454  23.366  1.00  0.84           C  
ATOM   4343  CE1 TYR A 544      17.187 -20.829  23.948  1.00  0.83           C  
ATOM   4344  CE2 TYR A 544      15.394 -19.655  22.865  1.00  0.84           C  
ATOM   4345  OH  TYR A 544      15.570 -22.028  22.667  1.00  0.80           O  
ATOM   4346  CZ  TYR A 544      16.051 -20.836  23.161  1.00  0.81           C  
ATOM   4347  N   ILE A 545      17.045 -15.322  22.149  1.00  0.88           N  
ATOM   4348  CA  ILE A 545      16.331 -15.169  20.885  1.00  0.88           C  
ATOM   4349  C   ILE A 545      17.253 -14.537  19.845  1.00  0.88           C  
ATOM   4350  CB  ILE A 545      15.053 -14.318  21.058  1.00  0.86           C  
ATOM   4351  O   ILE A 545      17.250 -14.939  18.679  1.00  0.87           O  
ATOM   4352  CG1 ILE A 545      14.129 -14.491  19.847  1.00  0.81           C  
ATOM   4353  CG2 ILE A 545      15.411 -12.844  21.267  1.00  0.80           C  
ATOM   4354  CD1 ILE A 545      13.725 -15.935  19.578  1.00  0.77           C  
ATOM   4355  N   VAL A 546      18.155 -13.647  20.246  1.00  0.88           N  
ATOM   4356  CA  VAL A 546      19.155 -13.087  19.344  1.00  0.88           C  
ATOM   4357  C   VAL A 546      20.092 -14.192  18.861  1.00  0.89           C  
ATOM   4358  CB  VAL A 546      19.966 -11.960  20.023  1.00  0.88           C  
ATOM   4359  O   VAL A 546      20.414 -14.267  17.673  1.00  0.88           O  
ATOM   4360  CG1 VAL A 546      21.176 -11.578  19.174  1.00  0.87           C  
ATOM   4361  CG2 VAL A 546      19.078 -10.742  20.273  1.00  0.86           C  
ATOM   4362  N   ASN A 547      20.476 -15.096  19.737  1.00  0.88           N  
ATOM   4363  CA  ASN A 547      21.280 -16.247  19.342  1.00  0.88           C  
ATOM   4364  C   ASN A 547      20.529 -17.149  18.367  1.00  0.88           C  
ATOM   4365  CB  ASN A 547      21.718 -17.044  20.573  1.00  0.86           C  
ATOM   4366  O   ASN A 547      21.105 -17.630  17.390  1.00  0.87           O  
ATOM   4367  CG  ASN A 547      22.554 -18.257  20.217  1.00  0.81           C  
ATOM   4368  ND2 ASN A 547      22.001 -19.444  20.437  1.00  0.78           N  
ATOM   4369  OD1 ASN A 547      23.688 -18.129  19.748  1.00  0.78           O  
ATOM   4370  N   GLN A 548      19.232 -17.334  18.568  1.00  0.87           N  
ATOM   4371  CA  GLN A 548      18.422 -18.116  17.640  1.00  0.87           C  
ATOM   4372  C   GLN A 548      18.307 -17.418  16.288  1.00  0.87           C  
ATOM   4373  CB  GLN A 548      17.030 -18.367  18.222  1.00  0.86           C  
ATOM   4374  O   GLN A 548      18.428 -18.057  15.241  1.00  0.86           O  
ATOM   4375  CG  GLN A 548      17.032 -19.248  19.463  1.00  0.86           C  
ATOM   4376  CD  GLN A 548      17.742 -20.570  19.243  1.00  0.85           C  
ATOM   4377  NE2 GLN A 548      18.456 -21.037  20.263  1.00  0.84           N  
ATOM   4378  OE1 GLN A 548      17.650 -21.168  18.167  1.00  0.84           O  
ATOM   4379  N   MET A 549      18.210 -16.137  16.238  1.00  0.89           N  
ATOM   4380  CA  MET A 549      18.204 -15.342  15.013  1.00  0.89           C  
ATOM   4381  C   MET A 549      19.530 -15.473  14.273  1.00  0.89           C  
ATOM   4382  CB  MET A 549      17.923 -13.872  15.328  1.00  0.88           C  
ATOM   4383  O   MET A 549      19.552 -15.603  13.047  1.00  0.89           O  
ATOM   4384  CG  MET A 549      16.503 -13.607  15.803  1.00  0.87           C  
ATOM   4385  SD  MET A 549      16.241 -11.858  16.292  1.00  0.89           S  
ATOM   4386  CE  MET A 549      16.162 -11.077  14.656  1.00  0.83           C  
ATOM   4387  N   GLN A 550      20.630 -15.511  14.990  1.00  0.89           N  
ATOM   4388  CA  GLN A 550      21.952 -15.699  14.403  1.00  0.89           C  
ATOM   4389  C   GLN A 550      22.085 -17.085  13.779  1.00  0.89           C  
ATOM   4390  CB  GLN A 550      23.043 -15.490  15.455  1.00  0.88           C  
ATOM   4391  O   GLN A 550      22.554 -17.220  12.647  1.00  0.89           O  
ATOM   4392  CG  GLN A 550      24.457 -15.554  14.895  1.00  0.82           C  
ATOM   4393  CD  GLN A 550      25.505 -15.105  15.896  1.00  0.79           C  
ATOM   4394  NE2 GLN A 550      26.771 -15.163  15.496  1.00  0.73           N  
ATOM   4395  OE1 GLN A 550      25.180 -14.707  17.019  1.00  0.78           O  
ATOM   4396  N   ILE A 551      21.593 -18.095  14.493  1.00  0.87           N  
ATOM   4397  CA  ILE A 551      21.605 -19.459  13.976  1.00  0.87           C  
ATOM   4398  C   ILE A 551      20.801 -19.528  12.680  1.00  0.88           C  
ATOM   4399  CB  ILE A 551      21.042 -20.460  15.010  1.00  0.86           C  
ATOM   4400  O   ILE A 551      21.241 -20.133  11.700  1.00  0.87           O  
ATOM   4401  CG1 ILE A 551      22.009 -20.611  16.190  1.00  0.85           C  
ATOM   4402  CG2 ILE A 551      20.763 -21.815  14.353  1.00  0.85           C  
ATOM   4403  CD1 ILE A 551      21.407 -21.313  17.399  1.00  0.83           C  
ATOM   4404  N   VAL A 552      19.665 -18.856  12.573  1.00  0.90           N  
ATOM   4405  CA  VAL A 552      18.857 -18.797  11.359  1.00  0.90           C  
ATOM   4406  C   VAL A 552      19.619 -18.048  10.268  1.00  0.90           C  
ATOM   4407  CB  VAL A 552      17.492 -18.120  11.617  1.00  0.90           C  
ATOM   4408  O   VAL A 552      19.742 -18.535   9.142  1.00  0.90           O  
ATOM   4409  CG1 VAL A 552      16.761 -17.860  10.302  1.00  0.89           C  
ATOM   4410  CG2 VAL A 552      16.638 -18.980  12.546  1.00  0.88           C  
ATOM   4411  N   ARG A 553      20.186 -16.923  10.532  1.00  0.90           N  
ATOM   4412  CA  ARG A 553      20.947 -16.115   9.584  1.00  0.90           C  
ATOM   4413  C   ARG A 553      22.093 -16.917   8.977  1.00  0.90           C  
ATOM   4414  CB  ARG A 553      21.491 -14.857  10.265  1.00  0.90           C  
ATOM   4415  O   ARG A 553      22.360 -16.819   7.778  1.00  0.89           O  
ATOM   4416  CG  ARG A 553      22.275 -13.944   9.336  1.00  0.87           C  
ATOM   4417  CD  ARG A 553      23.085 -12.914  10.110  1.00  0.85           C  
ATOM   4418  NE  ARG A 553      24.177 -13.535  10.854  1.00  0.84           N  
ATOM   4419  NH1 ARG A 553      24.532 -11.726  12.246  1.00  0.78           N  
ATOM   4420  NH2 ARG A 553      25.816 -13.613  12.461  1.00  0.76           N  
ATOM   4421  CZ  ARG A 553      24.839 -12.956  11.852  1.00  0.83           C  
ATOM   4422  N   ASP A 554      22.773 -17.705   9.798  1.00  0.88           N  
ATOM   4423  CA  ASP A 554      23.976 -18.422   9.386  1.00  0.89           C  
ATOM   4424  C   ASP A 554      23.622 -19.689   8.610  1.00  0.88           C  
ATOM   4425  CB  ASP A 554      24.836 -18.773  10.602  1.00  0.88           C  
ATOM   4426  O   ASP A 554      24.468 -20.254   7.913  1.00  0.88           O  
ATOM   4427  CG  ASP A 554      25.445 -17.552  11.269  1.00  0.89           C  
ATOM   4428  OD1 ASP A 554      25.443 -16.460  10.661  1.00  0.89           O  
ATOM   4429  OD2 ASP A 554      25.933 -17.685  12.413  1.00  0.88           O  
ATOM   4430  N   ASN A 555      22.305 -20.125   8.664  1.00  0.89           N  
ATOM   4431  CA  ASN A 555      21.949 -21.426   8.107  1.00  0.89           C  
ATOM   4432  C   ASN A 555      20.852 -21.303   7.053  1.00  0.89           C  
ATOM   4433  CB  ASN A 555      21.513 -22.384   9.217  1.00  0.88           C  
ATOM   4434  O   ASN A 555      20.516 -22.281   6.384  1.00  0.87           O  
ATOM   4435  CG  ASN A 555      22.684 -22.924  10.015  1.00  0.87           C  
ATOM   4436  ND2 ASN A 555      23.003 -22.262  11.121  1.00  0.87           N  
ATOM   4437  OD1 ASN A 555      23.297 -23.927   9.640  1.00  0.86           O  
ATOM   4438  N   MET A 556      20.262 -20.053   6.849  1.00  0.92           N  
ATOM   4439  CA  MET A 556      19.166 -19.824   5.912  1.00  0.92           C  
ATOM   4440  C   MET A 556      19.418 -18.574   5.075  1.00  0.92           C  
ATOM   4441  CB  MET A 556      17.838 -19.693   6.659  1.00  0.91           C  
ATOM   4442  O   MET A 556      19.955 -17.584   5.576  1.00  0.91           O  
ATOM   4443  CG  MET A 556      17.476 -20.918   7.484  1.00  0.90           C  
ATOM   4444  SD  MET A 556      17.274 -22.424   6.455  1.00  0.91           S  
ATOM   4445  CE  MET A 556      15.765 -21.990   5.546  1.00  0.86           C  
ATOM   4446  N   PRO A 557      19.092 -18.503   3.810  1.00  0.93           N  
ATOM   4447  CA  PRO A 557      19.437 -17.410   2.897  1.00  0.94           C  
ATOM   4448  C   PRO A 557      18.424 -16.268   2.935  1.00  0.93           C  
ATOM   4449  CB  PRO A 557      19.445 -18.088   1.525  1.00  0.93           C  
ATOM   4450  O   PRO A 557      18.020 -15.761   1.885  1.00  0.92           O  
ATOM   4451  CG  PRO A 557      18.394 -19.146   1.614  1.00  0.92           C  
ATOM   4452  CD  PRO A 557      18.395 -19.702   3.009  1.00  0.91           C  
ATOM   4453  N   PHE A 558      17.932 -15.840   4.119  1.00  0.94           N  
ATOM   4454  CA  PHE A 558      17.031 -14.709   4.310  1.00  0.94           C  
ATOM   4455  C   PHE A 558      17.795 -13.392   4.245  1.00  0.93           C  
ATOM   4456  CB  PHE A 558      16.299 -14.825   5.651  1.00  0.94           C  
ATOM   4457  O   PHE A 558      18.969 -13.329   4.616  1.00  0.92           O  
ATOM   4458  CG  PHE A 558      15.398 -16.026   5.748  1.00  0.94           C  
ATOM   4459  CD1 PHE A 558      14.347 -16.199   4.855  1.00  0.92           C  
ATOM   4460  CD2 PHE A 558      15.602 -16.984   6.733  1.00  0.92           C  
ATOM   4461  CE1 PHE A 558      13.511 -17.310   4.943  1.00  0.92           C  
ATOM   4462  CE2 PHE A 558      14.771 -18.097   6.827  1.00  0.92           C  
ATOM   4463  CZ  PHE A 558      13.726 -18.258   5.931  1.00  0.92           C  
ATOM   4464  N   ASP A 559      17.105 -12.332   3.834  1.00  0.93           N  
ATOM   4465  CA  ASP A 559      17.698 -11.004   3.713  1.00  0.92           C  
ATOM   4466  C   ASP A 559      17.265 -10.102   4.867  1.00  0.91           C  
ATOM   4467  CB  ASP A 559      17.316 -10.366   2.375  1.00  0.92           C  
ATOM   4468  O   ASP A 559      17.758  -8.981   5.004  1.00  0.88           O  
ATOM   4469  CG  ASP A 559      17.952 -11.061   1.184  1.00  0.90           C  
ATOM   4470  OD1 ASP A 559      19.112 -11.514   1.290  1.00  0.89           O  
ATOM   4471  OD2 ASP A 559      17.289 -11.153   0.129  1.00  0.89           O  
ATOM   4472  N   GLY A 560      16.394 -10.578   5.626  1.00  0.90           N  
ATOM   4473  CA  GLY A 560      15.915  -9.817   6.769  1.00  0.90           C  
ATOM   4474  C   GLY A 560      14.893 -10.569   7.601  1.00  0.90           C  
ATOM   4475  O   GLY A 560      14.709 -11.775   7.426  1.00  0.89           O  
ATOM   4476  N   TRP A 561      14.268  -9.834   8.532  1.00  0.89           N  
ATOM   4477  CA  TRP A 561      13.330 -10.364   9.516  1.00  0.90           C  
ATOM   4478  C   TRP A 561      12.004  -9.613   9.465  1.00  0.88           C  
ATOM   4479  CB  TRP A 561      13.925 -10.280  10.925  1.00  0.88           C  
ATOM   4480  O   TRP A 561      11.982  -8.390   9.309  1.00  0.85           O  
ATOM   4481  CG  TRP A 561      15.176 -11.086  11.107  1.00  0.82           C  
ATOM   4482  CD1 TRP A 561      16.465 -10.638  11.015  1.00  0.75           C  
ATOM   4483  CD2 TRP A 561      15.256 -12.482  11.408  1.00  0.78           C  
ATOM   4484  CE2 TRP A 561      16.627 -12.815  11.485  1.00  0.82           C  
ATOM   4485  CE3 TRP A 561      14.302 -13.485  11.622  1.00  0.83           C  
ATOM   4486  NE1 TRP A 561      17.342 -11.673  11.241  1.00  0.83           N  
ATOM   4487  CH2 TRP A 561      16.111 -15.073  11.971  1.00  0.78           C  
ATOM   4488  CZ2 TRP A 561      17.066 -14.111  11.767  1.00  0.80           C  
ATOM   4489  CZ3 TRP A 561      14.741 -14.774  11.902  1.00  0.80           C  
ATOM   4490  N   HIS A 562      10.983 -10.304   9.503  1.00  0.89           N  
ATOM   4491  CA  HIS A 562       9.712  -9.820  10.029  1.00  0.88           C  
ATOM   4492  C   HIS A 562       9.464 -10.344  11.440  1.00  0.88           C  
ATOM   4493  CB  HIS A 562       8.560 -10.228   9.108  1.00  0.88           C  
ATOM   4494  O   HIS A 562       9.341 -11.554  11.644  1.00  0.86           O  
ATOM   4495  CG  HIS A 562       7.229  -9.704   9.544  1.00  0.85           C  
ATOM   4496  CD2 HIS A 562       6.900  -8.772  10.469  1.00  0.83           C  
ATOM   4497  ND1 HIS A 562       6.041 -10.151   9.007  1.00  0.82           N  
ATOM   4498  CE1 HIS A 562       5.036  -9.513   9.585  1.00  0.82           C  
ATOM   4499  NE2 HIS A 562       5.530  -8.671  10.476  1.00  0.81           N  
ATOM   4500  N   ILE A 563       9.468  -9.407  12.330  1.00  0.87           N  
ATOM   4501  CA  ILE A 563       9.279  -9.707  13.745  1.00  0.86           C  
ATOM   4502  C   ILE A 563       7.838  -9.403  14.149  1.00  0.85           C  
ATOM   4503  CB  ILE A 563      10.263  -8.908  14.628  1.00  0.84           C  
ATOM   4504  O   ILE A 563       7.365  -8.276  13.984  1.00  0.83           O  
ATOM   4505  CG1 ILE A 563      11.703  -9.118  14.148  1.00  0.79           C  
ATOM   4506  CG2 ILE A 563      10.113  -9.307  16.100  1.00  0.78           C  
ATOM   4507  CD1 ILE A 563      12.191 -10.556  14.263  1.00  0.77           C  
ATOM   4508  N   ASP A 564       7.148 -10.342  14.603  1.00  0.83           N  
ATOM   4509  CA  ASP A 564       5.741 -10.284  14.985  1.00  0.83           C  
ATOM   4510  C   ASP A 564       5.578 -10.400  16.499  1.00  0.82           C  
ATOM   4511  CB  ASP A 564       4.948 -11.389  14.285  1.00  0.81           C  
ATOM   4512  O   ASP A 564       6.560 -10.581  17.222  1.00  0.80           O  
ATOM   4513  CG  ASP A 564       3.466 -11.076  14.174  1.00  0.78           C  
ATOM   4514  OD1 ASP A 564       3.035  -9.995  14.629  1.00  0.77           O  
ATOM   4515  OD2 ASP A 564       2.722 -11.921  13.630  1.00  0.78           O  
ATOM   4516  N   MET A 565       4.329 -10.113  16.988  1.00  0.80           N  
ATOM   4517  CA  MET A 565       3.831 -10.202  18.358  1.00  0.79           C  
ATOM   4518  C   MET A 565       4.506  -9.166  19.251  1.00  0.79           C  
ATOM   4519  CB  MET A 565       4.057 -11.605  18.923  1.00  0.77           C  
ATOM   4520  O   MET A 565       4.792  -9.438  20.418  1.00  0.75           O  
ATOM   4521  CG  MET A 565       3.267 -12.689  18.207  1.00  0.74           C  
ATOM   4522  SD  MET A 565       3.262 -14.278  19.125  1.00  0.70           S  
ATOM   4523  CE  MET A 565       2.321 -13.793  20.599  1.00  0.65           C  
ATOM   4524  N   PHE A 566       4.671  -7.832  18.757  1.00  0.77           N  
ATOM   4525  CA  PHE A 566       5.123  -6.643  19.470  1.00  0.76           C  
ATOM   4526  C   PHE A 566       3.963  -5.976  20.199  1.00  0.75           C  
ATOM   4527  CB  PHE A 566       5.775  -5.650  18.502  1.00  0.73           C  
ATOM   4528  O   PHE A 566       4.107  -4.871  20.727  1.00  0.69           O  
ATOM   4529  CG  PHE A 566       7.170  -6.034  18.088  1.00  0.70           C  
ATOM   4530  CD1 PHE A 566       8.210  -6.028  19.009  1.00  0.68           C  
ATOM   4531  CD2 PHE A 566       7.440  -6.402  16.776  1.00  0.69           C  
ATOM   4532  CE1 PHE A 566       9.502  -6.383  18.628  1.00  0.67           C  
ATOM   4533  CE2 PHE A 566       8.729  -6.757  16.388  1.00  0.65           C  
ATOM   4534  CZ  PHE A 566       9.758  -6.746  17.315  1.00  0.66           C  
ATOM   4535  N   GLY A 567       2.983  -6.629  20.406  1.00  0.74           N  
ATOM   4536  CA  GLY A 567       1.847  -5.989  21.048  1.00  0.74           C  
ATOM   4537  C   GLY A 567       2.004  -5.863  22.552  1.00  0.75           C  
ATOM   4538  O   GLY A 567       2.732  -6.640  23.172  1.00  0.71           O  
ATOM   4539  N   ASP A 568       1.376  -4.807  23.141  1.00  0.74           N  
ATOM   4540  CA  ASP A 568       1.327  -4.551  24.578  1.00  0.76           C  
ATOM   4541  C   ASP A 568       0.517  -5.627  25.299  1.00  0.77           C  
ATOM   4542  CB  ASP A 568       0.732  -3.169  24.856  1.00  0.69           C  
ATOM   4543  O   ASP A 568      -0.696  -5.732  25.107  1.00  0.73           O  
ATOM   4544  CG  ASP A 568       0.687  -2.830  26.336  1.00  0.65           C  
ATOM   4545  OD1 ASP A 568       1.220  -3.608  27.156  1.00  0.69           O  
ATOM   4546  OD2 ASP A 568       0.111  -1.777  26.685  1.00  0.75           O  
ATOM   4547  N   PRO A 569       1.067  -6.456  26.062  1.00  0.80           N  
ATOM   4548  CA  PRO A 569       0.316  -7.467  26.810  1.00  0.81           C  
ATOM   4549  C   PRO A 569      -0.464  -6.875  27.982  1.00  0.82           C  
ATOM   4550  CB  PRO A 569       1.406  -8.421  27.306  1.00  0.79           C  
ATOM   4551  O   PRO A 569      -1.190  -7.595  28.672  1.00  0.79           O  
ATOM   4552  CG  PRO A 569       2.599  -7.551  27.536  1.00  0.79           C  
ATOM   4553  CD  PRO A 569       2.616  -6.476  26.488  1.00  0.78           C  
ATOM   4554  N   GLY A 570      -0.349  -5.504  28.225  1.00  0.84           N  
ATOM   4555  CA  GLY A 570      -0.800  -4.866  29.452  1.00  0.85           C  
ATOM   4556  C   GLY A 570       0.133  -5.100  30.624  1.00  0.85           C  
ATOM   4557  O   GLY A 570       1.263  -5.559  30.443  1.00  0.84           O  
ATOM   4558  N   ASN A 571      -0.355  -4.623  31.837  1.00  0.86           N  
ATOM   4559  CA  ASN A 571       0.426  -4.944  33.027  1.00  0.88           C  
ATOM   4560  C   ASN A 571       0.503  -6.451  33.257  1.00  0.87           C  
ATOM   4561  CB  ASN A 571      -0.159  -4.248  34.257  1.00  0.85           C  
ATOM   4562  O   ASN A 571      -0.519  -7.139  33.235  1.00  0.85           O  
ATOM   4563  CG  ASN A 571      -0.091  -2.737  34.161  1.00  0.80           C  
ATOM   4564  ND2 ASN A 571      -0.723  -2.053  35.108  1.00  0.83           N  
ATOM   4565  OD1 ASN A 571       0.524  -2.188  33.243  1.00  0.80           O  
ATOM   4566  N   LYS A 572       1.705  -6.924  33.485  1.00  0.90           N  
ATOM   4567  CA  LYS A 572       1.997  -8.327  33.767  1.00  0.91           C  
ATOM   4568  C   LYS A 572       2.963  -8.462  34.940  1.00  0.91           C  
ATOM   4569  CB  LYS A 572       2.577  -9.013  32.529  1.00  0.90           C  
ATOM   4570  O   LYS A 572       3.354  -7.463  35.548  1.00  0.90           O  
ATOM   4571  CG  LYS A 572       1.618  -9.075  31.349  1.00  0.91           C  
ATOM   4572  CD  LYS A 572       0.413  -9.956  31.654  1.00  0.89           C  
ATOM   4573  CE  LYS A 572      -0.652  -9.841  30.573  1.00  0.88           C  
ATOM   4574  NZ  LYS A 572      -1.829  -9.045  31.036  1.00  0.87           N  
ATOM   4575  N   TYR A 573       3.300  -9.666  35.344  1.00  0.91           N  
ATOM   4576  CA  TYR A 573       4.243  -9.948  36.420  1.00  0.92           C  
ATOM   4577  C   TYR A 573       5.417 -10.777  35.913  1.00  0.92           C  
ATOM   4578  CB  TYR A 573       3.544 -10.682  37.569  1.00  0.92           C  
ATOM   4579  O   TYR A 573       5.272 -11.559  34.971  1.00  0.91           O  
ATOM   4580  CG  TYR A 573       2.438  -9.884  38.215  1.00  0.92           C  
ATOM   4581  CD1 TYR A 573       2.674  -9.132  39.363  1.00  0.91           C  
ATOM   4582  CD2 TYR A 573       1.154  -9.882  37.679  1.00  0.91           C  
ATOM   4583  CE1 TYR A 573       1.657  -8.397  39.963  1.00  0.91           C  
ATOM   4584  CE2 TYR A 573       0.130  -9.151  38.271  1.00  0.91           C  
ATOM   4585  OH  TYR A 573      -0.621  -7.686  40.000  1.00  0.89           O  
ATOM   4586  CZ  TYR A 573       0.390  -8.412  39.410  1.00  0.91           C  
ATOM   4587  N   ASP A 574       6.633 -10.609  36.528  1.00  0.90           N  
ATOM   4588  CA  ASP A 574       7.781 -11.481  36.301  1.00  0.91           C  
ATOM   4589  C   ASP A 574       7.721 -12.713  37.202  1.00  0.90           C  
ATOM   4590  CB  ASP A 574       9.087 -10.721  36.536  1.00  0.90           C  
ATOM   4591  O   ASP A 574       6.799 -12.855  38.007  1.00  0.89           O  
ATOM   4592  CG  ASP A 574       9.358 -10.445  38.005  1.00  0.88           C  
ATOM   4593  OD1 ASP A 574       8.609 -10.952  38.868  1.00  0.87           O  
ATOM   4594  OD2 ASP A 574      10.326  -9.712  38.301  1.00  0.88           O  
ATOM   4595  N   SER A 575       8.737 -13.621  37.197  1.00  0.90           N  
ATOM   4596  CA  SER A 575       8.821 -14.873  37.943  1.00  0.91           C  
ATOM   4597  C   SER A 575       9.033 -14.616  39.431  1.00  0.90           C  
ATOM   4598  CB  SER A 575       9.953 -15.746  37.401  1.00  0.90           C  
ATOM   4599  O   SER A 575       8.894 -15.528  40.250  1.00  0.89           O  
ATOM   4600  OG  SER A 575      11.204 -15.094  37.547  1.00  0.88           O  
ATOM   4601  N   ASN A 576       9.326 -13.349  39.834  1.00  0.92           N  
ATOM   4602  CA  ASN A 576       9.491 -12.975  41.234  1.00  0.93           C  
ATOM   4603  C   ASN A 576       8.218 -12.353  41.802  1.00  0.92           C  
ATOM   4604  CB  ASN A 576      10.670 -12.014  41.399  1.00  0.91           C  
ATOM   4605  O   ASN A 576       8.144 -12.060  42.996  1.00  0.91           O  
ATOM   4606  CG  ASN A 576      11.991 -12.636  40.990  1.00  0.88           C  
ATOM   4607  ND2 ASN A 576      12.681 -11.999  40.052  1.00  0.89           N  
ATOM   4608  OD1 ASN A 576      12.388 -13.680  41.514  1.00  0.87           O  
ATOM   4609  N   GLY A 577       7.161 -12.151  41.000  1.00  0.92           N  
ATOM   4610  CA  GLY A 577       5.901 -11.533  41.380  1.00  0.93           C  
ATOM   4611  C   GLY A 577       5.954 -10.017  41.371  1.00  0.92           C  
ATOM   4612  O   GLY A 577       5.106  -9.358  41.977  1.00  0.91           O  
ATOM   4613  N   ASN A 578       7.048  -9.435  40.725  1.00  0.93           N  
ATOM   4614  CA  ASN A 578       7.085  -7.997  40.481  1.00  0.93           C  
ATOM   4615  C   ASN A 578       6.204  -7.607  39.298  1.00  0.93           C  
ATOM   4616  CB  ASN A 578       8.523  -7.529  40.248  1.00  0.93           C  
ATOM   4617  O   ASN A 578       6.261  -8.237  38.240  1.00  0.93           O  
ATOM   4618  CG  ASN A 578       9.478  -8.025  41.316  1.00  0.90           C  
ATOM   4619  ND2 ASN A 578      10.521  -8.732  40.897  1.00  0.91           N  
ATOM   4620  OD1 ASN A 578       9.279  -7.777  42.508  1.00  0.90           O  
ATOM   4621  N   GLU A 579       5.390  -6.562  39.394  1.00  0.93           N  
ATOM   4622  CA  GLU A 579       4.603  -6.011  38.295  1.00  0.93           C  
ATOM   4623  C   GLU A 579       5.495  -5.307  37.276  1.00  0.91           C  
ATOM   4624  CB  GLU A 579       3.544  -5.042  38.825  1.00  0.92           C  
ATOM   4625  O   GLU A 579       6.295  -4.441  37.638  1.00  0.89           O  
ATOM   4626  CG  GLU A 579       2.521  -4.617  37.781  1.00  0.90           C  
ATOM   4627  CD  GLU A 579       1.442  -3.701  38.336  1.00  0.88           C  
ATOM   4628  OE1 GLU A 579       1.327  -3.581  39.577  1.00  0.89           O  
ATOM   4629  OE2 GLU A 579       0.706  -3.098  37.523  1.00  0.90           O  
ATOM   4630  N   LEU A 580       5.323  -5.725  36.058  1.00  0.91           N  
ATOM   4631  CA  LEU A 580       5.883  -5.069  34.881  1.00  0.91           C  
ATOM   4632  C   LEU A 580       4.824  -4.235  34.168  1.00  0.90           C  
ATOM   4633  CB  LEU A 580       6.467  -6.105  33.917  1.00  0.90           C  
ATOM   4634  O   LEU A 580       3.871  -4.782  33.607  1.00  0.87           O  
ATOM   4635  CG  LEU A 580       7.512  -7.059  34.499  1.00  0.89           C  
ATOM   4636  CD1 LEU A 580       7.974  -8.051  33.437  1.00  0.87           C  
ATOM   4637  CD2 LEU A 580       8.696  -6.278  35.060  1.00  0.87           C  
ATOM   4638  N   SER A 581       4.985  -2.850  34.244  1.00  0.89           N  
ATOM   4639  CA  SER A 581       4.069  -1.948  33.554  1.00  0.89           C  
ATOM   4640  C   SER A 581       4.189  -2.092  32.040  1.00  0.88           C  
ATOM   4641  CB  SER A 581       4.337  -0.498  33.959  1.00  0.88           C  
ATOM   4642  O   SER A 581       5.261  -2.413  31.525  1.00  0.87           O  
ATOM   4643  OG  SER A 581       5.606  -0.072  33.495  1.00  0.88           O  
ATOM   4644  N   SER A 582       3.134  -1.836  31.314  1.00  0.86           N  
ATOM   4645  CA  SER A 582       3.108  -1.792  29.856  1.00  0.86           C  
ATOM   4646  C   SER A 582       4.243  -0.932  29.309  1.00  0.85           C  
ATOM   4647  CB  SER A 582       1.766  -1.254  29.359  1.00  0.83           C  
ATOM   4648  O   SER A 582       4.921  -1.323  28.356  1.00  0.84           O  
ATOM   4649  OG  SER A 582       1.753  -1.162  27.945  1.00  0.75           O  
ATOM   4650  N   SER A 583       4.583   0.164  29.936  1.00  0.84           N  
ATOM   4651  CA  SER A 583       5.646   1.058  29.487  1.00  0.85           C  
ATOM   4652  C   SER A 583       7.019   0.421  29.671  1.00  0.85           C  
ATOM   4653  CB  SER A 583       5.585   2.386  30.244  1.00  0.83           C  
ATOM   4654  O   SER A 583       7.915   0.616  28.847  1.00  0.83           O  
ATOM   4655  OG  SER A 583       5.668   2.172  31.642  1.00  0.78           O  
ATOM   4656  N   LEU A 584       7.167  -0.256  30.762  1.00  0.86           N  
ATOM   4657  CA  LEU A 584       8.403  -0.997  30.990  1.00  0.86           C  
ATOM   4658  C   LEU A 584       8.567  -2.110  29.960  1.00  0.86           C  
ATOM   4659  CB  LEU A 584       8.421  -1.586  32.403  1.00  0.84           C  
ATOM   4660  O   LEU A 584       9.634  -2.252  29.359  1.00  0.84           O  
ATOM   4661  CG  LEU A 584       9.690  -2.340  32.806  1.00  0.80           C  
ATOM   4662  CD1 LEU A 584      10.886  -1.394  32.821  1.00  0.76           C  
ATOM   4663  CD2 LEU A 584       9.508  -3.002  34.168  1.00  0.76           C  
ATOM   4664  N   LEU A 585       7.543  -2.880  29.640  1.00  0.87           N  
ATOM   4665  CA  LEU A 585       7.546  -3.954  28.653  1.00  0.87           C  
ATOM   4666  C   LEU A 585       7.804  -3.405  27.254  1.00  0.86           C  
ATOM   4667  CB  LEU A 585       6.215  -4.710  28.680  1.00  0.86           C  
ATOM   4668  O   LEU A 585       8.613  -3.957  26.505  1.00  0.83           O  
ATOM   4669  CG  LEU A 585       5.948  -5.568  29.917  1.00  0.86           C  
ATOM   4670  CD1 LEU A 585       4.527  -6.121  29.882  1.00  0.84           C  
ATOM   4671  CD2 LEU A 585       6.965  -6.700  30.013  1.00  0.84           C  
ATOM   4672  N   ALA A 586       7.302  -2.194  26.928  1.00  0.84           N  
ATOM   4673  CA  ALA A 586       7.588  -1.492  25.679  1.00  0.84           C  
ATOM   4674  C   ALA A 586       9.056  -1.082  25.604  1.00  0.84           C  
ATOM   4675  CB  ALA A 586       6.688  -0.266  25.540  1.00  0.82           C  
ATOM   4676  O   ALA A 586       9.681  -1.180  24.546  1.00  0.82           O  
ATOM   4677  N   GLY A 587       9.681  -0.710  26.672  1.00  0.84           N  
ATOM   4678  CA  GLY A 587      11.109  -0.445  26.747  1.00  0.85           C  
ATOM   4679  C   GLY A 587      11.958  -1.666  26.446  1.00  0.84           C  
ATOM   4680  O   GLY A 587      13.009  -1.555  25.811  1.00  0.83           O  
ATOM   4681  N   GLY A 588      11.542  -2.844  26.819  1.00  0.87           N  
ATOM   4682  CA  GLY A 588      12.193  -4.111  26.526  1.00  0.87           C  
ATOM   4683  C   GLY A 588      12.281  -4.406  25.040  1.00  0.87           C  
ATOM   4684  O   GLY A 588      13.268  -4.978  24.574  1.00  0.85           O  
ATOM   4685  N   ILE A 589      11.330  -3.936  24.264  1.00  0.85           N  
ATOM   4686  CA  ILE A 589      11.325  -4.052  22.810  1.00  0.85           C  
ATOM   4687  C   ILE A 589      12.465  -3.224  22.222  1.00  0.85           C  
ATOM   4688  CB  ILE A 589       9.972  -3.605  22.211  1.00  0.83           C  
ATOM   4689  O   ILE A 589      13.204  -3.699  21.357  1.00  0.84           O  
ATOM   4690  CG1 ILE A 589       8.852  -4.554  22.653  1.00  0.79           C  
ATOM   4691  CG2 ILE A 589      10.056  -3.530  20.684  1.00  0.78           C  
ATOM   4692  CD1 ILE A 589       7.451  -4.037  22.357  1.00  0.76           C  
ATOM   4693  N   HIS A 590      12.644  -2.054  22.747  1.00  0.84           N  
ATOM   4694  CA  HIS A 590      13.733  -1.204  22.279  1.00  0.85           C  
ATOM   4695  C   HIS A 590      15.089  -1.845  22.554  1.00  0.85           C  
ATOM   4696  CB  HIS A 590      13.659   0.173  22.940  1.00  0.83           C  
ATOM   4697  O   HIS A 590      15.921  -1.958  21.651  1.00  0.85           O  
ATOM   4698  CG  HIS A 590      12.573   1.044  22.394  1.00  0.76           C  
ATOM   4699  CD2 HIS A 590      11.479   1.578  22.986  1.00  0.72           C  
ATOM   4700  ND1 HIS A 590      12.539   1.455  21.079  1.00  0.71           N  
ATOM   4701  CE1 HIS A 590      11.469   2.208  20.887  1.00  0.70           C  
ATOM   4702  NE2 HIS A 590      10.809   2.298  22.028  1.00  0.69           N  
ATOM   4703  N   TYR A 591      15.283  -2.385  23.743  1.00  0.86           N  
ATOM   4704  CA  TYR A 591      16.534  -3.032  24.122  1.00  0.86           C  
ATOM   4705  C   TYR A 591      16.798  -4.258  23.255  1.00  0.86           C  
ATOM   4706  CB  TYR A 591      16.506  -3.433  25.600  1.00  0.84           C  
ATOM   4707  O   TYR A 591      17.941  -4.525  22.878  1.00  0.85           O  
ATOM   4708  CG  TYR A 591      16.443  -2.260  26.546  1.00  0.79           C  
ATOM   4709  CD1 TYR A 591      17.316  -1.182  26.410  1.00  0.75           C  
ATOM   4710  CD2 TYR A 591      15.513  -2.226  27.579  1.00  0.75           C  
ATOM   4711  CE1 TYR A 591      17.263  -0.099  27.281  1.00  0.74           C  
ATOM   4712  CE2 TYR A 591      15.451  -1.148  28.457  1.00  0.74           C  
ATOM   4713  OH  TYR A 591      16.272   0.979  29.165  1.00  0.63           O  
ATOM   4714  CZ  TYR A 591      16.329  -0.091  28.299  1.00  0.71           C  
ATOM   4715  N   PHE A 592      15.807  -4.940  22.877  1.00  0.87           N  
ATOM   4716  CA  PHE A 592      15.924  -6.096  21.996  1.00  0.87           C  
ATOM   4717  C   PHE A 592      16.323  -5.666  20.589  1.00  0.87           C  
ATOM   4718  CB  PHE A 592      14.606  -6.875  21.952  1.00  0.86           C  
ATOM   4719  O   PHE A 592      17.225  -6.254  19.988  1.00  0.86           O  
ATOM   4720  CG  PHE A 592      14.556  -7.924  20.874  1.00  0.84           C  
ATOM   4721  CD1 PHE A 592      15.161  -9.161  21.060  1.00  0.80           C  
ATOM   4722  CD2 PHE A 592      13.904  -7.673  19.674  1.00  0.81           C  
ATOM   4723  CE1 PHE A 592      15.117 -10.134  20.064  1.00  0.81           C  
ATOM   4724  CE2 PHE A 592      13.855  -8.640  18.674  1.00  0.81           C  
ATOM   4725  CZ  PHE A 592      14.463  -9.869  18.871  1.00  0.78           C  
ATOM   4726  N   LEU A 593      15.592  -4.675  20.042  1.00  0.86           N  
ATOM   4727  CA  LEU A 593      15.881  -4.200  18.694  1.00  0.86           C  
ATOM   4728  C   LEU A 593      17.308  -3.670  18.599  1.00  0.86           C  
ATOM   4729  CB  LEU A 593      14.890  -3.106  18.286  1.00  0.85           C  
ATOM   4730  O   LEU A 593      18.023  -3.969  17.639  1.00  0.85           O  
ATOM   4731  CG  LEU A 593      13.451  -3.557  18.032  1.00  0.83           C  
ATOM   4732  CD1 LEU A 593      12.557  -2.350  17.768  1.00  0.80           C  
ATOM   4733  CD2 LEU A 593      13.395  -4.535  16.863  1.00  0.81           C  
ATOM   4734  N   ASP A 594      17.794  -3.000  19.648  1.00  0.85           N  
ATOM   4735  CA  ASP A 594      19.178  -2.545  19.733  1.00  0.86           C  
ATOM   4736  C   ASP A 594      20.146  -3.727  19.737  1.00  0.85           C  
ATOM   4737  CB  ASP A 594      19.387  -1.690  20.985  1.00  0.84           C  
ATOM   4738  O   ASP A 594      21.170  -3.700  19.052  1.00  0.84           O  
ATOM   4739  CG  ASP A 594      18.718  -0.330  20.891  1.00  0.80           C  
ATOM   4740  OD1 ASP A 594      18.366   0.101  19.772  1.00  0.81           O  
ATOM   4741  OD2 ASP A 594      18.545   0.318  21.946  1.00  0.83           O  
ATOM   4742  N   LYS A 595      19.856  -4.838  20.382  1.00  0.86           N  
ATOM   4743  CA  LYS A 595      20.681  -6.040  20.446  1.00  0.87           C  
ATOM   4744  C   LYS A 595      20.649  -6.801  19.123  1.00  0.86           C  
ATOM   4745  CB  LYS A 595      20.218  -6.950  21.585  1.00  0.85           C  
ATOM   4746  O   LYS A 595      21.657  -7.374  18.706  1.00  0.84           O  
ATOM   4747  CG  LYS A 595      20.713  -6.522  22.959  1.00  0.81           C  
ATOM   4748  CD  LYS A 595      20.337  -7.538  24.030  1.00  0.79           C  
ATOM   4749  CE  LYS A 595      20.841  -7.117  25.403  1.00  0.75           C  
ATOM   4750  NZ  LYS A 595      20.655  -8.197  26.417  1.00  0.73           N  
ATOM   4751  N   ALA A 596      19.486  -6.848  18.489  1.00  0.86           N  
ATOM   4752  CA  ALA A 596      19.300  -7.590  17.245  1.00  0.85           C  
ATOM   4753  C   ALA A 596      19.976  -6.879  16.076  1.00  0.84           C  
ATOM   4754  CB  ALA A 596      17.813  -7.782  16.957  1.00  0.84           C  
ATOM   4755  O   ALA A 596      20.435  -7.524  15.131  1.00  0.80           O  
ATOM   4756  N   GLN A 597      20.207  -5.589  16.177  1.00  0.83           N  
ATOM   4757  CA  GLN A 597      20.920  -4.782  15.192  1.00  0.83           C  
ATOM   4758  C   GLN A 597      22.427  -4.996  15.293  1.00  0.80           C  
ATOM   4759  CB  GLN A 597      20.586  -3.300  15.371  1.00  0.80           C  
ATOM   4760  O   GLN A 597      23.101  -5.190  14.279  1.00  0.76           O  
ATOM   4761  CG  GLN A 597      19.218  -2.908  14.829  1.00  0.75           C  
ATOM   4762  CD  GLN A 597      18.882  -1.450  15.085  1.00  0.72           C  
ATOM   4763  NE2 GLN A 597      17.606  -1.105  14.951  1.00  0.67           N  
ATOM   4764  OE1 GLN A 597      19.761  -0.642  15.400  1.00  0.73           O  
TER    4765      GLN A 597
END
