# Supplementary material for: DepoScope: Accurate phage depolymerase annotation and domain delineation using large language models
Source: PLoS Comput Biol. 2024 Aug 5;20(8):e1011831. doi: 10.1371/journal.pcbi.1011831 (PMC11326577; doi:10.1371/journal.pcbi.1011831)
Supplement: S1 Data — (ZIP) [file pcbi.1011831.s003.zip › FN_FP_deposcope_032024/False_negatives/GU323708.1__ADA79897.pdb]

PARENT N/A
ATOM      1  N   MET A   1      -4.810  18.038 -20.763  1.00  0.61           N  
ATOM      2  CA  MET A   1      -4.348  16.753 -21.280  1.00  0.68           C  
ATOM      3  C   MET A   1      -3.234  16.183 -20.408  1.00  0.64           C  
ATOM      4  CB  MET A   1      -3.860  16.897 -22.723  1.00  0.55           C  
ATOM      5  O   MET A   1      -2.310  16.903 -20.026  1.00  0.58           O  
ATOM      6  CG  MET A   1      -3.580  15.570 -23.411  1.00  0.48           C  
ATOM      7  SD  MET A   1      -3.106  15.777 -25.171  1.00  0.60           S  
ATOM      8  CE  MET A   1      -4.643  16.476 -25.836  1.00  0.40           C  
ATOM      9  N   VAL A   2      -3.375  15.003 -19.923  1.00  0.67           N  
ATOM     10  CA  VAL A   2      -2.344  14.286 -19.180  1.00  0.67           C  
ATOM     11  C   VAL A   2      -1.594  13.343 -20.117  1.00  0.67           C  
ATOM     12  CB  VAL A   2      -2.945  13.494 -17.996  1.00  0.62           C  
ATOM     13  O   VAL A   2      -2.210  12.567 -20.851  1.00  0.64           O  
ATOM     14  CG1 VAL A   2      -1.843  12.809 -17.190  1.00  0.53           C  
ATOM     15  CG2 VAL A   2      -3.770  14.418 -17.102  1.00  0.54           C  
ATOM     16  N   PHE A   3      -0.269  13.412 -20.227  1.00  0.63           N  
ATOM     17  CA  PHE A   3       0.561  12.486 -20.990  1.00  0.64           C  
ATOM     18  C   PHE A   3       1.079  11.364 -20.099  1.00  0.64           C  
ATOM     19  CB  PHE A   3       1.735  13.226 -21.640  1.00  0.55           C  
ATOM     20  O   PHE A   3       1.617  11.619 -19.020  1.00  0.59           O  
ATOM     21  CG  PHE A   3       1.323  14.185 -22.723  1.00  0.48           C  
ATOM     22  CD1 PHE A   3       1.118  13.740 -24.024  1.00  0.38           C  
ATOM     23  CD2 PHE A   3       1.141  15.533 -22.442  1.00  0.44           C  
ATOM     24  CE1 PHE A   3       0.737  14.626 -25.029  1.00  0.41           C  
ATOM     25  CE2 PHE A   3       0.760  16.424 -23.441  1.00  0.46           C  
ATOM     26  CZ  PHE A   3       0.560  15.969 -24.734  1.00  0.37           C  
ATOM     27  N   THR A   4       0.751  10.163 -20.447  1.00  0.65           N  
ATOM     28  CA  THR A   4       1.377   8.965 -19.899  1.00  0.64           C  
ATOM     29  C   THR A   4       2.332   8.342 -20.913  1.00  0.65           C  
ATOM     30  CB  THR A   4       0.321   7.926 -19.478  1.00  0.59           C  
ATOM     31  O   THR A   4       2.280   8.663 -22.102  1.00  0.61           O  
ATOM     32  CG2 THR A   4      -0.484   7.443 -20.680  1.00  0.49           C  
ATOM     33  OG1 THR A   4       0.977   6.804 -18.875  1.00  0.54           O  
ATOM     34  N   THR A   5       3.383   7.869 -20.326  1.00  0.63           N  
ATOM     35  CA  THR A   5       4.150   7.018 -21.229  1.00  0.61           C  
ATOM     36  C   THR A   5       3.253   5.960 -21.867  1.00  0.62           C  
ATOM     37  CB  THR A   5       5.315   6.330 -20.494  1.00  0.57           C  
ATOM     38  O   THR A   5       2.155   5.692 -21.376  1.00  0.59           O  
ATOM     39  CG2 THR A   5       6.303   7.356 -19.949  1.00  0.48           C  
ATOM     40  OG1 THR A   5       4.796   5.558 -19.405  1.00  0.53           O  
ATOM     41  N   PHE A   6       3.611   5.530 -23.059  1.00  0.57           N  
ATOM     42  CA  PHE A   6       3.282   4.212 -23.592  1.00  0.56           C  
ATOM     43  C   PHE A   6       4.141   3.135 -22.939  1.00  0.56           C  
ATOM     44  CB  PHE A   6       3.470   4.184 -25.112  1.00  0.52           C  
ATOM     45  O   PHE A   6       5.183   3.435 -22.354  1.00  0.53           O  
ATOM     46  CG  PHE A   6       2.654   3.125 -25.804  1.00  0.48           C  
ATOM     47  CD1 PHE A   6       3.235   1.924 -26.193  1.00  0.43           C  
ATOM     48  CD2 PHE A   6       1.306   3.332 -26.066  1.00  0.44           C  
ATOM     49  CE1 PHE A   6       2.482   0.943 -26.834  1.00  0.40           C  
ATOM     50  CE2 PHE A   6       0.547   2.355 -26.706  1.00  0.44           C  
ATOM     51  CZ  PHE A   6       1.138   1.162 -27.090  1.00  0.39           C  
ATOM     52  N   TRP A   7       3.533   1.922 -22.634  1.00  0.50           N  
ATOM     53  CA  TRP A   7       3.983   0.610 -22.181  1.00  0.57           C  
ATOM     54  C   TRP A   7       5.465   0.637 -21.821  1.00  0.51           C  
ATOM     55  CB  TRP A   7       3.726  -0.448 -23.257  1.00  0.51           C  
ATOM     56  O   TRP A   7       6.325   0.538 -22.699  1.00  0.50           O  
ATOM     57  CG  TRP A   7       2.274  -0.751 -23.479  1.00  0.50           C  
ATOM     58  CD1 TRP A   7       1.204  -0.009 -23.060  1.00  0.46           C  
ATOM     59  CD2 TRP A   7       1.733  -1.880 -24.171  1.00  0.46           C  
ATOM     60  CE2 TRP A   7       0.326  -1.758 -24.133  1.00  0.41           C  
ATOM     61  CE3 TRP A   7       2.301  -2.984 -24.820  1.00  0.35           C  
ATOM     62  NE1 TRP A   7       0.030  -0.610 -23.451  1.00  0.33           N  
ATOM     63  CH2 TRP A   7       0.061  -3.771 -25.350  1.00  0.27           C  
ATOM     64  CZ2 TRP A   7      -0.521  -2.701 -24.722  1.00  0.29           C  
ATOM     65  CZ3 TRP A   7       1.457  -3.921 -25.405  1.00  0.29           C  
ATOM     66  N   ILE A   8       5.968   1.286 -20.558  1.00  0.57           N  
ATOM     67  CA  ILE A   8       7.322   1.093 -20.052  1.00  0.55           C  
ATOM     68  C   ILE A   8       7.497  -0.349 -19.583  1.00  0.57           C  
ATOM     69  CB  ILE A   8       7.641   2.074 -18.901  1.00  0.53           C  
ATOM     70  O   ILE A   8       6.709  -0.845 -18.775  1.00  0.54           O  
ATOM     71  CG1 ILE A   8       7.397   3.520 -19.349  1.00  0.47           C  
ATOM     72  CG2 ILE A   8       9.081   1.887 -18.415  1.00  0.48           C  
ATOM     73  CD1 ILE A   8       7.547   4.546 -18.234  1.00  0.45           C  
ATOM     74  N   ARG A   9       8.333  -1.135 -20.218  1.00  0.53           N  
ATOM     75  CA  ARG A   9       8.808  -2.465 -19.848  1.00  0.53           C  
ATOM     76  C   ARG A   9      10.231  -2.405 -19.303  1.00  0.53           C  
ATOM     77  CB  ARG A   9       8.746  -3.411 -21.049  1.00  0.51           C  
ATOM     78  O   ARG A   9      11.174  -2.116 -20.043  1.00  0.52           O  
ATOM     79  CG  ARG A   9       7.333  -3.722 -21.516  1.00  0.49           C  
ATOM     80  CD  ARG A   9       7.324  -4.740 -22.648  1.00  0.51           C  
ATOM     81  NE  ARG A   9       5.976  -4.960 -23.164  1.00  0.46           N  
ATOM     82  NH1 ARG A   9       6.617  -6.498 -24.764  1.00  0.37           N  
ATOM     83  NH2 ARG A   9       4.411  -5.914 -24.548  1.00  0.33           N  
ATOM     84  CZ  ARG A   9       5.671  -5.790 -24.157  1.00  0.48           C  
ATOM     85  N   PRO A  10      10.468  -2.472 -17.979  1.00  0.48           N  
ATOM     86  CA  PRO A  10      11.852  -2.587 -17.516  1.00  0.46           C  
ATOM     87  C   PRO A  10      12.536  -3.859 -18.012  1.00  0.49           C  
ATOM     88  CB  PRO A  10      11.714  -2.601 -15.991  1.00  0.45           C  
ATOM     89  O   PRO A  10      11.956  -4.945 -17.939  1.00  0.47           O  
ATOM     90  CG  PRO A  10      10.241  -2.575 -15.741  1.00  0.42           C  
ATOM     91  CD  PRO A  10       9.533  -2.524 -17.065  1.00  0.44           C  
ATOM     92  N   ASN A  11      13.637  -3.709 -18.890  1.00  0.45           N  
ATOM     93  CA  ASN A  11      14.411  -4.746 -19.565  1.00  0.46           C  
ATOM     94  C   ASN A  11      14.795  -5.871 -18.608  1.00  0.45           C  
ATOM     95  CB  ASN A  11      15.662  -4.148 -20.211  1.00  0.42           C  
ATOM     96  O   ASN A  11      14.830  -7.039 -18.998  1.00  0.43           O  
ATOM     97  CG  ASN A  11      15.338  -3.245 -21.384  1.00  0.40           C  
ATOM     98  ND2 ASN A  11      16.323  -2.471 -21.826  1.00  0.32           N  
ATOM     99  OD1 ASN A  11      14.213  -3.241 -21.889  1.00  0.40           O  
ATOM    100  N   ASN A  12      15.299  -5.340 -17.349  1.00  0.41           N  
ATOM    101  CA  ASN A  12      15.918  -6.301 -16.442  1.00  0.43           C  
ATOM    102  C   ASN A  12      14.871  -7.102 -15.674  1.00  0.42           C  
ATOM    103  CB  ASN A  12      16.861  -5.591 -15.470  1.00  0.37           C  
ATOM    104  O   ASN A  12      15.214  -7.951 -14.850  1.00  0.39           O  
ATOM    105  CG  ASN A  12      17.279  -4.218 -15.959  1.00  0.36           C  
ATOM    106  ND2 ASN A  12      17.806  -3.401 -15.054  1.00  0.26           N  
ATOM    107  OD1 ASN A  12      17.129  -3.894 -17.140  1.00  0.36           O  
ATOM    108  N   LEU A  13      13.580  -6.815 -16.068  1.00  0.44           N  
ATOM    109  CA  LEU A  13      12.579  -7.522 -15.277  1.00  0.44           C  
ATOM    110  C   LEU A  13      11.822  -8.531 -16.133  1.00  0.44           C  
ATOM    111  CB  LEU A  13      11.596  -6.531 -14.647  1.00  0.41           C  
ATOM    112  O   LEU A  13      10.646  -8.804 -15.885  1.00  0.42           O  
ATOM    113  CG  LEU A  13      12.176  -5.568 -13.609  1.00  0.38           C  
ATOM    114  CD1 LEU A  13      11.105  -4.588 -13.140  1.00  0.34           C  
ATOM    115  CD2 LEU A  13      12.756  -6.340 -12.429  1.00  0.36           C  
ATOM    116  N   GLY A  14      12.385  -9.299 -17.185  1.00  0.38           N  
ATOM    117  CA  GLY A  14      12.270 -10.538 -17.938  1.00  0.37           C  
ATOM    118  C   GLY A  14      10.917 -10.707 -18.603  1.00  0.39           C  
ATOM    119  O   GLY A  14       9.879 -10.601 -17.947  1.00  0.36           O  
ATOM    120  N   TRP A  15      10.770 -10.648 -20.176  1.00  0.29           N  
ATOM    121  CA  TRP A  15      10.433 -11.568 -21.257  1.00  0.36           C  
ATOM    122  C   TRP A  15      11.673 -12.301 -21.755  1.00  0.31           C  
ATOM    123  CB  TRP A  15       9.769 -10.817 -22.414  1.00  0.30           C  
ATOM    124  O   TRP A  15      12.594 -11.682 -22.294  1.00  0.31           O  
ATOM    125  CG  TRP A  15       8.391 -10.313 -22.103  1.00  0.30           C  
ATOM    126  CD1 TRP A  15       8.063  -9.240 -21.322  1.00  0.28           C  
ATOM    127  CD2 TRP A  15       7.155 -10.867 -22.564  1.00  0.23           C  
ATOM    128  CE2 TRP A  15       6.116 -10.078 -22.023  1.00  0.10           C  
ATOM    129  CE3 TRP A  15       6.825 -11.954 -23.383  1.00  0.20           C  
ATOM    130  NE1 TRP A  15       6.697  -9.093 -21.269  1.00  0.20           N  
ATOM    131  CH2 TRP A  15       4.472 -11.412 -23.080  1.00  0.19           C  
ATOM    132  CZ2 TRP A  15       4.768 -10.343 -22.275  1.00  0.18           C  
ATOM    133  CZ3 TRP A  15       5.482 -12.216 -23.633  1.00  0.19           C  
ATOM    134  N   GLY A  16      12.172 -13.338 -21.236  1.00  0.29           N  
ATOM    135  CA  GLY A  16      12.811 -14.536 -21.757  1.00  0.29           C  
ATOM    136  C   GLY A  16      12.284 -14.951 -23.117  1.00  0.29           C  
ATOM    137  O   GLY A  16      11.077 -15.129 -23.293  1.00  0.28           O  
ATOM    138  N   THR A  17      12.431 -13.940 -24.227  1.00  0.27           N  
ATOM    139  CA  THR A  17      12.805 -14.540 -25.503  1.00  0.29           C  
ATOM    140  C   THR A  17      12.536 -13.575 -26.654  1.00  0.27           C  
ATOM    141  CB  THR A  17      12.045 -15.857 -25.745  1.00  0.25           C  
ATOM    142  O   THR A  17      11.408 -13.111 -26.832  1.00  0.26           O  
ATOM    143  CG2 THR A  17      12.483 -16.934 -24.759  1.00  0.16           C  
ATOM    144  OG1 THR A  17      10.639 -15.625 -25.590  1.00  0.14           O  
ATOM    145  N   GLY A  18      13.202 -12.211 -26.530  1.00  0.27           N  
ATOM    146  CA  GLY A  18      13.633 -11.602 -27.779  1.00  0.27           C  
ATOM    147  C   GLY A  18      12.827 -10.372 -28.151  1.00  0.28           C  
ATOM    148  O   GLY A  18      13.027  -9.793 -29.221  1.00  0.26           O  
ATOM    149  N   VAL A  19      12.058  -9.751 -27.201  1.00  0.29           N  
ATOM    150  CA  VAL A  19      11.970  -8.309 -27.405  1.00  0.31           C  
ATOM    151  C   VAL A  19      12.995  -7.599 -26.524  1.00  0.29           C  
ATOM    152  CB  VAL A  19      10.550  -7.778 -27.104  1.00  0.28           C  
ATOM    153  O   VAL A  19      12.769  -7.410 -25.326  1.00  0.28           O  
ATOM    154  CG1 VAL A  19      10.237  -6.557 -27.966  1.00  0.12           C  
ATOM    155  CG2 VAL A  19       9.512  -8.876 -27.330  1.00  0.18           C  
ATOM    156  N   ASN A  20      14.131  -8.210 -26.129  1.00  0.29           N  
ATOM    157  CA  ASN A  20      15.406  -7.510 -26.014  1.00  0.31           C  
ATOM    158  C   ASN A  20      15.497  -6.345 -26.996  1.00  0.29           C  
ATOM    159  CB  ASN A  20      16.571  -8.478 -26.230  1.00  0.27           C  
ATOM    160  O   ASN A  20      16.527  -5.673 -27.074  1.00  0.28           O  
ATOM    161  CG  ASN A  20      16.747  -9.446 -25.077  1.00  0.26           C  
ATOM    162  ND2 ASN A  20      17.349 -10.597 -25.355  1.00  0.12           N  
ATOM    163  OD1 ASN A  20      16.344  -9.163 -23.946  1.00  0.12           O  
ATOM    164  N   SER A  21      14.300  -5.782 -27.522  1.00  0.30           N  
ATOM    165  CA  SER A  21      14.551  -4.706 -28.475  1.00  0.31           C  
ATOM    166  C   SER A  21      13.542  -3.574 -28.308  1.00  0.31           C  
ATOM    167  CB  SER A  21      14.502  -5.236 -29.908  1.00  0.28           C  
ATOM    168  O   SER A  21      13.375  -2.747 -29.207  1.00  0.29           O  
ATOM    169  OG  SER A  21      13.257  -5.859 -30.172  1.00  0.19           O  
ATOM    170  N   VAL A  22      12.889  -3.317 -27.106  1.00  0.33           N  
ATOM    171  CA  VAL A  22      12.840  -1.900 -26.761  1.00  0.34           C  
ATOM    172  C   VAL A  22      14.070  -1.526 -25.937  1.00  0.33           C  
ATOM    173  CB  VAL A  22      11.551  -1.549 -25.985  1.00  0.31           C  
ATOM    174  O   VAL A  22      14.266  -2.042 -24.834  1.00  0.31           O  
ATOM    175  CG1 VAL A  22      11.153  -0.094 -26.228  1.00  0.28           C  
ATOM    176  CG2 VAL A  22      10.416  -2.490 -26.384  1.00  0.29           C  
ATOM    177  N   GLY A  23      15.174  -2.192 -26.057  1.00  0.34           N  
ATOM    178  CA  GLY A  23      16.429  -1.598 -25.626  1.00  0.33           C  
ATOM    179  C   GLY A  23      16.266  -0.638 -24.462  1.00  0.34           C  
ATOM    180  O   GLY A  23      15.154  -0.196 -24.166  1.00  0.32           O  
ATOM    181  N   GLU A  24      16.623  -0.956 -23.187  1.00  0.41           N  
ATOM    182  CA  GLU A  24      16.941   0.199 -22.353  1.00  0.41           C  
ATOM    183  C   GLU A  24      16.550   1.503 -23.043  1.00  0.41           C  
ATOM    184  CB  GLU A  24      18.431   0.215 -22.002  1.00  0.38           C  
ATOM    185  O   GLU A  24      16.786   2.589 -22.509  1.00  0.38           O  
ATOM    186  CG  GLU A  24      18.844  -0.872 -21.021  1.00  0.35           C  
ATOM    187  CD  GLU A  24      20.311  -0.800 -20.627  1.00  0.38           C  
ATOM    188  OE1 GLU A  24      21.065  -0.010 -21.240  1.00  0.37           O  
ATOM    189  OE2 GLU A  24      20.709  -1.539 -19.700  1.00  0.36           O  
ATOM    190  N   TYR A  25      15.992   1.444 -24.086  1.00  0.43           N  
ATOM    191  CA  TYR A  25      15.646   2.696 -24.749  1.00  0.43           C  
ATOM    192  C   TYR A  25      14.357   3.277 -24.179  1.00  0.43           C  
ATOM    193  CB  TYR A  25      15.499   2.483 -26.259  1.00  0.39           C  
ATOM    194  O   TYR A  25      13.285   2.685 -24.321  1.00  0.41           O  
ATOM    195  CG  TYR A  25      16.812   2.280 -26.973  1.00  0.36           C  
ATOM    196  CD1 TYR A  25      17.642   3.359 -27.268  1.00  0.33           C  
ATOM    197  CD2 TYR A  25      17.226   1.008 -27.356  1.00  0.33           C  
ATOM    198  CE1 TYR A  25      18.853   3.177 -27.929  1.00  0.31           C  
ATOM    199  CE2 TYR A  25      18.435   0.814 -28.017  1.00  0.34           C  
ATOM    200  OH  TYR A  25      20.437   1.716 -28.952  1.00  0.16           O  
ATOM    201  CZ  TYR A  25      19.240   1.902 -28.298  1.00  0.31           C  
ATOM    202  N   GLY A  26      14.475   3.828 -23.000  1.00  0.55           N  
ATOM    203  CA  GLY A  26      13.565   4.921 -22.696  1.00  0.54           C  
ATOM    204  C   GLY A  26      13.190   4.994 -21.227  1.00  0.55           C  
ATOM    205  O   GLY A  26      12.605   5.982 -20.779  1.00  0.53           O  
ATOM    206  N   LEU A  27      13.576   3.884 -20.451  1.00  0.66           N  
ATOM    207  CA  LEU A  27      13.115   4.249 -19.115  1.00  0.65           C  
ATOM    208  C   LEU A  27      13.820   5.508 -18.623  1.00  0.66           C  
ATOM    209  CB  LEU A  27      13.354   3.099 -18.133  1.00  0.64           C  
ATOM    210  O   LEU A  27      13.183   6.401 -18.058  1.00  0.66           O  
ATOM    211  CG  LEU A  27      12.632   3.196 -16.788  1.00  0.61           C  
ATOM    212  CD1 LEU A  27      11.279   2.496 -16.861  1.00  0.57           C  
ATOM    213  CD2 LEU A  27      13.489   2.599 -15.677  1.00  0.57           C  
ATOM    214  N   ASP A  28      15.208   5.554 -18.953  1.00  0.69           N  
ATOM    215  CA  ASP A  28      15.944   6.729 -18.497  1.00  0.69           C  
ATOM    216  C   ASP A  28      15.465   7.989 -19.215  1.00  0.70           C  
ATOM    217  CB  ASP A  28      17.447   6.539 -18.713  1.00  0.67           C  
ATOM    218  O   ASP A  28      15.294   9.038 -18.590  1.00  0.69           O  
ATOM    219  CG  ASP A  28      18.087   5.642 -17.669  1.00  0.64           C  
ATOM    220  OD1 ASP A  28      17.538   5.515 -16.554  1.00  0.64           O  
ATOM    221  OD2 ASP A  28      19.153   5.058 -17.964  1.00  0.64           O  
ATOM    222  N   ASP A  29      15.199   7.898 -20.511  1.00  0.71           N  
ATOM    223  CA  ASP A  29      14.650   9.027 -21.256  1.00  0.71           C  
ATOM    224  C   ASP A  29      13.264   9.404 -20.738  1.00  0.72           C  
ATOM    225  CB  ASP A  29      14.582   8.701 -22.750  1.00  0.69           C  
ATOM    226  O   ASP A  29      12.988  10.579 -20.486  1.00  0.71           O  
ATOM    227  CG  ASP A  29      15.949   8.663 -23.411  1.00  0.66           C  
ATOM    228  OD1 ASP A  29      16.895   9.294 -22.892  1.00  0.66           O  
ATOM    229  OD2 ASP A  29      16.080   7.998 -24.461  1.00  0.66           O  
ATOM    230  N   ILE A  30      12.427   8.407 -20.506  1.00  0.72           N  
ATOM    231  CA  ILE A  30      11.084   8.612 -19.974  1.00  0.71           C  
ATOM    232  C   ILE A  30      11.170   9.111 -18.534  1.00  0.72           C  
ATOM    233  CB  ILE A  30      10.245   7.316 -20.044  1.00  0.70           C  
ATOM    234  O   ILE A  30      10.452  10.036 -18.147  1.00  0.71           O  
ATOM    235  CG1 ILE A  30       9.956   6.945 -21.503  1.00  0.67           C  
ATOM    236  CG2 ILE A  30       8.945   7.471 -19.250  1.00  0.67           C  
ATOM    237  CD1 ILE A  30       9.383   5.546 -21.684  1.00  0.64           C  
ATOM    238  N   ARG A  31      12.149   8.511 -17.890  1.00  0.71           N  
ATOM    239  CA  ARG A  31      12.426   8.940 -16.523  1.00  0.71           C  
ATOM    240  C   ARG A  31      12.886  10.394 -16.488  1.00  0.71           C  
ATOM    241  CB  ARG A  31      13.483   8.040 -15.880  1.00  0.69           C  
ATOM    242  O   ARG A  31      12.358  11.199 -15.719  1.00  0.70           O  
ATOM    243  CG  ARG A  31      13.741   8.344 -14.413  1.00  0.66           C  
ATOM    244  CD  ARG A  31      14.709   7.347 -13.792  1.00  0.64           C  
ATOM    245  NE  ARG A  31      16.056   7.494 -14.335  1.00  0.59           N  
ATOM    246  NH1 ARG A  31      16.965   5.765 -13.101  1.00  0.53           N  
ATOM    247  NH2 ARG A  31      18.279   6.960 -14.551  1.00  0.48           N  
ATOM    248  CZ  ARG A  31      17.097   6.739 -13.995  1.00  0.61           C  
ATOM    249  N   ASN A  32      13.697  10.745 -17.345  1.00  0.74           N  
ATOM    250  CA  ASN A  32      14.326  12.061 -17.369  1.00  0.74           C  
ATOM    251  C   ASN A  32      13.480  13.072 -18.139  1.00  0.75           C  
ATOM    252  CB  ASN A  32      15.729  11.975 -17.973  1.00  0.73           C  
ATOM    253  O   ASN A  32      13.614  14.280 -17.939  1.00  0.74           O  
ATOM    254  CG  ASN A  32      16.703  11.228 -17.082  1.00  0.71           C  
ATOM    255  ND2 ASN A  32      17.573  10.432 -17.692  1.00  0.72           N  
ATOM    256  OD1 ASN A  32      16.672  11.364 -15.857  1.00  0.73           O  
ATOM    257  N   SER A  33      12.586  12.516 -18.976  1.00  0.77           N  
ATOM    258  CA  SER A  33      11.664  13.390 -19.694  1.00  0.77           C  
ATOM    259  C   SER A  33      10.736  14.125 -18.732  1.00  0.77           C  
ATOM    260  CB  SER A  33      10.838  12.589 -20.700  1.00  0.75           C  
ATOM    261  O   SER A  33      10.202  13.525 -17.797  1.00  0.77           O  
ATOM    262  OG  SER A  33       9.973  13.439 -21.433  1.00  0.74           O  
ATOM    263  N   THR A  34      10.505  15.433 -18.968  1.00  0.78           N  
ATOM    264  CA  THR A  34       9.620  16.282 -18.178  1.00  0.77           C  
ATOM    265  C   THR A  34       8.201  16.254 -18.739  1.00  0.78           C  
ATOM    266  CB  THR A  34      10.130  17.735 -18.138  1.00  0.76           C  
ATOM    267  O   THR A  34       7.287  16.841 -18.157  1.00  0.77           O  
ATOM    268  CG2 THR A  34      11.468  17.828 -17.411  1.00  0.75           C  
ATOM    269  OG1 THR A  34      10.293  18.215 -19.478  1.00  0.77           O  
ATOM    270  N   VAL A  35       7.957  15.541 -19.805  1.00  0.77           N  
ATOM    271  CA  VAL A  35       6.694  15.616 -20.531  1.00  0.78           C  
ATOM    272  C   VAL A  35       5.672  14.681 -19.888  1.00  0.78           C  
ATOM    273  CB  VAL A  35       6.875  15.263 -22.024  1.00  0.75           C  
ATOM    274  O   VAL A  35       4.646  15.133 -19.373  1.00  0.76           O  
ATOM    275  CG1 VAL A  35       5.533  15.298 -22.754  1.00  0.74           C  
ATOM    276  CG2 VAL A  35       7.869  16.218 -22.681  1.00  0.72           C  
ATOM    277  N   PRO A  36       6.025  13.255 -19.749  1.00  0.78           N  
ATOM    278  CA  PRO A  36       5.005  12.436 -19.089  1.00  0.77           C  
ATOM    279  C   PRO A  36       4.890  12.727 -17.595  1.00  0.79           C  
ATOM    280  CB  PRO A  36       5.492  11.005 -19.331  1.00  0.76           C  
ATOM    281  O   PRO A  36       5.904  12.798 -16.896  1.00  0.77           O  
ATOM    282  CG  PRO A  36       6.971  11.129 -19.507  1.00  0.74           C  
ATOM    283  CD  PRO A  36       7.271  12.487 -20.073  1.00  0.73           C  
ATOM    284  N   LYS A  37       3.616  12.743 -17.119  1.00  0.79           N  
ATOM    285  CA  LYS A  37       3.292  12.944 -15.710  1.00  0.79           C  
ATOM    286  C   LYS A  37       3.102  11.611 -14.993  1.00  0.80           C  
ATOM    287  CB  LYS A  37       2.032  13.800 -15.566  1.00  0.78           C  
ATOM    288  O   LYS A  37       3.208  11.538 -13.767  1.00  0.79           O  
ATOM    289  CG  LYS A  37       2.186  15.221 -16.089  1.00  0.73           C  
ATOM    290  CD  LYS A  37       3.292  15.970 -15.357  1.00  0.71           C  
ATOM    291  CE  LYS A  37       3.388  17.418 -15.818  1.00  0.64           C  
ATOM    292  NZ  LYS A  37       4.571  18.111 -15.225  1.00  0.59           N  
ATOM    293  N   TYR A  38       2.969  10.599 -15.814  1.00  0.81           N  
ATOM    294  CA  TYR A  38       2.766   9.250 -15.298  1.00  0.81           C  
ATOM    295  C   TYR A  38       3.679   8.254 -16.003  1.00  0.81           C  
ATOM    296  CB  TYR A  38       1.304   8.825 -15.463  1.00  0.80           C  
ATOM    297  O   TYR A  38       3.938   8.380 -17.202  1.00  0.80           O  
ATOM    298  CG  TYR A  38       0.327   9.713 -14.732  1.00  0.79           C  
ATOM    299  CD1 TYR A  38       0.064   9.524 -13.377  1.00  0.78           C  
ATOM    300  CD2 TYR A  38      -0.335  10.742 -15.393  1.00  0.79           C  
ATOM    301  CE1 TYR A  38      -0.837  10.339 -12.699  1.00  0.77           C  
ATOM    302  CE2 TYR A  38      -1.237  11.563 -14.725  1.00  0.77           C  
ATOM    303  OH  TYR A  38      -2.374  12.164 -12.714  1.00  0.75           O  
ATOM    304  CZ  TYR A  38      -1.481  11.354 -13.380  1.00  0.73           C  
ATOM    305  N   LEU A  39       4.149   7.381 -15.173  1.00  0.79           N  
ATOM    306  CA  LEU A  39       4.710   6.125 -15.661  1.00  0.79           C  
ATOM    307  C   LEU A  39       3.647   5.033 -15.696  1.00  0.79           C  
ATOM    308  CB  LEU A  39       5.882   5.684 -14.780  1.00  0.78           C  
ATOM    309  O   LEU A  39       3.064   4.694 -14.664  1.00  0.78           O  
ATOM    310  CG  LEU A  39       7.022   6.691 -14.615  1.00  0.76           C  
ATOM    311  CD1 LEU A  39       8.079   6.143 -13.662  1.00  0.75           C  
ATOM    312  CD2 LEU A  39       7.638   7.028 -15.968  1.00  0.75           C  
ATOM    313  N   TYR A  40       3.373   4.568 -16.893  1.00  0.78           N  
ATOM    314  CA  TYR A  40       2.408   3.493 -17.097  1.00  0.78           C  
ATOM    315  C   TYR A  40       3.111   2.193 -17.470  1.00  0.78           C  
ATOM    316  CB  TYR A  40       1.402   3.874 -18.187  1.00  0.76           C  
ATOM    317  O   TYR A  40       3.969   2.176 -18.356  1.00  0.76           O  
ATOM    318  CG  TYR A  40       0.443   2.763 -18.543  1.00  0.74           C  
ATOM    319  CD1 TYR A  40       0.718   1.889 -19.592  1.00  0.72           C  
ATOM    320  CD2 TYR A  40      -0.739   2.587 -17.831  1.00  0.73           C  
ATOM    321  CE1 TYR A  40      -0.164   0.866 -19.924  1.00  0.70           C  
ATOM    322  CE2 TYR A  40      -1.627   1.567 -18.155  1.00  0.71           C  
ATOM    323  OH  TYR A  40      -2.207  -0.299 -19.526  1.00  0.65           O  
ATOM    324  CZ  TYR A  40      -1.331   0.712 -19.201  1.00  0.66           C  
ATOM    325  N   THR A  41       2.765   1.130 -16.785  1.00  0.77           N  
ATOM    326  CA  THR A  41       3.274  -0.186 -17.157  1.00  0.77           C  
ATOM    327  C   THR A  41       2.174  -1.239 -17.056  1.00  0.77           C  
ATOM    328  CB  THR A  41       4.464  -0.596 -16.270  1.00  0.76           C  
ATOM    329  O   THR A  41       1.364  -1.211 -16.127  1.00  0.76           O  
ATOM    330  CG2 THR A  41       4.019  -0.839 -14.831  1.00  0.73           C  
ATOM    331  OG1 THR A  41       5.046  -1.799 -16.787  1.00  0.73           O  
ATOM    332  N   GLU A  42       2.136  -2.206 -17.969  1.00  0.73           N  
ATOM    333  CA  GLU A  42       1.307  -3.408 -17.949  1.00  0.73           C  
ATOM    334  C   GLU A  42       2.051  -4.580 -17.316  1.00  0.73           C  
ATOM    335  CB  GLU A  42       0.856  -3.774 -19.365  1.00  0.71           C  
ATOM    336  O   GLU A  42       3.232  -4.797 -17.595  1.00  0.71           O  
ATOM    337  CG  GLU A  42      -0.065  -2.744 -20.003  1.00  0.68           C  
ATOM    338  CD  GLU A  42      -0.510  -3.124 -21.406  1.00  0.66           C  
ATOM    339  OE1 GLU A  42      -0.153  -4.227 -21.878  1.00  0.63           O  
ATOM    340  OE2 GLU A  42      -1.222  -2.313 -22.038  1.00  0.61           O  
ATOM    341  N   VAL A  43       1.368  -5.213 -16.431  1.00  0.73           N  
ATOM    342  CA  VAL A  43       1.879  -6.419 -15.787  1.00  0.73           C  
ATOM    343  C   VAL A  43       1.073  -7.632 -16.249  1.00  0.73           C  
ATOM    344  CB  VAL A  43       1.832  -6.304 -14.247  1.00  0.71           C  
ATOM    345  O   VAL A  43      -0.120  -7.740 -15.957  1.00  0.70           O  
ATOM    346  CG1 VAL A  43       2.563  -7.477 -13.596  1.00  0.68           C  
ATOM    347  CG2 VAL A  43       2.435  -4.976 -13.794  1.00  0.68           C  
ATOM    348  N   TRP A  44       1.800  -8.568 -16.982  1.00  0.66           N  
ATOM    349  CA  TRP A  44       1.239  -9.751 -17.626  1.00  0.67           C  
ATOM    350  C   TRP A  44       1.730 -11.025 -16.947  1.00  0.66           C  
ATOM    351  CB  TRP A  44       1.602  -9.777 -19.113  1.00  0.64           C  
ATOM    352  O   TRP A  44       2.060 -11.015 -15.759  1.00  0.62           O  
ATOM    353  CG  TRP A  44       1.024  -8.640 -19.901  1.00  0.61           C  
ATOM    354  CD1 TRP A  44       1.433  -7.336 -19.886  1.00  0.56           C  
ATOM    355  CD2 TRP A  44      -0.072  -8.706 -20.818  1.00  0.57           C  
ATOM    356  CE2 TRP A  44      -0.273  -7.403 -21.323  1.00  0.53           C  
ATOM    357  CE3 TRP A  44      -0.904  -9.742 -21.262  1.00  0.51           C  
ATOM    358  NE1 TRP A  44       0.657  -6.586 -20.739  1.00  0.49           N  
ATOM    359  CH2 TRP A  44      -2.074  -8.140 -22.670  1.00  0.45           C  
ATOM    360  CZ2 TRP A  44      -1.274  -7.108 -22.252  1.00  0.50           C  
ATOM    361  CZ3 TRP A  44      -1.900  -9.447 -22.187  1.00  0.44           C  
ATOM    362  N   ASP A  45       1.785 -12.206 -17.594  1.00  0.60           N  
ATOM    363  CA  ASP A  45       1.965 -13.580 -17.135  1.00  0.59           C  
ATOM    364  C   ASP A  45       3.388 -13.807 -16.629  1.00  0.60           C  
ATOM    365  CB  ASP A  45       1.642 -14.568 -18.257  1.00  0.57           C  
ATOM    366  O   ASP A  45       3.659 -14.797 -15.946  1.00  0.58           O  
ATOM    367  CG  ASP A  45       2.558 -14.422 -19.459  1.00  0.54           C  
ATOM    368  OD1 ASP A  45       3.245 -13.384 -19.579  1.00  0.53           O  
ATOM    369  OD2 ASP A  45       2.592 -15.351 -20.294  1.00  0.55           O  
ATOM    370  N   ASN A  46       4.229 -12.893 -16.820  1.00  0.62           N  
ATOM    371  CA  ASN A  46       5.619 -13.092 -16.422  1.00  0.61           C  
ATOM    372  C   ASN A  46       5.866 -12.617 -14.993  1.00  0.62           C  
ATOM    373  CB  ASN A  46       6.563 -12.377 -17.390  1.00  0.59           C  
ATOM    374  O   ASN A  46       6.979 -12.735 -14.479  1.00  0.60           O  
ATOM    375  CG  ASN A  46       6.396 -10.870 -17.362  1.00  0.57           C  
ATOM    376  ND2 ASN A  46       7.423 -10.152 -17.800  1.00  0.51           N  
ATOM    377  OD1 ASN A  46       5.354 -10.356 -16.949  1.00  0.56           O  
ATOM    378  N   ARG A  47       4.802 -12.109 -14.423  1.00  0.71           N  
ATOM    379  CA  ARG A  47       4.763 -11.780 -13.002  1.00  0.71           C  
ATOM    380  C   ARG A  47       3.545 -12.402 -12.328  1.00  0.71           C  
ATOM    381  CB  ARG A  47       4.755 -10.263 -12.802  1.00  0.68           C  
ATOM    382  O   ARG A  47       2.415 -11.962 -12.549  1.00  0.68           O  
ATOM    383  CG  ARG A  47       5.935  -9.550 -13.443  1.00  0.65           C  
ATOM    384  CD  ARG A  47       7.227  -9.796 -12.677  1.00  0.63           C  
ATOM    385  NE  ARG A  47       8.342  -9.045 -13.246  1.00  0.52           N  
ATOM    386  NH1 ARG A  47       9.984 -10.307 -12.221  1.00  0.43           N  
ATOM    387  NH2 ARG A  47      10.561  -8.558 -13.586  1.00  0.39           N  
ATOM    388  CZ  ARG A  47       9.626  -9.305 -13.017  1.00  0.58           C  
ATOM    389  N   LYS A  48       3.878 -13.426 -11.561  1.00  0.74           N  
ATOM    390  CA  LYS A  48       2.789 -14.281 -11.097  1.00  0.74           C  
ATOM    391  C   LYS A  48       2.517 -14.067  -9.610  1.00  0.75           C  
ATOM    392  CB  LYS A  48       3.110 -15.752 -11.364  1.00  0.72           C  
ATOM    393  O   LYS A  48       1.408 -14.318  -9.134  1.00  0.73           O  
ATOM    394  CG  LYS A  48       3.211 -16.105 -12.841  1.00  0.68           C  
ATOM    395  CD  LYS A  48       3.443 -17.597 -13.044  1.00  0.66           C  
ATOM    396  CE  LYS A  48       3.534 -17.953 -14.522  1.00  0.57           C  
ATOM    397  NZ  LYS A  48       3.763 -19.414 -14.727  1.00  0.52           N  
ATOM    398  N   THR A  49       3.522 -13.494  -8.950  1.00  0.80           N  
ATOM    399  CA  THR A  49       3.406 -13.432  -7.498  1.00  0.80           C  
ATOM    400  C   THR A  49       3.179 -11.996  -7.034  1.00  0.81           C  
ATOM    401  CB  THR A  49       4.661 -14.003  -6.812  1.00  0.79           C  
ATOM    402  O   THR A  49       3.478 -11.048  -7.763  1.00  0.81           O  
ATOM    403  CG2 THR A  49       4.962 -15.415  -7.305  1.00  0.78           C  
ATOM    404  OG1 THR A  49       5.782 -13.159  -7.100  1.00  0.80           O  
ATOM    405  N   TYR A  50       2.687 -11.803  -5.870  1.00  0.83           N  
ATOM    406  CA  TYR A  50       2.543 -10.495  -5.243  1.00  0.84           C  
ATOM    407  C   TYR A  50       3.903  -9.848  -5.012  1.00  0.84           C  
ATOM    408  CB  TYR A  50       1.790 -10.616  -3.914  1.00  0.83           C  
ATOM    409  O   TYR A  50       4.043  -8.627  -5.120  1.00  0.84           O  
ATOM    410  CG  TYR A  50       0.307 -10.842  -4.075  1.00  0.83           C  
ATOM    411  CD1 TYR A  50      -0.524  -9.830  -4.551  1.00  0.82           C  
ATOM    412  CD2 TYR A  50      -0.267 -12.066  -3.750  1.00  0.82           C  
ATOM    413  CE1 TYR A  50      -1.892 -10.033  -4.699  1.00  0.81           C  
ATOM    414  CE2 TYR A  50      -1.634 -12.280  -3.894  1.00  0.82           C  
ATOM    415  OH  TYR A  50      -3.791 -11.466  -4.514  1.00  0.79           O  
ATOM    416  CZ  TYR A  50      -2.437 -11.259  -4.369  1.00  0.78           C  
ATOM    417  N   ASP A  51       4.900 -10.646  -4.823  1.00  0.84           N  
ATOM    418  CA  ASP A  51       6.262 -10.149  -4.656  1.00  0.85           C  
ATOM    419  C   ASP A  51       6.812  -9.599  -5.970  1.00  0.84           C  
ATOM    420  CB  ASP A  51       7.176 -11.255  -4.126  1.00  0.83           C  
ATOM    421  O   ASP A  51       7.407  -8.520  -5.998  1.00  0.83           O  
ATOM    422  CG  ASP A  51       8.556 -10.751  -3.740  1.00  0.78           C  
ATOM    423  OD1 ASP A  51       8.660  -9.879  -2.851  1.00  0.75           O  
ATOM    424  OD2 ASP A  51       9.547 -11.229  -4.333  1.00  0.77           O  
ATOM    425  N   ASP A  52       6.516 -10.218  -7.102  1.00  0.81           N  
ATOM    426  CA  ASP A  52       6.876  -9.707  -8.421  1.00  0.81           C  
ATOM    427  C   ASP A  52       6.209  -8.360  -8.689  1.00  0.81           C  
ATOM    428  CB  ASP A  52       6.490 -10.711  -9.509  1.00  0.80           C  
ATOM    429  O   ASP A  52       6.855  -7.427  -9.170  1.00  0.80           O  
ATOM    430  CG  ASP A  52       7.377 -11.944  -9.519  1.00  0.77           C  
ATOM    431  OD1 ASP A  52       8.590 -11.825  -9.244  1.00  0.76           O  
ATOM    432  OD2 ASP A  52       6.858 -13.044  -9.809  1.00  0.75           O  
ATOM    433  N   LEU A  53       4.935  -8.283  -8.319  1.00  0.82           N  
ATOM    434  CA  LEU A  53       4.144  -7.069  -8.490  1.00  0.82           C  
ATOM    435  C   LEU A  53       4.668  -5.949  -7.597  1.00  0.83           C  
ATOM    436  CB  LEU A  53       2.670  -7.340  -8.177  1.00  0.81           C  
ATOM    437  O   LEU A  53       4.940  -4.845  -8.074  1.00  0.83           O  
ATOM    438  CG  LEU A  53       1.710  -6.164  -8.360  1.00  0.78           C  
ATOM    439  CD1 LEU A  53       1.737  -5.678  -9.805  1.00  0.75           C  
ATOM    440  CD2 LEU A  53       0.296  -6.559  -7.950  1.00  0.75           C  
ATOM    441  N   PHE A  54       4.944  -6.230  -6.392  1.00  0.86           N  
ATOM    442  CA  PHE A  54       5.523  -5.299  -5.430  1.00  0.86           C  
ATOM    443  C   PHE A  54       6.874  -4.789  -5.917  1.00  0.86           C  
ATOM    444  CB  PHE A  54       5.676  -5.965  -4.060  1.00  0.86           C  
ATOM    445  O   PHE A  54       7.103  -3.579  -5.974  1.00  0.85           O  
ATOM    446  CG  PHE A  54       6.515  -5.176  -3.091  1.00  0.86           C  
ATOM    447  CD1 PHE A  54       5.966  -4.118  -2.376  1.00  0.84           C  
ATOM    448  CD2 PHE A  54       7.853  -5.491  -2.896  1.00  0.85           C  
ATOM    449  CE1 PHE A  54       6.739  -3.386  -1.479  1.00  0.84           C  
ATOM    450  CE2 PHE A  54       8.633  -4.763  -2.001  1.00  0.85           C  
ATOM    451  CZ  PHE A  54       8.074  -3.710  -1.294  1.00  0.82           C  
ATOM    452  N   ASN A  55       7.747  -5.644  -6.328  1.00  0.84           N  
ATOM    453  CA  ASN A  55       9.092  -5.302  -6.778  1.00  0.84           C  
ATOM    454  C   ASN A  55       9.062  -4.473  -8.059  1.00  0.84           C  
ATOM    455  CB  ASN A  55       9.928  -6.567  -6.984  1.00  0.83           C  
ATOM    456  O   ASN A  55       9.865  -3.555  -8.229  1.00  0.82           O  
ATOM    457  CG  ASN A  55      10.432  -7.153  -5.680  1.00  0.81           C  
ATOM    458  ND2 ASN A  55      10.340  -8.471  -5.547  1.00  0.81           N  
ATOM    459  OD1 ASN A  55      10.900  -6.427  -4.799  1.00  0.81           O  
ATOM    460  N   LEU A  56       8.083  -4.690  -8.911  1.00  0.81           N  
ATOM    461  CA  LEU A  56       7.886  -3.870 -10.101  1.00  0.81           C  
ATOM    462  C   LEU A  56       7.451  -2.458  -9.722  1.00  0.82           C  
ATOM    463  CB  LEU A  56       6.846  -4.507 -11.025  1.00  0.80           C  
ATOM    464  O   LEU A  56       8.044  -1.478 -10.176  1.00  0.81           O  
ATOM    465  CG  LEU A  56       6.427  -3.683 -12.244  1.00  0.78           C  
ATOM    466  CD1 LEU A  56       7.625  -3.443 -13.158  1.00  0.76           C  
ATOM    467  CD2 LEU A  56       5.303  -4.382 -13.001  1.00  0.76           C  
ATOM    468  N   VAL A  57       6.432  -2.334  -8.881  1.00  0.85           N  
ATOM    469  CA  VAL A  57       5.935  -1.027  -8.462  1.00  0.85           C  
ATOM    470  C   VAL A  57       7.025  -0.282  -7.695  1.00  0.85           C  
ATOM    471  CB  VAL A  57       4.664  -1.155  -7.593  1.00  0.84           C  
ATOM    472  O   VAL A  57       7.304   0.885  -7.978  1.00  0.84           O  
ATOM    473  CG1 VAL A  57       4.166   0.222  -7.158  1.00  0.84           C  
ATOM    474  CG2 VAL A  57       3.572  -1.906  -8.354  1.00  0.84           C  
ATOM    475  N   LYS A  58       7.727  -0.990  -6.811  1.00  0.85           N  
ATOM    476  CA  LYS A  58       8.869  -0.455  -6.075  1.00  0.85           C  
ATOM    477  C   LYS A  58       9.939   0.071  -7.027  1.00  0.84           C  
ATOM    478  CB  LYS A  58       9.464  -1.524  -5.157  1.00  0.84           C  
ATOM    479  O   LYS A  58      10.359   1.225  -6.922  1.00  0.83           O  
ATOM    480  CG  LYS A  58      10.696  -1.065  -4.390  1.00  0.84           C  
ATOM    481  CD  LYS A  58      11.214  -2.155  -3.460  1.00  0.83           C  
ATOM    482  CE  LYS A  58      12.535  -1.760  -2.815  1.00  0.81           C  
ATOM    483  NZ  LYS A  58      13.198  -2.923  -2.153  1.00  0.81           N  
ATOM    484  N   PHE A  59      10.294  -0.620  -8.009  1.00  0.80           N  
ATOM    485  CA  PHE A  59      11.276  -0.223  -9.012  1.00  0.80           C  
ATOM    486  C   PHE A  59      10.832   1.045  -9.731  1.00  0.80           C  
ATOM    487  CB  PHE A  59      11.499  -1.351 -10.024  1.00  0.79           C  
ATOM    488  O   PHE A  59      11.614   1.985  -9.883  1.00  0.78           O  
ATOM    489  CG  PHE A  59      12.310  -0.939 -11.222  1.00  0.77           C  
ATOM    490  CD1 PHE A  59      13.697  -0.891 -11.156  1.00  0.75           C  
ATOM    491  CD2 PHE A  59      11.686  -0.600 -12.416  1.00  0.75           C  
ATOM    492  CE1 PHE A  59      14.452  -0.510 -12.264  1.00  0.73           C  
ATOM    493  CE2 PHE A  59      12.433  -0.219 -13.527  1.00  0.74           C  
ATOM    494  CZ  PHE A  59      13.815  -0.173 -13.449  1.00  0.69           C  
ATOM    495  N   LEU A  60       9.597   1.182 -10.083  1.00  0.81           N  
ATOM    496  CA  LEU A  60       9.058   2.340 -10.788  1.00  0.81           C  
ATOM    497  C   LEU A  60       8.955   3.543  -9.858  1.00  0.81           C  
ATOM    498  CB  LEU A  60       7.683   2.017 -11.378  1.00  0.80           C  
ATOM    499  O   LEU A  60       9.268   4.668 -10.254  1.00  0.80           O  
ATOM    500  CG  LEU A  60       7.658   1.013 -12.531  1.00  0.79           C  
ATOM    501  CD1 LEU A  60       6.221   0.705 -12.936  1.00  0.78           C  
ATOM    502  CD2 LEU A  60       8.452   1.544 -13.720  1.00  0.78           C  
ATOM    503  N   THR A  61       8.630   3.335  -8.583  1.00  0.84           N  
ATOM    504  CA  THR A  61       8.504   4.410  -7.606  1.00  0.84           C  
ATOM    505  C   THR A  61       9.879   4.928  -7.193  1.00  0.84           C  
ATOM    506  CB  THR A  61       7.733   3.943  -6.357  1.00  0.83           C  
ATOM    507  O   THR A  61      10.096   6.140  -7.125  1.00  0.82           O  
ATOM    508  CG2 THR A  61       6.264   3.691  -6.681  1.00  0.77           C  
ATOM    509  OG1 THR A  61       8.317   2.729  -5.868  1.00  0.80           O  
ATOM    510  N   GLU A  62      10.835   4.060  -7.019  1.00  0.82           N  
ATOM    511  CA  GLU A  62      12.214   4.454  -6.749  1.00  0.82           C  
ATOM    512  C   GLU A  62      12.826   5.178  -7.944  1.00  0.81           C  
ATOM    513  CB  GLU A  62      13.061   3.232  -6.384  1.00  0.81           C  
ATOM    514  O   GLU A  62      13.521   6.183  -7.779  1.00  0.79           O  
ATOM    515  CG  GLU A  62      12.756   2.661  -5.007  1.00  0.82           C  
ATOM    516  CD  GLU A  62      13.534   1.392  -4.698  1.00  0.81           C  
ATOM    517  OE1 GLU A  62      14.073   0.766  -5.639  1.00  0.80           O  
ATOM    518  OE2 GLU A  62      13.605   1.020  -3.505  1.00  0.81           O  
ATOM    519  N   SER A  63      12.497   4.770  -9.170  1.00  0.78           N  
ATOM    520  CA  SER A  63      12.901   5.440 -10.402  1.00  0.78           C  
ATOM    521  C   SER A  63      12.300   6.839 -10.493  1.00  0.78           C  
ATOM    522  CB  SER A  63      12.484   4.617 -11.622  1.00  0.76           C  
ATOM    523  O   SER A  63      12.975   7.785 -10.903  1.00  0.75           O  
ATOM    524  OG  SER A  63      13.110   3.345 -11.608  1.00  0.71           O  
ATOM    525  N   ARG A  64      11.146   7.026 -10.032  1.00  0.80           N  
ATOM    526  CA  ARG A  64      10.446   8.298  -9.887  1.00  0.79           C  
ATOM    527  C   ARG A  64      11.125   9.181  -8.845  1.00  0.79           C  
ATOM    528  CB  ARG A  64       8.983   8.066  -9.503  1.00  0.78           C  
ATOM    529  O   ARG A  64      11.352  10.369  -9.083  1.00  0.77           O  
ATOM    530  CG  ARG A  64       8.211   9.344  -9.218  1.00  0.75           C  
ATOM    531  CD  ARG A  64       6.962   9.075  -8.388  1.00  0.72           C  
ATOM    532  NE  ARG A  64       7.297   8.689  -7.021  1.00  0.63           N  
ATOM    533  NH1 ARG A  64       5.189   7.892  -6.510  1.00  0.58           N  
ATOM    534  NH2 ARG A  64       6.857   7.824  -4.939  1.00  0.54           N  
ATOM    535  CZ  ARG A  64       6.447   8.136  -6.160  1.00  0.67           C  
ATOM    536  N   ASP A  65      11.380   8.699  -7.616  1.00  0.78           N  
ATOM    537  CA  ASP A  65      11.886   9.452  -6.472  1.00  0.78           C  
ATOM    538  C   ASP A  65      13.305   9.954  -6.730  1.00  0.77           C  
ATOM    539  CB  ASP A  65      11.854   8.593  -5.207  1.00  0.75           C  
ATOM    540  O   ASP A  65      13.708  10.991  -6.199  1.00  0.74           O  
ATOM    541  CG  ASP A  65      10.444   8.289  -4.732  1.00  0.75           C  
ATOM    542  OD1 ASP A  65       9.485   8.926  -5.220  1.00  0.77           O  
ATOM    543  OD2 ASP A  65      10.290   7.408  -3.859  1.00  0.78           O  
ATOM    544  N   SER A  66      13.923   9.367  -7.700  1.00  0.76           N  
ATOM    545  CA  SER A  66      15.261   9.788  -8.102  1.00  0.75           C  
ATOM    546  C   SER A  66      15.201  10.950  -9.088  1.00  0.75           C  
ATOM    547  CB  SER A  66      16.027   8.620  -8.724  1.00  0.72           C  
ATOM    548  O   SER A  66      16.209  11.615  -9.334  1.00  0.72           O  
ATOM    549  OG  SER A  66      15.456   8.250  -9.968  1.00  0.69           O  
ATOM    550  N   ASN A  67      14.033  11.179  -9.570  1.00  0.75           N  
ATOM    551  CA  ASN A  67      13.828  12.261 -10.528  1.00  0.75           C  
ATOM    552  C   ASN A  67      13.290  13.517  -9.848  1.00  0.75           C  
ATOM    553  CB  ASN A  67      12.882  11.816 -11.646  1.00  0.71           C  
ATOM    554  O   ASN A  67      12.569  13.429  -8.853  1.00  0.72           O  
ATOM    555  CG  ASN A  67      13.589  11.022 -12.727  1.00  0.66           C  
ATOM    556  ND2 ASN A  67      12.911  10.014 -13.261  1.00  0.60           N  
ATOM    557  OD1 ASN A  67      14.735  11.313 -13.079  1.00  0.62           O  
ATOM    558  N   LYS A  68      13.623  14.721 -10.391  1.00  0.74           N  
ATOM    559  CA  LYS A  68      13.148  15.991  -9.851  1.00  0.73           C  
ATOM    560  C   LYS A  68      11.640  16.138 -10.037  1.00  0.73           C  
ATOM    561  CB  LYS A  68      13.873  17.163 -10.515  1.00  0.69           C  
ATOM    562  O   LYS A  68      11.011  16.989  -9.405  1.00  0.71           O  
ATOM    563  CG  LYS A  68      15.342  17.277 -10.134  1.00  0.66           C  
ATOM    564  CD  LYS A  68      15.981  18.521 -10.737  1.00  0.65           C  
ATOM    565  CE  LYS A  68      17.450  18.638 -10.354  1.00  0.58           C  
ATOM    566  NZ  LYS A  68      18.094  19.828 -10.987  1.00  0.53           N  
ATOM    567  N   GLN A  69      11.084  15.359 -10.824  1.00  0.76           N  
ATOM    568  CA  GLN A  69       9.650  15.369 -11.096  1.00  0.75           C  
ATOM    569  C   GLN A  69       8.983  14.097 -10.579  1.00  0.75           C  
ATOM    570  CB  GLN A  69       9.389  15.527 -12.594  1.00  0.71           C  
ATOM    571  O   GLN A  69       9.174  13.017 -11.143  1.00  0.70           O  
ATOM    572  CG  GLN A  69       9.816  16.878 -13.154  1.00  0.65           C  
ATOM    573  CD  GLN A  69       9.396  17.074 -14.598  1.00  0.63           C  
ATOM    574  NE2 GLN A  69       9.506  18.305 -15.086  1.00  0.52           N  
ATOM    575  OE1 GLN A  69       8.976  16.127 -15.271  1.00  0.61           O  
ATOM    576  N   LYS A  70       8.187  14.338  -9.513  1.00  0.79           N  
ATOM    577  CA  LYS A  70       7.422  13.214  -8.981  1.00  0.78           C  
ATOM    578  C   LYS A  70       6.351  12.761  -9.969  1.00  0.79           C  
ATOM    579  CB  LYS A  70       6.778  13.586  -7.645  1.00  0.76           C  
ATOM    580  O   LYS A  70       5.305  13.402 -10.095  1.00  0.76           O  
ATOM    581  CG  LYS A  70       7.778  13.857  -6.530  1.00  0.74           C  
ATOM    582  CD  LYS A  70       7.079  14.104  -5.200  1.00  0.73           C  
ATOM    583  CE  LYS A  70       8.079  14.375  -4.084  1.00  0.68           C  
ATOM    584  NZ  LYS A  70       7.397  14.640  -2.781  1.00  0.63           N  
ATOM    585  N   LYS A  71       6.649  11.794 -10.797  1.00  0.82           N  
ATOM    586  CA  LYS A  71       5.697  11.172 -11.713  1.00  0.82           C  
ATOM    587  C   LYS A  71       4.784  10.195 -10.978  1.00  0.82           C  
ATOM    588  CB  LYS A  71       6.432  10.452 -12.845  1.00  0.81           C  
ATOM    589  O   LYS A  71       5.221   9.505 -10.054  1.00  0.81           O  
ATOM    590  CG  LYS A  71       7.305  11.363 -13.694  1.00  0.79           C  
ATOM    591  CD  LYS A  71       7.969  10.600 -14.833  1.00  0.79           C  
ATOM    592  CE  LYS A  71       8.880  11.500 -15.656  1.00  0.74           C  
ATOM    593  NZ  LYS A  71       9.551  10.750 -16.759  1.00  0.74           N  
ATOM    594  N   GLY A  72       3.489  10.187 -11.382  1.00  0.84           N  
ATOM    595  CA  GLY A  72       2.634   9.107 -10.917  1.00  0.84           C  
ATOM    596  C   GLY A  72       2.973   7.766 -11.541  1.00  0.84           C  
ATOM    597  O   GLY A  72       3.448   7.707 -12.677  1.00  0.83           O  
ATOM    598  N   VAL A  73       2.834   6.659 -10.822  1.00  0.84           N  
ATOM    599  CA  VAL A  73       2.989   5.300 -11.330  1.00  0.84           C  
ATOM    600  C   VAL A  73       1.618   4.646 -11.485  1.00  0.84           C  
ATOM    601  CB  VAL A  73       3.885   4.447 -10.405  1.00  0.83           C  
ATOM    602  O   VAL A  73       0.866   4.529 -10.515  1.00  0.83           O  
ATOM    603  CG1 VAL A  73       3.987   3.014 -10.923  1.00  0.83           C  
ATOM    604  CG2 VAL A  73       5.273   5.073 -10.282  1.00  0.83           C  
ATOM    605  N   ILE A  74       1.317   4.215 -12.718  1.00  0.83           N  
ATOM    606  CA  ILE A  74       0.104   3.482 -13.064  1.00  0.83           C  
ATOM    607  C   ILE A  74       0.463   2.059 -13.486  1.00  0.83           C  
ATOM    608  CB  ILE A  74      -0.683   4.192 -14.188  1.00  0.81           C  
ATOM    609  O   ILE A  74       1.294   1.859 -14.374  1.00  0.82           O  
ATOM    610  CG1 ILE A  74      -1.017   5.631 -13.780  1.00  0.79           C  
ATOM    611  CG2 ILE A  74      -1.955   3.412 -14.533  1.00  0.78           C  
ATOM    612  CD1 ILE A  74      -1.644   6.461 -14.892  1.00  0.77           C  
ATOM    613  N   ILE A  75      -0.138   1.129 -12.802  1.00  0.81           N  
ATOM    614  CA  ILE A  75       0.040  -0.288 -13.100  1.00  0.81           C  
ATOM    615  C   ILE A  75      -1.258  -0.865 -13.661  1.00  0.81           C  
ATOM    616  CB  ILE A  75       0.480  -1.078 -11.847  1.00  0.80           C  
ATOM    617  O   ILE A  75      -2.297  -0.833 -12.997  1.00  0.79           O  
ATOM    618  CG1 ILE A  75       1.723  -0.436 -11.220  1.00  0.80           C  
ATOM    619  CG2 ILE A  75       0.739  -2.546 -12.197  1.00  0.80           C  
ATOM    620  CD1 ILE A  75       2.936  -0.409 -12.140  1.00  0.79           C  
ATOM    621  N   ALA A  76      -1.194  -1.409 -14.864  1.00  0.78           N  
ATOM    622  CA  ALA A  76      -2.240  -2.283 -15.388  1.00  0.77           C  
ATOM    623  C   ALA A  76      -1.931  -3.748 -15.089  1.00  0.77           C  
ATOM    624  CB  ALA A  76      -2.405  -2.074 -16.891  1.00  0.76           C  
ATOM    625  O   ALA A  76      -1.068  -4.350 -15.732  1.00  0.75           O  
ATOM    626  N   ALA A  77      -2.468  -4.220 -13.984  1.00  0.76           N  
ATOM    627  CA  ALA A  77      -2.312  -5.620 -13.597  1.00  0.76           C  
ATOM    628  C   ALA A  77      -3.413  -6.483 -14.206  1.00  0.76           C  
ATOM    629  CB  ALA A  77      -2.313  -5.755 -12.076  1.00  0.74           C  
ATOM    630  O   ALA A  77      -4.557  -6.456 -13.745  1.00  0.73           O  
ATOM    631  N   TYR A  78      -3.101  -7.180 -15.304  1.00  0.70           N  
ATOM    632  CA  TYR A  78      -4.043  -8.004 -16.052  1.00  0.69           C  
ATOM    633  C   TYR A  78      -4.299  -9.326 -15.338  1.00  0.69           C  
ATOM    634  CB  TYR A  78      -3.521  -8.269 -17.468  1.00  0.67           C  
ATOM    635  O   TYR A  78      -3.519 -10.272 -15.471  1.00  0.66           O  
ATOM    636  CG  TYR A  78      -3.417  -7.026 -18.319  1.00  0.64           C  
ATOM    637  CD1 TYR A  78      -4.534  -6.512 -18.975  1.00  0.62           C  
ATOM    638  CD2 TYR A  78      -2.204  -6.364 -18.469  1.00  0.62           C  
ATOM    639  CE1 TYR A  78      -4.442  -5.369 -19.761  1.00  0.59           C  
ATOM    640  CE2 TYR A  78      -2.101  -5.220 -19.253  1.00  0.59           C  
ATOM    641  OH  TYR A  78      -3.127  -3.598 -20.671  1.00  0.57           O  
ATOM    642  CZ  TYR A  78      -3.224  -4.730 -19.894  1.00  0.61           C  
ATOM    643  N   MET A  79      -5.289  -9.390 -14.524  1.00  0.66           N  
ATOM    644  CA  MET A  79      -5.673 -10.579 -13.769  1.00  0.65           C  
ATOM    645  C   MET A  79      -6.272 -11.638 -14.688  1.00  0.65           C  
ATOM    646  CB  MET A  79      -6.671 -10.217 -12.667  1.00  0.63           C  
ATOM    647  O   MET A  79      -7.269 -11.386 -15.366  1.00  0.62           O  
ATOM    648  CG  MET A  79      -6.095  -9.312 -11.590  1.00  0.60           C  
ATOM    649  SD  MET A  79      -7.115  -9.297 -10.065  1.00  0.54           S  
ATOM    650  CE  MET A  79      -8.031  -7.750 -10.309  1.00  0.53           C  
ATOM    651  N   ASP A  80      -5.362 -12.316 -15.415  1.00  0.57           N  
ATOM    652  CA  ASP A  80      -5.715 -13.429 -16.291  1.00  0.56           C  
ATOM    653  C   ASP A  80      -6.349 -14.570 -15.499  1.00  0.57           C  
ATOM    654  CB  ASP A  80      -4.481 -13.933 -17.043  1.00  0.52           C  
ATOM    655  O   ASP A  80      -5.730 -15.118 -14.585  1.00  0.54           O  
ATOM    656  CG  ASP A  80      -4.815 -14.965 -18.105  1.00  0.50           C  
ATOM    657  OD1 ASP A  80      -5.971 -15.436 -18.156  1.00  0.51           O  
ATOM    658  OD2 ASP A  80      -3.912 -15.312 -18.897  1.00  0.50           O  
ATOM    659  N   TYR A  81      -7.545 -14.882 -15.821  1.00  0.51           N  
ATOM    660  CA  TYR A  81      -8.150 -16.167 -15.489  1.00  0.50           C  
ATOM    661  C   TYR A  81      -8.060 -17.132 -16.664  1.00  0.51           C  
ATOM    662  CB  TYR A  81      -9.613 -15.981 -15.076  1.00  0.48           C  
ATOM    663  O   TYR A  81      -8.789 -16.990 -17.649  1.00  0.49           O  
ATOM    664  CG  TYR A  81      -9.790 -15.183 -13.807  1.00  0.45           C  
ATOM    665  CD1 TYR A  81      -9.622 -15.776 -12.558  1.00  0.41           C  
ATOM    666  CD2 TYR A  81     -10.125 -13.834 -13.855  1.00  0.42           C  
ATOM    667  CE1 TYR A  81      -9.785 -15.045 -11.386  1.00  0.43           C  
ATOM    668  CE2 TYR A  81     -10.291 -13.093 -12.689  1.00  0.42           C  
ATOM    669  OH  TYR A  81     -10.282 -12.977 -10.305  1.00  0.38           O  
ATOM    670  CZ  TYR A  81     -10.119 -13.706 -11.462  1.00  0.43           C  
ATOM    671  N   ASN A  82      -6.878 -17.288 -17.180  1.00  0.48           N  
ATOM    672  CA  ASN A  82      -6.779 -18.320 -18.207  1.00  0.48           C  
ATOM    673  C   ASN A  82      -7.936 -19.312 -18.118  1.00  0.49           C  
ATOM    674  CB  ASN A  82      -5.441 -19.055 -18.103  1.00  0.46           C  
ATOM    675  O   ASN A  82      -8.349 -19.883 -19.128  1.00  0.47           O  
ATOM    676  CG  ASN A  82      -4.325 -18.344 -18.842  1.00  0.44           C  
ATOM    677  ND2 ASN A  82      -3.092 -18.546 -18.393  1.00  0.38           N  
ATOM    678  OD1 ASN A  82      -4.569 -17.617 -19.809  1.00  0.46           O  
ATOM    679  N   PHE A  83      -8.563 -19.316 -16.896  1.00  0.40           N  
ATOM    680  CA  PHE A  83      -9.679 -20.236 -16.713  1.00  0.40           C  
ATOM    681  C   PHE A  83     -11.010 -19.515 -16.892  1.00  0.40           C  
ATOM    682  CB  PHE A  83      -9.618 -20.888 -15.328  1.00  0.37           C  
ATOM    683  O   PHE A  83     -12.074 -20.110 -16.712  1.00  0.38           O  
ATOM    684  CG  PHE A  83      -8.634 -22.023 -15.234  1.00  0.34           C  
ATOM    685  CD1 PHE A  83      -8.970 -23.291 -15.691  1.00  0.31           C  
ATOM    686  CD2 PHE A  83      -7.374 -21.821 -14.688  1.00  0.33           C  
ATOM    687  CE1 PHE A  83      -8.061 -24.343 -15.606  1.00  0.34           C  
ATOM    688  CE2 PHE A  83      -6.460 -22.867 -14.599  1.00  0.35           C  
ATOM    689  CZ  PHE A  83      -6.806 -24.128 -15.057  1.00  0.33           C  
ATOM    690  N   ALA A  84     -11.087 -18.311 -17.242  1.00  0.40           N  
ATOM    691  CA  ALA A  84     -12.379 -17.908 -17.792  1.00  0.40           C  
ATOM    692  C   ALA A  84     -12.774 -18.794 -18.970  1.00  0.40           C  
ATOM    693  CB  ALA A  84     -12.341 -16.443 -18.222  1.00  0.38           C  
ATOM    694  O   ALA A  84     -13.962 -18.991 -19.236  1.00  0.38           O  
ATOM    695  N   LYS A  85     -11.919 -19.652 -19.451  1.00  0.41           N  
ATOM    696  CA  LYS A  85     -12.385 -20.712 -20.340  1.00  0.41           C  
ATOM    697  C   LYS A  85     -12.581 -22.021 -19.579  1.00  0.41           C  
ATOM    698  CB  LYS A  85     -11.401 -20.919 -21.492  1.00  0.38           C  
ATOM    699  O   LYS A  85     -13.469 -22.810 -19.910  1.00  0.39           O  
ATOM    700  CG  LYS A  85     -11.435 -19.816 -22.541  1.00  0.36           C  
ATOM    701  CD  LYS A  85     -10.536 -20.144 -23.726  1.00  0.40           C  
ATOM    702  CE  LYS A  85     -10.559 -19.035 -24.769  1.00  0.32           C  
ATOM    703  NZ  LYS A  85      -9.626 -19.319 -25.900  1.00  0.33           N  
ATOM    704  N   ALA A  86     -11.776 -22.282 -18.490  1.00  0.38           N  
ATOM    705  CA  ALA A  86     -11.878 -23.648 -17.984  1.00  0.37           C  
ATOM    706  C   ALA A  86     -12.809 -23.717 -16.777  1.00  0.38           C  
ATOM    707  CB  ALA A  86     -10.497 -24.185 -17.619  1.00  0.34           C  
ATOM    708  O   ALA A  86     -13.516 -24.710 -16.586  1.00  0.35           O  
ATOM    709  N   ASN A  87     -13.061 -22.586 -16.101  1.00  0.39           N  
ATOM    710  CA  ASN A  87     -14.054 -22.647 -15.034  1.00  0.40           C  
ATOM    711  C   ASN A  87     -15.163 -21.619 -15.240  1.00  0.39           C  
ATOM    712  CB  ASN A  87     -13.390 -22.445 -13.670  1.00  0.37           C  
ATOM    713  O   ASN A  87     -14.940 -20.418 -15.079  1.00  0.37           O  
ATOM    714  CG  ASN A  87     -12.603 -23.659 -13.219  1.00  0.34           C  
ATOM    715  ND2 ASN A  87     -11.598 -23.436 -12.379  1.00  0.28           N  
ATOM    716  OD1 ASN A  87     -12.894 -24.789 -13.621  1.00  0.34           O  
ATOM    717  N   GLN A  88     -15.780 -21.564 -16.388  1.00  0.42           N  
ATOM    718  CA  GLN A  88     -17.148 -21.084 -16.554  1.00  0.42           C  
ATOM    719  C   GLN A  88     -17.667 -20.447 -15.268  1.00  0.42           C  
ATOM    720  CB  GLN A  88     -18.069 -22.226 -16.984  1.00  0.38           C  
ATOM    721  O   GLN A  88     -18.873 -20.244 -15.113  1.00  0.39           O  
ATOM    722  CG  GLN A  88     -17.780 -22.758 -18.381  1.00  0.35           C  
ATOM    723  CD  GLN A  88     -18.810 -23.768 -18.850  1.00  0.37           C  
ATOM    724  NE2 GLN A  88     -18.690 -24.202 -20.100  1.00  0.29           N  
ATOM    725  OE1 GLN A  88     -19.706 -24.157 -18.094  1.00  0.35           O  
ATOM    726  N   GLY A  89     -16.853 -20.173 -14.241  1.00  0.43           N  
ATOM    727  CA  GLY A  89     -17.405 -19.486 -13.084  1.00  0.42           C  
ATOM    728  C   GLY A  89     -17.189 -17.985 -13.122  1.00  0.43           C  
ATOM    729  O   GLY A  89     -16.155 -17.513 -13.599  1.00  0.41           O  
ATOM    730  N   LYS A  90     -18.196 -17.324 -13.562  1.00  0.51           N  
ATOM    731  CA  LYS A  90     -18.789 -16.015 -13.822  1.00  0.50           C  
ATOM    732  C   LYS A  90     -18.184 -14.948 -12.914  1.00  0.51           C  
ATOM    733  CB  LYS A  90     -20.306 -16.066 -13.633  1.00  0.45           C  
ATOM    734  O   LYS A  90     -18.368 -13.751 -13.146  1.00  0.47           O  
ATOM    735  CG  LYS A  90     -21.037 -16.853 -14.711  1.00  0.41           C  
ATOM    736  CD  LYS A  90     -22.548 -16.698 -14.587  1.00  0.42           C  
ATOM    737  CE  LYS A  90     -23.280 -17.447 -15.693  1.00  0.32           C  
ATOM    738  NZ  LYS A  90     -24.759 -17.268 -15.597  1.00  0.32           N  
ATOM    739  N   ASN A  91     -17.242 -15.307 -11.917  1.00  0.58           N  
ATOM    740  CA  ASN A  91     -16.888 -14.162 -11.085  1.00  0.57           C  
ATOM    741  C   ASN A  91     -15.379 -14.060 -10.883  1.00  0.58           C  
ATOM    742  CB  ASN A  91     -17.601 -14.240  -9.733  1.00  0.55           C  
ATOM    743  O   ASN A  91     -14.680 -15.075 -10.874  1.00  0.56           O  
ATOM    744  CG  ASN A  91     -19.111 -14.230  -9.868  1.00  0.53           C  
ATOM    745  ND2 ASN A  91     -19.801 -14.693  -8.832  1.00  0.46           N  
ATOM    746  OD1 ASN A  91     -19.652 -13.811 -10.894  1.00  0.53           O  
ATOM    747  N   PHE A  92     -14.875 -12.886 -10.987  1.00  0.66           N  
ATOM    748  CA  PHE A  92     -13.544 -12.531 -10.511  1.00  0.65           C  
ATOM    749  C   PHE A  92     -13.345 -12.984  -9.070  1.00  0.66           C  
ATOM    750  CB  PHE A  92     -13.318 -11.019 -10.622  1.00  0.64           C  
ATOM    751  O   PHE A  92     -14.315 -13.171  -8.333  1.00  0.64           O  
ATOM    752  CG  PHE A  92     -13.146 -10.533 -12.035  1.00  0.61           C  
ATOM    753  CD1 PHE A  92     -11.920 -10.646 -12.680  1.00  0.58           C  
ATOM    754  CD2 PHE A  92     -14.211  -9.963 -12.721  1.00  0.58           C  
ATOM    755  CE1 PHE A  92     -11.758 -10.197 -13.988  1.00  0.55           C  
ATOM    756  CE2 PHE A  92     -14.057  -9.512 -14.028  1.00  0.55           C  
ATOM    757  CZ  PHE A  92     -12.829  -9.629 -14.660  1.00  0.57           C  
ATOM    758  N   ASN A  93     -12.153 -13.388  -8.711  1.00  0.73           N  
ATOM    759  CA  ASN A  93     -11.719 -13.478  -7.321  1.00  0.72           C  
ATOM    760  C   ASN A  93     -11.593 -12.098  -6.682  1.00  0.73           C  
ATOM    761  CB  ASN A  93     -10.391 -14.233  -7.222  1.00  0.71           C  
ATOM    762  O   ASN A  93     -10.570 -11.428  -6.838  1.00  0.72           O  
ATOM    763  CG  ASN A  93      -9.919 -14.398  -5.791  1.00  0.68           C  
ATOM    764  ND2 ASN A  93      -8.727 -14.957  -5.620  1.00  0.65           N  
ATOM    765  OD1 ASN A  93     -10.620 -14.027  -4.846  1.00  0.66           O  
ATOM    766  N   ASP A  94     -12.760 -11.668  -6.086  1.00  0.78           N  
ATOM    767  CA  ASP A  94     -12.812 -10.345  -5.471  1.00  0.78           C  
ATOM    768  C   ASP A  94     -11.620 -10.124  -4.543  1.00  0.79           C  
ATOM    769  CB  ASP A  94     -14.121 -10.163  -4.698  1.00  0.77           C  
ATOM    770  O   ASP A  94     -10.954  -9.089  -4.615  1.00  0.78           O  
ATOM    771  CG  ASP A  94     -15.328 -10.007  -5.606  1.00  0.76           C  
ATOM    772  OD1 ASP A  94     -15.184 -10.136  -6.841  1.00  0.76           O  
ATOM    773  OD2 ASP A  94     -16.433  -9.749  -5.082  1.00  0.73           O  
ATOM    774  N   ASP A  95     -11.198 -11.178  -3.760  1.00  0.80           N  
ATOM    775  CA  ASP A  95     -10.077 -11.096  -2.828  1.00  0.81           C  
ATOM    776  C   ASP A  95      -8.762 -10.865  -3.570  1.00  0.81           C  
ATOM    777  CB  ASP A  95      -9.988 -12.369  -1.983  1.00  0.79           C  
ATOM    778  O   ASP A  95      -7.953 -10.029  -3.163  1.00  0.80           O  
ATOM    779  CG  ASP A  95     -11.139 -12.512  -1.003  1.00  0.78           C  
ATOM    780  OD1 ASP A  95     -11.934 -11.559  -0.852  1.00  0.78           O  
ATOM    781  OD2 ASP A  95     -11.251 -13.587  -0.374  1.00  0.76           O  
ATOM    782  N   GLY A  96      -8.566 -11.554  -4.668  1.00  0.79           N  
ATOM    783  CA  GLY A  96      -7.386 -11.376  -5.499  1.00  0.79           C  
ATOM    784  C   GLY A  96      -7.287  -9.988  -6.104  1.00  0.80           C  
ATOM    785  O   GLY A  96      -6.213  -9.382  -6.107  1.00  0.79           O  
ATOM    786  N   ILE A  97      -8.408  -9.447  -6.542  1.00  0.80           N  
ATOM    787  CA  ILE A  97      -8.476  -8.091  -7.074  1.00  0.80           C  
ATOM    788  C   ILE A  97      -8.158  -7.086  -5.969  1.00  0.81           C  
ATOM    789  CB  ILE A  97      -9.863  -7.792  -7.687  1.00  0.79           C  
ATOM    790  O   ILE A  97      -7.270  -6.245  -6.122  1.00  0.80           O  
ATOM    791  CG1 ILE A  97     -10.083  -8.639  -8.946  1.00  0.77           C  
ATOM    792  CG2 ILE A  97     -10.006  -6.300  -7.998  1.00  0.76           C  
ATOM    793  CD1 ILE A  97     -11.512  -8.608  -9.471  1.00  0.75           C  
ATOM    794  N   ILE A  98      -8.795  -7.222  -4.816  1.00  0.84           N  
ATOM    795  CA  ILE A  98      -8.603  -6.340  -3.670  1.00  0.85           C  
ATOM    796  C   ILE A  98      -7.141  -6.375  -3.230  1.00  0.85           C  
ATOM    797  CB  ILE A  98      -9.526  -6.732  -2.494  1.00  0.84           C  
ATOM    798  O   ILE A  98      -6.504  -5.329  -3.087  1.00  0.85           O  
ATOM    799  CG1 ILE A  98     -10.989  -6.437  -2.842  1.00  0.84           C  
ATOM    800  CG2 ILE A  98      -9.110  -6.002  -1.214  1.00  0.84           C  
ATOM    801  CD1 ILE A  98     -11.994  -7.102  -1.911  1.00  0.83           C  
ATOM    802  N   LEU A  99      -6.493  -7.473  -3.123  1.00  0.86           N  
ATOM    803  CA  LEU A  99      -5.120  -7.623  -2.652  1.00  0.86           C  
ATOM    804  C   LEU A  99      -4.130  -7.107  -3.690  1.00  0.86           C  
ATOM    805  CB  LEU A  99      -4.821  -9.089  -2.328  1.00  0.85           C  
ATOM    806  O   LEU A  99      -3.120  -6.491  -3.340  1.00  0.85           O  
ATOM    807  CG  LEU A  99      -5.470  -9.650  -1.062  1.00  0.83           C  
ATOM    808  CD1 LEU A  99      -5.209 -11.149  -0.953  1.00  0.81           C  
ATOM    809  CD2 LEU A  99      -4.954  -8.920   0.173  1.00  0.81           C  
ATOM    810  N   THR A 100      -4.370  -7.339  -4.948  1.00  0.84           N  
ATOM    811  CA  THR A 100      -3.554  -6.789  -6.025  1.00  0.84           C  
ATOM    812  C   THR A 100      -3.555  -5.264  -5.979  1.00  0.84           C  
ATOM    813  CB  THR A 100      -4.053  -7.264  -7.402  1.00  0.83           C  
ATOM    814  O   THR A 100      -2.493  -4.637  -5.976  1.00  0.84           O  
ATOM    815  CG2 THR A 100      -3.240  -6.633  -8.529  1.00  0.81           C  
ATOM    816  OG1 THR A 100      -3.933  -8.689  -7.482  1.00  0.82           O  
ATOM    817  N   ASP A 101      -4.745  -4.708  -5.733  1.00  0.86           N  
ATOM    818  CA  ASP A 101      -4.887  -3.258  -5.645  1.00  0.86           C  
ATOM    819  C   ASP A 101      -4.174  -2.710  -4.411  1.00  0.87           C  
ATOM    820  CB  ASP A 101      -6.365  -2.864  -5.616  1.00  0.84           C  
ATOM    821  O   ASP A 101      -3.400  -1.755  -4.508  1.00  0.86           O  
ATOM    822  CG  ASP A 101      -7.043  -3.007  -6.968  1.00  0.79           C  
ATOM    823  OD1 ASP A 101      -6.346  -3.235  -7.979  1.00  0.75           O  
ATOM    824  OD2 ASP A 101      -8.287  -2.886  -7.022  1.00  0.78           O  
ATOM    825  N   LEU A 102      -4.291  -3.333  -3.383  1.00  0.89           N  
ATOM    826  CA  LEU A 102      -3.673  -2.944  -2.120  1.00  0.90           C  
ATOM    827  C   LEU A 102      -2.153  -3.044  -2.206  1.00  0.90           C  
ATOM    828  CB  LEU A 102      -4.190  -3.821  -0.977  1.00  0.89           C  
ATOM    829  O   LEU A 102      -1.441  -2.156  -1.733  1.00  0.89           O  
ATOM    830  CG  LEU A 102      -5.625  -3.558  -0.517  1.00  0.88           C  
ATOM    831  CD1 LEU A 102      -6.066  -4.624   0.480  1.00  0.87           C  
ATOM    832  CD2 LEU A 102      -5.745  -2.166   0.093  1.00  0.87           C  
ATOM    833  N   VAL A 103      -1.632  -4.064  -2.886  1.00  0.89           N  
ATOM    834  CA  VAL A 103      -0.198  -4.244  -3.083  1.00  0.89           C  
ATOM    835  C   VAL A 103       0.340  -3.145  -3.997  1.00  0.89           C  
ATOM    836  CB  VAL A 103       0.123  -5.634  -3.676  1.00  0.88           C  
ATOM    837  O   VAL A 103       1.372  -2.537  -3.705  1.00  0.88           O  
ATOM    838  CG1 VAL A 103       1.561  -5.683  -4.190  1.00  0.86           C  
ATOM    839  CG2 VAL A 103      -0.113  -6.726  -2.634  1.00  0.86           C  
ATOM    840  N   ILE A 104      -0.323  -2.808  -5.077  1.00  0.88           N  
ATOM    841  CA  ILE A 104       0.054  -1.735  -5.992  1.00  0.88           C  
ATOM    842  C   ILE A 104       0.017  -0.396  -5.259  1.00  0.88           C  
ATOM    843  CB  ILE A 104      -0.872  -1.696  -7.228  1.00  0.87           C  
ATOM    844  O   ILE A 104       1.005   0.341  -5.249  1.00  0.88           O  
ATOM    845  CG1 ILE A 104      -0.628  -2.921  -8.117  1.00  0.86           C  
ATOM    846  CG2 ILE A 104      -0.666  -0.398  -8.015  1.00  0.86           C  
ATOM    847  CD1 ILE A 104      -1.706  -3.148  -9.167  1.00  0.84           C  
ATOM    848  N   MET A 105      -1.034  -0.146  -4.585  1.00  0.91           N  
ATOM    849  CA  MET A 105      -1.232   1.100  -3.850  1.00  0.91           C  
ATOM    850  C   MET A 105      -0.193   1.250  -2.743  1.00  0.91           C  
ATOM    851  CB  MET A 105      -2.640   1.158  -3.256  1.00  0.89           C  
ATOM    852  O   MET A 105       0.557   2.227  -2.718  1.00  0.91           O  
ATOM    853  CG  MET A 105      -2.913   2.414  -2.445  1.00  0.81           C  
ATOM    854  SD  MET A 105      -4.470   2.304  -1.480  1.00  0.72           S  
ATOM    855  CE  MET A 105      -3.992   1.068  -0.241  1.00  0.66           C  
ATOM    856  N   ALA A 106      -0.060   0.297  -1.850  1.00  0.92           N  
ATOM    857  CA  ALA A 106       0.862   0.349  -0.718  1.00  0.92           C  
ATOM    858  C   ALA A 106       2.304   0.510  -1.193  1.00  0.92           C  
ATOM    859  CB  ALA A 106       0.724  -0.907   0.139  1.00  0.92           C  
ATOM    860  O   ALA A 106       3.093   1.223  -0.569  1.00  0.91           O  
ATOM    861  N   SER A 107       2.611  -0.017  -2.375  1.00  0.91           N  
ATOM    862  CA  SER A 107       3.950   0.045  -2.951  1.00  0.91           C  
ATOM    863  C   SER A 107       4.201   1.392  -3.622  1.00  0.90           C  
ATOM    864  CB  SER A 107       4.151  -1.083  -3.964  1.00  0.90           C  
ATOM    865  O   SER A 107       5.305   1.656  -4.102  1.00  0.88           O  
ATOM    866  OG  SER A 107       3.893  -2.344  -3.371  1.00  0.83           O  
ATOM    867  N   GLY A 108       3.167   2.251  -3.669  1.00  0.91           N  
ATOM    868  CA  GLY A 108       3.303   3.611  -4.166  1.00  0.90           C  
ATOM    869  C   GLY A 108       2.780   3.785  -5.579  1.00  0.89           C  
ATOM    870  O   GLY A 108       2.963   4.840  -6.189  1.00  0.88           O  
ATOM    871  N   GLY A 109       2.104   2.757  -6.124  1.00  0.88           N  
ATOM    872  CA  GLY A 109       1.358   2.845  -7.369  1.00  0.87           C  
ATOM    873  C   GLY A 109       0.062   3.621  -7.235  1.00  0.86           C  
ATOM    874  O   GLY A 109      -0.502   3.714  -6.143  1.00  0.85           O  
ATOM    875  N   MET A 110      -0.506   4.334  -8.284  1.00  0.80           N  
ATOM    876  CA  MET A 110      -1.572   5.323  -8.152  1.00  0.78           C  
ATOM    877  C   MET A 110      -2.842   4.850  -8.850  1.00  0.76           C  
ATOM    878  CB  MET A 110      -1.130   6.670  -8.725  1.00  0.75           C  
ATOM    879  O   MET A 110      -3.925   5.388  -8.611  1.00  0.70           O  
ATOM    880  CG  MET A 110      -0.011   7.334  -7.940  1.00  0.69           C  
ATOM    881  SD  MET A 110       0.395   9.008  -8.572  1.00  0.65           S  
ATOM    882  CE  MET A 110       1.584   9.546  -7.311  1.00  0.56           C  
ATOM    883  N   HIS A 111      -2.773   3.833  -9.726  1.00  0.63           N  
ATOM    884  CA  HIS A 111      -3.968   3.387 -10.435  1.00  0.62           C  
ATOM    885  C   HIS A 111      -3.834   1.935 -10.879  1.00  0.64           C  
ATOM    886  CB  HIS A 111      -4.239   4.284 -11.645  1.00  0.54           C  
ATOM    887  O   HIS A 111      -2.750   1.499 -11.274  1.00  0.58           O  
ATOM    888  CG  HIS A 111      -5.574   4.050 -12.277  1.00  0.49           C  
ATOM    889  CD2 HIS A 111      -5.908   3.537 -13.484  1.00  0.43           C  
ATOM    890  ND1 HIS A 111      -6.760   4.363 -11.648  1.00  0.46           N  
ATOM    891  CE1 HIS A 111      -7.769   4.050 -12.444  1.00  0.40           C  
ATOM    892  NE2 HIS A 111      -7.279   3.547 -13.564  1.00  0.34           N  
ATOM    893  N   LEU A 112      -4.896   1.281 -10.751  1.00  0.62           N  
ATOM    894  CA  LEU A 112      -5.093  -0.030 -11.359  1.00  0.60           C  
ATOM    895  C   LEU A 112      -6.026   0.063 -12.562  1.00  0.63           C  
ATOM    896  CB  LEU A 112      -5.660  -1.017 -10.335  1.00  0.54           C  
ATOM    897  O   LEU A 112      -7.117   0.630 -12.464  1.00  0.58           O  
ATOM    898  CG  LEU A 112      -5.669  -2.490 -10.746  1.00  0.50           C  
ATOM    899  CD1 LEU A 112      -4.477  -3.219 -10.134  1.00  0.44           C  
ATOM    900  CD2 LEU A 112      -6.978  -3.153 -10.330  1.00  0.46           C  
ATOM    901  N   GLU A 113      -5.560  -0.193 -13.570  1.00  0.63           N  
ATOM    902  CA  GLU A 113      -6.386  -0.816 -14.600  1.00  0.62           C  
ATOM    903  C   GLU A 113      -6.632  -2.290 -14.291  1.00  0.63           C  
ATOM    904  CB  GLU A 113      -5.732  -0.669 -15.976  1.00  0.59           C  
ATOM    905  O   GLU A 113      -5.705  -3.102 -14.332  1.00  0.60           O  
ATOM    906  CG  GLU A 113      -6.617  -1.120 -17.129  1.00  0.55           C  
ATOM    907  CD  GLU A 113      -5.983  -0.899 -18.493  1.00  0.55           C  
ATOM    908  OE1 GLU A 113      -4.884  -0.305 -18.563  1.00  0.54           O  
ATOM    909  OE2 GLU A 113      -6.592  -1.324 -19.501  1.00  0.46           O  
ATOM    910  N   VAL A 114      -7.702  -2.598 -13.493  1.00  0.58           N  
ATOM    911  CA  VAL A 114      -8.204  -3.951 -13.279  1.00  0.56           C  
ATOM    912  C   VAL A 114      -8.622  -4.565 -14.613  1.00  0.57           C  
ATOM    913  CB  VAL A 114      -9.391  -3.966 -12.290  1.00  0.54           C  
ATOM    914  O   VAL A 114      -9.605  -4.136 -15.220  1.00  0.54           O  
ATOM    915  CG1 VAL A 114      -9.525  -5.336 -11.628  1.00  0.49           C  
ATOM    916  CG2 VAL A 114      -9.221  -2.874 -11.236  1.00  0.50           C  
ATOM    917  N   GLY A 115      -7.523  -4.650 -15.465  1.00  0.53           N  
ATOM    918  CA  GLY A 115      -7.409  -5.368 -16.725  1.00  0.51           C  
ATOM    919  C   GLY A 115      -8.648  -5.252 -17.592  1.00  0.53           C  
ATOM    920  O   GLY A 115      -9.749  -5.026 -17.084  1.00  0.51           O  
ATOM    921  N   GLU A 116      -8.473  -5.222 -18.887  1.00  0.48           N  
ATOM    922  CA  GLU A 116      -9.370  -5.264 -20.038  1.00  0.48           C  
ATOM    923  C   GLU A 116     -10.502  -6.263 -19.820  1.00  0.48           C  
ATOM    924  CB  GLU A 116      -8.595  -5.618 -21.310  1.00  0.46           C  
ATOM    925  O   GLU A 116     -11.582  -6.122 -20.397  1.00  0.46           O  
ATOM    926  CG  GLU A 116      -7.540  -4.590 -21.694  1.00  0.44           C  
ATOM    927  CD  GLU A 116      -6.824  -4.921 -22.993  1.00  0.47           C  
ATOM    928  OE1 GLU A 116      -7.097  -5.992 -23.581  1.00  0.45           O  
ATOM    929  OE2 GLU A 116      -5.983  -4.102 -23.427  1.00  0.42           O  
ATOM    930  N   HIS A 117     -10.246  -7.194 -18.923  1.00  0.48           N  
ATOM    931  CA  HIS A 117     -11.188  -8.292 -18.733  1.00  0.48           C  
ATOM    932  C   HIS A 117     -12.313  -7.895 -17.784  1.00  0.48           C  
ATOM    933  CB  HIS A 117     -10.465  -9.531 -18.201  1.00  0.46           C  
ATOM    934  O   HIS A 117     -13.300  -8.621 -17.646  1.00  0.47           O  
ATOM    935  CG  HIS A 117      -9.381 -10.027 -19.104  1.00  0.45           C  
ATOM    936  CD2 HIS A 117      -8.040 -10.095 -18.929  1.00  0.43           C  
ATOM    937  ND1 HIS A 117      -9.632 -10.528 -20.363  1.00  0.41           N  
ATOM    938  CE1 HIS A 117      -8.489 -10.885 -20.924  1.00  0.40           C  
ATOM    939  NE2 HIS A 117      -7.508 -10.632 -20.075  1.00  0.38           N  
ATOM    940  N   LEU A 118     -12.256  -6.788 -17.107  1.00  0.51           N  
ATOM    941  CA  LEU A 118     -13.269  -6.489 -16.101  1.00  0.50           C  
ATOM    942  C   LEU A 118     -14.407  -5.671 -16.702  1.00  0.51           C  
ATOM    943  CB  LEU A 118     -12.647  -5.732 -14.924  1.00  0.49           C  
ATOM    944  O   LEU A 118     -15.542  -5.735 -16.225  1.00  0.50           O  
ATOM    945  CG  LEU A 118     -11.747  -6.547 -13.994  1.00  0.46           C  
ATOM    946  CD1 LEU A 118     -11.037  -5.629 -13.004  1.00  0.44           C  
ATOM    947  CD2 LEU A 118     -12.558  -7.609 -13.259  1.00  0.45           C  
ATOM    948  N   LEU A 119     -14.128  -5.064 -17.753  1.00  0.48           N  
ATOM    949  CA  LEU A 119     -15.081  -4.080 -18.254  1.00  0.47           C  
ATOM    950  C   LEU A 119     -15.425  -4.351 -19.715  1.00  0.48           C  
ATOM    951  CB  LEU A 119     -14.518  -2.664 -18.105  1.00  0.45           C  
ATOM    952  O   LEU A 119     -14.676  -3.966 -20.615  1.00  0.46           O  
ATOM    953  CG  LEU A 119     -14.230  -2.196 -16.677  1.00  0.42           C  
ATOM    954  CD1 LEU A 119     -13.587  -0.813 -16.692  1.00  0.38           C  
ATOM    955  CD2 LEU A 119     -15.510  -2.187 -15.849  1.00  0.40           C  
ATOM    956  N   ASP A 120     -16.129  -5.590 -19.986  1.00  0.45           N  
ATOM    957  CA  ASP A 120     -16.889  -5.845 -21.206  1.00  0.45           C  
ATOM    958  C   ASP A 120     -16.153  -5.314 -22.434  1.00  0.45           C  
ATOM    959  CB  ASP A 120     -18.280  -5.213 -21.113  1.00  0.41           C  
ATOM    960  O   ASP A 120     -16.455  -4.223 -22.922  1.00  0.42           O  
ATOM    961  CG  ASP A 120     -19.357  -6.050 -21.780  1.00  0.39           C  
ATOM    962  OD1 ASP A 120     -19.024  -7.048 -22.455  1.00  0.39           O  
ATOM    963  OD2 ASP A 120     -20.550  -5.707 -21.632  1.00  0.38           O  
ATOM    964  N   ASN A 121     -14.948  -5.608 -22.695  1.00  0.44           N  
ATOM    965  CA  ASN A 121     -14.357  -5.098 -23.928  1.00  0.44           C  
ATOM    966  C   ASN A 121     -14.010  -6.229 -24.892  1.00  0.44           C  
ATOM    967  CB  ASN A 121     -13.113  -4.262 -23.621  1.00  0.41           C  
ATOM    968  O   ASN A 121     -13.725  -7.349 -24.465  1.00  0.42           O  
ATOM    969  CG  ASN A 121     -12.204  -4.104 -24.823  1.00  0.38           C  
ATOM    970  ND2 ASN A 121     -11.135  -3.334 -24.662  1.00  0.32           N  
ATOM    971  OD1 ASN A 121     -12.460  -4.670 -25.889  1.00  0.38           O  
ATOM    972  N   GLU A 122     -14.187  -6.075 -26.177  1.00  0.41           N  
ATOM    973  CA  GLU A 122     -13.991  -6.691 -27.486  1.00  0.43           C  
ATOM    974  C   GLU A 122     -12.596  -7.299 -27.607  1.00  0.42           C  
ATOM    975  CB  GLU A 122     -14.217  -5.668 -28.601  1.00  0.38           C  
ATOM    976  O   GLU A 122     -12.397  -8.266 -28.345  1.00  0.39           O  
ATOM    977  CG  GLU A 122     -15.554  -5.818 -29.313  1.00  0.36           C  
ATOM    978  CD  GLU A 122     -15.710  -4.883 -30.501  1.00  0.41           C  
ATOM    979  OE1 GLU A 122     -14.830  -4.018 -30.713  1.00  0.41           O  
ATOM    980  OE2 GLU A 122     -16.721  -5.016 -31.226  1.00  0.38           O  
ATOM    981  N   TYR A 123     -11.596  -6.752 -26.858  1.00  0.47           N  
ATOM    982  CA  TYR A 123     -10.274  -7.300 -27.139  1.00  0.47           C  
ATOM    983  C   TYR A 123     -10.071  -8.630 -26.423  1.00  0.46           C  
ATOM    984  CB  TYR A 123      -9.182  -6.311 -26.722  1.00  0.45           C  
ATOM    985  O   TYR A 123      -9.323  -9.489 -26.896  1.00  0.45           O  
ATOM    986  CG  TYR A 123      -8.769  -5.363 -27.822  1.00  0.44           C  
ATOM    987  CD1 TYR A 123      -7.862  -5.757 -28.803  1.00  0.42           C  
ATOM    988  CD2 TYR A 123      -9.284  -4.073 -27.882  1.00  0.43           C  
ATOM    989  CE1 TYR A 123      -7.477  -4.886 -29.817  1.00  0.42           C  
ATOM    990  CE2 TYR A 123      -8.906  -3.194 -28.892  1.00  0.43           C  
ATOM    991  OH  TYR A 123      -7.626  -2.743 -30.856  1.00  0.33           O  
ATOM    992  CZ  TYR A 123      -8.004  -3.609 -29.854  1.00  0.42           C  
ATOM    993  N   PHE A 124     -10.966  -9.001 -25.479  1.00  0.47           N  
ATOM    994  CA  PHE A 124     -10.997 -10.230 -24.695  1.00  0.48           C  
ATOM    995  C   PHE A 124     -12.432 -10.635 -24.381  1.00  0.47           C  
ATOM    996  CB  PHE A 124     -10.203 -10.060 -23.396  1.00  0.45           C  
ATOM    997  O   PHE A 124     -13.005 -10.188 -23.385  1.00  0.46           O  
ATOM    998  CG  PHE A 124      -8.746  -9.753 -23.610  1.00  0.44           C  
ATOM    999  CD1 PHE A 124      -7.844 -10.769 -23.903  1.00  0.43           C  
ATOM   1000  CD2 PHE A 124      -8.278  -8.449 -23.519  1.00  0.44           C  
ATOM   1001  CE1 PHE A 124      -6.494 -10.488 -24.103  1.00  0.42           C  
ATOM   1002  CE2 PHE A 124      -6.930  -8.161 -23.717  1.00  0.42           C  
ATOM   1003  CZ  PHE A 124      -6.040  -9.182 -24.008  1.00  0.44           C  
ATOM   1004  N   PRO A 125     -13.109 -10.986 -25.333  1.00  0.42           N  
ATOM   1005  CA  PRO A 125     -14.456 -11.525 -25.129  1.00  0.42           C  
ATOM   1006  C   PRO A 125     -14.530 -12.505 -23.961  1.00  0.42           C  
ATOM   1007  CB  PRO A 125     -14.758 -12.230 -26.454  1.00  0.39           C  
ATOM   1008  O   PRO A 125     -14.157 -13.672 -24.105  1.00  0.40           O  
ATOM   1009  CG  PRO A 125     -13.417 -12.577 -27.015  1.00  0.36           C  
ATOM   1010  CD  PRO A 125     -12.415 -11.580 -26.509  1.00  0.38           C  
ATOM   1011  N   ASN A 126     -13.886 -12.158 -22.864  1.00  0.46           N  
ATOM   1012  CA  ASN A 126     -14.457 -12.997 -21.815  1.00  0.47           C  
ATOM   1013  C   ASN A 126     -15.864 -12.543 -21.438  1.00  0.46           C  
ATOM   1014  CB  ASN A 126     -13.552 -13.003 -20.581  1.00  0.44           C  
ATOM   1015  O   ASN A 126     -16.030 -11.629 -20.629  1.00  0.46           O  
ATOM   1016  CG  ASN A 126     -12.447 -14.036 -20.672  1.00  0.43           C  
ATOM   1017  ND2 ASN A 126     -11.402 -13.860 -19.872  1.00  0.35           N  
ATOM   1018  OD1 ASN A 126     -12.531 -14.985 -21.456  1.00  0.43           O  
ATOM   1019  N   ASN A 127     -16.756 -12.626 -22.299  1.00  0.46           N  
ATOM   1020  CA  ASN A 127     -18.186 -12.386 -22.464  1.00  0.46           C  
ATOM   1021  C   ASN A 127     -18.968 -12.779 -21.215  1.00  0.46           C  
ATOM   1022  CB  ASN A 127     -18.719 -13.141 -23.684  1.00  0.42           C  
ATOM   1023  O   ASN A 127     -20.173 -12.535 -21.130  1.00  0.43           O  
ATOM   1024  CG  ASN A 127     -18.200 -12.577 -24.992  1.00  0.39           C  
ATOM   1025  ND2 ASN A 127     -18.274 -13.374 -26.052  1.00  0.30           N  
ATOM   1026  OD1 ASN A 127     -17.737 -11.435 -25.050  1.00  0.40           O  
ATOM   1027  N   ASN A 128     -18.342 -12.808 -19.837  1.00  0.53           N  
ATOM   1028  CA  ASN A 128     -19.271 -13.065 -18.741  1.00  0.53           C  
ATOM   1029  C   ASN A 128     -18.590 -12.920 -17.383  1.00  0.53           C  
ATOM   1030  CB  ASN A 128     -19.892 -14.457 -18.878  1.00  0.50           C  
ATOM   1031  O   ASN A 128     -18.976 -13.580 -16.417  1.00  0.50           O  
ATOM   1032  CG  ASN A 128     -20.787 -14.579 -20.095  1.00  0.48           C  
ATOM   1033  ND2 ASN A 128     -20.783 -15.752 -20.719  1.00  0.38           N  
ATOM   1034  OD1 ASN A 128     -21.477 -13.628 -20.472  1.00  0.48           O  
ATOM   1035  N   LEU A 129     -17.373 -12.306 -17.418  1.00  0.60           N  
ATOM   1036  CA  LEU A 129     -16.919 -12.088 -16.049  1.00  0.59           C  
ATOM   1037  C   LEU A 129     -17.460 -10.772 -15.499  1.00  0.60           C  
ATOM   1038  CB  LEU A 129     -15.389 -12.091 -15.984  1.00  0.57           C  
ATOM   1039  O   LEU A 129     -17.410  -9.744 -16.178  1.00  0.58           O  
ATOM   1040  CG  LEU A 129     -14.697 -13.397 -16.376  1.00  0.57           C  
ATOM   1041  CD1 LEU A 129     -13.182 -13.234 -16.311  1.00  0.54           C  
ATOM   1042  CD2 LEU A 129     -15.156 -14.537 -15.475  1.00  0.55           C  
ATOM   1043  N   ASN A 130     -18.241 -10.932 -14.395  1.00  0.64           N  
ATOM   1044  CA  ASN A 130     -18.770  -9.811 -13.626  1.00  0.63           C  
ATOM   1045  C   ASN A 130     -18.067  -9.673 -12.279  1.00  0.65           C  
ATOM   1046  CB  ASN A 130     -20.279  -9.964 -13.424  1.00  0.61           C  
ATOM   1047  O   ASN A 130     -17.817 -10.670 -11.599  1.00  0.63           O  
ATOM   1048  CG  ASN A 130     -21.050  -9.931 -14.729  1.00  0.59           C  
ATOM   1049  ND2 ASN A 130     -21.906 -10.924 -14.937  1.00  0.55           N  
ATOM   1050  OD1 ASN A 130     -20.876  -9.021 -15.544  1.00  0.58           O  
ATOM   1051  N   MET A 131     -17.630  -8.528 -11.961  1.00  0.70           N  
ATOM   1052  CA  MET A 131     -17.348  -8.230 -10.560  1.00  0.69           C  
ATOM   1053  C   MET A 131     -18.593  -8.425  -9.701  1.00  0.70           C  
ATOM   1054  CB  MET A 131     -16.827  -6.800 -10.408  1.00  0.68           C  
ATOM   1055  O   MET A 131     -19.714  -8.217 -10.168  1.00  0.69           O  
ATOM   1056  CG  MET A 131     -15.453  -6.579 -11.020  1.00  0.65           C  
ATOM   1057  SD  MET A 131     -14.822  -4.879 -10.739  1.00  0.59           S  
ATOM   1058  CE  MET A 131     -15.877  -3.952 -11.887  1.00  0.58           C  
ATOM   1059  N   SER A 132     -18.342  -8.958  -8.519  1.00  0.76           N  
ATOM   1060  CA  SER A 132     -19.460  -8.942  -7.581  1.00  0.76           C  
ATOM   1061  C   SER A 132     -19.951  -7.521  -7.329  1.00  0.77           C  
ATOM   1062  CB  SER A 132     -19.058  -9.594  -6.257  1.00  0.75           C  
ATOM   1063  O   SER A 132     -19.172  -6.567  -7.404  1.00  0.77           O  
ATOM   1064  OG  SER A 132     -18.240  -8.723  -5.496  1.00  0.75           O  
ATOM   1065  N   ASP A 133     -21.203  -7.351  -7.084  1.00  0.80           N  
ATOM   1066  CA  ASP A 133     -21.777  -6.055  -6.734  1.00  0.81           C  
ATOM   1067  C   ASP A 133     -21.079  -5.456  -5.515  1.00  0.82           C  
ATOM   1068  CB  ASP A 133     -23.278  -6.186  -6.469  1.00  0.79           C  
ATOM   1069  O   ASP A 133     -20.885  -4.241  -5.439  1.00  0.82           O  
ATOM   1070  CG  ASP A 133     -24.087  -6.402  -7.736  1.00  0.78           C  
ATOM   1071  OD1 ASP A 133     -23.608  -6.046  -8.834  1.00  0.80           O  
ATOM   1072  OD2 ASP A 133     -25.216  -6.929  -7.634  1.00  0.78           O  
ATOM   1073  N   SER A 134     -20.573  -6.275  -4.608  1.00  0.83           N  
ATOM   1074  CA  SER A 134     -19.820  -5.846  -3.434  1.00  0.83           C  
ATOM   1075  C   SER A 134     -18.481  -5.234  -3.830  1.00  0.84           C  
ATOM   1076  CB  SER A 134     -19.591  -7.023  -2.485  1.00  0.82           C  
ATOM   1077  O   SER A 134     -18.149  -4.125  -3.405  1.00  0.83           O  
ATOM   1078  OG  SER A 134     -19.041  -6.579  -1.256  1.00  0.76           O  
ATOM   1079  N   LEU A 135     -17.756  -5.907  -4.667  1.00  0.81           N  
ATOM   1080  CA  LEU A 135     -16.493  -5.367  -5.157  1.00  0.80           C  
ATOM   1081  C   LEU A 135     -16.715  -4.050  -5.894  1.00  0.81           C  
ATOM   1082  CB  LEU A 135     -15.803  -6.372  -6.083  1.00  0.79           C  
ATOM   1083  O   LEU A 135     -16.092  -3.037  -5.565  1.00  0.80           O  
ATOM   1084  CG  LEU A 135     -14.473  -5.929  -6.694  1.00  0.77           C  
ATOM   1085  CD1 LEU A 135     -13.442  -5.684  -5.598  1.00  0.75           C  
ATOM   1086  CD2 LEU A 135     -13.968  -6.970  -7.688  1.00  0.75           C  
ATOM   1087  N   LYS A 136     -17.669  -4.024  -6.783  1.00  0.81           N  
ATOM   1088  CA  LYS A 136     -17.906  -2.922  -7.711  1.00  0.81           C  
ATOM   1089  C   LYS A 136     -18.464  -1.701  -6.984  1.00  0.81           C  
ATOM   1090  CB  LYS A 136     -18.863  -3.352  -8.823  1.00  0.79           C  
ATOM   1091  O   LYS A 136     -18.094  -0.566  -7.290  1.00  0.81           O  
ATOM   1092  CG  LYS A 136     -19.120  -2.277  -9.869  1.00  0.74           C  
ATOM   1093  CD  LYS A 136     -20.051  -2.776 -10.966  1.00  0.72           C  
ATOM   1094  CE  LYS A 136     -20.408  -1.666 -11.946  1.00  0.63           C  
ATOM   1095  NZ  LYS A 136     -21.308  -2.155 -13.033  1.00  0.59           N  
ATOM   1096  N   ASN A 137     -19.424  -1.844  -6.118  1.00  0.84           N  
ATOM   1097  CA  ASN A 137     -20.219  -0.746  -5.577  1.00  0.85           C  
ATOM   1098  C   ASN A 137     -19.761  -0.360  -4.174  1.00  0.85           C  
ATOM   1099  CB  ASN A 137     -21.704  -1.112  -5.569  1.00  0.84           C  
ATOM   1100  O   ASN A 137     -20.194   0.659  -3.633  1.00  0.84           O  
ATOM   1101  CG  ASN A 137     -22.243  -1.397  -6.958  1.00  0.84           C  
ATOM   1102  ND2 ASN A 137     -22.981  -2.492  -7.094  1.00  0.86           N  
ATOM   1103  OD1 ASN A 137     -21.998  -0.638  -7.899  1.00  0.85           O  
ATOM   1104  N   THR A 138     -18.892  -1.168  -3.536  1.00  0.87           N  
ATOM   1105  CA  THR A 138     -18.417  -0.894  -2.185  1.00  0.87           C  
ATOM   1106  C   THR A 138     -16.892  -0.834  -2.149  1.00  0.87           C  
ATOM   1107  CB  THR A 138     -18.914  -1.960  -1.191  1.00  0.85           C  
ATOM   1108  O   THR A 138     -16.310   0.248  -2.057  1.00  0.84           O  
ATOM   1109  CG2 THR A 138     -18.605  -1.558   0.248  1.00  0.82           C  
ATOM   1110  OG1 THR A 138     -20.331  -2.117  -1.337  1.00  0.85           O  
ATOM   1111  N   TYR A 139     -16.214  -1.859  -2.424  1.00  0.86           N  
ATOM   1112  CA  TYR A 139     -14.789  -1.949  -2.124  1.00  0.86           C  
ATOM   1113  C   TYR A 139     -13.985  -1.010  -3.015  1.00  0.86           C  
ATOM   1114  CB  TYR A 139     -14.293  -3.387  -2.299  1.00  0.84           C  
ATOM   1115  O   TYR A 139     -13.153  -0.241  -2.526  1.00  0.84           O  
ATOM   1116  CG  TYR A 139     -12.820  -3.560  -2.016  1.00  0.77           C  
ATOM   1117  CD1 TYR A 139     -12.366  -3.843  -0.729  1.00  0.70           C  
ATOM   1118  CD2 TYR A 139     -11.880  -3.439  -3.033  1.00  0.70           C  
ATOM   1119  CE1 TYR A 139     -11.010  -4.000  -0.463  1.00  0.67           C  
ATOM   1120  CE2 TYR A 139     -10.521  -3.594  -2.779  1.00  0.70           C  
ATOM   1121  OH  TYR A 139      -8.753  -4.030  -1.235  1.00  0.41           O  
ATOM   1122  CZ  TYR A 139     -10.097  -3.875  -1.493  1.00  0.65           C  
ATOM   1123  N   LEU A 140     -14.226  -1.036  -4.324  1.00  0.84           N  
ATOM   1124  CA  LEU A 140     -13.423  -0.241  -5.246  1.00  0.84           C  
ATOM   1125  C   LEU A 140     -13.632   1.250  -5.003  1.00  0.84           C  
ATOM   1126  CB  LEU A 140     -13.771  -0.587  -6.696  1.00  0.82           C  
ATOM   1127  O   LEU A 140     -12.666   2.013  -4.925  1.00  0.84           O  
ATOM   1128  CG  LEU A 140     -13.280  -1.942  -7.206  1.00  0.79           C  
ATOM   1129  CD1 LEU A 140     -13.737  -2.165  -8.644  1.00  0.77           C  
ATOM   1130  CD2 LEU A 140     -11.761  -2.035  -7.103  1.00  0.77           C  
ATOM   1131  N   PRO A 141     -14.868   1.713  -4.800  1.00  0.86           N  
ATOM   1132  CA  PRO A 141     -15.052   3.124  -4.452  1.00  0.87           C  
ATOM   1133  C   PRO A 141     -14.354   3.506  -3.149  1.00  0.88           C  
ATOM   1134  CB  PRO A 141     -16.570   3.259  -4.318  1.00  0.86           C  
ATOM   1135  O   PRO A 141     -13.609   4.488  -3.108  1.00  0.87           O  
ATOM   1136  CG  PRO A 141     -17.129   2.220  -5.236  1.00  0.86           C  
ATOM   1137  CD  PRO A 141     -16.267   0.993  -5.148  1.00  0.86           C  
ATOM   1138  N   GLU A 142     -14.480   2.738  -2.091  1.00  0.89           N  
ATOM   1139  CA  GLU A 142     -13.852   2.985  -0.797  1.00  0.89           C  
ATOM   1140  C   GLU A 142     -12.330   2.973  -0.911  1.00  0.89           C  
ATOM   1141  CB  GLU A 142     -14.311   1.947   0.230  1.00  0.89           C  
ATOM   1142  O   GLU A 142     -11.655   3.849  -0.367  1.00  0.89           O  
ATOM   1143  CG  GLU A 142     -15.757   2.116   0.672  1.00  0.87           C  
ATOM   1144  CD  GLU A 142     -16.238   1.004   1.591  1.00  0.86           C  
ATOM   1145  OE1 GLU A 142     -15.481   0.033   1.816  1.00  0.86           O  
ATOM   1146  OE2 GLU A 142     -17.381   1.105   2.089  1.00  0.85           O  
ATOM   1147  N   LEU A 143     -11.751   2.025  -1.676  1.00  0.88           N  
ATOM   1148  CA  LEU A 143     -10.319   1.931  -1.938  1.00  0.88           C  
ATOM   1149  C   LEU A 143      -9.819   3.171  -2.672  1.00  0.88           C  
ATOM   1150  CB  LEU A 143     -10.005   0.677  -2.758  1.00  0.87           C  
ATOM   1151  O   LEU A 143      -8.794   3.747  -2.299  1.00  0.87           O  
ATOM   1152  CG  LEU A 143      -8.540   0.468  -3.143  1.00  0.83           C  
ATOM   1153  CD1 LEU A 143      -7.689   0.256  -1.896  1.00  0.79           C  
ATOM   1154  CD2 LEU A 143      -8.401  -0.712  -4.099  1.00  0.79           C  
ATOM   1155  N   TYR A 144     -10.573   3.676  -3.631  1.00  0.87           N  
ATOM   1156  CA  TYR A 144     -10.161   4.850  -4.393  1.00  0.87           C  
ATOM   1157  C   TYR A 144     -10.282   6.116  -3.553  1.00  0.88           C  
ATOM   1158  CB  TYR A 144     -11.002   4.987  -5.666  1.00  0.86           C  
ATOM   1159  O   TYR A 144      -9.376   6.952  -3.546  1.00  0.88           O  
ATOM   1160  CG  TYR A 144     -10.570   4.064  -6.781  1.00  0.80           C  
ATOM   1161  CD1 TYR A 144      -9.287   4.142  -7.318  1.00  0.75           C  
ATOM   1162  CD2 TYR A 144     -11.444   3.115  -7.299  1.00  0.75           C  
ATOM   1163  CE1 TYR A 144      -8.886   3.295  -8.346  1.00  0.73           C  
ATOM   1164  CE2 TYR A 144     -11.053   2.263  -8.327  1.00  0.74           C  
ATOM   1165  OH  TYR A 144      -9.382   1.520  -9.860  1.00  0.57           O  
ATOM   1166  CZ  TYR A 144      -9.774   2.360  -8.843  1.00  0.69           C  
ATOM   1167  N   ASP A 145     -11.359   6.218  -2.787  1.00  0.90           N  
ATOM   1168  CA  ASP A 145     -11.506   7.328  -1.851  1.00  0.91           C  
ATOM   1169  C   ASP A 145     -10.370   7.339  -0.830  1.00  0.91           C  
ATOM   1170  CB  ASP A 145     -12.855   7.251  -1.134  1.00  0.90           C  
ATOM   1171  O   ASP A 145      -9.747   8.377  -0.597  1.00  0.91           O  
ATOM   1172  CG  ASP A 145     -14.014   7.715  -2.000  1.00  0.88           C  
ATOM   1173  OD1 ASP A 145     -13.774   8.354  -3.047  1.00  0.88           O  
ATOM   1174  OD2 ASP A 145     -15.176   7.442  -1.630  1.00  0.88           O  
ATOM   1175  N   PHE A 146      -9.999   6.163  -0.268  1.00  0.92           N  
ATOM   1176  CA  PHE A 146      -8.885   5.975   0.653  1.00  0.92           C  
ATOM   1177  C   PHE A 146      -7.570   6.392   0.004  1.00  0.92           C  
ATOM   1178  CB  PHE A 146      -8.804   4.515   1.111  1.00  0.92           C  
ATOM   1179  O   PHE A 146      -6.810   7.175   0.578  1.00  0.91           O  
ATOM   1180  CG  PHE A 146      -7.779   4.272   2.186  1.00  0.91           C  
ATOM   1181  CD1 PHE A 146      -8.143   4.280   3.527  1.00  0.89           C  
ATOM   1182  CD2 PHE A 146      -6.451   4.036   1.855  1.00  0.89           C  
ATOM   1183  CE1 PHE A 146      -7.196   4.055   4.524  1.00  0.88           C  
ATOM   1184  CE2 PHE A 146      -5.500   3.811   2.846  1.00  0.89           C  
ATOM   1185  CZ  PHE A 146      -5.874   3.822   4.179  1.00  0.88           C  
ATOM   1186  N   PHE A 147      -7.336   5.962  -1.155  1.00  0.90           N  
ATOM   1187  CA  PHE A 147      -6.114   6.276  -1.887  1.00  0.90           C  
ATOM   1188  C   PHE A 147      -6.033   7.767  -2.191  1.00  0.90           C  
ATOM   1189  CB  PHE A 147      -6.044   5.470  -3.188  1.00  0.88           C  
ATOM   1190  O   PHE A 147      -4.981   8.385  -2.016  1.00  0.89           O  
ATOM   1191  CG  PHE A 147      -4.791   5.714  -3.986  1.00  0.80           C  
ATOM   1192  CD1 PHE A 147      -3.558   5.270  -3.524  1.00  0.72           C  
ATOM   1193  CD2 PHE A 147      -4.848   6.388  -5.199  1.00  0.72           C  
ATOM   1194  CE1 PHE A 147      -2.398   5.495  -4.261  1.00  0.71           C  
ATOM   1195  CE2 PHE A 147      -3.692   6.617  -5.941  1.00  0.72           C  
ATOM   1196  CZ  PHE A 147      -2.468   6.170  -5.469  1.00  0.70           C  
ATOM   1197  N   VAL A 148      -7.078   8.427  -2.639  1.00  0.90           N  
ATOM   1198  CA  VAL A 148      -7.125   9.863  -2.895  1.00  0.90           C  
ATOM   1199  C   VAL A 148      -6.850  10.627  -1.602  1.00  0.90           C  
ATOM   1200  CB  VAL A 148      -8.487  10.289  -3.486  1.00  0.89           C  
ATOM   1201  O   VAL A 148      -6.046  11.562  -1.586  1.00  0.90           O  
ATOM   1202  CG1 VAL A 148      -8.614  11.811  -3.508  1.00  0.87           C  
ATOM   1203  CG2 VAL A 148      -8.662   9.715  -4.891  1.00  0.86           C  
ATOM   1204  N   ALA A 149      -7.365  10.179  -0.499  1.00  0.93           N  
ATOM   1205  CA  ALA A 149      -7.194  10.815   0.805  1.00  0.93           C  
ATOM   1206  C   ALA A 149      -5.734  10.779   1.246  1.00  0.93           C  
ATOM   1207  CB  ALA A 149      -8.079  10.136   1.848  1.00  0.93           C  
ATOM   1208  O   ALA A 149      -5.209  11.770   1.760  1.00  0.93           O  
ATOM   1209  N   PHE A 150      -4.954   9.719   0.893  1.00  0.94           N  
ATOM   1210  CA  PHE A 150      -3.611   9.513   1.422  1.00  0.94           C  
ATOM   1211  C   PHE A 150      -2.576   9.561   0.305  1.00  0.94           C  
ATOM   1212  CB  PHE A 150      -3.523   8.175   2.162  1.00  0.94           C  
ATOM   1213  O   PHE A 150      -1.427   9.157   0.498  1.00  0.92           O  
ATOM   1214  CG  PHE A 150      -4.364   8.114   3.409  1.00  0.94           C  
ATOM   1215  CD1 PHE A 150      -4.049   8.894   4.515  1.00  0.93           C  
ATOM   1216  CD2 PHE A 150      -5.470   7.277   3.475  1.00  0.93           C  
ATOM   1217  CE1 PHE A 150      -4.825   8.840   5.671  1.00  0.92           C  
ATOM   1218  CE2 PHE A 150      -6.251   7.218   4.626  1.00  0.93           C  
ATOM   1219  CZ  PHE A 150      -5.926   7.999   5.723  1.00  0.92           C  
ATOM   1220  N   LYS A 151      -2.950  10.073  -0.827  1.00  0.91           N  
ATOM   1221  CA  LYS A 151      -2.157  10.071  -2.053  1.00  0.91           C  
ATOM   1222  C   LYS A 151      -0.795  10.722  -1.828  1.00  0.91           C  
ATOM   1223  CB  LYS A 151      -2.904  10.792  -3.177  1.00  0.90           C  
ATOM   1224  O   LYS A 151       0.214  10.267  -2.371  1.00  0.90           O  
ATOM   1225  CG  LYS A 151      -2.108  10.916  -4.468  1.00  0.83           C  
ATOM   1226  CD  LYS A 151      -2.869  11.715  -5.518  1.00  0.80           C  
ATOM   1227  CE  LYS A 151      -2.040  11.914  -6.780  1.00  0.73           C  
ATOM   1228  NZ  LYS A 151      -2.769  12.726  -7.800  1.00  0.67           N  
ATOM   1229  N   GLU A 152      -0.682  11.725  -1.006  1.00  0.91           N  
ATOM   1230  CA  GLU A 152       0.557  12.457  -0.760  1.00  0.92           C  
ATOM   1231  C   GLU A 152       1.559  11.603   0.012  1.00  0.92           C  
ATOM   1232  CB  GLU A 152       0.274  13.754   0.003  1.00  0.90           C  
ATOM   1233  O   GLU A 152       2.766  11.843  -0.052  1.00  0.92           O  
ATOM   1234  CG  GLU A 152      -0.483  14.793  -0.811  1.00  0.85           C  
ATOM   1235  CD  GLU A 152      -0.452  16.181  -0.190  1.00  0.82           C  
ATOM   1236  OE1 GLU A 152      -0.008  16.315   0.973  1.00  0.82           O  
ATOM   1237  OE2 GLU A 152      -0.875  17.141  -0.871  1.00  0.79           O  
ATOM   1238  N   ILE A 153       1.139  10.629   0.743  1.00  0.94           N  
ATOM   1239  CA  ILE A 153       1.970   9.737   1.545  1.00  0.94           C  
ATOM   1240  C   ILE A 153       2.167   8.414   0.809  1.00  0.93           C  
ATOM   1241  CB  ILE A 153       1.350   9.488   2.938  1.00  0.93           C  
ATOM   1242  O   ILE A 153       3.301   7.984   0.585  1.00  0.92           O  
ATOM   1243  CG1 ILE A 153       1.073  10.820   3.645  1.00  0.91           C  
ATOM   1244  CG2 ILE A 153       2.265   8.598   3.785  1.00  0.90           C  
ATOM   1245  CD1 ILE A 153       0.172  10.697   4.866  1.00  0.90           C  
ATOM   1246  N   ILE A 154       1.116   7.791   0.348  1.00  0.93           N  
ATOM   1247  CA  ILE A 154       1.189   6.488  -0.302  1.00  0.93           C  
ATOM   1248  C   ILE A 154       1.668   6.655  -1.742  1.00  0.91           C  
ATOM   1249  CB  ILE A 154      -0.176   5.764  -0.272  1.00  0.92           C  
ATOM   1250  O   ILE A 154       2.782   6.251  -2.084  1.00  0.89           O  
ATOM   1251  CG1 ILE A 154      -0.646   5.571   1.174  1.00  0.90           C  
ATOM   1252  CG2 ILE A 154      -0.091   4.422  -1.004  1.00  0.89           C  
ATOM   1253  CD1 ILE A 154      -1.999   4.884   1.298  1.00  0.89           C  
ATOM   1254  N   GLY A 155       0.952   7.397  -2.623  1.00  0.89           N  
ATOM   1255  CA  GLY A 155       1.193   7.474  -4.056  1.00  0.89           C  
ATOM   1256  C   GLY A 155       2.339   8.398  -4.419  1.00  0.88           C  
ATOM   1257  O   GLY A 155       3.035   8.172  -5.411  1.00  0.85           O  
ATOM   1258  N   GLN A 156       2.646   9.417  -3.645  1.00  0.87           N  
ATOM   1259  CA  GLN A 156       3.639  10.432  -3.980  1.00  0.88           C  
ATOM   1260  C   GLN A 156       4.763  10.464  -2.948  1.00  0.88           C  
ATOM   1261  CB  GLN A 156       2.985  11.810  -4.087  1.00  0.86           C  
ATOM   1262  O   GLN A 156       5.754  11.176  -3.122  1.00  0.86           O  
ATOM   1263  CG  GLN A 156       2.037  11.951  -5.270  1.00  0.84           C  
ATOM   1264  CD  GLN A 156       1.377  13.315  -5.334  1.00  0.82           C  
ATOM   1265  NE2 GLN A 156       0.965  13.719  -6.531  1.00  0.80           N  
ATOM   1266  OE1 GLN A 156       1.238  14.001  -4.316  1.00  0.81           O  
ATOM   1267  N   GLY A 157       4.553   9.691  -1.904  1.00  0.90           N  
ATOM   1268  CA  GLY A 157       5.546   9.593  -0.847  1.00  0.90           C  
ATOM   1269  C   GLY A 157       6.776   8.803  -1.254  1.00  0.90           C  
ATOM   1270  O   GLY A 157       6.830   8.254  -2.357  1.00  0.88           O  
ATOM   1271  N   TYR A 158       7.835   8.787  -0.424  1.00  0.90           N  
ATOM   1272  CA  TYR A 158       9.049   7.990  -0.566  1.00  0.91           C  
ATOM   1273  C   TYR A 158       9.058   6.830   0.422  1.00  0.91           C  
ATOM   1274  CB  TYR A 158      10.291   8.861  -0.360  1.00  0.89           C  
ATOM   1275  O   TYR A 158       8.314   6.838   1.406  1.00  0.90           O  
ATOM   1276  CG  TYR A 158      10.289   9.623   0.943  1.00  0.86           C  
ATOM   1277  CD1 TYR A 158       9.836  10.939   1.003  1.00  0.82           C  
ATOM   1278  CD2 TYR A 158      10.741   9.029   2.117  1.00  0.83           C  
ATOM   1279  CE1 TYR A 158       9.834  11.646   2.201  1.00  0.82           C  
ATOM   1280  CE2 TYR A 158      10.743   9.726   3.321  1.00  0.84           C  
ATOM   1281  OH  TYR A 158      10.288  11.726   4.542  1.00  0.65           O  
ATOM   1282  CZ  TYR A 158      10.288  11.032   3.353  1.00  0.80           C  
ATOM   1283  N   LYS A 159       9.825   5.833   0.116  1.00  0.90           N  
ATOM   1284  CA  LYS A 159      10.021   4.727   1.049  1.00  0.91           C  
ATOM   1285  C   LYS A 159      10.710   5.201   2.326  1.00  0.92           C  
ATOM   1286  CB  LYS A 159      10.839   3.612   0.395  1.00  0.90           C  
ATOM   1287  O   LYS A 159      11.660   5.985   2.271  1.00  0.91           O  
ATOM   1288  CG  LYS A 159      10.980   2.364   1.254  1.00  0.85           C  
ATOM   1289  CD  LYS A 159      11.846   1.312   0.573  1.00  0.83           C  
ATOM   1290  CE  LYS A 159      12.091   0.115   1.481  1.00  0.80           C  
ATOM   1291  NZ  LYS A 159      13.389  -0.557   1.174  1.00  0.78           N  
ATOM   1292  N   VAL A 160      10.281   4.622   3.516  1.00  0.93           N  
ATOM   1293  CA  VAL A 160      10.885   4.863   4.822  1.00  0.94           C  
ATOM   1294  C   VAL A 160      11.436   3.555   5.386  1.00  0.93           C  
ATOM   1295  CB  VAL A 160       9.872   5.484   5.810  1.00  0.93           C  
ATOM   1296  O   VAL A 160      10.687   2.745   5.937  1.00  0.92           O  
ATOM   1297  CG1 VAL A 160      10.540   5.782   7.152  1.00  0.93           C  
ATOM   1298  CG2 VAL A 160       9.263   6.754   5.219  1.00  0.93           C  
ATOM   1299  N   ASP A 161      12.752   3.364   5.362  1.00  0.92           N  
ATOM   1300  CA  ASP A 161      13.401   2.145   5.836  1.00  0.93           C  
ATOM   1301  C   ASP A 161      13.344   2.050   7.359  1.00  0.94           C  
ATOM   1302  CB  ASP A 161      14.854   2.090   5.360  1.00  0.91           C  
ATOM   1303  O   ASP A 161      13.634   3.022   8.059  1.00  0.94           O  
ATOM   1304  CG  ASP A 161      14.979   1.918   3.856  1.00  0.87           C  
ATOM   1305  OD1 ASP A 161      14.330   1.013   3.290  1.00  0.87           O  
ATOM   1306  OD2 ASP A 161      15.735   2.694   3.232  1.00  0.88           O  
ATOM   1307  N   GLY A 162      12.989   0.848   7.871  1.00  0.94           N  
ATOM   1308  CA  GLY A 162      13.007   0.565   9.297  1.00  0.95           C  
ATOM   1309  C   GLY A 162      12.016   1.402  10.084  1.00  0.95           C  
ATOM   1310  O   GLY A 162      12.269   1.750  11.240  1.00  0.95           O  
ATOM   1311  N   LEU A 163      10.854   1.800   9.534  1.00  0.96           N  
ATOM   1312  CA  LEU A 163       9.787   2.500  10.240  1.00  0.97           C  
ATOM   1313  C   LEU A 163       9.181   1.615  11.324  1.00  0.97           C  
ATOM   1314  CB  LEU A 163       8.699   2.946   9.261  1.00  0.97           C  
ATOM   1315  O   LEU A 163       8.958   2.069  12.449  1.00  0.97           O  
ATOM   1316  CG  LEU A 163       7.489   3.658   9.870  1.00  0.96           C  
ATOM   1317  CD1 LEU A 163       7.930   4.924  10.597  1.00  0.94           C  
ATOM   1318  CD2 LEU A 163       6.462   3.985   8.791  1.00  0.94           C  
ATOM   1319  N   ALA A 164       8.990   0.286  11.001  1.00  0.97           N  
ATOM   1320  CA  ALA A 164       8.299  -0.624  11.910  1.00  0.97           C  
ATOM   1321  C   ALA A 164       8.787  -2.059  11.725  1.00  0.97           C  
ATOM   1322  CB  ALA A 164       6.790  -0.547  11.695  1.00  0.97           C  
ATOM   1323  O   ALA A 164       9.452  -2.372  10.735  1.00  0.96           O  
ATOM   1324  N   THR A 165       8.444  -2.905  12.639  1.00  0.97           N  
ATOM   1325  CA  THR A 165       8.414  -4.358  12.511  1.00  0.98           C  
ATOM   1326  C   THR A 165       7.020  -4.900  12.813  1.00  0.98           C  
ATOM   1327  CB  THR A 165       9.440  -5.022  13.449  1.00  0.97           C  
ATOM   1328  O   THR A 165       6.258  -4.285  13.562  1.00  0.97           O  
ATOM   1329  CG2 THR A 165      10.865  -4.634  13.068  1.00  0.93           C  
ATOM   1330  OG1 THR A 165       9.187  -4.605  14.796  1.00  0.94           O  
ATOM   1331  N   ILE A 166       6.614  -6.051  12.240  1.00  0.97           N  
ATOM   1332  CA  ILE A 166       5.364  -6.770  12.465  1.00  0.97           C  
ATOM   1333  C   ILE A 166       5.661  -8.156  13.031  1.00  0.96           C  
ATOM   1334  CB  ILE A 166       4.538  -6.887  11.164  1.00  0.96           C  
ATOM   1335  O   ILE A 166       6.457  -8.908  12.464  1.00  0.95           O  
ATOM   1336  CG1 ILE A 166       4.169  -5.495  10.639  1.00  0.94           C  
ATOM   1337  CG2 ILE A 166       3.285  -7.736  11.395  1.00  0.94           C  
ATOM   1338  CD1 ILE A 166       3.433  -5.511   9.306  1.00  0.93           C  
ATOM   1339  N   ASP A 167       5.024  -8.525  14.135  1.00  0.97           N  
ATOM   1340  CA  ASP A 167       5.212  -9.839  14.742  1.00  0.97           C  
ATOM   1341  C   ASP A 167       4.717 -10.947  13.817  1.00  0.95           C  
ATOM   1342  CB  ASP A 167       4.491  -9.916  16.089  1.00  0.96           C  
ATOM   1343  O   ASP A 167       3.554 -10.947  13.406  1.00  0.94           O  
ATOM   1344  CG  ASP A 167       4.868 -11.147  16.894  1.00  0.93           C  
ATOM   1345  OD1 ASP A 167       5.921 -11.759  16.615  1.00  0.90           O  
ATOM   1346  OD2 ASP A 167       4.103 -11.510  17.814  1.00  0.91           O  
ATOM   1347  N   GLY A 168       5.670 -11.884  13.415  1.00  0.94           N  
ATOM   1348  CA  GLY A 168       5.388 -12.975  12.496  1.00  0.94           C  
ATOM   1349  C   GLY A 168       5.152 -12.510  11.072  1.00  0.93           C  
ATOM   1350  O   GLY A 168       4.712 -13.290  10.224  1.00  0.91           O  
ATOM   1351  N   GLY A 169       5.416 -11.180  10.750  1.00  0.95           N  
ATOM   1352  CA  GLY A 169       5.189 -10.587   9.442  1.00  0.96           C  
ATOM   1353  C   GLY A 169       6.456 -10.051   8.801  1.00  0.95           C  
ATOM   1354  O   GLY A 169       7.555 -10.257   9.321  1.00  0.94           O  
ATOM   1355  N   SER A 170       6.336  -9.386   7.710  1.00  0.94           N  
ATOM   1356  CA  SER A 170       7.418  -8.724   6.990  1.00  0.95           C  
ATOM   1357  C   SER A 170       7.138  -7.235   6.818  1.00  0.95           C  
ATOM   1358  CB  SER A 170       7.628  -9.373   5.621  1.00  0.93           C  
ATOM   1359  O   SER A 170       5.979  -6.816   6.781  1.00  0.94           O  
ATOM   1360  OG  SER A 170       6.452  -9.279   4.835  1.00  0.84           O  
ATOM   1361  N   VAL A 171       8.121  -6.412   6.671  1.00  0.95           N  
ATOM   1362  CA  VAL A 171       8.044  -4.995   6.333  1.00  0.95           C  
ATOM   1363  C   VAL A 171       8.960  -4.696   5.148  1.00  0.93           C  
ATOM   1364  CB  VAL A 171       8.421  -4.103   7.536  1.00  0.94           C  
ATOM   1365  O   VAL A 171      10.100  -5.164   5.103  1.00  0.90           O  
ATOM   1366  CG1 VAL A 171       8.308  -2.624   7.169  1.00  0.92           C  
ATOM   1367  CG2 VAL A 171       7.535  -4.427   8.738  1.00  0.91           C  
ATOM   1368  N   ASP A 172       8.437  -4.053   4.187  1.00  0.93           N  
ATOM   1369  CA  ASP A 172       9.048  -3.594   2.943  1.00  0.92           C  
ATOM   1370  C   ASP A 172       9.427  -4.772   2.049  1.00  0.89           C  
ATOM   1371  CB  ASP A 172      10.282  -2.738   3.237  1.00  0.90           C  
ATOM   1372  O   ASP A 172      10.300  -4.649   1.188  1.00  0.82           O  
ATOM   1373  CG  ASP A 172       9.943  -1.418   3.907  1.00  0.86           C  
ATOM   1374  OD1 ASP A 172       8.929  -0.789   3.536  1.00  0.78           O  
ATOM   1375  OD2 ASP A 172      10.698  -1.003   4.812  1.00  0.82           O  
ATOM   1376  N   SER A 173       8.736  -5.796   2.212  1.00  0.89           N  
ATOM   1377  CA  SER A 173       8.675  -7.003   1.394  1.00  0.90           C  
ATOM   1378  C   SER A 173       7.301  -7.659   1.479  1.00  0.89           C  
ATOM   1379  CB  SER A 173       9.752  -7.998   1.825  1.00  0.87           C  
ATOM   1380  O   SER A 173       6.607  -7.529   2.490  1.00  0.88           O  
ATOM   1381  OG  SER A 173       9.557  -8.400   3.170  1.00  0.81           O  
ATOM   1382  N   LEU A 174       6.890  -8.293   0.465  1.00  0.88           N  
ATOM   1383  CA  LEU A 174       5.649  -9.060   0.451  1.00  0.88           C  
ATOM   1384  C   LEU A 174       5.934 -10.557   0.491  1.00  0.86           C  
ATOM   1385  CB  LEU A 174       4.822  -8.719  -0.792  1.00  0.85           C  
ATOM   1386  O   LEU A 174       6.599 -11.091  -0.400  1.00  0.82           O  
ATOM   1387  CG  LEU A 174       4.255  -7.300  -0.861  1.00  0.78           C  
ATOM   1388  CD1 LEU A 174       3.489  -7.099  -2.165  1.00  0.72           C  
ATOM   1389  CD2 LEU A 174       3.359  -7.023   0.340  1.00  0.72           C  
ATOM   1390  N   VAL A 175       5.494 -11.203   1.448  1.00  0.86           N  
ATOM   1391  CA  VAL A 175       5.618 -12.645   1.632  1.00  0.86           C  
ATOM   1392  C   VAL A 175       4.231 -13.271   1.757  1.00  0.86           C  
ATOM   1393  CB  VAL A 175       6.471 -12.988   2.874  1.00  0.86           C  
ATOM   1394  O   VAL A 175       3.475 -12.943   2.675  1.00  0.84           O  
ATOM   1395  CG1 VAL A 175       6.676 -14.497   2.989  1.00  0.86           C  
ATOM   1396  CG2 VAL A 175       7.816 -12.266   2.812  1.00  0.85           C  
ATOM   1397  N   ALA A 176       3.840 -14.092   0.814  1.00  0.83           N  
ATOM   1398  CA  ALA A 176       2.593 -14.850   0.878  1.00  0.83           C  
ATOM   1399  C   ALA A 176       2.493 -15.631   2.185  1.00  0.84           C  
ATOM   1400  CB  ALA A 176       2.484 -15.797  -0.314  1.00  0.81           C  
ATOM   1401  O   ALA A 176       3.491 -16.166   2.674  1.00  0.83           O  
ATOM   1402  N   GLY A 177       1.299 -15.683   2.752  1.00  0.85           N  
ATOM   1403  CA  GLY A 177       1.065 -16.374   4.010  1.00  0.86           C  
ATOM   1404  C   GLY A 177       1.427 -15.541   5.225  1.00  0.86           C  
ATOM   1405  O   GLY A 177       1.334 -16.015   6.359  1.00  0.86           O  
ATOM   1406  N   GLN A 178       1.783 -14.320   5.069  1.00  0.90           N  
ATOM   1407  CA  GLN A 178       2.186 -13.470   6.184  1.00  0.91           C  
ATOM   1408  C   GLN A 178       1.365 -12.184   6.220  1.00  0.92           C  
ATOM   1409  CB  GLN A 178       3.677 -13.139   6.096  1.00  0.90           C  
ATOM   1410  O   GLN A 178       0.637 -11.880   5.273  1.00  0.92           O  
ATOM   1411  CG  GLN A 178       4.584 -14.359   6.186  1.00  0.88           C  
ATOM   1412  CD  GLN A 178       6.054 -13.992   6.269  1.00  0.86           C  
ATOM   1413  NE2 GLN A 178       6.916 -15.002   6.312  1.00  0.87           N  
ATOM   1414  OE1 GLN A 178       6.412 -12.810   6.292  1.00  0.87           O  
ATOM   1415  N   ILE A 179       1.456 -11.409   7.313  1.00  0.94           N  
ATOM   1416  CA  ILE A 179       1.110  -9.993   7.367  1.00  0.95           C  
ATOM   1417  C   ILE A 179       2.279  -9.156   6.854  1.00  0.95           C  
ATOM   1418  CB  ILE A 179       0.728  -9.559   8.800  1.00  0.94           C  
ATOM   1419  O   ILE A 179       3.407  -9.293   7.333  1.00  0.94           O  
ATOM   1420  CG1 ILE A 179      -0.360 -10.480   9.365  1.00  0.92           C  
ATOM   1421  CG2 ILE A 179       0.273  -8.097   8.818  1.00  0.91           C  
ATOM   1422  CD1 ILE A 179      -1.634 -10.516   8.531  1.00  0.89           C  
ATOM   1423  N   CYS A 180       1.987  -8.293   5.936  1.00  0.94           N  
ATOM   1424  CA  CYS A 180       3.032  -7.506   5.291  1.00  0.95           C  
ATOM   1425  C   CYS A 180       2.850  -6.020   5.576  1.00  0.95           C  
ATOM   1426  CB  CYS A 180       3.032  -7.750   3.782  1.00  0.93           C  
ATOM   1427  O   CYS A 180       1.741  -5.494   5.467  1.00  0.95           O  
ATOM   1428  SG  CYS A 180       3.311  -9.474   3.323  1.00  0.83           S  
ATOM   1429  N   GLY A 181       3.901  -5.356   5.860  1.00  0.96           N  
ATOM   1430  CA  GLY A 181       3.981  -3.914   6.036  1.00  0.96           C  
ATOM   1431  C   GLY A 181       4.691  -3.212   4.893  1.00  0.95           C  
ATOM   1432  O   GLY A 181       5.716  -3.691   4.405  1.00  0.94           O  
ATOM   1433  N   ILE A 182       4.253  -2.084   4.464  1.00  0.95           N  
ATOM   1434  CA  ILE A 182       4.978  -1.233   3.526  1.00  0.95           C  
ATOM   1435  C   ILE A 182       5.018   0.199   4.054  1.00  0.96           C  
ATOM   1436  CB  ILE A 182       4.338  -1.268   2.121  1.00  0.94           C  
ATOM   1437  O   ILE A 182       3.975   0.834   4.225  1.00  0.95           O  
ATOM   1438  CG1 ILE A 182       4.294  -2.706   1.590  1.00  0.89           C  
ATOM   1439  CG2 ILE A 182       5.098  -0.352   1.158  1.00  0.88           C  
ATOM   1440  CD1 ILE A 182       3.426  -2.882   0.351  1.00  0.84           C  
ATOM   1441  N   SER A 183       6.194   0.716   4.241  1.00  0.96           N  
ATOM   1442  CA  SER A 183       6.449   1.991   4.903  1.00  0.96           C  
ATOM   1443  C   SER A 183       6.654   3.110   3.888  1.00  0.95           C  
ATOM   1444  CB  SER A 183       7.672   1.887   5.815  1.00  0.94           C  
ATOM   1445  O   SER A 183       7.460   2.977   2.964  1.00  0.94           O  
ATOM   1446  OG  SER A 183       8.787   1.377   5.104  1.00  0.79           O  
ATOM   1447  N   ARG A 184       6.015   4.240   4.128  1.00  0.95           N  
ATOM   1448  CA  ARG A 184       6.118   5.413   3.266  1.00  0.95           C  
ATOM   1449  C   ARG A 184       6.104   6.698   4.086  1.00  0.95           C  
ATOM   1450  CB  ARG A 184       4.980   5.431   2.243  1.00  0.93           C  
ATOM   1451  O   ARG A 184       5.623   6.712   5.221  1.00  0.94           O  
ATOM   1452  CG  ARG A 184       4.940   4.205   1.345  1.00  0.87           C  
ATOM   1453  CD  ARG A 184       4.208   4.486   0.040  1.00  0.83           C  
ATOM   1454  NE  ARG A 184       5.029   5.267  -0.881  1.00  0.81           N  
ATOM   1455  NH1 ARG A 184       4.253   4.219  -2.788  1.00  0.71           N  
ATOM   1456  NH2 ARG A 184       5.819   5.886  -2.947  1.00  0.67           N  
ATOM   1457  CZ  ARG A 184       5.032   5.122  -2.203  1.00  0.78           C  
ATOM   1458  N   GLY A 185       6.624   7.766   3.468  1.00  0.94           N  
ATOM   1459  CA  GLY A 185       6.604   9.103   4.039  1.00  0.94           C  
ATOM   1460  C   GLY A 185       6.620  10.200   2.991  1.00  0.93           C  
ATOM   1461  O   GLY A 185       6.766   9.924   1.799  1.00  0.92           O  
ATOM   1462  N   ASN A 186       6.408  11.509   3.450  1.00  0.93           N  
ATOM   1463  CA  ASN A 186       6.481  12.641   2.533  1.00  0.93           C  
ATOM   1464  C   ASN A 186       7.303  13.786   3.119  1.00  0.93           C  
ATOM   1465  CB  ASN A 186       5.077  13.128   2.168  1.00  0.93           C  
ATOM   1466  O   ASN A 186       7.749  13.711   4.266  1.00  0.92           O  
ATOM   1467  CG  ASN A 186       4.366  13.787   3.334  1.00  0.92           C  
ATOM   1468  ND2 ASN A 186       3.061  13.986   3.197  1.00  0.91           N  
ATOM   1469  OD1 ASN A 186       4.986  14.115   4.350  1.00  0.91           O  
ATOM   1470  N   ASP A 187       7.548  14.861   2.373  1.00  0.91           N  
ATOM   1471  CA  ASP A 187       8.420  15.987   2.693  1.00  0.91           C  
ATOM   1472  C   ASP A 187       7.844  16.820   3.837  1.00  0.92           C  
ATOM   1473  CB  ASP A 187       8.636  16.866   1.460  1.00  0.90           C  
ATOM   1474  O   ASP A 187       8.531  17.680   4.392  1.00  0.91           O  
ATOM   1475  CG  ASP A 187       9.311  16.128   0.317  1.00  0.84           C  
ATOM   1476  OD1 ASP A 187      10.089  15.185   0.575  1.00  0.81           O  
ATOM   1477  OD2 ASP A 187       9.063  16.495  -0.852  1.00  0.85           O  
ATOM   1478  N   LYS A 188       6.632  16.603   4.263  1.00  0.95           N  
ATOM   1479  CA  LYS A 188       5.979  17.307   5.363  1.00  0.96           C  
ATOM   1480  C   LYS A 188       6.181  16.571   6.684  1.00  0.96           C  
ATOM   1481  CB  LYS A 188       4.485  17.476   5.081  1.00  0.95           C  
ATOM   1482  O   LYS A 188       5.668  16.995   7.722  1.00  0.96           O  
ATOM   1483  CG  LYS A 188       4.179  18.318   3.851  1.00  0.92           C  
ATOM   1484  CD  LYS A 188       2.683  18.380   3.575  1.00  0.89           C  
ATOM   1485  CE  LYS A 188       2.383  19.119   2.277  1.00  0.88           C  
ATOM   1486  NZ  LYS A 188       0.956  18.960   1.866  1.00  0.88           N  
ATOM   1487  N   GLY A 189       6.863  15.449   6.647  1.00  0.95           N  
ATOM   1488  CA  GLY A 189       7.194  14.647   7.814  1.00  0.96           C  
ATOM   1489  C   GLY A 189       6.113  13.648   8.178  1.00  0.96           C  
ATOM   1490  O   GLY A 189       6.178  13.010   9.231  1.00  0.96           O  
ATOM   1491  N   TYR A 190       5.108  13.484   7.404  1.00  0.96           N  
ATOM   1492  CA  TYR A 190       4.141  12.413   7.612  1.00  0.97           C  
ATOM   1493  C   TYR A 190       4.767  11.051   7.338  1.00  0.97           C  
ATOM   1494  CB  TYR A 190       2.915  12.613   6.715  1.00  0.97           C  
ATOM   1495  O   TYR A 190       5.508  10.886   6.365  1.00  0.96           O  
ATOM   1496  CG  TYR A 190       2.057  13.789   7.114  1.00  0.95           C  
ATOM   1497  CD1 TYR A 190       0.955  13.621   7.949  1.00  0.93           C  
ATOM   1498  CD2 TYR A 190       2.346  15.071   6.656  1.00  0.93           C  
ATOM   1499  CE1 TYR A 190       0.160  14.701   8.318  1.00  0.93           C  
ATOM   1500  CE2 TYR A 190       1.558  16.158   7.018  1.00  0.93           C  
ATOM   1501  OH  TYR A 190      -0.314  17.037   8.210  1.00  0.90           O  
ATOM   1502  CZ  TYR A 190       0.469  15.964   7.849  1.00  0.92           C  
ATOM   1503  N   LEU A 191       4.459  10.108   8.151  1.00  0.96           N  
ATOM   1504  CA  LEU A 191       4.863   8.711   8.037  1.00  0.97           C  
ATOM   1505  C   LEU A 191       3.646   7.804   7.886  1.00  0.97           C  
ATOM   1506  CB  LEU A 191       5.682   8.287   9.259  1.00  0.96           C  
ATOM   1507  O   LEU A 191       2.626   8.012   8.547  1.00  0.96           O  
ATOM   1508  CG  LEU A 191       6.963   9.078   9.523  1.00  0.95           C  
ATOM   1509  CD1 LEU A 191       7.655   8.561  10.780  1.00  0.92           C  
ATOM   1510  CD2 LEU A 191       7.898   9.000   8.321  1.00  0.92           C  
ATOM   1511  N   GLY A 192       3.700   6.848   7.043  1.00  0.97           N  
ATOM   1512  CA  GLY A 192       2.649   5.876   6.786  1.00  0.97           C  
ATOM   1513  C   GLY A 192       3.151   4.445   6.772  1.00  0.97           C  
ATOM   1514  O   GLY A 192       4.196   4.153   6.188  1.00  0.97           O  
ATOM   1515  N   LEU A 193       2.464   3.543   7.392  1.00  0.97           N  
ATOM   1516  CA  LEU A 193       2.632   2.099   7.271  1.00  0.97           C  
ATOM   1517  C   LEU A 193       1.342   1.439   6.796  1.00  0.97           C  
ATOM   1518  CB  LEU A 193       3.065   1.497   8.611  1.00  0.97           C  
ATOM   1519  O   LEU A 193       0.360   1.381   7.539  1.00  0.96           O  
ATOM   1520  CG  LEU A 193       3.293  -0.016   8.631  1.00  0.97           C  
ATOM   1521  CD1 LEU A 193       4.549  -0.373   7.844  1.00  0.96           C  
ATOM   1522  CD2 LEU A 193       3.393  -0.522  10.066  1.00  0.96           C  
ATOM   1523  N   SER A 194       1.356   1.002   5.578  1.00  0.96           N  
ATOM   1524  CA  SER A 194       0.349   0.074   5.074  1.00  0.96           C  
ATOM   1525  C   SER A 194       0.530  -1.317   5.672  1.00  0.96           C  
ATOM   1526  CB  SER A 194       0.409  -0.006   3.548  1.00  0.96           C  
ATOM   1527  O   SER A 194       1.614  -1.898   5.587  1.00  0.96           O  
ATOM   1528  OG  SER A 194       0.122   1.254   2.966  1.00  0.90           O  
ATOM   1529  N   VAL A 195      -0.467  -1.900   6.266  1.00  0.96           N  
ATOM   1530  CA  VAL A 195      -0.489  -3.261   6.792  1.00  0.96           C  
ATOM   1531  C   VAL A 195      -1.481  -4.106   5.995  1.00  0.96           C  
ATOM   1532  CB  VAL A 195      -0.854  -3.284   8.293  1.00  0.96           C  
ATOM   1533  O   VAL A 195      -2.686  -3.845   6.017  1.00  0.95           O  
ATOM   1534  CG1 VAL A 195      -0.699  -4.693   8.864  1.00  0.95           C  
ATOM   1535  CG2 VAL A 195       0.012  -2.292   9.067  1.00  0.95           C  
ATOM   1536  N   ILE A 196      -0.990  -5.128   5.293  1.00  0.94           N  
ATOM   1537  CA  ILE A 196      -1.750  -5.957   4.363  1.00  0.94           C  
ATOM   1538  C   ILE A 196      -1.833  -7.386   4.896  1.00  0.94           C  
ATOM   1539  CB  ILE A 196      -1.120  -5.946   2.952  1.00  0.93           C  
ATOM   1540  O   ILE A 196      -0.810  -7.998   5.211  1.00  0.93           O  
ATOM   1541  CG1 ILE A 196      -0.872  -4.506   2.489  1.00  0.90           C  
ATOM   1542  CG2 ILE A 196      -2.011  -6.696   1.958  1.00  0.90           C  
ATOM   1543  CD1 ILE A 196      -0.091  -4.401   1.186  1.00  0.88           C  
ATOM   1544  N   ASN A 197      -3.031  -7.909   4.955  1.00  0.93           N  
ATOM   1545  CA  ASN A 197      -3.283  -9.300   5.314  1.00  0.93           C  
ATOM   1546  C   ASN A 197      -3.129 -10.226   4.111  1.00  0.92           C  
ATOM   1547  CB  ASN A 197      -4.678  -9.453   5.925  1.00  0.92           C  
ATOM   1548  O   ASN A 197      -4.073 -10.416   3.342  1.00  0.90           O  
ATOM   1549  CG  ASN A 197      -4.977 -10.878   6.348  1.00  0.91           C  
ATOM   1550  ND2 ASN A 197      -6.216 -11.128   6.754  1.00  0.90           N  
ATOM   1551  OD1 ASN A 197      -4.102 -11.746   6.310  1.00  0.89           O  
ATOM   1552  N   MET A 198      -2.015 -10.941   4.034  1.00  0.89           N  
ATOM   1553  CA  MET A 198      -1.715 -11.889   2.965  1.00  0.89           C  
ATOM   1554  C   MET A 198      -1.771 -13.324   3.478  1.00  0.88           C  
ATOM   1555  CB  MET A 198      -0.339 -11.603   2.362  1.00  0.87           C  
ATOM   1556  O   MET A 198      -1.355 -14.253   2.784  1.00  0.85           O  
ATOM   1557  CG  MET A 198      -0.220 -10.224   1.733  1.00  0.83           C  
ATOM   1558  SD  MET A 198      -1.184 -10.074   0.179  1.00  0.81           S  
ATOM   1559  CE  MET A 198      -0.330 -11.303  -0.846  1.00  0.73           C  
ATOM   1560  N   GLN A 199      -2.194 -13.731   4.722  1.00  0.87           N  
ATOM   1561  CA  GLN A 199      -2.057 -14.993   5.442  1.00  0.86           C  
ATOM   1562  C   GLN A 199      -2.758 -16.128   4.700  1.00  0.82           C  
ATOM   1563  CB  GLN A 199      -2.618 -14.867   6.859  1.00  0.83           C  
ATOM   1564  O   GLN A 199      -2.313 -17.277   4.750  1.00  0.75           O  
ATOM   1565  CG  GLN A 199      -1.707 -14.109   7.816  1.00  0.79           C  
ATOM   1566  CD  GLN A 199      -2.162 -14.206   9.260  1.00  0.76           C  
ATOM   1567  NE2 GLN A 199      -1.217 -14.098  10.188  1.00  0.73           N  
ATOM   1568  OE1 GLN A 199      -3.353 -14.376   9.539  1.00  0.75           O  
ATOM   1569  N   THR A 200      -3.878 -15.882   4.136  1.00  0.77           N  
ATOM   1570  CA  THR A 200      -4.649 -16.971   3.546  1.00  0.75           C  
ATOM   1571  C   THR A 200      -4.541 -16.947   2.024  1.00  0.73           C  
ATOM   1572  CB  THR A 200      -6.130 -16.894   3.960  1.00  0.70           C  
ATOM   1573  O   THR A 200      -5.222 -17.711   1.337  1.00  0.66           O  
ATOM   1574  CG2 THR A 200      -6.300 -17.173   5.450  1.00  0.58           C  
ATOM   1575  OG1 THR A 200      -6.634 -15.584   3.670  1.00  0.62           O  
ATOM   1576  N   ASN A 201      -3.637 -16.183   1.602  1.00  0.76           N  
ATOM   1577  CA  ASN A 201      -3.464 -16.074   0.157  1.00  0.75           C  
ATOM   1578  C   ASN A 201      -2.211 -16.806  -0.314  1.00  0.76           C  
ATOM   1579  CB  ASN A 201      -3.413 -14.605  -0.268  1.00  0.71           C  
ATOM   1580  O   ASN A 201      -1.252 -16.955   0.444  1.00  0.71           O  
ATOM   1581  CG  ASN A 201      -4.775 -13.941  -0.243  1.00  0.65           C  
ATOM   1582  ND2 ASN A 201      -4.791 -12.626  -0.058  1.00  0.57           N  
ATOM   1583  OD1 ASN A 201      -5.805 -14.605  -0.386  1.00  0.62           O  
ATOM   1584  N   GLY A 202      -2.350 -17.428  -1.443  1.00  0.71           N  
ATOM   1585  CA  GLY A 202      -1.157 -17.880  -2.141  1.00  0.71           C  
ATOM   1586  C   GLY A 202      -0.320 -16.741  -2.693  1.00  0.72           C  
ATOM   1587  O   GLY A 202      -0.705 -15.575  -2.588  1.00  0.69           O  
ATOM   1588  N   ASP A 203       0.833 -17.081  -3.264  1.00  0.73           N  
ATOM   1589  CA  ASP A 203       1.781 -16.081  -3.746  1.00  0.72           C  
ATOM   1590  C   ASP A 203       1.325 -15.489  -5.077  1.00  0.73           C  
ATOM   1591  CB  ASP A 203       3.177 -16.692  -3.893  1.00  0.67           C  
ATOM   1592  O   ASP A 203       1.838 -14.455  -5.511  1.00  0.69           O  
ATOM   1593  CG  ASP A 203       3.230 -17.808  -4.921  1.00  0.61           C  
ATOM   1594  OD1 ASP A 203       2.163 -18.321  -5.322  1.00  0.62           O  
ATOM   1595  OD2 ASP A 203       4.350 -18.181  -5.333  1.00  0.64           O  
ATOM   1596  N   GLN A 204       0.300 -16.116  -5.555  1.00  0.77           N  
ATOM   1597  CA  GLN A 204      -0.076 -15.711  -6.905  1.00  0.76           C  
ATOM   1598  C   GLN A 204      -1.198 -14.676  -6.877  1.00  0.77           C  
ATOM   1599  CB  GLN A 204      -0.503 -16.925  -7.732  1.00  0.74           C  
ATOM   1600  O   GLN A 204      -2.295 -14.956  -6.390  1.00  0.75           O  
ATOM   1601  CG  GLN A 204       0.603 -17.953  -7.930  1.00  0.69           C  
ATOM   1602  CD  GLN A 204       0.226 -19.036  -8.924  1.00  0.66           C  
ATOM   1603  NE2 GLN A 204       1.215 -19.806  -9.365  1.00  0.58           N  
ATOM   1604  OE1 GLN A 204      -0.944 -19.180  -9.291  1.00  0.64           O  
ATOM   1605  N   TRP A 205      -0.900 -13.562  -7.381  1.00  0.74           N  
ATOM   1606  CA  TRP A 205      -1.902 -12.508  -7.496  1.00  0.74           C  
ATOM   1607  C   TRP A 205      -2.779 -12.722  -8.726  1.00  0.73           C  
ATOM   1608  CB  TRP A 205      -1.232 -11.133  -7.564  1.00  0.70           C  
ATOM   1609  O   TRP A 205      -3.886 -12.184  -8.808  1.00  0.67           O  
ATOM   1610  CG  TRP A 205      -0.367 -10.937  -8.772  1.00  0.62           C  
ATOM   1611  CD1 TRP A 205       0.967 -11.213  -8.885  1.00  0.53           C  
ATOM   1612  CD2 TRP A 205      -0.777 -10.415 -10.040  1.00  0.58           C  
ATOM   1613  CE2 TRP A 205       0.362 -10.404 -10.876  1.00  0.60           C  
ATOM   1614  CE3 TRP A 205      -1.998  -9.957 -10.552  1.00  0.74           C  
ATOM   1615  NE1 TRP A 205       1.412 -10.895 -10.147  1.00  0.73           N  
ATOM   1616  CH2 TRP A 205      -0.892  -9.509 -12.672  1.00  0.67           C  
ATOM   1617  CZ2 TRP A 205       0.315  -9.952 -12.196  1.00  0.70           C  
ATOM   1618  CZ3 TRP A 205      -2.043  -9.507 -11.866  1.00  0.67           C  
ATOM   1619  N   ARG A 206      -2.389 -13.615  -9.604  1.00  0.68           N  
ATOM   1620  CA  ARG A 206      -3.162 -14.138 -10.725  1.00  0.67           C  
ATOM   1621  C   ARG A 206      -3.770 -15.495 -10.385  1.00  0.67           C  
ATOM   1622  CB  ARG A 206      -2.286 -14.255 -11.974  1.00  0.66           C  
ATOM   1623  O   ARG A 206      -3.057 -16.418  -9.986  1.00  0.64           O  
ATOM   1624  CG  ARG A 206      -1.751 -12.924 -12.478  1.00  0.63           C  
ATOM   1625  CD  ARG A 206      -0.937 -13.090 -13.754  1.00  0.62           C  
ATOM   1626  NE  ARG A 206      -1.780 -13.015 -14.944  1.00  0.54           N  
ATOM   1627  NH1 ARG A 206      -0.133 -13.712 -16.407  1.00  0.47           N  
ATOM   1628  NH2 ARG A 206      -2.229 -13.209 -17.188  1.00  0.42           N  
ATOM   1629  CZ  ARG A 206      -1.379 -13.312 -16.177  1.00  0.59           C  
ATOM   1630  N   ASP A 207      -4.919 -15.534  -9.984  1.00  0.62           N  
ATOM   1631  CA  ASP A 207      -5.606 -16.794  -9.714  1.00  0.62           C  
ATOM   1632  C   ASP A 207      -5.706 -17.646 -10.978  1.00  0.62           C  
ATOM   1633  CB  ASP A 207      -7.001 -16.533  -9.143  1.00  0.59           C  
ATOM   1634  O   ASP A 207      -6.759 -17.696 -11.617  1.00  0.60           O  
ATOM   1635  CG  ASP A 207      -7.673 -17.792  -8.624  1.00  0.56           C  
ATOM   1636  OD1 ASP A 207      -7.042 -18.871  -8.638  1.00  0.55           O  
ATOM   1637  OD2 ASP A 207      -8.846 -17.705  -8.199  1.00  0.57           O  
ATOM   1638  N   THR A 208      -4.545 -18.268 -11.417  1.00  0.59           N  
ATOM   1639  CA  THR A 208      -4.527 -19.089 -12.622  1.00  0.58           C  
ATOM   1640  C   THR A 208      -5.268 -20.403 -12.392  1.00  0.59           C  
ATOM   1641  CB  THR A 208      -3.085 -19.382 -13.077  1.00  0.57           C  
ATOM   1642  O   THR A 208      -5.716 -21.045 -13.345  1.00  0.57           O  
ATOM   1643  CG2 THR A 208      -2.414 -18.125 -13.621  1.00  0.54           C  
ATOM   1644  OG1 THR A 208      -2.329 -19.871 -11.962  1.00  0.55           O  
ATOM   1645  N   ASP A 209      -5.441 -20.891 -11.185  1.00  0.56           N  
ATOM   1646  CA  ASP A 209      -5.993 -22.200 -10.851  1.00  0.56           C  
ATOM   1647  C   ASP A 209      -7.381 -22.069 -10.229  1.00  0.56           C  
ATOM   1648  CB  ASP A 209      -5.059 -22.949  -9.899  1.00  0.54           C  
ATOM   1649  O   ASP A 209      -7.975 -23.064  -9.807  1.00  0.55           O  
ATOM   1650  CG  ASP A 209      -3.718 -23.287 -10.527  1.00  0.52           C  
ATOM   1651  OD1 ASP A 209      -3.663 -23.536 -11.750  1.00  0.51           O  
ATOM   1652  OD2 ASP A 209      -2.707 -23.306  -9.791  1.00  0.54           O  
ATOM   1653  N   ALA A 210      -7.945 -20.873 -10.274  1.00  0.54           N  
ATOM   1654  CA  ALA A 210      -9.200 -20.584  -9.586  1.00  0.54           C  
ATOM   1655  C   ALA A 210      -9.116 -20.961  -8.110  1.00  0.54           C  
ATOM   1656  CB  ALA A 210     -10.357 -21.322 -10.256  1.00  0.51           C  
ATOM   1657  O   ALA A 210     -10.113 -21.370  -7.510  1.00  0.52           O  
ATOM   1658  N   ASN A 211      -7.959 -21.251  -7.663  1.00  0.59           N  
ATOM   1659  CA  ASN A 211      -7.806 -21.455  -6.226  1.00  0.58           C  
ATOM   1660  C   ASN A 211      -8.074 -20.171  -5.446  1.00  0.59           C  
ATOM   1661  CB  ASN A 211      -6.408 -21.989  -5.906  1.00  0.55           C  
ATOM   1662  O   ASN A 211      -7.164 -19.369  -5.231  1.00  0.56           O  
ATOM   1663  CG  ASN A 211      -6.257 -23.462  -6.229  1.00  0.53           C  
ATOM   1664  ND2 ASN A 211      -5.057 -23.861  -6.634  1.00  0.47           N  
ATOM   1665  OD1 ASN A 211      -7.212 -24.236  -6.116  1.00  0.53           O  
ATOM   1666  N   ARG A 212      -9.303 -19.775  -5.360  1.00  0.61           N  
ATOM   1667  CA  ARG A 212      -9.848 -18.622  -4.650  1.00  0.60           C  
ATOM   1668  C   ARG A 212      -9.366 -18.592  -3.203  1.00  0.61           C  
ATOM   1669  CB  ARG A 212     -11.377 -18.638  -4.693  1.00  0.55           C  
ATOM   1670  O   ARG A 212      -9.781 -19.418  -2.388  1.00  0.58           O  
ATOM   1671  CG  ARG A 212     -11.956 -18.495  -6.091  1.00  0.50           C  
ATOM   1672  CD  ARG A 212     -13.477 -18.435  -6.069  1.00  0.51           C  
ATOM   1673  NE  ARG A 212     -14.035 -18.408  -7.418  1.00  0.41           N  
ATOM   1674  NH1 ARG A 212     -16.218 -18.089  -6.731  1.00  0.31           N  
ATOM   1675  NH2 ARG A 212     -15.723 -18.235  -8.965  1.00  0.27           N  
ATOM   1676  CZ  ARG A 212     -15.324 -18.244  -7.702  1.00  0.41           C  
ATOM   1677  N   THR A 213      -8.260 -18.013  -2.980  1.00  0.65           N  
ATOM   1678  CA  THR A 213      -8.000 -17.746  -1.570  1.00  0.64           C  
ATOM   1679  C   THR A 213      -8.916 -16.641  -1.050  1.00  0.66           C  
ATOM   1680  CB  THR A 213      -6.530 -17.349  -1.338  1.00  0.61           C  
ATOM   1681  O   THR A 213      -9.107 -15.622  -1.717  1.00  0.62           O  
ATOM   1682  CG2 THR A 213      -6.067 -17.744   0.060  1.00  0.55           C  
ATOM   1683  OG1 THR A 213      -5.705 -18.008  -2.307  1.00  0.58           O  
ATOM   1684  N   ILE A 214      -9.780 -16.976   0.003  1.00  0.75           N  
ATOM   1685  CA  ILE A 214     -10.570 -16.045   0.802  1.00  0.76           C  
ATOM   1686  C   ILE A 214      -9.707 -15.462   1.918  1.00  0.77           C  
ATOM   1687  CB  ILE A 214     -11.822 -16.731   1.395  1.00  0.72           C  
ATOM   1688  O   ILE A 214      -9.196 -16.198   2.765  1.00  0.76           O  
ATOM   1689  CG1 ILE A 214     -12.684 -17.329   0.277  1.00  0.65           C  
ATOM   1690  CG2 ILE A 214     -12.630 -15.742   2.241  1.00  0.64           C  
ATOM   1691  CD1 ILE A 214     -13.849 -18.171   0.777  1.00  0.62           C  
ATOM   1692  N   THR A 215      -9.528 -14.196   1.806  1.00  0.80           N  
ATOM   1693  CA  THR A 215      -8.881 -13.509   2.918  1.00  0.81           C  
ATOM   1694  C   THR A 215      -9.690 -13.674   4.201  1.00  0.83           C  
ATOM   1695  CB  THR A 215      -8.694 -12.010   2.616  1.00  0.79           C  
ATOM   1696  O   THR A 215     -10.905 -13.462   4.207  1.00  0.82           O  
ATOM   1697  CG2 THR A 215      -8.013 -11.296   3.779  1.00  0.75           C  
ATOM   1698  OG1 THR A 215      -7.887 -11.863   1.441  1.00  0.76           O  
ATOM   1699  N   LYS A 216      -9.094 -14.203   5.226  1.00  0.85           N  
ATOM   1700  CA  LYS A 216      -9.692 -14.308   6.553  1.00  0.86           C  
ATOM   1701  C   LYS A 216      -9.168 -13.216   7.480  1.00  0.88           C  
ATOM   1702  CB  LYS A 216      -9.417 -15.686   7.159  1.00  0.84           C  
ATOM   1703  O   LYS A 216      -7.958 -12.994   7.566  1.00  0.87           O  
ATOM   1704  CG  LYS A 216     -10.056 -16.836   6.395  1.00  0.80           C  
ATOM   1705  CD  LYS A 216      -9.721 -18.181   7.027  1.00  0.79           C  
ATOM   1706  CE  LYS A 216     -10.301 -19.337   6.223  1.00  0.75           C  
ATOM   1707  NZ  LYS A 216      -9.871 -20.660   6.767  1.00  0.70           N  
ATOM   1708  N   PRO A 217     -10.036 -12.558   8.199  1.00  0.89           N  
ATOM   1709  CA  PRO A 217      -9.593 -11.567   9.183  1.00  0.90           C  
ATOM   1710  C   PRO A 217      -8.597 -12.140  10.189  1.00  0.91           C  
ATOM   1711  CB  PRO A 217     -10.894 -11.155   9.878  1.00  0.89           C  
ATOM   1712  O   PRO A 217      -8.735 -13.289  10.615  1.00  0.91           O  
ATOM   1713  CG  PRO A 217     -11.967 -11.434   8.876  1.00  0.86           C  
ATOM   1714  CD  PRO A 217     -11.595 -12.672   8.112  1.00  0.85           C  
ATOM   1715  N   VAL A 218      -7.695 -11.346  10.574  1.00  0.92           N  
ATOM   1716  CA  VAL A 218      -6.712 -11.621  11.617  1.00  0.92           C  
ATOM   1717  C   VAL A 218      -7.066 -10.838  12.879  1.00  0.92           C  
ATOM   1718  CB  VAL A 218      -5.280 -11.270  11.155  1.00  0.91           C  
ATOM   1719  O   VAL A 218      -7.260  -9.621  12.828  1.00  0.91           O  
ATOM   1720  CG1 VAL A 218      -4.272 -11.542  12.270  1.00  0.84           C  
ATOM   1721  CG2 VAL A 218      -4.917 -12.059   9.898  1.00  0.83           C  
ATOM   1722  N   GLY A 219      -7.149 -11.541  13.979  1.00  0.90           N  
ATOM   1723  CA  GLY A 219      -7.689 -10.989  15.211  1.00  0.90           C  
ATOM   1724  C   GLY A 219      -6.781  -9.956  15.851  1.00  0.89           C  
ATOM   1725  O   GLY A 219      -7.256  -8.970  16.419  1.00  0.85           O  
ATOM   1726  N   ASN A 220      -5.502 -10.125  15.997  1.00  0.93           N  
ATOM   1727  CA  ASN A 220      -4.534  -9.197  16.573  1.00  0.93           C  
ATOM   1728  C   ASN A 220      -3.224  -9.196  15.789  1.00  0.93           C  
ATOM   1729  CB  ASN A 220      -4.273  -9.537  18.042  1.00  0.89           C  
ATOM   1730  O   ASN A 220      -2.558 -10.227  15.684  1.00  0.91           O  
ATOM   1731  CG  ASN A 220      -5.499  -9.342  18.913  1.00  0.78           C  
ATOM   1732  ND2 ASN A 220      -5.703 -10.250  19.860  1.00  0.73           N  
ATOM   1733  OD1 ASN A 220      -6.255  -8.384  18.735  1.00  0.73           O  
ATOM   1734  N   VAL A 221      -2.897  -8.081  15.299  1.00  0.96           N  
ATOM   1735  CA  VAL A 221      -1.609  -7.835  14.659  1.00  0.97           C  
ATOM   1736  C   VAL A 221      -0.782  -6.876  15.512  1.00  0.97           C  
ATOM   1737  CB  VAL A 221      -1.783  -7.265  13.234  1.00  0.96           C  
ATOM   1738  O   VAL A 221      -1.172  -5.725  15.719  1.00  0.97           O  
ATOM   1739  CG1 VAL A 221      -0.426  -7.066  12.562  1.00  0.95           C  
ATOM   1740  CG2 VAL A 221      -2.668  -8.186  12.396  1.00  0.95           C  
ATOM   1741  N   LYS A 222       0.354  -7.401  16.048  1.00  0.97           N  
ATOM   1742  CA  LYS A 222       1.302  -6.581  16.798  1.00  0.97           C  
ATOM   1743  C   LYS A 222       2.313  -5.920  15.865  1.00  0.98           C  
ATOM   1744  CB  LYS A 222       2.030  -7.425  17.846  1.00  0.97           C  
ATOM   1745  O   LYS A 222       3.083  -6.605  15.189  1.00  0.97           O  
ATOM   1746  CG  LYS A 222       2.956  -6.625  18.750  1.00  0.95           C  
ATOM   1747  CD  LYS A 222       3.662  -7.521  19.760  1.00  0.93           C  
ATOM   1748  CE  LYS A 222       4.664  -6.739  20.598  1.00  0.91           C  
ATOM   1749  NZ  LYS A 222       5.644  -7.640  21.274  1.00  0.90           N  
ATOM   1750  N   VAL A 223       2.300  -4.599  15.811  1.00  0.97           N  
ATOM   1751  CA  VAL A 223       3.234  -3.732  15.100  1.00  0.98           C  
ATOM   1752  C   VAL A 223       4.099  -2.972  16.103  1.00  0.97           C  
ATOM   1753  CB  VAL A 223       2.496  -2.740  14.174  1.00  0.97           C  
ATOM   1754  O   VAL A 223       3.586  -2.402  17.069  1.00  0.97           O  
ATOM   1755  CG1 VAL A 223       3.492  -1.854  13.427  1.00  0.97           C  
ATOM   1756  CG2 VAL A 223       1.603  -3.493  13.190  1.00  0.97           C  
ATOM   1757  N   THR A 224       5.427  -2.968  15.905  1.00  0.98           N  
ATOM   1758  CA  THR A 224       6.350  -2.142  16.676  1.00  0.98           C  
ATOM   1759  C   THR A 224       6.960  -1.052  15.799  1.00  0.98           C  
ATOM   1760  CB  THR A 224       7.473  -2.992  17.299  1.00  0.97           C  
ATOM   1761  O   THR A 224       7.675  -1.347  14.840  1.00  0.97           O  
ATOM   1762  CG2 THR A 224       8.359  -2.149  18.210  1.00  0.97           C  
ATOM   1763  OG1 THR A 224       6.891  -4.054  18.064  1.00  0.97           O  
ATOM   1764  N   LEU A 225       6.672   0.210  16.110  1.00  0.97           N  
ATOM   1765  CA  LEU A 225       7.286   1.369  15.471  1.00  0.97           C  
ATOM   1766  C   LEU A 225       8.708   1.580  15.980  1.00  0.96           C  
ATOM   1767  CB  LEU A 225       6.450   2.627  15.723  1.00  0.97           C  
ATOM   1768  O   LEU A 225       8.919   1.790  17.176  1.00  0.94           O  
ATOM   1769  CG  LEU A 225       5.010   2.597  15.209  1.00  0.96           C  
ATOM   1770  CD1 LEU A 225       4.277   3.872  15.612  1.00  0.94           C  
ATOM   1771  CD2 LEU A 225       4.985   2.416  13.695  1.00  0.94           C  
ATOM   1772  N   ASN A 226       9.592   1.615  15.044  1.00  0.96           N  
ATOM   1773  CA  ASN A 226      11.010   1.768  15.352  1.00  0.95           C  
ATOM   1774  C   ASN A 226      11.467   3.214  15.186  1.00  0.91           C  
ATOM   1775  CB  ASN A 226      11.853   0.840  14.475  1.00  0.93           C  
ATOM   1776  O   ASN A 226      12.578   3.569  15.586  1.00  0.86           O  
ATOM   1777  CG  ASN A 226      11.502  -0.622  14.665  1.00  0.91           C  
ATOM   1778  ND2 ASN A 226      11.447  -1.366  13.567  1.00  0.91           N  
ATOM   1779  OD1 ASN A 226      11.282  -1.079  15.789  1.00  0.90           O  
ATOM   1780  N   LYS A 227      10.635   4.044  14.532  1.00  0.86           N  
ATOM   1781  CA  LYS A 227      10.921   5.455  14.287  1.00  0.88           C  
ATOM   1782  C   LYS A 227       9.692   6.320  14.554  1.00  0.85           C  
ATOM   1783  CB  LYS A 227      11.406   5.663  12.852  1.00  0.82           C  
ATOM   1784  O   LYS A 227       8.560   5.881  14.343  1.00  0.84           O  
ATOM   1785  CG  LYS A 227      12.739   4.995  12.546  1.00  0.77           C  
ATOM   1786  CD  LYS A 227      13.186   5.269  11.115  1.00  0.75           C  
ATOM   1787  CE  LYS A 227      14.515   4.594  10.805  1.00  0.73           C  
ATOM   1788  NZ  LYS A 227      14.885   4.735   9.365  1.00  0.76           N  
ATOM   1789  N   GLY A 228       9.998   7.616  14.885  1.00  0.84           N  
ATOM   1790  CA  GLY A 228       8.972   8.641  14.984  1.00  0.85           C  
ATOM   1791  C   GLY A 228       8.068   8.466  16.189  1.00  0.86           C  
ATOM   1792  O   GLY A 228       7.087   9.196  16.348  1.00  0.79           O  
ATOM   1793  N   VAL A 229       8.198   7.626  17.149  1.00  0.92           N  
ATOM   1794  CA  VAL A 229       7.286   7.239  18.221  1.00  0.93           C  
ATOM   1795  C   VAL A 229       6.981   8.449  19.102  1.00  0.90           C  
ATOM   1796  CB  VAL A 229       7.868   6.091  19.075  1.00  0.90           C  
ATOM   1797  O   VAL A 229       5.834   8.658  19.505  1.00  0.87           O  
ATOM   1798  CG1 VAL A 229       6.953   5.781  20.258  1.00  0.85           C  
ATOM   1799  CG2 VAL A 229       8.080   4.844  18.219  1.00  0.84           C  
ATOM   1800  N   THR A 230       7.925   9.326  19.378  1.00  0.91           N  
ATOM   1801  CA  THR A 230       7.774  10.416  20.336  1.00  0.93           C  
ATOM   1802  C   THR A 230       7.435  11.721  19.621  1.00  0.92           C  
ATOM   1803  CB  THR A 230       9.053  10.603  21.173  1.00  0.89           C  
ATOM   1804  O   THR A 230       6.913  12.653  20.235  1.00  0.91           O  
ATOM   1805  CG2 THR A 230       9.269   9.426  22.118  1.00  0.82           C  
ATOM   1806  OG1 THR A 230      10.180  10.712  20.296  1.00  0.84           O  
ATOM   1807  N   ASP A 231       7.695  11.844  18.330  1.00  0.95           N  
ATOM   1808  CA  ASP A 231       7.584  13.097  17.591  1.00  0.95           C  
ATOM   1809  C   ASP A 231       6.345  13.101  16.699  1.00  0.96           C  
ATOM   1810  CB  ASP A 231       8.839  13.336  16.749  1.00  0.90           C  
ATOM   1811  O   ASP A 231       6.093  14.073  15.982  1.00  0.96           O  
ATOM   1812  CG  ASP A 231      10.114  13.347  17.574  1.00  0.74           C  
ATOM   1813  OD1 ASP A 231      10.059  13.679  18.778  1.00  0.67           O  
ATOM   1814  OD2 ASP A 231      11.184  13.023  17.015  1.00  0.75           O  
ATOM   1815  N   HIS A 232       5.516  12.036  16.695  1.00  0.96           N  
ATOM   1816  CA  HIS A 232       4.307  11.913  15.889  1.00  0.97           C  
ATOM   1817  C   HIS A 232       3.107  11.531  16.749  1.00  0.96           C  
ATOM   1818  CB  HIS A 232       4.506  10.879  14.778  1.00  0.96           C  
ATOM   1819  O   HIS A 232       3.242  10.761  17.702  1.00  0.96           O  
ATOM   1820  CG  HIS A 232       5.511  11.290  13.749  1.00  0.95           C  
ATOM   1821  CD2 HIS A 232       5.358  11.659  12.456  1.00  0.92           C  
ATOM   1822  ND1 HIS A 232       6.862  11.350  14.011  1.00  0.93           N  
ATOM   1823  CE1 HIS A 232       7.499  11.740  12.919  1.00  0.92           C  
ATOM   1824  NE2 HIS A 232       6.609  11.934  11.961  1.00  0.92           N  
ATOM   1825  N   ASP A 233       1.909  12.045  16.462  1.00  0.97           N  
ATOM   1826  CA  ASP A 233       0.620  11.457  16.811  1.00  0.98           C  
ATOM   1827  C   ASP A 233       0.221  10.374  15.810  1.00  0.98           C  
ATOM   1828  CB  ASP A 233      -0.463  12.536  16.876  1.00  0.97           C  
ATOM   1829  O   ASP A 233       0.235  10.606  14.599  1.00  0.97           O  
ATOM   1830  CG  ASP A 233      -0.324  13.442  18.088  1.00  0.95           C  
ATOM   1831  OD1 ASP A 233       0.027  12.948  19.181  1.00  0.95           O  
ATOM   1832  OD2 ASP A 233      -0.573  14.659  17.948  1.00  0.95           O  
ATOM   1833  N   TRP A 234      -0.147   9.253  16.278  1.00  0.97           N  
ATOM   1834  CA  TRP A 234      -0.403   8.093  15.430  1.00  0.98           C  
ATOM   1835  C   TRP A 234      -1.897   7.795  15.352  1.00  0.98           C  
ATOM   1836  CB  TRP A 234       0.348   6.866  15.953  1.00  0.98           C  
ATOM   1837  O   TRP A 234      -2.604   7.866  16.361  1.00  0.97           O  
ATOM   1838  CG  TRP A 234       1.840   6.981  15.861  1.00  0.97           C  
ATOM   1839  CD1 TRP A 234       2.689   7.475  16.812  1.00  0.95           C  
ATOM   1840  CD2 TRP A 234       2.659   6.597  14.752  1.00  0.96           C  
ATOM   1841  CE2 TRP A 234       3.997   6.886  15.101  1.00  0.96           C  
ATOM   1842  CE3 TRP A 234       2.391   6.035  13.497  1.00  0.94           C  
ATOM   1843  NE1 TRP A 234       3.988   7.421  16.361  1.00  0.93           N  
ATOM   1844  CH2 TRP A 234       4.776   6.082  13.015  1.00  0.94           C  
ATOM   1845  CZ2 TRP A 234       5.065   6.632  14.237  1.00  0.94           C  
ATOM   1846  CZ3 TRP A 234       3.456   5.782  12.639  1.00  0.94           C  
ATOM   1847  N   TYR A 235      -2.328   7.423  14.175  1.00  0.98           N  
ATOM   1848  CA  TYR A 235      -3.723   7.149  13.849  1.00  0.98           C  
ATOM   1849  C   TYR A 235      -3.850   5.874  13.024  1.00  0.98           C  
ATOM   1850  CB  TYR A 235      -4.340   8.327  13.089  1.00  0.98           C  
ATOM   1851  O   TYR A 235      -3.038   5.622  12.131  1.00  0.98           O  
ATOM   1852  CG  TYR A 235      -4.308   9.627  13.854  1.00  0.98           C  
ATOM   1853  CD1 TYR A 235      -5.386  10.017  14.647  1.00  0.97           C  
ATOM   1854  CD2 TYR A 235      -3.203  10.468  13.787  1.00  0.97           C  
ATOM   1855  CE1 TYR A 235      -5.362  11.215  15.353  1.00  0.97           C  
ATOM   1856  CE2 TYR A 235      -3.169  11.668  14.488  1.00  0.97           C  
ATOM   1857  OH  TYR A 235      -4.222  13.220  15.965  1.00  0.95           O  
ATOM   1858  CZ  TYR A 235      -4.251  12.033  15.268  1.00  0.96           C  
ATOM   1859  N   LEU A 236      -4.852   5.137  13.265  1.00  0.97           N  
ATOM   1860  CA  LEU A 236      -5.259   3.975  12.482  1.00  0.97           C  
ATOM   1861  C   LEU A 236      -6.447   4.312  11.587  1.00  0.97           C  
ATOM   1862  CB  LEU A 236      -5.614   2.805  13.403  1.00  0.97           C  
ATOM   1863  O   LEU A 236      -7.421   4.915  12.043  1.00  0.96           O  
ATOM   1864  CG  LEU A 236      -5.916   1.471  12.719  1.00  0.95           C  
ATOM   1865  CD1 LEU A 236      -4.641   0.878  12.127  1.00  0.93           C  
ATOM   1866  CD2 LEU A 236      -6.557   0.498  13.703  1.00  0.93           C  
ATOM   1867  N   PHE A 237      -6.301   3.916  10.352  1.00  0.96           N  
ATOM   1868  CA  PHE A 237      -7.368   3.920   9.359  1.00  0.96           C  
ATOM   1869  C   PHE A 237      -7.614   2.515   8.822  1.00  0.95           C  
ATOM   1870  CB  PHE A 237      -7.028   4.870   8.206  1.00  0.96           C  
ATOM   1871  O   PHE A 237      -6.673   1.738   8.648  1.00  0.94           O  
ATOM   1872  CG  PHE A 237      -6.839   6.300   8.634  1.00  0.96           C  
ATOM   1873  CD1 PHE A 237      -7.874   7.219   8.513  1.00  0.96           C  
ATOM   1874  CD2 PHE A 237      -5.626   6.726   9.158  1.00  0.96           C  
ATOM   1875  CE1 PHE A 237      -7.702   8.544   8.909  1.00  0.95           C  
ATOM   1876  CE2 PHE A 237      -5.446   8.048   9.556  1.00  0.95           C  
ATOM   1877  CZ  PHE A 237      -6.486   8.956   9.429  1.00  0.95           C  
ATOM   1878  N   ASN A 238      -8.896   2.248   8.513  1.00  0.94           N  
ATOM   1879  CA  ASN A 238      -9.309   1.080   7.742  1.00  0.93           C  
ATOM   1880  C   ASN A 238      -9.910   1.480   6.397  1.00  0.92           C  
ATOM   1881  CB  ASN A 238     -10.305   0.236   8.539  1.00  0.92           C  
ATOM   1882  O   ASN A 238     -10.313   2.629   6.210  1.00  0.90           O  
ATOM   1883  CG  ASN A 238      -9.719  -0.293   9.833  1.00  0.86           C  
ATOM   1884  ND2 ASN A 238     -10.557  -0.418  10.856  1.00  0.82           N  
ATOM   1885  OD1 ASN A 238      -8.523  -0.585   9.913  1.00  0.81           O  
ATOM   1886  N   LEU A 239     -10.021   0.611   5.474  1.00  0.90           N  
ATOM   1887  CA  LEU A 239     -10.466   0.918   4.119  1.00  0.90           C  
ATOM   1888  C   LEU A 239     -11.909   1.411   4.119  1.00  0.88           C  
ATOM   1889  CB  LEU A 239     -10.336  -0.314   3.219  1.00  0.87           C  
ATOM   1890  O   LEU A 239     -12.236   2.389   3.442  1.00  0.84           O  
ATOM   1891  CG  LEU A 239      -8.918  -0.689   2.785  1.00  0.78           C  
ATOM   1892  CD1 LEU A 239      -8.942  -1.952   1.930  1.00  0.71           C  
ATOM   1893  CD2 LEU A 239      -8.268   0.463   2.027  1.00  0.71           C  
ATOM   1894  N   GLU A 240     -12.780   0.800   4.954  1.00  0.86           N  
ATOM   1895  CA  GLU A 240     -14.217   1.051   5.008  1.00  0.86           C  
ATOM   1896  C   GLU A 240     -14.529   2.303   5.822  1.00  0.86           C  
ATOM   1897  CB  GLU A 240     -14.951  -0.156   5.598  1.00  0.83           C  
ATOM   1898  O   GLU A 240     -15.676   2.752   5.866  1.00  0.84           O  
ATOM   1899  CG  GLU A 240     -14.724  -1.450   4.830  1.00  0.75           C  
ATOM   1900  CD  GLU A 240     -15.278  -2.675   5.541  1.00  0.72           C  
ATOM   1901  OE1 GLU A 240     -15.799  -2.537   6.670  1.00  0.72           O  
ATOM   1902  OE2 GLU A 240     -15.189  -3.781   4.963  1.00  0.70           O  
ATOM   1903  N   ASN A 241     -13.515   2.738   6.432  1.00  0.84           N  
ATOM   1904  CA  ASN A 241     -13.741   3.819   7.386  1.00  0.86           C  
ATOM   1905  C   ASN A 241     -12.559   4.783   7.432  1.00  0.87           C  
ATOM   1906  CB  ASN A 241     -14.021   3.255   8.780  1.00  0.82           C  
ATOM   1907  O   ASN A 241     -11.583   4.541   8.143  1.00  0.86           O  
ATOM   1908  CG  ASN A 241     -14.364   4.334   9.788  1.00  0.75           C  
ATOM   1909  ND2 ASN A 241     -14.587   3.933  11.034  1.00  0.74           N  
ATOM   1910  OD1 ASN A 241     -14.429   5.519   9.450  1.00  0.73           O  
ATOM   1911  N   LEU A 242     -12.724   5.964   6.833  1.00  0.87           N  
ATOM   1912  CA  LEU A 242     -11.711   7.013   6.799  1.00  0.88           C  
ATOM   1913  C   LEU A 242     -11.706   7.806   8.102  1.00  0.88           C  
ATOM   1914  CB  LEU A 242     -11.954   7.954   5.616  1.00  0.85           C  
ATOM   1915  O   LEU A 242     -11.054   8.849   8.196  1.00  0.87           O  
ATOM   1916  CG  LEU A 242     -11.781   7.349   4.222  1.00  0.81           C  
ATOM   1917  CD1 LEU A 242     -12.053   8.400   3.151  1.00  0.77           C  
ATOM   1918  CD2 LEU A 242     -10.382   6.764   4.062  1.00  0.78           C  
ATOM   1919  N   THR A 243     -12.470   7.504   9.060  1.00  0.94           N  
ATOM   1920  CA  THR A 243     -12.427   8.136  10.374  1.00  0.95           C  
ATOM   1921  C   THR A 243     -11.176   7.711  11.138  1.00  0.95           C  
ATOM   1922  CB  THR A 243     -13.679   7.789  11.201  1.00  0.93           C  
ATOM   1923  O   THR A 243     -10.998   6.529  11.440  1.00  0.96           O  
ATOM   1924  CG2 THR A 243     -13.665   8.507  12.547  1.00  0.88           C  
ATOM   1925  OG1 THR A 243     -14.849   8.184  10.474  1.00  0.90           O  
ATOM   1926  N   PRO A 244     -10.266   8.609  11.428  1.00  0.96           N  
ATOM   1927  CA  PRO A 244      -9.047   8.257  12.161  1.00  0.96           C  
ATOM   1928  C   PRO A 244      -9.331   7.761  13.576  1.00  0.96           C  
ATOM   1929  CB  PRO A 244      -8.262   9.571  12.190  1.00  0.96           C  
ATOM   1930  O   PRO A 244      -9.993   8.451  14.355  1.00  0.95           O  
ATOM   1931  CG  PRO A 244      -9.306  10.640  12.155  1.00  0.94           C  
ATOM   1932  CD  PRO A 244     -10.482  10.133  11.371  1.00  0.93           C  
ATOM   1933  N   GLN A 245      -8.843   6.609  13.916  1.00  0.96           N  
ATOM   1934  CA  GLN A 245      -8.725   6.151  15.297  1.00  0.97           C  
ATOM   1935  C   GLN A 245      -7.362   6.511  15.881  1.00  0.97           C  
ATOM   1936  CB  GLN A 245      -8.950   4.640  15.383  1.00  0.96           C  
ATOM   1937  O   GLN A 245      -6.339   5.958  15.472  1.00  0.97           O  
ATOM   1938  CG  GLN A 245      -8.887   4.089  16.801  1.00  0.87           C  
ATOM   1939  CD  GLN A 245      -9.013   2.578  16.849  1.00  0.79           C  
ATOM   1940  NE2 GLN A 245      -8.632   1.986  17.976  1.00  0.77           N  
ATOM   1941  OE1 GLN A 245      -9.451   1.947  15.882  1.00  0.83           O  
ATOM   1942  N   LYS A 246      -7.354   7.488  16.850  1.00  0.97           N  
ATOM   1943  CA  LYS A 246      -6.099   7.820  17.518  1.00  0.98           C  
ATOM   1944  C   LYS A 246      -5.552   6.622  18.290  1.00  0.97           C  
ATOM   1945  CB  LYS A 246      -6.291   9.008  18.462  1.00  0.97           C  
ATOM   1946  O   LYS A 246      -6.264   6.020  19.096  1.00  0.97           O  
ATOM   1947  CG  LYS A 246      -4.992   9.574  19.018  1.00  0.96           C  
ATOM   1948  CD  LYS A 246      -5.207  10.935  19.667  1.00  0.94           C  
ATOM   1949  CE  LYS A 246      -3.890  11.562  20.102  1.00  0.92           C  
ATOM   1950  NZ  LYS A 246      -4.043  13.017  20.405  1.00  0.92           N  
ATOM   1951  N   LEU A 247      -4.328   6.306  18.055  1.00  0.97           N  
ATOM   1952  CA  LEU A 247      -3.629   5.197  18.694  1.00  0.97           C  
ATOM   1953  C   LEU A 247      -2.906   5.664  19.953  1.00  0.96           C  
ATOM   1954  CB  LEU A 247      -2.630   4.561  17.724  1.00  0.97           C  
ATOM   1955  O   LEU A 247      -2.287   6.730  19.959  1.00  0.94           O  
ATOM   1956  CG  LEU A 247      -3.225   3.863  16.500  1.00  0.96           C  
ATOM   1957  CD1 LEU A 247      -2.118   3.456  15.532  1.00  0.95           C  
ATOM   1958  CD2 LEU A 247      -4.046   2.649  16.922  1.00  0.95           C  
ATOM   1959  N   ASN A 248      -3.034   4.921  20.978  1.00  0.95           N  
ATOM   1960  CA  ASN A 248      -2.158   5.043  22.138  1.00  0.95           C  
ATOM   1961  C   ASN A 248      -0.858   4.267  21.943  1.00  0.94           C  
ATOM   1962  CB  ASN A 248      -2.875   4.569  23.404  1.00  0.92           C  
ATOM   1963  O   ASN A 248      -0.794   3.072  22.235  1.00  0.92           O  
ATOM   1964  CG  ASN A 248      -4.075   5.428  23.752  1.00  0.84           C  
ATOM   1965  ND2 ASN A 248      -5.146   4.791  24.211  1.00  0.83           N  
ATOM   1966  OD1 ASN A 248      -4.039   6.652  23.609  1.00  0.81           O  
ATOM   1967  N   VAL A 249       0.133   4.886  21.475  1.00  0.95           N  
ATOM   1968  CA  VAL A 249       1.453   4.303  21.262  1.00  0.94           C  
ATOM   1969  C   VAL A 249       2.318   4.515  22.502  1.00  0.92           C  
ATOM   1970  CB  VAL A 249       2.146   4.906  20.020  1.00  0.93           C  
ATOM   1971  O   VAL A 249       2.560   5.653  22.911  1.00  0.90           O  
ATOM   1972  CG1 VAL A 249       3.443   4.162  19.710  1.00  0.90           C  
ATOM   1973  CG2 VAL A 249       1.206   4.872  18.816  1.00  0.90           C  
ATOM   1974  N   GLY A 250       2.678   3.442  23.197  1.00  0.88           N  
ATOM   1975  CA  GLY A 250       3.596   3.487  24.324  1.00  0.88           C  
ATOM   1976  C   GLY A 250       4.997   3.922  23.935  1.00  0.89           C  
ATOM   1977  O   GLY A 250       5.313   4.026  22.748  1.00  0.89           O  
ATOM   1978  N   SER A 251       5.866   4.177  24.947  1.00  0.91           N  
ATOM   1979  CA  SER A 251       7.262   4.542  24.729  1.00  0.91           C  
ATOM   1980  C   SER A 251       8.034   3.405  24.068  1.00  0.90           C  
ATOM   1981  CB  SER A 251       7.930   4.922  26.052  1.00  0.90           C  
ATOM   1982  O   SER A 251       9.140   3.610  23.563  1.00  0.90           O  
ATOM   1983  OG  SER A 251       7.745   3.903  27.019  1.00  0.91           O  
ATOM   1984  N   ASP A 252       7.498   2.222  24.026  1.00  0.95           N  
ATOM   1985  CA  ASP A 252       8.056   1.023  23.408  1.00  0.95           C  
ATOM   1986  C   ASP A 252       7.684   0.943  21.930  1.00  0.95           C  
ATOM   1987  CB  ASP A 252       7.576  -0.232  24.140  1.00  0.94           C  
ATOM   1988  O   ASP A 252       8.145   0.051  21.215  1.00  0.94           O  
ATOM   1989  CG  ASP A 252       6.064  -0.364  24.161  1.00  0.90           C  
ATOM   1990  OD1 ASP A 252       5.365   0.542  23.657  1.00  0.90           O  
ATOM   1991  OD2 ASP A 252       5.566  -1.381  24.690  1.00  0.90           O  
ATOM   1992  N   GLY A 253       6.743   1.877  21.407  1.00  0.96           N  
ATOM   1993  CA  GLY A 253       6.321   1.959  20.018  1.00  0.96           C  
ATOM   1994  C   GLY A 253       5.320   0.886  19.634  1.00  0.97           C  
ATOM   1995  O   GLY A 253       4.997   0.724  18.455  1.00  0.96           O  
ATOM   1996  N   VAL A 254       4.847   0.047  20.498  1.00  0.97           N  
ATOM   1997  CA  VAL A 254       3.994  -1.098  20.200  1.00  0.97           C  
ATOM   1998  C   VAL A 254       2.565  -0.625  19.942  1.00  0.97           C  
ATOM   1999  CB  VAL A 254       4.014  -2.135  21.345  1.00  0.97           C  
ATOM   2000  O   VAL A 254       1.978   0.077  20.769  1.00  0.97           O  
ATOM   2001  CG1 VAL A 254       3.012  -3.257  21.075  1.00  0.96           C  
ATOM   2002  CG2 VAL A 254       5.420  -2.703  21.525  1.00  0.96           C  
ATOM   2003  N   ILE A 255       1.977  -1.082  18.873  1.00  0.96           N  
ATOM   2004  CA  ILE A 255       0.592  -0.950  18.434  1.00  0.96           C  
ATOM   2005  C   ILE A 255      -0.023  -2.335  18.242  1.00  0.96           C  
ATOM   2006  CB  ILE A 255       0.488  -0.132  17.128  1.00  0.96           C  
ATOM   2007  O   ILE A 255       0.581  -3.207  17.612  1.00  0.96           O  
ATOM   2008  CG1 ILE A 255       0.995   1.297  17.351  1.00  0.92           C  
ATOM   2009  CG2 ILE A 255      -0.952  -0.127  16.607  1.00  0.91           C  
ATOM   2010  CD1 ILE A 255       1.273   2.064  16.065  1.00  0.89           C  
ATOM   2011  N   ASN A 256      -1.215  -2.484  18.800  1.00  0.96           N  
ATOM   2012  CA  ASN A 256      -2.027  -3.663  18.522  1.00  0.96           C  
ATOM   2013  C   ASN A 256      -3.222  -3.325  17.636  1.00  0.96           C  
ATOM   2014  CB  ASN A 256      -2.499  -4.311  19.826  1.00  0.95           C  
ATOM   2015  O   ASN A 256      -4.123  -2.595  18.053  1.00  0.95           O  
ATOM   2016  CG  ASN A 256      -1.351  -4.831  20.668  1.00  0.91           C  
ATOM   2017  ND2 ASN A 256      -0.981  -4.078  21.697  1.00  0.90           N  
ATOM   2018  OD1 ASN A 256      -0.800  -5.901  20.395  1.00  0.89           O  
ATOM   2019  N   ILE A 257      -3.230  -3.780  16.425  1.00  0.96           N  
ATOM   2020  CA  ILE A 257      -4.386  -3.712  15.537  1.00  0.96           C  
ATOM   2021  C   ILE A 257      -5.342  -4.862  15.848  1.00  0.95           C  
ATOM   2022  CB  ILE A 257      -3.962  -3.754  14.052  1.00  0.95           C  
ATOM   2023  O   ILE A 257      -5.004  -6.030  15.646  1.00  0.93           O  
ATOM   2024  CG1 ILE A 257      -2.890  -2.693  13.773  1.00  0.95           C  
ATOM   2025  CG2 ILE A 257      -5.175  -3.560  13.138  1.00  0.94           C  
ATOM   2026  CD1 ILE A 257      -2.329  -2.738  12.358  1.00  0.93           C  
ATOM   2027  N   SER A 258      -6.513  -4.469  16.372  1.00  0.93           N  
ATOM   2028  CA  SER A 258      -7.557  -5.452  16.644  1.00  0.92           C  
ATOM   2029  C   SER A 258      -8.433  -5.683  15.418  1.00  0.89           C  
ATOM   2030  CB  SER A 258      -8.422  -5.003  17.822  1.00  0.90           C  
ATOM   2031  O   SER A 258      -9.124  -4.769  14.961  1.00  0.85           O  
ATOM   2032  OG  SER A 258      -8.999  -3.734  17.568  1.00  0.79           O  
ATOM   2033  N   GLY A 259      -8.309  -6.789  14.826  1.00  0.91           N  
ATOM   2034  CA  GLY A 259      -9.055  -7.114  13.621  1.00  0.91           C  
ATOM   2035  C   GLY A 259      -8.456  -6.506  12.366  1.00  0.90           C  
ATOM   2036  O   GLY A 259      -8.643  -5.319  12.095  1.00  0.88           O  
ATOM   2037  N   LEU A 260      -7.656  -7.187  11.609  1.00  0.94           N  
ATOM   2038  CA  LEU A 260      -7.164  -6.871  10.273  1.00  0.94           C  
ATOM   2039  C   LEU A 260      -7.827  -7.758   9.225  1.00  0.93           C  
ATOM   2040  CB  LEU A 260      -5.643  -7.034  10.209  1.00  0.94           C  
ATOM   2041  O   LEU A 260      -7.533  -8.953   9.142  1.00  0.91           O  
ATOM   2042  CG  LEU A 260      -4.985  -6.737   8.860  1.00  0.94           C  
ATOM   2043  CD1 LEU A 260      -5.142  -5.262   8.508  1.00  0.92           C  
ATOM   2044  CD2 LEU A 260      -3.513  -7.133   8.885  1.00  0.92           C  
ATOM   2045  N   ASP A 261      -8.759  -7.213   8.424  1.00  0.92           N  
ATOM   2046  CA  ASP A 261      -9.327  -7.924   7.283  1.00  0.92           C  
ATOM   2047  C   ASP A 261      -8.344  -7.963   6.115  1.00  0.92           C  
ATOM   2048  CB  ASP A 261     -10.640  -7.272   6.843  1.00  0.90           C  
ATOM   2049  O   ASP A 261      -7.382  -8.735   6.132  1.00  0.90           O  
ATOM   2050  CG  ASP A 261     -11.757  -7.447   7.857  1.00  0.83           C  
ATOM   2051  OD1 ASP A 261     -11.704  -8.399   8.665  1.00  0.73           O  
ATOM   2052  OD2 ASP A 261     -12.700  -6.626   7.846  1.00  0.79           O  
ATOM   2053  N   TYR A 262      -8.462  -6.944   5.164  1.00  0.90           N  
ATOM   2054  CA  TYR A 262      -7.527  -6.885   4.047  1.00  0.91           C  
ATOM   2055  C   TYR A 262      -6.380  -5.927   4.346  1.00  0.92           C  
ATOM   2056  CB  TYR A 262      -8.247  -6.453   2.766  1.00  0.90           C  
ATOM   2057  O   TYR A 262      -5.226  -6.206   4.010  1.00  0.92           O  
ATOM   2058  CG  TYR A 262      -9.234  -7.472   2.251  1.00  0.88           C  
ATOM   2059  CD1 TYR A 262      -8.810  -8.560   1.493  1.00  0.86           C  
ATOM   2060  CD2 TYR A 262     -10.593  -7.347   2.521  1.00  0.86           C  
ATOM   2061  CE1 TYR A 262      -9.716  -9.501   1.015  1.00  0.85           C  
ATOM   2062  CE2 TYR A 262     -11.508  -8.282   2.048  1.00  0.86           C  
ATOM   2063  OH  TYR A 262     -11.963 -10.282   0.827  1.00  0.82           O  
ATOM   2064  CZ  TYR A 262     -11.061  -9.354   1.298  1.00  0.84           C  
ATOM   2065  N   TYR A 263      -6.745  -4.840   5.084  1.00  0.93           N  
ATOM   2066  CA  TYR A 263      -5.834  -3.701   5.071  1.00  0.94           C  
ATOM   2067  C   TYR A 263      -6.101  -2.777   6.254  1.00  0.94           C  
ATOM   2068  CB  TYR A 263      -5.967  -2.921   3.760  1.00  0.94           C  
ATOM   2069  O   TYR A 263      -7.256  -2.506   6.590  1.00  0.94           O  
ATOM   2070  CG  TYR A 263      -5.069  -1.710   3.680  1.00  0.92           C  
ATOM   2071  CD1 TYR A 263      -3.762  -1.818   3.211  1.00  0.89           C  
ATOM   2072  CD2 TYR A 263      -5.526  -0.457   4.074  1.00  0.89           C  
ATOM   2073  CE1 TYR A 263      -2.930  -0.705   3.138  1.00  0.90           C  
ATOM   2074  CE2 TYR A 263      -4.703   0.663   4.005  1.00  0.90           C  
ATOM   2075  OH  TYR A 263      -2.590   1.634   3.465  1.00  0.82           O  
ATOM   2076  CZ  TYR A 263      -3.409   0.529   3.536  1.00  0.89           C  
ATOM   2077  N   SER A 264      -5.077  -2.228   6.762  1.00  0.95           N  
ATOM   2078  CA  SER A 264      -5.087  -1.079   7.662  1.00  0.95           C  
ATOM   2079  C   SER A 264      -3.942  -0.122   7.351  1.00  0.96           C  
ATOM   2080  CB  SER A 264      -4.998  -1.537   9.118  1.00  0.95           C  
ATOM   2081  O   SER A 264      -2.896  -0.540   6.850  1.00  0.96           O  
ATOM   2082  OG  SER A 264      -6.215  -2.133   9.534  1.00  0.87           O  
ATOM   2083  N   PHE A 265      -4.116   1.115   7.657  1.00  0.97           N  
ATOM   2084  CA  PHE A 265      -3.092   2.134   7.462  1.00  0.97           C  
ATOM   2085  C   PHE A 265      -2.810   2.874   8.765  1.00  0.97           C  
ATOM   2086  CB  PHE A 265      -3.520   3.127   6.377  1.00  0.97           C  
ATOM   2087  O   PHE A 265      -3.703   3.506   9.332  1.00  0.97           O  
ATOM   2088  CG  PHE A 265      -2.473   4.157   6.049  1.00  0.96           C  
ATOM   2089  CD1 PHE A 265      -1.227   3.773   5.568  1.00  0.95           C  
ATOM   2090  CD2 PHE A 265      -2.735   5.510   6.222  1.00  0.95           C  
ATOM   2091  CE1 PHE A 265      -0.256   4.724   5.264  1.00  0.94           C  
ATOM   2092  CE2 PHE A 265      -1.769   6.466   5.920  1.00  0.94           C  
ATOM   2093  CZ  PHE A 265      -0.530   6.071   5.442  1.00  0.94           C  
ATOM   2094  N   ILE A 266      -1.595   2.801   9.227  1.00  0.97           N  
ATOM   2095  CA  ILE A 266      -1.097   3.549  10.377  1.00  0.98           C  
ATOM   2096  C   ILE A 266      -0.425   4.835   9.904  1.00  0.98           C  
ATOM   2097  CB  ILE A 266      -0.111   2.705  11.215  1.00  0.98           C  
ATOM   2098  O   ILE A 266       0.605   4.792   9.228  1.00  0.97           O  
ATOM   2099  CG1 ILE A 266      -0.786   1.417  11.698  1.00  0.97           C  
ATOM   2100  CG2 ILE A 266       0.426   3.519  12.397  1.00  0.97           C  
ATOM   2101  CD1 ILE A 266       0.176   0.399  12.294  1.00  0.96           C  
ATOM   2102  N   LEU A 267      -0.968   5.931  10.290  1.00  0.98           N  
ATOM   2103  CA  LEU A 267      -0.475   7.254   9.922  1.00  0.98           C  
ATOM   2104  C   LEU A 267       0.167   7.947  11.120  1.00  0.98           C  
ATOM   2105  CB  LEU A 267      -1.614   8.116   9.371  1.00  0.98           C  
ATOM   2106  O   LEU A 267      -0.492   8.180  12.135  1.00  0.97           O  
ATOM   2107  CG  LEU A 267      -1.251   9.548   8.976  1.00  0.97           C  
ATOM   2108  CD1 LEU A 267      -0.281   9.544   7.799  1.00  0.96           C  
ATOM   2109  CD2 LEU A 267      -2.506  10.345   8.639  1.00  0.96           C  
ATOM   2110  N   GLY A 268       1.387   8.346  10.991  1.00  0.98           N  
ATOM   2111  CA  GLY A 268       2.071   9.290  11.861  1.00  0.98           C  
ATOM   2112  C   GLY A 268       1.978  10.724  11.376  1.00  0.98           C  
ATOM   2113  O   GLY A 268       2.402  11.037  10.261  1.00  0.97           O  
ATOM   2114  N   VAL A 269       1.457  11.597  12.211  1.00  0.98           N  
ATOM   2115  CA  VAL A 269       1.366  13.036  11.991  1.00  0.98           C  
ATOM   2116  C   VAL A 269       2.392  13.758  12.861  1.00  0.98           C  
ATOM   2117  CB  VAL A 269      -0.054  13.568  12.289  1.00  0.98           C  
ATOM   2118  O   VAL A 269       2.384  13.619  14.086  1.00  0.97           O  
ATOM   2119  CG1 VAL A 269      -0.145  15.063  11.988  1.00  0.95           C  
ATOM   2120  CG2 VAL A 269      -1.094  12.792  11.482  1.00  0.95           C  
ATOM   2121  N   PRO A 270       3.308  14.521  12.298  1.00  0.97           N  
ATOM   2122  CA  PRO A 270       4.224  15.291  13.142  1.00  0.97           C  
ATOM   2123  C   PRO A 270       3.495  16.141  14.181  1.00  0.97           C  
ATOM   2124  CB  PRO A 270       4.968  16.176  12.138  1.00  0.96           C  
ATOM   2125  O   PRO A 270       2.456  16.734  13.880  1.00  0.97           O  
ATOM   2126  CG  PRO A 270       4.828  15.469  10.829  1.00  0.94           C  
ATOM   2127  CD  PRO A 270       3.484  14.800  10.789  1.00  0.93           C  
ATOM   2128  N   LYS A 271       3.961  16.098  15.347  1.00  0.96           N  
ATOM   2129  CA  LYS A 271       3.405  16.884  16.444  1.00  0.96           C  
ATOM   2130  C   LYS A 271       3.692  18.371  16.256  1.00  0.93           C  
ATOM   2131  CB  LYS A 271       3.967  16.407  17.785  1.00  0.95           C  
ATOM   2132  O   LYS A 271       4.743  18.744  15.731  1.00  0.90           O  
ATOM   2133  CG  LYS A 271       3.446  15.047  18.225  1.00  0.94           C  
ATOM   2134  CD  LYS A 271       4.082  14.603  19.536  1.00  0.93           C  
ATOM   2135  CE  LYS A 271       3.586  13.227  19.962  1.00  0.90           C  
ATOM   2136  NZ  LYS A 271       4.399  12.668  21.082  1.00  0.90           N  
TER    2137      LYS A 271
END
