# Supplementary material for: DepoScope: Accurate phage depolymerase annotation and domain delineation using large language models
Source: PLoS Comput Biol. 2024 Aug 5;20(8):e1011831. doi: 10.1371/journal.pcbi.1011831 (PMC11326577; doi:10.1371/journal.pcbi.1011831)
Supplement: S1 Data — (ZIP) [file pcbi.1011831.s003.zip › FN_FP_deposcope_032024/False_negatives/HG799496.1__YP_009042723.pdb]

PARENT N/A
ATOM      1  N   MET A   1     -34.995  -8.955   2.103  1.00  0.27           N  
ATOM      2  CA  MET A   1     -35.460  -9.773   3.220  1.00  0.35           C  
ATOM      3  C   MET A   1     -36.170 -11.026   2.719  1.00  0.31           C  
ATOM      4  CB  MET A   1     -36.395  -8.968   4.124  1.00  0.29           C  
ATOM      5  O   MET A   1     -37.156 -10.934   1.985  1.00  0.30           O  
ATOM      6  CG  MET A   1     -35.999  -8.992   5.591  1.00  0.31           C  
ATOM      7  SD  MET A   1     -37.136  -8.007   6.642  1.00  0.18           S  
ATOM      8  CE  MET A   1     -35.937  -7.183   7.726  1.00  0.13           C  
ATOM      9  N   PHE A   2     -35.378 -12.562   2.562  1.00  0.22           N  
ATOM     10  CA  PHE A   2     -36.815 -12.489   2.799  1.00  0.30           C  
ATOM     11  C   PHE A   2     -37.464 -13.856   2.615  1.00  0.25           C  
ATOM     12  CB  PHE A   2     -37.465 -11.469   1.859  1.00  0.25           C  
ATOM     13  O   PHE A   2     -37.354 -14.463   1.548  1.00  0.24           O  
ATOM     14  CG  PHE A   2     -37.194 -10.037   2.236  1.00  0.26           C  
ATOM     15  CD1 PHE A   2     -37.946  -9.409   3.222  1.00  0.14           C  
ATOM     16  CD2 PHE A   2     -36.187  -9.319   1.605  1.00  0.11           C  
ATOM     17  CE1 PHE A   2     -37.697  -8.084   3.573  1.00  0.09           C  
ATOM     18  CE2 PHE A   2     -35.933  -7.995   1.950  1.00  0.10           C  
ATOM     19  CZ  PHE A   2     -36.690  -7.379   2.934  1.00  0.08           C  
ATOM     20  N   ALA A   3     -37.205 -14.980   3.565  1.00  0.33           N  
ATOM     21  CA  ALA A   3     -38.090 -16.071   3.965  1.00  0.38           C  
ATOM     22  C   ALA A   3     -39.552 -15.710   3.719  1.00  0.33           C  
ATOM     23  CB  ALA A   3     -37.871 -16.422   5.434  1.00  0.30           C  
ATOM     24  O   ALA A   3     -40.150 -14.956   4.491  1.00  0.33           O  
ATOM     25  N   LYS A   4     -39.806 -15.553   2.452  1.00  0.29           N  
ATOM     26  CA  LYS A   4     -41.158 -15.799   1.960  1.00  0.32           C  
ATOM     27  C   LYS A   4     -41.383 -17.283   1.686  1.00  0.29           C  
ATOM     28  CB  LYS A   4     -41.424 -14.986   0.692  1.00  0.28           C  
ATOM     29  O   LYS A   4     -40.632 -17.900   0.928  1.00  0.28           O  
ATOM     30  CG  LYS A   4     -42.290 -13.754   0.916  1.00  0.28           C  
ATOM     31  CD  LYS A   4     -42.556 -13.014  -0.388  1.00  0.34           C  
ATOM     32  CE  LYS A   4     -43.416 -11.777  -0.164  1.00  0.25           C  
ATOM     33  NZ  LYS A   4     -43.675 -11.044  -1.439  1.00  0.25           N  
ATOM     34  N   GLU A   5     -41.839 -17.985   2.894  1.00  0.33           N  
ATOM     35  CA  GLU A   5     -42.880 -18.998   2.744  1.00  0.36           C  
ATOM     36  C   GLU A   5     -42.785 -19.690   1.387  1.00  0.33           C  
ATOM     37  CB  GLU A   5     -44.267 -18.374   2.920  1.00  0.30           C  
ATOM     38  O   GLU A   5     -43.098 -19.092   0.356  1.00  0.31           O  
ATOM     39  CG  GLU A   5     -44.627 -18.074   4.367  1.00  0.30           C  
ATOM     40  CD  GLU A   5     -46.026 -17.500   4.531  1.00  0.36           C  
ATOM     41  OE1 GLU A   5     -46.709 -17.265   3.509  1.00  0.38           O  
ATOM     42  OE2 GLU A   5     -46.442 -17.285   5.691  1.00  0.32           O  
ATOM     43  N   ARG A   6     -41.537 -20.452   1.059  1.00  0.32           N  
ATOM     44  CA  ARG A   6     -41.618 -21.481   0.027  1.00  0.35           C  
ATOM     45  C   ARG A   6     -42.802 -22.411   0.274  1.00  0.33           C  
ATOM     46  CB  ARG A   6     -40.320 -22.288  -0.030  1.00  0.30           C  
ATOM     47  O   ARG A   6     -42.838 -23.125   1.278  1.00  0.31           O  
ATOM     48  CG  ARG A   6     -39.127 -21.501  -0.549  1.00  0.31           C  
ATOM     49  CD  ARG A   6     -37.937 -22.405  -0.837  1.00  0.39           C  
ATOM     50  NE  ARG A   6     -36.768 -21.639  -1.261  1.00  0.24           N  
ATOM     51  NH1 ARG A   6     -35.437 -23.488  -1.643  1.00  0.26           N  
ATOM     52  NH2 ARG A   6     -34.610 -21.380  -2.001  1.00  0.22           N  
ATOM     53  CZ  ARG A   6     -35.608 -22.171  -1.634  1.00  0.25           C  
ATOM     54  N   THR A   7     -44.124 -22.148   0.060  1.00  0.46           N  
ATOM     55  CA  THR A   7     -45.248 -23.010  -0.290  1.00  0.49           C  
ATOM     56  C   THR A   7     -44.763 -24.266  -1.007  1.00  0.47           C  
ATOM     57  CB  THR A   7     -46.265 -22.268  -1.178  1.00  0.42           C  
ATOM     58  O   THR A   7     -44.167 -24.182  -2.083  1.00  0.43           O  
ATOM     59  CG2 THR A   7     -47.695 -22.642  -0.805  1.00  0.38           C  
ATOM     60  OG1 THR A   7     -46.093 -20.855  -1.013  1.00  0.36           O  
ATOM     61  N   LEU A   8     -44.374 -25.248  -0.358  1.00  0.44           N  
ATOM     62  CA  LEU A   8     -44.161 -26.661  -0.653  1.00  0.50           C  
ATOM     63  C   LEU A   8     -45.482 -27.356  -0.965  1.00  0.45           C  
ATOM     64  CB  LEU A   8     -43.469 -27.355   0.523  1.00  0.41           C  
ATOM     65  O   LEU A   8     -46.459 -27.201  -0.229  1.00  0.43           O  
ATOM     66  CG  LEU A   8     -41.950 -27.202   0.602  1.00  0.41           C  
ATOM     67  CD1 LEU A   8     -41.517 -26.951   2.043  1.00  0.35           C  
ATOM     68  CD2 LEU A   8     -41.257 -28.438   0.038  1.00  0.36           C  
ATOM     69  N   ALA A   9     -45.748 -27.893  -2.140  1.00  0.58           N  
ATOM     70  CA  ALA A   9     -46.718 -28.850  -2.666  1.00  0.58           C  
ATOM     71  C   ALA A   9     -46.121 -30.253  -2.737  1.00  0.58           C  
ATOM     72  CB  ALA A   9     -47.205 -28.412  -4.045  1.00  0.54           C  
ATOM     73  O   ALA A   9     -44.979 -30.427  -3.168  1.00  0.56           O  
ATOM     74  N   ILE A  10     -46.484 -31.201  -1.914  1.00  0.56           N  
ATOM     75  CA  ILE A  10     -46.319 -32.645  -2.045  1.00  0.60           C  
ATOM     76  C   ILE A  10     -47.365 -33.198  -3.010  1.00  0.56           C  
ATOM     77  CB  ILE A  10     -46.426 -33.352  -0.676  1.00  0.52           C  
ATOM     78  O   ILE A  10     -48.554 -32.893  -2.890  1.00  0.54           O  
ATOM     79  CG1 ILE A  10     -45.320 -32.863   0.266  1.00  0.44           C  
ATOM     80  CG2 ILE A  10     -46.366 -34.873  -0.848  1.00  0.44           C  
ATOM     81  CD1 ILE A  10     -45.440 -33.390   1.689  1.00  0.43           C  
ATOM     82  N   ARG A  11     -46.941 -33.699  -4.058  1.00  0.61           N  
ATOM     83  CA  ARG A  11     -47.737 -34.518  -4.966  1.00  0.63           C  
ATOM     84  C   ARG A  11     -47.345 -35.989  -4.863  1.00  0.62           C  
ATOM     85  CB  ARG A  11     -47.576 -34.033  -6.408  1.00  0.59           C  
ATOM     86  O   ARG A  11     -46.170 -36.335  -4.999  1.00  0.61           O  
ATOM     87  CG  ARG A  11     -48.393 -34.824  -7.418  1.00  0.56           C  
ATOM     88  CD  ARG A  11     -48.256 -34.254  -8.823  1.00  0.57           C  
ATOM     89  NE  ARG A  11     -48.290 -35.305  -9.837  1.00  0.49           N  
ATOM     90  NH1 ARG A  11     -48.226 -33.857 -11.636  1.00  0.37           N  
ATOM     91  NH2 ARG A  11     -48.309 -36.122 -11.983  1.00  0.32           N  
ATOM     92  CZ  ARG A  11     -48.275 -35.092 -11.150  1.00  0.45           C  
ATOM     93  N   VAL A  12     -48.129 -36.763  -4.297  1.00  0.60           N  
ATOM     94  CA  VAL A  12     -48.180 -38.221  -4.317  1.00  0.62           C  
ATOM     95  C   VAL A  12     -49.233 -38.688  -5.319  1.00  0.59           C  
ATOM     96  CB  VAL A  12     -48.485 -38.797  -2.916  1.00  0.56           C  
ATOM     97  O   VAL A  12     -50.434 -38.525  -5.088  1.00  0.55           O  
ATOM     98  CG1 VAL A  12     -48.471 -40.324  -2.946  1.00  0.48           C  
ATOM     99  CG2 VAL A  12     -47.480 -38.271  -1.893  1.00  0.48           C  
ATOM    100  N   GLY A  13     -48.738 -38.905  -6.345  1.00  0.60           N  
ATOM    101  CA  GLY A  13     -49.667 -39.053  -7.453  1.00  0.59           C  
ATOM    102  C   GLY A  13     -50.514 -37.817  -7.690  1.00  0.60           C  
ATOM    103  O   GLY A  13     -50.001 -36.696  -7.687  1.00  0.56           O  
ATOM    104  N   ASP A  14     -51.722 -38.121  -8.055  1.00  0.57           N  
ATOM    105  CA  ASP A  14     -52.773 -37.144  -8.329  1.00  0.57           C  
ATOM    106  C   ASP A  14     -53.271 -36.498  -7.038  1.00  0.57           C  
ATOM    107  CB  ASP A  14     -53.937 -37.803  -9.071  1.00  0.54           C  
ATOM    108  O   ASP A  14     -54.224 -35.716  -7.058  1.00  0.55           O  
ATOM    109  CG  ASP A  14     -53.541 -38.347 -10.432  1.00  0.50           C  
ATOM    110  OD1 ASP A  14     -52.681 -37.738 -11.105  1.00  0.54           O  
ATOM    111  OD2 ASP A  14     -54.096 -39.391 -10.837  1.00  0.61           O  
ATOM    112  N   TYR A  15     -52.824 -36.693  -5.855  1.00  0.50           N  
ATOM    113  CA  TYR A  15     -53.144 -36.021  -4.601  1.00  0.51           C  
ATOM    114  C   TYR A  15     -52.140 -34.914  -4.303  1.00  0.50           C  
ATOM    115  CB  TYR A  15     -53.173 -37.025  -3.445  1.00  0.46           C  
ATOM    116  O   TYR A  15     -50.941 -35.173  -4.175  1.00  0.47           O  
ATOM    117  CG  TYR A  15     -54.226 -38.096  -3.597  1.00  0.42           C  
ATOM    118  CD1 TYR A  15     -55.542 -37.865  -3.205  1.00  0.35           C  
ATOM    119  CD2 TYR A  15     -53.906 -39.339  -4.131  1.00  0.38           C  
ATOM    120  CE1 TYR A  15     -56.516 -38.850  -3.341  1.00  0.41           C  
ATOM    121  CE2 TYR A  15     -54.871 -40.331  -4.271  1.00  0.43           C  
ATOM    122  OH  TYR A  15     -57.131 -41.055  -4.012  1.00  0.44           O  
ATOM    123  CZ  TYR A  15     -56.171 -40.077  -3.875  1.00  0.34           C  
ATOM    124  N   ALA A  16     -52.481 -33.616  -4.547  1.00  0.53           N  
ATOM    125  CA  ALA A  16     -51.803 -32.350  -4.276  1.00  0.54           C  
ATOM    126  C   ALA A  16     -52.066 -31.883  -2.847  1.00  0.53           C  
ATOM    127  CB  ALA A  16     -52.250 -31.283  -5.272  1.00  0.49           C  
ATOM    128  O   ALA A  16     -53.053 -32.288  -2.226  1.00  0.50           O  
ATOM    129  N   SER A  17     -51.297 -31.381  -2.119  1.00  0.39           N  
ATOM    130  CA  SER A  17     -50.902 -30.917  -0.793  1.00  0.46           C  
ATOM    131  C   SER A  17     -52.120 -30.649   0.084  1.00  0.40           C  
ATOM    132  CB  SER A  17     -50.052 -29.650  -0.900  1.00  0.34           C  
ATOM    133  O   SER A  17     -52.042 -30.749   1.310  1.00  0.36           O  
ATOM    134  OG  SER A  17     -50.794 -28.594  -1.484  1.00  0.34           O  
ATOM    135  N   ARG A  18     -53.346 -30.355  -0.517  1.00  0.45           N  
ATOM    136  CA  ARG A  18     -54.457 -30.062   0.383  1.00  0.47           C  
ATOM    137  C   ARG A  18     -55.058 -31.344   0.947  1.00  0.46           C  
ATOM    138  CB  ARG A  18     -55.535 -29.251  -0.339  1.00  0.43           C  
ATOM    139  O   ARG A  18     -55.621 -31.343   2.044  1.00  0.44           O  
ATOM    140  CG  ARG A  18     -55.164 -27.793  -0.560  1.00  0.41           C  
ATOM    141  CD  ARG A  18     -56.320 -27.001  -1.157  1.00  0.46           C  
ATOM    142  NE  ARG A  18     -55.965 -25.600  -1.361  1.00  0.39           N  
ATOM    143  NH1 ARG A  18     -58.041 -24.975  -2.158  1.00  0.29           N  
ATOM    144  NH2 ARG A  18     -56.363 -23.424  -1.978  1.00  0.23           N  
ATOM    145  CZ  ARG A  18     -56.791 -24.670  -1.832  1.00  0.32           C  
ATOM    146  N   ASP A  19     -54.782 -32.617   0.345  1.00  0.58           N  
ATOM    147  CA  ASP A  19     -55.322 -33.876   0.848  1.00  0.59           C  
ATOM    148  C   ASP A  19     -54.241 -34.697   1.548  1.00  0.59           C  
ATOM    149  CB  ASP A  19     -55.943 -34.687  -0.291  1.00  0.54           C  
ATOM    150  O   ASP A  19     -54.535 -35.721   2.167  1.00  0.57           O  
ATOM    151  CG  ASP A  19     -57.090 -33.965  -0.976  1.00  0.51           C  
ATOM    152  OD1 ASP A  19     -57.792 -33.169  -0.315  1.00  0.53           O  
ATOM    153  OD2 ASP A  19     -57.295 -34.195  -2.187  1.00  0.60           O  
ATOM    154  N   ILE A  20     -53.006 -34.185   1.639  1.00  0.60           N  
ATOM    155  CA  ILE A  20     -51.938 -34.855   2.372  1.00  0.60           C  
ATOM    156  C   ILE A  20     -51.673 -34.120   3.685  1.00  0.60           C  
ATOM    157  CB  ILE A  20     -50.642 -34.937   1.534  1.00  0.55           C  
ATOM    158  O   ILE A  20     -51.273 -32.953   3.680  1.00  0.57           O  
ATOM    159  CG1 ILE A  20     -50.897 -35.706   0.233  1.00  0.48           C  
ATOM    160  CG2 ILE A  20     -49.516 -35.587   2.343  1.00  0.49           C  
ATOM    161  CD1 ILE A  20     -49.727 -35.678  -0.742  1.00  0.45           C  
ATOM    162  N   LYS A  21     -52.264 -34.760   4.747  1.00  0.64           N  
ATOM    163  CA  LYS A  21     -52.033 -34.344   6.127  1.00  0.63           C  
ATOM    164  C   LYS A  21     -50.554 -34.442   6.491  1.00  0.64           C  
ATOM    165  CB  LYS A  21     -52.867 -35.191   7.090  1.00  0.61           C  
ATOM    166  O   LYS A  21     -50.003 -33.538   7.122  1.00  0.63           O  
ATOM    167  CG  LYS A  21     -52.793 -34.734   8.539  1.00  0.56           C  
ATOM    168  CD  LYS A  21     -53.665 -35.597   9.443  1.00  0.57           C  
ATOM    169  CE  LYS A  21     -53.524 -35.197  10.905  1.00  0.47           C  
ATOM    170  NZ  LYS A  21     -54.394 -36.025  11.792  1.00  0.43           N  
ATOM    171  N   GLU A  22     -49.843 -35.236   6.237  1.00  0.61           N  
ATOM    172  CA  GLU A  22     -48.486 -35.533   6.688  1.00  0.62           C  
ATOM    173  C   GLU A  22     -47.811 -36.551   5.773  1.00  0.61           C  
ATOM    174  CB  GLU A  22     -48.499 -36.049   8.129  1.00  0.59           C  
ATOM    175  O   GLU A  22     -48.422 -37.551   5.390  1.00  0.60           O  
ATOM    176  CG  GLU A  22     -47.112 -36.262   8.718  1.00  0.55           C  
ATOM    177  CD  GLU A  22     -47.139 -36.724  10.166  1.00  0.57           C  
ATOM    178  OE1 GLU A  22     -48.234 -36.751  10.774  1.00  0.56           O  
ATOM    179  OE2 GLU A  22     -46.058 -37.059  10.698  1.00  0.51           O  
ATOM    180  N   ALA A  23     -46.807 -36.219   5.089  1.00  0.64           N  
ATOM    181  CA  ALA A  23     -45.879 -37.076   4.355  1.00  0.65           C  
ATOM    182  C   ALA A  23     -44.481 -37.018   4.963  1.00  0.65           C  
ATOM    183  CB  ALA A  23     -45.833 -36.672   2.883  1.00  0.60           C  
ATOM    184  O   ALA A  23     -43.878 -35.946   5.048  1.00  0.62           O  
ATOM    185  N   SER A  24     -44.042 -38.053   5.694  1.00  0.67           N  
ATOM    186  CA  SER A  24     -42.718 -38.269   6.267  1.00  0.69           C  
ATOM    187  C   SER A  24     -41.940 -39.318   5.480  1.00  0.67           C  
ATOM    188  CB  SER A  24     -42.830 -38.697   7.731  1.00  0.64           C  
ATOM    189  O   SER A  24     -42.489 -40.357   5.109  1.00  0.66           O  
ATOM    190  OG  SER A  24     -43.430 -39.977   7.836  1.00  0.61           O  
ATOM    191  N   PHE A  25     -40.780 -39.029   4.884  1.00  0.71           N  
ATOM    192  CA  PHE A  25     -39.832 -39.864   4.156  1.00  0.71           C  
ATOM    193  C   PHE A  25     -38.496 -39.930   4.887  1.00  0.71           C  
ATOM    194  CB  PHE A  25     -39.627 -39.332   2.734  1.00  0.67           C  
ATOM    195  O   PHE A  25     -37.926 -38.897   5.243  1.00  0.68           O  
ATOM    196  CG  PHE A  25     -40.897 -39.235   1.933  1.00  0.63           C  
ATOM    197  CD1 PHE A  25     -41.386 -40.338   1.244  1.00  0.58           C  
ATOM    198  CD2 PHE A  25     -41.602 -38.040   1.870  1.00  0.60           C  
ATOM    199  CE1 PHE A  25     -42.562 -40.251   0.501  1.00  0.57           C  
ATOM    200  CE2 PHE A  25     -42.778 -37.946   1.130  1.00  0.61           C  
ATOM    201  CZ  PHE A  25     -43.255 -39.052   0.446  1.00  0.49           C  
ATOM    202  N   GLU A  26     -38.098 -41.061   5.469  1.00  0.64           N  
ATOM    203  CA  GLU A  26     -36.863 -41.379   6.180  1.00  0.65           C  
ATOM    204  C   GLU A  26     -35.924 -42.210   5.310  1.00  0.64           C  
ATOM    205  CB  GLU A  26     -37.169 -42.122   7.483  1.00  0.62           C  
ATOM    206  O   GLU A  26     -36.266 -43.322   4.905  1.00  0.62           O  
ATOM    207  CG  GLU A  26     -37.792 -41.246   8.560  1.00  0.58           C  
ATOM    208  CD  GLU A  26     -38.038 -41.983   9.866  1.00  0.58           C  
ATOM    209  OE1 GLU A  26     -37.738 -43.196   9.944  1.00  0.56           O  
ATOM    210  OE2 GLU A  26     -38.537 -41.344  10.819  1.00  0.53           O  
ATOM    211  N   TYR A  27     -34.800 -41.554   4.621  1.00  0.66           N  
ATOM    212  CA  TYR A  27     -33.622 -42.102   3.957  1.00  0.67           C  
ATOM    213  C   TYR A  27     -32.462 -42.245   4.935  1.00  0.65           C  
ATOM    214  CB  TYR A  27     -33.206 -41.214   2.780  1.00  0.61           C  
ATOM    215  O   TYR A  27     -32.063 -41.274   5.581  1.00  0.60           O  
ATOM    216  CG  TYR A  27     -34.292 -41.025   1.749  1.00  0.56           C  
ATOM    217  CD1 TYR A  27     -34.444 -41.925   0.696  1.00  0.50           C  
ATOM    218  CD2 TYR A  27     -35.167 -39.946   1.823  1.00  0.51           C  
ATOM    219  CE1 TYR A  27     -35.441 -41.754  -0.258  1.00  0.46           C  
ATOM    220  CE2 TYR A  27     -36.168 -39.766   0.875  1.00  0.52           C  
ATOM    221  OH  TYR A  27     -37.287 -40.499  -1.102  1.00  0.33           O  
ATOM    222  CZ  TYR A  27     -36.298 -40.673  -0.160  1.00  0.43           C  
ATOM    223  N   GLY A  28     -31.940 -43.391   5.264  1.00  0.56           N  
ATOM    224  CA  GLY A  28     -30.682 -43.305   5.990  1.00  0.55           C  
ATOM    225  C   GLY A  28     -30.054 -44.659   6.259  1.00  0.56           C  
ATOM    226  O   GLY A  28     -30.748 -45.678   6.277  1.00  0.52           O  
ATOM    227  N   TYR A  29     -28.776 -44.695   6.166  1.00  0.44           N  
ATOM    228  CA  TYR A  29     -27.790 -45.699   6.549  1.00  0.48           C  
ATOM    229  C   TYR A  29     -28.041 -46.196   7.968  1.00  0.44           C  
ATOM    230  CB  TYR A  29     -26.372 -45.129   6.440  1.00  0.39           C  
ATOM    231  O   TYR A  29     -27.476 -47.210   8.386  1.00  0.40           O  
ATOM    232  CG  TYR A  29     -25.916 -44.906   5.018  1.00  0.35           C  
ATOM    233  CD1 TYR A  29     -25.391 -45.951   4.262  1.00  0.29           C  
ATOM    234  CD2 TYR A  29     -26.008 -43.649   4.429  1.00  0.31           C  
ATOM    235  CE1 TYR A  29     -24.968 -45.750   2.952  1.00  0.31           C  
ATOM    236  CE2 TYR A  29     -25.587 -43.436   3.120  1.00  0.38           C  
ATOM    237  OH  TYR A  29     -24.652 -44.286   1.095  1.00  0.24           O  
ATOM    238  CZ  TYR A  29     -25.070 -44.491   2.391  1.00  0.27           C  
ATOM    239  N   ILE A  30     -28.838 -45.663   8.797  1.00  0.46           N  
ATOM    240  CA  ILE A  30     -29.097 -45.942  10.205  1.00  0.47           C  
ATOM    241  C   ILE A  30     -30.596 -46.134  10.426  1.00  0.46           C  
ATOM    242  CB  ILE A  30     -28.561 -44.813  11.114  1.00  0.42           C  
ATOM    243  O   ILE A  30     -31.375 -45.186  10.296  1.00  0.43           O  
ATOM    244  CG1 ILE A  30     -27.066 -44.589  10.861  1.00  0.35           C  
ATOM    245  CG2 ILE A  30     -28.826 -45.134  12.587  1.00  0.36           C  
ATOM    246  CD1 ILE A  30     -26.486 -43.391  11.600  1.00  0.32           C  
ATOM    247  N   LYS A  31     -31.130 -47.419  10.009  1.00  0.41           N  
ATOM    248  CA  LYS A  31     -32.280 -47.831  10.809  1.00  0.41           C  
ATOM    249  C   LYS A  31     -31.845 -48.305  12.193  1.00  0.42           C  
ATOM    250  CB  LYS A  31     -33.061 -48.937  10.098  1.00  0.39           C  
ATOM    251  O   LYS A  31     -31.116 -49.291  12.316  1.00  0.40           O  
ATOM    252  CG  LYS A  31     -34.572 -48.774  10.174  1.00  0.37           C  
ATOM    253  CD  LYS A  31     -35.293 -49.928   9.489  1.00  0.41           C  
ATOM    254  CE  LYS A  31     -36.805 -49.790   9.604  1.00  0.31           C  
ATOM    255  NZ  LYS A  31     -37.517 -50.910   8.920  1.00  0.31           N  
ATOM    256  N   GLY A  32     -32.074 -47.506  13.329  1.00  0.41           N  
ATOM    257  CA  GLY A  32     -31.703 -47.658  14.727  1.00  0.41           C  
ATOM    258  C   GLY A  32     -30.291 -47.189  15.023  1.00  0.41           C  
ATOM    259  O   GLY A  32     -29.682 -46.484  14.215  1.00  0.38           O  
ATOM    260  N   ASP A  33     -29.977 -47.360  16.151  1.00  0.27           N  
ATOM    261  CA  ASP A  33     -28.846 -46.972  16.988  1.00  0.35           C  
ATOM    262  C   ASP A  33     -27.538 -47.541  16.442  1.00  0.28           C  
ATOM    263  CB  ASP A  33     -29.061 -47.438  18.430  1.00  0.26           C  
ATOM    264  O   ASP A  33     -26.466 -47.287  16.995  1.00  0.25           O  
ATOM    265  CG  ASP A  33     -30.269 -46.795  19.087  1.00  0.28           C  
ATOM    266  OD1 ASP A  33     -30.741 -45.744  18.601  1.00  0.11           O  
ATOM    267  OD2 ASP A  33     -30.753 -47.342  20.102  1.00  0.11           O  
ATOM    268  N   THR A  34     -27.296 -48.050  15.237  1.00  0.41           N  
ATOM    269  CA  THR A  34     -25.980 -48.577  14.893  1.00  0.43           C  
ATOM    270  C   THR A  34     -25.708 -48.420  13.400  1.00  0.42           C  
ATOM    271  CB  THR A  34     -25.851 -50.060  15.288  1.00  0.38           C  
ATOM    272  O   THR A  34     -26.437 -48.966  12.570  1.00  0.39           O  
ATOM    273  CG2 THR A  34     -24.729 -50.264  16.301  1.00  0.34           C  
ATOM    274  OG1 THR A  34     -27.086 -50.504  15.863  1.00  0.30           O  
ATOM    275  N   TYR A  35     -24.778 -47.236  12.829  1.00  0.49           N  
ATOM    276  CA  TYR A  35     -24.090 -47.198  11.543  1.00  0.50           C  
ATOM    277  C   TYR A  35     -23.194 -48.418  11.367  1.00  0.49           C  
ATOM    278  CB  TYR A  35     -23.259 -45.918  11.415  1.00  0.42           C  
ATOM    279  O   TYR A  35     -22.229 -48.600  12.113  1.00  0.45           O  
ATOM    280  CG  TYR A  35     -22.453 -45.842  10.141  1.00  0.38           C  
ATOM    281  CD1 TYR A  35     -21.090 -46.128  10.138  1.00  0.32           C  
ATOM    282  CD2 TYR A  35     -23.053 -45.485   8.938  1.00  0.34           C  
ATOM    283  CE1 TYR A  35     -20.343 -46.058   8.967  1.00  0.34           C  
ATOM    284  CE2 TYR A  35     -22.315 -45.411   7.761  1.00  0.40           C  
ATOM    285  OH  TYR A  35     -20.228 -45.629   6.623  1.00  0.27           O  
ATOM    286  CZ  TYR A  35     -20.963 -45.700   7.785  1.00  0.29           C  
ATOM    287  N   LYS A  36     -23.581 -49.339  10.762  1.00  0.52           N  
ATOM    288  CA  LYS A  36     -22.813 -50.446  10.200  1.00  0.52           C  
ATOM    289  C   LYS A  36     -22.359 -50.134   8.776  1.00  0.52           C  
ATOM    290  CB  LYS A  36     -23.636 -51.735  10.216  1.00  0.49           C  
ATOM    291  O   LYS A  36     -23.147 -50.233   7.833  1.00  0.50           O  
ATOM    292  CG  LYS A  36     -23.870 -52.302  11.609  1.00  0.46           C  
ATOM    293  CD  LYS A  36     -24.596 -53.640  11.553  1.00  0.48           C  
ATOM    294  CE  LYS A  36     -24.878 -54.183  12.947  1.00  0.39           C  
ATOM    295  NZ  LYS A  36     -25.603 -55.488  12.897  1.00  0.35           N  
ATOM    296  N   PRO A  37     -21.247 -49.179   8.630  1.00  0.57           N  
ATOM    297  CA  PRO A  37     -20.685 -49.130   7.278  1.00  0.58           C  
ATOM    298  C   PRO A  37     -20.772 -50.471   6.554  1.00  0.58           C  
ATOM    299  CB  PRO A  37     -19.227 -48.731   7.517  1.00  0.54           C  
ATOM    300  O   PRO A  37     -20.420 -51.508   7.124  1.00  0.55           O  
ATOM    301  CG  PRO A  37     -19.112 -48.569   8.998  1.00  0.51           C  
ATOM    302  CD  PRO A  37     -20.409 -48.992   9.626  1.00  0.52           C  
ATOM    303  N   GLY A  38     -21.562 -50.546   5.480  1.00  0.57           N  
ATOM    304  CA  GLY A  38     -21.678 -51.676   4.573  1.00  0.55           C  
ATOM    305  C   GLY A  38     -22.996 -52.416   4.705  1.00  0.57           C  
ATOM    306  O   GLY A  38     -23.156 -53.511   4.164  1.00  0.54           O  
ATOM    307  N   GLY A  39     -24.063 -51.670   5.373  1.00  0.53           N  
ATOM    308  CA  GLY A  39     -25.406 -52.221   5.465  1.00  0.53           C  
ATOM    309  C   GLY A  39     -26.357 -51.652   4.429  1.00  0.54           C  
ATOM    310  O   GLY A  39     -26.139 -50.551   3.918  1.00  0.51           O  
ATOM    311  N   THR A  40     -26.941 -52.488   3.740  1.00  0.57           N  
ATOM    312  CA  THR A  40     -28.104 -52.223   2.900  1.00  0.56           C  
ATOM    313  C   THR A  40     -29.198 -51.518   3.698  1.00  0.56           C  
ATOM    314  CB  THR A  40     -28.664 -53.524   2.295  1.00  0.52           C  
ATOM    315  O   THR A  40     -29.620 -52.006   4.748  1.00  0.53           O  
ATOM    316  CG2 THR A  40     -27.661 -54.162   1.339  1.00  0.44           C  
ATOM    317  OG1 THR A  40     -28.956 -54.448   3.350  1.00  0.54           O  
ATOM    318  N   CYS A  41     -29.584 -50.240   3.501  1.00  0.40           N  
ATOM    319  CA  CYS A  41     -30.601 -49.368   4.078  1.00  0.54           C  
ATOM    320  C   CYS A  41     -31.768 -49.182   3.116  1.00  0.43           C  
ATOM    321  CB  CYS A  41     -30.002 -48.008   4.436  1.00  0.45           C  
ATOM    322  O   CYS A  41     -31.575 -48.772   1.970  1.00  0.41           O  
ATOM    323  SG  CYS A  41     -28.799 -48.075   5.782  1.00  0.31           S  
ATOM    324  N   ALA A  42     -32.974 -49.681   3.448  1.00  0.61           N  
ATOM    325  CA  ALA A  42     -34.269 -49.432   2.819  1.00  0.60           C  
ATOM    326  C   ALA A  42     -34.798 -48.048   3.183  1.00  0.61           C  
ATOM    327  CB  ALA A  42     -35.274 -50.506   3.227  1.00  0.55           C  
ATOM    328  O   ALA A  42     -34.856 -47.688   4.361  1.00  0.57           O  
ATOM    329  N   GLY A  43     -34.987 -47.141   2.293  1.00  0.65           N  
ATOM    330  CA  GLY A  43     -35.809 -45.946   2.401  1.00  0.65           C  
ATOM    331  C   GLY A  43     -37.275 -46.251   2.642  1.00  0.65           C  
ATOM    332  O   GLY A  43     -37.844 -47.139   2.003  1.00  0.64           O  
ATOM    333  N   SER A  44     -37.777 -45.801   3.838  1.00  0.69           N  
ATOM    334  CA  SER A  44     -39.184 -45.902   4.212  1.00  0.70           C  
ATOM    335  C   SER A  44     -39.854 -44.533   4.218  1.00  0.69           C  
ATOM    336  CB  SER A  44     -39.328 -46.556   5.587  1.00  0.66           C  
ATOM    337  O   SER A  44     -39.201 -43.517   4.469  1.00  0.67           O  
ATOM    338  OG  SER A  44     -38.702 -45.769   6.586  1.00  0.65           O  
ATOM    339  N   GLY A  45     -41.112 -44.336   3.598  1.00  0.74           N  
ATOM    340  CA  GLY A  45     -41.998 -43.183   3.589  1.00  0.74           C  
ATOM    341  C   GLY A  45     -43.397 -43.503   4.080  1.00  0.74           C  
ATOM    342  O   GLY A  45     -43.848 -44.647   3.985  1.00  0.72           O  
ATOM    343  N   LYS A  46     -43.918 -42.669   4.898  1.00  0.71           N  
ATOM    344  CA  LYS A  46     -45.309 -42.704   5.342  1.00  0.72           C  
ATOM    345  C   LYS A  46     -46.063 -41.458   4.886  1.00  0.71           C  
ATOM    346  CB  LYS A  46     -45.383 -42.833   6.865  1.00  0.69           C  
ATOM    347  O   LYS A  46     -45.651 -40.334   5.180  1.00  0.69           O  
ATOM    348  CG  LYS A  46     -46.788 -43.073   7.398  1.00  0.64           C  
ATOM    349  CD  LYS A  46     -46.780 -43.325   8.900  1.00  0.63           C  
ATOM    350  CE  LYS A  46     -48.181 -43.598   9.429  1.00  0.56           C  
ATOM    351  NZ  LYS A  46     -48.162 -43.994  10.869  1.00  0.50           N  
ATOM    352  N   ILE A  47     -47.113 -41.549   4.016  1.00  0.72           N  
ATOM    353  CA  ILE A  47     -47.994 -40.498   3.519  1.00  0.73           C  
ATOM    354  C   ILE A  47     -49.405 -40.706   4.064  1.00  0.72           C  
ATOM    355  CB  ILE A  47     -48.015 -40.461   1.975  1.00  0.69           C  
ATOM    356  O   ILE A  47     -50.006 -41.763   3.859  1.00  0.69           O  
ATOM    357  CG1 ILE A  47     -46.594 -40.299   1.425  1.00  0.64           C  
ATOM    358  CG2 ILE A  47     -48.928 -39.337   1.474  1.00  0.64           C  
ATOM    359  CD1 ILE A  47     -46.500 -40.413  -0.091  1.00  0.62           C  
ATOM    360  N   THR A  48     -49.819 -39.761   5.104  1.00  0.70           N  
ATOM    361  CA  THR A  48     -51.176 -39.772   5.641  1.00  0.71           C  
ATOM    362  C   THR A  48     -52.049 -38.747   4.924  1.00  0.70           C  
ATOM    363  CB  THR A  48     -51.180 -39.486   7.154  1.00  0.68           C  
ATOM    364  O   THR A  48     -51.716 -37.560   4.883  1.00  0.68           O  
ATOM    365  CG2 THR A  48     -52.584 -39.622   7.735  1.00  0.62           C  
ATOM    366  OG1 THR A  48     -50.310 -40.415   7.813  1.00  0.69           O  
ATOM    367  N   PHE A  49     -53.128 -39.002   4.096  1.00  0.76           N  
ATOM    368  CA  PHE A  49     -54.150 -38.244   3.384  1.00  0.76           C  
ATOM    369  C   PHE A  49     -55.308 -37.894   4.311  1.00  0.75           C  
ATOM    370  CB  PHE A  49     -54.664 -39.035   2.177  1.00  0.73           C  
ATOM    371  O   PHE A  49     -55.674 -38.685   5.183  1.00  0.72           O  
ATOM    372  CG  PHE A  49     -53.603 -39.344   1.156  1.00  0.69           C  
ATOM    373  CD1 PHE A  49     -53.346 -38.463   0.113  1.00  0.66           C  
ATOM    374  CD2 PHE A  49     -52.862 -40.515   1.241  1.00  0.67           C  
ATOM    375  CE1 PHE A  49     -52.364 -38.746  -0.834  1.00  0.65           C  
ATOM    376  CE2 PHE A  49     -51.879 -40.805   0.298  1.00  0.66           C  
ATOM    377  CZ  PHE A  49     -51.632 -39.919  -0.738  1.00  0.58           C  
ATOM    378  N   THR A  50     -55.871 -36.476   4.346  1.00  0.65           N  
ATOM    379  CA  THR A  50     -57.035 -36.006   5.088  1.00  0.67           C  
ATOM    380  C   THR A  50     -58.324 -36.539   4.468  1.00  0.64           C  
ATOM    381  CB  THR A  50     -57.083 -34.467   5.135  1.00  0.61           C  
ATOM    382  O   THR A  50     -59.421 -36.134   4.859  1.00  0.62           O  
ATOM    383  CG2 THR A  50     -55.962 -33.908   6.005  1.00  0.54           C  
ATOM    384  OG1 THR A  50     -56.945 -33.950   3.805  1.00  0.64           O  
ATOM    385  N   SER A  51     -58.428 -37.533   3.385  1.00  0.63           N  
ATOM    386  CA  SER A  51     -59.554 -38.243   2.787  1.00  0.65           C  
ATOM    387  C   SER A  51     -59.296 -39.746   2.739  1.00  0.63           C  
ATOM    388  CB  SER A  51     -59.831 -37.720   1.377  1.00  0.60           C  
ATOM    389  O   SER A  51     -58.148 -40.187   2.814  1.00  0.63           O  
ATOM    390  OG  SER A  51     -58.670 -37.813   0.569  1.00  0.60           O  
ATOM    391  N   ILE A  52     -60.167 -40.562   3.011  1.00  0.53           N  
ATOM    392  CA  ILE A  52     -60.108 -41.996   2.745  1.00  0.53           C  
ATOM    393  C   ILE A  52     -59.781 -42.234   1.273  1.00  0.52           C  
ATOM    394  CB  ILE A  52     -61.435 -42.694   3.119  1.00  0.47           C  
ATOM    395  O   ILE A  52     -60.576 -41.902   0.392  1.00  0.50           O  
ATOM    396  CG1 ILE A  52     -61.727 -42.521   4.614  1.00  0.40           C  
ATOM    397  CG2 ILE A  52     -61.390 -44.177   2.739  1.00  0.40           C  
ATOM    398  CD1 ILE A  52     -63.058 -43.112   5.057  1.00  0.34           C  
ATOM    399  N   ILE A  53     -58.644 -42.424   0.867  1.00  0.56           N  
ATOM    400  CA  ILE A  53     -58.078 -42.810  -0.420  1.00  0.57           C  
ATOM    401  C   ILE A  53     -58.056 -44.333  -0.538  1.00  0.56           C  
ATOM    402  CB  ILE A  53     -56.655 -42.238  -0.607  1.00  0.53           C  
ATOM    403  O   ILE A  53     -57.317 -45.007   0.184  1.00  0.55           O  
ATOM    404  CG1 ILE A  53     -56.664 -40.715  -0.428  1.00  0.47           C  
ATOM    405  CG2 ILE A  53     -56.092 -42.625  -1.977  1.00  0.48           C  
ATOM    406  CD1 ILE A  53     -55.297 -40.065  -0.585  1.00  0.43           C  
ATOM    407  N   THR A  54     -58.940 -44.991  -1.089  1.00  0.61           N  
ATOM    408  CA  THR A  54     -59.092 -46.387  -1.486  1.00  0.60           C  
ATOM    409  C   THR A  54     -58.353 -46.662  -2.792  1.00  0.60           C  
ATOM    410  CB  THR A  54     -60.577 -46.764  -1.644  1.00  0.55           C  
ATOM    411  O   THR A  54     -58.370 -47.786  -3.297  1.00  0.58           O  
ATOM    412  CG2 THR A  54     -61.304 -46.710  -0.304  1.00  0.49           C  
ATOM    413  OG1 THR A  54     -61.202 -45.850  -2.552  1.00  0.60           O  
ATOM    414  N   THR A  55     -57.400 -45.608  -3.435  1.00  0.57           N  
ATOM    415  CA  THR A  55     -56.771 -45.785  -4.739  1.00  0.61           C  
ATOM    416  C   THR A  55     -55.380 -46.395  -4.590  1.00  0.58           C  
ATOM    417  CB  THR A  55     -56.671 -44.449  -5.497  1.00  0.53           C  
ATOM    418  O   THR A  55     -54.760 -46.788  -5.580  1.00  0.57           O  
ATOM    419  CG2 THR A  55     -57.934 -44.181  -6.309  1.00  0.41           C  
ATOM    420  OG1 THR A  55     -56.486 -43.385  -4.556  1.00  0.49           O  
ATOM    421  N   PHE A  56     -54.901 -46.729  -3.334  1.00  0.59           N  
ATOM    422  CA  PHE A  56     -53.590 -47.350  -3.184  1.00  0.60           C  
ATOM    423  C   PHE A  56     -53.723 -48.780  -2.676  1.00  0.59           C  
ATOM    424  CB  PHE A  56     -52.713 -46.533  -2.230  1.00  0.54           C  
ATOM    425  O   PHE A  56     -54.454 -49.039  -1.717  1.00  0.57           O  
ATOM    426  CG  PHE A  56     -52.457 -45.125  -2.695  1.00  0.50           C  
ATOM    427  CD1 PHE A  56     -51.706 -44.882  -3.839  1.00  0.44           C  
ATOM    428  CD2 PHE A  56     -52.968 -44.044  -1.989  1.00  0.48           C  
ATOM    429  CE1 PHE A  56     -51.468 -43.579  -4.272  1.00  0.49           C  
ATOM    430  CE2 PHE A  56     -52.734 -42.740  -2.416  1.00  0.51           C  
ATOM    431  CZ  PHE A  56     -51.983 -42.510  -3.557  1.00  0.42           C  
ATOM    432  N   ASN A  57     -53.362 -49.866  -3.530  1.00  0.60           N  
ATOM    433  CA  ASN A  57     -53.116 -51.252  -3.147  1.00  0.61           C  
ATOM    434  C   ASN A  57     -51.684 -51.453  -2.659  1.00  0.61           C  
ATOM    435  CB  ASN A  57     -53.416 -52.194  -4.315  1.00  0.57           C  
ATOM    436  O   ASN A  57     -50.763 -50.787  -3.134  1.00  0.60           O  
ATOM    437  CG  ASN A  57     -54.849 -52.086  -4.799  1.00  0.53           C  
ATOM    438  ND2 ASN A  57     -55.022 -51.735  -6.067  1.00  0.60           N  
ATOM    439  OD1 ASN A  57     -55.793 -52.316  -4.038  1.00  0.58           O  
ATOM    440  N   LYS A  58     -51.438 -52.071  -1.544  1.00  0.44           N  
ATOM    441  CA  LYS A  58     -50.167 -52.606  -1.065  1.00  0.47           C  
ATOM    442  C   LYS A  58     -49.288 -53.059  -2.228  1.00  0.44           C  
ATOM    443  CB  LYS A  58     -50.402 -53.769  -0.101  1.00  0.42           C  
ATOM    444  O   LYS A  58     -49.757 -53.751  -3.134  1.00  0.43           O  
ATOM    445  CG  LYS A  58     -50.989 -53.353   1.240  1.00  0.41           C  
ATOM    446  CD  LYS A  58     -51.028 -54.519   2.219  1.00  0.47           C  
ATOM    447  CE  LYS A  58     -51.627 -54.108   3.557  1.00  0.40           C  
ATOM    448  NZ  LYS A  58     -51.633 -55.238   4.533  1.00  0.40           N  
ATOM    449  N   LEU A  59     -48.171 -52.636  -2.410  1.00  0.52           N  
ATOM    450  CA  LEU A  59     -47.070 -52.880  -3.337  1.00  0.51           C  
ATOM    451  C   LEU A  59     -47.231 -52.045  -4.603  1.00  0.51           C  
ATOM    452  CB  LEU A  59     -46.992 -54.365  -3.697  1.00  0.47           C  
ATOM    453  O   LEU A  59     -46.513 -52.253  -5.584  1.00  0.49           O  
ATOM    454  CG  LEU A  59     -46.752 -55.333  -2.537  1.00  0.43           C  
ATOM    455  CD1 LEU A  59     -46.806 -56.775  -3.030  1.00  0.35           C  
ATOM    456  CD2 LEU A  59     -45.414 -55.042  -1.866  1.00  0.40           C  
ATOM    457  N   ASP A  60     -48.123 -51.059  -4.561  1.00  0.63           N  
ATOM    458  CA  ASP A  60     -48.078 -50.022  -5.588  1.00  0.64           C  
ATOM    459  C   ASP A  60     -46.871 -49.107  -5.391  1.00  0.63           C  
ATOM    460  CB  ASP A  60     -49.368 -49.200  -5.578  1.00  0.60           C  
ATOM    461  O   ASP A  60     -46.503 -48.792  -4.257  1.00  0.61           O  
ATOM    462  CG  ASP A  60     -50.555 -49.952  -6.154  1.00  0.58           C  
ATOM    463  OD1 ASP A  60     -50.363 -51.043  -6.734  1.00  0.58           O  
ATOM    464  OD2 ASP A  60     -51.692 -49.448  -6.030  1.00  0.63           O  
ATOM    465  N   THR A  61     -46.074 -48.866  -6.542  1.00  0.65           N  
ATOM    466  CA  THR A  61     -44.976 -47.909  -6.628  1.00  0.66           C  
ATOM    467  C   THR A  61     -45.503 -46.477  -6.584  1.00  0.65           C  
ATOM    468  CB  THR A  61     -44.152 -48.116  -7.912  1.00  0.63           C  
ATOM    469  O   THR A  61     -46.439 -46.132  -7.308  1.00  0.63           O  
ATOM    470  CG2 THR A  61     -42.869 -47.293  -7.882  1.00  0.56           C  
ATOM    471  OG1 THR A  61     -43.814 -49.503  -8.037  1.00  0.63           O  
ATOM    472  N   LEU A  62     -45.283 -45.686  -5.558  1.00  0.67           N  
ATOM    473  CA  LEU A  62     -45.543 -44.269  -5.332  1.00  0.69           C  
ATOM    474  C   LEU A  62     -44.260 -43.454  -5.454  1.00  0.67           C  
ATOM    475  CB  LEU A  62     -46.169 -44.052  -3.952  1.00  0.65           C  
ATOM    476  O   LEU A  62     -43.218 -43.845  -4.922  1.00  0.65           O  
ATOM    477  CG  LEU A  62     -47.609 -44.537  -3.777  1.00  0.62           C  
ATOM    478  CD1 LEU A  62     -47.956 -44.645  -2.296  1.00  0.56           C  
ATOM    479  CD2 LEU A  62     -48.579 -43.602  -4.492  1.00  0.57           C  
ATOM    480  N   HIS A  63     -44.319 -42.488  -6.389  1.00  0.68           N  
ATOM    481  CA  HIS A  63     -43.285 -41.486  -6.624  1.00  0.69           C  
ATOM    482  C   HIS A  63     -43.634 -40.166  -5.945  1.00  0.68           C  
ATOM    483  CB  HIS A  63     -43.082 -41.267  -8.124  1.00  0.65           C  
ATOM    484  O   HIS A  63     -44.266 -39.298  -6.552  1.00  0.66           O  
ATOM    485  CG  HIS A  63     -42.748 -42.518  -8.873  1.00  0.61           C  
ATOM    486  CD2 HIS A  63     -43.517 -43.328  -9.638  1.00  0.56           C  
ATOM    487  ND1 HIS A  63     -41.484 -43.066  -8.880  1.00  0.56           N  
ATOM    488  CE1 HIS A  63     -41.490 -44.162  -9.620  1.00  0.53           C  
ATOM    489  NE2 HIS A  63     -42.712 -44.343 -10.091  1.00  0.48           N  
ATOM    490  N   PRO A  64     -43.582 -40.301  -4.535  1.00  0.70           N  
ATOM    491  CA  PRO A  64     -43.847 -39.014  -3.886  1.00  0.70           C  
ATOM    492  C   PRO A  64     -42.829 -37.941  -4.266  1.00  0.70           C  
ATOM    493  CB  PRO A  64     -43.759 -39.347  -2.395  1.00  0.67           C  
ATOM    494  O   PRO A  64     -41.631 -38.223  -4.346  1.00  0.68           O  
ATOM    495  CG  PRO A  64     -43.233 -40.745  -2.346  1.00  0.64           C  
ATOM    496  CD  PRO A  64     -43.149 -41.273  -3.749  1.00  0.64           C  
ATOM    497  N   GLU A  65     -43.303 -36.818  -4.819  1.00  0.70           N  
ATOM    498  CA  GLU A  65     -42.542 -35.628  -5.185  1.00  0.71           C  
ATOM    499  C   GLU A  65     -42.923 -34.438  -4.310  1.00  0.70           C  
ATOM    500  CB  GLU A  65     -42.757 -35.286  -6.662  1.00  0.68           C  
ATOM    501  O   GLU A  65     -44.103 -34.226  -4.020  1.00  0.67           O  
ATOM    502  CG  GLU A  65     -42.348 -36.398  -7.617  1.00  0.63           C  
ATOM    503  CD  GLU A  65     -42.597 -36.056  -9.077  1.00  0.63           C  
ATOM    504  OE1 GLU A  65     -43.707 -35.581  -9.409  1.00  0.63           O  
ATOM    505  OE2 GLU A  65     -41.675 -36.267  -9.897  1.00  0.57           O  
ATOM    506  N   ILE A  66     -42.084 -33.850  -3.733  1.00  0.66           N  
ATOM    507  CA  ILE A  66     -42.214 -32.626  -2.950  1.00  0.67           C  
ATOM    508  C   ILE A  66     -41.899 -31.416  -3.827  1.00  0.66           C  
ATOM    509  CB  ILE A  66     -41.288 -32.646  -1.713  1.00  0.63           C  
ATOM    510  O   ILE A  66     -40.856 -31.372  -4.483  1.00  0.63           O  
ATOM    511  CG1 ILE A  66     -41.686 -33.785  -0.766  1.00  0.56           C  
ATOM    512  CG2 ILE A  66     -41.323 -31.296  -0.990  1.00  0.57           C  
ATOM    513  CD1 ILE A  66     -40.771 -33.934   0.442  1.00  0.55           C  
ATOM    514  N   GLY A  67     -42.800 -30.593  -4.151  1.00  0.63           N  
ATOM    515  CA  GLY A  67     -42.717 -29.313  -4.835  1.00  0.62           C  
ATOM    516  C   GLY A  67     -42.212 -28.192  -3.945  1.00  0.63           C  
ATOM    517  O   GLY A  67     -42.799 -27.912  -2.898  1.00  0.60           O  
ATOM    518  N   LEU A  68     -41.059 -27.692  -4.202  1.00  0.60           N  
ATOM    519  CA  LEU A  68     -40.475 -26.431  -3.758  1.00  0.61           C  
ATOM    520  C   LEU A  68     -40.942 -25.276  -4.638  1.00  0.60           C  
ATOM    521  CB  LEU A  68     -38.946 -26.513  -3.773  1.00  0.58           C  
ATOM    522  O   LEU A  68     -40.745 -25.298  -5.855  1.00  0.59           O  
ATOM    523  CG  LEU A  68     -38.312 -27.525  -2.818  1.00  0.55           C  
ATOM    524  CD1 LEU A  68     -36.840 -27.729  -3.161  1.00  0.49           C  
ATOM    525  CD2 LEU A  68     -38.470 -27.068  -1.372  1.00  0.50           C  
ATOM    526  N   LEU A  69     -41.730 -24.363  -4.079  1.00  0.57           N  
ATOM    527  CA  LEU A  69     -41.990 -23.085  -4.732  1.00  0.57           C  
ATOM    528  C   LEU A  69     -40.698 -22.295  -4.917  1.00  0.57           C  
ATOM    529  CB  LEU A  69     -42.993 -22.261  -3.920  1.00  0.54           C  
ATOM    530  O   LEU A  69     -40.144 -21.769  -3.949  1.00  0.55           O  
ATOM    531  CG  LEU A  69     -43.471 -20.955  -4.556  1.00  0.52           C  
ATOM    532  CD1 LEU A  69     -44.419 -21.246  -5.715  1.00  0.46           C  
ATOM    533  CD2 LEU A  69     -44.146 -20.069  -3.515  1.00  0.47           C  
ATOM    534  N   VAL A  70     -39.910 -22.823  -5.896  1.00  0.45           N  
ATOM    535  CA  VAL A  70     -38.917 -21.973  -6.545  1.00  0.46           C  
ATOM    536  C   VAL A  70     -39.615 -20.970  -7.461  1.00  0.45           C  
ATOM    537  CB  VAL A  70     -37.895 -22.807  -7.349  1.00  0.45           C  
ATOM    538  O   VAL A  70     -40.098 -21.333  -8.536  1.00  0.44           O  
ATOM    539  CG1 VAL A  70     -36.833 -21.904  -7.973  1.00  0.41           C  
ATOM    540  CG2 VAL A  70     -37.246 -23.862  -6.454  1.00  0.43           C  
ATOM    541  N   GLY A  71     -39.765 -19.781  -6.959  1.00  0.48           N  
ATOM    542  CA  GLY A  71     -40.670 -18.798  -7.533  1.00  0.47           C  
ATOM    543  C   GLY A  71     -42.127 -19.065  -7.206  1.00  0.48           C  
ATOM    544  O   GLY A  71     -42.452 -19.487  -6.095  1.00  0.46           O  
ATOM    545  N   ASP A  72     -42.932 -18.512  -7.857  1.00  0.43           N  
ATOM    546  CA  ASP A  72     -44.359 -18.743  -8.059  1.00  0.47           C  
ATOM    547  C   ASP A  72     -44.608 -20.103  -8.709  1.00  0.44           C  
ATOM    548  CB  ASP A  72     -44.967 -17.632  -8.917  1.00  0.40           C  
ATOM    549  O   ASP A  72     -45.748 -20.444  -9.030  1.00  0.42           O  
ATOM    550  CG  ASP A  72     -44.838 -16.257  -8.285  1.00  0.40           C  
ATOM    551  OD1 ASP A  72     -44.746 -16.163  -7.042  1.00  0.44           O  
ATOM    552  OD2 ASP A  72     -44.830 -15.258  -9.037  1.00  0.46           O  
ATOM    553  N   THR A  73     -43.434 -20.947  -8.921  1.00  0.51           N  
ATOM    554  CA  THR A  73     -43.634 -22.297  -9.437  1.00  0.52           C  
ATOM    555  C   THR A  73     -42.930 -23.324  -8.555  1.00  0.51           C  
ATOM    556  CB  THR A  73     -43.123 -22.423 -10.884  1.00  0.46           C  
ATOM    557  O   THR A  73     -41.816 -23.085  -8.084  1.00  0.48           O  
ATOM    558  CG2 THR A  73     -44.240 -22.154 -11.887  1.00  0.41           C  
ATOM    559  OG1 THR A  73     -42.068 -21.477 -11.096  1.00  0.45           O  
ATOM    560  N   TYR A  74     -43.519 -24.283  -8.031  1.00  0.56           N  
ATOM    561  CA  TYR A  74     -43.082 -25.448  -7.271  1.00  0.56           C  
ATOM    562  C   TYR A  74     -42.095 -26.285  -8.075  1.00  0.56           C  
ATOM    563  CB  TYR A  74     -44.283 -26.306  -6.863  1.00  0.52           C  
ATOM    564  O   TYR A  74     -42.405 -26.726  -9.185  1.00  0.53           O  
ATOM    565  CG  TYR A  74     -45.127 -25.690  -5.774  1.00  0.48           C  
ATOM    566  CD1 TYR A  74     -44.800 -25.861  -4.431  1.00  0.43           C  
ATOM    567  CD2 TYR A  74     -46.254 -24.936  -6.085  1.00  0.44           C  
ATOM    568  CE1 TYR A  74     -45.576 -25.297  -3.423  1.00  0.45           C  
ATOM    569  CE2 TYR A  74     -47.037 -24.367  -5.086  1.00  0.49           C  
ATOM    570  OH  TYR A  74     -47.462 -23.991  -2.768  1.00  0.49           O  
ATOM    571  CZ  TYR A  74     -46.691 -24.552  -3.761  1.00  0.36           C  
ATOM    572  N   GLN A  75     -40.847 -26.312  -7.865  1.00  0.52           N  
ATOM    573  CA  GLN A  75     -39.841 -27.302  -8.234  1.00  0.56           C  
ATOM    574  C   GLN A  75     -40.036 -28.600  -7.458  1.00  0.53           C  
ATOM    575  CB  GLN A  75     -38.434 -26.752  -7.995  1.00  0.51           C  
ATOM    576  O   GLN A  75     -39.795 -28.649  -6.250  1.00  0.51           O  
ATOM    577  CG  GLN A  75     -37.769 -26.195  -9.246  1.00  0.50           C  
ATOM    578  CD  GLN A  75     -36.353 -25.714  -8.994  1.00  0.54           C  
ATOM    579  NE2 GLN A  75     -35.687 -25.252 -10.048  1.00  0.42           N  
ATOM    580  OE1 GLN A  75     -35.861 -25.755  -7.862  1.00  0.54           O  
ATOM    581  N   TRP A  76     -40.846 -29.467  -7.946  1.00  0.55           N  
ATOM    582  CA  TRP A  76     -41.200 -30.814  -7.509  1.00  0.61           C  
ATOM    583  C   TRP A  76     -39.971 -31.717  -7.476  1.00  0.56           C  
ATOM    584  CB  TRP A  76     -42.267 -31.415  -8.428  1.00  0.50           C  
ATOM    585  O   TRP A  76     -39.367 -31.990  -8.516  1.00  0.51           O  
ATOM    586  CG  TRP A  76     -43.585 -30.702  -8.379  1.00  0.46           C  
ATOM    587  CD1 TRP A  76     -44.076 -29.815  -9.296  1.00  0.34           C  
ATOM    588  CD2 TRP A  76     -44.579 -30.814  -7.356  1.00  0.37           C  
ATOM    589  CE2 TRP A  76     -45.648 -29.965  -7.719  1.00  0.45           C  
ATOM    590  CE3 TRP A  76     -44.669 -31.550  -6.168  1.00  0.62           C  
ATOM    591  NE1 TRP A  76     -45.317 -29.368  -8.905  1.00  0.54           N  
ATOM    592  CH2 TRP A  76     -46.859 -30.565  -5.775  1.00  0.41           C  
ATOM    593  CZ2 TRP A  76     -46.796 -29.834  -6.933  1.00  0.46           C  
ATOM    594  CZ3 TRP A  76     -45.812 -31.418  -5.387  1.00  0.43           C  
ATOM    595  N   VAL A  77     -39.269 -32.154  -6.510  1.00  0.63           N  
ATOM    596  CA  VAL A  77     -38.147 -33.029  -6.188  1.00  0.64           C  
ATOM    597  C   VAL A  77     -38.664 -34.412  -5.798  1.00  0.64           C  
ATOM    598  CB  VAL A  77     -37.280 -32.445  -5.050  1.00  0.62           C  
ATOM    599  O   VAL A  77     -39.433 -34.548  -4.843  1.00  0.62           O  
ATOM    600  CG1 VAL A  77     -36.093 -33.359  -4.752  1.00  0.55           C  
ATOM    601  CG2 VAL A  77     -36.800 -31.041  -5.413  1.00  0.57           C  
ATOM    602  N   LYS A  78     -38.531 -35.357  -6.708  1.00  0.67           N  
ATOM    603  CA  LYS A  78     -38.808 -36.777  -6.513  1.00  0.67           C  
ATOM    604  C   LYS A  78     -38.097 -37.310  -5.272  1.00  0.67           C  
ATOM    605  CB  LYS A  78     -38.386 -37.581  -7.744  1.00  0.64           C  
ATOM    606  O   LYS A  78     -36.893 -37.109  -5.106  1.00  0.65           O  
ATOM    607  CG  LYS A  78     -39.214 -37.289  -8.987  1.00  0.61           C  
ATOM    608  CD  LYS A  78     -38.787 -38.162 -10.160  1.00  0.60           C  
ATOM    609  CE  LYS A  78     -39.605 -37.861 -11.409  1.00  0.52           C  
ATOM    610  NZ  LYS A  78     -39.191 -38.715 -12.562  1.00  0.45           N  
ATOM    611  N   MET A  79     -38.807 -37.821  -4.372  1.00  0.66           N  
ATOM    612  CA  MET A  79     -38.361 -38.376  -3.097  1.00  0.66           C  
ATOM    613  C   MET A  79     -37.968 -39.842  -3.249  1.00  0.66           C  
ATOM    614  CB  MET A  79     -39.454 -38.234  -2.037  1.00  0.63           C  
ATOM    615  O   MET A  79     -37.249 -40.386  -2.410  1.00  0.64           O  
ATOM    616  CG  MET A  79     -39.832 -36.793  -1.734  1.00  0.59           C  
ATOM    617  SD  MET A  79     -38.399 -35.795  -1.170  1.00  0.54           S  
ATOM    618  CE  MET A  79     -38.100 -36.553   0.451  1.00  0.47           C  
ATOM    619  N   GLY A  80     -38.093 -40.506  -4.406  1.00  0.65           N  
ATOM    620  CA  GLY A  80     -37.803 -41.912  -4.640  1.00  0.65           C  
ATOM    621  C   GLY A  80     -39.000 -42.690  -5.153  1.00  0.65           C  
ATOM    622  O   GLY A  80     -40.094 -42.139  -5.289  1.00  0.63           O  
ATOM    623  N   GLU A  81     -38.814 -43.762  -5.679  1.00  0.68           N  
ATOM    624  CA  GLU A  81     -39.812 -44.779  -5.997  1.00  0.68           C  
ATOM    625  C   GLU A  81     -40.072 -45.691  -4.802  1.00  0.68           C  
ATOM    626  CB  GLU A  81     -39.368 -45.609  -7.205  1.00  0.66           C  
ATOM    627  O   GLU A  81     -39.162 -46.371  -4.323  1.00  0.66           O  
ATOM    628  CG  GLU A  81     -40.442 -46.548  -7.734  1.00  0.62           C  
ATOM    629  CD  GLU A  81     -40.031 -47.274  -9.005  1.00  0.62           C  
ATOM    630  OE1 GLU A  81     -39.561 -46.611  -9.958  1.00  0.61           O  
ATOM    631  OE2 GLU A  81     -40.181 -48.515  -9.050  1.00  0.56           O  
ATOM    632  N   TYR A  82     -41.166 -45.579  -4.127  1.00  0.72           N  
ATOM    633  CA  TYR A  82     -41.629 -46.301  -2.947  1.00  0.73           C  
ATOM    634  C   TYR A  82     -42.771 -47.246  -3.299  1.00  0.71           C  
ATOM    635  CB  TYR A  82     -42.078 -45.320  -1.859  1.00  0.68           C  
ATOM    636  O   TYR A  82     -43.567 -46.960  -4.197  1.00  0.68           O  
ATOM    637  CG  TYR A  82     -40.951 -44.501  -1.277  1.00  0.65           C  
ATOM    638  CD1 TYR A  82     -40.243 -44.947  -0.163  1.00  0.61           C  
ATOM    639  CD2 TYR A  82     -40.593 -43.281  -1.839  1.00  0.63           C  
ATOM    640  CE1 TYR A  82     -39.206 -44.195   0.378  1.00  0.61           C  
ATOM    641  CE2 TYR A  82     -39.557 -42.520  -1.307  1.00  0.63           C  
ATOM    642  OH  TYR A  82     -37.844 -42.236   0.331  1.00  0.51           O  
ATOM    643  CZ  TYR A  82     -38.870 -42.985  -0.200  1.00  0.58           C  
ATOM    644  N   PHE A  83     -42.721 -48.361  -2.952  1.00  0.74           N  
ATOM    645  CA  PHE A  83     -43.798 -49.345  -2.954  1.00  0.75           C  
ATOM    646  C   PHE A  83     -44.636 -49.232  -1.686  1.00  0.74           C  
ATOM    647  CB  PHE A  83     -43.233 -50.762  -3.086  1.00  0.72           C  
ATOM    648  O   PHE A  83     -44.093 -49.095  -0.587  1.00  0.72           O  
ATOM    649  CG  PHE A  83     -42.413 -50.976  -4.330  1.00  0.68           C  
ATOM    650  CD1 PHE A  83     -43.019 -51.353  -5.522  1.00  0.65           C  
ATOM    651  CD2 PHE A  83     -41.036 -50.799  -4.307  1.00  0.66           C  
ATOM    652  CE1 PHE A  83     -42.263 -51.551  -6.675  1.00  0.63           C  
ATOM    653  CE2 PHE A  83     -40.274 -50.995  -5.455  1.00  0.63           C  
ATOM    654  CZ  PHE A  83     -40.889 -51.372  -6.638  1.00  0.59           C  
ATOM    655  N   ILE A  84     -45.939 -48.943  -1.760  1.00  0.69           N  
ATOM    656  CA  ILE A  84     -46.889 -48.921  -0.652  1.00  0.69           C  
ATOM    657  C   ILE A  84     -46.841 -50.252   0.094  1.00  0.69           C  
ATOM    658  CB  ILE A  84     -48.325 -48.634  -1.144  1.00  0.66           C  
ATOM    659  O   ILE A  84     -47.270 -51.282  -0.432  1.00  0.68           O  
ATOM    660  CG1 ILE A  84     -48.384 -47.277  -1.855  1.00  0.61           C  
ATOM    661  CG2 ILE A  84     -49.315 -48.685   0.023  1.00  0.62           C  
ATOM    662  CD1 ILE A  84     -49.742 -46.956  -2.465  1.00  0.59           C  
ATOM    663  N   ASN A  85     -46.135 -50.220   1.156  1.00  0.69           N  
ATOM    664  CA  ASN A  85     -46.055 -51.329   2.101  1.00  0.70           C  
ATOM    665  C   ASN A  85     -47.372 -51.528   2.845  1.00  0.68           C  
ATOM    666  CB  ASN A  85     -44.913 -51.106   3.094  1.00  0.66           C  
ATOM    667  O   ASN A  85     -47.803 -52.662   3.061  1.00  0.66           O  
ATOM    668  CG  ASN A  85     -44.754 -52.256   4.069  1.00  0.62           C  
ATOM    669  ND2 ASN A  85     -44.770 -51.946   5.360  1.00  0.61           N  
ATOM    670  OD1 ASN A  85     -44.616 -53.414   3.665  1.00  0.61           O  
ATOM    671  N   ASP A  86     -48.169 -50.692   3.254  1.00  0.64           N  
ATOM    672  CA  ASP A  86     -49.414 -50.798   4.010  1.00  0.66           C  
ATOM    673  C   ASP A  86     -50.250 -49.528   3.871  1.00  0.64           C  
ATOM    674  CB  ASP A  86     -49.123 -51.078   5.486  1.00  0.62           C  
ATOM    675  O   ASP A  86     -49.705 -48.431   3.735  1.00  0.62           O  
ATOM    676  CG  ASP A  86     -50.309 -51.677   6.221  1.00  0.59           C  
ATOM    677  OD1 ASP A  86     -51.265 -52.140   5.561  1.00  0.59           O  
ATOM    678  OD2 ASP A  86     -50.290 -51.684   7.471  1.00  0.66           O  
ATOM    679  N   ILE A  87     -51.482 -49.627   3.556  1.00  0.72           N  
ATOM    680  CA  ILE A  87     -52.519 -48.604   3.476  1.00  0.73           C  
ATOM    681  C   ILE A  87     -53.426 -48.691   4.702  1.00  0.72           C  
ATOM    682  CB  ILE A  87     -53.352 -48.744   2.183  1.00  0.69           C  
ATOM    683  O   ILE A  87     -54.137 -49.682   4.887  1.00  0.70           O  
ATOM    684  CG1 ILE A  87     -52.437 -48.720   0.953  1.00  0.63           C  
ATOM    685  CG2 ILE A  87     -54.410 -47.640   2.099  1.00  0.63           C  
ATOM    686  CD1 ILE A  87     -53.149 -49.038  -0.355  1.00  0.60           C  
ATOM    687  N   GLU A  88     -53.250 -47.743   5.707  1.00  0.62           N  
ATOM    688  CA  GLU A  88     -54.109 -47.578   6.875  1.00  0.64           C  
ATOM    689  C   GLU A  88     -55.180 -46.520   6.628  1.00  0.61           C  
ATOM    690  CB  GLU A  88     -53.277 -47.208   8.106  1.00  0.59           C  
ATOM    691  O   GLU A  88     -54.863 -45.349   6.407  1.00  0.60           O  
ATOM    692  CG  GLU A  88     -54.061 -47.243   9.411  1.00  0.56           C  
ATOM    693  CD  GLU A  88     -53.223 -46.870  10.624  1.00  0.58           C  
ATOM    694  OE1 GLU A  88     -52.005 -46.628  10.469  1.00  0.60           O  
ATOM    695  OE2 GLU A  88     -53.790 -46.821  11.738  1.00  0.54           O  
ATOM    696  N   ILE A  89     -56.540 -46.969   6.375  1.00  0.65           N  
ATOM    697  CA  ILE A  89     -57.727 -46.128   6.267  1.00  0.65           C  
ATOM    698  C   ILE A  89     -58.384 -45.984   7.637  1.00  0.65           C  
ATOM    699  CB  ILE A  89     -58.735 -46.701   5.246  1.00  0.61           C  
ATOM    700  O   ILE A  89     -58.878 -46.964   8.202  1.00  0.62           O  
ATOM    701  CG1 ILE A  89     -58.066 -46.883   3.879  1.00  0.53           C  
ATOM    702  CG2 ILE A  89     -59.967 -45.798   5.138  1.00  0.53           C  
ATOM    703  CD1 ILE A  89     -58.944 -47.578   2.847  1.00  0.49           C  
ATOM    704  N   ASP A  90     -58.223 -44.860   8.469  1.00  0.65           N  
ATOM    705  CA  ASP A  90     -58.954 -44.437   9.659  1.00  0.67           C  
ATOM    706  C   ASP A  90     -60.247 -43.718   9.283  1.00  0.65           C  
ATOM    707  CB  ASP A  90     -58.082 -43.530  10.531  1.00  0.61           C  
ATOM    708  O   ASP A  90     -60.219 -42.563   8.853  1.00  0.62           O  
ATOM    709  CG  ASP A  90     -58.724 -43.194  11.865  1.00  0.56           C  
ATOM    710  OD1 ASP A  90     -59.951 -43.375  12.014  1.00  0.63           O  
ATOM    711  OD2 ASP A  90     -57.995 -42.742  12.775  1.00  0.76           O  
ATOM    712  N   ARG A  91     -61.236 -44.546   9.070  1.00  0.36           N  
ATOM    713  CA  ARG A  91     -62.591 -44.089   8.781  1.00  0.40           C  
ATOM    714  C   ARG A  91     -63.124 -43.211   9.908  1.00  0.36           C  
ATOM    715  CB  ARG A  91     -63.525 -45.280   8.558  1.00  0.37           C  
ATOM    716  O   ARG A  91     -64.032 -42.404   9.697  1.00  0.36           O  
ATOM    717  CG  ARG A  91     -63.223 -46.071   7.295  1.00  0.37           C  
ATOM    718  CD  ARG A  91     -64.246 -47.174   7.062  1.00  0.44           C  
ATOM    719  NE  ARG A  91     -63.923 -47.969   5.881  1.00  0.39           N  
ATOM    720  NH1 ARG A  91     -65.815 -49.289   5.997  1.00  0.29           N  
ATOM    721  NH2 ARG A  91     -64.286 -49.613   4.319  1.00  0.23           N  
ATOM    722  CZ  ARG A  91     -64.675 -48.955   5.402  1.00  0.33           C  
ATOM    723  N   ASN A  92     -62.690 -43.130  11.248  1.00  0.48           N  
ATOM    724  CA  ASN A  92     -63.113 -42.199  12.288  1.00  0.50           C  
ATOM    725  C   ASN A  92     -62.430 -40.843  12.139  1.00  0.46           C  
ATOM    726  CB  ASN A  92     -62.838 -42.782  13.676  1.00  0.45           C  
ATOM    727  O   ASN A  92     -63.059 -39.801  12.331  1.00  0.45           O  
ATOM    728  CG  ASN A  92     -63.759 -43.937  14.016  1.00  0.42           C  
ATOM    729  ND2 ASN A  92     -63.296 -44.828  14.885  1.00  0.49           N  
ATOM    730  OD1 ASN A  92     -64.877 -44.029  13.502  1.00  0.48           O  
ATOM    731  N   ARG A  93     -61.468 -40.670  11.401  1.00  0.51           N  
ATOM    732  CA  ARG A  93     -60.727 -39.440  11.142  1.00  0.52           C  
ATOM    733  C   ARG A  93     -60.629 -39.164   9.645  1.00  0.50           C  
ATOM    734  CB  ARG A  93     -59.326 -39.517  11.753  1.00  0.49           C  
ATOM    735  O   ARG A  93     -60.024 -38.174   9.229  1.00  0.49           O  
ATOM    736  CG  ARG A  93     -59.319 -39.579  13.272  1.00  0.48           C  
ATOM    737  CD  ARG A  93     -57.904 -39.528  13.832  1.00  0.51           C  
ATOM    738  NE  ARG A  93     -57.897 -39.643  15.288  1.00  0.45           N  
ATOM    739  NH1 ARG A  93     -55.601 -39.493  15.494  1.00  0.33           N  
ATOM    740  NH2 ARG A  93     -56.910 -39.736  17.360  1.00  0.27           N  
ATOM    741  CZ  ARG A  93     -56.802 -39.624  16.044  1.00  0.41           C  
ATOM    742  N   ASN A  94     -61.497 -39.878   8.687  1.00  0.58           N  
ATOM    743  CA  ASN A  94     -61.451 -39.665   7.244  1.00  0.63           C  
ATOM    744  C   ASN A  94     -60.019 -39.477   6.751  1.00  0.58           C  
ATOM    745  CB  ASN A  94     -62.310 -38.461   6.851  1.00  0.53           C  
ATOM    746  O   ASN A  94     -59.709 -38.479   6.098  1.00  0.56           O  
ATOM    747  CG  ASN A  94     -63.794 -38.768   6.881  1.00  0.48           C  
ATOM    748  ND2 ASN A  94     -64.616 -37.725   6.877  1.00  0.54           N  
ATOM    749  OD1 ASN A  94     -64.199 -39.933   6.909  1.00  0.51           O  
ATOM    750  N   THR A  95     -58.825 -40.189   7.393  1.00  0.63           N  
ATOM    751  CA  THR A  95     -57.479 -40.113   6.836  1.00  0.65           C  
ATOM    752  C   THR A  95     -57.018 -41.483   6.345  1.00  0.63           C  
ATOM    753  CB  THR A  95     -56.476 -39.571   7.871  1.00  0.59           C  
ATOM    754  O   THR A  95     -57.409 -42.511   6.902  1.00  0.62           O  
ATOM    755  CG2 THR A  95     -56.817 -38.139   8.269  1.00  0.52           C  
ATOM    756  OG1 THR A  95     -56.508 -40.401   9.038  1.00  0.63           O  
ATOM    757  N   THR A  96     -56.437 -41.809   5.184  1.00  0.71           N  
ATOM    758  CA  THR A  96     -55.704 -42.907   4.563  1.00  0.72           C  
ATOM    759  C   THR A  96     -54.200 -42.655   4.624  1.00  0.71           C  
ATOM    760  CB  THR A  96     -56.134 -43.109   3.099  1.00  0.67           C  
ATOM    761  O   THR A  96     -53.716 -41.635   4.130  1.00  0.69           O  
ATOM    762  CG2 THR A  96     -55.407 -44.293   2.470  1.00  0.60           C  
ATOM    763  OG1 THR A  96     -57.546 -43.349   3.050  1.00  0.71           O  
ATOM    764  N   THR A  97     -53.497 -43.229   5.509  1.00  0.71           N  
ATOM    765  CA  THR A  97     -52.054 -43.276   5.712  1.00  0.72           C  
ATOM    766  C   THR A  97     -51.428 -44.393   4.881  1.00  0.72           C  
ATOM    767  CB  THR A  97     -51.704 -43.480   7.197  1.00  0.69           C  
ATOM    768  O   THR A  97     -51.830 -45.554   4.988  1.00  0.71           O  
ATOM    769  CG2 THR A  97     -50.194 -43.480   7.412  1.00  0.62           C  
ATOM    770  OG1 THR A  97     -52.285 -42.421   7.968  1.00  0.70           O  
ATOM    771  N   LEU A  98     -50.602 -44.225   3.855  1.00  0.74           N  
ATOM    772  CA  LEU A  98     -49.777 -45.083   3.012  1.00  0.74           C  
ATOM    773  C   LEU A  98     -48.362 -45.194   3.568  1.00  0.74           C  
ATOM    774  CB  LEU A  98     -49.734 -44.546   1.579  1.00  0.71           C  
ATOM    775  O   LEU A  98     -47.681 -44.182   3.751  1.00  0.72           O  
ATOM    776  CG  LEU A  98     -51.085 -44.272   0.916  1.00  0.68           C  
ATOM    777  CD1 LEU A  98     -50.883 -43.719  -0.491  1.00  0.64           C  
ATOM    778  CD2 LEU A  98     -51.931 -45.541   0.882  1.00  0.65           C  
ATOM    779  N   GLU A  99     -47.895 -46.386   4.047  1.00  0.67           N  
ATOM    780  CA  GLU A  99     -46.531 -46.781   4.385  1.00  0.69           C  
ATOM    781  C   GLU A  99     -45.758 -47.215   3.144  1.00  0.66           C  
ATOM    782  CB  GLU A  99     -46.539 -47.909   5.421  1.00  0.65           C  
ATOM    783  O   GLU A  99     -46.206 -48.091   2.401  1.00  0.65           O  
ATOM    784  CG  GLU A  99     -46.977 -47.466   6.809  1.00  0.61           C  
ATOM    785  CD  GLU A  99     -46.663 -48.487   7.892  1.00  0.60           C  
ATOM    786  OE1 GLU A  99     -46.322 -49.643   7.555  1.00  0.58           O  
ATOM    787  OE2 GLU A  99     -46.761 -48.127   9.086  1.00  0.55           O  
ATOM    788  N   LEU A 100     -44.756 -46.489   2.655  1.00  0.74           N  
ATOM    789  CA  LEU A 100     -43.948 -46.566   1.443  1.00  0.74           C  
ATOM    790  C   LEU A 100     -42.546 -47.079   1.757  1.00  0.73           C  
ATOM    791  CB  LEU A 100     -43.863 -45.195   0.767  1.00  0.71           C  
ATOM    792  O   LEU A 100     -41.935 -46.662   2.743  1.00  0.71           O  
ATOM    793  CG  LEU A 100     -45.192 -44.484   0.508  1.00  0.68           C  
ATOM    794  CD1 LEU A 100     -44.946 -43.098  -0.079  1.00  0.64           C  
ATOM    795  CD2 LEU A 100     -46.072 -45.315  -0.420  1.00  0.65           C  
ATOM    796  N   MET A 101     -42.032 -48.182   1.222  1.00  0.62           N  
ATOM    797  CA  MET A 101     -40.693 -48.762   1.253  1.00  0.66           C  
ATOM    798  C   MET A 101     -40.076 -48.780  -0.142  1.00  0.62           C  
ATOM    799  CB  MET A 101     -40.733 -50.180   1.826  1.00  0.60           C  
ATOM    800  O   MET A 101     -40.774 -49.006  -1.131  1.00  0.61           O  
ATOM    801  CG  MET A 101     -41.179 -50.242   3.277  1.00  0.56           C  
ATOM    802  SD  MET A 101     -40.997 -51.920   3.997  1.00  0.55           S  
ATOM    803  CE  MET A 101     -39.212 -51.939   4.319  1.00  0.46           C  
ATOM    804  N   ASP A 102     -38.752 -48.360  -0.351  1.00  0.66           N  
ATOM    805  CA  ASP A 102     -38.029 -48.309  -1.619  1.00  0.67           C  
ATOM    806  C   ASP A 102     -37.616 -49.707  -2.072  1.00  0.66           C  
ATOM    807  CB  ASP A 102     -36.797 -47.409  -1.497  1.00  0.62           C  
ATOM    808  O   ASP A 102     -38.000 -50.704  -1.457  1.00  0.62           O  
ATOM    809  CG  ASP A 102     -35.748 -47.966  -0.552  1.00  0.58           C  
ATOM    810  OD1 ASP A 102     -35.842 -49.151  -0.165  1.00  0.62           O  
ATOM    811  OD2 ASP A 102     -34.819 -47.212  -0.188  1.00  0.71           O  
ATOM    812  N   GLY A 103     -36.932 -49.860  -2.994  1.00  0.66           N  
ATOM    813  CA  GLY A 103     -36.587 -51.063  -3.734  1.00  0.66           C  
ATOM    814  C   GLY A 103     -35.796 -52.063  -2.911  1.00  0.66           C  
ATOM    815  O   GLY A 103     -35.718 -53.241  -3.264  1.00  0.65           O  
ATOM    816  N   MET A 104     -35.357 -51.610  -1.788  1.00  0.64           N  
ATOM    817  CA  MET A 104     -34.654 -52.496  -0.865  1.00  0.67           C  
ATOM    818  C   MET A 104     -35.584 -53.586  -0.343  1.00  0.63           C  
ATOM    819  CB  MET A 104     -34.070 -51.702   0.304  1.00  0.60           C  
ATOM    820  O   MET A 104     -35.138 -54.691  -0.028  1.00  0.61           O  
ATOM    821  CG  MET A 104     -32.769 -50.991  -0.027  1.00  0.54           C  
ATOM    822  SD  MET A 104     -31.495 -52.130  -0.695  1.00  0.52           S  
ATOM    823  CE  MET A 104     -30.318 -50.930  -1.378  1.00  0.43           C  
ATOM    824  N   PHE A 105     -36.855 -53.280  -0.426  1.00  0.63           N  
ATOM    825  CA  PHE A 105     -37.860 -54.263  -0.038  1.00  0.65           C  
ATOM    826  C   PHE A 105     -37.864 -55.443  -1.003  1.00  0.62           C  
ATOM    827  CB  PHE A 105     -39.250 -53.622   0.012  1.00  0.60           C  
ATOM    828  O   PHE A 105     -38.030 -56.591  -0.587  1.00  0.60           O  
ATOM    829  CG  PHE A 105     -40.343 -54.572   0.419  1.00  0.57           C  
ATOM    830  CD1 PHE A 105     -40.494 -54.951   1.747  1.00  0.52           C  
ATOM    831  CD2 PHE A 105     -41.220 -55.087  -0.526  1.00  0.53           C  
ATOM    832  CE1 PHE A 105     -41.505 -55.831   2.128  1.00  0.48           C  
ATOM    833  CE2 PHE A 105     -42.233 -55.966  -0.154  1.00  0.50           C  
ATOM    834  CZ  PHE A 105     -42.373 -56.338   1.173  1.00  0.44           C  
ATOM    835  N   LYS A 106     -37.496 -55.260  -2.315  1.00  0.67           N  
ATOM    836  CA  LYS A 106     -37.422 -56.341  -3.293  1.00  0.67           C  
ATOM    837  C   LYS A 106     -36.215 -57.238  -3.032  1.00  0.67           C  
ATOM    838  CB  LYS A 106     -37.359 -55.778  -4.713  1.00  0.65           C  
ATOM    839  O   LYS A 106     -36.157 -58.368  -3.521  1.00  0.65           O  
ATOM    840  CG  LYS A 106     -38.666 -55.167  -5.196  1.00  0.62           C  
ATOM    841  CD  LYS A 106     -38.598 -54.793  -6.671  1.00  0.62           C  
ATOM    842  CE  LYS A 106     -39.932 -54.260  -7.176  1.00  0.56           C  
ATOM    843  NZ  LYS A 106     -39.853 -53.834  -8.605  1.00  0.51           N  
ATOM    844  N   LEU A 107     -35.314 -56.858  -2.178  1.00  0.69           N  
ATOM    845  CA  LEU A 107     -34.087 -57.607  -1.926  1.00  0.69           C  
ATOM    846  C   LEU A 107     -34.208 -58.435  -0.651  1.00  0.68           C  
ATOM    847  CB  LEU A 107     -32.891 -56.658  -1.821  1.00  0.65           C  
ATOM    848  O   LEU A 107     -33.310 -59.216  -0.326  1.00  0.65           O  
ATOM    849  CG  LEU A 107     -32.596 -55.800  -3.052  1.00  0.62           C  
ATOM    850  CD1 LEU A 107     -31.405 -54.884  -2.787  1.00  0.60           C  
ATOM    851  CD2 LEU A 107     -32.339 -56.681  -4.269  1.00  0.61           C  
ATOM    852  N   ASN A 108     -35.411 -58.377   0.132  1.00  0.60           N  
ATOM    853  CA  ASN A 108     -35.682 -59.232   1.283  1.00  0.61           C  
ATOM    854  C   ASN A 108     -36.138 -60.624   0.853  1.00  0.59           C  
ATOM    855  CB  ASN A 108     -36.729 -58.589   2.195  1.00  0.57           C  
ATOM    856  O   ASN A 108     -36.883 -61.288   1.574  1.00  0.56           O  
ATOM    857  CG  ASN A 108     -36.362 -58.683   3.662  1.00  0.54           C  
ATOM    858  ND2 ASN A 108     -37.325 -58.405   4.533  1.00  0.53           N  
ATOM    859  OD1 ASN A 108     -35.222 -59.001   4.011  1.00  0.54           O  
ATOM    860  N   ARG A 109     -35.724 -61.154  -0.390  1.00  0.61           N  
ATOM    861  CA  ARG A 109     -35.928 -62.533  -0.822  1.00  0.62           C  
ATOM    862  C   ARG A 109     -34.625 -63.323  -0.765  1.00  0.60           C  
ATOM    863  CB  ARG A 109     -36.503 -62.573  -2.239  1.00  0.59           C  
ATOM    864  O   ARG A 109     -33.540 -62.751  -0.892  1.00  0.59           O  
ATOM    865  CG  ARG A 109     -37.891 -61.964  -2.358  1.00  0.58           C  
ATOM    866  CD  ARG A 109     -38.457 -62.119  -3.762  1.00  0.58           C  
ATOM    867  NE  ARG A 109     -39.789 -61.532  -3.875  1.00  0.50           N  
ATOM    868  NH1 ARG A 109     -40.116 -62.181  -6.068  1.00  0.41           N  
ATOM    869  NH2 ARG A 109     -41.744 -61.007  -4.960  1.00  0.37           N  
ATOM    870  CZ  ARG A 109     -40.547 -61.575  -4.967  1.00  0.49           C  
ATOM    871  N   GLU A 110     -34.463 -64.523  -0.397  1.00  0.56           N  
ATOM    872  CA  GLU A 110     -33.331 -65.439  -0.295  1.00  0.58           C  
ATOM    873  C   GLU A 110     -32.432 -65.345  -1.524  1.00  0.56           C  
ATOM    874  CB  GLU A 110     -33.818 -66.878  -0.108  1.00  0.53           C  
ATOM    875  O   GLU A 110     -32.915 -65.385  -2.658  1.00  0.55           O  
ATOM    876  CG  GLU A 110     -32.711 -67.861   0.244  1.00  0.49           C  
ATOM    877  CD  GLU A 110     -33.225 -69.260   0.545  1.00  0.52           C  
ATOM    878  OE1 GLU A 110     -34.452 -69.488   0.456  1.00  0.56           O  
ATOM    879  OE2 GLU A 110     -32.393 -70.135   0.875  1.00  0.51           O  
ATOM    880  N   TYR A 111     -31.215 -65.119  -1.406  1.00  0.64           N  
ATOM    881  CA  TYR A 111     -30.143 -65.089  -2.395  1.00  0.63           C  
ATOM    882  C   TYR A 111     -29.801 -66.495  -2.872  1.00  0.63           C  
ATOM    883  CB  TYR A 111     -28.895 -64.416  -1.816  1.00  0.57           C  
ATOM    884  O   TYR A 111     -29.263 -67.302  -2.109  1.00  0.58           O  
ATOM    885  CG  TYR A 111     -27.743 -64.335  -2.787  1.00  0.52           C  
ATOM    886  CD1 TYR A 111     -27.771 -63.445  -3.859  1.00  0.47           C  
ATOM    887  CD2 TYR A 111     -26.625 -65.148  -2.637  1.00  0.53           C  
ATOM    888  CE1 TYR A 111     -26.712 -63.368  -4.758  1.00  0.57           C  
ATOM    889  CE2 TYR A 111     -25.561 -65.080  -3.530  1.00  0.59           C  
ATOM    890  OH  TYR A 111     -24.562 -64.116  -5.472  1.00  0.57           O  
ATOM    891  CZ  TYR A 111     -25.613 -64.188  -4.585  1.00  0.47           C  
ATOM    892  N   VAL A 112     -30.270 -66.989  -3.829  1.00  0.63           N  
ATOM    893  CA  VAL A 112     -29.870 -68.128  -4.648  1.00  0.65           C  
ATOM    894  C   VAL A 112     -28.973 -67.656  -5.789  1.00  0.62           C  
ATOM    895  CB  VAL A 112     -31.097 -68.881  -5.210  1.00  0.60           C  
ATOM    896  O   VAL A 112     -29.353 -66.771  -6.560  1.00  0.61           O  
ATOM    897  CG1 VAL A 112     -30.661 -70.139  -5.960  1.00  0.52           C  
ATOM    898  CG2 VAL A 112     -32.067 -69.236  -4.084  1.00  0.52           C  
ATOM    899  N   THR A 113     -27.433 -67.934  -5.696  1.00  0.60           N  
ATOM    900  CA  THR A 113     -26.413 -67.538  -6.660  1.00  0.61           C  
ATOM    901  C   THR A 113     -26.013 -68.718  -7.540  1.00  0.61           C  
ATOM    902  CB  THR A 113     -25.166 -66.973  -5.954  1.00  0.55           C  
ATOM    903  O   THR A 113     -25.949 -69.856  -7.069  1.00  0.58           O  
ATOM    904  CG2 THR A 113     -24.507 -68.031  -5.075  1.00  0.46           C  
ATOM    905  OG1 THR A 113     -24.225 -66.532  -6.940  1.00  0.58           O  
ATOM    906  N   ASP A 114     -25.868 -68.416  -8.780  1.00  0.67           N  
ATOM    907  CA  ASP A 114     -25.248 -69.267  -9.790  1.00  0.68           C  
ATOM    908  C   ASP A 114     -23.792 -68.870 -10.024  1.00  0.67           C  
ATOM    909  CB  ASP A 114     -26.029 -69.198 -11.104  1.00  0.64           C  
ATOM    910  O   ASP A 114     -23.153 -69.356 -10.960  1.00  0.64           O  
ATOM    911  CG  ASP A 114     -27.478 -69.628 -10.956  1.00  0.59           C  
ATOM    912  OD1 ASP A 114     -27.754 -70.595 -10.212  1.00  0.59           O  
ATOM    913  OD2 ASP A 114     -28.351 -68.997 -11.590  1.00  0.65           O  
ATOM    914  N   LEU A 115     -23.235 -67.899  -9.392  1.00  0.59           N  
ATOM    915  CA  LEU A 115     -21.816 -67.566  -9.452  1.00  0.59           C  
ATOM    916  C   LEU A 115     -20.974 -68.651  -8.788  1.00  0.58           C  
ATOM    917  CB  LEU A 115     -21.553 -66.216  -8.778  1.00  0.56           C  
ATOM    918  O   LEU A 115     -21.315 -69.131  -7.705  1.00  0.56           O  
ATOM    919  CG  LEU A 115     -22.099 -64.982  -9.497  1.00  0.53           C  
ATOM    920  CD1 LEU A 115     -21.997 -63.755  -8.596  1.00  0.46           C  
ATOM    921  CD2 LEU A 115     -21.354 -64.752 -10.808  1.00  0.49           C  
ATOM    922  N   HIS A 116     -19.882 -69.422  -9.450  1.00  0.60           N  
ATOM    923  CA  HIS A 116     -18.776 -70.168  -8.859  1.00  0.61           C  
ATOM    924  C   HIS A 116     -17.892 -69.261  -8.009  1.00  0.60           C  
ATOM    925  CB  HIS A 116     -17.941 -70.842  -9.950  1.00  0.57           C  
ATOM    926  O   HIS A 116     -17.348 -68.273  -8.507  1.00  0.58           O  
ATOM    927  CG  HIS A 116     -18.622 -72.009 -10.591  1.00  0.53           C  
ATOM    928  CD2 HIS A 116     -18.816 -72.319 -11.895  1.00  0.46           C  
ATOM    929  ND1 HIS A 116     -19.204 -73.024  -9.863  1.00  0.49           N  
ATOM    930  CE1 HIS A 116     -19.726 -73.910 -10.693  1.00  0.45           C  
ATOM    931  NE2 HIS A 116     -19.505 -73.506 -11.932  1.00  0.44           N  
ATOM    932  N   PHE A 117     -17.909 -69.530  -6.774  1.00  0.53           N  
ATOM    933  CA  PHE A 117     -17.088 -68.896  -5.749  1.00  0.56           C  
ATOM    934  C   PHE A 117     -15.707 -69.538  -5.687  1.00  0.53           C  
ATOM    935  CB  PHE A 117     -17.770 -68.985  -4.380  1.00  0.49           C  
ATOM    936  O   PHE A 117     -15.588 -70.764  -5.644  1.00  0.50           O  
ATOM    937  CG  PHE A 117     -18.995 -68.120  -4.255  1.00  0.47           C  
ATOM    938  CD1 PHE A 117     -18.887 -66.789  -3.873  1.00  0.41           C  
ATOM    939  CD2 PHE A 117     -20.256 -68.639  -4.520  1.00  0.44           C  
ATOM    940  CE1 PHE A 117     -20.019 -65.985  -3.756  1.00  0.43           C  
ATOM    941  CE2 PHE A 117     -21.392 -67.842  -4.405  1.00  0.47           C  
ATOM    942  CZ  PHE A 117     -21.271 -66.516  -4.022  1.00  0.38           C  
ATOM    943  N   PRO A 118     -14.465 -68.810  -5.841  1.00  0.58           N  
ATOM    944  CA  PRO A 118     -14.493 -67.405  -5.427  1.00  0.59           C  
ATOM    945  C   PRO A 118     -15.040 -66.481  -6.512  1.00  0.59           C  
ATOM    946  CB  PRO A 118     -13.022 -67.095  -5.136  1.00  0.55           C  
ATOM    947  O   PRO A 118     -14.602 -66.548  -7.663  1.00  0.57           O  
ATOM    948  CG  PRO A 118     -12.255 -68.121  -5.905  1.00  0.53           C  
ATOM    949  CD  PRO A 118     -13.157 -69.292  -6.169  1.00  0.55           C  
ATOM    950  N   ALA A 119     -16.198 -65.834  -6.503  1.00  0.66           N  
ATOM    951  CA  ALA A 119     -16.816 -64.780  -7.302  1.00  0.66           C  
ATOM    952  C   ALA A 119     -16.477 -63.400  -6.747  1.00  0.66           C  
ATOM    953  CB  ALA A 119     -18.330 -64.971  -7.355  1.00  0.63           C  
ATOM    954  O   ALA A 119     -16.337 -63.230  -5.533  1.00  0.63           O  
ATOM    955  N   GLU A 120     -16.014 -62.507  -7.625  1.00  0.58           N  
ATOM    956  CA  GLU A 120     -15.761 -61.106  -7.303  1.00  0.60           C  
ATOM    957  C   GLU A 120     -17.024 -60.420  -6.792  1.00  0.60           C  
ATOM    958  CB  GLU A 120     -15.216 -60.363  -8.526  1.00  0.57           C  
ATOM    959  O   GLU A 120     -18.119 -60.662  -7.304  1.00  0.59           O  
ATOM    960  CG  GLU A 120     -13.813 -60.789  -8.930  1.00  0.54           C  
ATOM    961  CD  GLU A 120     -13.214 -59.921 -10.025  1.00  0.56           C  
ATOM    962  OE1 GLU A 120     -13.922 -59.032 -10.550  1.00  0.56           O  
ATOM    963  OE2 GLU A 120     -12.027 -60.133 -10.362  1.00  0.51           O  
ATOM    964  N   VAL A 121     -16.960 -59.789  -5.704  1.00  0.65           N  
ATOM    965  CA  VAL A 121     -18.011 -58.991  -5.082  1.00  0.66           C  
ATOM    966  C   VAL A 121     -18.825 -58.279  -6.160  1.00  0.66           C  
ATOM    967  CB  VAL A 121     -17.428 -57.961  -4.088  1.00  0.63           C  
ATOM    968  O   VAL A 121     -20.052 -58.192  -6.064  1.00  0.65           O  
ATOM    969  CG1 VAL A 121     -18.500 -56.964  -3.654  1.00  0.56           C  
ATOM    970  CG2 VAL A 121     -16.831 -58.671  -2.875  1.00  0.57           C  
ATOM    971  N   ARG A 122     -18.077 -57.860  -7.371  1.00  0.63           N  
ATOM    972  CA  ARG A 122     -18.826 -57.295  -8.488  1.00  0.64           C  
ATOM    973  C   ARG A 122     -19.782 -58.324  -9.083  1.00  0.63           C  
ATOM    974  CB  ARG A 122     -17.873 -56.780  -9.569  1.00  0.61           C  
ATOM    975  O   ARG A 122     -20.919 -57.997  -9.427  1.00  0.63           O  
ATOM    976  CG  ARG A 122     -18.575 -56.125 -10.748  1.00  0.58           C  
ATOM    977  CD  ARG A 122     -17.582 -55.615 -11.783  1.00  0.58           C  
ATOM    978  NE  ARG A 122     -18.250 -54.884 -12.856  1.00  0.50           N  
ATOM    979  NH1 ARG A 122     -16.340 -54.580 -14.119  1.00  0.36           N  
ATOM    980  NH2 ARG A 122     -18.349 -53.758 -14.856  1.00  0.30           N  
ATOM    981  CZ  ARG A 122     -17.645 -54.409 -13.941  1.00  0.46           C  
ATOM    982  N   GLU A 123     -19.318 -59.514  -9.214  1.00  0.68           N  
ATOM    983  CA  GLU A 123     -20.144 -60.572  -9.787  1.00  0.69           C  
ATOM    984  C   GLU A 123     -21.314 -60.917  -8.870  1.00  0.68           C  
ATOM    985  CB  GLU A 123     -19.304 -61.823 -10.060  1.00  0.66           C  
ATOM    986  O   GLU A 123     -22.429 -61.154  -9.340  1.00  0.68           O  
ATOM    987  CG  GLU A 123     -18.256 -61.635 -11.148  1.00  0.62           C  
ATOM    988  CD  GLU A 123     -17.396 -62.868 -11.372  1.00  0.62           C  
ATOM    989  OE1 GLU A 123     -16.979 -63.506 -10.379  1.00  0.61           O  
ATOM    990  OE2 GLU A 123     -17.137 -63.199 -12.551  1.00  0.56           O  
ATOM    991  N   VAL A 124     -21.239 -60.769  -7.622  1.00  0.72           N  
ATOM    992  CA  VAL A 124     -22.295 -61.038  -6.651  1.00  0.73           C  
ATOM    993  C   VAL A 124     -23.281 -59.873  -6.624  1.00  0.73           C  
ATOM    994  CB  VAL A 124     -21.718 -61.281  -5.239  1.00  0.70           C  
ATOM    995  O   VAL A 124     -24.497 -60.080  -6.641  1.00  0.72           O  
ATOM    996  CG1 VAL A 124     -22.842 -61.474  -4.222  1.00  0.65           C  
ATOM    997  CG2 VAL A 124     -20.785 -62.491  -5.244  1.00  0.64           C  
ATOM    998  N   ILE A 125     -22.802 -58.643  -6.819  1.00  0.69           N  
ATOM    999  CA  ILE A 125     -23.696 -57.491  -6.829  1.00  0.69           C  
ATOM   1000  C   ILE A 125     -24.455 -57.439  -8.153  1.00  0.69           C  
ATOM   1001  CB  ILE A 125     -22.922 -56.173  -6.602  1.00  0.66           C  
ATOM   1002  O   ILE A 125     -25.660 -57.179  -8.175  1.00  0.69           O  
ATOM   1003  CG1 ILE A 125     -22.375 -56.114  -5.172  1.00  0.60           C  
ATOM   1004  CG2 ILE A 125     -23.816 -54.964  -6.897  1.00  0.60           C  
ATOM   1005  CD1 ILE A 125     -21.386 -54.981  -4.933  1.00  0.56           C  
ATOM   1006  N   GLN A 126     -23.806 -57.793  -9.235  1.00  0.70           N  
ATOM   1007  CA  GLN A 126     -24.493 -57.871 -10.520  1.00  0.71           C  
ATOM   1008  C   GLN A 126     -25.497 -59.020 -10.539  1.00  0.70           C  
ATOM   1009  CB  GLN A 126     -23.485 -58.035 -11.658  1.00  0.68           C  
ATOM   1010  O   GLN A 126     -26.588 -58.889 -11.096  1.00  0.70           O  
ATOM   1011  CG  GLN A 126     -22.805 -56.736 -12.070  1.00  0.64           C  
ATOM   1012  CD  GLN A 126     -21.736 -56.943 -13.127  1.00  0.63           C  
ATOM   1013  NE2 GLN A 126     -21.430 -55.888 -13.874  1.00  0.53           N  
ATOM   1014  OE1 GLN A 126     -21.189 -58.041 -13.269  1.00  0.61           O  
ATOM   1015  N   GLU A 127     -25.173 -60.095  -9.849  1.00  0.67           N  
ATOM   1016  CA  GLU A 127     -26.114 -61.208  -9.771  1.00  0.67           C  
ATOM   1017  C   GLU A 127     -27.330 -60.845  -8.923  1.00  0.66           C  
ATOM   1018  CB  GLU A 127     -25.429 -62.453  -9.202  1.00  0.64           C  
ATOM   1019  O   GLU A 127     -28.465 -61.157  -9.289  1.00  0.65           O  
ATOM   1020  CG  GLU A 127     -26.329 -63.679  -9.144  1.00  0.60           C  
ATOM   1021  CD  GLU A 127     -25.657 -64.887  -8.510  1.00  0.61           C  
ATOM   1022  OE1 GLU A 127     -24.561 -64.735  -7.925  1.00  0.61           O  
ATOM   1023  OE2 GLU A 127     -26.231 -65.995  -8.602  1.00  0.55           O  
ATOM   1024  N   ILE A 128     -27.176 -60.102  -7.947  1.00  0.74           N  
ATOM   1025  CA  ILE A 128     -28.265 -59.660  -7.083  1.00  0.75           C  
ATOM   1026  C   ILE A 128     -29.146 -58.661  -7.831  1.00  0.74           C  
ATOM   1027  CB  ILE A 128     -27.731 -59.030  -5.777  1.00  0.72           C  
ATOM   1028  O   ILE A 128     -30.374 -58.759  -7.795  1.00  0.73           O  
ATOM   1029  CG1 ILE A 128     -27.094 -60.103  -4.888  1.00  0.71           C  
ATOM   1030  CG2 ILE A 128     -28.851 -58.296  -5.034  1.00  0.69           C  
ATOM   1031  CD1 ILE A 128     -26.307 -59.545  -3.710  1.00  0.66           C  
ATOM   1032  N   CYS A 129     -28.522 -57.875  -8.796  1.00  0.69           N  
ATOM   1033  CA  CYS A 129     -29.299 -56.964  -9.631  1.00  0.71           C  
ATOM   1034  C   CYS A 129     -30.070 -57.729 -10.700  1.00  0.68           C  
ATOM   1035  CB  CYS A 129     -28.386 -55.930 -10.289  1.00  0.66           C  
ATOM   1036  O   CYS A 129     -31.228 -57.413 -10.982  1.00  0.67           O  
ATOM   1037  SG  CYS A 129     -27.699 -54.725  -9.133  1.00  0.69           S  
ATOM   1038  N   LEU A 130     -29.449 -58.753 -11.272  1.00  0.64           N  
ATOM   1039  CA  LEU A 130     -30.046 -59.608 -12.293  1.00  0.65           C  
ATOM   1040  C   LEU A 130     -31.152 -60.474 -11.698  1.00  0.63           C  
ATOM   1041  CB  LEU A 130     -28.979 -60.496 -12.939  1.00  0.63           C  
ATOM   1042  O   LEU A 130     -32.199 -60.665 -12.321  1.00  0.63           O  
ATOM   1043  CG  LEU A 130     -28.755 -60.304 -14.439  1.00  0.60           C  
ATOM   1044  CD1 LEU A 130     -27.286 -60.007 -14.723  1.00  0.54           C  
ATOM   1045  CD2 LEU A 130     -29.215 -61.536 -15.211  1.00  0.55           C  
ATOM   1046  N   LYS A 131     -31.054 -60.934 -10.384  1.00  0.68           N  
ATOM   1047  CA  LYS A 131     -31.998 -61.869  -9.779  1.00  0.68           C  
ATOM   1048  C   LYS A 131     -33.142 -61.129  -9.091  1.00  0.67           C  
ATOM   1049  CB  LYS A 131     -31.285 -62.778  -8.776  1.00  0.65           C  
ATOM   1050  O   LYS A 131     -34.220 -61.692  -8.888  1.00  0.65           O  
ATOM   1051  CG  LYS A 131     -30.405 -63.840  -9.420  1.00  0.62           C  
ATOM   1052  CD  LYS A 131     -30.790 -65.239  -8.958  1.00  0.62           C  
ATOM   1053  CE  LYS A 131     -29.958 -66.307  -9.656  1.00  0.54           C  
ATOM   1054  NZ  LYS A 131     -30.572 -67.662  -9.522  1.00  0.49           N  
ATOM   1055  N   THR A 132     -32.913 -59.790  -8.787  1.00  0.69           N  
ATOM   1056  CA  THR A 132     -33.951 -59.069  -8.060  1.00  0.69           C  
ATOM   1057  C   THR A 132     -34.530 -57.945  -8.915  1.00  0.68           C  
ATOM   1058  CB  THR A 132     -33.408 -58.487  -6.742  1.00  0.66           C  
ATOM   1059  O   THR A 132     -35.494 -57.289  -8.517  1.00  0.66           O  
ATOM   1060  CG2 THR A 132     -32.922 -59.593  -5.811  1.00  0.62           C  
ATOM   1061  OG1 THR A 132     -32.316 -57.605  -7.029  1.00  0.69           O  
ATOM   1062  N   GLY A 133     -34.279 -57.908 -10.330  1.00  0.63           N  
ATOM   1063  CA  GLY A 133     -34.770 -56.832 -11.176  1.00  0.62           C  
ATOM   1064  C   GLY A 133     -34.487 -55.453 -10.611  1.00  0.63           C  
ATOM   1065  O   GLY A 133     -35.115 -54.471 -11.013  1.00  0.61           O  
ATOM   1066  N   ILE A 134     -33.537 -55.130  -9.762  1.00  0.67           N  
ATOM   1067  CA  ILE A 134     -33.036 -53.849  -9.278  1.00  0.68           C  
ATOM   1068  C   ILE A 134     -31.883 -53.379 -10.162  1.00  0.67           C  
ATOM   1069  CB  ILE A 134     -32.580 -53.940  -7.805  1.00  0.64           C  
ATOM   1070  O   ILE A 134     -30.960 -54.145 -10.449  1.00  0.65           O  
ATOM   1071  CG1 ILE A 134     -33.776 -54.233  -6.892  1.00  0.57           C  
ATOM   1072  CG2 ILE A 134     -31.869 -52.652  -7.379  1.00  0.58           C  
ATOM   1073  CD1 ILE A 134     -33.394 -54.553  -5.454  1.00  0.56           C  
ATOM   1074  N   GLU A 135     -32.069 -52.222 -10.847  1.00  0.61           N  
ATOM   1075  CA  GLU A 135     -31.055 -51.545 -11.649  1.00  0.62           C  
ATOM   1076  C   GLU A 135     -30.066 -50.790 -10.766  1.00  0.61           C  
ATOM   1077  CB  GLU A 135     -31.710 -50.586 -12.646  1.00  0.59           C  
ATOM   1078  O   GLU A 135     -30.469 -50.072  -9.848  1.00  0.60           O  
ATOM   1079  CG  GLU A 135     -32.398 -51.284 -13.810  1.00  0.57           C  
ATOM   1080  CD  GLU A 135     -33.024 -50.318 -14.804  1.00  0.57           C  
ATOM   1081  OE1 GLU A 135     -32.844 -49.088 -14.650  1.00  0.57           O  
ATOM   1082  OE2 GLU A 135     -33.700 -50.794 -15.743  1.00  0.53           O  
ATOM   1083  N   LEU A 136     -28.721 -51.084 -10.832  1.00  0.62           N  
ATOM   1084  CA  LEU A 136     -27.576 -50.372 -10.276  1.00  0.63           C  
ATOM   1085  C   LEU A 136     -27.460 -48.975 -10.876  1.00  0.62           C  
ATOM   1086  CB  LEU A 136     -26.285 -51.156 -10.525  1.00  0.59           C  
ATOM   1087  O   LEU A 136     -27.462 -48.819 -12.100  1.00  0.61           O  
ATOM   1088  CG  LEU A 136     -25.310 -51.250  -9.350  1.00  0.56           C  
ATOM   1089  CD1 LEU A 136     -25.255 -52.679  -8.820  1.00  0.49           C  
ATOM   1090  CD2 LEU A 136     -23.923 -50.775  -9.766  1.00  0.50           C  
ATOM   1091  N   ALA A 137     -27.671 -47.823 -10.042  1.00  0.62           N  
ATOM   1092  CA  ALA A 137     -27.575 -46.413 -10.410  1.00  0.62           C  
ATOM   1093  C   ALA A 137     -26.204 -46.092 -10.999  1.00  0.61           C  
ATOM   1094  CB  ALA A 137     -27.849 -45.527  -9.197  1.00  0.58           C  
ATOM   1095  O   ALA A 137     -26.076 -45.197 -11.838  1.00  0.58           O  
ATOM   1096  N   ASN A 138     -24.951 -46.747 -10.803  1.00  0.54           N  
ATOM   1097  CA  ASN A 138     -23.604 -46.500 -11.306  1.00  0.56           C  
ATOM   1098  C   ASN A 138     -22.753 -47.767 -11.275  1.00  0.54           C  
ATOM   1099  CB  ASN A 138     -22.927 -45.387 -10.504  1.00  0.52           C  
ATOM   1100  O   ASN A 138     -22.854 -48.565 -10.342  1.00  0.52           O  
ATOM   1101  CG  ASN A 138     -23.371 -44.003 -10.936  1.00  0.50           C  
ATOM   1102  ND2 ASN A 138     -23.148 -43.014 -10.078  1.00  0.43           N  
ATOM   1103  OD1 ASN A 138     -23.910 -43.825 -12.031  1.00  0.50           O  
ATOM   1104  N   ASP A 139     -22.029 -47.986 -12.499  1.00  0.43           N  
ATOM   1105  CA  ASP A 139     -20.985 -48.985 -12.708  1.00  0.45           C  
ATOM   1106  C   ASP A 139     -19.700 -48.596 -11.982  1.00  0.43           C  
ATOM   1107  CB  ASP A 139     -20.710 -49.169 -14.202  1.00  0.40           C  
ATOM   1108  O   ASP A 139     -18.608 -49.011 -12.375  1.00  0.40           O  
ATOM   1109  CG  ASP A 139     -21.853 -49.847 -14.936  1.00  0.38           C  
ATOM   1110  OD1 ASP A 139     -22.750 -50.415 -14.277  1.00  0.41           O  
ATOM   1111  OD2 ASP A 139     -21.856 -49.815 -16.186  1.00  0.43           O  
ATOM   1112  N   TYR A 140     -19.696 -47.566 -10.972  1.00  0.34           N  
ATOM   1113  CA  TYR A 140     -18.430 -47.223 -10.333  1.00  0.38           C  
ATOM   1114  C   TYR A 140     -18.253 -47.990  -9.028  1.00  0.35           C  
ATOM   1115  CB  TYR A 140     -18.352 -45.717 -10.069  1.00  0.31           C  
ATOM   1116  O   TYR A 140     -18.910 -47.687  -8.029  1.00  0.32           O  
ATOM   1117  CG  TYR A 140     -16.943 -45.177 -10.045  1.00  0.30           C  
ATOM   1118  CD1 TYR A 140     -16.246 -45.048  -8.846  1.00  0.24           C  
ATOM   1119  CD2 TYR A 140     -16.306 -44.794 -11.220  1.00  0.24           C  
ATOM   1120  CE1 TYR A 140     -14.947 -44.550  -8.818  1.00  0.21           C  
ATOM   1121  CE2 TYR A 140     -15.008 -44.294 -11.205  1.00  0.23           C  
ATOM   1122  OH  TYR A 140     -13.053 -43.682  -9.980  1.00  0.09           O  
ATOM   1123  CZ  TYR A 140     -14.338 -44.176 -10.001  1.00  0.23           C  
ATOM   1124  N   PHE A 141     -17.904 -49.372  -9.066  1.00  0.49           N  
ATOM   1125  CA  PHE A 141     -17.002 -49.892  -8.045  1.00  0.50           C  
ATOM   1126  C   PHE A 141     -15.728 -49.059  -7.973  1.00  0.49           C  
ATOM   1127  CB  PHE A 141     -16.656 -51.357  -8.328  1.00  0.46           C  
ATOM   1128  O   PHE A 141     -14.870 -49.149  -8.854  1.00  0.46           O  
ATOM   1129  CG  PHE A 141     -17.851 -52.271  -8.342  1.00  0.43           C  
ATOM   1130  CD1 PHE A 141     -18.397 -52.743  -7.155  1.00  0.38           C  
ATOM   1131  CD2 PHE A 141     -18.429 -52.659  -9.544  1.00  0.38           C  
ATOM   1132  CE1 PHE A 141     -19.504 -53.590  -7.166  1.00  0.39           C  
ATOM   1133  CE2 PHE A 141     -19.535 -53.504  -9.563  1.00  0.43           C  
ATOM   1134  CZ  PHE A 141     -20.070 -53.969  -8.373  1.00  0.34           C  
ATOM   1135  N   GLY A 142     -15.437 -47.731  -7.569  1.00  0.39           N  
ATOM   1136  CA  GLY A 142     -14.344 -46.837  -7.223  1.00  0.39           C  
ATOM   1137  C   GLY A 142     -13.030 -47.561  -6.998  1.00  0.39           C  
ATOM   1138  O   GLY A 142     -13.015 -48.695  -6.514  1.00  0.37           O  
ATOM   1139  N   ILE A 143     -11.924 -47.253  -7.873  1.00  0.31           N  
ATOM   1140  CA  ILE A 143     -10.471 -47.351  -7.950  1.00  0.34           C  
ATOM   1141  C   ILE A 143      -9.915 -47.838  -6.613  1.00  0.32           C  
ATOM   1142  CB  ILE A 143      -9.832 -45.998  -8.335  1.00  0.29           C  
ATOM   1143  O   ILE A 143      -9.915 -47.097  -5.628  1.00  0.30           O  
ATOM   1144  CG1 ILE A 143     -10.290 -45.570  -9.734  1.00  0.16           C  
ATOM   1145  CG2 ILE A 143      -8.305 -46.081  -8.260  1.00  0.25           C  
ATOM   1146  CD1 ILE A 143      -9.901 -44.146 -10.104  1.00  0.22           C  
ATOM   1147  N   SER A 144     -10.459 -48.931  -5.955  1.00  0.33           N  
ATOM   1148  CA  SER A 144      -9.955 -49.960  -5.051  1.00  0.38           C  
ATOM   1149  C   SER A 144     -11.073 -50.891  -4.594  1.00  0.34           C  
ATOM   1150  CB  SER A 144      -9.282 -49.322  -3.835  1.00  0.31           C  
ATOM   1151  O   SER A 144     -11.446 -50.891  -3.419  1.00  0.31           O  
ATOM   1152  OG  SER A 144     -10.060 -48.248  -3.335  1.00  0.20           O  
ATOM   1153  N   ALA A 145     -12.212 -50.892  -5.466  1.00  0.38           N  
ATOM   1154  CA  ALA A 145     -13.057 -52.081  -5.548  1.00  0.40           C  
ATOM   1155  C   ALA A 145     -12.296 -53.253  -6.163  1.00  0.39           C  
ATOM   1156  CB  ALA A 145     -14.316 -51.784  -6.358  1.00  0.35           C  
ATOM   1157  O   ALA A 145     -12.124 -53.317  -7.382  1.00  0.37           O  
ATOM   1158  N   MET A 146     -11.057 -53.499  -5.545  1.00  0.32           N  
ATOM   1159  CA  MET A 146     -10.151 -54.591  -5.198  1.00  0.39           C  
ATOM   1160  C   MET A 146     -10.903 -55.915  -5.118  1.00  0.33           C  
ATOM   1161  CB  MET A 146      -9.449 -54.306  -3.870  1.00  0.30           C  
ATOM   1162  O   MET A 146     -11.909 -56.021  -4.414  1.00  0.31           O  
ATOM   1163  CG  MET A 146      -8.358 -53.252  -3.967  1.00  0.30           C  
ATOM   1164  SD  MET A 146      -7.086 -53.434  -2.657  1.00  0.20           S  
ATOM   1165  CE  MET A 146      -7.368 -51.905  -1.722  1.00  0.27           C  
ATOM   1166  N   ARG A 147     -10.917 -56.584  -6.340  1.00  0.54           N  
ATOM   1167  CA  ARG A 147     -10.739 -58.016  -6.555  1.00  0.53           C  
ATOM   1168  C   ARG A 147     -10.831 -58.783  -5.240  1.00  0.54           C  
ATOM   1169  CB  ARG A 147      -9.396 -58.297  -7.232  1.00  0.48           C  
ATOM   1170  O   ARG A 147      -9.809 -59.134  -4.647  1.00  0.51           O  
ATOM   1171  CG  ARG A 147      -9.347 -57.887  -8.696  1.00  0.44           C  
ATOM   1172  CD  ARG A 147      -8.027 -58.278  -9.346  1.00  0.46           C  
ATOM   1173  NE  ARG A 147      -7.969 -57.855 -10.743  1.00  0.38           N  
ATOM   1174  NH1 ARG A 147      -5.856 -58.706 -11.127  1.00  0.28           N  
ATOM   1175  NH2 ARG A 147      -6.991 -57.639 -12.809  1.00  0.24           N  
ATOM   1176  CZ  ARG A 147      -6.938 -58.068 -11.557  1.00  0.34           C  
ATOM   1177  N   TYR A 148     -11.931 -58.528  -4.257  1.00  0.52           N  
ATOM   1178  CA  TYR A 148     -12.244 -59.516  -3.231  1.00  0.54           C  
ATOM   1179  C   TYR A 148     -13.107 -60.636  -3.797  1.00  0.52           C  
ATOM   1180  CB  TYR A 148     -12.957 -58.854  -2.048  1.00  0.49           C  
ATOM   1181  O   TYR A 148     -14.212 -60.390  -4.287  1.00  0.50           O  
ATOM   1182  CG  TYR A 148     -12.121 -57.818  -1.336  1.00  0.47           C  
ATOM   1183  CD1 TYR A 148     -11.073 -58.196  -0.499  1.00  0.41           C  
ATOM   1184  CD2 TYR A 148     -12.376 -56.461  -1.500  1.00  0.41           C  
ATOM   1185  CE1 TYR A 148     -10.301 -57.245   0.160  1.00  0.42           C  
ATOM   1186  CE2 TYR A 148     -11.610 -55.502  -0.846  1.00  0.47           C  
ATOM   1187  OH  TYR A 148      -9.815 -54.957   0.630  1.00  0.38           O  
ATOM   1188  CZ  TYR A 148     -10.576 -55.903  -0.020  1.00  0.35           C  
ATOM   1189  N   HIS A 149     -12.432 -61.771  -4.128  1.00  0.56           N  
ATOM   1190  CA  HIS A 149     -13.067 -63.047  -4.437  1.00  0.59           C  
ATOM   1191  C   HIS A 149     -13.771 -63.623  -3.213  1.00  0.56           C  
ATOM   1192  CB  HIS A 149     -12.035 -64.044  -4.967  1.00  0.54           C  
ATOM   1193  O   HIS A 149     -13.192 -63.673  -2.125  1.00  0.54           O  
ATOM   1194  CG  HIS A 149     -11.578 -63.752  -6.360  1.00  0.53           C  
ATOM   1195  CD2 HIS A 149     -11.932 -64.302  -7.546  1.00  0.46           C  
ATOM   1196  ND1 HIS A 149     -10.638 -62.786  -6.648  1.00  0.42           N  
ATOM   1197  CE1 HIS A 149     -10.434 -62.754  -7.955  1.00  0.44           C  
ATOM   1198  NE2 HIS A 149     -11.207 -63.665  -8.522  1.00  0.41           N  
ATOM   1199  N   ILE A 150     -15.114 -63.594  -3.161  1.00  0.59           N  
ATOM   1200  CA  ILE A 150     -15.923 -64.449  -2.299  1.00  0.61           C  
ATOM   1201  C   ILE A 150     -15.751 -65.909  -2.713  1.00  0.60           C  
ATOM   1202  CB  ILE A 150     -17.415 -64.050  -2.347  1.00  0.57           C  
ATOM   1203  O   ILE A 150     -16.142 -66.298  -3.816  1.00  0.58           O  
ATOM   1204  CG1 ILE A 150     -17.585 -62.572  -1.978  1.00  0.49           C  
ATOM   1205  CG2 ILE A 150     -18.243 -64.945  -1.421  1.00  0.50           C  
ATOM   1206  CD1 ILE A 150     -19.027 -62.087  -2.013  1.00  0.47           C  
ATOM   1207  N   GLU A 151     -14.797 -66.538  -1.948  1.00  0.57           N  
ATOM   1208  CA  GLU A 151     -14.429 -67.928  -2.197  1.00  0.57           C  
ATOM   1209  C   GLU A 151     -15.646 -68.845  -2.110  1.00  0.57           C  
ATOM   1210  CB  GLU A 151     -13.353 -68.386  -1.209  1.00  0.54           C  
ATOM   1211  O   GLU A 151     -15.780 -69.783  -2.898  1.00  0.55           O  
ATOM   1212  CG  GLU A 151     -11.969 -67.827  -1.503  1.00  0.52           C  
ATOM   1213  CD  GLU A 151     -10.862 -68.526  -0.730  1.00  0.54           C  
ATOM   1214  OE1 GLU A 151     -11.171 -69.312   0.195  1.00  0.53           O  
ATOM   1215  OE2 GLU A 151      -9.677 -68.286  -1.052  1.00  0.48           O  
ATOM   1216  N   GLN A 152     -16.769 -68.868  -1.287  1.00  0.56           N  
ATOM   1217  CA  GLN A 152     -17.912 -69.717  -0.968  1.00  0.56           C  
ATOM   1218  C   GLN A 152     -18.965 -68.947  -0.176  1.00  0.56           C  
ATOM   1219  CB  GLN A 152     -17.464 -70.951  -0.184  1.00  0.52           C  
ATOM   1220  O   GLN A 152     -18.629 -68.136   0.690  1.00  0.54           O  
ATOM   1221  CG  GLN A 152     -17.504 -72.241  -0.992  1.00  0.49           C  
ATOM   1222  CD  GLN A 152     -17.040 -73.446  -0.196  1.00  0.52           C  
ATOM   1223  NE2 GLN A 152     -17.069 -74.618  -0.822  1.00  0.39           N  
ATOM   1224  OE1 GLN A 152     -16.657 -73.326   0.972  1.00  0.52           O  
ATOM   1225  N   VAL A 153     -20.092 -68.911  -0.509  1.00  0.61           N  
ATOM   1226  CA  VAL A 153     -21.288 -68.714   0.304  1.00  0.62           C  
ATOM   1227  C   VAL A 153     -21.385 -69.816   1.357  1.00  0.61           C  
ATOM   1228  CB  VAL A 153     -22.567 -68.692  -0.563  1.00  0.57           C  
ATOM   1229  O   VAL A 153     -21.304 -71.003   1.031  1.00  0.59           O  
ATOM   1230  CG1 VAL A 153     -23.792 -68.369   0.290  1.00  0.50           C  
ATOM   1231  CG2 VAL A 153     -22.421 -67.683  -1.700  1.00  0.50           C  
ATOM   1232  N   PRO A 154     -21.136 -69.290   2.597  1.00  0.57           N  
ATOM   1233  CA  PRO A 154     -21.300 -70.284   3.660  1.00  0.57           C  
ATOM   1234  C   PRO A 154     -22.531 -71.165   3.461  1.00  0.58           C  
ATOM   1235  CB  PRO A 154     -21.439 -69.429   4.923  1.00  0.55           C  
ATOM   1236  O   PRO A 154     -23.632 -70.653   3.245  1.00  0.57           O  
ATOM   1237  CG  PRO A 154     -21.184 -68.029   4.467  1.00  0.54           C  
ATOM   1238  CD  PRO A 154     -21.206 -68.005   2.965  1.00  0.54           C  
ATOM   1239  N   GLU A 155     -22.395 -72.388   3.013  1.00  0.46           N  
ATOM   1240  CA  GLU A 155     -23.344 -73.490   3.143  1.00  0.47           C  
ATOM   1241  C   GLU A 155     -23.977 -73.511   4.531  1.00  0.47           C  
ATOM   1242  CB  GLU A 155     -22.656 -74.828   2.858  1.00  0.43           C  
ATOM   1243  O   GLU A 155     -23.281 -73.677   5.535  1.00  0.45           O  
ATOM   1244  CG  GLU A 155     -22.589 -75.182   1.380  1.00  0.42           C  
ATOM   1245  CD  GLU A 155     -21.941 -76.532   1.115  1.00  0.47           C  
ATOM   1246  OE1 GLU A 155     -21.512 -77.199   2.083  1.00  0.49           O  
ATOM   1247  OE2 GLU A 155     -21.862 -76.925  -0.070  1.00  0.42           O  
ATOM   1248  N   GLY A 156     -25.196 -72.946   4.760  1.00  0.42           N  
ATOM   1249  CA  GLY A 156     -26.102 -73.123   5.883  1.00  0.43           C  
ATOM   1250  C   GLY A 156     -26.576 -71.811   6.479  1.00  0.42           C  
ATOM   1251  O   GLY A 156     -27.392 -71.802   7.403  1.00  0.39           O  
ATOM   1252  N   LYS A 157     -26.404 -70.683   5.885  1.00  0.47           N  
ATOM   1253  CA  LYS A 157     -27.101 -69.425   6.131  1.00  0.48           C  
ATOM   1254  C   LYS A 157     -27.695 -68.863   4.842  1.00  0.48           C  
ATOM   1255  CB  LYS A 157     -26.156 -68.401   6.762  1.00  0.44           C  
ATOM   1256  O   LYS A 157     -26.960 -68.457   3.940  1.00  0.46           O  
ATOM   1257  CG  LYS A 157     -25.895 -68.630   8.243  1.00  0.42           C  
ATOM   1258  CD  LYS A 157     -25.242 -67.415   8.890  1.00  0.46           C  
ATOM   1259  CE  LYS A 157     -24.939 -67.659  10.362  1.00  0.37           C  
ATOM   1260  NZ  LYS A 157     -24.297 -66.471  11.001  1.00  0.35           N  
ATOM   1261  N   LYS A 158     -28.933 -69.450   4.542  1.00  0.50           N  
ATOM   1262  CA  LYS A 158     -29.820 -68.784   3.591  1.00  0.49           C  
ATOM   1263  C   LYS A 158     -29.763 -67.268   3.755  1.00  0.51           C  
ATOM   1264  CB  LYS A 158     -31.258 -69.277   3.763  1.00  0.45           C  
ATOM   1265  O   LYS A 158     -30.325 -66.720   4.706  1.00  0.48           O  
ATOM   1266  CG  LYS A 158     -31.472 -70.722   3.337  1.00  0.41           C  
ATOM   1267  CD  LYS A 158     -32.945 -71.108   3.392  1.00  0.45           C  
ATOM   1268  CE  LYS A 158     -33.157 -72.564   2.999  1.00  0.33           C  
ATOM   1269  NZ  LYS A 158     -34.603 -72.936   3.014  1.00  0.32           N  
ATOM   1270  N   LEU A 159     -28.805 -66.510   3.198  1.00  0.64           N  
ATOM   1271  CA  LEU A 159     -28.645 -65.071   3.020  1.00  0.65           C  
ATOM   1272  C   LEU A 159     -29.659 -64.531   2.017  1.00  0.65           C  
ATOM   1273  CB  LEU A 159     -27.224 -64.744   2.554  1.00  0.62           C  
ATOM   1274  O   LEU A 159     -29.902 -65.151   0.979  1.00  0.65           O  
ATOM   1275  CG  LEU A 159     -26.097 -65.066   3.536  1.00  0.58           C  
ATOM   1276  CD1 LEU A 159     -24.743 -64.973   2.839  1.00  0.52           C  
ATOM   1277  CD2 LEU A 159     -26.151 -64.129   4.738  1.00  0.54           C  
ATOM   1278  N   SER A 160     -30.448 -63.672   2.337  1.00  0.63           N  
ATOM   1279  CA  SER A 160     -31.303 -62.886   1.454  1.00  0.65           C  
ATOM   1280  C   SER A 160     -30.478 -61.984   0.542  1.00  0.64           C  
ATOM   1281  CB  SER A 160     -32.284 -62.041   2.268  1.00  0.61           C  
ATOM   1282  O   SER A 160     -29.305 -61.721   0.818  1.00  0.63           O  
ATOM   1283  OG  SER A 160     -31.607 -60.992   2.939  1.00  0.60           O  
ATOM   1284  N   PHE A 161     -31.028 -61.834  -0.707  1.00  0.73           N  
ATOM   1285  CA  PHE A 161     -30.379 -60.909  -1.628  1.00  0.74           C  
ATOM   1286  C   PHE A 161     -29.920 -59.652  -0.899  1.00  0.73           C  
ATOM   1287  CB  PHE A 161     -31.325 -60.536  -2.774  1.00  0.71           C  
ATOM   1288  O   PHE A 161     -28.832 -59.136  -1.163  1.00  0.71           O  
ATOM   1289  CG  PHE A 161     -31.531 -61.640  -3.775  1.00  0.68           C  
ATOM   1290  CD1 PHE A 161     -30.558 -61.927  -4.725  1.00  0.65           C  
ATOM   1291  CD2 PHE A 161     -32.698 -62.392  -3.765  1.00  0.67           C  
ATOM   1292  CE1 PHE A 161     -30.747 -62.949  -5.652  1.00  0.66           C  
ATOM   1293  CE2 PHE A 161     -32.894 -63.415  -4.689  1.00  0.67           C  
ATOM   1294  CZ  PHE A 161     -31.917 -63.691  -5.632  1.00  0.58           C  
ATOM   1295  N   ARG A 162     -30.685 -59.251   0.025  1.00  0.68           N  
ATOM   1296  CA  ARG A 162     -30.297 -58.105   0.841  1.00  0.69           C  
ATOM   1297  C   ARG A 162     -29.114 -58.449   1.740  1.00  0.67           C  
ATOM   1298  CB  ARG A 162     -31.477 -57.626   1.690  1.00  0.65           C  
ATOM   1299  O   ARG A 162     -28.173 -57.662   1.864  1.00  0.64           O  
ATOM   1300  CG  ARG A 162     -31.167 -56.405   2.541  1.00  0.60           C  
ATOM   1301  CD  ARG A 162     -32.349 -56.014   3.418  1.00  0.60           C  
ATOM   1302  NE  ARG A 162     -31.986 -54.978   4.380  1.00  0.48           N  
ATOM   1303  NH1 ARG A 162     -33.988 -55.056   5.531  1.00  0.39           N  
ATOM   1304  NH2 ARG A 162     -32.343 -53.598   6.182  1.00  0.35           N  
ATOM   1305  CZ  ARG A 162     -32.773 -54.547   5.362  1.00  0.54           C  
ATOM   1306  N   ASP A 163     -29.110 -59.635   2.373  1.00  0.72           N  
ATOM   1307  CA  ASP A 163     -28.002 -60.071   3.218  1.00  0.73           C  
ATOM   1308  C   ASP A 163     -26.736 -60.291   2.394  1.00  0.72           C  
ATOM   1309  CB  ASP A 163     -28.371 -61.352   3.968  1.00  0.70           C  
ATOM   1310  O   ASP A 163     -25.639 -59.928   2.822  1.00  0.70           O  
ATOM   1311  CG  ASP A 163     -29.507 -61.155   4.957  1.00  0.66           C  
ATOM   1312  OD1 ASP A 163     -29.658 -60.038   5.498  1.00  0.67           O  
ATOM   1313  OD2 ASP A 163     -30.257 -62.126   5.199  1.00  0.69           O  
ATOM   1314  N   MET A 164     -26.980 -60.729   1.213  1.00  0.70           N  
ATOM   1315  CA  MET A 164     -25.876 -60.887   0.270  1.00  0.71           C  
ATOM   1316  C   MET A 164     -25.361 -59.529  -0.196  1.00  0.70           C  
ATOM   1317  CB  MET A 164     -26.312 -61.723  -0.934  1.00  0.67           C  
ATOM   1318  O   MET A 164     -24.153 -59.285  -0.197  1.00  0.68           O  
ATOM   1319  CG  MET A 164     -25.180 -62.053  -1.893  1.00  0.62           C  
ATOM   1320  SD  MET A 164     -23.886 -63.100  -1.119  1.00  0.58           S  
ATOM   1321  CE  MET A 164     -22.755 -63.301  -2.524  1.00  0.51           C  
ATOM   1322  N   LEU A 165     -26.201 -58.685  -0.378  1.00  0.74           N  
ATOM   1323  CA  LEU A 165     -25.819 -57.344  -0.808  1.00  0.75           C  
ATOM   1324  C   LEU A 165     -25.188 -56.564   0.341  1.00  0.74           C  
ATOM   1325  CB  LEU A 165     -27.036 -56.586  -1.346  1.00  0.72           C  
ATOM   1326  O   LEU A 165     -24.171 -55.893   0.157  1.00  0.72           O  
ATOM   1327  CG  LEU A 165     -26.771 -55.188  -1.906  1.00  0.68           C  
ATOM   1328  CD1 LEU A 165     -25.814 -55.264  -3.091  1.00  0.64           C  
ATOM   1329  CD2 LEU A 165     -28.079 -54.516  -2.310  1.00  0.65           C  
ATOM   1330  N   SER A 166     -25.628 -56.958   1.528  1.00  0.71           N  
ATOM   1331  CA  SER A 166     -25.047 -56.385   2.738  1.00  0.71           C  
ATOM   1332  C   SER A 166     -23.648 -56.933   2.993  1.00  0.70           C  
ATOM   1333  CB  SER A 166     -25.942 -56.664   3.946  1.00  0.68           C  
ATOM   1334  O   SER A 166     -22.745 -56.189   3.382  1.00  0.67           O  
ATOM   1335  OG  SER A 166     -25.465 -55.982   5.093  1.00  0.63           O  
ATOM   1336  N   ALA A 167     -23.585 -58.071   2.656  1.00  0.70           N  
ATOM   1337  CA  ALA A 167     -22.283 -58.716   2.810  1.00  0.70           C  
ATOM   1338  C   ALA A 167     -21.295 -58.211   1.762  1.00  0.69           C  
ATOM   1339  CB  ALA A 167     -22.426 -60.233   2.715  1.00  0.67           C  
ATOM   1340  O   ALA A 167     -20.118 -57.995   2.063  1.00  0.67           O  
ATOM   1341  N   MET A 168     -21.710 -57.911   0.669  1.00  0.71           N  
ATOM   1342  CA  MET A 168     -20.880 -57.383  -0.409  1.00  0.71           C  
ATOM   1343  C   MET A 168     -20.516 -55.925  -0.152  1.00  0.70           C  
ATOM   1344  CB  MET A 168     -21.597 -57.514  -1.754  1.00  0.68           C  
ATOM   1345  O   MET A 168     -19.360 -55.531  -0.314  1.00  0.68           O  
ATOM   1346  CG  MET A 168     -21.834 -58.952  -2.185  1.00  0.63           C  
ATOM   1347  SD  MET A 168     -20.286 -59.937  -2.229  1.00  0.52           S  
ATOM   1348  CE  MET A 168     -20.413 -60.803  -0.639  1.00  0.49           C  
ATOM   1349  N   THR A 169     -21.428 -55.174   0.344  1.00  0.72           N  
ATOM   1350  CA  THR A 169     -21.159 -53.755   0.552  1.00  0.72           C  
ATOM   1351  C   THR A 169     -20.370 -53.537   1.839  1.00  0.71           C  
ATOM   1352  CB  THR A 169     -22.465 -52.940   0.603  1.00  0.69           C  
ATOM   1353  O   THR A 169     -19.593 -52.585   1.944  1.00  0.68           O  
ATOM   1354  CG2 THR A 169     -23.183 -52.968  -0.743  1.00  0.63           C  
ATOM   1355  OG1 THR A 169     -23.328 -53.494   1.603  1.00  0.70           O  
ATOM   1356  N   GLN A 170     -20.417 -54.600   2.677  1.00  0.68           N  
ATOM   1357  CA  GLN A 170     -19.574 -54.577   3.868  1.00  0.68           C  
ATOM   1358  C   GLN A 170     -18.135 -54.957   3.532  1.00  0.67           C  
ATOM   1359  CB  GLN A 170     -20.130 -55.518   4.938  1.00  0.65           C  
ATOM   1360  O   GLN A 170     -17.194 -54.450   4.146  1.00  0.64           O  
ATOM   1361  CG  GLN A 170     -21.323 -54.952   5.696  1.00  0.60           C  
ATOM   1362  CD  GLN A 170     -21.931 -55.950   6.664  1.00  0.60           C  
ATOM   1363  NE2 GLN A 170     -23.076 -55.598   7.237  1.00  0.47           N  
ATOM   1364  OE1 GLN A 170     -21.376 -57.029   6.893  1.00  0.59           O  
ATOM   1365  N   MET A 171     -17.985 -55.706   2.426  1.00  0.65           N  
ATOM   1366  CA  MET A 171     -16.650 -56.144   2.028  1.00  0.67           C  
ATOM   1367  C   MET A 171     -15.894 -55.018   1.331  1.00  0.64           C  
ATOM   1368  CB  MET A 171     -16.735 -57.364   1.110  1.00  0.63           C  
ATOM   1369  O   MET A 171     -14.685 -54.868   1.518  1.00  0.62           O  
ATOM   1370  CG  MET A 171     -16.970 -58.672   1.848  1.00  0.60           C  
ATOM   1371  SD  MET A 171     -16.994 -60.121   0.722  1.00  0.52           S  
ATOM   1372  CE  MET A 171     -15.257 -60.147   0.197  1.00  0.48           C  
ATOM   1373  N   ILE A 172     -16.565 -54.156   0.668  1.00  0.64           N  
ATOM   1374  CA  ILE A 172     -15.937 -53.073  -0.081  1.00  0.64           C  
ATOM   1375  C   ILE A 172     -16.240 -51.736   0.592  1.00  0.63           C  
ATOM   1376  CB  ILE A 172     -16.413 -53.052  -1.551  1.00  0.62           C  
ATOM   1377  O   ILE A 172     -15.890 -50.676   0.067  1.00  0.61           O  
ATOM   1378  CG1 ILE A 172     -17.934 -52.874  -1.618  1.00  0.56           C  
ATOM   1379  CG2 ILE A 172     -15.978 -54.329  -2.277  1.00  0.57           C  
ATOM   1380  CD1 ILE A 172     -18.477 -52.718  -3.032  1.00  0.54           C  
ATOM   1381  N   GLY A 173     -16.459 -51.729   1.901  1.00  0.58           N  
ATOM   1382  CA  GLY A 173     -16.645 -50.497   2.652  1.00  0.56           C  
ATOM   1383  C   GLY A 173     -17.576 -49.515   1.967  1.00  0.58           C  
ATOM   1384  O   GLY A 173     -17.569 -48.323   2.280  1.00  0.56           O  
ATOM   1385  N   MET A 174     -18.522 -49.914   1.109  1.00  0.63           N  
ATOM   1386  CA  MET A 174     -19.511 -49.058   0.462  1.00  0.65           C  
ATOM   1387  C   MET A 174     -20.921 -49.410   0.924  1.00  0.63           C  
ATOM   1388  CB  MET A 174     -19.415 -49.178  -1.060  1.00  0.61           C  
ATOM   1389  O   MET A 174     -21.169 -50.528   1.379  1.00  0.61           O  
ATOM   1390  CG  MET A 174     -18.067 -48.757  -1.623  1.00  0.58           C  
ATOM   1391  SD  MET A 174     -18.007 -48.863  -3.454  1.00  0.50           S  
ATOM   1392  CE  MET A 174     -16.551 -47.833  -3.787  1.00  0.45           C  
ATOM   1393  N   SER A 175     -21.868 -48.629   1.253  1.00  0.65           N  
ATOM   1394  CA  SER A 175     -23.277 -48.781   1.598  1.00  0.66           C  
ATOM   1395  C   SER A 175     -24.156 -48.773   0.352  1.00  0.66           C  
ATOM   1396  CB  SER A 175     -23.719 -47.669   2.551  1.00  0.63           C  
ATOM   1397  O   SER A 175     -23.853 -48.083  -0.623  1.00  0.64           O  
ATOM   1398  OG  SER A 175     -22.929 -47.672   3.728  1.00  0.59           O  
ATOM   1399  N   CYS A 176     -25.049 -49.661   0.115  1.00  0.67           N  
ATOM   1400  CA  CYS A 176     -26.020 -49.898  -0.947  1.00  0.68           C  
ATOM   1401  C   CYS A 176     -27.395 -49.371  -0.556  1.00  0.67           C  
ATOM   1402  CB  CYS A 176     -26.108 -51.389  -1.270  1.00  0.64           C  
ATOM   1403  O   CYS A 176     -27.930 -49.736   0.492  1.00  0.64           O  
ATOM   1404  SG  CYS A 176     -27.225 -51.773  -2.637  1.00  0.70           S  
ATOM   1405  N   PHE A 177     -27.925 -48.310  -1.043  1.00  0.68           N  
ATOM   1406  CA  PHE A 177     -29.259 -47.734  -0.919  1.00  0.69           C  
ATOM   1407  C   PHE A 177     -29.862 -47.466  -2.293  1.00  0.69           C  
ATOM   1408  CB  PHE A 177     -29.212 -46.437  -0.104  1.00  0.65           C  
ATOM   1409  O   PHE A 177     -29.160 -47.515  -3.305  1.00  0.65           O  
ATOM   1410  CG  PHE A 177     -28.292 -45.393  -0.677  1.00  0.60           C  
ATOM   1411  CD1 PHE A 177     -26.938 -45.394  -0.365  1.00  0.55           C  
ATOM   1412  CD2 PHE A 177     -28.782 -44.410  -1.527  1.00  0.56           C  
ATOM   1413  CE1 PHE A 177     -26.084 -44.428  -0.894  1.00  0.50           C  
ATOM   1414  CE2 PHE A 177     -27.935 -43.442  -2.059  1.00  0.53           C  
ATOM   1415  CZ  PHE A 177     -26.587 -43.452  -1.740  1.00  0.47           C  
ATOM   1416  N   PHE A 178     -31.068 -47.305  -2.555  1.00  0.69           N  
ATOM   1417  CA  PHE A 178     -31.783 -46.886  -3.755  1.00  0.69           C  
ATOM   1418  C   PHE A 178     -31.878 -45.367  -3.825  1.00  0.68           C  
ATOM   1419  CB  PHE A 178     -33.186 -47.502  -3.789  1.00  0.66           C  
ATOM   1420  O   PHE A 178     -32.348 -44.724  -2.884  1.00  0.65           O  
ATOM   1421  CG  PHE A 178     -33.202 -48.952  -4.192  1.00  0.62           C  
ATOM   1422  CD1 PHE A 178     -33.508 -49.322  -5.495  1.00  0.59           C  
ATOM   1423  CD2 PHE A 178     -32.912 -49.945  -3.265  1.00  0.60           C  
ATOM   1424  CE1 PHE A 178     -33.524 -50.663  -5.871  1.00  0.59           C  
ATOM   1425  CE2 PHE A 178     -32.926 -51.287  -3.633  1.00  0.60           C  
ATOM   1426  CZ  PHE A 178     -33.233 -51.645  -4.936  1.00  0.54           C  
ATOM   1427  N   ASN A 179     -31.170 -44.763  -4.830  1.00  0.65           N  
ATOM   1428  CA  ASN A 179     -31.225 -43.334  -5.119  1.00  0.65           C  
ATOM   1429  C   ASN A 179     -32.636 -42.892  -5.498  1.00  0.66           C  
ATOM   1430  CB  ASN A 179     -30.239 -42.973  -6.231  1.00  0.63           C  
ATOM   1431  O   ASN A 179     -33.537 -43.723  -5.628  1.00  0.64           O  
ATOM   1432  CG  ASN A 179     -30.631 -43.560  -7.573  1.00  0.58           C  
ATOM   1433  ND2 ASN A 179     -29.680 -43.613  -8.498  1.00  0.63           N  
ATOM   1434  OD1 ASN A 179     -31.780 -43.961  -7.776  1.00  0.63           O  
ATOM   1435  N   ARG A 180     -32.893 -41.743  -5.549  1.00  0.61           N  
ATOM   1436  CA  ARG A 180     -34.179 -41.104  -5.806  1.00  0.62           C  
ATOM   1437  C   ARG A 180     -34.781 -41.592  -7.119  1.00  0.61           C  
ATOM   1438  CB  ARG A 180     -34.027 -39.581  -5.834  1.00  0.59           C  
ATOM   1439  O   ARG A 180     -35.983 -41.447  -7.349  1.00  0.60           O  
ATOM   1440  CG  ARG A 180     -33.678 -38.973  -4.485  1.00  0.56           C  
ATOM   1441  CD  ARG A 180     -33.725 -37.451  -4.524  1.00  0.56           C  
ATOM   1442  NE  ARG A 180     -33.450 -36.870  -3.213  1.00  0.49           N  
ATOM   1443  NH1 ARG A 180     -33.800 -34.686  -3.878  1.00  0.34           N  
ATOM   1444  NH2 ARG A 180     -33.223 -35.149  -1.709  1.00  0.29           N  
ATOM   1445  CZ  ARG A 180     -33.492 -35.570  -2.936  1.00  0.46           C  
ATOM   1446  N   GLU A 181     -33.935 -42.166  -7.931  1.00  0.59           N  
ATOM   1447  CA  GLU A 181     -34.441 -42.738  -9.176  1.00  0.58           C  
ATOM   1448  C   GLU A 181     -34.757 -44.222  -9.012  1.00  0.58           C  
ATOM   1449  CB  GLU A 181     -33.432 -42.537 -10.309  1.00  0.57           C  
ATOM   1450  O   GLU A 181     -35.025 -44.917  -9.995  1.00  0.58           O  
ATOM   1451  CG  GLU A 181     -33.212 -41.079 -10.686  1.00  0.56           C  
ATOM   1452  CD  GLU A 181     -31.749 -40.732 -10.912  1.00  0.56           C  
ATOM   1453  OE1 GLU A 181     -30.897 -41.649 -10.890  1.00  0.55           O  
ATOM   1454  OE2 GLU A 181     -31.453 -39.533 -11.113  1.00  0.51           O  
ATOM   1455  N   GLY A 182     -35.007 -44.617  -7.915  1.00  0.62           N  
ATOM   1456  CA  GLY A 182     -35.397 -46.011  -7.777  1.00  0.62           C  
ATOM   1457  C   GLY A 182     -34.332 -46.979  -8.255  1.00  0.62           C  
ATOM   1458  O   GLY A 182     -34.570 -48.187  -8.326  1.00  0.61           O  
ATOM   1459  N   LYS A 183     -33.168 -46.520  -8.508  1.00  0.72           N  
ATOM   1460  CA  LYS A 183     -32.073 -47.402  -8.902  1.00  0.72           C  
ATOM   1461  C   LYS A 183     -31.110 -47.635  -7.742  1.00  0.72           C  
ATOM   1462  CB  LYS A 183     -31.320 -46.821 -10.100  1.00  0.69           C  
ATOM   1463  O   LYS A 183     -30.863 -46.731  -6.942  1.00  0.71           O  
ATOM   1464  CG  LYS A 183     -32.196 -46.565 -11.317  1.00  0.66           C  
ATOM   1465  CD  LYS A 183     -31.380 -46.041 -12.492  1.00  0.65           C  
ATOM   1466  CE  LYS A 183     -32.255 -45.794 -13.714  1.00  0.58           C  
ATOM   1467  NZ  LYS A 183     -31.442 -45.415 -14.909  1.00  0.54           N  
ATOM   1468  N   MET A 184     -30.732 -48.949  -7.414  1.00  0.71           N  
ATOM   1469  CA  MET A 184     -29.799 -49.390  -6.381  1.00  0.71           C  
ATOM   1470  C   MET A 184     -28.404 -48.828  -6.630  1.00  0.70           C  
ATOM   1471  CB  MET A 184     -29.745 -50.918  -6.322  1.00  0.67           C  
ATOM   1472  O   MET A 184     -27.854 -48.982  -7.722  1.00  0.67           O  
ATOM   1473  CG  MET A 184     -28.950 -51.458  -5.144  1.00  0.63           C  
ATOM   1474  SD  MET A 184     -29.031 -53.287  -5.021  1.00  0.65           S  
ATOM   1475  CE  MET A 184     -27.939 -53.749  -6.394  1.00  0.52           C  
ATOM   1476  N   GLU A 185     -27.985 -48.005  -5.893  1.00  0.71           N  
ATOM   1477  CA  GLU A 185     -26.687 -47.339  -5.948  1.00  0.71           C  
ATOM   1478  C   GLU A 185     -25.810 -47.742  -4.766  1.00  0.71           C  
ATOM   1479  CB  GLU A 185     -26.864 -45.819  -5.978  1.00  0.69           C  
ATOM   1480  O   GLU A 185     -26.250 -47.697  -3.616  1.00  0.68           O  
ATOM   1481  CG  GLU A 185     -25.575 -45.055  -6.248  1.00  0.65           C  
ATOM   1482  CD  GLU A 185     -25.782 -43.554  -6.372  1.00  0.63           C  
ATOM   1483  OE1 GLU A 185     -26.949 -43.100  -6.374  1.00  0.61           O  
ATOM   1484  OE2 GLU A 185     -24.769 -42.826  -6.470  1.00  0.58           O  
ATOM   1485  N   ILE A 186     -24.662 -48.479  -4.878  1.00  0.66           N  
ATOM   1486  CA  ILE A 186     -23.580 -48.793  -3.951  1.00  0.66           C  
ATOM   1487  C   ILE A 186     -22.555 -47.661  -3.952  1.00  0.65           C  
ATOM   1488  CB  ILE A 186     -22.899 -50.133  -4.310  1.00  0.63           C  
ATOM   1489  O   ILE A 186     -21.924 -47.388  -4.976  1.00  0.62           O  
ATOM   1490  CG1 ILE A 186     -23.925 -51.272  -4.300  1.00  0.56           C  
ATOM   1491  CG2 ILE A 186     -21.745 -50.427  -3.347  1.00  0.57           C  
ATOM   1492  CD1 ILE A 186     -23.365 -52.613  -4.753  1.00  0.54           C  
ATOM   1493  N   ARG A 187     -22.627 -46.889  -3.123  1.00  0.66           N  
ATOM   1494  CA  ARG A 187     -21.897 -45.631  -3.003  1.00  0.66           C  
ATOM   1495  C   ARG A 187     -21.082 -45.591  -1.715  1.00  0.65           C  
ATOM   1496  CB  ARG A 187     -22.860 -44.443  -3.051  1.00  0.63           C  
ATOM   1497  O   ARG A 187     -21.562 -46.008  -0.658  1.00  0.62           O  
ATOM   1498  CG  ARG A 187     -22.173 -43.100  -3.238  1.00  0.60           C  
ATOM   1499  CD  ARG A 187     -23.179 -41.963  -3.352  1.00  0.60           C  
ATOM   1500  NE  ARG A 187     -22.663 -40.867  -4.166  1.00  0.53           N  
ATOM   1501  NH1 ARG A 187     -24.609 -39.624  -4.095  1.00  0.39           N  
ATOM   1502  NH2 ARG A 187     -22.787 -38.844  -5.247  1.00  0.34           N  
ATOM   1503  CZ  ARG A 187     -23.354 -39.781  -4.501  1.00  0.52           C  
ATOM   1504  N   ASP A 188     -19.678 -45.273  -1.777  1.00  0.61           N  
ATOM   1505  CA  ASP A 188     -18.809 -44.775  -0.715  1.00  0.62           C  
ATOM   1506  C   ASP A 188     -19.292 -43.421  -0.200  1.00  0.61           C  
ATOM   1507  CB  ASP A 188     -17.366 -44.665  -1.211  1.00  0.59           C  
ATOM   1508  O   ASP A 188     -20.093 -42.752  -0.855  1.00  0.59           O  
ATOM   1509  CG  ASP A 188     -16.345 -44.759  -0.090  1.00  0.57           C  
ATOM   1510  OD1 ASP A 188     -16.741 -44.776   1.096  1.00  0.55           O  
ATOM   1511  OD2 ASP A 188     -15.134 -44.813  -0.395  1.00  0.60           O  
ATOM   1512  N   LEU A 189     -19.178 -43.235   1.023  1.00  0.54           N  
ATOM   1513  CA  LEU A 189     -19.342 -41.892   1.568  1.00  0.54           C  
ATOM   1514  C   LEU A 189     -18.634 -40.861   0.695  1.00  0.54           C  
ATOM   1515  CB  LEU A 189     -18.800 -41.825   2.999  1.00  0.52           C  
ATOM   1516  O   LEU A 189     -17.416 -40.926   0.514  1.00  0.51           O  
ATOM   1517  CG  LEU A 189     -19.515 -42.692   4.036  1.00  0.49           C  
ATOM   1518  CD1 LEU A 189     -18.721 -42.725   5.338  1.00  0.43           C  
ATOM   1519  CD2 LEU A 189     -20.930 -42.178   4.280  1.00  0.43           C  
ATOM   1520  N   THR A 190     -19.310 -40.437  -0.471  1.00  0.43           N  
ATOM   1521  CA  THR A 190     -18.915 -39.345  -1.354  1.00  0.47           C  
ATOM   1522  C   THR A 190     -19.180 -37.994  -0.696  1.00  0.44           C  
ATOM   1523  CB  THR A 190     -19.659 -39.418  -2.700  1.00  0.41           C  
ATOM   1524  O   THR A 190     -20.246 -37.779  -0.114  1.00  0.41           O  
ATOM   1525  CG2 THR A 190     -18.825 -40.144  -3.751  1.00  0.35           C  
ATOM   1526  OG1 THR A 190     -20.895 -40.120  -2.519  1.00  0.34           O  
ATOM   1527  N   GLU A 191     -18.191 -37.339  -0.527  1.00  0.42           N  
ATOM   1528  CA  GLU A 191     -18.253 -35.912  -0.225  1.00  0.44           C  
ATOM   1529  C   GLU A 191     -19.141 -35.175  -1.222  1.00  0.43           C  
ATOM   1530  CB  GLU A 191     -16.849 -35.302  -0.220  1.00  0.40           C  
ATOM   1531  O   GLU A 191     -18.965 -35.307  -2.435  1.00  0.40           O  
ATOM   1532  CG  GLU A 191     -16.140 -35.399   1.123  1.00  0.38           C  
ATOM   1533  CD  GLU A 191     -14.781 -34.719   1.136  1.00  0.44           C  
ATOM   1534  OE1 GLU A 191     -14.341 -34.223   0.074  1.00  0.46           O  
ATOM   1535  OE2 GLU A 191     -14.150 -34.682   2.216  1.00  0.40           O  
ATOM   1536  N   SER A 192     -20.237 -34.965  -0.890  1.00  0.51           N  
ATOM   1537  CA  SER A 192     -21.071 -33.946  -1.518  1.00  0.53           C  
ATOM   1538  C   SER A 192     -20.592 -32.543  -1.163  1.00  0.51           C  
ATOM   1539  CB  SER A 192     -22.532 -34.116  -1.099  1.00  0.49           C  
ATOM   1540  O   SER A 192     -20.336 -32.246   0.006  1.00  0.49           O  
ATOM   1541  OG  SER A 192     -23.035 -32.919  -0.531  1.00  0.50           O  
ATOM   1542  N   ASN A 193     -20.113 -31.728  -2.313  1.00  0.51           N  
ATOM   1543  CA  ASN A 193     -19.920 -30.285  -2.207  1.00  0.50           C  
ATOM   1544  C   ASN A 193     -21.201 -29.579  -1.771  1.00  0.51           C  
ATOM   1545  CB  ASN A 193     -19.423 -29.712  -3.536  1.00  0.47           C  
ATOM   1546  O   ASN A 193     -21.560 -28.538  -2.325  1.00  0.48           O  
ATOM   1547  CG  ASN A 193     -18.001 -30.126  -3.856  1.00  0.44           C  
ATOM   1548  ND2 ASN A 193     -17.654 -30.116  -5.137  1.00  0.42           N  
ATOM   1549  OD1 ASN A 193     -17.220 -30.454  -2.958  1.00  0.48           O  
ATOM   1550  N   ILE A 194     -22.191 -30.249  -1.017  1.00  0.54           N  
ATOM   1551  CA  ILE A 194     -23.344 -29.561  -0.446  1.00  0.55           C  
ATOM   1552  C   ILE A 194     -23.049 -29.171   1.000  1.00  0.55           C  
ATOM   1553  CB  ILE A 194     -24.615 -30.437  -0.515  1.00  0.52           C  
ATOM   1554  O   ILE A 194     -22.811 -30.035   1.847  1.00  0.53           O  
ATOM   1555  CG1 ILE A 194     -24.960 -30.764  -1.973  1.00  0.45           C  
ATOM   1556  CG2 ILE A 194     -25.789 -29.742   0.182  1.00  0.48           C  
ATOM   1557  CD1 ILE A 194     -26.117 -31.741  -2.132  1.00  0.44           C  
ATOM   1558  N   THR A 195     -22.694 -27.977   1.175  1.00  0.62           N  
ATOM   1559  CA  THR A 195     -22.625 -27.296   2.463  1.00  0.62           C  
ATOM   1560  C   THR A 195     -24.022 -26.923   2.953  1.00  0.62           C  
ATOM   1561  CB  THR A 195     -21.753 -26.030   2.380  1.00  0.59           C  
ATOM   1562  O   THR A 195     -24.745 -26.186   2.281  1.00  0.60           O  
ATOM   1563  CG2 THR A 195     -21.600 -25.376   3.749  1.00  0.54           C  
ATOM   1564  OG1 THR A 195     -20.455 -26.383   1.884  1.00  0.62           O  
ATOM   1565  N   ILE A 196     -24.550 -27.743   3.827  1.00  0.59           N  
ATOM   1566  CA  ILE A 196     -25.701 -27.390   4.652  1.00  0.59           C  
ATOM   1567  C   ILE A 196     -25.298 -26.328   5.672  1.00  0.58           C  
ATOM   1568  CB  ILE A 196     -26.283 -28.629   5.369  1.00  0.56           C  
ATOM   1569  O   ILE A 196     -24.562 -26.615   6.619  1.00  0.57           O  
ATOM   1570  CG1 ILE A 196     -26.558 -29.750   4.360  1.00  0.49           C  
ATOM   1571  CG2 ILE A 196     -27.555 -28.259   6.138  1.00  0.51           C  
ATOM   1572  CD1 ILE A 196     -27.084 -31.033   4.989  1.00  0.47           C  
ATOM   1573  N   ASN A 197     -25.270 -25.183   5.195  1.00  0.54           N  
ATOM   1574  CA  ASN A 197     -25.005 -24.056   6.083  1.00  0.56           C  
ATOM   1575  C   ASN A 197     -26.299 -23.430   6.596  1.00  0.54           C  
ATOM   1576  CB  ASN A 197     -24.151 -23.003   5.374  1.00  0.52           C  
ATOM   1577  O   ASN A 197     -27.352 -23.573   5.972  1.00  0.51           O  
ATOM   1578  CG  ASN A 197     -24.896 -22.305   4.253  1.00  0.50           C  
ATOM   1579  ND2 ASN A 197     -24.156 -21.815   3.265  1.00  0.50           N  
ATOM   1580  OD1 ASN A 197     -26.125 -22.206   4.275  1.00  0.51           O  
ATOM   1581  N   ALA A 198     -26.430 -23.275   7.821  1.00  0.48           N  
ATOM   1582  CA  ALA A 198     -27.508 -22.649   8.582  1.00  0.49           C  
ATOM   1583  C   ALA A 198     -28.082 -21.449   7.834  1.00  0.48           C  
ATOM   1584  CB  ALA A 198     -27.008 -22.224   9.961  1.00  0.44           C  
ATOM   1585  O   ALA A 198     -29.230 -21.060   8.061  1.00  0.44           O  
ATOM   1586  N   ASP A 199     -27.337 -20.925   7.009  1.00  0.53           N  
ATOM   1587  CA  ASP A 199     -27.795 -19.776   6.234  1.00  0.53           C  
ATOM   1588  C   ASP A 199     -28.621 -20.219   5.029  1.00  0.53           C  
ATOM   1589  CB  ASP A 199     -26.605 -18.932   5.773  1.00  0.51           C  
ATOM   1590  O   ASP A 199     -29.512 -19.495   4.580  1.00  0.51           O  
ATOM   1591  CG  ASP A 199     -25.866 -18.270   6.923  1.00  0.48           C  
ATOM   1592  OD1 ASP A 199     -26.494 -17.975   7.963  1.00  0.50           O  
ATOM   1593  OD2 ASP A 199     -24.645 -18.040   6.788  1.00  0.54           O  
ATOM   1594  N   SER A 200     -28.601 -21.399   4.354  1.00  0.52           N  
ATOM   1595  CA  SER A 200     -29.322 -21.822   3.158  1.00  0.54           C  
ATOM   1596  C   SER A 200     -30.343 -22.908   3.483  1.00  0.52           C  
ATOM   1597  CB  SER A 200     -28.347 -22.330   2.095  1.00  0.50           C  
ATOM   1598  O   SER A 200     -31.342 -23.060   2.777  1.00  0.50           O  
ATOM   1599  OG  SER A 200     -27.096 -21.673   2.205  1.00  0.49           O  
ATOM   1600  N   TYR A 201     -30.308 -23.682   4.539  1.00  0.45           N  
ATOM   1601  CA  TYR A 201     -31.150 -24.820   4.890  1.00  0.47           C  
ATOM   1602  C   TYR A 201     -31.579 -24.751   6.351  1.00  0.45           C  
ATOM   1603  CB  TYR A 201     -30.412 -26.136   4.625  1.00  0.42           C  
ATOM   1604  O   TYR A 201     -30.913 -25.308   7.227  1.00  0.42           O  
ATOM   1605  CG  TYR A 201     -29.996 -26.319   3.185  1.00  0.39           C  
ATOM   1606  CD1 TYR A 201     -30.925 -26.678   2.211  1.00  0.34           C  
ATOM   1607  CD2 TYR A 201     -28.674 -26.134   2.796  1.00  0.35           C  
ATOM   1608  CE1 TYR A 201     -30.546 -26.850   0.884  1.00  0.36           C  
ATOM   1609  CE2 TYR A 201     -28.283 -26.303   1.472  1.00  0.41           C  
ATOM   1610  OH  TYR A 201     -28.844 -26.828  -0.788  1.00  0.28           O  
ATOM   1611  CZ  TYR A 201     -29.225 -26.660   0.524  1.00  0.30           C  
ATOM   1612  N   PHE A 202     -32.362 -23.584   6.823  1.00  0.46           N  
ATOM   1613  CA  PHE A 202     -32.911 -23.518   8.172  1.00  0.49           C  
ATOM   1614  C   PHE A 202     -32.504 -24.743   8.983  1.00  0.46           C  
ATOM   1615  CB  PHE A 202     -34.438 -23.403   8.128  1.00  0.41           C  
ATOM   1616  O   PHE A 202     -33.157 -25.786   8.913  1.00  0.43           O  
ATOM   1617  CG  PHE A 202     -34.974 -22.180   8.822  1.00  0.39           C  
ATOM   1618  CD1 PHE A 202     -35.415 -22.249  10.138  1.00  0.31           C  
ATOM   1619  CD2 PHE A 202     -35.038 -20.962   8.159  1.00  0.32           C  
ATOM   1620  CE1 PHE A 202     -35.912 -21.119  10.784  1.00  0.30           C  
ATOM   1621  CE2 PHE A 202     -35.533 -19.828   8.797  1.00  0.36           C  
ATOM   1622  CZ  PHE A 202     -35.971 -19.909  10.109  1.00  0.28           C  
ATOM   1623  N   LEU A 203     -31.108 -24.896   9.155  1.00  0.43           N  
ATOM   1624  CA  LEU A 203     -30.597 -25.838  10.146  1.00  0.43           C  
ATOM   1625  C   LEU A 203     -31.144 -25.517  11.533  1.00  0.43           C  
ATOM   1626  CB  LEU A 203     -29.067 -25.814  10.169  1.00  0.38           C  
ATOM   1627  O   LEU A 203     -30.844 -24.460  12.094  1.00  0.41           O  
ATOM   1628  CG  LEU A 203     -28.363 -26.232   8.877  1.00  0.36           C  
ATOM   1629  CD1 LEU A 203     -26.869 -25.941   8.970  1.00  0.28           C  
ATOM   1630  CD2 LEU A 203     -28.608 -27.709   8.588  1.00  0.31           C  
ATOM   1631  N   HIS A 204     -32.248 -26.129  11.930  1.00  0.43           N  
ATOM   1632  CA  HIS A 204     -32.727 -26.278  13.300  1.00  0.47           C  
ATOM   1633  C   HIS A 204     -32.409 -27.665  13.847  1.00  0.44           C  
ATOM   1634  CB  HIS A 204     -34.233 -26.018  13.371  1.00  0.41           C  
ATOM   1635  O   HIS A 204     -32.690 -28.674  13.196  1.00  0.41           O  
ATOM   1636  CG  HIS A 204     -34.753 -25.882  14.767  1.00  0.40           C  
ATOM   1637  CD2 HIS A 204     -35.564 -26.684  15.496  1.00  0.35           C  
ATOM   1638  ND1 HIS A 204     -34.443 -24.809  15.575  1.00  0.27           N  
ATOM   1639  CE1 HIS A 204     -35.043 -24.958  16.744  1.00  0.33           C  
ATOM   1640  NE2 HIS A 204     -35.729 -26.088  16.722  1.00  0.34           N  
ATOM   1641  N   GLY A 205     -31.629 -27.920  14.891  1.00  0.54           N  
ATOM   1642  CA  GLY A 205     -31.377 -29.114  15.682  1.00  0.51           C  
ATOM   1643  C   GLY A 205     -30.124 -29.856  15.260  1.00  0.54           C  
ATOM   1644  O   GLY A 205     -30.139 -31.081  15.120  1.00  0.51           O  
ATOM   1645  N   LEU A 206     -29.000 -28.863  15.092  1.00  0.54           N  
ATOM   1646  CA  LEU A 206     -27.723 -29.563  15.011  1.00  0.52           C  
ATOM   1647  C   LEU A 206     -27.232 -29.961  16.399  1.00  0.54           C  
ATOM   1648  CB  LEU A 206     -26.676 -28.689  14.316  1.00  0.49           C  
ATOM   1649  O   LEU A 206     -26.930 -29.097  17.226  1.00  0.51           O  
ATOM   1650  CG  LEU A 206     -25.274 -29.287  14.183  1.00  0.44           C  
ATOM   1651  CD1 LEU A 206     -25.289 -30.462  13.211  1.00  0.35           C  
ATOM   1652  CD2 LEU A 206     -24.280 -28.224  13.729  1.00  0.38           C  
ATOM   1653  N   THR A 207     -27.485 -31.209  16.831  1.00  0.58           N  
ATOM   1654  CA  THR A 207     -26.746 -31.859  17.908  1.00  0.59           C  
ATOM   1655  C   THR A 207     -25.559 -32.642  17.354  1.00  0.58           C  
ATOM   1656  CB  THR A 207     -27.654 -32.804  18.718  1.00  0.56           C  
ATOM   1657  O   THR A 207     -25.737 -33.582  16.577  1.00  0.56           O  
ATOM   1658  CG2 THR A 207     -28.227 -32.099  19.943  1.00  0.51           C  
ATOM   1659  OG1 THR A 207     -28.734 -33.248  17.887  1.00  0.55           O  
ATOM   1660  N   LYS A 208     -24.402 -31.946  17.345  1.00  0.59           N  
ATOM   1661  CA  LYS A 208     -23.075 -32.501  17.096  1.00  0.60           C  
ATOM   1662  C   LYS A 208     -22.465 -33.063  18.377  1.00  0.59           C  
ATOM   1663  CB  LYS A 208     -22.152 -31.439  16.498  1.00  0.55           C  
ATOM   1664  O   LYS A 208     -22.448 -32.389  19.410  1.00  0.56           O  
ATOM   1665  CG  LYS A 208     -20.737 -31.929  16.228  1.00  0.52           C  
ATOM   1666  CD  LYS A 208     -19.812 -30.783  15.840  1.00  0.54           C  
ATOM   1667  CE  LYS A 208     -18.361 -31.236  15.762  1.00  0.44           C  
ATOM   1668  NZ  LYS A 208     -17.447 -30.110  15.403  1.00  0.42           N  
ATOM   1669  N   SER A 209     -22.140 -34.459  18.406  1.00  0.53           N  
ATOM   1670  CA  SER A 209     -21.203 -35.018  19.375  1.00  0.55           C  
ATOM   1671  C   SER A 209     -19.768 -34.610  19.055  1.00  0.53           C  
ATOM   1672  CB  SER A 209     -21.312 -36.543  19.409  1.00  0.51           C  
ATOM   1673  O   SER A 209     -19.327 -34.719  17.910  1.00  0.50           O  
ATOM   1674  OG  SER A 209     -20.410 -37.091  20.354  1.00  0.51           O  
ATOM   1675  N   GLU A 210     -19.101 -33.821  19.867  1.00  0.34           N  
ATOM   1676  CA  GLU A 210     -17.698 -33.417  19.848  1.00  0.38           C  
ATOM   1677  C   GLU A 210     -16.774 -34.629  19.932  1.00  0.34           C  
ATOM   1678  CB  GLU A 210     -17.401 -32.449  20.995  1.00  0.32           C  
ATOM   1679  O   GLU A 210     -15.552 -34.491  19.850  1.00  0.31           O  
ATOM   1680  CG  GLU A 210     -18.065 -31.088  20.839  1.00  0.32           C  
ATOM   1681  CD  GLU A 210     -17.430 -30.008  21.700  1.00  0.39           C  
ATOM   1682  OE1 GLU A 210     -16.635 -30.344  22.607  1.00  0.44           O  
ATOM   1683  OE2 GLU A 210     -17.730 -28.816  21.466  1.00  0.39           O  
ATOM   1684  N   ILE A 211     -17.157 -35.983  20.207  1.00  0.45           N  
ATOM   1685  CA  ILE A 211     -16.319 -37.173  20.101  1.00  0.47           C  
ATOM   1686  C   ILE A 211     -16.360 -37.708  18.672  1.00  0.45           C  
ATOM   1687  CB  ILE A 211     -16.765 -38.268  21.096  1.00  0.43           C  
ATOM   1688  O   ILE A 211     -17.426 -38.067  18.167  1.00  0.42           O  
ATOM   1689  CG1 ILE A 211     -16.758 -37.722  22.529  1.00  0.37           C  
ATOM   1690  CG2 ILE A 211     -15.870 -39.504  20.976  1.00  0.39           C  
ATOM   1691  CD1 ILE A 211     -17.315 -38.691  23.563  1.00  0.37           C  
ATOM   1692  N   GLU A 212     -15.236 -37.098  17.791  1.00  0.45           N  
ATOM   1693  CA  GLU A 212     -14.895 -37.613  16.468  1.00  0.49           C  
ATOM   1694  C   GLU A 212     -15.065 -39.128  16.406  1.00  0.46           C  
ATOM   1695  CB  GLU A 212     -13.461 -37.230  16.095  1.00  0.45           C  
ATOM   1696  O   GLU A 212     -14.571 -39.850  17.274  1.00  0.44           O  
ATOM   1697  CG  GLU A 212     -13.195 -37.228  14.597  1.00  0.45           C  
ATOM   1698  CD  GLU A 212     -11.781 -36.797  14.239  1.00  0.49           C  
ATOM   1699  OE1 GLU A 212     -10.980 -36.520  15.160  1.00  0.50           O  
ATOM   1700  OE2 GLU A 212     -11.473 -36.735  13.028  1.00  0.46           O  
ATOM   1701  N   TYR A 213     -16.065 -39.661  15.722  1.00  0.45           N  
ATOM   1702  CA  TYR A 213     -16.233 -41.055  15.326  1.00  0.48           C  
ATOM   1703  C   TYR A 213     -15.082 -41.512  14.438  1.00  0.45           C  
ATOM   1704  CB  TYR A 213     -17.565 -41.249  14.595  1.00  0.41           C  
ATOM   1705  O   TYR A 213     -14.934 -41.039  13.309  1.00  0.42           O  
ATOM   1706  CG  TYR A 213     -17.882 -42.692  14.284  1.00  0.39           C  
ATOM   1707  CD1 TYR A 213     -17.561 -43.245  13.046  1.00  0.32           C  
ATOM   1708  CD2 TYR A 213     -18.502 -43.505  15.226  1.00  0.34           C  
ATOM   1709  CE1 TYR A 213     -17.853 -44.573  12.754  1.00  0.34           C  
ATOM   1710  CE2 TYR A 213     -18.798 -44.835  14.945  1.00  0.41           C  
ATOM   1711  OH  TYR A 213     -18.761 -46.675  13.425  1.00  0.26           O  
ATOM   1712  CZ  TYR A 213     -18.470 -45.359  13.709  1.00  0.29           C  
ATOM   1713  N   GLN A 214     -14.088 -41.987  14.955  1.00  0.56           N  
ATOM   1714  CA  GLN A 214     -12.970 -42.663  14.306  1.00  0.56           C  
ATOM   1715  C   GLN A 214     -13.008 -44.166  14.569  1.00  0.56           C  
ATOM   1716  CB  GLN A 214     -11.639 -42.080  14.783  1.00  0.53           C  
ATOM   1717  O   GLN A 214     -13.137 -44.597  15.717  1.00  0.53           O  
ATOM   1718  CG  GLN A 214     -10.444 -42.503  13.939  1.00  0.50           C  
ATOM   1719  CD  GLN A 214      -9.142 -41.888  14.416  1.00  0.52           C  
ATOM   1720  NE2 GLN A 214      -8.089 -42.036  13.619  1.00  0.40           N  
ATOM   1721  OE1 GLN A 214      -9.082 -41.285  15.492  1.00  0.53           O  
ATOM   1722  N   ILE A 215     -13.135 -45.031  13.605  1.00  0.54           N  
ATOM   1723  CA  ILE A 215     -13.012 -46.485  13.605  1.00  0.54           C  
ATOM   1724  C   ILE A 215     -11.559 -46.880  13.858  1.00  0.55           C  
ATOM   1725  CB  ILE A 215     -13.509 -47.094  12.274  1.00  0.51           C  
ATOM   1726  O   ILE A 215     -10.684 -46.619  13.029  1.00  0.52           O  
ATOM   1727  CG1 ILE A 215     -14.989 -46.762  12.054  1.00  0.43           C  
ATOM   1728  CG2 ILE A 215     -13.278 -48.608  12.254  1.00  0.45           C  
ATOM   1729  CD1 ILE A 215     -15.525 -47.192  10.696  1.00  0.41           C  
ATOM   1730  N   ALA A 216     -11.228 -47.118  15.128  1.00  0.54           N  
ATOM   1731  CA  ALA A 216      -9.937 -47.599  15.615  1.00  0.54           C  
ATOM   1732  C   ALA A 216      -9.703 -49.050  15.206  1.00  0.54           C  
ATOM   1733  CB  ALA A 216      -9.855 -47.458  17.133  1.00  0.50           C  
ATOM   1734  O   ALA A 216      -8.558 -49.498  15.109  1.00  0.51           O  
ATOM   1735  N   GLY A 217     -10.519 -49.879  14.726  1.00  0.55           N  
ATOM   1736  CA  GLY A 217     -10.423 -51.251  14.257  1.00  0.54           C  
ATOM   1737  C   GLY A 217     -11.763 -51.840  13.855  1.00  0.55           C  
ATOM   1738  O   GLY A 217     -12.814 -51.321  14.237  1.00  0.52           O  
ATOM   1739  N   ILE A 218     -11.763 -52.535  12.933  1.00  0.59           N  
ATOM   1740  CA  ILE A 218     -12.836 -53.336  12.354  1.00  0.59           C  
ATOM   1741  C   ILE A 218     -12.619 -54.810  12.691  1.00  0.59           C  
ATOM   1742  CB  ILE A 218     -12.923 -53.143  10.823  1.00  0.56           C  
ATOM   1743  O   ILE A 218     -11.555 -55.367  12.408  1.00  0.57           O  
ATOM   1744  CG1 ILE A 218     -13.015 -51.653  10.478  1.00  0.49           C  
ATOM   1745  CG2 ILE A 218     -14.116 -53.913  10.249  1.00  0.51           C  
ATOM   1746  CD1 ILE A 218     -13.034 -51.364   8.983  1.00  0.47           C  
ATOM   1747  N   THR A 219     -13.415 -55.419  13.594  1.00  0.62           N  
ATOM   1748  CA  THR A 219     -13.623 -56.848  13.802  1.00  0.62           C  
ATOM   1749  C   THR A 219     -14.749 -57.366  12.911  1.00  0.62           C  
ATOM   1750  CB  THR A 219     -13.948 -57.156  15.275  1.00  0.60           C  
ATOM   1751  O   THR A 219     -15.878 -56.877  12.982  1.00  0.60           O  
ATOM   1752  CG2 THR A 219     -13.997 -58.660  15.525  1.00  0.55           C  
ATOM   1753  OG1 THR A 219     -12.939 -56.577  16.112  1.00  0.61           O  
ATOM   1754  N   CYS A 220     -14.428 -58.124  11.894  1.00  0.51           N  
ATOM   1755  CA  CYS A 220     -15.288 -58.868  10.980  1.00  0.58           C  
ATOM   1756  C   CYS A 220     -15.356 -60.339  11.371  1.00  0.51           C  
ATOM   1757  CB  CYS A 220     -14.786 -58.734   9.543  1.00  0.51           C  
ATOM   1758  O   CYS A 220     -14.343 -61.040  11.345  1.00  0.50           O  
ATOM   1759  SG  CYS A 220     -15.894 -59.457   8.314  1.00  0.62           S  
ATOM   1760  N   LYS A 221     -16.517 -60.723  11.893  1.00  0.61           N  
ATOM   1761  CA  LYS A 221     -16.867 -62.124  12.107  1.00  0.61           C  
ATOM   1762  C   LYS A 221     -17.173 -62.823  10.785  1.00  0.61           C  
ATOM   1763  CB  LYS A 221     -18.066 -62.240  13.050  1.00  0.58           C  
ATOM   1764  O   LYS A 221     -18.121 -62.455  10.088  1.00  0.59           O  
ATOM   1765  CG  LYS A 221     -17.779 -61.785  14.474  1.00  0.55           C  
ATOM   1766  CD  LYS A 221     -19.007 -61.928  15.364  1.00  0.56           C  
ATOM   1767  CE  LYS A 221     -18.764 -61.346  16.750  1.00  0.48           C  
ATOM   1768  NZ  LYS A 221     -20.016 -61.315  17.565  1.00  0.42           N  
ATOM   1769  N   THR A 222     -16.186 -63.514  10.318  1.00  0.67           N  
ATOM   1770  CA  THR A 222     -16.370 -64.483   9.244  1.00  0.68           C  
ATOM   1771  C   THR A 222     -16.819 -65.830   9.802  1.00  0.67           C  
ATOM   1772  CB  THR A 222     -15.075 -64.667   8.430  1.00  0.65           C  
ATOM   1773  O   THR A 222     -16.809 -66.039  11.017  1.00  0.65           O  
ATOM   1774  CG2 THR A 222     -14.537 -63.326   7.942  1.00  0.59           C  
ATOM   1775  OG1 THR A 222     -14.086 -65.296   9.254  1.00  0.66           O  
ATOM   1776  N   ASP A 223     -17.451 -66.838   8.944  1.00  0.50           N  
ATOM   1777  CA  ASP A 223     -17.972 -68.156   9.294  1.00  0.52           C  
ATOM   1778  C   ASP A 223     -16.931 -68.973  10.057  1.00  0.50           C  
ATOM   1779  CB  ASP A 223     -18.414 -68.910   8.038  1.00  0.48           C  
ATOM   1780  O   ASP A 223     -17.281 -69.871  10.825  1.00  0.49           O  
ATOM   1781  CG  ASP A 223     -19.549 -68.221   7.302  1.00  0.46           C  
ATOM   1782  OD1 ASP A 223     -20.318 -67.466   7.936  1.00  0.48           O  
ATOM   1783  OD2 ASP A 223     -19.679 -68.437   6.077  1.00  0.51           O  
ATOM   1784  N   LYS A 224     -15.733 -68.664  10.109  1.00  0.49           N  
ATOM   1785  CA  LYS A 224     -14.844 -69.572  10.828  1.00  0.48           C  
ATOM   1786  C   LYS A 224     -13.959 -68.811  11.810  1.00  0.49           C  
ATOM   1787  CB  LYS A 224     -13.979 -70.365   9.848  1.00  0.45           C  
ATOM   1788  O   LYS A 224     -13.498 -69.375  12.805  1.00  0.47           O  
ATOM   1789  CG  LYS A 224     -14.748 -71.399   9.039  1.00  0.41           C  
ATOM   1790  CD  LYS A 224     -13.812 -72.276   8.218  1.00  0.45           C  
ATOM   1791  CE  LYS A 224     -14.582 -73.292   7.386  1.00  0.36           C  
ATOM   1792  NZ  LYS A 224     -13.670 -74.132   6.554  1.00  0.35           N  
ATOM   1793  N   LYS A 225     -13.920 -67.386  11.740  1.00  0.54           N  
ATOM   1794  CA  LYS A 225     -12.979 -66.587  12.520  1.00  0.55           C  
ATOM   1795  C   LYS A 225     -13.278 -65.097  12.382  1.00  0.55           C  
ATOM   1796  CB  LYS A 225     -11.541 -66.875  12.087  1.00  0.51           C  
ATOM   1797  O   LYS A 225     -13.627 -64.626  11.297  1.00  0.53           O  
ATOM   1798  CG  LYS A 225     -11.025 -68.238  12.522  1.00  0.49           C  
ATOM   1799  CD  LYS A 225      -9.555 -68.420  12.165  1.00  0.52           C  
ATOM   1800  CE  LYS A 225      -9.057 -69.811  12.533  1.00  0.42           C  
ATOM   1801  NZ  LYS A 225      -7.620 -69.998  12.174  1.00  0.39           N  
ATOM   1802  N   SER A 226     -13.556 -64.340  13.572  1.00  0.54           N  
ATOM   1803  CA  SER A 226     -13.524 -62.889  13.719  1.00  0.55           C  
ATOM   1804  C   SER A 226     -12.199 -62.312  13.231  1.00  0.54           C  
ATOM   1805  CB  SER A 226     -13.756 -62.493  15.178  1.00  0.50           C  
ATOM   1806  O   SER A 226     -11.138 -62.645  13.763  1.00  0.52           O  
ATOM   1807  OG  SER A 226     -15.138 -62.315  15.438  1.00  0.50           O  
ATOM   1808  N   LEU A 227     -12.080 -61.888  11.996  1.00  0.66           N  
ATOM   1809  CA  LEU A 227     -11.024 -61.088  11.384  1.00  0.67           C  
ATOM   1810  C   LEU A 227     -11.041 -59.662  11.923  1.00  0.66           C  
ATOM   1811  CB  LEU A 227     -11.178 -61.072   9.861  1.00  0.63           C  
ATOM   1812  O   LEU A 227     -12.078 -58.995  11.896  1.00  0.65           O  
ATOM   1813  CG  LEU A 227     -11.162 -62.433   9.163  1.00  0.60           C  
ATOM   1814  CD1 LEU A 227     -11.471 -62.271   7.678  1.00  0.54           C  
ATOM   1815  CD2 LEU A 227      -9.816 -63.121   9.363  1.00  0.56           C  
ATOM   1816  N   THR A 228     -10.145 -59.179  12.847  1.00  0.60           N  
ATOM   1817  CA  THR A 228      -9.954 -57.860  13.438  1.00  0.61           C  
ATOM   1818  C   THR A 228      -8.756 -57.154  12.809  1.00  0.61           C  
ATOM   1819  CB  THR A 228      -9.754 -57.954  14.962  1.00  0.57           C  
ATOM   1820  O   THR A 228      -7.694 -57.755  12.638  1.00  0.59           O  
ATOM   1821  CG2 THR A 228      -9.784 -56.572  15.607  1.00  0.50           C  
ATOM   1822  OG1 THR A 228     -10.800 -58.755  15.527  1.00  0.58           O  
ATOM   1823  N   VAL A 229      -8.881 -56.064  12.009  1.00  0.60           N  
ATOM   1824  CA  VAL A 229      -7.908 -55.087  11.532  1.00  0.63           C  
ATOM   1825  C   VAL A 229      -8.103 -53.762  12.266  1.00  0.60           C  
ATOM   1826  CB  VAL A 229      -8.019 -54.872  10.006  1.00  0.58           C  
ATOM   1827  O   VAL A 229      -9.233 -53.293  12.424  1.00  0.58           O  
ATOM   1828  CG1 VAL A 229      -9.357 -54.228   9.648  1.00  0.51           C  
ATOM   1829  CG2 VAL A 229      -6.859 -54.016   9.502  1.00  0.52           C  
ATOM   1830  N   GLY A 230      -7.076 -53.285  12.938  1.00  0.57           N  
ATOM   1831  CA  GLY A 230      -6.979 -52.058  13.713  1.00  0.58           C  
ATOM   1832  C   GLY A 230      -6.850 -52.303  15.204  1.00  0.56           C  
ATOM   1833  O   GLY A 230      -6.676 -53.443  15.639  1.00  0.53           O  
ATOM   1834  N   MET A 231      -6.664 -51.363  15.833  1.00  0.53           N  
ATOM   1835  CA  MET A 231      -6.378 -51.384  17.265  1.00  0.55           C  
ATOM   1836  C   MET A 231      -7.604 -51.826  18.057  1.00  0.53           C  
ATOM   1837  CB  MET A 231      -5.916 -50.006  17.742  1.00  0.50           C  
ATOM   1838  O   MET A 231      -8.711 -51.342  17.817  1.00  0.52           O  
ATOM   1839  CG  MET A 231      -4.549 -49.601  17.212  1.00  0.48           C  
ATOM   1840  SD  MET A 231      -3.865 -48.136  18.080  1.00  0.48           S  
ATOM   1841  CE  MET A 231      -5.370 -47.500  18.869  1.00  0.41           C  
ATOM   1842  N   LYS A 232      -7.698 -53.037  18.754  1.00  0.49           N  
ATOM   1843  CA  LYS A 232      -8.616 -53.492  19.794  1.00  0.48           C  
ATOM   1844  C   LYS A 232      -8.865 -52.396  20.826  1.00  0.49           C  
ATOM   1845  CB  LYS A 232      -8.072 -54.745  20.480  1.00  0.45           C  
ATOM   1846  O   LYS A 232      -9.851 -52.443  21.564  1.00  0.47           O  
ATOM   1847  CG  LYS A 232      -8.239 -56.020  19.666  1.00  0.42           C  
ATOM   1848  CD  LYS A 232      -7.820 -57.250  20.461  1.00  0.46           C  
ATOM   1849  CE  LYS A 232      -7.991 -58.526  19.649  1.00  0.36           C  
ATOM   1850  NZ  LYS A 232      -7.563 -59.733  20.417  1.00  0.35           N  
ATOM   1851  N   THR A 233      -8.122 -51.227  20.784  1.00  0.42           N  
ATOM   1852  CA  THR A 233      -8.285 -50.077  21.666  1.00  0.44           C  
ATOM   1853  C   THR A 233      -8.546 -48.808  20.859  1.00  0.43           C  
ATOM   1854  CB  THR A 233      -7.045 -49.876  22.557  1.00  0.39           C  
ATOM   1855  O   THR A 233      -7.662 -48.325  20.149  1.00  0.40           O  
ATOM   1856  CG2 THR A 233      -6.995 -50.915  23.672  1.00  0.34           C  
ATOM   1857  OG1 THR A 233      -5.864 -49.994  21.755  1.00  0.34           O  
ATOM   1858  N   GLY A 234      -9.690 -48.829  20.414  1.00  0.42           N  
ATOM   1859  CA  GLY A 234     -10.510 -47.815  19.771  1.00  0.43           C  
ATOM   1860  C   GLY A 234     -11.739 -48.385  19.089  1.00  0.43           C  
ATOM   1861  O   GLY A 234     -12.042 -49.571  19.234  1.00  0.40           O  
ATOM   1862  N   ARG A 235     -12.862 -47.740  19.049  1.00  0.49           N  
ATOM   1863  CA  ARG A 235     -14.147 -48.102  18.458  1.00  0.51           C  
ATOM   1864  C   ARG A 235     -13.953 -48.859  17.148  1.00  0.50           C  
ATOM   1865  CB  ARG A 235     -15.001 -46.855  18.221  1.00  0.47           C  
ATOM   1866  O   ARG A 235     -13.534 -48.277  16.145  1.00  0.48           O  
ATOM   1867  CG  ARG A 235     -15.571 -46.248  19.493  1.00  0.45           C  
ATOM   1868  CD  ARG A 235     -16.457 -45.046  19.197  1.00  0.50           C  
ATOM   1869  NE  ARG A 235     -16.834 -44.340  20.418  1.00  0.42           N  
ATOM   1870  NH1 ARG A 235     -18.018 -42.677  19.337  1.00  0.31           N  
ATOM   1871  NH2 ARG A 235     -17.850 -42.670  21.623  1.00  0.26           N  
ATOM   1872  CZ  ARG A 235     -17.566 -43.231  20.457  1.00  0.34           C  
ATOM   1873  N   SER A 236     -13.372 -50.182  17.355  1.00  0.49           N  
ATOM   1874  CA  SER A 236     -13.365 -51.227  16.336  1.00  0.52           C  
ATOM   1875  C   SER A 236     -14.773 -51.510  15.824  1.00  0.50           C  
ATOM   1876  CB  SER A 236     -12.747 -52.511  16.890  1.00  0.47           C  
ATOM   1877  O   SER A 236     -15.728 -51.543  16.603  1.00  0.46           O  
ATOM   1878  OG  SER A 236     -13.661 -53.184  17.738  1.00  0.48           O  
ATOM   1879  N   LEU A 237     -15.333 -51.197  14.701  1.00  0.60           N  
ATOM   1880  CA  LEU A 237     -16.394 -51.600  13.785  1.00  0.61           C  
ATOM   1881  C   LEU A 237     -16.417 -53.115  13.613  1.00  0.60           C  
ATOM   1882  CB  LEU A 237     -16.213 -50.923  12.424  1.00  0.58           C  
ATOM   1883  O   LEU A 237     -15.429 -53.710  13.177  1.00  0.58           O  
ATOM   1884  CG  LEU A 237     -17.311 -51.175  11.390  1.00  0.54           C  
ATOM   1885  CD1 LEU A 237     -18.596 -50.462  11.797  1.00  0.49           C  
ATOM   1886  CD2 LEU A 237     -16.858 -50.721  10.006  1.00  0.50           C  
ATOM   1887  N   GLU A 238     -17.283 -53.812  14.429  1.00  0.54           N  
ATOM   1888  CA  GLU A 238     -17.572 -55.229  14.231  1.00  0.56           C  
ATOM   1889  C   GLU A 238     -18.449 -55.448  13.002  1.00  0.54           C  
ATOM   1890  CB  GLU A 238     -18.250 -55.818  15.472  1.00  0.54           C  
ATOM   1891  O   GLU A 238     -19.548 -54.895  12.910  1.00  0.53           O  
ATOM   1892  CG  GLU A 238     -17.600 -57.098  15.978  1.00  0.53           C  
ATOM   1893  CD  GLU A 238     -18.307 -57.691  17.187  1.00  0.55           C  
ATOM   1894  OE1 GLU A 238     -19.226 -57.040  17.733  1.00  0.54           O  
ATOM   1895  OE2 GLU A 238     -17.937 -58.816  17.591  1.00  0.50           O  
ATOM   1896  N   LEU A 239     -18.024 -55.972  11.929  1.00  0.62           N  
ATOM   1897  CA  LEU A 239     -18.627 -56.409  10.675  1.00  0.63           C  
ATOM   1898  C   LEU A 239     -18.915 -57.907  10.703  1.00  0.62           C  
ATOM   1899  CB  LEU A 239     -17.711 -56.076   9.495  1.00  0.59           C  
ATOM   1900  O   LEU A 239     -18.091 -58.692  11.177  1.00  0.60           O  
ATOM   1901  CG  LEU A 239     -17.351 -54.601   9.312  1.00  0.55           C  
ATOM   1902  CD1 LEU A 239     -16.324 -54.440   8.195  1.00  0.50           C  
ATOM   1903  CD2 LEU A 239     -18.600 -53.777   9.019  1.00  0.52           C  
ATOM   1904  N   ASP A 240     -20.239 -58.336  10.647  1.00  0.60           N  
ATOM   1905  CA  ASP A 240     -20.693 -59.706  10.432  1.00  0.62           C  
ATOM   1906  C   ASP A 240     -20.765 -60.033   8.942  1.00  0.60           C  
ATOM   1907  CB  ASP A 240     -22.058 -59.928  11.086  1.00  0.57           C  
ATOM   1908  O   ASP A 240     -21.676 -59.581   8.245  1.00  0.57           O  
ATOM   1909  CG  ASP A 240     -22.389 -61.397  11.284  1.00  0.53           C  
ATOM   1910  OD1 ASP A 240     -21.605 -62.264  10.842  1.00  0.52           O  
ATOM   1911  OD2 ASP A 240     -23.445 -61.690  11.886  1.00  0.56           O  
ATOM   1912  N   ASN A 241     -19.574 -60.326   8.234  1.00  0.64           N  
ATOM   1913  CA  ASN A 241     -19.432 -60.664   6.821  1.00  0.65           C  
ATOM   1914  C   ASN A 241     -18.683 -61.980   6.632  1.00  0.63           C  
ATOM   1915  CB  ASN A 241     -18.724 -59.536   6.068  1.00  0.58           C  
ATOM   1916  O   ASN A 241     -17.473 -62.047   6.855  1.00  0.59           O  
ATOM   1917  CG  ASN A 241     -18.719 -59.751   4.567  1.00  0.52           C  
ATOM   1918  ND2 ASN A 241     -18.657 -58.660   3.812  1.00  0.56           N  
ATOM   1919  OD1 ASN A 241     -18.771 -60.887   4.089  1.00  0.57           O  
ATOM   1920  N   VAL A 242     -19.589 -62.921   6.448  1.00  0.62           N  
ATOM   1921  CA  VAL A 242     -19.087 -64.281   6.283  1.00  0.64           C  
ATOM   1922  C   VAL A 242     -18.159 -64.347   5.072  1.00  0.62           C  
ATOM   1923  CB  VAL A 242     -20.241 -65.297   6.127  1.00  0.61           C  
ATOM   1924  O   VAL A 242     -17.417 -65.318   4.903  1.00  0.60           O  
ATOM   1925  CG1 VAL A 242     -21.065 -65.379   7.411  1.00  0.54           C  
ATOM   1926  CG2 VAL A 242     -21.127 -64.918   4.942  1.00  0.55           C  
ATOM   1927  N   PHE A 243     -18.032 -63.316   4.273  1.00  0.70           N  
ATOM   1928  CA  PHE A 243     -17.164 -63.271   3.102  1.00  0.71           C  
ATOM   1929  C   PHE A 243     -15.956 -62.378   3.358  1.00  0.70           C  
ATOM   1930  CB  PHE A 243     -17.937 -62.770   1.878  1.00  0.67           C  
ATOM   1931  O   PHE A 243     -15.123 -62.181   2.470  1.00  0.68           O  
ATOM   1932  CG  PHE A 243     -19.175 -63.570   1.573  1.00  0.64           C  
ATOM   1933  CD1 PHE A 243     -19.079 -64.848   1.038  1.00  0.59           C  
ATOM   1934  CD2 PHE A 243     -20.435 -63.042   1.822  1.00  0.61           C  
ATOM   1935  CE1 PHE A 243     -20.224 -65.590   0.755  1.00  0.58           C  
ATOM   1936  CE2 PHE A 243     -21.583 -63.777   1.542  1.00  0.61           C  
ATOM   1937  CZ  PHE A 243     -21.475 -65.051   1.007  1.00  0.51           C  
ATOM   1938  N   MET A 244     -15.617 -61.827   4.490  1.00  0.63           N  
ATOM   1939  CA  MET A 244     -14.451 -61.025   4.850  1.00  0.63           C  
ATOM   1940  C   MET A 244     -13.216 -61.904   5.016  1.00  0.62           C  
ATOM   1941  CB  MET A 244     -14.713 -60.242   6.138  1.00  0.60           C  
ATOM   1942  O   MET A 244     -13.261 -62.921   5.709  1.00  0.60           O  
ATOM   1943  CG  MET A 244     -13.618 -59.245   6.483  1.00  0.55           C  
ATOM   1944  SD  MET A 244     -13.470 -57.905   5.238  1.00  0.50           S  
ATOM   1945  CE  MET A 244     -14.961 -56.946   5.621  1.00  0.44           C  
ATOM   1946  N   THR A 245     -12.389 -61.706   4.058  1.00  0.64           N  
ATOM   1947  CA  THR A 245     -11.014 -62.163   4.227  1.00  0.65           C  
ATOM   1948  C   THR A 245     -10.194 -61.135   5.003  1.00  0.64           C  
ATOM   1949  CB  THR A 245     -10.345 -62.437   2.868  1.00  0.63           C  
ATOM   1950  O   THR A 245     -10.557 -59.958   5.059  1.00  0.64           O  
ATOM   1951  CG2 THR A 245     -11.161 -63.425   2.042  1.00  0.58           C  
ATOM   1952  OG1 THR A 245     -10.229 -61.206   2.142  1.00  0.64           O  
ATOM   1953  N   GLN A 246      -9.094 -61.451   5.807  1.00  0.65           N  
ATOM   1954  CA  GLN A 246      -8.173 -60.575   6.524  1.00  0.66           C  
ATOM   1955  C   GLN A 246      -7.641 -59.472   5.614  1.00  0.65           C  
ATOM   1956  CB  GLN A 246      -7.011 -61.380   7.108  1.00  0.61           C  
ATOM   1957  O   GLN A 246      -7.496 -58.324   6.040  1.00  0.63           O  
ATOM   1958  CG  GLN A 246      -6.142 -60.590   8.078  1.00  0.57           C  
ATOM   1959  CD  GLN A 246      -6.890 -60.176   9.332  1.00  0.57           C  
ATOM   1960  NE2 GLN A 246      -6.870 -58.882   9.633  1.00  0.45           N  
ATOM   1961  OE1 GLN A 246      -7.482 -61.011  10.022  1.00  0.59           O  
ATOM   1962  N   SER A 247      -7.313 -59.845   4.187  1.00  0.57           N  
ATOM   1963  CA  SER A 247      -6.934 -58.800   3.242  1.00  0.59           C  
ATOM   1964  C   SER A 247      -8.102 -57.860   2.960  1.00  0.57           C  
ATOM   1965  CB  SER A 247      -6.436 -59.414   1.933  1.00  0.56           C  
ATOM   1966  O   SER A 247      -7.920 -56.644   2.873  1.00  0.57           O  
ATOM   1967  OG  SER A 247      -7.509 -59.986   1.205  1.00  0.55           O  
ATOM   1968  N   ALA A 248      -9.418 -58.251   2.900  1.00  0.62           N  
ATOM   1969  CA  ALA A 248     -10.585 -57.388   2.730  1.00  0.63           C  
ATOM   1970  C   ALA A 248     -10.871 -56.597   4.003  1.00  0.63           C  
ATOM   1971  CB  ALA A 248     -11.806 -58.216   2.337  1.00  0.60           C  
ATOM   1972  O   ALA A 248     -11.218 -55.415   3.942  1.00  0.62           O  
ATOM   1973  N   LEU A 249     -10.678 -57.210   5.138  1.00  0.68           N  
ATOM   1974  CA  LEU A 249     -10.863 -56.529   6.414  1.00  0.69           C  
ATOM   1975  C   LEU A 249      -9.758 -55.504   6.650  1.00  0.68           C  
ATOM   1976  CB  LEU A 249     -10.890 -57.541   7.563  1.00  0.66           C  
ATOM   1977  O   LEU A 249     -10.017 -54.413   7.163  1.00  0.67           O  
ATOM   1978  CG  LEU A 249     -11.279 -56.996   8.938  1.00  0.62           C  
ATOM   1979  CD1 LEU A 249     -12.753 -56.606   8.956  1.00  0.57           C  
ATOM   1980  CD2 LEU A 249     -10.978 -58.022  10.025  1.00  0.58           C  
ATOM   1981  N   ASN A 250      -8.483 -55.753   6.155  1.00  0.66           N  
ATOM   1982  CA  ASN A 250      -7.408 -54.767   6.177  1.00  0.67           C  
ATOM   1983  C   ASN A 250      -7.671 -53.630   5.194  1.00  0.66           C  
ATOM   1984  CB  ASN A 250      -6.064 -55.432   5.872  1.00  0.64           C  
ATOM   1985  O   ASN A 250      -7.488 -52.458   5.531  1.00  0.65           O  
ATOM   1986  CG  ASN A 250      -5.524 -56.223   7.047  1.00  0.61           C  
ATOM   1987  ND2 ASN A 250      -4.535 -57.070   6.787  1.00  0.60           N  
ATOM   1988  OD1 ASN A 250      -5.992 -56.075   8.179  1.00  0.60           O  
ATOM   1989  N   ASP A 251      -8.182 -53.913   4.039  1.00  0.64           N  
ATOM   1990  CA  ASP A 251      -8.512 -52.878   3.065  1.00  0.65           C  
ATOM   1991  C   ASP A 251      -9.739 -52.082   3.504  1.00  0.64           C  
ATOM   1992  CB  ASP A 251      -8.751 -53.495   1.686  1.00  0.62           C  
ATOM   1993  O   ASP A 251      -9.804 -50.868   3.299  1.00  0.63           O  
ATOM   1994  CG  ASP A 251      -7.485 -54.046   1.055  1.00  0.59           C  
ATOM   1995  OD1 ASP A 251      -6.374 -53.701   1.514  1.00  0.59           O  
ATOM   1996  OD2 ASP A 251      -7.598 -54.831   0.089  1.00  0.64           O  
ATOM   1997  N   LEU A 252     -10.637 -52.739   4.278  1.00  0.66           N  
ATOM   1998  CA  LEU A 252     -11.791 -52.055   4.853  1.00  0.66           C  
ATOM   1999  C   LEU A 252     -11.383 -51.230   6.069  1.00  0.66           C  
ATOM   2000  CB  LEU A 252     -12.872 -53.065   5.246  1.00  0.63           C  
ATOM   2001  O   LEU A 252     -11.826 -50.091   6.229  1.00  0.64           O  
ATOM   2002  CG  LEU A 252     -14.171 -52.485   5.808  1.00  0.59           C  
ATOM   2003  CD1 LEU A 252     -14.871 -51.635   4.752  1.00  0.54           C  
ATOM   2004  CD2 LEU A 252     -15.088 -53.600   6.298  1.00  0.56           C  
ATOM   2005  N   TYR A 253     -10.483 -51.808   6.806  1.00  0.64           N  
ATOM   2006  CA  TYR A 253      -9.996 -51.059   7.958  1.00  0.64           C  
ATOM   2007  C   TYR A 253      -9.244 -49.809   7.517  1.00  0.63           C  
ATOM   2008  CB  TYR A 253      -9.088 -51.936   8.825  1.00  0.60           C  
ATOM   2009  O   TYR A 253      -9.461 -48.722   8.059  1.00  0.61           O  
ATOM   2010  CG  TYR A 253      -8.373 -51.177   9.917  1.00  0.56           C  
ATOM   2011  CD1 TYR A 253      -9.059 -50.725  11.042  1.00  0.53           C  
ATOM   2012  CD2 TYR A 253      -7.012 -50.908   9.824  1.00  0.55           C  
ATOM   2013  CE1 TYR A 253      -8.405 -50.023  12.049  1.00  0.56           C  
ATOM   2014  CE2 TYR A 253      -6.347 -50.208  10.826  1.00  0.57           C  
ATOM   2015  OH  TYR A 253      -6.399 -49.076  12.927  1.00  0.59           O  
ATOM   2016  CZ  TYR A 253      -7.051 -49.770  11.933  1.00  0.49           C  
ATOM   2017  N   TYR A 254      -8.512 -49.845   6.359  1.00  0.62           N  
ATOM   2018  CA  TYR A 254      -7.787 -48.701   5.816  1.00  0.62           C  
ATOM   2019  C   TYR A 254      -8.734 -47.746   5.100  1.00  0.61           C  
ATOM   2020  CB  TYR A 254      -6.690 -49.167   4.854  1.00  0.59           C  
ATOM   2021  O   TYR A 254      -8.463 -46.546   5.008  1.00  0.59           O  
ATOM   2022  CG  TYR A 254      -5.392 -49.519   5.539  1.00  0.56           C  
ATOM   2023  CD1 TYR A 254      -4.568 -48.526   6.064  1.00  0.51           C  
ATOM   2024  CD2 TYR A 254      -4.986 -50.843   5.661  1.00  0.51           C  
ATOM   2025  CE1 TYR A 254      -3.369 -48.845   6.694  1.00  0.48           C  
ATOM   2026  CE2 TYR A 254      -3.789 -51.174   6.289  1.00  0.52           C  
ATOM   2027  OH  TYR A 254      -1.804 -50.491   7.425  1.00  0.39           O  
ATOM   2028  CZ  TYR A 254      -2.989 -50.169   6.802  1.00  0.45           C  
ATOM   2029  N   LYS A 255      -9.857 -48.209   4.778  1.00  0.61           N  
ATOM   2030  CA  LYS A 255     -10.846 -47.315   4.182  1.00  0.62           C  
ATOM   2031  C   LYS A 255     -11.711 -46.659   5.253  1.00  0.61           C  
ATOM   2032  CB  LYS A 255     -11.727 -48.075   3.189  1.00  0.59           C  
ATOM   2033  O   LYS A 255     -12.104 -45.499   5.118  1.00  0.59           O  
ATOM   2034  CG  LYS A 255     -11.198 -48.068   1.762  1.00  0.56           C  
ATOM   2035  CD  LYS A 255     -12.150 -48.781   0.810  1.00  0.57           C  
ATOM   2036  CE  LYS A 255     -11.599 -48.820  -0.609  1.00  0.47           C  
ATOM   2037  NZ  LYS A 255     -12.539 -49.499  -1.550  1.00  0.41           N  
ATOM   2038  N   LEU A 256     -11.886 -47.361   6.292  1.00  0.65           N  
ATOM   2039  CA  LEU A 256     -12.802 -46.868   7.315  1.00  0.65           C  
ATOM   2040  C   LEU A 256     -12.034 -46.256   8.482  1.00  0.65           C  
ATOM   2041  CB  LEU A 256     -13.703 -47.998   7.819  1.00  0.63           C  
ATOM   2042  O   LEU A 256     -12.570 -45.420   9.213  1.00  0.63           O  
ATOM   2043  CG  LEU A 256     -14.735 -48.536   6.826  1.00  0.60           C  
ATOM   2044  CD1 LEU A 256     -15.445 -49.754   7.408  1.00  0.57           C  
ATOM   2045  CD2 LEU A 256     -15.739 -47.450   6.458  1.00  0.58           C  
ATOM   2046  N   LYS A 257     -10.546 -46.652   8.587  1.00  0.57           N  
ATOM   2047  CA  LYS A 257      -9.783 -46.038   9.670  1.00  0.57           C  
ATOM   2048  C   LYS A 257      -9.733 -44.520   9.515  1.00  0.56           C  
ATOM   2049  CB  LYS A 257      -8.364 -46.607   9.717  1.00  0.54           C  
ATOM   2050  O   LYS A 257      -9.608 -43.794  10.504  1.00  0.54           O  
ATOM   2051  CG  LYS A 257      -7.278 -45.551   9.861  1.00  0.50           C  
ATOM   2052  CD  LYS A 257      -5.895 -46.181   9.958  1.00  0.51           C  
ATOM   2053  CE  LYS A 257      -4.800 -45.124  10.007  1.00  0.44           C  
ATOM   2054  NZ  LYS A 257      -3.448 -45.735  10.184  1.00  0.41           N  
ATOM   2055  N   ASN A 258      -9.894 -44.004   8.185  1.00  0.58           N  
ATOM   2056  CA  ASN A 258      -9.872 -42.573   7.899  1.00  0.58           C  
ATOM   2057  C   ASN A 258     -11.282 -41.992   7.840  1.00  0.58           C  
ATOM   2058  CB  ASN A 258      -9.129 -42.298   6.590  1.00  0.56           C  
ATOM   2059  O   ASN A 258     -11.464 -40.829   7.476  1.00  0.56           O  
ATOM   2060  CG  ASN A 258      -7.655 -42.642   6.672  1.00  0.54           C  
ATOM   2061  ND2 ASN A 258      -7.063 -42.987   5.535  1.00  0.51           N  
ATOM   2062  OD1 ASN A 258      -7.054 -42.600   7.748  1.00  0.54           O  
ATOM   2063  N   LEU A 259     -12.424 -42.763   8.370  1.00  0.53           N  
ATOM   2064  CA  LEU A 259     -13.766 -42.219   8.540  1.00  0.54           C  
ATOM   2065  C   LEU A 259     -13.945 -41.641   9.940  1.00  0.53           C  
ATOM   2066  CB  LEU A 259     -14.820 -43.300   8.284  1.00  0.51           C  
ATOM   2067  O   LEU A 259     -14.165 -42.384  10.900  1.00  0.50           O  
ATOM   2068  CG  LEU A 259     -16.249 -42.811   8.046  1.00  0.48           C  
ATOM   2069  CD1 LEU A 259     -16.453 -42.463   6.575  1.00  0.43           C  
ATOM   2070  CD2 LEU A 259     -17.256 -43.864   8.496  1.00  0.43           C  
ATOM   2071  N   THR A 260     -13.248 -40.468  10.179  1.00  0.56           N  
ATOM   2072  CA  THR A 260     -13.389 -39.606  11.347  1.00  0.58           C  
ATOM   2073  C   THR A 260     -14.389 -38.486  11.075  1.00  0.56           C  
ATOM   2074  CB  THR A 260     -12.036 -39.000  11.761  1.00  0.55           C  
ATOM   2075  O   THR A 260     -14.266 -37.764  10.083  1.00  0.54           O  
ATOM   2076  CG2 THR A 260     -11.881 -38.984  13.279  1.00  0.50           C  
ATOM   2077  OG1 THR A 260     -10.976 -39.779  11.192  1.00  0.53           O  
ATOM   2078  N   TYR A 261     -15.810 -38.776  11.487  1.00  0.48           N  
ATOM   2079  CA  TYR A 261     -16.792 -37.698  11.460  1.00  0.49           C  
ATOM   2080  C   TYR A 261     -17.472 -37.547  12.816  1.00  0.48           C  
ATOM   2081  CB  TYR A 261     -17.843 -37.954  10.375  1.00  0.43           C  
ATOM   2082  O   TYR A 261     -17.488 -38.484  13.618  1.00  0.45           O  
ATOM   2083  CG  TYR A 261     -18.692 -39.176  10.628  1.00  0.40           C  
ATOM   2084  CD1 TYR A 261     -18.285 -40.434  10.189  1.00  0.31           C  
ATOM   2085  CD2 TYR A 261     -19.902 -39.076  11.306  1.00  0.34           C  
ATOM   2086  CE1 TYR A 261     -19.064 -41.563  10.418  1.00  0.36           C  
ATOM   2087  CE2 TYR A 261     -20.690 -40.198  11.541  1.00  0.43           C  
ATOM   2088  OH  TYR A 261     -21.039 -42.549  11.323  1.00  0.33           O  
ATOM   2089  CZ  TYR A 261     -20.263 -41.435  11.094  1.00  0.28           C  
ATOM   2090  N   TYR A 262     -17.838 -36.363  13.362  1.00  0.56           N  
ATOM   2091  CA  TYR A 262     -18.626 -35.990  14.532  1.00  0.56           C  
ATOM   2092  C   TYR A 262     -20.098 -36.327  14.328  1.00  0.56           C  
ATOM   2093  CB  TYR A 262     -18.469 -34.496  14.832  1.00  0.53           C  
ATOM   2094  O   TYR A 262     -20.724 -35.851  13.378  1.00  0.53           O  
ATOM   2095  CG  TYR A 262     -17.072 -34.105  15.251  1.00  0.50           C  
ATOM   2096  CD1 TYR A 262     -16.638 -34.298  16.561  1.00  0.43           C  
ATOM   2097  CD2 TYR A 262     -16.186 -33.542  14.340  1.00  0.44           C  
ATOM   2098  CE1 TYR A 262     -15.353 -33.937  16.952  1.00  0.45           C  
ATOM   2099  CE2 TYR A 262     -14.898 -33.177  14.721  1.00  0.50           C  
ATOM   2100  OH  TYR A 262     -13.218 -33.020  16.409  1.00  0.47           O  
ATOM   2101  CZ  TYR A 262     -14.492 -33.379  16.027  1.00  0.35           C  
ATOM   2102  N   PRO A 263     -20.540 -37.560  14.960  1.00  0.62           N  
ATOM   2103  CA  PRO A 263     -21.991 -37.763  14.953  1.00  0.62           C  
ATOM   2104  C   PRO A 263     -22.769 -36.471  15.191  1.00  0.62           C  
ATOM   2105  CB  PRO A 263     -22.214 -38.753  16.100  1.00  0.60           C  
ATOM   2106  O   PRO A 263     -22.382 -35.659  16.034  1.00  0.61           O  
ATOM   2107  CG  PRO A 263     -20.879 -39.391  16.318  1.00  0.57           C  
ATOM   2108  CD  PRO A 263     -19.812 -38.397  15.961  1.00  0.57           C  
ATOM   2109  N   TYR A 264     -23.552 -36.109  14.366  1.00  0.63           N  
ATOM   2110  CA  TYR A 264     -24.396 -34.920  14.377  1.00  0.64           C  
ATOM   2111  C   TYR A 264     -25.816 -35.254  13.938  1.00  0.63           C  
ATOM   2112  CB  TYR A 264     -23.810 -33.836  13.467  1.00  0.59           C  
ATOM   2113  O   TYR A 264     -26.028 -36.181  13.153  1.00  0.60           O  
ATOM   2114  CG  TYR A 264     -23.952 -34.138  11.995  1.00  0.55           C  
ATOM   2115  CD1 TYR A 264     -23.058 -34.990  11.349  1.00  0.48           C  
ATOM   2116  CD2 TYR A 264     -24.978 -33.571  11.246  1.00  0.49           C  
ATOM   2117  CE1 TYR A 264     -23.184 -35.270   9.993  1.00  0.48           C  
ATOM   2118  CE2 TYR A 264     -25.113 -33.844   9.889  1.00  0.52           C  
ATOM   2119  OH  TYR A 264     -24.341 -34.967   7.929  1.00  0.47           O  
ATOM   2120  CZ  TYR A 264     -24.213 -34.693   9.272  1.00  0.40           C  
ATOM   2121  N   ASN A 265     -26.848 -34.820  14.662  1.00  0.62           N  
ATOM   2122  CA  ASN A 265     -28.267 -34.716  14.335  1.00  0.65           C  
ATOM   2123  C   ASN A 265     -28.655 -33.285  13.973  1.00  0.62           C  
ATOM   2124  CB  ASN A 265     -29.124 -35.221  15.497  1.00  0.61           C  
ATOM   2125  O   ASN A 265     -28.436 -32.361  14.758  1.00  0.61           O  
ATOM   2126  CG  ASN A 265     -29.018 -36.720  15.692  1.00  0.58           C  
ATOM   2127  ND2 ASN A 265     -28.578 -37.135  16.874  1.00  0.53           N  
ATOM   2128  OD1 ASN A 265     -29.329 -37.500  14.788  1.00  0.56           O  
ATOM   2129  N   LEU A 266     -28.959 -33.054  12.707  1.00  0.68           N  
ATOM   2130  CA  LEU A 266     -29.238 -31.738  12.143  1.00  0.68           C  
ATOM   2131  C   LEU A 266     -30.589 -31.725  11.436  1.00  0.68           C  
ATOM   2132  CB  LEU A 266     -28.134 -31.328  11.165  1.00  0.65           C  
ATOM   2133  O   LEU A 266     -30.800 -32.471  10.477  1.00  0.66           O  
ATOM   2134  CG  LEU A 266     -28.324 -29.991  10.448  1.00  0.60           C  
ATOM   2135  CD1 LEU A 266     -28.285 -28.842  11.451  1.00  0.55           C  
ATOM   2136  CD2 LEU A 266     -27.261 -29.804   9.372  1.00  0.56           C  
ATOM   2137  N   ASN A 267     -31.699 -31.206  12.128  1.00  0.62           N  
ATOM   2138  CA  ASN A 267     -32.934 -30.781  11.478  1.00  0.62           C  
ATOM   2139  C   ASN A 267     -32.707 -29.566  10.583  1.00  0.62           C  
ATOM   2140  CB  ASN A 267     -34.014 -30.479  12.520  1.00  0.59           C  
ATOM   2141  O   ASN A 267     -32.111 -28.577  11.012  1.00  0.60           O  
ATOM   2142  CG  ASN A 267     -34.340 -31.679  13.387  1.00  0.55           C  
ATOM   2143  ND2 ASN A 267     -34.272 -31.497  14.700  1.00  0.56           N  
ATOM   2144  OD1 ASN A 267     -34.650 -32.761  12.881  1.00  0.58           O  
ATOM   2145  N   TYR A 268     -32.727 -29.704   9.294  1.00  0.54           N  
ATOM   2146  CA  TYR A 268     -32.637 -28.651   8.289  1.00  0.56           C  
ATOM   2147  C   TYR A 268     -33.914 -28.577   7.460  1.00  0.54           C  
ATOM   2148  CB  TYR A 268     -31.432 -28.884   7.372  1.00  0.50           C  
ATOM   2149  O   TYR A 268     -34.616 -29.578   7.300  1.00  0.50           O  
ATOM   2150  CG  TYR A 268     -31.603 -30.052   6.431  1.00  0.45           C  
ATOM   2151  CD1 TYR A 268     -31.380 -31.358   6.863  1.00  0.38           C  
ATOM   2152  CD2 TYR A 268     -31.986 -29.853   5.109  1.00  0.40           C  
ATOM   2153  CE1 TYR A 268     -31.534 -32.437   5.999  1.00  0.39           C  
ATOM   2154  CE2 TYR A 268     -32.143 -30.925   4.236  1.00  0.45           C  
ATOM   2155  OH  TYR A 268     -32.070 -33.276   3.830  1.00  0.31           O  
ATOM   2156  CZ  TYR A 268     -31.916 -32.211   4.690  1.00  0.33           C  
ATOM   2157  N   GLN A 269     -34.556 -27.387   7.290  1.00  0.49           N  
ATOM   2158  CA  GLN A 269     -35.643 -27.048   6.378  1.00  0.51           C  
ATOM   2159  C   GLN A 269     -35.108 -26.667   5.000  1.00  0.49           C  
ATOM   2160  CB  GLN A 269     -36.485 -25.905   6.947  1.00  0.46           C  
ATOM   2161  O   GLN A 269     -34.508 -25.603   4.834  1.00  0.47           O  
ATOM   2162  CG  GLN A 269     -37.896 -26.319   7.344  1.00  0.44           C  
ATOM   2163  CD  GLN A 269     -38.714 -25.165   7.892  1.00  0.50           C  
ATOM   2164  NE2 GLN A 269     -39.919 -25.464   8.366  1.00  0.36           N  
ATOM   2165  OE1 GLN A 269     -38.267 -24.013   7.891  1.00  0.50           O  
ATOM   2166  N   GLY A 270     -34.985 -27.485   3.956  1.00  0.46           N  
ATOM   2167  CA  GLY A 270     -34.710 -27.099   2.581  1.00  0.47           C  
ATOM   2168  C   GLY A 270     -33.390 -27.636   2.062  1.00  0.46           C  
ATOM   2169  O   GLY A 270     -32.326 -27.106   2.390  1.00  0.42           O  
ATOM   2170  N   HIS A 271     -33.307 -28.796   1.788  1.00  0.44           N  
ATOM   2171  CA  HIS A 271     -32.510 -29.374   0.712  1.00  0.47           C  
ATOM   2172  C   HIS A 271     -32.987 -30.782   0.368  1.00  0.45           C  
ATOM   2173  CB  HIS A 271     -31.030 -29.401   1.096  1.00  0.41           C  
ATOM   2174  O   HIS A 271     -32.676 -31.738   1.081  1.00  0.42           O  
ATOM   2175  CG  HIS A 271     -30.105 -29.415  -0.080  1.00  0.39           C  
ATOM   2176  CD2 HIS A 271     -28.952 -28.744  -0.312  1.00  0.33           C  
ATOM   2177  ND1 HIS A 271     -30.333 -30.190  -1.196  1.00  0.30           N  
ATOM   2178  CE1 HIS A 271     -29.356 -29.996  -2.066  1.00  0.32           C  
ATOM   2179  NE2 HIS A 271     -28.506 -29.123  -1.554  1.00  0.32           N  
ATOM   2180  N   LEU A 272     -34.207 -30.832  -0.242  1.00  0.51           N  
ATOM   2181  CA  LEU A 272     -34.711 -32.082  -0.801  1.00  0.52           C  
ATOM   2182  C   LEU A 272     -33.643 -32.768  -1.646  1.00  0.51           C  
ATOM   2183  CB  LEU A 272     -35.961 -31.826  -1.647  1.00  0.47           C  
ATOM   2184  O   LEU A 272     -33.776 -33.946  -1.987  1.00  0.48           O  
ATOM   2185  CG  LEU A 272     -37.227 -31.435  -0.884  1.00  0.44           C  
ATOM   2186  CD1 LEU A 272     -38.321 -31.007  -1.857  1.00  0.36           C  
ATOM   2187  CD2 LEU A 272     -37.704 -32.590  -0.010  1.00  0.37           C  
ATOM   2188  N   LEU A 273     -32.319 -32.220  -1.857  1.00  0.53           N  
ATOM   2189  CA  LEU A 273     -31.338 -32.842  -2.740  1.00  0.54           C  
ATOM   2190  C   LEU A 273     -30.162 -33.395  -1.942  1.00  0.54           C  
ATOM   2191  CB  LEU A 273     -30.837 -31.835  -3.778  1.00  0.50           C  
ATOM   2192  O   LEU A 273     -29.111 -33.702  -2.509  1.00  0.51           O  
ATOM   2193  CG  LEU A 273     -31.866 -31.345  -4.799  1.00  0.47           C  
ATOM   2194  CD1 LEU A 273     -31.298 -30.183  -5.607  1.00  0.37           C  
ATOM   2195  CD2 LEU A 273     -32.292 -32.485  -5.718  1.00  0.37           C  
ATOM   2196  N   LEU A 274     -30.365 -33.624  -0.532  1.00  0.59           N  
ATOM   2197  CA  LEU A 274     -29.347 -34.345   0.224  1.00  0.61           C  
ATOM   2198  C   LEU A 274     -29.608 -35.847   0.191  1.00  0.59           C  
ATOM   2199  CB  LEU A 274     -29.307 -33.854   1.673  1.00  0.57           C  
ATOM   2200  O   LEU A 274     -30.723 -36.294   0.470  1.00  0.57           O  
ATOM   2201  CG  LEU A 274     -28.678 -32.479   1.906  1.00  0.54           C  
ATOM   2202  CD1 LEU A 274     -29.002 -31.980   3.310  1.00  0.48           C  
ATOM   2203  CD2 LEU A 274     -27.170 -32.537   1.688  1.00  0.48           C  
ATOM   2204  N   GLU A 275     -28.876 -36.569  -0.459  1.00  0.55           N  
ATOM   2205  CA  GLU A 275     -28.871 -38.027  -0.522  1.00  0.56           C  
ATOM   2206  C   GLU A 275     -28.040 -38.626   0.609  1.00  0.56           C  
ATOM   2207  CB  GLU A 275     -28.337 -38.505  -1.876  1.00  0.54           C  
ATOM   2208  O   GLU A 275     -26.999 -38.079   0.979  1.00  0.54           O  
ATOM   2209  CG  GLU A 275     -29.206 -38.098  -3.057  1.00  0.52           C  
ATOM   2210  CD  GLU A 275     -28.845 -38.822  -4.344  1.00  0.54           C  
ATOM   2211  OE1 GLU A 275     -27.779 -39.476  -4.394  1.00  0.52           O  
ATOM   2212  OE2 GLU A 275     -29.635 -38.733  -5.311  1.00  0.47           O  
ATOM   2213  N   VAL A 276     -28.582 -39.507   1.516  1.00  0.60           N  
ATOM   2214  CA  VAL A 276     -27.899 -40.350   2.492  1.00  0.62           C  
ATOM   2215  C   VAL A 276     -26.624 -40.924   1.878  1.00  0.60           C  
ATOM   2216  CB  VAL A 276     -28.811 -41.492   2.993  1.00  0.59           C  
ATOM   2217  O   VAL A 276     -26.645 -41.434   0.755  1.00  0.57           O  
ATOM   2218  CG1 VAL A 276     -28.140 -42.258   4.132  1.00  0.54           C  
ATOM   2219  CG2 VAL A 276     -30.162 -40.938   3.441  1.00  0.55           C  
ATOM   2220  N   GLY A 277     -25.597 -40.720   2.155  1.00  0.62           N  
ATOM   2221  CA  GLY A 277     -24.267 -41.135   1.735  1.00  0.61           C  
ATOM   2222  C   GLY A 277     -23.413 -39.985   1.236  1.00  0.62           C  
ATOM   2223  O   GLY A 277     -22.240 -40.174   0.908  1.00  0.60           O  
ATOM   2224  N   GLN A 278     -23.824 -38.948   1.327  1.00  0.63           N  
ATOM   2225  CA  GLN A 278     -23.058 -37.763   0.955  1.00  0.64           C  
ATOM   2226  C   GLN A 278     -22.496 -37.062   2.189  1.00  0.63           C  
ATOM   2227  CB  GLN A 278     -23.925 -36.794   0.150  1.00  0.61           C  
ATOM   2228  O   GLN A 278     -23.141 -37.032   3.240  1.00  0.61           O  
ATOM   2229  CG  GLN A 278     -24.261 -37.287  -1.251  1.00  0.59           C  
ATOM   2230  CD  GLN A 278     -25.050 -36.273  -2.057  1.00  0.58           C  
ATOM   2231  NE2 GLN A 278     -24.984 -36.386  -3.379  1.00  0.47           N  
ATOM   2232  OE1 GLN A 278     -25.715 -35.396  -1.496  1.00  0.57           O  
ATOM   2233  N   TRP A 279     -21.179 -36.830   2.115  1.00  0.41           N  
ATOM   2234  CA  TRP A 279     -20.526 -35.892   3.022  1.00  0.54           C  
ATOM   2235  C   TRP A 279     -21.001 -34.466   2.764  1.00  0.43           C  
ATOM   2236  CB  TRP A 279     -19.004 -35.972   2.874  1.00  0.42           C  
ATOM   2237  O   TRP A 279     -20.845 -33.944   1.657  1.00  0.39           O  
ATOM   2238  CG  TRP A 279     -18.409 -37.251   3.380  1.00  0.42           C  
ATOM   2239  CD1 TRP A 279     -18.376 -38.456   2.736  1.00  0.33           C  
ATOM   2240  CD2 TRP A 279     -17.766 -37.453   4.642  1.00  0.32           C  
ATOM   2241  CE2 TRP A 279     -17.366 -38.807   4.695  1.00  0.36           C  
ATOM   2242  CE3 TRP A 279     -17.487 -36.620   5.734  1.00  0.34           C  
ATOM   2243  NE1 TRP A 279     -17.750 -39.396   3.521  1.00  0.31           N  
ATOM   2244  CH2 TRP A 279     -16.441 -38.509   6.854  1.00  0.25           C  
ATOM   2245  CZ2 TRP A 279     -16.701 -39.346   5.799  1.00  0.27           C  
ATOM   2246  CZ3 TRP A 279     -16.826 -37.159   6.831  1.00  0.27           C  
ATOM   2247  N   VAL A 280     -21.914 -34.229   3.477  1.00  0.66           N  
ATOM   2248  CA  VAL A 280     -22.320 -32.827   3.462  1.00  0.67           C  
ATOM   2249  C   VAL A 280     -21.469 -32.032   4.449  1.00  0.66           C  
ATOM   2250  CB  VAL A 280     -23.819 -32.667   3.801  1.00  0.64           C  
ATOM   2251  O   VAL A 280     -21.083 -32.547   5.501  1.00  0.64           O  
ATOM   2252  CG1 VAL A 280     -24.689 -33.254   2.691  1.00  0.58           C  
ATOM   2253  CG2 VAL A 280     -24.137 -33.329   5.140  1.00  0.59           C  
ATOM   2254  N   THR A 281     -20.838 -30.954   4.171  1.00  0.67           N  
ATOM   2255  CA  THR A 281     -20.313 -29.920   5.056  1.00  0.67           C  
ATOM   2256  C   THR A 281     -21.451 -29.154   5.726  1.00  0.67           C  
ATOM   2257  CB  THR A 281     -19.409 -28.935   4.291  1.00  0.64           C  
ATOM   2258  O   THR A 281     -22.300 -28.573   5.047  1.00  0.66           O  
ATOM   2259  CG2 THR A 281     -18.798 -27.904   5.234  1.00  0.60           C  
ATOM   2260  OG1 THR A 281     -18.355 -29.664   3.649  1.00  0.65           O  
ATOM   2261  N   ILE A 282     -21.773 -29.501   6.925  1.00  0.64           N  
ATOM   2262  CA  ILE A 282     -22.632 -28.712   7.802  1.00  0.64           C  
ATOM   2263  C   ILE A 282     -21.900 -27.444   8.237  1.00  0.64           C  
ATOM   2264  CB  ILE A 282     -23.077 -29.525   9.038  1.00  0.61           C  
ATOM   2265  O   ILE A 282     -20.818 -27.515   8.823  1.00  0.62           O  
ATOM   2266  CG1 ILE A 282     -23.841 -30.781   8.605  1.00  0.55           C  
ATOM   2267  CG2 ILE A 282     -23.927 -28.662   9.975  1.00  0.57           C  
ATOM   2268  CD1 ILE A 282     -24.206 -31.711   9.754  1.00  0.53           C  
ATOM   2269  N   GLN A 283     -22.053 -26.274   7.750  1.00  0.63           N  
ATOM   2270  CA  GLN A 283     -21.723 -24.956   8.282  1.00  0.64           C  
ATOM   2271  C   GLN A 283     -22.821 -24.448   9.212  1.00  0.63           C  
ATOM   2272  CB  GLN A 283     -21.494 -23.959   7.145  1.00  0.61           C  
ATOM   2273  O   GLN A 283     -23.944 -24.191   8.773  1.00  0.62           O  
ATOM   2274  CG  GLN A 283     -20.881 -22.640   7.598  1.00  0.58           C  
ATOM   2275  CD  GLN A 283     -20.639 -21.680   6.448  1.00  0.59           C  
ATOM   2276  NE2 GLN A 283     -19.684 -20.774   6.623  1.00  0.47           N  
ATOM   2277  OE1 GLN A 283     -21.306 -21.753   5.410  1.00  0.59           O  
ATOM   2278  N   THR A 284     -22.839 -24.789  10.570  1.00  0.60           N  
ATOM   2279  CA  THR A 284     -23.676 -24.305  11.662  1.00  0.60           C  
ATOM   2280  C   THR A 284     -23.779 -22.782  11.631  1.00  0.60           C  
ATOM   2281  CB  THR A 284     -23.129 -24.758  13.028  1.00  0.56           C  
ATOM   2282  O   THR A 284     -22.986 -22.115  10.962  1.00  0.58           O  
ATOM   2283  CG2 THR A 284     -22.799 -26.246  13.022  1.00  0.50           C  
ATOM   2284  OG1 THR A 284     -21.940 -24.017  13.330  1.00  0.60           O  
ATOM   2285  N   ASN A 285     -24.635 -22.128  12.218  1.00  0.41           N  
ATOM   2286  CA  ASN A 285     -24.785 -20.696  12.453  1.00  0.45           C  
ATOM   2287  C   ASN A 285     -23.567 -20.115  13.166  1.00  0.41           C  
ATOM   2288  CB  ASN A 285     -26.056 -20.413  13.256  1.00  0.40           C  
ATOM   2289  O   ASN A 285     -23.474 -18.901  13.356  1.00  0.38           O  
ATOM   2290  CG  ASN A 285     -26.086 -21.151  14.580  1.00  0.39           C  
ATOM   2291  ND2 ASN A 285     -26.882 -20.652  15.519  1.00  0.39           N  
ATOM   2292  OD1 ASN A 285     -25.400 -22.161  14.758  1.00  0.45           O  
ATOM   2293  N   LYS A 286     -22.765 -20.815  13.696  1.00  0.49           N  
ATOM   2294  CA  LYS A 286     -21.480 -20.313  14.175  1.00  0.48           C  
ATOM   2295  C   LYS A 286     -20.404 -20.442  13.100  1.00  0.49           C  
ATOM   2296  CB  LYS A 286     -21.050 -21.058  15.439  1.00  0.47           C  
ATOM   2297  O   LYS A 286     -19.211 -20.341  13.394  1.00  0.47           O  
ATOM   2298  CG  LYS A 286     -21.944 -20.800  16.644  1.00  0.44           C  
ATOM   2299  CD  LYS A 286     -21.369 -21.423  17.910  1.00  0.47           C  
ATOM   2300  CE  LYS A 286     -22.257 -21.156  19.118  1.00  0.40           C  
ATOM   2301  NZ  LYS A 286     -21.721 -21.804  20.352  1.00  0.39           N  
ATOM   2302  N   LYS A 287     -20.705 -20.466  11.618  1.00  0.55           N  
ATOM   2303  CA  LYS A 287     -19.759 -20.690  10.528  1.00  0.54           C  
ATOM   2304  C   LYS A 287     -18.765 -21.792  10.881  1.00  0.54           C  
ATOM   2305  CB  LYS A 287     -19.012 -19.399  10.191  1.00  0.51           C  
ATOM   2306  O   LYS A 287     -17.611 -21.756  10.449  1.00  0.52           O  
ATOM   2307  CG  LYS A 287     -19.911 -18.278   9.690  1.00  0.47           C  
ATOM   2308  CD  LYS A 287     -19.099 -17.136   9.091  1.00  0.50           C  
ATOM   2309  CE  LYS A 287     -19.997 -16.018   8.580  1.00  0.42           C  
ATOM   2310  NZ  LYS A 287     -19.205 -14.900   7.985  1.00  0.40           N  
ATOM   2311  N   GLU A 288     -19.126 -22.656  11.963  1.00  0.55           N  
ATOM   2312  CA  GLU A 288     -18.406 -23.924  12.036  1.00  0.57           C  
ATOM   2313  C   GLU A 288     -18.908 -24.904  10.980  1.00  0.56           C  
ATOM   2314  CB  GLU A 288     -18.540 -24.539  13.431  1.00  0.54           C  
ATOM   2315  O   GLU A 288     -20.110 -25.159  10.883  1.00  0.54           O  
ATOM   2316  CG  GLU A 288     -17.746 -23.808  14.504  1.00  0.52           C  
ATOM   2317  CD  GLU A 288     -17.878 -24.438  15.882  1.00  0.54           C  
ATOM   2318  OE1 GLU A 288     -18.756 -25.311  16.068  1.00  0.53           O  
ATOM   2319  OE2 GLU A 288     -17.097 -24.055  16.781  1.00  0.50           O  
ATOM   2320  N   THR A 289     -18.161 -25.030   9.774  1.00  0.57           N  
ATOM   2321  CA  THR A 289     -18.272 -25.994   8.685  1.00  0.59           C  
ATOM   2322  C   THR A 289     -17.561 -27.296   9.040  1.00  0.57           C  
ATOM   2323  CB  THR A 289     -17.691 -25.428   7.376  1.00  0.55           C  
ATOM   2324  O   THR A 289     -16.399 -27.283   9.453  1.00  0.55           O  
ATOM   2325  CG2 THR A 289     -18.776 -25.268   6.316  1.00  0.48           C  
ATOM   2326  OG1 THR A 289     -17.100 -24.149   7.637  1.00  0.54           O  
ATOM   2327  N   PHE A 290     -18.169 -28.372   9.618  1.00  0.61           N  
ATOM   2328  CA  PHE A 290     -17.628 -29.722   9.719  1.00  0.63           C  
ATOM   2329  C   PHE A 290     -18.427 -30.693   8.858  1.00  0.62           C  
ATOM   2330  CB  PHE A 290     -17.626 -30.194  11.177  1.00  0.57           C  
ATOM   2331  O   PHE A 290     -19.635 -30.524   8.681  1.00  0.59           O  
ATOM   2332  CG  PHE A 290     -18.872 -29.826  11.936  1.00  0.53           C  
ATOM   2333  CD1 PHE A 290     -19.018 -28.558  12.487  1.00  0.46           C  
ATOM   2334  CD2 PHE A 290     -19.898 -30.747  12.099  1.00  0.48           C  
ATOM   2335  CE1 PHE A 290     -20.170 -28.214  13.190  1.00  0.44           C  
ATOM   2336  CE2 PHE A 290     -21.052 -30.411  12.800  1.00  0.50           C  
ATOM   2337  CZ  PHE A 290     -21.186 -29.144  13.345  1.00  0.40           C  
ATOM   2338  N   LYS A 291     -17.680 -31.267   7.885  1.00  0.59           N  
ATOM   2339  CA  LYS A 291     -18.087 -32.328   6.969  1.00  0.61           C  
ATOM   2340  C   LYS A 291     -18.542 -33.569   7.732  1.00  0.60           C  
ATOM   2341  CB  LYS A 291     -16.942 -32.687   6.020  1.00  0.58           C  
ATOM   2342  O   LYS A 291     -17.829 -34.060   8.609  1.00  0.59           O  
ATOM   2343  CG  LYS A 291     -16.629 -31.610   4.992  1.00  0.56           C  
ATOM   2344  CD  LYS A 291     -15.597 -32.088   3.978  1.00  0.57           C  
ATOM   2345  CE  LYS A 291     -15.279 -31.009   2.952  1.00  0.48           C  
ATOM   2346  NZ  LYS A 291     -14.285 -31.481   1.942  1.00  0.42           N  
ATOM   2347  N   VAL A 292     -19.765 -33.798   7.754  1.00  0.65           N  
ATOM   2348  CA  VAL A 292     -20.423 -34.949   8.364  1.00  0.66           C  
ATOM   2349  C   VAL A 292     -21.195 -35.727   7.301  1.00  0.65           C  
ATOM   2350  CB  VAL A 292     -21.372 -34.521   9.506  1.00  0.63           C  
ATOM   2351  O   VAL A 292     -21.731 -35.138   6.360  1.00  0.64           O  
ATOM   2352  CG1 VAL A 292     -20.589 -33.872  10.645  1.00  0.57           C  
ATOM   2353  CG2 VAL A 292     -22.443 -33.568   8.979  1.00  0.59           C  
ATOM   2354  N   PRO A 293     -20.837 -36.933   7.096  1.00  0.68           N  
ATOM   2355  CA  PRO A 293     -21.642 -37.766   6.200  1.00  0.68           C  
ATOM   2356  C   PRO A 293     -23.124 -37.768   6.568  1.00  0.68           C  
ATOM   2357  CB  PRO A 293     -21.035 -39.160   6.375  1.00  0.65           C  
ATOM   2358  O   PRO A 293     -23.471 -37.690   7.750  1.00  0.67           O  
ATOM   2359  CG  PRO A 293     -20.497 -39.170   7.769  1.00  0.62           C  
ATOM   2360  CD  PRO A 293     -20.089 -37.772   8.134  1.00  0.61           C  
ATOM   2361  N   VAL A 294     -23.983 -37.462   5.747  1.00  0.67           N  
ATOM   2362  CA  VAL A 294     -25.426 -37.639   5.863  1.00  0.67           C  
ATOM   2363  C   VAL A 294     -25.765 -39.127   5.888  1.00  0.67           C  
ATOM   2364  CB  VAL A 294     -26.178 -36.941   4.707  1.00  0.65           C  
ATOM   2365  O   VAL A 294     -25.657 -39.812   4.868  1.00  0.65           O  
ATOM   2366  CG1 VAL A 294     -27.686 -37.146   4.842  1.00  0.59           C  
ATOM   2367  CG2 VAL A 294     -25.840 -35.452   4.673  1.00  0.60           C  
ATOM   2368  N   LEU A 295     -25.835 -39.724   7.082  1.00  0.65           N  
ATOM   2369  CA  LEU A 295     -26.094 -41.141   7.312  1.00  0.64           C  
ATOM   2370  C   LEU A 295     -27.592 -41.414   7.397  1.00  0.64           C  
ATOM   2371  CB  LEU A 295     -25.404 -41.611   8.595  1.00  0.62           C  
ATOM   2372  O   LEU A 295     -28.043 -42.524   7.106  1.00  0.62           O  
ATOM   2373  CG  LEU A 295     -23.879 -41.491   8.628  1.00  0.58           C  
ATOM   2374  CD1 LEU A 295     -23.329 -42.081   9.922  1.00  0.53           C  
ATOM   2375  CD2 LEU A 295     -23.262 -42.179   7.415  1.00  0.54           C  
ATOM   2376  N   SER A 296     -28.452 -40.658   7.771  1.00  0.63           N  
ATOM   2377  CA  SER A 296     -29.909 -40.735   7.763  1.00  0.65           C  
ATOM   2378  C   SER A 296     -30.534 -39.367   7.510  1.00  0.63           C  
ATOM   2379  CB  SER A 296     -30.424 -41.303   9.086  1.00  0.61           C  
ATOM   2380  O   SER A 296     -30.067 -38.357   8.041  1.00  0.62           O  
ATOM   2381  OG  SER A 296     -30.846 -40.262   9.950  1.00  0.60           O  
ATOM   2382  N   GLN A 297     -31.297 -39.277   6.542  1.00  0.66           N  
ATOM   2383  CA  GLN A 297     -32.102 -38.120   6.162  1.00  0.67           C  
ATOM   2384  C   GLN A 297     -33.592 -38.436   6.243  1.00  0.66           C  
ATOM   2385  CB  GLN A 297     -31.740 -37.654   4.751  1.00  0.64           C  
ATOM   2386  O   GLN A 297     -34.059 -39.411   5.649  1.00  0.63           O  
ATOM   2387  CG  GLN A 297     -32.407 -36.347   4.345  1.00  0.60           C  
ATOM   2388  CD  GLN A 297     -32.012 -35.894   2.952  1.00  0.60           C  
ATOM   2389  NE2 GLN A 297     -32.056 -34.587   2.719  1.00  0.46           N  
ATOM   2390  OE1 GLN A 297     -31.669 -36.712   2.093  1.00  0.58           O  
ATOM   2391  N   SER A 298     -34.276 -37.907   7.243  1.00  0.66           N  
ATOM   2392  CA  SER A 298     -35.727 -37.979   7.385  1.00  0.67           C  
ATOM   2393  C   SER A 298     -36.384 -36.650   7.029  1.00  0.65           C  
ATOM   2394  CB  SER A 298     -36.106 -38.378   8.812  1.00  0.63           C  
ATOM   2395  O   SER A 298     -35.859 -35.584   7.358  1.00  0.63           O  
ATOM   2396  OG  SER A 298     -35.744 -37.363   9.732  1.00  0.60           O  
ATOM   2397  N   PHE A 299     -37.376 -36.505   6.064  1.00  0.68           N  
ATOM   2398  CA  PHE A 299     -38.245 -35.424   5.614  1.00  0.69           C  
ATOM   2399  C   PHE A 299     -39.667 -35.622   6.125  1.00  0.67           C  
ATOM   2400  CB  PHE A 299     -38.245 -35.333   4.084  1.00  0.64           C  
ATOM   2401  O   PHE A 299     -40.248 -36.696   5.956  1.00  0.63           O  
ATOM   2402  CG  PHE A 299     -36.879 -35.123   3.489  1.00  0.59           C  
ATOM   2403  CD1 PHE A 299     -36.356 -33.844   3.348  1.00  0.54           C  
ATOM   2404  CD2 PHE A 299     -36.117 -36.207   3.070  1.00  0.55           C  
ATOM   2405  CE1 PHE A 299     -35.092 -33.647   2.797  1.00  0.50           C  
ATOM   2406  CE2 PHE A 299     -34.853 -36.018   2.518  1.00  0.54           C  
ATOM   2407  CZ  PHE A 299     -34.343 -34.737   2.382  1.00  0.46           C  
ATOM   2408  N   ILE A 300     -40.129 -34.877   7.141  1.00  0.60           N  
ATOM   2409  CA  ILE A 300     -41.524 -34.840   7.567  1.00  0.60           C  
ATOM   2410  C   ILE A 300     -42.214 -33.618   6.966  1.00  0.59           C  
ATOM   2411  CB  ILE A 300     -41.644 -34.820   9.107  1.00  0.57           C  
ATOM   2412  O   ILE A 300     -41.768 -32.485   7.164  1.00  0.57           O  
ATOM   2413  CG1 ILE A 300     -40.919 -36.027   9.715  1.00  0.48           C  
ATOM   2414  CG2 ILE A 300     -43.114 -34.793   9.534  1.00  0.50           C  
ATOM   2415  CD1 ILE A 300     -40.823 -35.991  11.234  1.00  0.47           C  
ATOM   2416  N   PHE A 301     -43.078 -33.885   5.946  1.00  0.50           N  
ATOM   2417  CA  PHE A 301     -44.080 -32.944   5.459  1.00  0.54           C  
ATOM   2418  C   PHE A 301     -45.331 -32.989   6.328  1.00  0.49           C  
ATOM   2419  CB  PHE A 301     -44.441 -33.248   4.002  1.00  0.47           C  
ATOM   2420  O   PHE A 301     -46.083 -33.965   6.294  1.00  0.46           O  
ATOM   2421  CG  PHE A 301     -45.441 -32.290   3.412  1.00  0.44           C  
ATOM   2422  CD1 PHE A 301     -45.057 -31.012   3.027  1.00  0.37           C  
ATOM   2423  CD2 PHE A 301     -46.767 -32.669   3.243  1.00  0.38           C  
ATOM   2424  CE1 PHE A 301     -45.980 -30.124   2.481  1.00  0.37           C  
ATOM   2425  CE2 PHE A 301     -47.695 -31.787   2.698  1.00  0.43           C  
ATOM   2426  CZ  PHE A 301     -47.300 -30.514   2.319  1.00  0.33           C  
ATOM   2427  N   LYS A 302     -45.210 -32.369   7.502  1.00  0.40           N  
ATOM   2428  CA  LYS A 302     -46.326 -31.912   8.325  1.00  0.37           C  
ATOM   2429  C   LYS A 302     -46.322 -30.393   8.463  1.00  0.40           C  
ATOM   2430  CB  LYS A 302     -46.276 -32.564   9.708  1.00  0.36           C  
ATOM   2431  O   LYS A 302     -45.515 -29.834   9.209  1.00  0.37           O  
ATOM   2432  CG  LYS A 302     -47.581 -32.469  10.484  1.00  0.34           C  
ATOM   2433  CD  LYS A 302     -47.503 -33.228  11.803  1.00  0.37           C  
ATOM   2434  CE  LYS A 302     -48.817 -33.155  12.569  1.00  0.30           C  
ATOM   2435  NZ  LYS A 302     -48.800 -34.025  13.783  1.00  0.31           N  
ATOM   2436  N   GLY A 303     -47.184 -29.569   7.640  1.00  0.40           N  
ATOM   2437  CA  GLY A 303     -47.134 -28.123   7.791  1.00  0.39           C  
ATOM   2438  C   GLY A 303     -45.782 -27.533   7.440  1.00  0.40           C  
ATOM   2439  O   GLY A 303     -45.520 -26.360   7.716  1.00  0.36           O  
ATOM   2440  N   GLY A 304     -44.911 -28.024   6.450  1.00  0.32           N  
ATOM   2441  CA  GLY A 304     -43.584 -27.653   5.986  1.00  0.34           C  
ATOM   2442  C   GLY A 304     -42.565 -28.767   6.139  1.00  0.33           C  
ATOM   2443  O   GLY A 304     -42.797 -29.730   6.873  1.00  0.30           O  
ATOM   2444  N   LEU A 305     -41.881 -29.085   5.231  1.00  0.49           N  
ATOM   2445  CA  LEU A 305     -40.753 -29.989   5.033  1.00  0.51           C  
ATOM   2446  C   LEU A 305     -39.674 -29.749   6.084  1.00  0.50           C  
ATOM   2447  CB  LEU A 305     -40.165 -29.813   3.631  1.00  0.47           C  
ATOM   2448  O   LEU A 305     -38.992 -28.722   6.057  1.00  0.47           O  
ATOM   2449  CG  LEU A 305     -39.451 -31.028   3.038  1.00  0.45           C  
ATOM   2450  CD1 LEU A 305     -40.379 -31.777   2.087  1.00  0.38           C  
ATOM   2451  CD2 LEU A 305     -38.174 -30.602   2.321  1.00  0.39           C  
ATOM   2452  N   ARG A 306     -39.799 -30.255   7.215  1.00  0.49           N  
ATOM   2453  CA  ARG A 306     -38.739 -30.522   8.182  1.00  0.51           C  
ATOM   2454  C   ARG A 306     -37.985 -31.799   7.827  1.00  0.50           C  
ATOM   2455  CB  ARG A 306     -39.314 -30.628   9.596  1.00  0.48           C  
ATOM   2456  O   ARG A 306     -38.572 -32.882   7.787  1.00  0.48           O  
ATOM   2457  CG  ARG A 306     -39.769 -29.299  10.177  1.00  0.46           C  
ATOM   2458  CD  ARG A 306     -40.207 -29.439  11.628  1.00  0.50           C  
ATOM   2459  NE  ARG A 306     -40.826 -28.213  12.125  1.00  0.43           N  
ATOM   2460  NH1 ARG A 306     -41.031 -28.954  14.303  1.00  0.31           N  
ATOM   2461  NH2 ARG A 306     -41.758 -26.857  13.727  1.00  0.26           N  
ATOM   2462  CZ  ARG A 306     -41.204 -28.011  13.384  1.00  0.34           C  
ATOM   2463  N   GLY A 307     -36.660 -31.727   7.005  1.00  0.56           N  
ATOM   2464  CA  GLY A 307     -35.651 -32.763   6.852  1.00  0.58           C  
ATOM   2465  C   GLY A 307     -34.660 -32.805   8.000  1.00  0.57           C  
ATOM   2466  O   GLY A 307     -34.317 -31.766   8.569  1.00  0.55           O  
ATOM   2467  N   ARG A 308     -34.497 -33.692   8.626  1.00  0.62           N  
ATOM   2468  CA  ARG A 308     -33.508 -34.108   9.616  1.00  0.62           C  
ATOM   2469  C   ARG A 308     -32.471 -35.038   8.996  1.00  0.63           C  
ATOM   2470  CB  ARG A 308     -34.189 -34.796  10.801  1.00  0.59           C  
ATOM   2471  O   ARG A 308     -32.821 -36.066   8.412  1.00  0.61           O  
ATOM   2472  CG  ARG A 308     -33.235 -35.185  11.919  1.00  0.55           C  
ATOM   2473  CD  ARG A 308     -33.966 -35.840  13.082  1.00  0.56           C  
ATOM   2474  NE  ARG A 308     -33.042 -36.262  14.131  1.00  0.45           N  
ATOM   2475  NH1 ARG A 308     -34.689 -36.996  15.574  1.00  0.33           N  
ATOM   2476  NH2 ARG A 308     -32.482 -37.150  16.174  1.00  0.27           N  
ATOM   2477  CZ  ARG A 308     -33.406 -36.802  15.290  1.00  0.42           C  
ATOM   2478  N   ILE A 309     -31.210 -34.580   8.791  1.00  0.57           N  
ATOM   2479  CA  ILE A 309     -30.033 -35.398   8.517  1.00  0.58           C  
ATOM   2480  C   ILE A 309     -29.273 -35.661   9.815  1.00  0.57           C  
ATOM   2481  CB  ILE A 309     -29.106 -34.725   7.480  1.00  0.54           C  
ATOM   2482  O   ILE A 309     -29.217 -34.797  10.694  1.00  0.55           O  
ATOM   2483  CG1 ILE A 309     -28.731 -33.311   7.937  1.00  0.44           C  
ATOM   2484  CG2 ILE A 309     -29.770 -34.697   6.100  1.00  0.46           C  
ATOM   2485  CD1 ILE A 309     -27.703 -32.625   7.048  1.00  0.41           C  
ATOM   2486  N   SER A 310     -29.180 -36.811  10.281  1.00  0.62           N  
ATOM   2487  CA  SER A 310     -28.424 -37.271  11.442  1.00  0.63           C  
ATOM   2488  C   SER A 310     -27.305 -38.222  11.032  1.00  0.62           C  
ATOM   2489  CB  SER A 310     -29.349 -37.960  12.446  1.00  0.59           C  
ATOM   2490  O   SER A 310     -27.427 -38.939  10.036  1.00  0.60           O  
ATOM   2491  OG  SER A 310     -29.828 -39.189  11.927  1.00  0.57           O  
ATOM   2492  N   ALA A 311     -26.223 -38.090  11.400  1.00  0.60           N  
ATOM   2493  CA  ALA A 311     -25.147 -39.059  11.590  1.00  0.59           C  
ATOM   2494  C   ALA A 311     -25.067 -39.511  13.046  1.00  0.59           C  
ATOM   2495  CB  ALA A 311     -23.812 -38.466  11.147  1.00  0.57           C  
ATOM   2496  O   ALA A 311     -24.422 -38.860  13.870  1.00  0.56           O  
ATOM   2497  N   ASP A 312     -26.014 -40.273  13.679  1.00  0.46           N  
ATOM   2498  CA  ASP A 312     -26.090 -40.814  15.032  1.00  0.50           C  
ATOM   2499  C   ASP A 312     -25.081 -41.943  15.229  1.00  0.47           C  
ATOM   2500  CB  ASP A 312     -27.505 -41.315  15.331  1.00  0.42           C  
ATOM   2501  O   ASP A 312     -25.170 -42.984  14.573  1.00  0.43           O  
ATOM   2502  CG  ASP A 312     -28.145 -40.610  16.514  1.00  0.40           C  
ATOM   2503  OD1 ASP A 312     -27.429 -39.928  17.278  1.00  0.42           O  
ATOM   2504  OD2 ASP A 312     -29.377 -40.740  16.685  1.00  0.40           O  
ATOM   2505  N   SER A 313     -23.889 -41.586  15.841  1.00  0.37           N  
ATOM   2506  CA  SER A 313     -23.051 -42.492  16.620  1.00  0.39           C  
ATOM   2507  C   SER A 313     -23.272 -42.300  18.117  1.00  0.38           C  
ATOM   2508  CB  SER A 313     -21.574 -42.281  16.283  1.00  0.34           C  
ATOM   2509  O   SER A 313     -22.992 -41.229  18.659  1.00  0.35           O  
ATOM   2510  OG  SER A 313     -21.160 -40.973  16.638  1.00  0.36           O  
ATOM   2511  N   LYS A 314     -24.164 -42.935  18.847  1.00  0.32           N  
ATOM   2512  CA  LYS A 314     -23.995 -43.072  20.291  1.00  0.32           C  
ATOM   2513  C   LYS A 314     -22.740 -43.873  20.623  1.00  0.32           C  
ATOM   2514  CB  LYS A 314     -25.222 -43.738  20.914  1.00  0.28           C  
ATOM   2515  O   LYS A 314     -22.615 -45.034  20.229  1.00  0.29           O  
ATOM   2516  CG  LYS A 314     -26.287 -42.758  21.385  1.00  0.28           C  
ATOM   2517  CD  LYS A 314     -27.433 -43.473  22.088  1.00  0.34           C  
ATOM   2518  CE  LYS A 314     -28.517 -42.497  22.527  1.00  0.25           C  
ATOM   2519  NZ  LYS A 314     -29.650 -43.195  23.205  1.00  0.25           N  
ATOM   2520  N   ALA A 315     -21.649 -43.276  21.468  1.00  0.32           N  
ATOM   2521  CA  ALA A 315     -20.687 -43.098  22.553  1.00  0.35           C  
ATOM   2522  C   ALA A 315     -21.022 -44.001  23.736  1.00  0.33           C  
ATOM   2523  CB  ALA A 315     -20.649 -41.637  22.996  1.00  0.29           C  
ATOM   2524  O   ALA A 315     -21.988 -43.752  24.462  1.00  0.31           O  
ATOM   2525  N   GLY A 316     -20.410 -45.422  23.600  1.00  0.27           N  
ATOM   2526  CA  GLY A 316     -20.061 -45.986  24.894  1.00  0.29           C  
ATOM   2527  C   GLY A 316     -18.627 -46.475  24.965  1.00  0.28           C  
ATOM   2528  O   GLY A 316     -18.155 -47.164  24.057  1.00  0.26           O  
ATOM   2529  N   ASN A 317     -17.778 -46.029  25.773  1.00  0.28           N  
ATOM   2530  CA  ASN A 317     -16.845 -46.321  26.856  1.00  0.35           C  
ATOM   2531  C   ASN A 317     -16.043 -47.589  26.578  1.00  0.29           C  
ATOM   2532  CB  ASN A 317     -17.589 -46.444  28.187  1.00  0.26           C  
ATOM   2533  O   ASN A 317     -16.615 -48.636  26.272  1.00  0.28           O  
ATOM   2534  CG  ASN A 317     -17.994 -45.099  28.757  1.00  0.29           C  
ATOM   2535  ND2 ASN A 317     -18.886 -45.116  29.740  1.00  0.28           N  
ATOM   2536  OD1 ASN A 317     -17.510 -44.053  28.316  1.00  0.35           O  
ATOM   2537  N   ASP A 318     -14.649 -47.739  26.411  1.00  0.29           N  
ATOM   2538  CA  ASP A 318     -13.598 -48.427  27.154  1.00  0.34           C  
ATOM   2539  C   ASP A 318     -12.856 -49.422  26.264  1.00  0.29           C  
ATOM   2540  CB  ASP A 318     -14.184 -49.146  28.371  1.00  0.27           C  
ATOM   2541  O   ASP A 318     -13.480 -50.225  25.567  1.00  0.28           O  
ATOM   2542  CG  ASP A 318     -14.080 -48.332  29.648  1.00  0.29           C  
ATOM   2543  OD1 ASP A 318     -13.305 -47.351  29.685  1.00  0.35           O  
ATOM   2544  OD2 ASP A 318     -14.777 -48.675  30.628  1.00  0.35           O  
ATOM   2545  N   THR A 319     -11.460 -49.361  25.822  1.00  0.31           N  
ATOM   2546  CA  THR A 319     -10.250 -50.054  26.250  1.00  0.38           C  
ATOM   2547  C   THR A 319      -9.957 -51.243  25.340  1.00  0.31           C  
ATOM   2548  CB  THR A 319     -10.370 -50.538  27.708  1.00  0.28           C  
ATOM   2549  O   THR A 319     -10.840 -52.064  25.078  1.00  0.30           O  
ATOM   2550  CG2 THR A 319      -9.449 -49.743  28.628  1.00  0.28           C  
ATOM   2551  OG1 THR A 319     -11.724 -50.376  28.149  1.00  0.31           O  
ATOM   2552  N   GLN A 320      -8.678 -51.326  24.528  1.00  0.29           N  
ATOM   2553  CA  GLN A 320      -7.384 -51.998  24.494  1.00  0.37           C  
ATOM   2554  C   GLN A 320      -7.535 -53.464  24.099  1.00  0.29           C  
ATOM   2555  CB  GLN A 320      -6.686 -51.890  25.851  1.00  0.28           C  
ATOM   2556  O   GLN A 320      -8.297 -54.206  24.724  1.00  0.29           O  
ATOM   2557  CG  GLN A 320      -5.573 -50.851  25.889  1.00  0.32           C  
ATOM   2558  CD  GLN A 320      -4.867 -50.796  27.230  1.00  0.41           C  
ATOM   2559  NE2 GLN A 320      -3.759 -50.065  27.288  1.00  0.34           N  
ATOM   2560  OE1 GLN A 320      -5.314 -51.405  28.208  1.00  0.51           O  
ATOM   2561  N   TYR A 321      -7.259 -54.317  22.963  1.00  0.36           N  
ATOM   2562  CA  TYR A 321      -6.418 -55.498  22.803  1.00  0.41           C  
ATOM   2563  C   TYR A 321      -6.584 -56.103  21.414  1.00  0.36           C  
ATOM   2564  CB  TYR A 321      -6.752 -56.544  23.871  1.00  0.33           C  
ATOM   2565  O   TYR A 321      -7.707 -56.251  20.925  1.00  0.35           O  
ATOM   2566  CG  TYR A 321      -6.196 -56.217  25.236  1.00  0.35           C  
ATOM   2567  CD1 TYR A 321      -4.883 -56.542  25.571  1.00  0.31           C  
ATOM   2568  CD2 TYR A 321      -6.982 -55.584  26.193  1.00  0.33           C  
ATOM   2569  CE1 TYR A 321      -4.367 -56.244  26.828  1.00  0.33           C  
ATOM   2570  CE2 TYR A 321      -6.476 -55.281  27.453  1.00  0.38           C  
ATOM   2571  OH  TYR A 321      -4.665 -55.317  29.007  1.00  0.23           O  
ATOM   2572  CZ  TYR A 321      -5.170 -55.614  27.761  1.00  0.29           C  
ATOM   2573  N   SER A 322      -5.670 -56.349  20.409  1.00  0.39           N  
ATOM   2574  CA  SER A 322      -4.795 -57.476  20.100  1.00  0.46           C  
ATOM   2575  C   SER A 322      -4.953 -57.915  18.648  1.00  0.39           C  
ATOM   2576  CB  SER A 322      -5.087 -58.652  21.032  1.00  0.36           C  
ATOM   2577  O   SER A 322      -6.074 -58.060  18.156  1.00  0.39           O  
ATOM   2578  OG  SER A 322      -6.154 -59.439  20.531  1.00  0.42           O  
ATOM   2579  N   TYR A 323      -3.820 -57.917  17.801  1.00  0.28           N  
ATOM   2580  CA  TYR A 323      -2.836 -58.431  16.854  1.00  0.31           C  
ATOM   2581  C   TYR A 323      -2.980 -59.938  16.681  1.00  0.28           C  
ATOM   2582  CB  TYR A 323      -1.416 -58.092  17.318  1.00  0.28           C  
ATOM   2583  O   TYR A 323      -2.889 -60.692  17.653  1.00  0.28           O  
ATOM   2584  CG  TYR A 323      -0.629 -57.279  16.319  1.00  0.31           C  
ATOM   2585  CD1 TYR A 323       0.161 -57.900  15.354  1.00  0.25           C  
ATOM   2586  CD2 TYR A 323      -0.673 -55.889  16.339  1.00  0.28           C  
ATOM   2587  CE1 TYR A 323       0.889 -57.154  14.433  1.00  0.26           C  
ATOM   2588  CE2 TYR A 323       0.051 -55.134  15.422  1.00  0.31           C  
ATOM   2589  OH  TYR A 323       1.547 -55.031  13.565  1.00  0.19           O  
ATOM   2590  CZ  TYR A 323       0.828 -55.774  14.474  1.00  0.24           C  
ATOM   2591  N   GLU A 324      -3.517 -60.810  15.522  1.00  0.39           N  
ATOM   2592  CA  GLU A 324      -2.854 -61.972  14.937  1.00  0.44           C  
ATOM   2593  C   GLU A 324      -3.653 -62.528  13.762  1.00  0.39           C  
ATOM   2594  CB  GLU A 324      -2.645 -63.060  15.993  1.00  0.36           C  
ATOM   2595  O   GLU A 324      -4.830 -62.865  13.908  1.00  0.38           O  
ATOM   2596  CG  GLU A 324      -1.276 -63.018  16.657  1.00  0.38           C  
ATOM   2597  CD  GLU A 324      -1.086 -64.098  17.709  1.00  0.44           C  
ATOM   2598  OE1 GLU A 324      -2.052 -64.840  17.999  1.00  0.53           O  
ATOM   2599  OE2 GLU A 324       0.038 -64.203  18.249  1.00  0.47           O  
ATOM   2600  N   GLY A 325      -3.267 -62.600  12.477  1.00  0.26           N  
ATOM   2601  CA  GLY A 325      -2.790 -63.132  11.210  1.00  0.29           C  
ATOM   2602  C   GLY A 325      -2.607 -64.637  11.225  1.00  0.26           C  
ATOM   2603  O   GLY A 325      -2.074 -65.193  12.188  1.00  0.26           O  
ATOM   2604  N   THR A 326      -3.363 -65.597  10.290  1.00  0.34           N  
ATOM   2605  CA  THR A 326      -2.857 -66.610   9.372  1.00  0.42           C  
ATOM   2606  C   THR A 326      -3.454 -67.977   9.691  1.00  0.34           C  
ATOM   2607  CB  THR A 326      -1.320 -66.693   9.424  1.00  0.33           C  
ATOM   2608  O   THR A 326      -3.413 -68.425  10.839  1.00  0.33           O  
ATOM   2609  CG2 THR A 326      -0.739 -67.004   8.049  1.00  0.31           C  
ATOM   2610  OG1 THR A 326      -0.795 -65.440   9.880  1.00  0.35           O  
ATOM   2611  N   ILE A 327      -4.292 -68.910   8.887  1.00  0.37           N  
ATOM   2612  CA  ILE A 327      -4.164 -70.104   8.058  1.00  0.41           C  
ATOM   2613  C   ILE A 327      -4.989 -71.240   8.659  1.00  0.37           C  
ATOM   2614  CB  ILE A 327      -2.687 -70.533   7.910  1.00  0.33           C  
ATOM   2615  O   ILE A 327      -4.841 -71.565   9.840  1.00  0.33           O  
ATOM   2616  CG1 ILE A 327      -1.886 -69.447   7.183  1.00  0.30           C  
ATOM   2617  CG2 ILE A 327      -2.586 -71.873   7.175  1.00  0.30           C  
ATOM   2618  CD1 ILE A 327      -0.385 -69.702   7.153  1.00  0.28           C  
ATOM   2619  N   THR A 328      -6.308 -71.925   7.979  1.00  0.33           N  
ATOM   2620  CA  THR A 328      -6.345 -73.213   7.295  1.00  0.40           C  
ATOM   2621  C   THR A 328      -7.112 -74.242   8.120  1.00  0.33           C  
ATOM   2622  CB  THR A 328      -4.924 -73.736   7.011  1.00  0.30           C  
ATOM   2623  O   THR A 328      -6.828 -74.434   9.304  1.00  0.31           O  
ATOM   2624  CG2 THR A 328      -4.817 -74.297   5.597  1.00  0.29           C  
ATOM   2625  OG1 THR A 328      -3.988 -72.661   7.159  1.00  0.34           O  
ATOM   2626  N   LYS A 329      -8.508 -74.901   7.686  1.00  0.44           N  
ATOM   2627  CA  LYS A 329      -8.764 -76.239   7.159  1.00  0.52           C  
ATOM   2628  C   LYS A 329      -9.343 -77.152   8.235  1.00  0.43           C  
ATOM   2629  CB  LYS A 329      -7.480 -76.847   6.592  1.00  0.41           C  
ATOM   2630  O   LYS A 329      -8.740 -77.331   9.296  1.00  0.41           O  
ATOM   2631  CG  LYS A 329      -7.432 -76.884   5.071  1.00  0.44           C  
ATOM   2632  CD  LYS A 329      -6.162 -77.558   4.568  1.00  0.52           C  
ATOM   2633  CE  LYS A 329      -6.109 -77.588   3.047  1.00  0.39           C  
ATOM   2634  NZ  LYS A 329      -4.846 -78.211   2.549  1.00  0.39           N  
ATOM   2635  N   GLN A 330     -10.802 -77.887   8.152  1.00  0.40           N  
ATOM   2636  CA  GLN A 330     -11.129 -79.304   8.038  1.00  0.52           C  
ATOM   2637  C   GLN A 330     -12.129 -79.726   9.111  1.00  0.39           C  
ATOM   2638  CB  GLN A 330      -9.864 -80.158   8.135  1.00  0.36           C  
ATOM   2639  O   GLN A 330     -11.898 -79.508  10.302  1.00  0.36           O  
ATOM   2640  CG  GLN A 330      -9.232 -80.476   6.786  1.00  0.39           C  
ATOM   2641  CD  GLN A 330      -8.004 -81.359   6.907  1.00  0.48           C  
ATOM   2642  NE2 GLN A 330      -7.603 -81.971   5.798  1.00  0.38           N  
ATOM   2643  OE1 GLN A 330      -7.421 -81.490   7.988  1.00  0.54           O  
ATOM   2644  N   ILE A 331     -13.501 -80.657   8.987  1.00  0.50           N  
ATOM   2645  CA  ILE A 331     -13.955 -82.030   9.179  1.00  0.54           C  
ATOM   2646  C   ILE A 331     -15.331 -82.030   9.840  1.00  0.48           C  
ATOM   2647  CB  ILE A 331     -12.952 -82.843  10.027  1.00  0.41           C  
ATOM   2648  O   ILE A 331     -15.513 -81.442  10.909  1.00  0.42           O  
ATOM   2649  CG1 ILE A 331     -11.597 -82.930   9.315  1.00  0.35           C  
ATOM   2650  CG2 ILE A 331     -13.505 -84.241  10.324  1.00  0.34           C  
ATOM   2651  CD1 ILE A 331     -10.494 -83.556  10.157  1.00  0.34           C  
ATOM   2652  N   LYS A 332     -16.959 -82.501   9.382  1.00  0.42           N  
ATOM   2653  CA  LYS A 332     -17.777 -83.697   9.198  1.00  0.51           C  
ATOM   2654  C   LYS A 332     -18.523 -84.055  10.480  1.00  0.40           C  
ATOM   2655  CB  LYS A 332     -16.911 -84.875   8.748  1.00  0.38           C  
ATOM   2656  O   LYS A 332     -17.910 -84.215  11.537  1.00  0.38           O  
ATOM   2657  CG  LYS A 332     -16.790 -85.013   7.238  1.00  0.41           C  
ATOM   2658  CD  LYS A 332     -16.002 -86.258   6.852  1.00  0.50           C  
ATOM   2659  CE  LYS A 332     -15.867 -86.389   5.341  1.00  0.37           C  
ATOM   2660  NZ  LYS A 332     -15.089 -87.605   4.958  1.00  0.37           N  
ATOM   2661  N   GLN A 333     -20.244 -84.241  10.604  1.00  0.42           N  
ATOM   2662  CA  GLN A 333     -21.100 -85.409  10.785  1.00  0.51           C  
ATOM   2663  C   GLN A 333     -21.996 -85.250  12.010  1.00  0.40           C  
ATOM   2664  CB  GLN A 333     -20.256 -86.678  10.912  1.00  0.37           C  
ATOM   2665  O   GLN A 333     -21.518 -84.920  13.097  1.00  0.38           O  
ATOM   2666  CG  GLN A 333     -19.940 -87.343   9.579  1.00  0.39           C  
ATOM   2667  CD  GLN A 333     -19.117 -88.608   9.734  1.00  0.48           C  
ATOM   2668  NE2 GLN A 333     -19.024 -89.390   8.664  1.00  0.38           N  
ATOM   2669  OE1 GLN A 333     -18.568 -88.879  10.807  1.00  0.53           O  
ATOM   2670  N   GLN A 334     -23.643 -85.527  12.145  1.00  0.40           N  
ATOM   2671  CA  GLN A 334     -24.634 -86.502  12.589  1.00  0.50           C  
ATOM   2672  C   GLN A 334     -25.736 -85.834  13.405  1.00  0.39           C  
ATOM   2673  CB  GLN A 334     -23.968 -87.607  13.411  1.00  0.35           C  
ATOM   2674  O   GLN A 334     -25.455 -85.087  14.344  1.00  0.36           O  
ATOM   2675  CG  GLN A 334     -23.583 -88.834  12.595  1.00  0.38           C  
ATOM   2676  CD  GLN A 334     -22.979 -89.937  13.443  1.00  0.46           C  
ATOM   2677  NE2 GLN A 334     -22.818 -91.117  12.854  1.00  0.37           N  
ATOM   2678  OE1 GLN A 334     -22.660 -89.731  14.618  1.00  0.52           O  
ATOM   2679  N   ASP A 335     -27.577 -86.009  13.436  1.00  0.40           N  
ATOM   2680  CA  ASP A 335     -28.833 -86.753  13.428  1.00  0.51           C  
ATOM   2681  C   ASP A 335     -29.539 -86.654  14.779  1.00  0.40           C  
ATOM   2682  CB  ASP A 335     -28.586 -88.220  13.070  1.00  0.37           C  
ATOM   2683  O   ASP A 335     -28.933 -86.909  15.821  1.00  0.37           O  
ATOM   2684  CG  ASP A 335     -28.217 -88.420  11.611  1.00  0.40           C  
ATOM   2685  OD1 ASP A 335     -28.628 -87.602  10.760  1.00  0.42           O  
ATOM   2686  OD2 ASP A 335     -27.510 -89.406  11.309  1.00  0.46           O  
ATOM   2687  N   GLY A 336     -30.770 -86.017  15.074  1.00  0.45           N  
ATOM   2688  CA  GLY A 336     -32.007 -86.655  15.493  1.00  0.52           C  
ATOM   2689  C   GLY A 336     -32.675 -85.954  16.660  1.00  0.44           C  
ATOM   2690  O   GLY A 336     -32.001 -85.496  17.585  1.00  0.40           O  
ATOM   2691  N   ILE A 337     -34.141 -85.692  16.877  1.00  0.44           N  
ATOM   2692  CA  ILE A 337     -35.504 -85.938  17.336  1.00  0.51           C  
ATOM   2693  C   ILE A 337     -36.140 -84.627  17.791  1.00  0.44           C  
ATOM   2694  CB  ILE A 337     -35.536 -86.975  18.481  1.00  0.38           C  
ATOM   2695  O   ILE A 337     -35.600 -83.935  18.657  1.00  0.40           O  
ATOM   2696  CG1 ILE A 337     -34.970 -88.317  18.003  1.00  0.36           C  
ATOM   2697  CG2 ILE A 337     -36.960 -87.142  19.019  1.00  0.36           C  
ATOM   2698  CD1 ILE A 337     -34.771 -89.337  19.115  1.00  0.37           C  
ATOM   2699  N   GLU A 338     -37.067 -83.803  16.836  1.00  0.35           N  
ATOM   2700  CA  GLU A 338     -38.520 -83.794  16.693  1.00  0.46           C  
ATOM   2701  C   GLU A 338     -39.195 -83.234  17.942  1.00  0.36           C  
ATOM   2702  CB  GLU A 338     -39.041 -85.204  16.401  1.00  0.34           C  
ATOM   2703  O   GLU A 338     -38.985 -83.739  19.046  1.00  0.35           O  
ATOM   2704  CG  GLU A 338     -39.328 -85.461  14.929  1.00  0.38           C  
ATOM   2705  CD  GLU A 338     -39.772 -86.887  14.645  1.00  0.47           C  
ATOM   2706  OE1 GLU A 338     -39.766 -87.722  15.578  1.00  0.50           O  
ATOM   2707  OE2 GLU A 338     -40.127 -87.172  13.479  1.00  0.44           O  
ATOM   2708  N   ALA A 339     -39.572 -81.891  17.793  1.00  0.44           N  
ATOM   2709  CA  ALA A 339     -41.008 -81.746  17.566  1.00  0.52           C  
ATOM   2710  C   ALA A 339     -41.726 -81.321  18.844  1.00  0.44           C  
ATOM   2711  CB  ALA A 339     -41.598 -83.051  17.036  1.00  0.40           C  
ATOM   2712  O   ALA A 339     -41.648 -82.009  19.864  1.00  0.42           O  
ATOM   2713  N   LYS A 340     -42.087 -80.129  18.962  1.00  0.43           N  
ATOM   2714  CA  LYS A 340     -43.494 -79.800  19.176  1.00  0.48           C  
ATOM   2715  C   LYS A 340     -43.756 -79.429  20.633  1.00  0.42           C  
ATOM   2716  CB  LYS A 340     -44.387 -80.972  18.765  1.00  0.40           C  
ATOM   2717  O   LYS A 340     -43.929 -80.306  21.481  1.00  0.40           O  
ATOM   2718  CG  LYS A 340     -45.151 -80.742  17.469  1.00  0.44           C  
ATOM   2719  CD  LYS A 340     -46.052 -81.924  17.135  1.00  0.49           C  
ATOM   2720  CE  LYS A 340     -46.830 -81.689  15.847  1.00  0.42           C  
ATOM   2721  NZ  LYS A 340     -47.695 -82.856  15.501  1.00  0.40           N  
ATOM   2722  N   ILE A 341     -43.436 -78.741  21.098  1.00  0.40           N  
ATOM   2723  CA  ILE A 341     -44.023 -78.046  22.238  1.00  0.43           C  
ATOM   2724  C   ILE A 341     -42.990 -77.108  22.859  1.00  0.39           C  
ATOM   2725  CB  ILE A 341     -44.549 -79.040  23.297  1.00  0.35           C  
ATOM   2726  O   ILE A 341     -43.335 -76.032  23.351  1.00  0.36           O  
ATOM   2727  CG1 ILE A 341     -45.716 -79.857  22.729  1.00  0.32           C  
ATOM   2728  CG2 ILE A 341     -44.967 -78.301  24.571  1.00  0.34           C  
ATOM   2729  CD1 ILE A 341     -46.180 -80.988  23.637  1.00  0.30           C  
ATOM   2730  N   GLN A 342     -42.217 -77.078  21.739  1.00  0.40           N  
ATOM   2731  CA  GLN A 342     -41.226 -76.093  22.162  1.00  0.41           C  
ATOM   2732  C   GLN A 342     -41.048 -75.005  21.107  1.00  0.40           C  
ATOM   2733  CB  GLN A 342     -39.885 -76.770  22.450  1.00  0.36           C  
ATOM   2734  O   GLN A 342     -40.703 -73.867  21.434  1.00  0.38           O  
ATOM   2735  CG  GLN A 342     -39.119 -76.147  23.609  1.00  0.37           C  
ATOM   2736  CD  GLN A 342     -38.995 -77.081  24.799  1.00  0.43           C  
ATOM   2737  NE2 GLN A 342     -38.541 -76.546  25.928  1.00  0.31           N  
ATOM   2738  OE1 GLN A 342     -39.306 -78.272  24.705  1.00  0.47           O  
ATOM   2739  N   ALA A 343     -41.785 -75.155  20.110  1.00  0.42           N  
ATOM   2740  CA  ALA A 343     -42.802 -74.708  19.161  1.00  0.45           C  
ATOM   2741  C   ALA A 343     -43.729 -73.676  19.796  1.00  0.42           C  
ATOM   2742  CB  ALA A 343     -43.608 -75.898  18.646  1.00  0.38           C  
ATOM   2743  O   ALA A 343     -44.315 -72.846  19.098  1.00  0.40           O  
ATOM   2744  N   GLN A 344     -43.499 -73.110  20.802  1.00  0.41           N  
ATOM   2745  CA  GLN A 344     -44.574 -72.231  21.251  1.00  0.43           C  
ATOM   2746  C   GLN A 344     -44.105 -71.323  22.385  1.00  0.41           C  
ATOM   2747  CB  GLN A 344     -45.785 -73.049  21.700  1.00  0.38           C  
ATOM   2748  O   GLN A 344     -44.671 -70.249  22.601  1.00  0.39           O  
ATOM   2749  CG  GLN A 344     -46.747 -73.395  20.571  1.00  0.39           C  
ATOM   2750  CD  GLN A 344     -47.961 -74.168  21.050  1.00  0.44           C  
ATOM   2751  NE2 GLN A 344     -48.983 -74.251  20.205  1.00  0.38           N  
ATOM   2752  OE1 GLN A 344     -47.981 -74.687  22.170  1.00  0.53           O  
ATOM   2753  N   ILE A 345     -43.091 -70.904  22.515  1.00  0.36           N  
ATOM   2754  CA  ILE A 345     -42.411 -69.822  23.218  1.00  0.37           C  
ATOM   2755  C   ILE A 345     -41.089 -69.505  22.522  1.00  0.36           C  
ATOM   2756  CB  ILE A 345     -42.164 -70.179  24.701  1.00  0.34           C  
ATOM   2757  O   ILE A 345     -40.672 -68.345  22.468  1.00  0.34           O  
ATOM   2758  CG1 ILE A 345     -43.495 -70.272  25.456  1.00  0.31           C  
ATOM   2759  CG2 ILE A 345     -41.234 -69.153  25.356  1.00  0.33           C  
ATOM   2760  CD1 ILE A 345     -43.369 -70.839  26.864  1.00  0.28           C  
ATOM   2761  N   GLU A 346     -40.662 -70.257  21.556  1.00  0.45           N  
ATOM   2762  CA  GLU A 346     -39.782 -70.345  20.394  1.00  0.46           C  
ATOM   2763  C   GLU A 346     -40.474 -69.828  19.137  1.00  0.45           C  
ATOM   2764  CB  GLU A 346     -39.314 -71.787  20.182  1.00  0.42           C  
ATOM   2765  O   GLU A 346     -39.813 -69.387  18.195  1.00  0.43           O  
ATOM   2766  CG  GLU A 346     -37.998 -72.114  20.873  1.00  0.43           C  
ATOM   2767  CD  GLU A 346     -37.565 -73.560  20.686  1.00  0.48           C  
ATOM   2768  OE1 GLU A 346     -38.270 -74.318  19.982  1.00  0.51           O  
ATOM   2769  OE2 GLU A 346     -36.513 -73.937  21.248  1.00  0.43           O  
ATOM   2770  N   ALA A 347     -41.861 -69.602  19.162  1.00  0.43           N  
ATOM   2771  CA  ALA A 347     -42.939 -69.015  18.371  1.00  0.46           C  
ATOM   2772  C   ALA A 347     -43.159 -67.552  18.744  1.00  0.43           C  
ATOM   2773  CB  ALA A 347     -44.230 -69.808  18.558  1.00  0.40           C  
ATOM   2774  O   ALA A 347     -43.548 -66.741  17.900  1.00  0.41           O  
ATOM   2775  N   ALA A 348     -42.588 -67.097  19.722  1.00  0.42           N  
ATOM   2776  CA  ALA A 348     -42.786 -65.716  20.156  1.00  0.42           C  
ATOM   2777  C   ALA A 348     -41.449 -65.021  20.398  1.00  0.41           C  
ATOM   2778  CB  ALA A 348     -43.641 -65.672  21.420  1.00  0.39           C  
ATOM   2779  O   ALA A 348     -41.315 -63.818  20.157  1.00  0.39           O  
ATOM   2780  N   ASP A 349     -40.212 -65.666  20.174  1.00  0.42           N  
ATOM   2781  CA  ASP A 349     -38.767 -65.463  20.158  1.00  0.44           C  
ATOM   2782  C   ASP A 349     -38.151 -65.990  18.864  1.00  0.41           C  
ATOM   2783  CB  ASP A 349     -38.116 -66.142  21.365  1.00  0.39           C  
ATOM   2784  O   ASP A 349     -37.132 -65.475  18.401  1.00  0.40           O  
ATOM   2785  CG  ASP A 349     -37.896 -65.196  22.532  1.00  0.39           C  
ATOM   2786  OD1 ASP A 349     -38.070 -63.969  22.363  1.00  0.42           O  
ATOM   2787  OD2 ASP A 349     -37.544 -65.680  23.629  1.00  0.40           O  
ATOM   2788  N   LYS A 350     -38.919 -66.670  17.900  1.00  0.46           N  
ATOM   2789  CA  LYS A 350     -38.900 -67.225  16.550  1.00  0.46           C  
ATOM   2790  C   LYS A 350     -39.729 -66.373  15.593  1.00  0.46           C  
ATOM   2791  CB  LYS A 350     -39.417 -68.664  16.553  1.00  0.41           C  
ATOM   2792  O   LYS A 350     -39.499 -66.387  14.382  1.00  0.43           O  
ATOM   2793  CG  LYS A 350     -38.393 -69.691  16.094  1.00  0.41           C  
ATOM   2794  CD  LYS A 350     -38.975 -71.099  16.091  1.00  0.46           C  
ATOM   2795  CE  LYS A 350     -37.944 -72.130  15.652  1.00  0.36           C  
ATOM   2796  NZ  LYS A 350     -38.503 -73.515  15.673  1.00  0.36           N  
ATOM   2797  N   ASP A 351     -40.303 -65.375  16.076  1.00  0.52           N  
ATOM   2798  CA  ASP A 351     -41.042 -64.379  15.305  1.00  0.54           C  
ATOM   2799  C   ASP A 351     -40.345 -63.021  15.352  1.00  0.52           C  
ATOM   2800  CB  ASP A 351     -42.475 -64.254  15.826  1.00  0.47           C  
ATOM   2801  O   ASP A 351     -40.390 -62.261  14.383  1.00  0.50           O  
ATOM   2802  CG  ASP A 351     -43.503 -64.155  14.713  1.00  0.45           C  
ATOM   2803  OD1 ASP A 351     -43.180 -64.489  13.552  1.00  0.49           O  
ATOM   2804  OD2 ASP A 351     -44.646 -63.737  14.998  1.00  0.51           O  
ATOM   2805  N   PHE A 352     -39.208 -62.925  16.094  1.00  0.40           N  
ATOM   2806  CA  PHE A 352     -38.294 -61.790  16.135  1.00  0.42           C  
ATOM   2807  C   PHE A 352     -36.918 -62.185  15.612  1.00  0.40           C  
ATOM   2808  CB  PHE A 352     -38.177 -61.243  17.561  1.00  0.38           C  
ATOM   2809  O   PHE A 352     -36.319 -61.460  14.815  1.00  0.38           O  
ATOM   2810  CG  PHE A 352     -37.837 -59.778  17.622  1.00  0.37           C  
ATOM   2811  CD1 PHE A 352     -38.840 -58.816  17.600  1.00  0.30           C  
ATOM   2812  CD2 PHE A 352     -36.514 -59.363  17.703  1.00  0.33           C  
ATOM   2813  CE1 PHE A 352     -38.528 -57.460  17.657  1.00  0.31           C  
ATOM   2814  CE2 PHE A 352     -36.195 -58.009  17.761  1.00  0.37           C  
ATOM   2815  CZ  PHE A 352     -37.204 -57.059  17.736  1.00  0.29           C  
ATOM   2816  N   ASP A 353     -36.544 -63.393  15.594  1.00  0.48           N  
ATOM   2817  CA  ASP A 353     -35.326 -64.083  15.178  1.00  0.49           C  
ATOM   2818  C   ASP A 353     -35.510 -64.747  13.815  1.00  0.48           C  
ATOM   2819  CB  ASP A 353     -34.917 -65.126  16.220  1.00  0.44           C  
ATOM   2820  O   ASP A 353     -34.559 -64.852  13.037  1.00  0.46           O  
ATOM   2821  CG  ASP A 353     -34.205 -64.520  17.417  1.00  0.43           C  
ATOM   2822  OD1 ASP A 353     -33.740 -63.363  17.329  1.00  0.47           O  
ATOM   2823  OD2 ASP A 353     -34.105 -65.208  18.456  1.00  0.52           O  
ATOM   2824  N   GLN A 354     -36.673 -64.870  13.166  1.00  0.52           N  
ATOM   2825  CA  GLN A 354     -36.982 -65.433  11.856  1.00  0.52           C  
ATOM   2826  C   GLN A 354     -37.438 -64.347  10.885  1.00  0.52           C  
ATOM   2827  CB  GLN A 354     -38.056 -66.515  11.975  1.00  0.46           C  
ATOM   2828  O   GLN A 354     -37.281 -64.488   9.670  1.00  0.49           O  
ATOM   2829  CG  GLN A 354     -37.516 -67.873  12.403  1.00  0.44           C  
ATOM   2830  CD  GLN A 354     -38.595 -68.937  12.476  1.00  0.49           C  
ATOM   2831  NE2 GLN A 354     -38.184 -70.186  12.671  1.00  0.38           N  
ATOM   2832  OE1 GLN A 354     -39.788 -68.640  12.359  1.00  0.51           O  
ATOM   2833  N   LYS A 355     -37.533 -63.240  11.347  1.00  0.47           N  
ATOM   2834  CA  LYS A 355     -37.924 -62.147  10.462  1.00  0.52           C  
ATOM   2835  C   LYS A 355     -36.717 -61.301  10.067  1.00  0.47           C  
ATOM   2836  CB  LYS A 355     -38.983 -61.269  11.129  1.00  0.42           C  
ATOM   2837  O   LYS A 355     -36.666 -60.762   8.959  1.00  0.45           O  
ATOM   2838  CG  LYS A 355     -40.401 -61.809  11.008  1.00  0.42           C  
ATOM   2839  CD  LYS A 355     -41.407 -60.899  11.701  1.00  0.49           C  
ATOM   2840  CE  LYS A 355     -42.820 -61.458  11.614  1.00  0.38           C  
ATOM   2841  NZ  LYS A 355     -43.785 -60.654  12.422  1.00  0.37           N  
ATOM   2842  N   VAL A 356     -35.491 -61.629  10.912  1.00  0.37           N  
ATOM   2843  CA  VAL A 356     -34.217 -60.941  10.729  1.00  0.38           C  
ATOM   2844  C   VAL A 356     -33.224 -61.869  10.032  1.00  0.37           C  
ATOM   2845  CB  VAL A 356     -33.637 -60.455  12.076  1.00  0.35           C  
ATOM   2846  O   VAL A 356     -32.490 -61.442   9.137  1.00  0.36           O  
ATOM   2847  CG1 VAL A 356     -32.218 -59.921  11.891  1.00  0.32           C  
ATOM   2848  CG2 VAL A 356     -34.538 -59.385  12.689  1.00  0.32           C  
ATOM   2849  N   ASP A 357     -33.452 -63.117   9.904  1.00  0.53           N  
ATOM   2850  CA  ASP A 357     -32.635 -64.151   9.277  1.00  0.51           C  
ATOM   2851  C   ASP A 357     -33.161 -64.499   7.887  1.00  0.52           C  
ATOM   2852  CB  ASP A 357     -32.591 -65.405  10.153  1.00  0.47           C  
ATOM   2853  O   ASP A 357     -32.390 -64.879   7.003  1.00  0.50           O  
ATOM   2854  CG  ASP A 357     -31.508 -65.348  11.216  1.00  0.44           C  
ATOM   2855  OD1 ASP A 357     -30.642 -64.448  11.158  1.00  0.50           O  
ATOM   2856  OD2 ASP A 357     -31.518 -66.213  12.119  1.00  0.54           O  
ATOM   2857  N   LYS A 358     -34.420 -64.079   7.453  1.00  0.55           N  
ATOM   2858  CA  LYS A 358     -34.977 -64.245   6.113  1.00  0.56           C  
ATOM   2859  C   LYS A 358     -34.696 -63.022   5.245  1.00  0.55           C  
ATOM   2860  CB  LYS A 358     -36.483 -64.501   6.186  1.00  0.49           C  
ATOM   2861  O   LYS A 358     -34.558 -63.138   4.026  1.00  0.52           O  
ATOM   2862  CG  LYS A 358     -37.041 -65.258   4.990  1.00  0.47           C  
ATOM   2863  CD  LYS A 358     -38.523 -65.563   5.163  1.00  0.51           C  
ATOM   2864  CE  LYS A 358     -39.095 -66.274   3.943  1.00  0.40           C  
ATOM   2865  NZ  LYS A 358     -40.522 -66.664   4.148  1.00  0.38           N  
ATOM   2866  N   ILE A 359     -34.214 -62.074   5.970  1.00  0.46           N  
ATOM   2867  CA  ILE A 359     -33.897 -60.873   5.205  1.00  0.47           C  
ATOM   2868  C   ILE A 359     -32.418 -60.879   4.825  1.00  0.45           C  
ATOM   2869  CB  ILE A 359     -34.242 -59.591   5.996  1.00  0.40           C  
ATOM   2870  O   ILE A 359     -32.050 -60.444   3.732  1.00  0.42           O  
ATOM   2871  CG1 ILE A 359     -35.760 -59.462   6.168  1.00  0.37           C  
ATOM   2872  CG2 ILE A 359     -33.663 -58.355   5.301  1.00  0.36           C  
ATOM   2873  CD1 ILE A 359     -36.183 -58.360   7.129  1.00  0.34           C  
ATOM   2874  N   LYS A 360     -31.612 -61.959   5.521  1.00  0.47           N  
ATOM   2875  CA  LYS A 360     -30.188 -62.198   5.307  1.00  0.49           C  
ATOM   2876  C   LYS A 360     -29.964 -63.356   4.339  1.00  0.46           C  
ATOM   2877  CB  LYS A 360     -29.486 -62.483   6.636  1.00  0.43           C  
ATOM   2878  O   LYS A 360     -28.975 -63.375   3.603  1.00  0.46           O  
ATOM   2879  CG  LYS A 360     -28.935 -61.242   7.323  1.00  0.43           C  
ATOM   2880  CD  LYS A 360     -28.223 -61.593   8.623  1.00  0.50           C  
ATOM   2881  CE  LYS A 360     -27.674 -60.352   9.314  1.00  0.38           C  
ATOM   2882  NZ  LYS A 360     -27.092 -60.674  10.651  1.00  0.37           N  
ATOM   2883  N   LYS A 361     -30.845 -64.131   4.140  1.00  0.47           N  
ATOM   2884  CA  LYS A 361     -30.809 -65.268   3.226  1.00  0.47           C  
ATOM   2885  C   LYS A 361     -31.420 -64.908   1.875  1.00  0.46           C  
ATOM   2886  CB  LYS A 361     -31.542 -66.467   3.830  1.00  0.41           C  
ATOM   2887  O   LYS A 361     -30.960 -65.380   0.833  1.00  0.44           O  
ATOM   2888  CG  LYS A 361     -31.037 -67.815   3.336  1.00  0.40           C  
ATOM   2889  CD  LYS A 361     -31.775 -68.967   4.005  1.00  0.47           C  
ATOM   2890  CE  LYS A 361     -31.335 -70.313   3.446  1.00  0.34           C  
ATOM   2891  NZ  LYS A 361     -32.036 -71.448   4.118  1.00  0.34           N  
ATOM   2892  N   ASP A 362     -32.173 -64.012   1.847  1.00  0.57           N  
ATOM   2893  CA  ASP A 362     -32.787 -63.652   0.573  1.00  0.58           C  
ATOM   2894  C   ASP A 362     -31.898 -62.691  -0.213  1.00  0.57           C  
ATOM   2895  CB  ASP A 362     -34.166 -63.028   0.798  1.00  0.51           C  
ATOM   2896  O   ASP A 362     -31.873 -62.728  -1.445  1.00  0.54           O  
ATOM   2897  CG  ASP A 362     -35.270 -64.062   0.934  1.00  0.48           C  
ATOM   2898  OD1 ASP A 362     -35.029 -65.254   0.644  1.00  0.52           O  
ATOM   2899  OD2 ASP A 362     -36.392 -63.681   1.331  1.00  0.56           O  
ATOM   2900  N   PHE A 363     -30.712 -62.201   0.453  1.00  0.42           N  
ATOM   2901  CA  PHE A 363     -29.784 -61.284  -0.198  1.00  0.44           C  
ATOM   2902  C   PHE A 363     -28.648 -62.049  -0.867  1.00  0.42           C  
ATOM   2903  CB  PHE A 363     -29.218 -60.282   0.813  1.00  0.38           C  
ATOM   2904  O   PHE A 363     -28.259 -61.734  -1.993  1.00  0.40           O  
ATOM   2905  CG  PHE A 363     -28.683 -59.024   0.186  1.00  0.37           C  
ATOM   2906  CD1 PHE A 363     -29.517 -57.937  -0.046  1.00  0.30           C  
ATOM   2907  CD2 PHE A 363     -27.344 -58.927  -0.172  1.00  0.35           C  
ATOM   2908  CE1 PHE A 363     -29.024 -56.770  -0.627  1.00  0.33           C  
ATOM   2909  CE2 PHE A 363     -26.844 -57.765  -0.752  1.00  0.39           C  
ATOM   2910  CZ  PHE A 363     -27.686 -56.688  -0.980  1.00  0.30           C  
ATOM   2911  N   ASN A 364     -28.319 -63.248  -0.368  1.00  0.52           N  
ATOM   2912  CA  ASN A 364     -27.259 -64.105  -0.889  1.00  0.54           C  
ATOM   2913  C   ASN A 364     -27.813 -65.178  -1.823  1.00  0.52           C  
ATOM   2914  CB  ASN A 364     -26.480 -64.751   0.258  1.00  0.47           C  
ATOM   2915  O   ASN A 364     -27.129 -65.612  -2.750  1.00  0.50           O  
ATOM   2916  CG  ASN A 364     -25.399 -63.845   0.814  1.00  0.47           C  
ATOM   2917  ND2 ASN A 364     -24.922 -64.157   2.013  1.00  0.49           N  
ATOM   2918  OD1 ASN A 364     -24.998 -62.871   0.171  1.00  0.50           O  
ATOM   2919  N   ASP A 365     -29.013 -65.461  -1.999  1.00  0.58           N  
ATOM   2920  CA  ASP A 365     -29.613 -66.407  -2.935  1.00  0.58           C  
ATOM   2921  C   ASP A 365     -29.887 -65.746  -4.284  1.00  0.58           C  
ATOM   2922  CB  ASP A 365     -30.908 -66.984  -2.360  1.00  0.52           C  
ATOM   2923  O   ASP A 365     -29.793 -66.393  -5.329  1.00  0.56           O  
ATOM   2924  CG  ASP A 365     -30.665 -68.062  -1.318  1.00  0.48           C  
ATOM   2925  OD1 ASP A 365     -29.514 -68.531  -1.183  1.00  0.53           O  
ATOM   2926  OD2 ASP A 365     -31.633 -68.448  -0.629  1.00  0.58           O  
ATOM   2927  N   GLN A 366     -29.969 -64.392  -4.402  1.00  0.51           N  
ATOM   2928  CA  GLN A 366     -30.322 -63.744  -5.660  1.00  0.54           C  
ATOM   2929  C   GLN A 366     -29.076 -63.403  -6.472  1.00  0.51           C  
ATOM   2930  CB  GLN A 366     -31.142 -62.479  -5.402  1.00  0.45           C  
ATOM   2931  O   GLN A 366     -29.114 -63.398  -7.705  1.00  0.48           O  
ATOM   2932  CG  GLN A 366     -32.602 -62.750  -5.065  1.00  0.44           C  
ATOM   2933  CD  GLN A 366     -33.519 -61.612  -5.470  1.00  0.51           C  
ATOM   2934  NE2 GLN A 366     -34.825 -61.846  -5.391  1.00  0.40           N  
ATOM   2935  OE1 GLN A 366     -33.059 -60.531  -5.851  1.00  0.53           O  
ATOM   2936  N   VAL A 367     -27.912 -63.665  -5.700  1.00  0.40           N  
ATOM   2937  CA  VAL A 367     -26.666 -63.346  -6.389  1.00  0.41           C  
ATOM   2938  C   VAL A 367     -26.039 -64.624  -6.942  1.00  0.39           C  
ATOM   2939  CB  VAL A 367     -25.669 -62.625  -5.454  1.00  0.37           C  
ATOM   2940  O   VAL A 367     -25.521 -64.635  -8.061  1.00  0.38           O  
ATOM   2941  CG1 VAL A 367     -24.306 -62.479  -6.127  1.00  0.33           C  
ATOM   2942  CG2 VAL A 367     -26.216 -61.258  -5.045  1.00  0.33           C  
ATOM   2943  N   GLU A 368     -26.377 -65.810  -6.544  1.00  0.54           N  
ATOM   2944  CA  GLU A 368     -26.011 -67.107  -7.105  1.00  0.56           C  
ATOM   2945  C   GLU A 368     -27.041 -67.578  -8.127  1.00  0.54           C  
ATOM   2946  CB  GLU A 368     -25.857 -68.149  -5.994  1.00  0.50           C  
ATOM   2947  O   GLU A 368     -26.702 -68.286  -9.077  1.00  0.53           O  
ATOM   2948  CG  GLU A 368     -24.460 -68.207  -5.394  1.00  0.49           C  
ATOM   2949  CD  GLU A 368     -23.681 -69.446  -5.805  1.00  0.53           C  
ATOM   2950  OE1 GLU A 368     -24.309 -70.452  -6.206  1.00  0.52           O  
ATOM   2951  OE2 GLU A 368     -22.433 -69.412  -5.723  1.00  0.48           O  
ATOM   2952  N   LEU A 369     -28.295 -66.876  -8.071  1.00  0.52           N  
ATOM   2953  CA  LEU A 369     -29.267 -67.095  -9.137  1.00  0.54           C  
ATOM   2954  C   LEU A 369     -28.867 -66.341 -10.401  1.00  0.52           C  
ATOM   2955  CB  LEU A 369     -30.664 -66.658  -8.688  1.00  0.48           C  
ATOM   2956  O   LEU A 369     -29.088 -66.824 -11.513  1.00  0.51           O  
ATOM   2957  CG  LEU A 369     -31.813 -67.608  -9.027  1.00  0.47           C  
ATOM   2958  CD1 LEU A 369     -32.312 -68.308  -7.767  1.00  0.41           C  
ATOM   2959  CD2 LEU A 369     -32.948 -66.852  -9.709  1.00  0.43           C  
ATOM   2960  N   ALA A 370     -27.900 -65.293 -10.184  1.00  0.44           N  
ATOM   2961  CA  ALA A 370     -27.559 -64.510 -11.369  1.00  0.45           C  
ATOM   2962  C   ALA A 370     -26.403 -65.148 -12.133  1.00  0.44           C  
ATOM   2963  CB  ALA A 370     -27.207 -63.077 -10.976  1.00  0.39           C  
ATOM   2964  O   ALA A 370     -26.405 -65.174 -13.366  1.00  0.41           O  
ATOM   2965  N   LYS A 371     -25.817 -66.195 -11.638  1.00  0.48           N  
ATOM   2966  CA  LYS A 371     -24.709 -66.788 -12.381  1.00  0.51           C  
ATOM   2967  C   LYS A 371     -25.011 -68.237 -12.755  1.00  0.48           C  
ATOM   2968  CB  LYS A 371     -23.416 -66.716 -11.568  1.00  0.46           C  
ATOM   2969  O   LYS A 371     -24.563 -68.721 -13.796  1.00  0.47           O  
ATOM   2970  CG  LYS A 371     -22.509 -65.555 -11.949  1.00  0.46           C  
ATOM   2971  CD  LYS A 371     -21.236 -65.543 -11.113  1.00  0.53           C  
ATOM   2972  CE  LYS A 371     -20.344 -64.360 -11.467  1.00  0.40           C  
ATOM   2973  NZ  LYS A 371     -19.149 -64.281 -10.576  1.00  0.37           N  
ATOM   2974  N   ALA A 372     -25.857 -68.960 -11.912  1.00  0.47           N  
ATOM   2975  CA  ALA A 372     -26.350 -70.273 -12.318  1.00  0.47           C  
ATOM   2976  C   ALA A 372     -27.431 -70.146 -13.387  1.00  0.47           C  
ATOM   2977  CB  ALA A 372     -26.886 -71.038 -11.111  1.00  0.45           C  
ATOM   2978  O   ALA A 372     -27.611 -71.050 -14.208  1.00  0.46           O  
ATOM   2979  N   ARG A 373     -27.955 -68.982 -13.654  1.00  0.48           N  
ATOM   2980  CA  ARG A 373     -28.910 -68.777 -14.738  1.00  0.51           C  
ATOM   2981  C   ARG A 373     -28.225 -68.194 -15.969  1.00  0.48           C  
ATOM   2982  CB  ARG A 373     -30.047 -67.858 -14.287  1.00  0.45           C  
ATOM   2983  O   ARG A 373     -28.639 -68.459 -17.100  1.00  0.47           O  
ATOM   2984  CG  ARG A 373     -31.434 -68.449 -14.485  1.00  0.45           C  
ATOM   2985  CD  ARG A 373     -32.474 -67.749 -13.622  1.00  0.52           C  
ATOM   2986  NE  ARG A 373     -33.809 -68.301 -13.834  1.00  0.46           N  
ATOM   2987  NH1 ARG A 373     -34.824 -67.016 -12.204  1.00  0.31           N  
ATOM   2988  NH2 ARG A 373     -36.061 -68.507 -13.430  1.00  0.25           N  
ATOM   2989  CZ  ARG A 373     -34.895 -67.940 -13.155  1.00  0.36           C  
ATOM   2990  N   ALA A 374     -26.930 -67.650 -15.868  1.00  0.43           N  
ATOM   2991  CA  ALA A 374     -26.208 -67.209 -17.058  1.00  0.45           C  
ATOM   2992  C   ALA A 374     -25.364 -68.341 -17.639  1.00  0.43           C  
ATOM   2993  CB  ALA A 374     -25.326 -66.007 -16.731  1.00  0.41           C  
ATOM   2994  O   ALA A 374     -25.222 -68.455 -18.858  1.00  0.43           O  
ATOM   2995  N   GLU A 375     -25.166 -69.409 -16.879  1.00  0.48           N  
ATOM   2996  CA  GLU A 375     -24.545 -70.616 -17.415  1.00  0.51           C  
ATOM   2997  C   GLU A 375     -25.561 -71.747 -17.548  1.00  0.47           C  
ATOM   2998  CB  GLU A 375     -23.377 -71.059 -16.530  1.00  0.46           C  
ATOM   2999  O   GLU A 375     -25.442 -72.595 -18.434  1.00  0.47           O  
ATOM   3000  CG  GLU A 375     -22.024 -70.533 -16.988  1.00  0.48           C  
ATOM   3001  CD  GLU A 375     -20.981 -71.626 -17.154  1.00  0.53           C  
ATOM   3002  OE1 GLU A 375     -21.219 -72.767 -16.697  1.00  0.53           O  
ATOM   3003  OE2 GLU A 375     -19.916 -71.339 -17.745  1.00  0.49           O  
ATOM   3004  N   GLU A 376     -26.954 -71.567 -16.987  1.00  0.44           N  
ATOM   3005  CA  GLU A 376     -28.096 -72.410 -17.327  1.00  0.46           C  
ATOM   3006  C   GLU A 376     -28.865 -71.843 -18.518  1.00  0.44           C  
ATOM   3007  CB  GLU A 376     -29.030 -72.564 -16.124  1.00  0.41           C  
ATOM   3008  O   GLU A 376     -29.357 -72.596 -19.361  1.00  0.43           O  
ATOM   3009  CG  GLU A 376     -29.819 -73.865 -16.120  1.00  0.41           C  
ATOM   3010  CD  GLU A 376     -30.582 -74.100 -14.826  1.00  0.48           C  
ATOM   3011  OE1 GLU A 376     -30.644 -73.177 -13.982  1.00  0.49           O  
ATOM   3012  OE2 GLU A 376     -31.121 -75.216 -14.654  1.00  0.43           O  
ATOM   3013  N   VAL A 377     -28.687 -70.368 -18.785  1.00  0.35           N  
ATOM   3014  CA  VAL A 377     -29.264 -69.826 -20.011  1.00  0.35           C  
ATOM   3015  C   VAL A 377     -28.273 -69.983 -21.162  1.00  0.36           C  
ATOM   3016  CB  VAL A 377     -29.656 -68.340 -19.845  1.00  0.33           C  
ATOM   3017  O   VAL A 377     -28.668 -70.270 -22.295  1.00  0.34           O  
ATOM   3018  CG1 VAL A 377     -30.134 -67.756 -21.173  1.00  0.35           C  
ATOM   3019  CG2 VAL A 377     -30.734 -68.191 -18.773  1.00  0.34           C  
ATOM   3020  N   LYS A 378     -27.105 -70.541 -20.852  1.00  0.42           N  
ATOM   3021  CA  LYS A 378     -26.146 -70.906 -21.891  1.00  0.43           C  
ATOM   3022  C   LYS A 378     -26.055 -72.421 -22.048  1.00  0.42           C  
ATOM   3023  CB  LYS A 378     -24.766 -70.328 -21.576  1.00  0.40           C  
ATOM   3024  O   LYS A 378     -25.828 -72.924 -23.150  1.00  0.40           O  
ATOM   3025  CG  LYS A 378     -24.028 -69.789 -22.792  1.00  0.41           C  
ATOM   3026  CD  LYS A 378     -22.680 -69.193 -22.409  1.00  0.49           C  
ATOM   3027  CE  LYS A 378     -21.939 -68.655 -23.626  1.00  0.36           C  
ATOM   3028  NZ  LYS A 378     -20.615 -68.071 -23.256  1.00  0.35           N  
ATOM   3029  N   ARG A 379     -26.437 -73.214 -21.122  1.00  0.45           N  
ATOM   3030  CA  ARG A 379     -26.625 -74.654 -21.270  1.00  0.47           C  
ATOM   3031  C   ARG A 379     -28.106 -75.017 -21.257  1.00  0.45           C  
ATOM   3032  CB  ARG A 379     -25.890 -75.410 -20.161  1.00  0.44           C  
ATOM   3033  O   ARG A 379     -28.532 -75.938 -21.956  1.00  0.43           O  
ATOM   3034  CG  ARG A 379     -25.033 -76.561 -20.663  1.00  0.45           C  
ATOM   3035  CD  ARG A 379     -24.329 -77.280 -19.521  1.00  0.50           C  
ATOM   3036  NE  ARG A 379     -23.289 -78.179 -20.010  1.00  0.46           N  
ATOM   3037  NH1 ARG A 379     -22.542 -78.791 -17.912  1.00  0.30           N  
ATOM   3038  NH2 ARG A 379     -21.552 -79.666 -19.786  1.00  0.24           N  
ATOM   3039  CZ  ARG A 379     -22.463 -78.877 -19.235  1.00  0.35           C  
ATOM   3040  N   GLU A 380     -29.096 -74.076 -20.846  1.00  0.44           N  
ATOM   3041  CA  GLU A 380     -30.534 -74.223 -21.049  1.00  0.46           C  
ATOM   3042  C   GLU A 380     -30.998 -73.457 -22.284  1.00  0.45           C  
ATOM   3043  CB  GLU A 380     -31.303 -73.746 -19.814  1.00  0.42           C  
ATOM   3044  O   GLU A 380     -31.954 -73.863 -22.949  1.00  0.43           O  
ATOM   3045  CG  GLU A 380     -31.921 -74.874 -19.000  1.00  0.43           C  
ATOM   3046  CD  GLU A 380     -32.707 -74.383 -17.795  1.00  0.49           C  
ATOM   3047  OE1 GLU A 380     -32.696 -73.162 -17.520  1.00  0.49           O  
ATOM   3048  OE2 GLU A 380     -33.338 -75.227 -17.121  1.00  0.43           O  
ATOM   3049  N   LEU A 381     -30.179 -72.439 -22.912  1.00  0.43           N  
ATOM   3050  CA  LEU A 381     -30.278 -71.886 -24.259  1.00  0.42           C  
ATOM   3051  C   LEU A 381     -29.436 -72.693 -25.241  1.00  0.42           C  
ATOM   3052  CB  LEU A 381     -29.834 -70.421 -24.271  1.00  0.40           C  
ATOM   3053  O   LEU A 381     -29.827 -72.878 -26.396  1.00  0.41           O  
ATOM   3054  CG  LEU A 381     -30.950 -69.375 -24.293  1.00  0.41           C  
ATOM   3055  CD1 LEU A 381     -30.607 -68.216 -23.364  1.00  0.35           C  
ATOM   3056  CD2 LEU A 381     -31.187 -68.876 -25.715  1.00  0.38           C  
ATOM   3057  N   SER A 382     -28.622 -73.553 -24.681  1.00  0.40           N  
ATOM   3058  CA  SER A 382     -27.865 -74.480 -25.515  1.00  0.43           C  
ATOM   3059  C   SER A 382     -28.292 -75.923 -25.267  1.00  0.40           C  
ATOM   3060  CB  SER A 382     -26.365 -74.333 -25.257  1.00  0.39           C  
ATOM   3061  O   SER A 382     -28.342 -76.730 -26.197  1.00  0.39           O  
ATOM   3062  OG  SER A 382     -25.622 -74.616 -26.430  1.00  0.46           O  
ATOM   3063  N   ASP A 383     -29.130 -76.220 -24.207  1.00  0.46           N  
ATOM   3064  CA  ASP A 383     -29.684 -77.555 -24.001  1.00  0.46           C  
ATOM   3065  C   ASP A 383     -31.204 -77.503 -23.861  1.00  0.46           C  
ATOM   3066  CB  ASP A 383     -29.064 -78.209 -22.765  1.00  0.44           C  
ATOM   3067  O   ASP A 383     -31.902 -78.430 -24.276  1.00  0.44           O  
ATOM   3068  CG  ASP A 383     -27.729 -78.874 -23.052  1.00  0.44           C  
ATOM   3069  OD1 ASP A 383     -27.371 -79.036 -24.239  1.00  0.48           O  
ATOM   3070  OD2 ASP A 383     -27.031 -79.244 -22.083  1.00  0.49           O  
ATOM   3071  N   THR A 384     -32.022 -76.081 -23.798  1.00  0.44           N  
ATOM   3072  CA  THR A 384     -33.430 -75.751 -23.991  1.00  0.42           C  
ATOM   3073  C   THR A 384     -33.659 -75.140 -25.370  1.00  0.44           C  
ATOM   3074  CB  THR A 384     -33.929 -74.779 -22.906  1.00  0.41           C  
ATOM   3075  O   THR A 384     -34.739 -75.284 -25.947  1.00  0.42           O  
ATOM   3076  CG2 THR A 384     -35.452 -74.769 -22.834  1.00  0.42           C  
ATOM   3077  OG1 THR A 384     -33.404 -75.180 -21.634  1.00  0.46           O  
ATOM   3078  N   ILE A 385     -32.546 -74.732 -26.157  1.00  0.36           N  
ATOM   3079  CA  ILE A 385     -32.432 -74.579 -27.604  1.00  0.35           C  
ATOM   3080  C   ILE A 385     -31.966 -75.892 -28.227  1.00  0.36           C  
ATOM   3081  CB  ILE A 385     -31.462 -73.435 -27.975  1.00  0.33           C  
ATOM   3082  O   ILE A 385     -32.477 -76.307 -29.270  1.00  0.34           O  
ATOM   3083  CG1 ILE A 385     -32.065 -72.078 -27.596  1.00  0.33           C  
ATOM   3084  CG2 ILE A 385     -31.117 -73.483 -29.467  1.00  0.34           C  
ATOM   3085  CD1 ILE A 385     -31.090 -70.914 -27.708  1.00  0.27           C  
ATOM   3086  N   ASN A 386     -31.563 -76.878 -27.475  1.00  0.41           N  
ATOM   3087  CA  ASN A 386     -31.059 -78.137 -28.013  1.00  0.41           C  
ATOM   3088  C   ASN A 386     -31.580 -79.333 -27.221  1.00  0.41           C  
ATOM   3089  CB  ASN A 386     -29.529 -78.138 -28.033  1.00  0.38           C  
ATOM   3090  O   ASN A 386     -31.780 -80.413 -27.780  1.00  0.39           O  
ATOM   3091  CG  ASN A 386     -28.960 -77.368 -29.208  1.00  0.39           C  
ATOM   3092  ND2 ASN A 386     -27.715 -76.925 -29.079  1.00  0.39           N  
ATOM   3093  OD1 ASN A 386     -29.634 -77.172 -30.223  1.00  0.44           O  
ATOM   3094  N   GLN A 387     -32.481 -79.124 -26.118  1.00  0.45           N  
ATOM   3095  CA  GLN A 387     -33.227 -80.246 -25.559  1.00  0.42           C  
ATOM   3096  C   GLN A 387     -34.712 -79.918 -25.445  1.00  0.44           C  
ATOM   3097  CB  GLN A 387     -32.667 -80.634 -24.189  1.00  0.41           C  
ATOM   3098  O   GLN A 387     -35.553 -80.819 -25.426  1.00  0.42           O  
ATOM   3099  CG  GLN A 387     -31.625 -81.743 -24.242  1.00  0.40           C  
ATOM   3100  CD  GLN A 387     -31.110 -82.129 -22.868  1.00  0.44           C  
ATOM   3101  NE2 GLN A 387     -30.308 -83.187 -22.811  1.00  0.32           N  
ATOM   3102  OE1 GLN A 387     -31.428 -81.481 -21.866  1.00  0.44           O  
ATOM   3103  N   ARG A 388     -35.355 -78.549 -25.942  1.00  0.39           N  
ATOM   3104  CA  ARG A 388     -36.675 -78.158 -26.426  1.00  0.38           C  
ATOM   3105  C   ARG A 388     -36.684 -78.025 -27.945  1.00  0.39           C  
ATOM   3106  CB  ARG A 388     -37.116 -76.841 -25.783  1.00  0.37           C  
ATOM   3107  O   ARG A 388     -37.744 -78.083 -28.573  1.00  0.38           O  
ATOM   3108  CG  ARG A 388     -37.918 -77.019 -24.504  1.00  0.36           C  
ATOM   3109  CD  ARG A 388     -38.398 -75.685 -23.949  1.00  0.41           C  
ATOM   3110  NE  ARG A 388     -39.223 -75.862 -22.757  1.00  0.36           N  
ATOM   3111  NH1 ARG A 388     -39.653 -73.611 -22.468  1.00  0.29           N  
ATOM   3112  NH2 ARG A 388     -40.530 -75.147 -21.009  1.00  0.24           N  
ATOM   3113  CZ  ARG A 388     -39.800 -74.873 -22.081  1.00  0.30           C  
ATOM   3114  N   PHE A 389     -35.507 -78.144 -28.768  1.00  0.38           N  
ATOM   3115  CA  PHE A 389     -35.301 -78.516 -30.163  1.00  0.36           C  
ATOM   3116  C   PHE A 389     -34.741 -79.929 -30.270  1.00  0.38           C  
ATOM   3117  CB  PHE A 389     -34.358 -77.524 -30.851  1.00  0.35           C  
ATOM   3118  O   PHE A 389     -34.933 -80.603 -31.284  1.00  0.36           O  
ATOM   3119  CG  PHE A 389     -35.062 -76.347 -31.471  1.00  0.35           C  
ATOM   3120  CD1 PHE A 389     -35.732 -76.479 -32.681  1.00  0.31           C  
ATOM   3121  CD2 PHE A 389     -35.053 -75.109 -30.843  1.00  0.32           C  
ATOM   3122  CE1 PHE A 389     -36.385 -75.392 -33.257  1.00  0.32           C  
ATOM   3123  CE2 PHE A 389     -35.702 -74.017 -31.413  1.00  0.36           C  
ATOM   3124  CZ  PHE A 389     -36.367 -74.161 -32.620  1.00  0.29           C  
ATOM   3125  N   ASN A 390     -34.796 -80.718 -29.220  1.00  0.44           N  
ATOM   3126  CA  ASN A 390     -34.539 -82.153 -29.289  1.00  0.42           C  
ATOM   3127  C   ASN A 390     -35.123 -82.886 -28.086  1.00  0.44           C  
ATOM   3128  CB  ASN A 390     -33.037 -82.424 -29.398  1.00  0.41           C  
ATOM   3129  O   ASN A 390     -35.134 -84.118 -28.049  1.00  0.42           O  
ATOM   3130  CG  ASN A 390     -32.515 -82.264 -30.813  1.00  0.40           C  
ATOM   3131  ND2 ASN A 390     -31.199 -82.162 -30.952  1.00  0.40           N  
ATOM   3132  OD1 ASN A 390     -33.290 -82.232 -31.773  1.00  0.47           O  
ATOM   3133  N   SER A 391     -36.494 -82.510 -27.620  1.00  0.42           N  
ATOM   3134  CA  SER A 391     -37.618 -83.358 -27.235  1.00  0.40           C  
ATOM   3135  C   SER A 391     -38.949 -82.656 -27.482  1.00  0.42           C  
ATOM   3136  CB  SER A 391     -37.508 -83.758 -25.764  1.00  0.38           C  
ATOM   3137  O   SER A 391     -39.328 -81.752 -26.734  1.00  0.40           O  
ATOM   3138  OG  SER A 391     -37.943 -82.705 -24.922  1.00  0.49           O  
ATOM   3139  N   PHE A 392     -39.239 -81.953 -28.550  1.00  0.40           N  
ATOM   3140  CA  PHE A 392     -40.430 -81.724 -29.359  1.00  0.40           C  
ATOM   3141  C   PHE A 392     -40.184 -82.123 -30.809  1.00  0.40           C  
ATOM   3142  CB  PHE A 392     -40.858 -80.255 -29.284  1.00  0.39           C  
ATOM   3143  O   PHE A 392     -39.707 -81.315 -31.609  1.00  0.40           O  
ATOM   3144  CG  PHE A 392     -41.896 -79.979 -28.230  1.00  0.39           C  
ATOM   3145  CD1 PHE A 392     -43.248 -80.150 -28.504  1.00  0.34           C  
ATOM   3146  CD2 PHE A 392     -41.520 -79.547 -26.965  1.00  0.34           C  
ATOM   3147  CE1 PHE A 392     -44.211 -79.895 -27.530  1.00  0.31           C  
ATOM   3148  CE2 PHE A 392     -42.477 -79.290 -25.987  1.00  0.35           C  
ATOM   3149  CZ  PHE A 392     -43.821 -79.464 -26.272  1.00  0.30           C  
ATOM   3150  N   ASP A 393     -39.801 -82.945 -31.060  1.00  0.47           N  
ATOM   3151  CA  ASP A 393     -40.012 -83.941 -32.105  1.00  0.47           C  
ATOM   3152  C   ASP A 393     -39.662 -85.342 -31.607  1.00  0.47           C  
ATOM   3153  CB  ASP A 393     -39.184 -83.602 -33.346  1.00  0.43           C  
ATOM   3154  O   ASP A 393     -38.490 -85.724 -31.586  1.00  0.46           O  
ATOM   3155  CG  ASP A 393     -40.036 -83.178 -34.529  1.00  0.42           C  
ATOM   3156  OD1 ASP A 393     -41.274 -83.344 -34.480  1.00  0.47           O  
ATOM   3157  OD2 ASP A 393     -39.464 -82.677 -35.522  1.00  0.48           O  
ATOM   3158  N   ASN A 394     -40.454 -85.689 -30.768  1.00  0.49           N  
ATOM   3159  CA  ASN A 394     -40.592 -87.139 -30.850  1.00  0.48           C  
ATOM   3160  C   ASN A 394     -40.940 -87.747 -29.495  1.00  0.49           C  
ATOM   3161  CB  ASN A 394     -39.312 -87.770 -31.402  1.00  0.43           C  
ATOM   3162  O   ASN A 394     -40.051 -88.035 -28.692  1.00  0.46           O  
ATOM   3163  CG  ASN A 394     -39.143 -87.540 -32.891  1.00  0.41           C  
ATOM   3164  ND2 ASN A 394     -37.896 -87.494 -33.346  1.00  0.43           N  
ATOM   3165  OD1 ASN A 394     -40.124 -87.404 -33.626  1.00  0.48           O  
ATOM   3166  N   GLY A 395     -42.058 -87.352 -28.807  1.00  0.47           N  
ATOM   3167  CA  GLY A 395     -42.856 -88.449 -28.280  1.00  0.45           C  
ATOM   3168  C   GLY A 395     -44.345 -88.162 -28.292  1.00  0.46           C  
ATOM   3169  O   GLY A 395     -44.761 -87.004 -28.220  1.00  0.44           O  
ATOM   3170  N   PRO A 396     -45.196 -88.962 -28.933  1.00  0.45           N  
ATOM   3171  CA  PRO A 396     -46.650 -88.956 -28.750  1.00  0.43           C  
ATOM   3172  C   PRO A 396     -47.082 -88.222 -27.483  1.00  0.44           C  
ATOM   3173  CB  PRO A 396     -47.001 -90.443 -28.667  1.00  0.42           C  
ATOM   3174  O   PRO A 396     -48.021 -88.650 -26.807  1.00  0.44           O  
ATOM   3175  CG  PRO A 396     -45.684 -91.143 -28.573  1.00  0.41           C  
ATOM   3176  CD  PRO A 396     -44.592 -90.134 -28.788  1.00  0.44           C  
ATOM   3177  N   LEU A 397     -46.633 -87.028 -27.234  1.00  0.42           N  
ATOM   3178  CA  LEU A 397     -47.063 -85.755 -26.664  1.00  0.41           C  
ATOM   3179  C   LEU A 397     -46.427 -84.585 -27.407  1.00  0.42           C  
ATOM   3180  CB  LEU A 397     -46.706 -85.686 -25.177  1.00  0.41           C  
ATOM   3181  O   LEU A 397     -46.194 -83.526 -26.821  1.00  0.41           O  
ATOM   3182  CG  LEU A 397     -47.878 -85.732 -24.196  1.00  0.41           C  
ATOM   3183  CD1 LEU A 397     -47.611 -86.758 -23.099  1.00  0.37           C  
ATOM   3184  CD2 LEU A 397     -48.128 -84.353 -23.596  1.00  0.36           C  
ATOM   3185  N   LYS A 398     -45.821 -84.340 -28.721  1.00  0.44           N  
ATOM   3186  CA  LYS A 398     -45.502 -84.320 -30.145  1.00  0.43           C  
ATOM   3187  C   LYS A 398     -46.576 -85.037 -30.959  1.00  0.44           C  
ATOM   3188  CB  LYS A 398     -44.138 -84.962 -30.399  1.00  0.40           C  
ATOM   3189  O   LYS A 398     -46.618 -86.269 -30.993  1.00  0.43           O  
ATOM   3190  CG  LYS A 398     -43.170 -84.075 -31.169  1.00  0.41           C  
ATOM   3191  CD  LYS A 398     -41.842 -84.779 -31.416  1.00  0.47           C  
ATOM   3192  CE  LYS A 398     -40.866 -83.885 -32.170  1.00  0.37           C  
ATOM   3193  NZ  LYS A 398     -39.547 -84.555 -32.375  1.00  0.35           N  
ATOM   3194  N   GLU A 399     -47.819 -84.668 -31.066  1.00  0.46           N  
ATOM   3195  CA  GLU A 399     -48.969 -84.890 -31.937  1.00  0.46           C  
ATOM   3196  C   GLU A 399     -50.279 -84.751 -31.167  1.00  0.45           C  
ATOM   3197  CB  GLU A 399     -48.888 -86.270 -32.593  1.00  0.43           C  
ATOM   3198  O   GLU A 399     -51.290 -84.319 -31.725  1.00  0.44           O  
ATOM   3199  CG  GLU A 399     -48.792 -86.225 -34.112  1.00  0.43           C  
ATOM   3200  CD  GLU A 399     -48.489 -87.578 -34.734  1.00  0.48           C  
ATOM   3201  OE1 GLU A 399     -48.340 -88.571 -33.986  1.00  0.48           O  
ATOM   3202  OE2 GLU A 399     -48.399 -87.646 -35.980  1.00  0.42           O  
ATOM   3203  N   THR A 400     -50.570 -84.056 -29.982  1.00  0.45           N  
ATOM   3204  CA  THR A 400     -51.779 -83.723 -29.236  1.00  0.43           C  
ATOM   3205  C   THR A 400     -51.470 -82.728 -28.121  1.00  0.44           C  
ATOM   3206  CB  THR A 400     -52.431 -84.983 -28.638  1.00  0.41           C  
ATOM   3207  O   THR A 400     -52.291 -81.864 -27.808  1.00  0.41           O  
ATOM   3208  CG2 THR A 400     -53.927 -84.779 -28.421  1.00  0.42           C  
ATOM   3209  OG1 THR A 400     -52.235 -86.086 -29.531  1.00  0.48           O  
ATOM   3210  N   LYS A 401     -50.259 -81.691 -28.038  1.00  0.49           N  
ATOM   3211  CA  LYS A 401     -49.511 -80.542 -27.539  1.00  0.50           C  
ATOM   3212  C   LYS A 401     -48.498 -80.055 -28.570  1.00  0.48           C  
ATOM   3213  CB  LYS A 401     -48.801 -80.891 -26.230  1.00  0.46           C  
ATOM   3214  O   LYS A 401     -48.187 -78.863 -28.629  1.00  0.45           O  
ATOM   3215  CG  LYS A 401     -48.961 -79.842 -25.140  1.00  0.47           C  
ATOM   3216  CD  LYS A 401     -48.225 -80.241 -23.867  1.00  0.50           C  
ATOM   3217  CE  LYS A 401     -48.340 -79.168 -22.793  1.00  0.44           C  
ATOM   3218  NZ  LYS A 401     -47.581 -79.534 -21.560  1.00  0.40           N  
ATOM   3219  N   HIS A 402     -47.896 -80.447 -29.713  1.00  0.43           N  
ATOM   3220  CA  HIS A 402     -47.476 -80.249 -31.096  1.00  0.41           C  
ATOM   3221  C   HIS A 402     -48.678 -80.188 -32.033  1.00  0.43           C  
ATOM   3222  CB  HIS A 402     -46.527 -81.367 -31.533  1.00  0.41           C  
ATOM   3223  O   HIS A 402     -48.653 -79.471 -33.036  1.00  0.41           O  
ATOM   3224  CG  HIS A 402     -45.229 -80.870 -32.085  1.00  0.41           C  
ATOM   3225  CD2 HIS A 402     -44.085 -81.524 -32.393  1.00  0.37           C  
ATOM   3226  ND1 HIS A 402     -45.005 -79.542 -32.379  1.00  0.31           N  
ATOM   3227  CE1 HIS A 402     -43.776 -79.402 -32.846  1.00  0.40           C  
ATOM   3228  NE2 HIS A 402     -43.196 -80.590 -32.865  1.00  0.34           N  
ATOM   3229  N   LYS A 403     -49.924 -80.426 -31.967  1.00  0.45           N  
ATOM   3230  CA  LYS A 403     -51.307 -80.269 -32.410  1.00  0.43           C  
ATOM   3231  C   LYS A 403     -52.091 -79.372 -31.456  1.00  0.45           C  
ATOM   3232  CB  LYS A 403     -51.990 -81.632 -32.528  1.00  0.42           C  
ATOM   3233  O   LYS A 403     -52.963 -78.614 -31.885  1.00  0.42           O  
ATOM   3234  CG  LYS A 403     -51.712 -82.352 -33.839  1.00  0.42           C  
ATOM   3235  CD  LYS A 403     -52.459 -83.678 -33.918  1.00  0.45           C  
ATOM   3236  CE  LYS A 403     -52.181 -84.400 -35.230  1.00  0.40           C  
ATOM   3237  NZ  LYS A 403     -52.868 -85.725 -35.289  1.00  0.38           N  
ATOM   3238  N   ALA A 404     -51.653 -78.690 -30.281  1.00  0.46           N  
ATOM   3239  CA  ALA A 404     -52.089 -77.621 -29.386  1.00  0.44           C  
ATOM   3240  C   ALA A 404     -50.975 -76.603 -29.164  1.00  0.45           C  
ATOM   3241  CB  ALA A 404     -52.551 -78.201 -28.051  1.00  0.43           C  
ATOM   3242  O   ALA A 404     -51.233 -75.400 -29.076  1.00  0.42           O  
ATOM   3243  N   GLU A 405     -49.691 -76.514 -29.788  1.00  0.46           N  
ATOM   3244  CA  GLU A 405     -48.550 -75.621 -29.965  1.00  0.45           C  
ATOM   3245  C   GLU A 405     -48.038 -75.659 -31.402  1.00  0.45           C  
ATOM   3246  CB  GLU A 405     -47.424 -75.989 -28.996  1.00  0.43           C  
ATOM   3247  O   GLU A 405     -47.509 -74.665 -31.904  1.00  0.43           O  
ATOM   3248  CG  GLU A 405     -47.599 -75.406 -27.601  1.00  0.44           C  
ATOM   3249  CD  GLU A 405     -46.522 -75.853 -26.625  1.00  0.48           C  
ATOM   3250  OE1 GLU A 405     -45.638 -76.647 -27.018  1.00  0.53           O  
ATOM   3251  OE2 GLU A 405     -46.563 -75.406 -25.457  1.00  0.46           O  
ATOM   3252  N   GLU A 406     -48.398 -76.634 -32.597  1.00  0.43           N  
ATOM   3253  CA  GLU A 406     -48.654 -76.668 -34.034  1.00  0.41           C  
ATOM   3254  C   GLU A 406     -50.106 -76.316 -34.344  1.00  0.43           C  
ATOM   3255  CB  GLU A 406     -48.312 -78.045 -34.609  1.00  0.41           C  
ATOM   3256  O   GLU A 406     -50.392 -75.676 -35.358  1.00  0.41           O  
ATOM   3257  CG  GLU A 406     -47.615 -77.992 -35.960  1.00  0.41           C  
ATOM   3258  CD  GLU A 406     -47.273 -79.366 -36.514  1.00  0.46           C  
ATOM   3259  OE1 GLU A 406     -47.468 -80.374 -35.798  1.00  0.47           O  
ATOM   3260  OE2 GLU A 406     -46.807 -79.434 -37.673  1.00  0.41           O  
ATOM   3261  N   ALA A 407     -51.179 -76.336 -33.358  1.00  0.40           N  
ATOM   3262  CA  ALA A 407     -52.522 -75.769 -33.256  1.00  0.33           C  
ATOM   3263  C   ALA A 407     -52.478 -74.351 -32.695  1.00  0.39           C  
ATOM   3264  CB  ALA A 407     -53.409 -76.656 -32.385  1.00  0.36           C  
ATOM   3265  O   ALA A 407     -53.298 -73.506 -33.061  1.00  0.36           O  
ATOM   3266  N   LEU A 408     -51.327 -73.997 -32.056  1.00  0.45           N  
ATOM   3267  CA  LEU A 408     -51.085 -72.677 -31.484  1.00  0.49           C  
ATOM   3268  C   LEU A 408     -49.907 -71.995 -32.171  1.00  0.44           C  
ATOM   3269  CB  LEU A 408     -50.822 -72.785 -29.980  1.00  0.43           C  
ATOM   3270  O   LEU A 408     -49.888 -70.770 -32.309  1.00  0.43           O  
ATOM   3271  CG  LEU A 408     -51.688 -71.906 -29.075  1.00  0.45           C  
ATOM   3272  CD1 LEU A 408     -52.482 -72.770 -28.101  1.00  0.43           C  
ATOM   3273  CD2 LEU A 408     -50.825 -70.898 -28.324  1.00  0.46           C  
ATOM   3274  N   ARG A 409     -49.246 -72.675 -33.104  1.00  0.42           N  
ATOM   3275  CA  ARG A 409     -48.131 -72.107 -33.854  1.00  0.41           C  
ATOM   3276  C   ARG A 409     -48.305 -72.336 -35.352  1.00  0.41           C  
ATOM   3277  CB  ARG A 409     -46.805 -72.709 -33.383  1.00  0.39           C  
ATOM   3278  O   ARG A 409     -47.946 -71.479 -36.162  1.00  0.38           O  
ATOM   3279  CG  ARG A 409     -45.894 -71.717 -32.678  1.00  0.40           C  
ATOM   3280  CD  ARG A 409     -44.548 -72.337 -32.328  1.00  0.46           C  
ATOM   3281  NE  ARG A 409     -44.218 -72.148 -30.918  1.00  0.44           N  
ATOM   3282  NH1 ARG A 409     -42.096 -73.048 -31.082  1.00  0.31           N  
ATOM   3283  NH2 ARG A 409     -42.866 -72.274 -29.066  1.00  0.25           N  
ATOM   3284  CZ  ARG A 409     -43.061 -72.491 -30.359  1.00  0.35           C  
ATOM   3285  N   ASN A 410     -49.373 -73.149 -35.677  1.00  0.42           N  
ATOM   3286  CA  ASN A 410     -49.785 -73.529 -37.024  1.00  0.38           C  
ATOM   3287  C   ASN A 410     -51.300 -73.692 -37.122  1.00  0.41           C  
ATOM   3288  CB  ASN A 410     -49.083 -74.818 -37.456  1.00  0.39           C  
ATOM   3289  O   ASN A 410     -51.863 -73.655 -38.217  1.00  0.39           O  
ATOM   3290  CG  ASN A 410     -47.623 -74.600 -37.800  1.00  0.38           C  
ATOM   3291  ND2 ASN A 410     -46.839 -75.671 -37.763  1.00  0.45           N  
ATOM   3292  OD1 ASN A 410     -47.202 -73.478 -38.094  1.00  0.48           O  
ATOM   3293  N   ALA A 411     -52.188 -73.010 -36.136  1.00  0.37           N  
ATOM   3294  CA  ALA A 411     -53.343 -72.124 -36.260  1.00  0.34           C  
ATOM   3295  C   ALA A 411     -52.935 -70.766 -36.821  1.00  0.37           C  
ATOM   3296  CB  ALA A 411     -54.029 -71.953 -34.906  1.00  0.35           C  
ATOM   3297  O   ALA A 411     -52.510 -69.881 -36.075  1.00  0.36           O  
ATOM   3298  N   GLY A 412     -51.754 -70.602 -37.804  1.00  0.41           N  
ATOM   3299  CA  GLY A 412     -51.810 -69.957 -39.106  1.00  0.38           C  
ATOM   3300  C   GLY A 412     -53.020 -70.368 -39.923  1.00  0.41           C  
ATOM   3301  O   GLY A 412     -53.414 -69.665 -40.856  1.00  0.37           O  
ATOM   3302  N   ALA A 413     -53.849 -70.307 -39.386  1.00  0.39           N  
ATOM   3303  CA  ALA A 413     -54.726 -70.300 -40.554  1.00  0.33           C  
ATOM   3304  C   ALA A 413     -56.194 -70.342 -40.137  1.00  0.38           C  
ATOM   3305  CB  ALA A 413     -54.402 -71.477 -41.470  1.00  0.34           C  
ATOM   3306  O   ALA A 413     -57.068 -69.877 -40.873  1.00  0.35           O  
ATOM   3307  N   SER A 414     -56.447 -70.132 -38.533  1.00  0.37           N  
ATOM   3308  CA  SER A 414     -57.752 -69.792 -37.974  1.00  0.34           C  
ATOM   3309  C   SER A 414     -57.729 -68.417 -37.314  1.00  0.37           C  
ATOM   3310  CB  SER A 414     -58.191 -70.847 -36.959  1.00  0.34           C  
ATOM   3311  O   SER A 414     -58.764 -67.756 -37.209  1.00  0.35           O  
ATOM   3312  OG  SER A 414     -57.557 -72.088 -37.216  1.00  0.47           O  
ATOM   3313  N   THR A 415     -56.503 -67.516 -37.550  1.00  0.38           N  
ATOM   3314  CA  THR A 415     -56.457 -66.062 -37.667  1.00  0.38           C  
ATOM   3315  C   THR A 415     -56.738 -65.626 -39.102  1.00  0.38           C  
ATOM   3316  CB  THR A 415     -55.091 -65.509 -37.217  1.00  0.35           C  
ATOM   3317  O   THR A 415     -57.185 -64.502 -39.338  1.00  0.35           O  
ATOM   3318  CG2 THR A 415     -55.225 -64.091 -36.673  1.00  0.38           C  
ATOM   3319  OG1 THR A 415     -54.554 -66.354 -36.192  1.00  0.41           O  
ATOM   3320  N   LEU A 416     -57.321 -66.627 -39.865  1.00  0.36           N  
ATOM   3321  CA  LEU A 416     -57.809 -66.091 -41.131  1.00  0.35           C  
ATOM   3322  C   LEU A 416     -59.178 -66.669 -41.474  1.00  0.36           C  
ATOM   3323  CB  LEU A 416     -56.818 -66.392 -42.258  1.00  0.33           C  
ATOM   3324  O   LEU A 416     -60.007 -65.991 -42.085  1.00  0.34           O  
ATOM   3325  CG  LEU A 416     -55.927 -65.232 -42.705  1.00  0.34           C  
ATOM   3326  CD1 LEU A 416     -54.530 -65.738 -43.049  1.00  0.30           C  
ATOM   3327  CD2 LEU A 416     -56.547 -64.509 -43.896  1.00  0.32           C  
ATOM   3328  N   LEU A 417     -59.745 -67.271 -40.558  1.00  0.41           N  
ATOM   3329  CA  LEU A 417     -61.152 -67.631 -40.697  1.00  0.38           C  
ATOM   3330  C   LEU A 417     -61.872 -67.537 -39.356  1.00  0.40           C  
ATOM   3331  CB  LEU A 417     -61.289 -69.046 -41.266  1.00  0.38           C  
ATOM   3332  O   LEU A 417     -63.054 -67.190 -39.305  1.00  0.38           O  
ATOM   3333  CG  LEU A 417     -61.493 -69.152 -42.778  1.00  0.37           C  
ATOM   3334  CD1 LEU A 417     -60.835 -70.419 -43.313  1.00  0.33           C  
ATOM   3335  CD2 LEU A 417     -62.979 -69.130 -43.120  1.00  0.36           C  
ATOM   3336  N   ALA A 418     -61.018 -67.496 -38.095  1.00  0.41           N  
ATOM   3337  CA  ALA A 418     -61.628 -67.054 -36.844  1.00  0.37           C  
ATOM   3338  C   ALA A 418     -61.608 -65.533 -36.731  1.00  0.41           C  
ATOM   3339  CB  ALA A 418     -60.912 -67.683 -35.651  1.00  0.39           C  
ATOM   3340  O   ALA A 418     -62.487 -64.939 -36.102  1.00  0.40           O  
ATOM   3341  N   GLN A 419     -60.685 -64.912 -37.805  1.00  0.36           N  
ATOM   3342  CA  GLN A 419     -60.608 -63.524 -38.248  1.00  0.34           C  
ATOM   3343  C   GLN A 419     -61.683 -63.218 -39.287  1.00  0.36           C  
ATOM   3344  CB  GLN A 419     -59.223 -63.219 -38.820  1.00  0.33           C  
ATOM   3345  O   GLN A 419     -62.209 -62.104 -39.334  1.00  0.33           O  
ATOM   3346  CG  GLN A 419     -58.203 -62.798 -37.770  1.00  0.34           C  
ATOM   3347  CD  GLN A 419     -56.826 -62.548 -38.357  1.00  0.40           C  
ATOM   3348  NE2 GLN A 419     -55.915 -62.038 -37.535  1.00  0.34           N  
ATOM   3349  OE1 GLN A 419     -56.583 -62.813 -39.538  1.00  0.46           O  
ATOM   3350  N   GLU A 420     -62.514 -64.057 -39.512  1.00  0.39           N  
ATOM   3351  CA  GLU A 420     -63.531 -63.619 -40.463  1.00  0.39           C  
ATOM   3352  C   GLU A 420     -64.886 -64.249 -40.153  1.00  0.39           C  
ATOM   3353  CB  GLU A 420     -63.109 -63.957 -41.895  1.00  0.37           C  
ATOM   3354  O   GLU A 420     -65.925 -63.604 -40.301  1.00  0.38           O  
ATOM   3355  CG  GLU A 420     -63.480 -62.889 -42.914  1.00  0.39           C  
ATOM   3356  CD  GLU A 420     -62.291 -62.063 -43.377  1.00  0.45           C  
ATOM   3357  OE1 GLU A 420     -61.167 -62.278 -42.868  1.00  0.48           O  
ATOM   3358  OE2 GLU A 420     -62.485 -61.192 -44.255  1.00  0.41           O  
ATOM   3359  N   ALA A 421     -64.845 -65.090 -39.177  1.00  0.37           N  
ATOM   3360  CA  ALA A 421     -66.130 -65.661 -38.779  1.00  0.33           C  
ATOM   3361  C   ALA A 421     -66.410 -65.405 -37.301  1.00  0.37           C  
ATOM   3362  CB  ALA A 421     -66.160 -67.159 -39.072  1.00  0.35           C  
ATOM   3363  O   ALA A 421     -67.566 -65.252 -36.899  1.00  0.35           O  
ATOM   3364  N   LYS A 422     -65.327 -64.944 -36.707  1.00  0.42           N  
ATOM   3365  CA  LYS A 422     -65.450 -64.230 -35.439  1.00  0.39           C  
ATOM   3366  C   LYS A 422     -65.576 -62.726 -35.665  1.00  0.42           C  
ATOM   3367  CB  LYS A 422     -64.251 -64.526 -34.537  1.00  0.40           C  
ATOM   3368  O   LYS A 422     -66.135 -62.012 -34.830  1.00  0.41           O  
ATOM   3369  CG  LYS A 422     -64.558 -64.437 -33.050  1.00  0.39           C  
ATOM   3370  CD  LYS A 422     -63.405 -64.968 -32.208  1.00  0.39           C  
ATOM   3371  CE  LYS A 422     -63.716 -64.891 -30.720  1.00  0.36           C  
ATOM   3372  NZ  LYS A 422     -62.607 -65.452 -29.892  1.00  0.34           N  
ATOM   3373  N   ARG A 423     -65.200 -62.456 -37.013  1.00  0.38           N  
ATOM   3374  CA  ARG A 423     -65.532 -61.161 -37.597  1.00  0.37           C  
ATOM   3375  C   ARG A 423     -67.030 -61.045 -37.856  1.00  0.38           C  
ATOM   3376  CB  ARG A 423     -64.756 -60.943 -38.898  1.00  0.34           C  
ATOM   3377  O   ARG A 423     -67.616 -59.977 -37.669  1.00  0.36           O  
ATOM   3378  CG  ARG A 423     -64.676 -59.488 -39.331  1.00  0.34           C  
ATOM   3379  CD  ARG A 423     -64.012 -59.341 -40.693  1.00  0.40           C  
ATOM   3380  NE  ARG A 423     -64.972 -59.508 -41.781  1.00  0.35           N  
ATOM   3381  NH1 ARG A 423     -64.303 -57.623 -42.937  1.00  0.27           N  
ATOM   3382  NH2 ARG A 423     -65.996 -58.935 -43.755  1.00  0.22           N  
ATOM   3383  CZ  ARG A 423     -65.088 -58.688 -42.822  1.00  0.30           C  
ATOM   3384  N   ILE A 424     -67.787 -62.351 -37.833  1.00  0.43           N  
ATOM   3385  CA  ILE A 424     -69.183 -62.238 -38.241  1.00  0.38           C  
ATOM   3386  C   ILE A 424     -70.084 -62.848 -37.170  1.00  0.42           C  
ATOM   3387  CB  ILE A 424     -69.431 -62.923 -39.604  1.00  0.39           C  
ATOM   3388  O   ILE A 424     -71.143 -62.299 -36.855  1.00  0.40           O  
ATOM   3389  CG1 ILE A 424     -68.645 -62.210 -40.711  1.00  0.39           C  
ATOM   3390  CG2 ILE A 424     -70.927 -62.954 -39.928  1.00  0.40           C  
ATOM   3391  CD1 ILE A 424     -68.644 -62.948 -42.042  1.00  0.31           C  
ATOM   3392  N   GLY A 425     -69.282 -63.311 -36.116  1.00  0.39           N  
ATOM   3393  CA  GLY A 425     -69.972 -63.739 -34.909  1.00  0.33           C  
ATOM   3394  C   GLY A 425     -69.628 -62.897 -33.695  1.00  0.38           C  
ATOM   3395  O   GLY A 425     -70.495 -62.608 -32.868  1.00  0.36           O  
ATOM   3396  N   LEU A 426     -68.554 -62.169 -33.857  1.00  0.43           N  
ATOM   3397  CA  LEU A 426     -67.955 -61.055 -33.130  1.00  0.41           C  
ATOM   3398  C   LEU A 426     -68.532 -59.725 -33.603  1.00  0.42           C  
ATOM   3399  CB  LEU A 426     -66.434 -61.057 -33.306  1.00  0.41           C  
ATOM   3400  O   LEU A 426     -68.655 -58.783 -32.817  1.00  0.40           O  
ATOM   3401  CG  LEU A 426     -65.646 -61.988 -32.383  1.00  0.41           C  
ATOM   3402  CD1 LEU A 426     -64.279 -62.296 -32.983  1.00  0.38           C  
ATOM   3403  CD2 LEU A 426     -65.500 -61.368 -30.997  1.00  0.40           C  
ATOM   3404  N   ASP A 427     -69.239 -59.635 -34.692  1.00  0.47           N  
ATOM   3405  CA  ASP A 427     -69.905 -58.490 -35.306  1.00  0.49           C  
ATOM   3406  C   ASP A 427     -71.391 -58.467 -34.955  1.00  0.47           C  
ATOM   3407  CB  ASP A 427     -69.723 -58.515 -36.825  1.00  0.46           C  
ATOM   3408  O   ASP A 427     -71.964 -57.400 -34.727  1.00  0.46           O  
ATOM   3409  CG  ASP A 427     -68.776 -57.438 -37.326  1.00  0.47           C  
ATOM   3410  OD1 ASP A 427     -68.203 -56.697 -36.499  1.00  0.51           O  
ATOM   3411  OD2 ASP A 427     -68.604 -57.329 -38.559  1.00  0.52           O  
ATOM   3412  N   SER A 428     -72.043 -59.469 -34.125  1.00  0.35           N  
ATOM   3413  CA  SER A 428     -73.457 -59.372 -33.779  1.00  0.34           C  
ATOM   3414  C   SER A 428     -73.700 -59.772 -32.328  1.00  0.35           C  
ATOM   3415  CB  SER A 428     -74.297 -60.251 -34.706  1.00  0.34           C  
ATOM   3416  O   SER A 428     -74.579 -59.218 -31.664  1.00  0.35           O  
ATOM   3417  OG  SER A 428     -73.874 -60.112 -36.052  1.00  0.48           O  
ATOM   3418  N   VAL A 429     -72.487 -60.319 -31.538  1.00  0.40           N  
ATOM   3419  CA  VAL A 429     -72.346 -60.253 -30.087  1.00  0.36           C  
ATOM   3420  C   VAL A 429     -71.581 -58.990 -29.698  1.00  0.39           C  
ATOM   3421  CB  VAL A 429     -71.631 -61.503 -29.528  1.00  0.37           C  
ATOM   3422  O   VAL A 429     -71.920 -58.329 -28.714  1.00  0.37           O  
ATOM   3423  CG1 VAL A 429     -71.356 -61.346 -28.034  1.00  0.43           C  
ATOM   3424  CG2 VAL A 429     -72.463 -62.756 -29.793  1.00  0.41           C  
ATOM   3425  N   ALA A 430     -70.583 -58.246 -30.561  1.00  0.46           N  
ATOM   3426  CA  ALA A 430     -70.063 -56.904 -30.812  1.00  0.46           C  
ATOM   3427  C   ALA A 430     -71.197 -55.913 -31.053  1.00  0.45           C  
ATOM   3428  CB  ALA A 430     -69.109 -56.917 -32.004  1.00  0.44           C  
ATOM   3429  O   ALA A 430     -71.077 -54.730 -30.724  1.00  0.45           O  
ATOM   3430  N   ARG A 431     -72.463 -56.182 -31.282  1.00  0.43           N  
ATOM   3431  CA  ARG A 431     -73.524 -55.213 -31.537  1.00  0.44           C  
ATOM   3432  C   ARG A 431     -74.586 -55.264 -30.444  1.00  0.42           C  
ATOM   3433  CB  ARG A 431     -74.165 -55.466 -32.903  1.00  0.41           C  
ATOM   3434  O   ARG A 431     -75.171 -54.237 -30.092  1.00  0.41           O  
ATOM   3435  CG  ARG A 431     -73.440 -54.795 -34.059  1.00  0.42           C  
ATOM   3436  CD  ARG A 431     -74.112 -55.088 -35.393  1.00  0.46           C  
ATOM   3437  NE  ARG A 431     -73.354 -54.533 -36.511  1.00  0.44           N  
ATOM   3438  NH1 ARG A 431     -74.972 -54.979 -38.098  1.00  0.31           N  
ATOM   3439  NH2 ARG A 431     -73.009 -53.966 -38.710  1.00  0.25           N  
ATOM   3440  CZ  ARG A 431     -73.780 -54.494 -37.770  1.00  0.37           C  
ATOM   3441  N   LEU A 432     -74.625 -56.103 -29.427  1.00  0.38           N  
ATOM   3442  CA  LEU A 432     -75.575 -56.087 -28.320  1.00  0.38           C  
ATOM   3443  C   LEU A 432     -74.858 -56.259 -26.986  1.00  0.38           C  
ATOM   3444  CB  LEU A 432     -76.622 -57.190 -28.496  1.00  0.38           C  
ATOM   3445  O   LEU A 432     -75.248 -55.655 -25.984  1.00  0.38           O  
ATOM   3446  CG  LEU A 432     -78.081 -56.781 -28.285  1.00  0.38           C  
ATOM   3447  CD1 LEU A 432     -78.846 -56.848 -29.602  1.00  0.35           C  
ATOM   3448  CD2 LEU A 432     -78.738 -57.668 -27.233  1.00  0.36           C  
ATOM   3449  N   GLU A 433     -73.275 -56.740 -27.042  1.00  0.42           N  
ATOM   3450  CA  GLU A 433     -72.537 -56.484 -25.808  1.00  0.41           C  
ATOM   3451  C   GLU A 433     -71.882 -55.106 -25.833  1.00  0.42           C  
ATOM   3452  CB  GLU A 433     -71.479 -57.566 -25.580  1.00  0.41           C  
ATOM   3453  O   GLU A 433     -71.747 -54.458 -24.793  1.00  0.41           O  
ATOM   3454  CG  GLU A 433     -71.976 -58.750 -24.764  1.00  0.40           C  
ATOM   3455  CD  GLU A 433     -71.070 -59.094 -23.593  1.00  0.41           C  
ATOM   3456  OE1 GLU A 433     -69.932 -58.576 -23.533  1.00  0.42           O  
ATOM   3457  OE2 GLU A 433     -71.500 -59.891 -22.729  1.00  0.37           O  
ATOM   3458  N   ALA A 434     -71.934 -54.449 -27.134  1.00  0.42           N  
ATOM   3459  CA  ALA A 434     -71.919 -53.088 -27.663  1.00  0.42           C  
ATOM   3460  C   ALA A 434     -73.175 -52.326 -27.253  1.00  0.42           C  
ATOM   3461  CB  ALA A 434     -71.786 -53.110 -29.184  1.00  0.41           C  
ATOM   3462  O   ALA A 434     -73.139 -51.105 -27.077  1.00  0.42           O  
ATOM   3463  N   PHE A 435     -74.221 -52.650 -26.486  1.00  0.38           N  
ATOM   3464  CA  PHE A 435     -75.325 -51.832 -25.999  1.00  0.37           C  
ATOM   3465  C   PHE A 435     -75.414 -51.891 -24.479  1.00  0.38           C  
ATOM   3466  CB  PHE A 435     -76.649 -52.290 -26.620  1.00  0.36           C  
ATOM   3467  O   PHE A 435     -75.602 -50.865 -23.822  1.00  0.36           O  
ATOM   3468  CG  PHE A 435     -77.807 -51.375 -26.323  1.00  0.36           C  
ATOM   3469  CD1 PHE A 435     -78.020 -50.232 -27.084  1.00  0.31           C  
ATOM   3470  CD2 PHE A 435     -78.682 -51.658 -25.283  1.00  0.35           C  
ATOM   3471  CE1 PHE A 435     -79.091 -49.383 -26.812  1.00  0.40           C  
ATOM   3472  CE2 PHE A 435     -79.754 -50.815 -25.005  1.00  0.44           C  
ATOM   3473  CZ  PHE A 435     -79.956 -49.678 -25.770  1.00  0.33           C  
ATOM   3474  N   LYS A 436     -74.584 -52.646 -23.738  1.00  0.40           N  
ATOM   3475  CA  LYS A 436     -74.472 -52.767 -22.287  1.00  0.41           C  
ATOM   3476  C   LYS A 436     -73.053 -52.461 -21.818  1.00  0.39           C  
ATOM   3477  CB  LYS A 436     -74.884 -54.167 -21.832  1.00  0.39           C  
ATOM   3478  O   LYS A 436     -72.857 -51.903 -20.736  1.00  0.39           O  
ATOM   3479  CG  LYS A 436     -76.107 -54.189 -20.926  1.00  0.39           C  
ATOM   3480  CD  LYS A 436     -76.490 -55.612 -20.539  1.00  0.41           C  
ATOM   3481  CE  LYS A 436     -77.710 -55.634 -19.628  1.00  0.39           C  
ATOM   3482  NZ  LYS A 436     -78.110 -57.029 -19.273  1.00  0.37           N  
ATOM   3483  N   SER A 437     -71.753 -52.643 -22.389  1.00  0.44           N  
ATOM   3484  CA  SER A 437     -70.520 -51.903 -22.636  1.00  0.44           C  
ATOM   3485  C   SER A 437     -70.813 -50.467 -23.059  1.00  0.44           C  
ATOM   3486  CB  SER A 437     -69.683 -52.599 -23.710  1.00  0.42           C  
ATOM   3487  O   SER A 437     -70.009 -49.566 -22.811  1.00  0.43           O  
ATOM   3488  OG  SER A 437     -68.790 -51.685 -24.323  1.00  0.51           O  
ATOM   3489  N   GLN A 438     -72.137 -50.314 -23.441  1.00  0.39           N  
ATOM   3490  CA  GLN A 438     -72.708 -49.015 -23.780  1.00  0.40           C  
ATOM   3491  C   GLN A 438     -73.464 -48.419 -22.596  1.00  0.39           C  
ATOM   3492  CB  GLN A 438     -73.637 -49.135 -24.989  1.00  0.37           C  
ATOM   3493  O   GLN A 438     -73.466 -47.202 -22.403  1.00  0.39           O  
ATOM   3494  CG  GLN A 438     -72.955 -48.848 -26.320  1.00  0.39           C  
ATOM   3495  CD  GLN A 438     -73.899 -48.972 -27.502  1.00  0.45           C  
ATOM   3496  NE2 GLN A 438     -73.412 -48.622 -28.688  1.00  0.37           N  
ATOM   3497  OE1 GLN A 438     -75.055 -49.379 -27.350  1.00  0.49           O  
ATOM   3498  N   THR A 439     -73.594 -48.805 -21.512  1.00  0.35           N  
ATOM   3499  CA  THR A 439     -74.306 -48.025 -20.505  1.00  0.34           C  
ATOM   3500  C   THR A 439     -73.704 -48.251 -19.121  1.00  0.35           C  
ATOM   3501  CB  THR A 439     -75.804 -48.380 -20.480  1.00  0.34           C  
ATOM   3502  O   THR A 439     -73.670 -47.335 -18.297  1.00  0.34           O  
ATOM   3503  CG2 THR A 439     -76.652 -47.225 -21.003  1.00  0.36           C  
ATOM   3504  OG1 THR A 439     -76.030 -49.533 -21.300  1.00  0.44           O  
ATOM   3505  N   THR A 440     -72.518 -48.970 -19.010  1.00  0.42           N  
ATOM   3506  CA  THR A 440     -71.823 -49.217 -17.752  1.00  0.42           C  
ATOM   3507  C   THR A 440     -70.326 -49.398 -17.988  1.00  0.41           C  
ATOM   3508  CB  THR A 440     -72.386 -50.459 -17.036  1.00  0.39           C  
ATOM   3509  O   THR A 440     -69.509 -49.015 -17.148  1.00  0.39           O  
ATOM   3510  CG2 THR A 440     -72.196 -50.358 -15.527  1.00  0.43           C  
ATOM   3511  OG1 THR A 440     -73.785 -50.575 -17.324  1.00  0.48           O  
ATOM   3512  N   SER A 441     -69.441 -49.755 -19.256  1.00  0.39           N  
ATOM   3513  CA  SER A 441     -68.506 -49.349 -20.299  1.00  0.40           C  
ATOM   3514  C   SER A 441     -68.868 -47.979 -20.863  1.00  0.39           C  
ATOM   3515  CB  SER A 441     -68.478 -50.382 -21.426  1.00  0.37           C  
ATOM   3516  O   SER A 441     -67.990 -47.226 -21.289  1.00  0.39           O  
ATOM   3517  OG  SER A 441     -67.956 -51.616 -20.965  1.00  0.50           O  
ATOM   3518  N   ALA A 442     -70.092 -47.589 -20.703  1.00  0.36           N  
ATOM   3519  CA  ALA A 442     -70.649 -46.250 -20.884  1.00  0.35           C  
ATOM   3520  C   ALA A 442     -70.481 -45.412 -19.620  1.00  0.36           C  
ATOM   3521  CB  ALA A 442     -72.123 -46.334 -21.271  1.00  0.34           C  
ATOM   3522  O   ALA A 442     -70.291 -44.195 -19.695  1.00  0.35           O  
ATOM   3523  N   GLN A 443     -70.139 -45.704 -18.832  1.00  0.36           N  
ATOM   3524  CA  GLN A 443     -69.909 -44.998 -17.575  1.00  0.35           C  
ATOM   3525  C   GLN A 443     -68.535 -45.332 -17.000  1.00  0.35           C  
ATOM   3526  CB  GLN A 443     -71.000 -45.340 -16.560  1.00  0.35           C  
ATOM   3527  O   GLN A 443     -67.835 -44.450 -16.498  1.00  0.34           O  
ATOM   3528  CG  GLN A 443     -72.009 -44.220 -16.341  1.00  0.36           C  
ATOM   3529  CD  GLN A 443     -73.145 -44.625 -15.421  1.00  0.43           C  
ATOM   3530  NE2 GLN A 443     -73.912 -43.644 -14.958  1.00  0.39           N  
ATOM   3531  OE1 GLN A 443     -73.333 -45.811 -15.129  1.00  0.50           O  
ATOM   3532  N   THR A 444     -67.524 -46.166 -17.580  1.00  0.44           N  
ATOM   3533  CA  THR A 444     -66.197 -46.643 -17.206  1.00  0.45           C  
ATOM   3534  C   THR A 444     -65.418 -47.097 -18.437  1.00  0.43           C  
ATOM   3535  CB  THR A 444     -66.284 -47.801 -16.195  1.00  0.41           C  
ATOM   3536  O   THR A 444     -64.201 -46.914 -18.510  1.00  0.41           O  
ATOM   3537  CG2 THR A 444     -64.966 -47.981 -15.450  1.00  0.45           C  
ATOM   3538  OG1 THR A 444     -67.322 -47.522 -15.246  1.00  0.49           O  
ATOM   3539  N   ALA A 445     -65.834 -47.185 -19.814  1.00  0.41           N  
ATOM   3540  CA  ALA A 445     -65.790 -46.924 -21.251  1.00  0.40           C  
ATOM   3541  C   ALA A 445     -66.265 -45.508 -21.565  1.00  0.41           C  
ATOM   3542  CB  ALA A 445     -66.639 -47.945 -22.004  1.00  0.38           C  
ATOM   3543  O   ALA A 445     -65.847 -44.913 -22.561  1.00  0.39           O  
ATOM   3544  N   LEU A 446     -66.861 -44.902 -20.695  1.00  0.35           N  
ATOM   3545  CA  LEU A 446     -67.112 -43.467 -20.617  1.00  0.33           C  
ATOM   3546  C   LEU A 446     -66.027 -42.769 -19.805  1.00  0.35           C  
ATOM   3547  CB  LEU A 446     -68.485 -43.196 -19.996  1.00  0.33           C  
ATOM   3548  O   LEU A 446     -65.655 -41.632 -20.105  1.00  0.33           O  
ATOM   3549  CG  LEU A 446     -69.642 -42.988 -20.974  1.00  0.34           C  
ATOM   3550  CD1 LEU A 446     -70.943 -43.510 -20.374  1.00  0.30           C  
ATOM   3551  CD2 LEU A 446     -69.772 -41.514 -21.344  1.00  0.32           C  
ATOM   3552  N   SER A 447     -65.178 -43.331 -19.338  1.00  0.41           N  
ATOM   3553  CA  SER A 447     -64.087 -42.845 -18.499  1.00  0.42           C  
ATOM   3554  C   SER A 447     -62.770 -43.525 -18.856  1.00  0.40           C  
ATOM   3555  CB  SER A 447     -64.404 -43.076 -17.020  1.00  0.38           C  
ATOM   3556  O   SER A 447     -61.709 -42.897 -18.812  1.00  0.39           O  
ATOM   3557  OG  SER A 447     -64.974 -41.914 -16.441  1.00  0.43           O  
ATOM   3558  N   GLY A 448     -62.560 -44.723 -19.806  1.00  0.40           N  
ATOM   3559  CA  GLY A 448     -61.655 -45.509 -20.629  1.00  0.38           C  
ATOM   3560  C   GLY A 448     -61.898 -45.335 -22.116  1.00  0.40           C  
ATOM   3561  O   GLY A 448     -60.951 -45.290 -22.904  1.00  0.37           O  
ATOM   3562  N   ASP A 449     -63.078 -44.666 -22.598  1.00  0.39           N  
ATOM   3563  CA  ASP A 449     -63.558 -44.192 -23.892  1.00  0.37           C  
ATOM   3564  C   ASP A 449     -63.645 -42.668 -23.921  1.00  0.39           C  
ATOM   3565  CB  ASP A 449     -64.923 -44.803 -24.215  1.00  0.35           C  
ATOM   3566  O   ASP A 449     -63.494 -42.052 -24.979  1.00  0.36           O  
ATOM   3567  CG  ASP A 449     -64.821 -46.137 -24.932  1.00  0.35           C  
ATOM   3568  OD1 ASP A 449     -63.744 -46.454 -25.480  1.00  0.41           O  
ATOM   3569  OD2 ASP A 449     -65.829 -46.877 -24.951  1.00  0.38           O  
ATOM   3570  N   LEU A 450     -63.497 -41.854 -22.800  1.00  0.39           N  
ATOM   3571  CA  LEU A 450     -63.037 -40.503 -22.494  1.00  0.39           C  
ATOM   3572  C   LEU A 450     -61.557 -40.345 -22.826  1.00  0.39           C  
ATOM   3573  CB  LEU A 450     -63.279 -40.176 -21.018  1.00  0.37           C  
ATOM   3574  O   LEU A 450     -61.143 -39.312 -23.357  1.00  0.37           O  
ATOM   3575  CG  LEU A 450     -64.118 -38.930 -20.729  1.00  0.37           C  
ATOM   3576  CD1 LEU A 450     -65.357 -39.301 -19.921  1.00  0.33           C  
ATOM   3577  CD2 LEU A 450     -63.286 -37.885 -19.993  1.00  0.36           C  
ATOM   3578  N   ASP A 451     -60.886 -41.314 -22.918  1.00  0.51           N  
ATOM   3579  CA  ASP A 451     -59.465 -41.323 -23.250  1.00  0.52           C  
ATOM   3580  C   ASP A 451     -59.231 -41.891 -24.648  1.00  0.50           C  
ATOM   3581  CB  ASP A 451     -58.678 -42.131 -22.216  1.00  0.47           C  
ATOM   3582  O   ASP A 451     -58.390 -41.388 -25.396  1.00  0.48           O  
ATOM   3583  CG  ASP A 451     -58.355 -41.335 -20.963  1.00  0.46           C  
ATOM   3584  OD1 ASP A 451     -58.479 -40.091 -20.982  1.00  0.48           O  
ATOM   3585  OD2 ASP A 451     -57.970 -41.957 -19.950  1.00  0.52           O  
ATOM   3586  N   ALA A 452     -60.451 -42.663 -25.410  1.00  0.46           N  
ATOM   3587  CA  ALA A 452     -60.508 -43.066 -26.813  1.00  0.46           C  
ATOM   3588  C   ALA A 452     -61.329 -42.076 -27.635  1.00  0.45           C  
ATOM   3589  CB  ALA A 452     -61.092 -44.471 -26.940  1.00  0.43           C  
ATOM   3590  O   ALA A 452     -61.041 -41.849 -28.813  1.00  0.43           O  
ATOM   3591  N   LEU A 453     -62.072 -41.328 -26.922  1.00  0.35           N  
ATOM   3592  CA  LEU A 453     -62.744 -40.121 -27.390  1.00  0.35           C  
ATOM   3593  C   LEU A 453     -61.817 -38.913 -27.300  1.00  0.35           C  
ATOM   3594  CB  LEU A 453     -64.015 -39.865 -26.576  1.00  0.34           C  
ATOM   3595  O   LEU A 453     -61.911 -37.991 -28.113  1.00  0.34           O  
ATOM   3596  CG  LEU A 453     -65.187 -39.232 -27.329  1.00  0.35           C  
ATOM   3597  CD1 LEU A 453     -66.158 -40.309 -27.801  1.00  0.32           C  
ATOM   3598  CD2 LEU A 453     -65.899 -38.211 -26.449  1.00  0.36           C  
ATOM   3599  N   LYS A 454     -60.914 -38.934 -26.752  1.00  0.40           N  
ATOM   3600  CA  LYS A 454     -59.735 -38.079 -26.644  1.00  0.40           C  
ATOM   3601  C   LYS A 454     -58.706 -38.424 -27.716  1.00  0.40           C  
ATOM   3602  CB  LYS A 454     -59.107 -38.204 -25.255  1.00  0.38           C  
ATOM   3603  O   LYS A 454     -57.966 -37.552 -28.178  1.00  0.39           O  
ATOM   3604  CG  LYS A 454     -59.649 -37.210 -24.239  1.00  0.38           C  
ATOM   3605  CD  LYS A 454     -59.005 -37.401 -22.871  1.00  0.46           C  
ATOM   3606  CE  LYS A 454     -59.566 -36.425 -21.847  1.00  0.35           C  
ATOM   3607  NZ  LYS A 454     -59.046 -36.702 -20.474  1.00  0.35           N  
ATOM   3608  N   ARG A 455     -58.846 -39.776 -28.442  1.00  0.51           N  
ATOM   3609  CA  ARG A 455     -58.090 -40.109 -29.646  1.00  0.54           C  
ATOM   3610  C   ARG A 455     -58.950 -39.944 -30.895  1.00  0.51           C  
ATOM   3611  CB  ARG A 455     -57.552 -41.539 -29.565  1.00  0.48           C  
ATOM   3612  O   ARG A 455     -58.465 -39.491 -31.934  1.00  0.48           O  
ATOM   3613  CG  ARG A 455     -56.185 -41.646 -28.909  1.00  0.48           C  
ATOM   3614  CD  ARG A 455     -55.679 -43.082 -28.892  1.00  0.52           C  
ATOM   3615  NE  ARG A 455     -55.266 -43.492 -27.553  1.00  0.48           N  
ATOM   3616  NH1 ARG A 455     -54.427 -45.540 -28.214  1.00  0.33           N  
ATOM   3617  NH2 ARG A 455     -54.346 -44.921 -26.008  1.00  0.26           N  
ATOM   3618  CZ  ARG A 455     -54.681 -44.650 -27.261  1.00  0.42           C  
ATOM   3619  N   THR A 456     -60.465 -39.734 -30.576  1.00  0.41           N  
ATOM   3620  CA  THR A 456     -61.381 -39.484 -31.684  1.00  0.42           C  
ATOM   3621  C   THR A 456     -61.741 -38.003 -31.763  1.00  0.42           C  
ATOM   3622  CB  THR A 456     -62.666 -40.320 -31.546  1.00  0.39           C  
ATOM   3623  O   THR A 456     -61.941 -37.465 -32.855  1.00  0.39           O  
ATOM   3624  CG2 THR A 456     -63.465 -40.319 -32.845  1.00  0.38           C  
ATOM   3625  OG1 THR A 456     -62.318 -41.670 -31.214  1.00  0.39           O  
ATOM   3626  N   ILE A 457     -61.273 -37.305 -30.539  1.00  0.37           N  
ATOM   3627  CA  ILE A 457     -61.203 -35.865 -30.314  1.00  0.35           C  
ATOM   3628  C   ILE A 457     -59.863 -35.329 -30.811  1.00  0.37           C  
ATOM   3629  CB  ILE A 457     -61.399 -35.517 -28.821  1.00  0.34           C  
ATOM   3630  O   ILE A 457     -59.807 -34.274 -31.447  1.00  0.36           O  
ATOM   3631  CG1 ILE A 457     -62.830 -35.846 -28.379  1.00  0.36           C  
ATOM   3632  CG2 ILE A 457     -61.071 -34.044 -28.563  1.00  0.34           C  
ATOM   3633  CD1 ILE A 457     -63.059 -35.719 -26.880  1.00  0.29           C  
ATOM   3634  N   ALA A 458     -58.988 -35.982 -31.007  1.00  0.47           N  
ATOM   3635  CA  ALA A 458     -57.654 -35.689 -31.526  1.00  0.49           C  
ATOM   3636  C   ALA A 458     -57.532 -36.105 -32.989  1.00  0.47           C  
ATOM   3637  CB  ALA A 458     -56.591 -36.392 -30.686  1.00  0.42           C  
ATOM   3638  O   ALA A 458     -56.872 -35.427 -33.780  1.00  0.44           O  
ATOM   3639  N   ASN A 459     -58.346 -36.975 -33.750  1.00  0.51           N  
ATOM   3640  CA  ASN A 459     -57.900 -37.334 -35.092  1.00  0.52           C  
ATOM   3641  C   ASN A 459     -59.058 -37.339 -36.086  1.00  0.50           C  
ATOM   3642  CB  ASN A 459     -57.206 -38.698 -35.080  1.00  0.46           C  
ATOM   3643  O   ASN A 459     -58.862 -37.089 -37.276  1.00  0.47           O  
ATOM   3644  CG  ASN A 459     -55.808 -38.637 -34.495  1.00  0.45           C  
ATOM   3645  ND2 ASN A 459     -55.286 -39.786 -34.084  1.00  0.47           N  
ATOM   3646  OD1 ASN A 459     -55.203 -37.564 -34.412  1.00  0.48           O  
ATOM   3647  N   ASP A 460     -60.265 -36.719 -35.556  1.00  0.50           N  
ATOM   3648  CA  ASP A 460     -61.149 -36.769 -36.717  1.00  0.50           C  
ATOM   3649  C   ASP A 460     -62.371 -35.877 -36.515  1.00  0.50           C  
ATOM   3650  CB  ASP A 460     -61.588 -38.209 -36.994  1.00  0.45           C  
ATOM   3651  O   ASP A 460     -62.992 -35.438 -37.485  1.00  0.47           O  
ATOM   3652  CG  ASP A 460     -60.575 -38.991 -37.812  1.00  0.43           C  
ATOM   3653  OD1 ASP A 460     -59.703 -38.370 -38.458  1.00  0.46           O  
ATOM   3654  OD2 ASP A 460     -60.650 -40.238 -37.812  1.00  0.49           O  
ATOM   3655  N   ILE A 461     -62.128 -35.369 -34.954  1.00  0.40           N  
ATOM   3656  CA  ILE A 461     -63.088 -34.339 -34.572  1.00  0.37           C  
ATOM   3657  C   ILE A 461     -62.350 -33.047 -34.230  1.00  0.40           C  
ATOM   3658  CB  ILE A 461     -63.957 -34.792 -33.377  1.00  0.35           C  
ATOM   3659  O   ILE A 461     -62.865 -31.950 -34.462  1.00  0.37           O  
ATOM   3660  CG1 ILE A 461     -64.824 -35.992 -33.772  1.00  0.37           C  
ATOM   3661  CG2 ILE A 461     -64.822 -33.635 -32.869  1.00  0.35           C  
ATOM   3662  CD1 ILE A 461     -65.634 -36.576 -32.623  1.00  0.29           C  
ATOM   3663  N   ARG A 462     -60.917 -33.188 -33.791  1.00  0.41           N  
ATOM   3664  CA  ARG A 462     -59.829 -32.424 -34.393  1.00  0.43           C  
ATOM   3665  C   ARG A 462     -60.256 -31.825 -35.730  1.00  0.42           C  
ATOM   3666  CB  ARG A 462     -58.594 -33.306 -34.585  1.00  0.38           C  
ATOM   3667  O   ARG A 462     -59.881 -30.698 -36.059  1.00  0.39           O  
ATOM   3668  CG  ARG A 462     -57.475 -33.023 -33.595  1.00  0.39           C  
ATOM   3669  CD  ARG A 462     -56.221 -33.823 -33.917  1.00  0.47           C  
ATOM   3670  NE  ARG A 462     -55.217 -33.697 -32.865  1.00  0.43           N  
ATOM   3671  NH1 ARG A 462     -53.670 -35.073 -33.891  1.00  0.30           N  
ATOM   3672  NH2 ARG A 462     -53.190 -34.111 -31.866  1.00  0.25           N  
ATOM   3673  CZ  ARG A 462     -54.028 -34.294 -32.876  1.00  0.33           C  
ATOM   3674  N   PRO A 463     -61.087 -31.963 -36.485  1.00  0.46           N  
ATOM   3675  CA  PRO A 463     -61.044 -31.033 -37.615  1.00  0.48           C  
ATOM   3676  C   PRO A 463     -62.394 -30.376 -37.891  1.00  0.46           C  
ATOM   3677  CB  PRO A 463     -60.619 -31.921 -38.787  1.00  0.43           C  
ATOM   3678  O   PRO A 463     -62.446 -29.241 -38.372  1.00  0.44           O  
ATOM   3679  CG  PRO A 463     -60.343 -33.256 -38.174  1.00  0.44           C  
ATOM   3680  CD  PRO A 463     -60.808 -33.230 -36.746  1.00  0.51           C  
ATOM   3681  N   LYS A 464     -63.384 -30.493 -36.994  1.00  0.43           N  
ATOM   3682  CA  LYS A 464     -64.511 -29.779 -37.587  1.00  0.43           C  
ATOM   3683  C   LYS A 464     -65.464 -29.265 -36.512  1.00  0.43           C  
ATOM   3684  CB  LYS A 464     -65.264 -30.682 -38.566  1.00  0.39           C  
ATOM   3685  O   LYS A 464     -66.100 -28.223 -36.684  1.00  0.40           O  
ATOM   3686  CG  LYS A 464     -64.623 -30.770 -39.943  1.00  0.39           C  
ATOM   3687  CD  LYS A 464     -65.428 -31.664 -40.878  1.00  0.46           C  
ATOM   3688  CE  LYS A 464     -64.786 -31.757 -42.255  1.00  0.39           C  
ATOM   3689  NZ  LYS A 464     -65.514 -32.713 -43.143  1.00  0.37           N  
ATOM   3690  N   GLN A 465     -64.809 -29.682 -35.264  1.00  0.38           N  
ATOM   3691  CA  GLN A 465     -65.209 -29.084 -33.994  1.00  0.37           C  
ATOM   3692  C   GLN A 465     -64.038 -28.361 -33.334  1.00  0.38           C  
ATOM   3693  CB  GLN A 465     -65.769 -30.149 -33.051  1.00  0.37           C  
ATOM   3694  O   GLN A 465     -64.237 -27.411 -32.574  1.00  0.38           O  
ATOM   3695  CG  GLN A 465     -66.990 -29.694 -32.264  1.00  0.37           C  
ATOM   3696  CD  GLN A 465     -67.595 -30.803 -31.424  1.00  0.41           C  
ATOM   3697  NE2 GLN A 465     -68.509 -30.440 -30.531  1.00  0.34           N  
ATOM   3698  OE1 GLN A 465     -67.243 -31.977 -31.577  1.00  0.43           O  
ATOM   3699  N   ALA A 466     -62.500 -28.543 -33.493  1.00  0.41           N  
ATOM   3700  CA  ALA A 466     -61.654 -27.588 -34.204  1.00  0.39           C  
ATOM   3701  C   ALA A 466     -62.495 -26.608 -35.015  1.00  0.41           C  
ATOM   3702  CB  ALA A 466     -60.672 -28.323 -35.115  1.00  0.38           C  
ATOM   3703  O   ALA A 466     -62.083 -25.468 -35.245  1.00  0.39           O  
ATOM   3704  N   GLN A 467     -63.826 -26.495 -35.041  1.00  0.44           N  
ATOM   3705  CA  GLN A 467     -64.346 -25.453 -35.921  1.00  0.43           C  
ATOM   3706  C   GLN A 467     -65.673 -24.907 -35.403  1.00  0.44           C  
ATOM   3707  CB  GLN A 467     -64.518 -25.988 -37.344  1.00  0.41           C  
ATOM   3708  O   GLN A 467     -65.987 -23.732 -35.600  1.00  0.43           O  
ATOM   3709  CG  GLN A 467     -63.788 -25.170 -38.401  1.00  0.42           C  
ATOM   3710  CD  GLN A 467     -63.921 -25.758 -39.793  1.00  0.48           C  
ATOM   3711  NE2 GLN A 467     -63.369 -25.066 -40.784  1.00  0.36           N  
ATOM   3712  OE1 GLN A 467     -64.515 -26.826 -39.976  1.00  0.49           O  
ATOM   3713  N   ALA A 468     -66.660 -24.955 -34.379  1.00  0.37           N  
ATOM   3714  CA  ALA A 468     -67.824 -24.218 -33.893  1.00  0.33           C  
ATOM   3715  C   ALA A 468     -67.615 -23.746 -32.457  1.00  0.37           C  
ATOM   3716  CB  ALA A 468     -69.079 -25.083 -33.989  1.00  0.34           C  
ATOM   3717  O   ALA A 468     -68.002 -22.631 -32.101  1.00  0.35           O  
ATOM   3718  N   GLU A 469     -66.342 -24.112 -32.222  1.00  0.43           N  
ATOM   3719  CA  GLU A 469     -65.995 -23.834 -30.831  1.00  0.43           C  
ATOM   3720  C   GLU A 469     -64.543 -23.384 -30.704  1.00  0.43           C  
ATOM   3721  CB  GLU A 469     -66.243 -25.067 -29.958  1.00  0.41           C  
ATOM   3722  O   GLU A 469     -64.013 -23.285 -29.595  1.00  0.43           O  
ATOM   3723  CG  GLU A 469     -67.691 -25.229 -29.519  1.00  0.41           C  
ATOM   3724  CD  GLU A 469     -67.931 -26.482 -28.693  1.00  0.41           C  
ATOM   3725  OE1 GLU A 469     -66.968 -27.248 -28.458  1.00  0.43           O  
ATOM   3726  OE2 GLU A 469     -69.091 -26.702 -28.278  1.00  0.37           O  
ATOM   3727  N   THR A 470     -63.483 -23.189 -32.113  1.00  0.43           N  
ATOM   3728  CA  THR A 470     -63.777 -22.084 -33.019  1.00  0.44           C  
ATOM   3729  C   THR A 470     -65.084 -21.399 -32.629  1.00  0.43           C  
ATOM   3730  CB  THR A 470     -63.864 -22.566 -34.479  1.00  0.40           C  
ATOM   3731  O   THR A 470     -65.246 -20.195 -32.838  1.00  0.42           O  
ATOM   3732  CG2 THR A 470     -63.720 -21.401 -35.452  1.00  0.44           C  
ATOM   3733  OG1 THR A 470     -62.816 -23.513 -34.726  1.00  0.47           O  
ATOM   3734  N   GLU A 471     -65.651 -21.144 -32.018  1.00  0.44           N  
ATOM   3735  CA  GLU A 471     -66.441 -19.963 -32.351  1.00  0.45           C  
ATOM   3736  C   GLU A 471     -66.765 -19.145 -31.104  1.00  0.45           C  
ATOM   3737  CB  GLU A 471     -67.733 -20.365 -33.068  1.00  0.41           C  
ATOM   3738  O   GLU A 471     -66.794 -17.914 -31.153  1.00  0.44           O  
ATOM   3739  CG  GLU A 471     -67.651 -20.266 -34.584  1.00  0.42           C  
ATOM   3740  CD  GLU A 471     -67.901 -18.861 -35.108  1.00  0.48           C  
ATOM   3741  OE1 GLU A 471     -68.437 -18.018 -34.353  1.00  0.49           O  
ATOM   3742  OE2 GLU A 471     -67.558 -18.601 -36.283  1.00  0.42           O  
ATOM   3743  N   ILE A 472     -66.312 -19.007 -29.921  1.00  0.41           N  
ATOM   3744  CA  ILE A 472     -66.525 -18.209 -28.718  1.00  0.40           C  
ATOM   3745  C   ILE A 472     -65.312 -18.330 -27.798  1.00  0.41           C  
ATOM   3746  CB  ILE A 472     -67.808 -18.639 -27.974  1.00  0.38           C  
ATOM   3747  O   ILE A 472     -64.900 -17.351 -27.171  1.00  0.40           O  
ATOM   3748  CG1 ILE A 472     -69.050 -18.266 -28.791  1.00  0.43           C  
ATOM   3749  CG2 ILE A 472     -67.861 -18.009 -26.579  1.00  0.41           C  
ATOM   3750  CD1 ILE A 472     -70.347 -18.851 -28.250  1.00  0.35           C  
ATOM   3751  N   ALA A 473     -64.013 -19.372 -27.659  1.00  0.43           N  
ATOM   3752  CA  ALA A 473     -62.631 -19.800 -27.862  1.00  0.44           C  
ATOM   3753  C   ALA A 473     -62.160 -19.482 -29.278  1.00  0.43           C  
ATOM   3754  CB  ALA A 473     -62.490 -21.294 -27.580  1.00  0.42           C  
ATOM   3755  O   ALA A 473     -60.962 -19.527 -29.565  1.00  0.43           O  
ATOM   3756  N   LYS A 474     -63.524 -19.311 -30.301  1.00  0.44           N  
ATOM   3757  CA  LYS A 474     -64.365 -18.363 -31.027  1.00  0.46           C  
ATOM   3758  C   LYS A 474     -64.512 -17.056 -30.254  1.00  0.45           C  
ATOM   3759  CB  LYS A 474     -65.742 -18.968 -31.301  1.00  0.41           C  
ATOM   3760  O   LYS A 474     -64.632 -15.985 -30.852  1.00  0.43           O  
ATOM   3761  CG  LYS A 474     -65.840 -19.709 -32.627  1.00  0.43           C  
ATOM   3762  CD  LYS A 474     -67.241 -20.259 -32.858  1.00  0.50           C  
ATOM   3763  CE  LYS A 474     -67.325 -21.051 -34.156  1.00  0.41           C  
ATOM   3764  NZ  LYS A 474     -68.678 -21.654 -34.351  1.00  0.38           N  
ATOM   3765  N   GLN A 475     -64.304 -16.263 -29.781  1.00  0.39           N  
ATOM   3766  CA  GLN A 475     -64.590 -14.871 -29.447  1.00  0.38           C  
ATOM   3767  C   GLN A 475     -63.492 -14.280 -28.568  1.00  0.39           C  
ATOM   3768  CB  GLN A 475     -65.944 -14.754 -28.746  1.00  0.36           C  
ATOM   3769  O   GLN A 475     -63.185 -13.090 -28.665  1.00  0.38           O  
ATOM   3770  CG  GLN A 475     -67.130 -14.712 -29.701  1.00  0.37           C  
ATOM   3771  CD  GLN A 475     -68.413 -14.269 -29.024  1.00  0.42           C  
ATOM   3772  NE2 GLN A 475     -69.453 -14.037 -29.818  1.00  0.35           N  
ATOM   3773  OE1 GLN A 475     -68.470 -14.136 -27.797  1.00  0.46           O  
ATOM   3774  N   ALA A 476     -62.151 -14.821 -28.682  1.00  0.45           N  
ATOM   3775  CA  ALA A 476     -60.926 -14.378 -28.023  1.00  0.45           C  
ATOM   3776  C   ALA A 476     -59.865 -15.475 -28.040  1.00  0.44           C  
ATOM   3777  CB  ALA A 476     -61.220 -13.949 -26.587  1.00  0.42           C  
ATOM   3778  O   ALA A 476     -58.666 -15.189 -27.986  1.00  0.44           O  
ATOM   3779  N   GLU A 477     -60.067 -17.752 -28.851  1.00  0.36           N  
ATOM   3780  CA  GLU A 477     -61.204 -17.756 -29.767  1.00  0.38           C  
ATOM   3781  C   GLU A 477     -61.621 -16.335 -30.136  1.00  0.37           C  
ATOM   3782  CB  GLU A 477     -62.387 -18.509 -29.154  1.00  0.34           C  
ATOM   3783  O   GLU A 477     -62.166 -16.104 -31.217  1.00  0.35           O  
ATOM   3784  CG  GLU A 477     -63.222 -19.275 -30.169  1.00  0.37           C  
ATOM   3785  CD  GLU A 477     -64.385 -20.028 -29.544  1.00  0.44           C  
ATOM   3786  OE1 GLU A 477     -64.535 -19.990 -28.301  1.00  0.45           O  
ATOM   3787  OE2 GLU A 477     -65.153 -20.662 -30.302  1.00  0.37           O  
ATOM   3788  N   ALA A 478     -62.337 -15.713 -30.227  1.00  0.42           N  
ATOM   3789  CA  ALA A 478     -63.095 -14.701 -30.958  1.00  0.42           C  
ATOM   3790  C   ALA A 478     -62.225 -13.490 -31.280  1.00  0.42           C  
ATOM   3791  CB  ALA A 478     -64.322 -14.273 -30.156  1.00  0.38           C  
ATOM   3792  O   ALA A 478     -62.397 -12.854 -32.323  1.00  0.40           O  
ATOM   3793  N   LEU A 479     -60.690 -13.366 -31.040  1.00  0.41           N  
ATOM   3794  CA  LEU A 479     -59.937 -12.138 -30.808  1.00  0.42           C  
ATOM   3795  C   LEU A 479     -58.522 -12.450 -30.332  1.00  0.40           C  
ATOM   3796  CB  LEU A 479     -60.652 -11.257 -29.780  1.00  0.38           C  
ATOM   3797  O   LEU A 479     -57.582 -11.716 -30.645  1.00  0.40           O  
ATOM   3798  CG  LEU A 479     -60.861  -9.793 -30.170  1.00  0.38           C  
ATOM   3799  CD1 LEU A 479     -62.349  -9.491 -30.315  1.00  0.36           C  
ATOM   3800  CD2 LEU A 479     -60.221  -8.868 -29.140  1.00  0.36           C  
ATOM   3801  N   SER A 480     -57.831 -14.063 -30.120  1.00  0.43           N  
ATOM   3802  CA  SER A 480     -57.027 -15.243 -29.818  1.00  0.44           C  
ATOM   3803  C   SER A 480     -57.523 -16.462 -30.588  1.00  0.42           C  
ATOM   3804  CB  SER A 480     -57.044 -15.535 -28.317  1.00  0.41           C  
ATOM   3805  O   SER A 480     -56.877 -17.512 -30.581  1.00  0.42           O  
ATOM   3806  OG  SER A 480     -56.248 -16.668 -28.016  1.00  0.51           O  
ATOM   3807  N   ARG A 481     -59.487 -16.338 -31.293  1.00  0.33           N  
ATOM   3808  CA  ARG A 481     -60.616 -15.940 -32.127  1.00  0.35           C  
ATOM   3809  C   ARG A 481     -60.148 -15.135 -33.335  1.00  0.34           C  
ATOM   3810  CB  ARG A 481     -61.626 -15.127 -31.315  1.00  0.32           C  
ATOM   3811  O   ARG A 481     -60.776 -15.174 -34.395  1.00  0.32           O  
ATOM   3812  CG  ARG A 481     -62.832 -15.928 -30.852  1.00  0.34           C  
ATOM   3813  CD  ARG A 481     -63.841 -15.055 -30.117  1.00  0.40           C  
ATOM   3814  NE  ARG A 481     -64.866 -15.857 -29.456  1.00  0.31           N  
ATOM   3815  NH1 ARG A 481     -66.148 -14.050 -28.799  1.00  0.29           N  
ATOM   3816  NH2 ARG A 481     -66.809 -16.181 -28.274  1.00  0.24           N  
ATOM   3817  CZ  ARG A 481     -65.939 -15.361 -28.844  1.00  0.27           C  
ATOM   3818  N   THR A 482     -59.507 -14.303 -33.992  1.00  0.35           N  
ATOM   3819  CA  THR A 482     -59.226 -13.253 -34.964  1.00  0.35           C  
ATOM   3820  C   THR A 482     -57.729 -13.162 -35.244  1.00  0.35           C  
ATOM   3821  CB  THR A 482     -59.744 -11.887 -34.476  1.00  0.32           C  
ATOM   3822  O   THR A 482     -57.320 -12.765 -36.338  1.00  0.34           O  
ATOM   3823  CG2 THR A 482     -60.004 -10.946 -35.648  1.00  0.34           C  
ATOM   3824  OG1 THR A 482     -60.965 -12.077 -33.750  1.00  0.39           O  
ATOM   3825  N   LYS A 483     -57.095 -14.505 -34.454  1.00  0.40           N  
ATOM   3826  CA  LYS A 483     -55.641 -14.383 -34.509  1.00  0.41           C  
ATOM   3827  C   LYS A 483     -54.965 -15.703 -34.154  1.00  0.39           C  
ATOM   3828  CB  LYS A 483     -55.159 -13.277 -33.569  1.00  0.38           C  
ATOM   3829  O   LYS A 483     -53.853 -15.979 -34.609  1.00  0.39           O  
ATOM   3830  CG  LYS A 483     -53.950 -12.510 -34.084  1.00  0.39           C  
ATOM   3831  CD  LYS A 483     -53.533 -11.410 -33.116  1.00  0.40           C  
ATOM   3832  CE  LYS A 483     -52.284 -10.684 -33.599  1.00  0.36           C  
ATOM   3833  NZ  LYS A 483     -51.900  -9.572 -32.680  1.00  0.36           N  
ATOM   3834  N   ASN A 484     -55.612 -17.281 -33.743  1.00  0.41           N  
ATOM   3835  CA  ASN A 484     -56.581 -18.370 -33.804  1.00  0.41           C  
ATOM   3836  C   ASN A 484     -57.451 -18.277 -35.054  1.00  0.42           C  
ATOM   3837  CB  ASN A 484     -57.455 -18.382 -32.548  1.00  0.40           C  
ATOM   3838  O   ASN A 484     -58.202 -19.204 -35.363  1.00  0.40           O  
ATOM   3839  CG  ASN A 484     -56.721 -18.911 -31.331  1.00  0.41           C  
ATOM   3840  ND2 ASN A 484     -57.228 -18.588 -30.147  1.00  0.40           N  
ATOM   3841  OD1 ASN A 484     -55.707 -19.602 -31.455  1.00  0.45           O  
ATOM   3842  N   GLU A 485     -58.491 -17.184 -36.022  1.00  0.43           N  
ATOM   3843  CA  GLU A 485     -58.895 -16.495 -37.244  1.00  0.48           C  
ATOM   3844  C   GLU A 485     -57.888 -16.726 -38.367  1.00  0.43           C  
ATOM   3845  CB  GLU A 485     -59.061 -14.996 -36.986  1.00  0.41           C  
ATOM   3846  O   GLU A 485     -58.242 -16.670 -39.546  1.00  0.40           O  
ATOM   3847  CG  GLU A 485     -60.423 -14.616 -36.421  1.00  0.42           C  
ATOM   3848  CD  GLU A 485     -60.552 -13.133 -36.113  1.00  0.48           C  
ATOM   3849  OE1 GLU A 485     -59.558 -12.389 -36.279  1.00  0.52           O  
ATOM   3850  OE2 GLU A 485     -61.655 -12.710 -35.701  1.00  0.46           O  
ATOM   3851  N   LEU A 486     -56.878 -17.841 -38.068  1.00  0.37           N  
ATOM   3852  CA  LEU A 486     -55.903 -17.921 -39.151  1.00  0.38           C  
ATOM   3853  C   LEU A 486     -54.946 -19.088 -38.935  1.00  0.37           C  
ATOM   3854  CB  LEU A 486     -55.116 -16.613 -39.262  1.00  0.35           C  
ATOM   3855  O   LEU A 486     -54.373 -19.613 -39.893  1.00  0.36           O  
ATOM   3856  CG  LEU A 486     -55.192 -15.888 -40.607  1.00  0.35           C  
ATOM   3857  CD1 LEU A 486     -55.760 -14.485 -40.421  1.00  0.31           C  
ATOM   3858  CD2 LEU A 486     -53.817 -15.831 -41.263  1.00  0.32           C  
ATOM   3859  N   ASP A 487     -55.213 -19.834 -37.813  1.00  0.47           N  
ATOM   3860  CA  ASP A 487     -54.915 -21.074 -37.103  1.00  0.47           C  
ATOM   3861  C   ASP A 487     -56.173 -21.922 -36.929  1.00  0.47           C  
ATOM   3862  CB  ASP A 487     -54.289 -20.775 -35.739  1.00  0.44           C  
ATOM   3863  O   ASP A 487     -56.209 -22.823 -36.089  1.00  0.45           O  
ATOM   3864  CG  ASP A 487     -52.814 -20.427 -35.828  1.00  0.43           C  
ATOM   3865  OD1 ASP A 487     -52.191 -20.674 -36.883  1.00  0.46           O  
ATOM   3866  OD2 ASP A 487     -52.269 -19.903 -34.832  1.00  0.49           O  
ATOM   3867  N   GLY A 488     -58.199 -21.448 -37.483  1.00  0.38           N  
ATOM   3868  CA  GLY A 488     -59.216 -21.446 -38.523  1.00  0.39           C  
ATOM   3869  C   GLY A 488     -58.815 -22.242 -39.750  1.00  0.38           C  
ATOM   3870  O   GLY A 488     -59.650 -22.530 -40.610  1.00  0.33           O  
ATOM   3871  N   ALA A 489     -57.992 -23.251 -39.736  1.00  0.36           N  
ATOM   3872  CA  ALA A 489     -57.652 -23.884 -41.007  1.00  0.34           C  
ATOM   3873  C   ALA A 489     -56.938 -25.214 -40.784  1.00  0.35           C  
ATOM   3874  CB  ALA A 489     -56.784 -22.953 -41.850  1.00  0.33           C  
ATOM   3875  O   ALA A 489     -56.759 -25.995 -41.722  1.00  0.34           O  
ATOM   3876  N   SER A 490     -56.701 -25.806 -39.549  1.00  0.43           N  
ATOM   3877  CA  SER A 490     -56.179 -26.900 -38.737  1.00  0.41           C  
ATOM   3878  C   SER A 490     -57.112 -27.222 -37.575  1.00  0.43           C  
ATOM   3879  CB  SER A 490     -54.787 -26.556 -38.204  1.00  0.39           C  
ATOM   3880  O   SER A 490     -57.202 -26.455 -36.614  1.00  0.39           O  
ATOM   3881  OG  SER A 490     -54.868 -26.030 -36.890  1.00  0.49           O  
ATOM   3882  N   THR A 491     -58.765 -27.358 -37.584  1.00  0.46           N  
ATOM   3883  CA  THR A 491     -59.935 -27.864 -36.874  1.00  0.46           C  
ATOM   3884  C   THR A 491     -61.220 -27.341 -37.509  1.00  0.46           C  
ATOM   3885  CB  THR A 491     -59.898 -27.471 -35.385  1.00  0.44           C  
ATOM   3886  O   THR A 491     -62.027 -26.689 -36.843  1.00  0.44           O  
ATOM   3887  CG2 THR A 491     -60.738 -28.427 -34.544  1.00  0.47           C  
ATOM   3888  OG1 THR A 491     -58.543 -27.508 -34.921  1.00  0.50           O  
ATOM   3889  N   LEU A 492     -61.704 -27.378 -39.391  1.00  0.39           N  
ATOM   3890  CA  LEU A 492     -62.422 -27.490 -40.656  1.00  0.40           C  
ATOM   3891  C   LEU A 492     -62.098 -28.808 -41.351  1.00  0.39           C  
ATOM   3892  CB  LEU A 492     -62.075 -26.316 -41.575  1.00  0.36           C  
ATOM   3893  O   LEU A 492     -61.146 -28.887 -42.130  1.00  0.38           O  
ATOM   3894  CG  LEU A 492     -63.236 -25.410 -41.986  1.00  0.37           C  
ATOM   3895  CD1 LEU A 492     -62.879 -23.947 -41.741  1.00  0.34           C  
ATOM   3896  CD2 LEU A 492     -63.602 -25.638 -43.449  1.00  0.35           C  
ATOM   3897  N   LEU A 493     -61.710 -29.826 -40.728  1.00  0.38           N  
ATOM   3898  CA  LEU A 493     -61.603 -31.078 -41.469  1.00  0.38           C  
ATOM   3899  C   LEU A 493     -61.838 -32.274 -40.553  1.00  0.38           C  
ATOM   3900  CB  LEU A 493     -60.228 -31.192 -42.133  1.00  0.34           C  
ATOM   3901  O   LEU A 493     -62.219 -33.352 -41.016  1.00  0.36           O  
ATOM   3902  CG  LEU A 493     -60.113 -30.637 -43.554  1.00  0.34           C  
ATOM   3903  CD1 LEU A 493     -58.681 -30.199 -43.837  1.00  0.30           C  
ATOM   3904  CD2 LEU A 493     -60.571 -31.676 -44.572  1.00  0.33           C  
ATOM   3905  N   ALA A 494     -62.071 -31.748 -39.090  1.00  0.44           N  
ATOM   3906  CA  ALA A 494     -62.475 -32.756 -38.113  1.00  0.44           C  
ATOM   3907  C   ALA A 494     -63.839 -32.423 -37.515  1.00  0.44           C  
ATOM   3908  CB  ALA A 494     -61.428 -32.875 -37.008  1.00  0.42           C  
ATOM   3909  O   ALA A 494     -64.473 -33.275 -36.888  1.00  0.41           O  
ATOM   3910  N   GLN A 495     -65.179 -31.361 -38.346  1.00  0.43           N  
ATOM   3911  CA  GLN A 495     -66.565 -30.935 -38.510  1.00  0.43           C  
ATOM   3912  C   GLN A 495     -66.822 -30.435 -39.928  1.00  0.43           C  
ATOM   3913  CB  GLN A 495     -66.915 -29.844 -37.496  1.00  0.41           C  
ATOM   3914  O   GLN A 495     -66.889 -29.227 -40.163  1.00  0.42           O  
ATOM   3915  CG  GLN A 495     -67.487 -30.379 -36.190  1.00  0.41           C  
ATOM   3916  CD  GLN A 495     -67.822 -29.277 -35.202  1.00  0.45           C  
ATOM   3917  NE2 GLN A 495     -68.442 -29.649 -34.087  1.00  0.35           N  
ATOM   3918  OE1 GLN A 495     -67.525 -28.102 -35.438  1.00  0.47           O  
ATOM   3919  N   GLU A 496     -66.360 -31.004 -41.135  1.00  0.38           N  
ATOM   3920  CA  GLU A 496     -66.875 -31.454 -42.425  1.00  0.39           C  
ATOM   3921  C   GLU A 496     -66.804 -32.973 -42.548  1.00  0.38           C  
ATOM   3922  CB  GLU A 496     -66.101 -30.797 -43.571  1.00  0.35           C  
ATOM   3923  O   GLU A 496     -66.044 -33.501 -43.363  1.00  0.38           O  
ATOM   3924  CG  GLU A 496     -66.853 -29.661 -44.249  1.00  0.35           C  
ATOM   3925  CD  GLU A 496     -66.061 -28.998 -45.365  1.00  0.40           C  
ATOM   3926  OE1 GLU A 496     -64.858 -29.308 -45.522  1.00  0.43           O  
ATOM   3927  OE2 GLU A 496     -66.647 -28.161 -46.087  1.00  0.36           O  
ATOM   3928  N   ALA A 497     -66.328 -33.739 -41.222  1.00  0.41           N  
ATOM   3929  CA  ALA A 497     -66.708 -35.033 -40.661  1.00  0.38           C  
ATOM   3930  C   ALA A 497     -68.153 -35.016 -40.170  1.00  0.41           C  
ATOM   3931  CB  ALA A 497     -65.767 -35.416 -39.522  1.00  0.38           C  
ATOM   3932  O   ALA A 497     -68.414 -35.225 -38.983  1.00  0.38           O  
ATOM   3933  N   LYS A 498     -69.218 -33.909 -40.637  1.00  0.44           N  
ATOM   3934  CA  LYS A 498     -70.648 -33.686 -40.830  1.00  0.42           C  
ATOM   3935  C   LYS A 498     -70.899 -32.599 -41.871  1.00  0.44           C  
ATOM   3936  CB  LYS A 498     -71.316 -33.310 -39.507  1.00  0.41           C  
ATOM   3937  O   LYS A 498     -71.449 -31.542 -41.552  1.00  0.42           O  
ATOM   3938  CG  LYS A 498     -72.650 -34.003 -39.268  1.00  0.41           C  
ATOM   3939  CD  LYS A 498     -73.251 -33.612 -37.925  1.00  0.45           C  
ATOM   3940  CE  LYS A 498     -74.572 -34.325 -37.673  1.00  0.39           C  
ATOM   3941  NZ  LYS A 498     -75.181 -33.921 -36.370  1.00  0.34           N  
ATOM   3942  N   ARG A 499     -70.268 -32.258 -43.359  1.00  0.43           N  
ATOM   3943  CA  ARG A 499     -70.899 -32.041 -44.657  1.00  0.42           C  
ATOM   3944  C   ARG A 499     -71.057 -33.354 -45.416  1.00  0.42           C  
ATOM   3945  CB  ARG A 499     -70.085 -31.048 -45.491  1.00  0.38           C  
ATOM   3946  O   ARG A 499     -70.077 -33.912 -45.912  1.00  0.41           O  
ATOM   3947  CG  ARG A 499     -70.934 -30.052 -46.264  1.00  0.38           C  
ATOM   3948  CD  ARG A 499     -70.076 -29.079 -47.061  1.00  0.40           C  
ATOM   3949  NE  ARG A 499     -70.271 -29.241 -48.499  1.00  0.40           N  
ATOM   3950  NH1 ARG A 499     -69.087 -27.345 -49.082  1.00  0.32           N  
ATOM   3951  NH2 ARG A 499     -70.033 -28.656 -50.707  1.00  0.26           N  
ATOM   3952  CZ  ARG A 499     -69.796 -28.414 -49.426  1.00  0.34           C  
ATOM   3953  N   ILE A 500     -71.622 -34.234 -45.025  1.00  0.35           N  
ATOM   3954  CA  ILE A 500     -72.244 -34.093 -46.337  1.00  0.35           C  
ATOM   3955  C   ILE A 500     -71.636 -35.103 -47.308  1.00  0.35           C  
ATOM   3956  CB  ILE A 500     -72.085 -32.658 -46.887  1.00  0.32           C  
ATOM   3957  O   ILE A 500     -70.692 -34.784 -48.035  1.00  0.35           O  
ATOM   3958  CG1 ILE A 500     -72.752 -31.648 -45.945  1.00  0.38           C  
ATOM   3959  CG2 ILE A 500     -72.664 -32.553 -48.301  1.00  0.37           C  
ATOM   3960  CD1 ILE A 500     -72.481 -30.194 -46.306  1.00  0.31           C  
ATOM   3961  N   GLY A 501     -71.802 -36.812 -47.056  1.00  0.39           N  
ATOM   3962  CA  GLY A 501     -72.509 -37.426 -48.168  1.00  0.36           C  
ATOM   3963  C   GLY A 501     -73.672 -38.296 -47.728  1.00  0.39           C  
ATOM   3964  O   GLY A 501     -73.469 -39.371 -47.159  1.00  0.38           O  
ATOM   3965  N   LEU A 502     -74.346 -38.032 -47.190  1.00  0.44           N  
ATOM   3966  CA  LEU A 502     -75.782 -38.251 -47.329  1.00  0.43           C  
ATOM   3967  C   LEU A 502     -76.566 -37.032 -46.857  1.00  0.44           C  
ATOM   3968  CB  LEU A 502     -76.214 -39.489 -46.539  1.00  0.40           C  
ATOM   3969  O   LEU A 502     -76.513 -36.673 -45.678  1.00  0.43           O  
ATOM   3970  CG  LEU A 502     -76.040 -40.837 -47.241  1.00  0.39           C  
ATOM   3971  CD1 LEU A 502     -75.839 -41.947 -46.215  1.00  0.38           C  
ATOM   3972  CD2 LEU A 502     -77.242 -41.136 -48.131  1.00  0.38           C  
ATOM   3973  N   ASP A 503     -76.091 -36.174 -47.745  1.00  0.49           N  
ATOM   3974  CA  ASP A 503     -77.375 -35.893 -48.379  1.00  0.47           C  
ATOM   3975  C   ASP A 503     -78.398 -35.405 -47.355  1.00  0.48           C  
ATOM   3976  CB  ASP A 503     -77.902 -37.137 -49.097  1.00  0.42           C  
ATOM   3977  O   ASP A 503     -78.725 -36.122 -46.407  1.00  0.46           O  
ATOM   3978  CG  ASP A 503     -78.050 -36.938 -50.596  1.00  0.40           C  
ATOM   3979  OD1 ASP A 503     -77.874 -35.799 -51.080  1.00  0.46           O  
ATOM   3980  OD2 ASP A 503     -78.348 -37.928 -51.298  1.00  0.51           O  
ATOM   3981  N   SER A 504     -77.961 -34.097 -47.213  1.00  0.43           N  
ATOM   3982  CA  SER A 504     -79.261 -33.435 -47.247  1.00  0.40           C  
ATOM   3983  C   SER A 504     -80.259 -34.128 -46.325  1.00  0.42           C  
ATOM   3984  CB  SER A 504     -79.810 -33.406 -48.675  1.00  0.38           C  
ATOM   3985  O   SER A 504     -81.145 -33.481 -45.763  1.00  0.41           O  
ATOM   3986  OG  SER A 504     -79.086 -34.293 -49.510  1.00  0.53           O  
ATOM   3987  N   VAL A 505     -79.459 -34.329 -45.356  1.00  0.39           N  
ATOM   3988  CA  VAL A 505     -80.261 -35.253 -44.560  1.00  0.38           C  
ATOM   3989  C   VAL A 505     -79.344 -36.179 -43.764  1.00  0.39           C  
ATOM   3990  CB  VAL A 505     -81.217 -36.082 -45.446  1.00  0.36           C  
ATOM   3991  O   VAL A 505     -79.687 -36.601 -42.657  1.00  0.39           O  
ATOM   3992  CG1 VAL A 505     -81.984 -37.101 -44.605  1.00  0.43           C  
ATOM   3993  CG2 VAL A 505     -82.183 -35.165 -46.193  1.00  0.40           C  
ATOM   3994  N   ALA A 506     -77.660 -35.923 -43.949  1.00  0.36           N  
ATOM   3995  CA  ALA A 506     -76.447 -35.290 -44.460  1.00  0.34           C  
ATOM   3996  C   ALA A 506     -76.479 -33.781 -44.236  1.00  0.36           C  
ATOM   3997  CB  ALA A 506     -76.270 -35.601 -45.945  1.00  0.34           C  
ATOM   3998  O   ALA A 506     -75.432 -33.133 -44.179  1.00  0.35           O  
ATOM   3999  N   ARG A 507     -77.018 -32.656 -43.681  1.00  0.42           N  
ATOM   4000  CA  ARG A 507     -77.306 -31.226 -43.637  1.00  0.42           C  
ATOM   4001  C   ARG A 507     -78.336 -30.907 -42.559  1.00  0.42           C  
ATOM   4002  CB  ARG A 507     -77.804 -30.735 -44.999  1.00  0.38           C  
ATOM   4003  O   ARG A 507     -78.322 -29.817 -41.983  1.00  0.41           O  
ATOM   4004  CG  ARG A 507     -76.697 -30.256 -45.924  1.00  0.40           C  
ATOM   4005  CD  ARG A 507     -77.244 -29.803 -47.270  1.00  0.43           C  
ATOM   4006  NE  ARG A 507     -76.176 -29.376 -48.170  1.00  0.40           N  
ATOM   4007  NH1 ARG A 507     -77.593 -28.669 -49.851  1.00  0.30           N  
ATOM   4008  NH2 ARG A 507     -75.322 -28.493 -50.110  1.00  0.24           N  
ATOM   4009  CZ  ARG A 507     -76.366 -28.847 -49.375  1.00  0.30           C  
ATOM   4010  N   LEU A 508     -78.703 -31.607 -41.861  1.00  0.43           N  
ATOM   4011  CA  LEU A 508     -79.658 -31.451 -40.769  1.00  0.41           C  
ATOM   4012  C   LEU A 508     -79.503 -32.572 -39.747  1.00  0.42           C  
ATOM   4013  CB  LEU A 508     -81.090 -31.430 -41.309  1.00  0.39           C  
ATOM   4014  O   LEU A 508     -79.630 -32.341 -38.542  1.00  0.41           O  
ATOM   4015  CG  LEU A 508     -82.094 -30.572 -40.536  1.00  0.39           C  
ATOM   4016  CD1 LEU A 508     -82.252 -29.211 -41.205  1.00  0.35           C  
ATOM   4017  CD2 LEU A 508     -83.439 -31.283 -40.434  1.00  0.35           C  
ATOM   4018  N   GLU A 509     -78.448 -33.509 -40.112  1.00  0.43           N  
ATOM   4019  CA  GLU A 509     -78.154 -34.814 -39.529  1.00  0.42           C  
ATOM   4020  C   GLU A 509     -76.653 -35.090 -39.521  1.00  0.42           C  
ATOM   4021  CB  GLU A 509     -78.888 -35.921 -40.289  1.00  0.40           C  
ATOM   4022  O   GLU A 509     -76.142 -35.748 -38.612  1.00  0.42           O  
ATOM   4023  CG  GLU A 509     -80.251 -36.269 -39.707  1.00  0.40           C  
ATOM   4024  CD  GLU A 509     -80.342 -37.702 -39.208  1.00  0.38           C  
ATOM   4025  OE1 GLU A 509     -79.447 -38.516 -39.532  1.00  0.39           O  
ATOM   4026  OE2 GLU A 509     -81.317 -38.015 -38.489  1.00  0.34           O  
ATOM   4027  N   ALA A 510     -75.765 -33.724 -40.634  1.00  0.42           N  
ATOM   4028  CA  ALA A 510     -75.179 -32.435 -40.993  1.00  0.42           C  
ATOM   4029  C   ALA A 510     -75.769 -31.309 -40.149  1.00  0.42           C  
ATOM   4030  CB  ALA A 510     -75.390 -32.149 -42.478  1.00  0.41           C  
ATOM   4031  O   ALA A 510     -75.115 -30.290 -39.917  1.00  0.41           O  
ATOM   4032  N   PHE A 511     -76.316 -31.106 -38.827  1.00  0.39           N  
ATOM   4033  CA  PHE A 511     -76.860 -30.040 -37.994  1.00  0.36           C  
ATOM   4034  C   PHE A 511     -77.060 -30.520 -36.562  1.00  0.38           C  
ATOM   4035  CB  PHE A 511     -78.186 -29.531 -38.567  1.00  0.35           C  
ATOM   4036  O   PHE A 511     -76.742 -29.803 -35.611  1.00  0.36           O  
ATOM   4037  CG  PHE A 511     -78.651 -28.234 -37.963  1.00  0.35           C  
ATOM   4038  CD1 PHE A 511     -78.177 -27.018 -38.443  1.00  0.31           C  
ATOM   4039  CD2 PHE A 511     -79.563 -28.229 -36.916  1.00  0.33           C  
ATOM   4040  CE1 PHE A 511     -78.605 -25.816 -37.885  1.00  0.36           C  
ATOM   4041  CE2 PHE A 511     -79.995 -27.031 -36.354  1.00  0.40           C  
ATOM   4042  CZ  PHE A 511     -79.515 -25.826 -36.839  1.00  0.30           C  
ATOM   4043  N   LYS A 512     -76.620 -31.624 -36.180  1.00  0.40           N  
ATOM   4044  CA  LYS A 512     -76.979 -32.362 -34.972  1.00  0.39           C  
ATOM   4045  C   LYS A 512     -75.970 -33.470 -34.685  1.00  0.39           C  
ATOM   4046  CB  LYS A 512     -78.384 -32.952 -35.101  1.00  0.38           C  
ATOM   4047  O   LYS A 512     -75.700 -33.785 -33.524  1.00  0.39           O  
ATOM   4048  CG  LYS A 512     -79.441 -32.217 -34.291  1.00  0.38           C  
ATOM   4049  CD  LYS A 512     -80.819 -32.840 -34.474  1.00  0.38           C  
ATOM   4050  CE  LYS A 512     -81.875 -32.115 -33.651  1.00  0.37           C  
ATOM   4051  NZ  LYS A 512     -83.237 -32.689 -33.868  1.00  0.36           N  
ATOM   4052  N   SER A 513     -75.064 -34.042 -35.523  1.00  0.41           N  
ATOM   4053  CA  SER A 513     -73.882 -34.716 -36.049  1.00  0.40           C  
ATOM   4054  C   SER A 513     -72.773 -33.719 -36.368  1.00  0.40           C  
ATOM   4055  CB  SER A 513     -74.235 -35.517 -37.303  1.00  0.39           C  
ATOM   4056  O   SER A 513     -71.590 -34.065 -36.331  1.00  0.41           O  
ATOM   4057  OG  SER A 513     -73.071 -35.813 -38.055  1.00  0.51           O  
ATOM   4058  N   GLN A 514     -73.013 -32.020 -36.451  1.00  0.40           N  
ATOM   4059  CA  GLN A 514     -72.899 -30.575 -36.283  1.00  0.41           C  
ATOM   4060  C   GLN A 514     -73.529 -30.122 -34.969  1.00  0.40           C  
ATOM   4061  CB  GLN A 514     -73.552 -29.845 -37.458  1.00  0.38           C  
ATOM   4062  O   GLN A 514     -73.104 -29.125 -34.382  1.00  0.39           O  
ATOM   4063  CG  GLN A 514     -72.574 -29.446 -38.555  1.00  0.40           C  
ATOM   4064  CD  GLN A 514     -73.249 -28.732 -39.711  1.00  0.47           C  
ATOM   4065  NE2 GLN A 514     -72.450 -28.251 -40.658  1.00  0.36           N  
ATOM   4066  OE1 GLN A 514     -74.477 -28.615 -39.754  1.00  0.49           O  
ATOM   4067  N   THR A 515     -73.664 -30.688 -33.735  1.00  0.36           N  
ATOM   4068  CA  THR A 515     -74.199 -30.340 -32.424  1.00  0.34           C  
ATOM   4069  C   THR A 515     -74.094 -31.522 -31.465  1.00  0.35           C  
ATOM   4070  CB  THR A 515     -75.666 -29.884 -32.522  1.00  0.33           C  
ATOM   4071  O   THR A 515     -73.935 -31.336 -30.257  1.00  0.34           O  
ATOM   4072  CG2 THR A 515     -75.798 -28.390 -32.246  1.00  0.36           C  
ATOM   4073  OG1 THR A 515     -76.159 -30.160 -33.839  1.00  0.41           O  
ATOM   4074  N   THR A 516     -73.335 -32.571 -31.882  1.00  0.44           N  
ATOM   4075  CA  THR A 516     -73.032 -33.794 -31.148  1.00  0.43           C  
ATOM   4076  C   THR A 516     -71.680 -34.360 -31.573  1.00  0.43           C  
ATOM   4077  CB  THR A 516     -74.125 -34.858 -31.358  1.00  0.41           C  
ATOM   4078  O   THR A 516     -70.967 -34.954 -30.762  1.00  0.41           O  
ATOM   4079  CG2 THR A 516     -74.200 -35.812 -30.170  1.00  0.43           C  
ATOM   4080  OG1 THR A 516     -75.393 -34.207 -31.514  1.00  0.47           O  
ATOM   4081  N   SER A 517     -70.795 -33.985 -32.966  1.00  0.42           N  
ATOM   4082  CA  SER A 517     -69.628 -33.431 -33.644  1.00  0.43           C  
ATOM   4083  C   SER A 517     -69.315 -32.025 -33.146  1.00  0.42           C  
ATOM   4084  CB  SER A 517     -69.848 -33.407 -35.158  1.00  0.41           C  
ATOM   4085  O   SER A 517     -68.155 -31.606 -33.141  1.00  0.41           O  
ATOM   4086  OG  SER A 517     -69.865 -34.723 -35.684  1.00  0.50           O  
ATOM   4087  N   ALA A 518     -69.835 -31.066 -32.335  1.00  0.36           N  
ATOM   4088  CA  ALA A 518     -69.798 -29.850 -31.527  1.00  0.36           C  
ATOM   4089  C   ALA A 518     -69.814 -30.181 -30.037  1.00  0.36           C  
ATOM   4090  CB  ALA A 518     -70.971 -28.940 -31.880  1.00  0.33           C  
ATOM   4091  O   ALA A 518     -69.196 -29.480 -29.232  1.00  0.33           O  
ATOM   4092  N   GLN A 519     -69.591 -31.232 -29.471  1.00  0.35           N  
ATOM   4093  CA  GLN A 519     -69.635 -31.674 -28.081  1.00  0.35           C  
ATOM   4094  C   GLN A 519     -68.883 -32.989 -27.898  1.00  0.34           C  
ATOM   4095  CB  GLN A 519     -71.082 -31.826 -27.611  1.00  0.34           C  
ATOM   4096  O   GLN A 519     -68.224 -33.196 -26.877  1.00  0.33           O  
ATOM   4097  CG  GLN A 519     -71.509 -30.786 -26.584  1.00  0.36           C  
ATOM   4098  CD  GLN A 519     -72.976 -30.893 -26.214  1.00  0.42           C  
ATOM   4099  NE2 GLN A 519     -73.363 -30.236 -25.126  1.00  0.38           N  
ATOM   4100  OE1 GLN A 519     -73.756 -31.561 -26.901  1.00  0.49           O  
ATOM   4101  N   THR A 520     -68.272 -33.706 -28.909  1.00  0.46           N  
ATOM   4102  CA  THR A 520     -67.337 -34.801 -29.144  1.00  0.45           C  
ATOM   4103  C   THR A 520     -66.161 -34.334 -29.998  1.00  0.45           C  
ATOM   4104  CB  THR A 520     -68.033 -35.991 -29.830  1.00  0.43           C  
ATOM   4105  O   THR A 520     -65.030 -34.783 -29.804  1.00  0.43           O  
ATOM   4106  CG2 THR A 520     -67.214 -37.269 -29.678  1.00  0.45           C  
ATOM   4107  OG1 THR A 520     -69.322 -36.190 -29.237  1.00  0.46           O  
ATOM   4108  N   ALA A 521     -65.880 -33.160 -30.697  1.00  0.41           N  
ATOM   4109  CA  ALA A 521     -65.205 -31.923 -31.082  1.00  0.43           C  
ATOM   4110  C   ALA A 521     -65.123 -30.954 -29.906  1.00  0.42           C  
ATOM   4111  CB  ALA A 521     -65.926 -31.269 -32.258  1.00  0.40           C  
ATOM   4112  O   ALA A 521     -64.172 -30.176 -29.801  1.00  0.40           O  
ATOM   4113  N   LEU A 522     -65.485 -31.025 -28.759  1.00  0.34           N  
ATOM   4114  CA  LEU A 522     -65.301 -30.257 -27.533  1.00  0.34           C  
ATOM   4115  C   LEU A 522     -64.776 -31.144 -26.409  1.00  0.34           C  
ATOM   4116  CB  LEU A 522     -66.617 -29.600 -27.108  1.00  0.33           C  
ATOM   4117  O   LEU A 522     -63.977 -30.698 -25.582  1.00  0.32           O  
ATOM   4118  CG  LEU A 522     -66.794 -28.129 -27.486  1.00  0.34           C  
ATOM   4119  CD1 LEU A 522     -68.245 -27.848 -27.859  1.00  0.30           C  
ATOM   4120  CD2 LEU A 522     -66.346 -27.225 -26.342  1.00  0.33           C  
ATOM   4121  N   SER A 523     -64.429 -32.485 -26.607  1.00  0.40           N  
ATOM   4122  CA  SER A 523     -63.960 -33.362 -25.539  1.00  0.40           C  
ATOM   4123  C   SER A 523     -63.039 -34.450 -26.081  1.00  0.39           C  
ATOM   4124  CB  SER A 523     -65.143 -34.000 -24.810  1.00  0.36           C  
ATOM   4125  O   SER A 523     -62.071 -34.837 -25.422  1.00  0.36           O  
ATOM   4126  OG  SER A 523     -64.836 -35.328 -24.420  1.00  0.41           O  
ATOM   4127  N   GLY A 524     -62.671 -34.687 -27.512  1.00  0.47           N  
ATOM   4128  CA  GLY A 524     -61.652 -34.925 -28.522  1.00  0.46           C  
ATOM   4129  C   GLY A 524     -60.944 -33.659 -28.965  1.00  0.47           C  
ATOM   4130  O   GLY A 524     -59.729 -33.662 -29.176  1.00  0.43           O  
ATOM   4131  N   ASP A 525     -61.424 -32.237 -28.855  1.00  0.39           N  
ATOM   4132  CA  ASP A 525     -60.936 -30.862 -28.820  1.00  0.39           C  
ATOM   4133  C   ASP A 525     -60.406 -30.502 -27.434  1.00  0.39           C  
ATOM   4134  CB  ASP A 525     -62.043 -29.888 -29.229  1.00  0.36           C  
ATOM   4135  O   ASP A 525     -59.448 -29.736 -27.309  1.00  0.37           O  
ATOM   4136  CG  ASP A 525     -62.090 -29.640 -30.727  1.00  0.37           C  
ATOM   4137  OD1 ASP A 525     -61.098 -29.938 -31.426  1.00  0.42           O  
ATOM   4138  OD2 ASP A 525     -63.128 -29.139 -31.211  1.00  0.40           O  
ATOM   4139  N   LEU A 526     -60.361 -31.176 -26.362  1.00  0.39           N  
ATOM   4140  CA  LEU A 526     -59.761 -31.131 -25.033  1.00  0.39           C  
ATOM   4141  C   LEU A 526     -58.744 -32.254 -24.857  1.00  0.39           C  
ATOM   4142  CB  LEU A 526     -60.842 -31.232 -23.954  1.00  0.37           C  
ATOM   4143  O   LEU A 526     -57.664 -32.037 -24.303  1.00  0.37           O  
ATOM   4144  CG  LEU A 526     -60.823 -30.153 -22.871  1.00  0.37           C  
ATOM   4145  CD1 LEU A 526     -62.115 -29.344 -22.905  1.00  0.33           C  
ATOM   4146  CD2 LEU A 526     -60.614 -30.778 -21.495  1.00  0.36           C  
ATOM   4147  N   ASP A 527     -58.753 -33.109 -25.831  1.00  0.50           N  
ATOM   4148  CA  ASP A 527     -57.739 -34.131 -25.592  1.00  0.50           C  
ATOM   4149  C   ASP A 527     -56.831 -34.298 -26.808  1.00  0.50           C  
ATOM   4150  CB  ASP A 527     -58.395 -35.467 -25.238  1.00  0.45           C  
ATOM   4151  O   ASP A 527     -55.622 -34.492 -26.665  1.00  0.47           O  
ATOM   4152  CG  ASP A 527     -58.801 -35.559 -23.777  1.00  0.44           C  
ATOM   4153  OD1 ASP A 527     -58.335 -34.735 -22.961  1.00  0.48           O  
ATOM   4154  OD2 ASP A 527     -59.592 -36.466 -23.439  1.00  0.51           O  
ATOM   4155  N   ALA A 528     -57.083 -33.607 -28.235  1.00  0.46           N  
ATOM   4156  CA  ALA A 528     -56.570 -32.799 -29.339  1.00  0.47           C  
ATOM   4157  C   ALA A 528     -56.093 -31.436 -28.846  1.00  0.46           C  
ATOM   4158  CB  ALA A 528     -57.640 -32.628 -30.415  1.00  0.43           C  
ATOM   4159  O   ALA A 528     -55.117 -30.889 -29.365  1.00  0.43           O  
ATOM   4160  N   LEU A 529     -56.343 -30.846 -27.577  1.00  0.35           N  
ATOM   4161  CA  LEU A 529     -55.765 -29.728 -26.839  1.00  0.36           C  
ATOM   4162  C   LEU A 529     -54.586 -30.189 -25.988  1.00  0.35           C  
ATOM   4163  CB  LEU A 529     -56.823 -29.068 -25.950  1.00  0.34           C  
ATOM   4164  O   LEU A 529     -53.599 -29.464 -25.844  1.00  0.34           O  
ATOM   4165  CG  LEU A 529     -56.714 -27.553 -25.776  1.00  0.36           C  
ATOM   4166  CD1 LEU A 529     -57.654 -26.840 -26.743  1.00  0.33           C  
ATOM   4167  CD2 LEU A 529     -57.018 -27.156 -24.336  1.00  0.36           C  
ATOM   4168  N   LYS A 530     -54.159 -31.275 -25.964  1.00  0.39           N  
ATOM   4169  CA  LYS A 530     -53.030 -31.738 -25.162  1.00  0.38           C  
ATOM   4170  C   LYS A 530     -52.148 -32.696 -25.957  1.00  0.39           C  
ATOM   4171  CB  LYS A 530     -53.523 -32.418 -23.883  1.00  0.36           C  
ATOM   4172  O   LYS A 530     -50.927 -32.708 -25.788  1.00  0.37           O  
ATOM   4173  CG  LYS A 530     -53.650 -31.479 -22.693  1.00  0.37           C  
ATOM   4174  CD  LYS A 530     -54.158 -32.210 -21.456  1.00  0.45           C  
ATOM   4175  CE  LYS A 530     -54.302 -31.268 -20.269  1.00  0.33           C  
ATOM   4176  NZ  LYS A 530     -54.930 -31.947 -19.096  1.00  0.34           N  
ATOM   4177  N   ARG A 531     -52.591 -33.130 -27.213  1.00  0.50           N  
ATOM   4178  CA  ARG A 531     -51.678 -33.687 -28.206  1.00  0.50           C  
ATOM   4179  C   ARG A 531     -51.478 -32.720 -29.369  1.00  0.50           C  
ATOM   4180  CB  ARG A 531     -52.201 -35.029 -28.725  1.00  0.46           C  
ATOM   4181  O   ARG A 531     -50.383 -32.634 -29.929  1.00  0.47           O  
ATOM   4182  CG  ARG A 531     -51.681 -36.231 -27.953  1.00  0.46           C  
ATOM   4183  CD  ARG A 531     -52.197 -37.540 -28.536  1.00  0.51           C  
ATOM   4184  NE  ARG A 531     -52.949 -38.310 -27.549  1.00  0.46           N  
ATOM   4185  NH1 ARG A 531     -53.165 -40.189 -28.875  1.00  0.30           N  
ATOM   4186  NH2 ARG A 531     -54.067 -40.157 -26.768  1.00  0.24           N  
ATOM   4187  CZ  ARG A 531     -53.392 -39.550 -27.733  1.00  0.37           C  
ATOM   4188  N   THR A 532     -52.402 -31.542 -29.444  1.00  0.39           N  
ATOM   4189  CA  THR A 532     -52.419 -30.195 -30.004  1.00  0.40           C  
ATOM   4190  C   THR A 532     -51.610 -29.238 -29.133  1.00  0.40           C  
ATOM   4191  CB  THR A 532     -53.858 -29.668 -30.150  1.00  0.37           C  
ATOM   4192  O   THR A 532     -51.003 -28.291 -29.639  1.00  0.37           O  
ATOM   4193  CG2 THR A 532     -53.898 -28.405 -31.003  1.00  0.38           C  
ATOM   4194  OG1 THR A 532     -54.669 -30.675 -30.768  1.00  0.37           O  
ATOM   4195  N   ILE A 533     -50.933 -29.747 -27.826  1.00  0.37           N  
ATOM   4196  CA  ILE A 533     -49.961 -29.066 -26.976  1.00  0.37           C  
ATOM   4197  C   ILE A 533     -48.575 -29.668 -27.194  1.00  0.37           C  
ATOM   4198  CB  ILE A 533     -50.356 -29.153 -25.485  1.00  0.35           C  
ATOM   4199  O   ILE A 533     -47.587 -28.939 -27.314  1.00  0.35           O  
ATOM   4200  CG1 ILE A 533     -51.631 -28.345 -25.222  1.00  0.33           C  
ATOM   4201  CG2 ILE A 533     -49.208 -28.670 -24.594  1.00  0.33           C  
ATOM   4202  CD1 ILE A 533     -52.201 -28.526 -23.822  1.00  0.28           C  
ATOM   4203  N   ALA A 534     -48.390 -30.516 -27.890  1.00  0.45           N  
ATOM   4204  CA  ALA A 534     -47.055 -31.067 -28.109  1.00  0.46           C  
ATOM   4205  C   ALA A 534     -46.838 -31.413 -29.580  1.00  0.44           C  
ATOM   4206  CB  ALA A 534     -46.839 -32.302 -27.238  1.00  0.40           C  
ATOM   4207  O   ALA A 534     -45.740 -31.233 -30.111  1.00  0.42           O  
ATOM   4208  N   ASN A 535     -47.789 -31.602 -30.522  1.00  0.47           N  
ATOM   4209  CA  ASN A 535     -47.556 -31.828 -31.944  1.00  0.45           C  
ATOM   4210  C   ASN A 535     -48.363 -30.861 -32.806  1.00  0.47           C  
ATOM   4211  CB  ASN A 535     -47.885 -33.275 -32.319  1.00  0.42           C  
ATOM   4212  O   ASN A 535     -47.940 -30.502 -33.906  1.00  0.43           O  
ATOM   4213  CG  ASN A 535     -46.831 -34.255 -31.844  1.00  0.41           C  
ATOM   4214  ND2 ASN A 535     -47.196 -35.530 -31.774  1.00  0.43           N  
ATOM   4215  OD1 ASN A 535     -45.698 -33.870 -31.542  1.00  0.46           O  
ATOM   4216  N   ASP A 536     -49.212 -29.752 -32.087  1.00  0.45           N  
ATOM   4217  CA  ASP A 536     -50.014 -28.789 -32.835  1.00  0.45           C  
ATOM   4218  C   ASP A 536     -50.268 -27.528 -32.012  1.00  0.46           C  
ATOM   4219  CB  ASP A 536     -51.344 -29.414 -33.262  1.00  0.42           C  
ATOM   4220  O   ASP A 536     -50.708 -26.509 -32.547  1.00  0.43           O  
ATOM   4221  CG  ASP A 536     -51.247 -30.175 -34.573  1.00  0.41           C  
ATOM   4222  OD1 ASP A 536     -50.258 -29.989 -35.315  1.00  0.46           O  
ATOM   4223  OD2 ASP A 536     -52.170 -30.964 -34.869  1.00  0.47           O  
ATOM   4224  N   ILE A 537     -49.591 -27.536 -30.371  1.00  0.36           N  
ATOM   4225  CA  ILE A 537     -49.322 -26.396 -29.501  1.00  0.35           C  
ATOM   4226  C   ILE A 537     -47.825 -26.098 -29.490  1.00  0.36           C  
ATOM   4227  CB  ILE A 537     -49.829 -26.650 -28.064  1.00  0.33           C  
ATOM   4228  O   ILE A 537     -47.417 -24.935 -29.452  1.00  0.33           O  
ATOM   4229  CG1 ILE A 537     -51.358 -26.764 -28.050  1.00  0.33           C  
ATOM   4230  CG2 ILE A 537     -49.354 -25.541 -27.120  1.00  0.33           C  
ATOM   4231  CD1 ILE A 537     -51.937 -27.150 -26.696  1.00  0.27           C  
ATOM   4232  N   ARG A 538     -47.050 -26.912 -29.837  1.00  0.39           N  
ATOM   4233  CA  ARG A 538     -45.649 -26.711 -30.195  1.00  0.40           C  
ATOM   4234  C   ARG A 538     -45.505 -26.369 -31.674  1.00  0.39           C  
ATOM   4235  CB  ARG A 538     -44.825 -27.957 -29.863  1.00  0.37           C  
ATOM   4236  O   ARG A 538     -44.706 -25.506 -32.042  1.00  0.38           O  
ATOM   4237  CG  ARG A 538     -43.919 -27.792 -28.653  1.00  0.38           C  
ATOM   4238  CD  ARG A 538     -43.020 -29.004 -28.452  1.00  0.46           C  
ATOM   4239  NE  ARG A 538     -42.348 -28.969 -27.156  1.00  0.40           N  
ATOM   4240  NH1 ARG A 538     -41.240 -30.975 -27.443  1.00  0.29           N  
ATOM   4241  NH2 ARG A 538     -40.962 -29.773 -25.511  1.00  0.23           N  
ATOM   4242  CZ  ARG A 538     -41.518 -29.906 -26.707  1.00  0.30           C  
ATOM   4243  N   PRO A 539     -46.390 -26.747 -32.879  1.00  0.45           N  
ATOM   4244  CA  PRO A 539     -46.193 -25.990 -34.117  1.00  0.47           C  
ATOM   4245  C   PRO A 539     -47.213 -24.867 -34.291  1.00  0.45           C  
ATOM   4246  CB  PRO A 539     -46.358 -27.051 -35.209  1.00  0.41           C  
ATOM   4247  O   PRO A 539     -46.906 -23.838 -34.898  1.00  0.42           O  
ATOM   4248  CG  PRO A 539     -46.480 -28.344 -34.470  1.00  0.41           C  
ATOM   4249  CD  PRO A 539     -46.660 -28.044 -33.010  1.00  0.47           C  
ATOM   4250  N   LYS A 540     -48.170 -24.800 -33.066  1.00  0.38           N  
ATOM   4251  CA  LYS A 540     -49.022 -23.616 -33.124  1.00  0.39           C  
ATOM   4252  C   LYS A 540     -48.823 -22.735 -31.894  1.00  0.39           C  
ATOM   4253  CB  LYS A 540     -50.492 -24.018 -33.249  1.00  0.37           C  
ATOM   4254  O   LYS A 540     -49.194 -21.559 -31.900  1.00  0.37           O  
ATOM   4255  CG  LYS A 540     -50.920 -24.367 -34.667  1.00  0.37           C  
ATOM   4256  CD  LYS A 540     -52.396 -24.736 -34.731  1.00  0.44           C  
ATOM   4257  CE  LYS A 540     -52.823 -25.094 -36.148  1.00  0.35           C  
ATOM   4258  NZ  LYS A 540     -54.238 -25.569 -36.197  1.00  0.35           N  
ATOM   4259  N   GLN A 541     -47.908 -23.027 -30.594  1.00  0.35           N  
ATOM   4260  CA  GLN A 541     -46.781 -22.432 -29.885  1.00  0.33           C  
ATOM   4261  C   GLN A 541     -45.529 -22.416 -30.757  1.00  0.36           C  
ATOM   4262  CB  GLN A 541     -46.505 -23.187 -28.584  1.00  0.34           C  
ATOM   4263  O   GLN A 541     -44.700 -21.510 -30.646  1.00  0.34           O  
ATOM   4264  CG  GLN A 541     -46.121 -22.285 -27.418  1.00  0.33           C  
ATOM   4265  CD  GLN A 541     -45.937 -23.049 -26.121  1.00  0.40           C  
ATOM   4266  NE2 GLN A 541     -45.317 -22.406 -25.137  1.00  0.29           N  
ATOM   4267  OE1 GLN A 541     -46.349 -24.208 -26.003  1.00  0.41           O  
ATOM   4268  N   ALA A 542     -45.385 -23.372 -31.698  1.00  0.39           N  
ATOM   4269  CA  ALA A 542     -44.495 -23.117 -32.827  1.00  0.39           C  
ATOM   4270  C   ALA A 542     -45.196 -22.289 -33.901  1.00  0.40           C  
ATOM   4271  CB  ALA A 542     -43.993 -24.432 -33.417  1.00  0.36           C  
ATOM   4272  O   ALA A 542     -44.568 -21.457 -34.560  1.00  0.36           O  
ATOM   4273  N   GLN A 543     -46.821 -22.121 -33.685  1.00  0.42           N  
ATOM   4274  CA  GLN A 543     -47.625 -21.188 -34.467  1.00  0.44           C  
ATOM   4275  C   GLN A 543     -48.096 -20.016 -33.611  1.00  0.43           C  
ATOM   4276  CB  GLN A 543     -48.827 -21.903 -35.087  1.00  0.41           C  
ATOM   4277  O   GLN A 543     -48.248 -18.898 -34.109  1.00  0.41           O  
ATOM   4278  CG  GLN A 543     -48.929 -21.739 -36.597  1.00  0.41           C  
ATOM   4279  CD  GLN A 543     -50.081 -22.523 -37.196  1.00  0.48           C  
ATOM   4280  NE2 GLN A 543     -50.286 -22.373 -38.500  1.00  0.38           N  
ATOM   4281  OE1 GLN A 543     -50.781 -23.259 -36.493  1.00  0.49           O  
ATOM   4282  N   ALA A 544     -47.898 -19.877 -32.074  1.00  0.34           N  
ATOM   4283  CA  ALA A 544     -47.847 -18.748 -31.149  1.00  0.32           C  
ATOM   4284  C   ALA A 544     -46.405 -18.367 -30.827  1.00  0.34           C  
ATOM   4285  CB  ALA A 544     -48.606 -19.077 -29.865  1.00  0.32           C  
ATOM   4286  O   ALA A 544     -46.104 -17.195 -30.588  1.00  0.33           O  
ATOM   4287  N   GLU A 545     -45.361 -19.000 -31.017  1.00  0.36           N  
ATOM   4288  CA  GLU A 545     -43.982 -18.688 -31.377  1.00  0.33           C  
ATOM   4289  C   GLU A 545     -43.783 -18.728 -32.890  1.00  0.36           C  
ATOM   4290  CB  GLU A 545     -43.015 -19.659 -30.694  1.00  0.33           C  
ATOM   4291  O   GLU A 545     -42.956 -17.993 -33.432  1.00  0.34           O  
ATOM   4292  CG  GLU A 545     -42.663 -19.272 -29.265  1.00  0.32           C  
ATOM   4293  CD  GLU A 545     -41.764 -20.285 -28.573  1.00  0.37           C  
ATOM   4294  OE1 GLU A 545     -41.418 -21.314 -29.196  1.00  0.38           O  
ATOM   4295  OE2 GLU A 545     -41.403 -20.047 -27.399  1.00  0.31           O  
ATOM   4296  N   ALA A 546     -44.662 -19.454 -33.978  1.00  0.43           N  
ATOM   4297  CA  ALA A 546     -44.865 -19.046 -35.366  1.00  0.43           C  
ATOM   4298  C   ALA A 546     -45.939 -17.968 -35.469  1.00  0.43           C  
ATOM   4299  CB  ALA A 546     -45.240 -20.251 -36.226  1.00  0.41           C  
ATOM   4300  O   ALA A 546     -45.892 -17.119 -36.363  1.00  0.40           O  
ATOM   4301  N   GLU A 547     -46.861 -17.545 -34.172  1.00  0.39           N  
ATOM   4302  CA  GLU A 547     -47.746 -16.388 -34.081  1.00  0.41           C  
ATOM   4303  C   GLU A 547     -47.217 -15.366 -33.078  1.00  0.39           C  
ATOM   4304  CB  GLU A 547     -49.161 -16.822 -33.691  1.00  0.38           C  
ATOM   4305  O   GLU A 547     -47.429 -14.162 -33.240  1.00  0.38           O  
ATOM   4306  CG  GLU A 547     -50.167 -16.735 -34.830  1.00  0.39           C  
ATOM   4307  CD  GLU A 547     -51.600 -16.977 -34.384  1.00  0.48           C  
ATOM   4308  OE1 GLU A 547     -51.820 -17.301 -33.195  1.00  0.47           O  
ATOM   4309  OE2 GLU A 547     -52.511 -16.842 -35.231  1.00  0.43           O  
ATOM   4310  N   ILE A 548     -45.965 -15.383 -32.225  1.00  0.36           N  
ATOM   4311  CA  ILE A 548     -44.705 -14.725 -31.896  1.00  0.32           C  
ATOM   4312  C   ILE A 548     -43.662 -15.046 -32.963  1.00  0.36           C  
ATOM   4313  CB  ILE A 548     -44.193 -15.149 -30.501  1.00  0.33           C  
ATOM   4314  O   ILE A 548     -42.873 -14.180 -33.350  1.00  0.34           O  
ATOM   4315  CG1 ILE A 548     -45.093 -14.570 -29.403  1.00  0.30           C  
ATOM   4316  CG2 ILE A 548     -42.738 -14.714 -30.304  1.00  0.34           C  
ATOM   4317  CD1 ILE A 548     -44.805 -15.120 -28.013  1.00  0.27           C  
ATOM   4318  N   ALA A 549     -43.514 -16.021 -33.709  1.00  0.40           N  
ATOM   4319  CA  ALA A 549     -42.896 -16.058 -35.032  1.00  0.38           C  
ATOM   4320  C   ALA A 549     -43.888 -15.638 -36.113  1.00  0.40           C  
ATOM   4321  CB  ALA A 549     -42.352 -17.454 -35.326  1.00  0.37           C  
ATOM   4322  O   ALA A 549     -43.502 -15.041 -37.120  1.00  0.37           O  
ATOM   4323  N   LYS A 550     -45.502 -15.514 -35.933  1.00  0.41           N  
ATOM   4324  CA  LYS A 550     -46.558 -14.817 -36.663  1.00  0.42           C  
ATOM   4325  C   LYS A 550     -46.793 -13.422 -36.090  1.00  0.41           C  
ATOM   4326  CB  LYS A 550     -47.856 -15.624 -36.628  1.00  0.38           C  
ATOM   4327  O   LYS A 550     -47.182 -12.505 -36.816  1.00  0.38           O  
ATOM   4328  CG  LYS A 550     -48.138 -16.399 -37.907  1.00  0.39           C  
ATOM   4329  CD  LYS A 550     -49.450 -17.168 -37.817  1.00  0.46           C  
ATOM   4330  CE  LYS A 550     -49.693 -18.007 -39.064  1.00  0.36           C  
ATOM   4331  NZ  LYS A 550     -50.949 -18.808 -38.956  1.00  0.36           N  
ATOM   4332  N   GLN A 551     -46.312 -12.905 -34.593  1.00  0.36           N  
ATOM   4333  CA  GLN A 551     -45.858 -11.593 -34.144  1.00  0.34           C  
ATOM   4334  C   GLN A 551     -44.354 -11.431 -34.351  1.00  0.37           C  
ATOM   4335  CB  GLN A 551     -46.211 -11.377 -32.671  1.00  0.34           C  
ATOM   4336  O   GLN A 551     -43.856 -10.310 -34.474  1.00  0.35           O  
ATOM   4337  CG  GLN A 551     -47.660 -10.972 -32.440  1.00  0.34           C  
ATOM   4338  CD  GLN A 551     -47.843 -10.137 -31.186  1.00  0.38           C  
ATOM   4339  NE2 GLN A 551     -49.019  -9.536 -31.040  1.00  0.27           N  
ATOM   4340  OE1 GLN A 551     -46.935 -10.034 -30.355  1.00  0.36           O  
ATOM   4341  N   VAL A 552     -43.753 -12.542 -34.660  1.00  0.34           N  
ATOM   4342  CA  VAL A 552     -42.529 -12.462 -35.450  1.00  0.31           C  
ATOM   4343  C   VAL A 552     -42.810 -12.902 -36.885  1.00  0.35           C  
ATOM   4344  CB  VAL A 552     -41.402 -13.325 -34.839  1.00  0.31           C  
ATOM   4345  O   VAL A 552     -42.241 -12.354 -37.832  1.00  0.31           O  
ATOM   4346  CG1 VAL A 552     -40.187 -13.361 -35.765  1.00  0.11           C  
ATOM   4347  CG2 VAL A 552     -41.012 -12.794 -33.461  1.00  0.20           C  
ATOM   4348  N   GLU A 553     -43.878 -13.724 -37.416  1.00  0.45           N  
ATOM   4349  CA  GLU A 553     -44.502 -13.814 -38.733  1.00  0.46           C  
ATOM   4350  C   GLU A 553     -45.559 -12.729 -38.919  1.00  0.45           C  
ATOM   4351  CB  GLU A 553     -45.127 -15.197 -38.940  1.00  0.43           C  
ATOM   4352  O   GLU A 553     -45.703 -12.176 -40.011  1.00  0.43           O  
ATOM   4353  CG  GLU A 553     -45.045 -15.700 -40.373  1.00  0.43           C  
ATOM   4354  CD  GLU A 553     -45.648 -17.084 -40.558  1.00  0.50           C  
ATOM   4355  OE1 GLU A 553     -46.100 -17.688 -39.559  1.00  0.49           O  
ATOM   4356  OE2 GLU A 553     -45.668 -17.568 -41.712  1.00  0.43           O  
ATOM   4357  N   ALA A 554     -46.378 -12.001 -37.650  1.00  0.41           N  
ATOM   4358  CA  ALA A 554     -47.051 -10.705 -37.672  1.00  0.40           C  
ATOM   4359  C   ALA A 554     -46.048  -9.563 -37.536  1.00  0.41           C  
ATOM   4360  CB  ALA A 554     -48.094 -10.628 -36.560  1.00  0.38           C  
ATOM   4361  O   ALA A 554     -46.228  -8.496 -38.128  1.00  0.38           O  
ATOM   4362  N   LEU A 555     -44.742  -9.834 -37.028  1.00  0.38           N  
ATOM   4363  CA  LEU A 555     -43.455  -9.214 -37.322  1.00  0.35           C  
ATOM   4364  C   LEU A 555     -42.757  -9.930 -38.473  1.00  0.38           C  
ATOM   4365  CB  LEU A 555     -42.559  -9.224 -36.080  1.00  0.35           C  
ATOM   4366  O   LEU A 555     -42.025  -9.306 -39.245  1.00  0.35           O  
ATOM   4367  CG  LEU A 555     -41.546  -8.084 -35.965  1.00  0.34           C  
ATOM   4368  CD1 LEU A 555     -42.134  -6.933 -35.156  1.00  0.31           C  
ATOM   4369  CD2 LEU A 555     -40.250  -8.581 -35.334  1.00  0.32           C  
ATOM   4370  N   SER A 556     -42.943 -11.334 -38.784  1.00  0.39           N  
ATOM   4371  CA  SER A 556     -42.651 -11.938 -40.080  1.00  0.37           C  
ATOM   4372  C   SER A 556     -43.804 -11.735 -41.057  1.00  0.39           C  
ATOM   4373  CB  SER A 556     -42.363 -13.432 -39.923  1.00  0.36           C  
ATOM   4374  O   SER A 556     -43.585 -11.573 -42.259  1.00  0.36           O  
ATOM   4375  OG  SER A 556     -41.798 -13.963 -41.109  1.00  0.39           O  
ATOM   4376  N   ARG A 557     -45.334 -11.388 -40.764  1.00  0.39           N  
ATOM   4377  CA  ARG A 557     -46.377 -10.740 -41.552  1.00  0.38           C  
ATOM   4378  C   ARG A 557     -46.233  -9.222 -41.509  1.00  0.39           C  
ATOM   4379  CB  ARG A 557     -47.764 -11.148 -41.049  1.00  0.37           C  
ATOM   4380  O   ARG A 557     -46.456  -8.544 -42.514  1.00  0.36           O  
ATOM   4381  CG  ARG A 557     -48.445 -12.201 -41.908  1.00  0.37           C  
ATOM   4382  CD  ARG A 557     -49.849 -12.514 -41.409  1.00  0.43           C  
ATOM   4383  NE  ARG A 557     -50.363 -13.753 -41.987  1.00  0.39           N  
ATOM   4384  NH1 ARG A 557     -52.497 -13.506 -41.138  1.00  0.30           N  
ATOM   4385  NH2 ARG A 557     -51.970 -15.337 -42.413  1.00  0.25           N  
ATOM   4386  CZ  ARG A 557     -51.609 -14.196 -41.845  1.00  0.31           C  
ATOM   4387  N   THR A 558     -45.600  -8.360 -40.349  1.00  0.36           N  
ATOM   4388  CA  THR A 558     -45.037  -7.021 -40.486  1.00  0.32           C  
ATOM   4389  C   THR A 558     -43.594  -7.089 -40.979  1.00  0.36           C  
ATOM   4390  CB  THR A 558     -45.091  -6.253 -39.152  1.00  0.33           C  
ATOM   4391  O   THR A 558     -43.153  -6.230 -41.745  1.00  0.33           O  
ATOM   4392  CG2 THR A 558     -45.067  -4.746 -39.384  1.00  0.27           C  
ATOM   4393  OG1 THR A 558     -46.295  -6.599 -38.457  1.00  0.09           O  
ATOM   4394  N   LYS A 559     -43.084  -8.328 -40.952  1.00  0.35           N  
ATOM   4395  CA  LYS A 559     -41.880  -8.629 -41.721  1.00  0.33           C  
ATOM   4396  C   LYS A 559     -42.180  -9.611 -42.850  1.00  0.35           C  
ATOM   4397  CB  LYS A 559     -40.790  -9.196 -40.810  1.00  0.34           C  
ATOM   4398  O   LYS A 559     -41.571  -9.539 -43.919  1.00  0.33           O  
ATOM   4399  CG  LYS A 559     -39.599  -8.268 -40.619  1.00  0.34           C  
ATOM   4400  CD  LYS A 559     -38.542  -8.893 -39.719  1.00  0.42           C  
ATOM   4401  CE  LYS A 559     -37.326  -7.988 -39.570  1.00  0.28           C  
ATOM   4402  NZ  LYS A 559     -36.305  -8.578 -38.653  1.00  0.22           N  
ATOM   4403  N   ASN A 560     -43.265 -10.697 -42.958  1.00  0.42           N  
ATOM   4404  CA  ASN A 560     -43.921 -11.324 -44.100  1.00  0.42           C  
ATOM   4405  C   ASN A 560     -45.059 -10.459 -44.636  1.00  0.42           C  
ATOM   4406  CB  ASN A 560     -44.442 -12.713 -43.725  1.00  0.40           C  
ATOM   4407  O   ASN A 560     -45.333 -10.462 -45.838  1.00  0.38           O  
ATOM   4408  CG  ASN A 560     -43.339 -13.752 -43.659  1.00  0.39           C  
ATOM   4409  ND2 ASN A 560     -43.599 -14.848 -42.957  1.00  0.36           N  
ATOM   4410  OD1 ASN A 560     -42.263 -13.569 -44.234  1.00  0.43           O  
ATOM   4411  N   GLU A 561     -45.633  -9.315 -43.860  1.00  0.40           N  
ATOM   4412  CA  GLU A 561     -46.325  -8.128 -44.352  1.00  0.38           C  
ATOM   4413  C   GLU A 561     -45.336  -7.086 -44.867  1.00  0.40           C  
ATOM   4414  CB  GLU A 561     -47.202  -7.523 -43.253  1.00  0.37           C  
ATOM   4415  O   GLU A 561     -45.630  -6.361 -45.819  1.00  0.38           O  
ATOM   4416  CG  GLU A 561     -48.645  -8.004 -43.283  1.00  0.37           C  
ATOM   4417  CD  GLU A 561     -49.482  -7.464 -42.134  1.00  0.42           C  
ATOM   4418  OE1 GLU A 561     -48.944  -6.706 -41.295  1.00  0.39           O  
ATOM   4419  OE2 GLU A 561     -50.685  -7.802 -42.072  1.00  0.34           O  
ATOM   4420  N   LEU A 562     -44.113  -7.176 -44.413  1.00  0.37           N  
ATOM   4421  CA  LEU A 562     -42.961  -6.609 -45.105  1.00  0.35           C  
ATOM   4422  C   LEU A 562     -42.347  -7.626 -46.062  1.00  0.38           C  
ATOM   4423  CB  LEU A 562     -41.909  -6.139 -44.098  1.00  0.35           C  
ATOM   4424  O   LEU A 562     -41.865  -7.261 -47.136  1.00  0.34           O  
ATOM   4425  CG  LEU A 562     -40.934  -5.066 -44.586  1.00  0.33           C  
ATOM   4426  CD1 LEU A 562     -41.542  -3.678 -44.409  1.00  0.29           C  
ATOM   4427  CD2 LEU A 562     -39.606  -5.172 -43.845  1.00  0.28           C  
ATOM   4428  N   ALA A 563     -42.490  -9.063 -45.712  1.00  0.42           N  
ATOM   4429  CA  ALA A 563     -42.168 -10.009 -46.777  1.00  0.40           C  
ATOM   4430  C   ALA A 563     -43.400 -10.328 -47.618  1.00  0.42           C  
ATOM   4431  CB  ALA A 563     -41.581 -11.291 -46.190  1.00  0.38           C  
ATOM   4432  O   ALA A 563     -43.301 -10.500 -48.836  1.00  0.37           O  
ATOM   4433  N   GLY A 564     -44.891 -10.091 -47.113  1.00  0.41           N  
ATOM   4434  CA  GLY A 564     -46.125 -10.097 -47.882  1.00  0.38           C  
ATOM   4435  C   GLY A 564     -46.404  -8.776 -48.574  1.00  0.41           C  
ATOM   4436  O   GLY A 564     -47.014  -8.746 -49.644  1.00  0.38           O  
ATOM   4437  N   VAL A 565     -45.601  -7.338 -47.990  1.00  0.36           N  
ATOM   4438  CA  VAL A 565     -45.345  -6.195 -48.860  1.00  0.32           C  
ATOM   4439  C   VAL A 565     -44.207  -6.523 -49.824  1.00  0.36           C  
ATOM   4440  CB  VAL A 565     -45.003  -4.927 -48.045  1.00  0.33           C  
ATOM   4441  O   VAL A 565     -44.230  -6.109 -50.985  1.00  0.33           O  
ATOM   4442  CG1 VAL A 565     -44.665  -3.762 -48.974  1.00  0.18           C  
ATOM   4443  CG2 VAL A 565     -46.163  -4.558 -47.121  1.00  0.32           C  
ATOM   4444  N   LYS A 566     -43.509  -7.616 -49.285  1.00  0.35           N  
ATOM   4445  CA  LYS A 566     -42.479  -7.984 -50.252  1.00  0.34           C  
ATOM   4446  C   LYS A 566     -42.864  -9.251 -51.010  1.00  0.36           C  
ATOM   4447  CB  LYS A 566     -41.132  -8.180 -49.553  1.00  0.33           C  
ATOM   4448  O   LYS A 566     -42.542  -9.395 -52.191  1.00  0.33           O  
ATOM   4449  CG  LYS A 566     -40.180  -7.002 -49.702  1.00  0.32           C  
ATOM   4450  CD  LYS A 566     -38.849  -7.269 -49.012  1.00  0.34           C  
ATOM   4451  CE  LYS A 566     -37.875  -6.115 -49.209  1.00  0.15           C  
ATOM   4452  NZ  LYS A 566     -36.568  -6.372 -48.535  1.00  0.10           N  
ATOM   4453  N   SER A 567     -43.976 -10.439 -50.213  1.00  0.43           N  
ATOM   4454  CA  SER A 567     -44.604 -11.514 -50.975  1.00  0.43           C  
ATOM   4455  C   SER A 567     -45.970 -11.090 -51.505  1.00  0.43           C  
ATOM   4456  CB  SER A 567     -44.751 -12.768 -50.112  1.00  0.41           C  
ATOM   4457  O   SER A 567     -46.407 -11.562 -52.557  1.00  0.40           O  
ATOM   4458  OG  SER A 567     -45.636 -13.694 -50.718  1.00  0.45           O  
ATOM   4459  N   ALA A 568     -46.645  -9.554 -50.858  1.00  0.40           N  
ATOM   4460  CA  ALA A 568     -47.677  -8.805 -51.571  1.00  0.37           C  
ATOM   4461  C   ALA A 568     -47.088  -8.064 -52.769  1.00  0.40           C  
ATOM   4462  CB  ALA A 568     -48.368  -7.822 -50.629  1.00  0.37           C  
ATOM   4463  O   ALA A 568     -47.784  -7.817 -53.757  1.00  0.37           O  
ATOM   4464  N   GLN A 569     -45.836  -7.831 -52.830  1.00  0.36           N  
ATOM   4465  CA  GLN A 569     -45.039  -7.544 -54.018  1.00  0.33           C  
ATOM   4466  C   GLN A 569     -44.563  -8.832 -54.685  1.00  0.37           C  
ATOM   4467  CB  GLN A 569     -43.840  -6.664 -53.661  1.00  0.34           C  
ATOM   4468  O   GLN A 569     -44.434  -8.892 -55.910  1.00  0.35           O  
ATOM   4469  CG  GLN A 569     -43.472  -5.658 -54.743  1.00  0.33           C  
ATOM   4470  CD  GLN A 569     -42.429  -4.656 -54.284  1.00  0.38           C  
ATOM   4471  NE2 GLN A 569     -41.892  -3.886 -55.223  1.00  0.25           N  
ATOM   4472  OE1 GLN A 569     -42.109  -4.575 -53.093  1.00  0.36           O  
ATOM   4473  N   ALA A 570     -44.554 -10.054 -53.756  1.00  0.45           N  
ATOM   4474  CA  ALA A 570     -44.148 -11.191 -54.578  1.00  0.43           C  
ATOM   4475  C   ALA A 570     -45.347 -12.060 -54.943  1.00  0.45           C  
ATOM   4476  CB  ALA A 570     -43.093 -12.022 -53.853  1.00  0.41           C  
ATOM   4477  O   ALA A 570     -45.362 -12.696 -56.000  1.00  0.41           O  
ATOM   4478  N   THR A 571     -46.679 -11.866 -53.932  1.00  0.44           N  
ATOM   4479  CA  THR A 571     -48.051 -12.159 -54.333  1.00  0.42           C  
ATOM   4480  C   THR A 571     -48.554 -11.124 -55.336  1.00  0.44           C  
ATOM   4481  CB  THR A 571     -48.992 -12.198 -53.115  1.00  0.41           C  
ATOM   4482  O   THR A 571     -49.397 -11.431 -56.181  1.00  0.42           O  
ATOM   4483  CG2 THR A 571     -50.350 -12.784 -53.488  1.00  0.43           C  
ATOM   4484  OG1 THR A 571     -48.402 -13.005 -52.088  1.00  0.48           O  
ATOM   4485  N   TYR A 572     -47.740  -9.850 -55.576  1.00  0.37           N  
ATOM   4486  CA  TYR A 572     -47.689  -8.991 -56.753  1.00  0.34           C  
ATOM   4487  C   TYR A 572     -46.947  -9.674 -57.895  1.00  0.37           C  
ATOM   4488  CB  TYR A 572     -47.013  -7.658 -56.416  1.00  0.34           C  
ATOM   4489  O   TYR A 572     -47.348  -9.566 -59.057  1.00  0.35           O  
ATOM   4490  CG  TYR A 572     -47.305  -6.561 -57.411  1.00  0.33           C  
ATOM   4491  CD1 TYR A 572     -48.444  -5.767 -57.289  1.00  0.30           C  
ATOM   4492  CD2 TYR A 572     -46.444  -6.316 -58.476  1.00  0.31           C  
ATOM   4493  CE1 TYR A 572     -48.718  -4.757 -58.204  1.00  0.30           C  
ATOM   4494  CE2 TYR A 572     -46.708  -5.309 -59.397  1.00  0.31           C  
ATOM   4495  OH  TYR A 572     -48.112  -3.536 -60.163  1.00  0.14           O  
ATOM   4496  CZ  TYR A 572     -47.845  -4.535 -59.253  1.00  0.27           C  
ATOM   4497  N   GLU A 573     -46.269 -10.585 -57.718  1.00  0.41           N  
ATOM   4498  CA  GLU A 573     -45.563 -11.182 -58.848  1.00  0.40           C  
ATOM   4499  C   GLU A 573     -46.010 -12.623 -59.078  1.00  0.41           C  
ATOM   4500  CB  GLU A 573     -44.049 -11.130 -58.625  1.00  0.38           C  
ATOM   4501  O   GLU A 573     -46.048 -13.092 -60.218  1.00  0.39           O  
ATOM   4502  CG  GLU A 573     -43.366  -9.956 -59.311  1.00  0.37           C  
ATOM   4503  CD  GLU A 573     -41.877  -9.872 -59.016  1.00  0.42           C  
ATOM   4504  OE1 GLU A 573     -41.361 -10.720 -58.253  1.00  0.45           O  
ATOM   4505  OE2 GLU A 573     -41.222  -8.951 -59.552  1.00  0.38           O  
ATOM   4506  N   GLU A 574     -46.897 -13.198 -57.988  1.00  0.48           N  
ATOM   4507  CA  GLU A 574     -47.593 -14.456 -58.237  1.00  0.52           C  
ATOM   4508  C   GLU A 574     -49.097 -14.237 -58.374  1.00  0.48           C  
ATOM   4509  CB  GLU A 574     -47.308 -15.460 -57.117  1.00  0.47           C  
ATOM   4510  O   GLU A 574     -49.761 -14.919 -59.157  1.00  0.46           O  
ATOM   4511  CG  GLU A 574     -46.778 -16.798 -57.612  1.00  0.48           C  
ATOM   4512  CD  GLU A 574     -46.447 -17.766 -56.486  1.00  0.54           C  
ATOM   4513  OE1 GLU A 574     -46.579 -17.385 -55.301  1.00  0.52           O  
ATOM   4514  OE2 GLU A 574     -46.053 -18.913 -56.792  1.00  0.49           O  
ATOM   4515  N   THR A 575     -49.622 -12.560 -57.725  1.00  0.42           N  
ATOM   4516  CA  THR A 575     -50.846 -11.885 -58.144  1.00  0.40           C  
ATOM   4517  C   THR A 575     -50.623 -11.119 -59.445  1.00  0.42           C  
ATOM   4518  CB  THR A 575     -51.350 -10.918 -57.057  1.00  0.39           C  
ATOM   4519  O   THR A 575     -51.535 -11.002 -60.266  1.00  0.40           O  
ATOM   4520  CG2 THR A 575     -52.828 -10.595 -57.251  1.00  0.42           C  
ATOM   4521  OG1 THR A 575     -51.169 -11.520 -55.769  1.00  0.48           O  
ATOM   4522  N   THR A 576     -49.347 -10.914 -59.894  1.00  0.37           N  
ATOM   4523  CA  THR A 576     -48.887 -10.563 -61.233  1.00  0.34           C  
ATOM   4524  C   THR A 576     -48.585 -11.818 -62.047  1.00  0.38           C  
ATOM   4525  CB  THR A 576     -47.633  -9.671 -61.176  1.00  0.34           C  
ATOM   4526  O   THR A 576     -48.829 -11.854 -63.255  1.00  0.36           O  
ATOM   4527  CG2 THR A 576     -47.541  -8.773 -62.405  1.00  0.37           C  
ATOM   4528  OG1 THR A 576     -47.689  -8.851 -60.002  1.00  0.10           O  
ATOM   4529  N   THR A 577     -48.396 -12.865 -61.327  1.00  0.46           N  
ATOM   4530  CA  THR A 577     -48.161 -14.072 -62.111  1.00  0.43           C  
ATOM   4531  C   THR A 577     -49.345 -15.027 -62.002  1.00  0.45           C  
ATOM   4532  CB  THR A 577     -46.875 -14.789 -61.660  1.00  0.41           C  
ATOM   4533  O   THR A 577     -49.689 -15.711 -62.969  1.00  0.43           O  
ATOM   4534  CG2 THR A 577     -46.550 -15.964 -62.577  1.00  0.41           C  
ATOM   4535  OG1 THR A 577     -45.783 -13.862 -61.684  1.00  0.45           O  
ATOM   4536  N   ARG A 578     -50.579 -15.034 -61.015  1.00  0.48           N  
ATOM   4537  CA  ARG A 578     -51.928 -15.591 -61.001  1.00  0.48           C  
ATOM   4538  C   ARG A 578     -52.968 -14.516 -61.301  1.00  0.47           C  
ATOM   4539  CB  ARG A 578     -52.225 -16.246 -59.650  1.00  0.46           C  
ATOM   4540  O   ARG A 578     -53.991 -14.793 -61.930  1.00  0.45           O  
ATOM   4541  CG  ARG A 578     -53.379 -17.234 -59.685  1.00  0.46           C  
ATOM   4542  CD  ARG A 578     -53.603 -17.889 -58.329  1.00  0.51           C  
ATOM   4543  NE  ARG A 578     -54.009 -16.914 -57.321  1.00  0.47           N  
ATOM   4544  NH1 ARG A 578     -55.074 -18.452 -55.965  1.00  0.32           N  
ATOM   4545  NH2 ARG A 578     -55.016 -16.239 -55.370  1.00  0.26           N  
ATOM   4546  CZ  ARG A 578     -54.699 -17.204 -56.221  1.00  0.40           C  
ATOM   4547  N   ARG A 579     -52.584 -12.899 -61.162  1.00  0.41           N  
ATOM   4548  CA  ARG A 579     -53.279 -11.829 -61.871  1.00  0.39           C  
ATOM   4549  C   ARG A 579     -52.616 -11.543 -63.215  1.00  0.41           C  
ATOM   4550  CB  ARG A 579     -53.314 -10.556 -61.023  1.00  0.39           C  
ATOM   4551  O   ARG A 579     -53.274 -11.089 -64.153  1.00  0.40           O  
ATOM   4552  CG  ARG A 579     -54.600 -10.379 -60.231  1.00  0.39           C  
ATOM   4553  CD  ARG A 579     -54.536  -9.166 -59.314  1.00  0.43           C  
ATOM   4554  NE  ARG A 579     -55.805  -8.940 -58.628  1.00  0.38           N  
ATOM   4555  NH1 ARG A 579     -55.046  -7.156 -57.373  1.00  0.30           N  
ATOM   4556  NH2 ARG A 579     -57.212  -7.874 -57.159  1.00  0.23           N  
ATOM   4557  CZ  ARG A 579     -56.018  -7.991 -57.722  1.00  0.32           C  
ATOM   4558  N   LEU A 580     -51.537 -12.146 -63.565  1.00  0.40           N  
ATOM   4559  CA  LEU A 580     -51.001 -12.411 -64.895  1.00  0.38           C  
ATOM   4560  C   LEU A 580     -51.455 -13.775 -65.403  1.00  0.40           C  
ATOM   4561  CB  LEU A 580     -49.471 -12.342 -64.880  1.00  0.37           C  
ATOM   4562  O   LEU A 580     -51.658 -13.959 -66.605  1.00  0.38           O  
ATOM   4563  CG  LEU A 580     -48.840 -11.126 -65.560  1.00  0.37           C  
ATOM   4564  CD1 LEU A 580     -47.679 -10.596 -64.725  1.00  0.34           C  
ATOM   4565  CD2 LEU A 580     -48.375 -11.481 -66.968  1.00  0.35           C  
ATOM   4566  N   SER A 581     -52.034 -14.707 -64.243  1.00  0.44           N  
ATOM   4567  CA  SER A 581     -52.595 -15.988 -64.661  1.00  0.42           C  
ATOM   4568  C   SER A 581     -54.075 -16.085 -64.309  1.00  0.44           C  
ATOM   4569  CB  SER A 581     -51.832 -17.144 -64.013  1.00  0.41           C  
ATOM   4570  O   SER A 581     -54.846 -16.737 -65.017  1.00  0.43           O  
ATOM   4571  OG  SER A 581     -52.298 -18.391 -64.501  1.00  0.51           O  
ATOM   4572  N   GLU A 582     -54.886 -14.766 -63.936  1.00  0.42           N  
ATOM   4573  CA  GLU A 582     -56.287 -14.360 -63.995  1.00  0.38           C  
ATOM   4574  C   GLU A 582     -56.441 -13.002 -64.674  1.00  0.41           C  
ATOM   4575  CB  GLU A 582     -56.893 -14.317 -62.590  1.00  0.38           C  
ATOM   4576  O   GLU A 582     -57.452 -12.741 -65.328  1.00  0.39           O  
ATOM   4577  CG  GLU A 582     -57.503 -15.638 -62.142  1.00  0.37           C  
ATOM   4578  CD  GLU A 582     -58.022 -15.605 -60.713  1.00  0.41           C  
ATOM   4579  OE1 GLU A 582     -57.916 -14.547 -60.053  1.00  0.37           O  
ATOM   4580  OE2 GLU A 582     -58.538 -16.647 -60.251  1.00  0.33           O  
ATOM   4581  N   LEU A 583     -55.370 -11.992 -64.638  1.00  0.39           N  
ATOM   4582  CA  LEU A 583     -55.347 -10.923 -65.631  1.00  0.38           C  
ATOM   4583  C   LEU A 583     -54.897 -11.451 -66.989  1.00  0.39           C  
ATOM   4584  CB  LEU A 583     -54.421  -9.791 -65.178  1.00  0.37           C  
ATOM   4585  O   LEU A 583     -55.321 -10.943 -68.029  1.00  0.38           O  
ATOM   4586  CG  LEU A 583     -55.102  -8.539 -64.623  1.00  0.36           C  
ATOM   4587  CD1 LEU A 583     -54.315  -7.988 -63.439  1.00  0.33           C  
ATOM   4588  CD2 LEU A 583     -55.249  -7.483 -65.713  1.00  0.34           C  
ATOM   4589  N   THR A 584     -54.339 -12.547 -67.107  1.00  0.37           N  
ATOM   4590  CA  THR A 584     -54.194 -13.505 -68.198  1.00  0.34           C  
ATOM   4591  C   THR A 584     -55.415 -14.418 -68.281  1.00  0.37           C  
ATOM   4592  CB  THR A 584     -52.923 -14.357 -68.028  1.00  0.35           C  
ATOM   4593  O   THR A 584     -55.826 -14.816 -69.372  1.00  0.35           O  
ATOM   4594  CG2 THR A 584     -52.621 -15.152 -69.294  1.00  0.38           C  
ATOM   4595  OG1 THR A 584     -51.813 -13.497 -67.741  1.00  0.42           O  
ATOM   4596  N   ASN A 585     -56.626 -14.393 -67.715  1.00  0.44           N  
ATOM   4597  CA  ASN A 585     -57.892 -15.081 -67.945  1.00  0.42           C  
ATOM   4598  C   ASN A 585     -59.035 -14.423 -67.176  1.00  0.44           C  
ATOM   4599  CB  ASN A 585     -57.777 -16.558 -67.564  1.00  0.40           C  
ATOM   4600  O   ASN A 585     -60.184 -14.450 -67.621  1.00  0.42           O  
ATOM   4601  CG  ASN A 585     -57.058 -17.378 -68.617  1.00  0.40           C  
ATOM   4602  ND2 ASN A 585     -56.546 -18.537 -68.218  1.00  0.41           N  
ATOM   4603  OD1 ASN A 585     -56.962 -16.973 -69.778  1.00  0.46           O  
ATOM   4604  N   LEU A 586     -58.910 -13.097 -66.816  1.00  0.43           N  
ATOM   4605  CA  LEU A 586     -60.041 -12.220 -66.532  1.00  0.40           C  
ATOM   4606  C   LEU A 586     -59.675 -10.762 -66.788  1.00  0.43           C  
ATOM   4607  CB  LEU A 586     -60.504 -12.396 -65.083  1.00  0.40           C  
ATOM   4608  O   LEU A 586     -60.533  -9.959 -67.162  1.00  0.40           O  
ATOM   4609  CG  LEU A 586     -61.889 -13.013 -64.884  1.00  0.39           C  
ATOM   4610  CD1 LEU A 586     -61.817 -14.167 -63.889  1.00  0.35           C  
ATOM   4611  CD2 LEU A 586     -62.883 -11.956 -64.415  1.00  0.35           C  
ATOM   4612  N   ALA A 587     -58.051 -10.819 -67.129  1.00  0.40           N  
ATOM   4613  CA  ALA A 587     -57.553  -9.773 -68.018  1.00  0.38           C  
ATOM   4614  C   ALA A 587     -57.145 -10.350 -69.370  1.00  0.40           C  
ATOM   4615  CB  ALA A 587     -56.374  -9.046 -67.376  1.00  0.38           C  
ATOM   4616  O   ALA A 587     -56.455  -9.691 -70.151  1.00  0.39           O  
ATOM   4617  N   ASN A 588     -57.788 -11.527 -69.560  1.00  0.41           N  
ATOM   4618  CA  ASN A 588     -58.837 -12.062 -70.422  1.00  0.39           C  
ATOM   4619  C   ASN A 588     -60.223 -11.842 -69.820  1.00  0.41           C  
ATOM   4620  CB  ASN A 588     -58.605 -13.550 -70.690  1.00  0.37           C  
ATOM   4621  O   ASN A 588     -61.008 -12.784 -69.699  1.00  0.41           O  
ATOM   4622  CG  ASN A 588     -57.514 -13.796 -71.714  1.00  0.38           C  
ATOM   4623  ND2 ASN A 588     -56.928 -14.986 -71.682  1.00  0.42           N  
ATOM   4624  OD1 ASN A 588     -57.201 -12.922 -72.527  1.00  0.45           O  
ATOM   4625  N   GLY A 589     -60.604 -10.526 -68.954  1.00  0.39           N  
ATOM   4626  CA  GLY A 589     -61.812  -9.720 -69.022  1.00  0.37           C  
ATOM   4627  C   GLY A 589     -61.581  -8.349 -69.628  1.00  0.39           C  
ATOM   4628  O   GLY A 589     -60.997  -7.471 -68.989  1.00  0.36           O  
ATOM   4629  N   LYS A 590     -60.933  -8.574 -70.835  1.00  0.41           N  
ATOM   4630  CA  LYS A 590     -60.751  -7.705 -71.994  1.00  0.39           C  
ATOM   4631  C   LYS A 590     -59.382  -7.921 -72.633  1.00  0.42           C  
ATOM   4632  CB  LYS A 590     -60.917  -6.238 -71.595  1.00  0.37           C  
ATOM   4633  O   LYS A 590     -58.351  -7.735 -71.983  1.00  0.39           O  
ATOM   4634  CG  LYS A 590     -62.363  -5.811 -71.394  1.00  0.35           C  
ATOM   4635  CD  LYS A 590     -62.496  -4.294 -71.338  1.00  0.37           C  
ATOM   4636  CE  LYS A 590     -63.950  -3.864 -71.197  1.00  0.08           C  
ATOM   4637  NZ  LYS A 590     -64.086  -2.377 -71.152  1.00  0.07           N  
ATOM   4638  N   ALA A 591     -59.510  -8.946 -73.464  1.00  0.44           N  
ATOM   4639  CA  ALA A 591     -59.233  -8.950 -74.898  1.00  0.46           C  
ATOM   4640  C   ALA A 591     -57.868  -8.336 -75.195  1.00  0.44           C  
ATOM   4641  CB  ALA A 591     -60.326  -8.197 -75.653  1.00  0.39           C  
ATOM   4642  O   ALA A 591     -57.685  -7.123 -75.072  1.00  0.43           O  
ATOM   4643  N   SER A 592     -56.614  -9.045 -74.955  1.00  0.45           N  
ATOM   4644  CA  SER A 592     -56.187  -9.814 -76.120  1.00  0.43           C  
ATOM   4645  C   SER A 592     -55.796 -11.236 -75.730  1.00  0.45           C  
ATOM   4646  CB  SER A 592     -55.013  -9.126 -76.816  1.00  0.40           C  
ATOM   4647  O   SER A 592     -54.922 -11.435 -74.883  1.00  0.43           O  
ATOM   4648  OG  SER A 592     -55.151  -9.198 -78.225  1.00  0.53           O  
ATOM   4649  N   LYS A 593     -56.699 -12.512 -75.687  1.00  0.41           N  
ATOM   4650  CA  LYS A 593     -56.620 -13.811 -76.349  1.00  0.40           C  
ATOM   4651  C   LYS A 593     -55.173 -14.276 -76.477  1.00  0.41           C  
ATOM   4652  CB  LYS A 593     -57.275 -13.751 -77.730  1.00  0.38           C  
ATOM   4653  O   LYS A 593     -54.912 -15.393 -76.930  1.00  0.39           O  
ATOM   4654  CG  LYS A 593     -58.218 -14.910 -78.019  1.00  0.37           C  
ATOM   4655  CD  LYS A 593     -58.876 -14.768 -79.385  1.00  0.43           C  
ATOM   4656  CE  LYS A 593     -59.837 -15.915 -79.665  1.00  0.32           C  
ATOM   4657  NZ  LYS A 593     -60.489 -15.778 -81.002  1.00  0.30           N  
ATOM   4658  N   SER A 594     -53.973 -13.699 -75.849  1.00  0.44           N  
ATOM   4659  CA  SER A 594     -52.620 -14.115 -76.201  1.00  0.46           C  
ATOM   4660  C   SER A 594     -51.641 -13.827 -75.068  1.00  0.44           C  
ATOM   4661  CB  SER A 594     -52.157 -13.411 -77.477  1.00  0.39           C  
ATOM   4662  O   SER A 594     -50.669 -14.561 -74.878  1.00  0.41           O  
ATOM   4663  OG  SER A 594     -51.310 -12.317 -77.169  1.00  0.45           O  
ATOM   4664  N   GLU A 595     -52.194 -13.618 -73.548  1.00  0.48           N  
ATOM   4665  CA  GLU A 595     -51.579 -13.278 -72.268  1.00  0.48           C  
ATOM   4666  C   GLU A 595     -52.392 -13.832 -71.101  1.00  0.48           C  
ATOM   4667  CB  GLU A 595     -51.427 -11.761 -72.131  1.00  0.45           C  
ATOM   4668  O   GLU A 595     -51.914 -13.865 -69.966  1.00  0.45           O  
ATOM   4669  CG  GLU A 595     -50.027 -11.253 -72.446  1.00  0.45           C  
ATOM   4670  CD  GLU A 595     -49.911  -9.738 -72.380  1.00  0.49           C  
ATOM   4671  OE1 GLU A 595     -50.939  -9.059 -72.156  1.00  0.50           O  
ATOM   4672  OE2 GLU A 595     -48.782  -9.226 -72.554  1.00  0.44           O  
ATOM   4673  N   LEU A 596     -53.809 -14.684 -70.982  1.00  0.43           N  
ATOM   4674  CA  LEU A 596     -54.649 -15.595 -70.211  1.00  0.43           C  
ATOM   4675  C   LEU A 596     -54.463 -17.034 -70.681  1.00  0.43           C  
ATOM   4676  CB  LEU A 596     -56.122 -15.194 -70.327  1.00  0.42           C  
ATOM   4677  O   LEU A 596     -54.639 -17.973 -69.901  1.00  0.41           O  
ATOM   4678  CG  LEU A 596     -56.839 -14.862 -69.018  1.00  0.42           C  
ATOM   4679  CD1 LEU A 596     -57.382 -13.438 -69.057  1.00  0.37           C  
ATOM   4680  CD2 LEU A 596     -57.961 -15.861 -68.755  1.00  0.38           C  
ATOM   4681  N   THR A 597     -53.840 -17.367 -71.856  1.00  0.43           N  
ATOM   4682  CA  THR A 597     -53.581 -18.734 -72.295  1.00  0.39           C  
ATOM   4683  C   THR A 597     -52.092 -19.057 -72.211  1.00  0.43           C  
ATOM   4684  CB  THR A 597     -54.078 -18.961 -73.735  1.00  0.38           C  
ATOM   4685  O   THR A 597     -51.713 -20.208 -71.984  1.00  0.40           O  
ATOM   4686  CG2 THR A 597     -54.204 -20.449 -74.046  1.00  0.40           C  
ATOM   4687  OG1 THR A 597     -55.360 -18.340 -73.896  1.00  0.46           O  
ATOM   4688  N   GLN A 598     -51.163 -18.145 -71.940  1.00  0.50           N  
ATOM   4689  CA  GLN A 598     -49.711 -18.286 -71.898  1.00  0.51           C  
ATOM   4690  C   GLN A 598     -49.200 -18.293 -70.460  1.00  0.49           C  
ATOM   4691  CB  GLN A 598     -49.039 -17.162 -72.688  1.00  0.45           C  
ATOM   4692  O   GLN A 598     -48.213 -18.965 -70.150  1.00  0.47           O  
ATOM   4693  CG  GLN A 598     -48.206 -17.650 -73.866  1.00  0.45           C  
ATOM   4694  CD  GLN A 598     -47.633 -16.513 -74.691  1.00  0.52           C  
ATOM   4695  NE2 GLN A 598     -46.761 -16.847 -75.636  1.00  0.41           N  
ATOM   4696  OE1 GLN A 598     -47.971 -15.344 -74.481  1.00  0.51           O  
ATOM   4697  N   THR A 599     -49.989 -17.684 -69.240  1.00  0.43           N  
ATOM   4698  CA  THR A 599     -49.802 -17.742 -67.794  1.00  0.45           C  
ATOM   4699  C   THR A 599     -50.607 -18.889 -67.191  1.00  0.43           C  
ATOM   4700  CB  THR A 599     -50.212 -16.417 -67.125  1.00  0.42           C  
ATOM   4701  O   THR A 599     -50.183 -19.502 -66.209  1.00  0.41           O  
ATOM   4702  CG2 THR A 599     -49.457 -16.205 -65.817  1.00  0.41           C  
ATOM   4703  OG1 THR A 599     -49.922 -15.330 -68.013  1.00  0.39           O  
ATOM   4704  N   ALA A 600     -51.693 -19.630 -68.082  1.00  0.40           N  
ATOM   4705  CA  ALA A 600     -52.408 -20.865 -67.768  1.00  0.36           C  
ATOM   4706  C   ALA A 600     -51.735 -22.069 -68.420  1.00  0.40           C  
ATOM   4707  CB  ALA A 600     -53.864 -20.765 -68.216  1.00  0.37           C  
ATOM   4708  O   ALA A 600     -51.794 -23.182 -67.893  1.00  0.37           O  
ATOM   4709  N   GLU A 601     -50.859 -21.954 -69.403  1.00  0.46           N  
ATOM   4710  CA  GLU A 601     -50.145 -23.034 -70.079  1.00  0.46           C  
ATOM   4711  C   GLU A 601     -48.654 -22.994 -69.759  1.00  0.46           C  
ATOM   4712  CB  GLU A 601     -50.361 -22.957 -71.592  1.00  0.43           C  
ATOM   4713  O   GLU A 601     -48.000 -24.037 -69.690  1.00  0.43           O  
ATOM   4714  CG  GLU A 601     -51.528 -23.797 -72.091  1.00  0.43           C  
ATOM   4715  CD  GLU A 601     -51.769 -23.662 -73.586  1.00  0.50           C  
ATOM   4716  OE1 GLU A 601     -51.089 -22.837 -74.238  1.00  0.51           O  
ATOM   4717  OE2 GLU A 601     -52.646 -24.385 -74.109  1.00  0.46           O  
ATOM   4718  N   GLU A 602     -47.932 -21.899 -69.146  1.00  0.46           N  
ATOM   4719  CA  GLU A 602     -46.613 -21.706 -68.552  1.00  0.47           C  
ATOM   4720  C   GLU A 602     -46.622 -22.042 -67.064  1.00  0.45           C  
ATOM   4721  CB  GLU A 602     -46.134 -20.267 -68.763  1.00  0.43           C  
ATOM   4722  O   GLU A 602     -45.645 -22.581 -66.538  1.00  0.43           O  
ATOM   4723  CG  GLU A 602     -44.780 -20.164 -69.449  1.00  0.44           C  
ATOM   4724  CD  GLU A 602     -44.354 -18.730 -69.725  1.00  0.49           C  
ATOM   4725  OE1 GLU A 602     -45.129 -17.797 -69.415  1.00  0.51           O  
ATOM   4726  OE2 GLU A 602     -43.238 -18.539 -70.256  1.00  0.47           O  
ATOM   4727  N   LEU A 603     -47.818 -22.038 -66.289  1.00  0.37           N  
ATOM   4728  CA  LEU A 603     -48.109 -22.573 -64.964  1.00  0.38           C  
ATOM   4729  C   LEU A 603     -48.641 -23.999 -65.058  1.00  0.37           C  
ATOM   4730  CB  LEU A 603     -49.122 -21.685 -64.237  1.00  0.36           C  
ATOM   4731  O   LEU A 603     -48.388 -24.820 -64.174  1.00  0.35           O  
ATOM   4732  CG  LEU A 603     -48.542 -20.570 -63.365  1.00  0.37           C  
ATOM   4733  CD1 LEU A 603     -49.523 -19.406 -63.272  1.00  0.33           C  
ATOM   4734  CD2 LEU A 603     -48.201 -21.100 -61.976  1.00  0.36           C  
ATOM   4735  N   ALA A 604     -49.337 -24.365 -66.181  1.00  0.37           N  
ATOM   4736  CA  ALA A 604     -49.709 -25.745 -66.486  1.00  0.34           C  
ATOM   4737  C   ALA A 604     -48.525 -26.518 -67.059  1.00  0.37           C  
ATOM   4738  CB  ALA A 604     -50.883 -25.776 -67.462  1.00  0.34           C  
ATOM   4739  O   ALA A 604     -48.411 -27.730 -66.858  1.00  0.35           O  
ATOM   4740  N   SER A 605     -47.471 -25.898 -67.601  1.00  0.36           N  
ATOM   4741  CA  SER A 605     -46.331 -26.609 -68.172  1.00  0.34           C  
ATOM   4742  C   SER A 605     -45.135 -26.585 -67.227  1.00  0.36           C  
ATOM   4743  CB  SER A 605     -45.939 -26.001 -69.519  1.00  0.32           C  
ATOM   4744  O   SER A 605     -44.356 -27.540 -67.178  1.00  0.33           O  
ATOM   4745  OG  SER A 605     -44.578 -26.265 -69.813  1.00  0.37           O  
ATOM   4746  N   ARG A 606     -45.173 -25.513 -66.294  1.00  0.35           N  
ATOM   4747  CA  ARG A 606     -44.167 -25.316 -65.256  1.00  0.35           C  
ATOM   4748  C   ARG A 606     -44.592 -25.977 -63.949  1.00  0.34           C  
ATOM   4749  CB  ARG A 606     -43.912 -23.824 -65.030  1.00  0.33           C  
ATOM   4750  O   ARG A 606     -43.748 -26.351 -63.132  1.00  0.32           O  
ATOM   4751  CG  ARG A 606     -42.897 -23.221 -65.988  1.00  0.35           C  
ATOM   4752  CD  ARG A 606     -42.692 -21.735 -65.730  1.00  0.41           C  
ATOM   4753  NE  ARG A 606     -41.275 -21.382 -65.708  1.00  0.37           N  
ATOM   4754  NH1 ARG A 606     -41.617 -19.198 -65.038  1.00  0.28           N  
ATOM   4755  NH2 ARG A 606     -39.489 -19.973 -65.393  1.00  0.23           N  
ATOM   4756  CZ  ARG A 606     -40.797 -20.185 -65.380  1.00  0.31           C  
ATOM   4757  N   ILE A 607     -45.817 -26.590 -64.007  1.00  0.28           N  
ATOM   4758  CA  ILE A 607     -46.374 -27.354 -62.895  1.00  0.30           C  
ATOM   4759  C   ILE A 607     -46.376 -28.841 -63.241  1.00  0.28           C  
ATOM   4760  CB  ILE A 607     -47.803 -26.883 -62.545  1.00  0.26           C  
ATOM   4761  O   ILE A 607     -46.107 -29.685 -62.383  1.00  0.26           O  
ATOM   4762  CG1 ILE A 607     -47.766 -25.482 -61.922  1.00  0.13           C  
ATOM   4763  CG2 ILE A 607     -48.486 -27.882 -61.606  1.00  0.20           C  
ATOM   4764  CD1 ILE A 607     -49.138 -24.841 -61.761  1.00  0.21           C  
ATOM   4765  N   ALA A 608     -46.206 -28.898 -64.497  1.00  0.32           N  
ATOM   4766  CA  ALA A 608     -46.266 -30.265 -65.010  1.00  0.32           C  
ATOM   4767  C   ALA A 608     -44.886 -30.750 -65.441  1.00  0.33           C  
ATOM   4768  CB  ALA A 608     -47.247 -30.352 -66.177  1.00  0.31           C  
ATOM   4769  O   ALA A 608     -44.705 -31.929 -65.754  1.00  0.31           O  
ATOM   4770  N   SER A 609     -43.758 -29.997 -64.836  1.00  0.28           N  
ATOM   4771  CA  SER A 609     -42.420 -30.580 -64.805  1.00  0.32           C  
ATOM   4772  C   SER A 609     -42.032 -30.998 -63.391  1.00  0.27           C  
ATOM   4773  CB  SER A 609     -41.392 -29.591 -65.354  1.00  0.25           C  
ATOM   4774  O   SER A 609     -41.807 -30.148 -62.527  1.00  0.26           O  
ATOM   4775  OG  SER A 609     -41.175 -28.531 -64.439  1.00  0.23           O  
ATOM   4776  N   VAL A 610     -42.843 -31.527 -62.615  1.00  0.20           N  
ATOM   4777  CA  VAL A 610     -42.916 -32.459 -61.495  1.00  0.26           C  
ATOM   4778  C   VAL A 610     -42.218 -33.766 -61.864  1.00  0.20           C  
ATOM   4779  CB  VAL A 610     -44.379 -32.734 -61.080  1.00  0.20           C  
ATOM   4780  O   VAL A 610     -42.678 -34.495 -62.746  1.00  0.20           O  
ATOM   4781  CG1 VAL A 610     -44.431 -33.648 -59.857  1.00  0.12           C  
ATOM   4782  CG2 VAL A 610     -45.110 -31.422 -60.803  1.00  0.16           C  
ATOM   4783  N   GLN A 611     -41.164 -33.646 -61.913  1.00  0.26           N  
ATOM   4784  CA  GLN A 611     -40.594 -34.937 -61.544  1.00  0.32           C  
ATOM   4785  C   GLN A 611     -39.181 -34.777 -60.991  1.00  0.26           C  
ATOM   4786  CB  GLN A 611     -40.583 -35.883 -62.746  1.00  0.25           C  
ATOM   4787  O   GLN A 611     -38.345 -34.101 -61.596  1.00  0.26           O  
ATOM   4788  CG  GLN A 611     -41.887 -36.646 -62.939  1.00  0.27           C  
ATOM   4789  CD  GLN A 611     -41.746 -37.814 -63.898  1.00  0.34           C  
ATOM   4790  NE2 GLN A 611     -42.779 -38.647 -63.972  1.00  0.23           N  
ATOM   4791  OE1 GLN A 611     -40.719 -37.965 -64.566  1.00  0.43           O  
ATOM   4792  N   ALA A 612     -39.058 -35.125 -59.914  1.00  0.27           N  
ATOM   4793  CA  ALA A 612     -38.428 -36.218 -59.178  1.00  0.31           C  
ATOM   4794  C   ALA A 612     -36.912 -36.048 -59.135  1.00  0.28           C  
ATOM   4795  CB  ALA A 612     -38.792 -37.561 -59.804  1.00  0.26           C  
ATOM   4796  O   ALA A 612     -36.268 -35.898 -60.176  1.00  0.27           O  
ATOM   4797  N   GLY A 613     -36.341 -35.496 -58.111  1.00  0.26           N  
ATOM   4798  CA  GLY A 613     -35.350 -36.087 -57.227  1.00  0.29           C  
ATOM   4799  C   GLY A 613     -34.044 -35.316 -57.195  1.00  0.26           C  
ATOM   4800  O   GLY A 613     -33.483 -34.990 -58.243  1.00  0.25           O  
ATOM   4801  N   SER A 614     -33.914 -34.480 -56.155  1.00  0.34           N  
ATOM   4802  CA  SER A 614     -32.817 -33.739 -55.542  1.00  0.36           C  
ATOM   4803  C   SER A 614     -31.464 -34.308 -55.959  1.00  0.35           C  
ATOM   4804  CB  SER A 614     -32.940 -33.761 -54.018  1.00  0.32           C  
ATOM   4805  O   SER A 614     -31.098 -35.413 -55.553  1.00  0.33           O  
ATOM   4806  OG  SER A 614     -32.333 -34.924 -53.481  1.00  0.28           O  
ATOM   4807  N   SER A 615     -30.960 -34.427 -57.122  1.00  0.37           N  
ATOM   4808  CA  SER A 615     -29.646 -34.754 -57.667  1.00  0.39           C  
ATOM   4809  C   SER A 615     -28.757 -33.518 -57.747  1.00  0.37           C  
ATOM   4810  CB  SER A 615     -29.782 -35.385 -59.053  1.00  0.34           C  
ATOM   4811  O   SER A 615     -29.026 -32.603 -58.528  1.00  0.35           O  
ATOM   4812  OG  SER A 615     -30.763 -34.708 -59.820  1.00  0.31           O  
ATOM   4813  N   ARG A 616     -28.165 -33.051 -56.571  1.00  0.48           N  
ATOM   4814  CA  ARG A 616     -27.105 -32.050 -56.511  1.00  0.51           C  
ATOM   4815  C   ARG A 616     -25.732 -32.696 -56.663  1.00  0.49           C  
ATOM   4816  CB  ARG A 616     -27.175 -31.271 -55.195  1.00  0.47           C  
ATOM   4817  O   ARG A 616     -25.410 -33.654 -55.958  1.00  0.47           O  
ATOM   4818  CG  ARG A 616     -26.963 -29.774 -55.354  1.00  0.46           C  
ATOM   4819  CD  ARG A 616     -27.111 -29.040 -54.028  1.00  0.50           C  
ATOM   4820  NE  ARG A 616     -26.968 -27.596 -54.193  1.00  0.46           N  
ATOM   4821  NH1 ARG A 616     -27.264 -27.104 -51.955  1.00  0.32           N  
ATOM   4822  NH2 ARG A 616     -26.899 -25.419 -53.466  1.00  0.27           N  
ATOM   4823  CZ  ARG A 616     -27.044 -26.709 -53.204  1.00  0.37           C  
ATOM   4824  N   ASN A 617     -24.789 -32.727 -57.661  1.00  0.55           N  
ATOM   4825  CA  ASN A 617     -23.369 -32.913 -57.943  1.00  0.57           C  
ATOM   4826  C   ASN A 617     -22.499 -32.067 -57.019  1.00  0.55           C  
ATOM   4827  CB  ASN A 617     -23.065 -32.586 -59.407  1.00  0.52           C  
ATOM   4828  O   ASN A 617     -22.647 -30.845 -56.966  1.00  0.52           O  
ATOM   4829  CG  ASN A 617     -21.638 -32.919 -59.795  1.00  0.49           C  
ATOM   4830  ND2 ASN A 617     -21.204 -32.416 -60.944  1.00  0.40           N  
ATOM   4831  OD1 ASN A 617     -20.933 -33.625 -59.069  1.00  0.48           O  
ATOM   4832  N   TYR A 618     -21.855 -32.642 -56.084  1.00  0.57           N  
ATOM   4833  CA  TYR A 618     -20.957 -32.085 -55.078  1.00  0.58           C  
ATOM   4834  C   TYR A 618     -19.539 -31.959 -55.622  1.00  0.57           C  
ATOM   4835  CB  TYR A 618     -20.957 -32.954 -53.817  1.00  0.55           C  
ATOM   4836  O   TYR A 618     -18.636 -31.499 -54.919  1.00  0.55           O  
ATOM   4837  CG  TYR A 618     -22.235 -32.867 -53.019  1.00  0.54           C  
ATOM   4838  CD1 TYR A 618     -22.467 -31.800 -52.153  1.00  0.50           C  
ATOM   4839  CD2 TYR A 618     -23.213 -33.850 -53.128  1.00  0.50           C  
ATOM   4840  CE1 TYR A 618     -23.643 -31.716 -51.414  1.00  0.48           C  
ATOM   4841  CE2 TYR A 618     -24.392 -33.776 -52.394  1.00  0.53           C  
ATOM   4842  OH  TYR A 618     -25.763 -32.629 -50.813  1.00  0.41           O  
ATOM   4843  CZ  TYR A 618     -24.598 -32.707 -51.542  1.00  0.43           C  
ATOM   4844  N   PHE A 619     -18.810 -32.233 -56.644  1.00  0.64           N  
ATOM   4845  CA  PHE A 619     -17.541 -31.908 -57.284  1.00  0.65           C  
ATOM   4846  C   PHE A 619     -17.533 -30.464 -57.771  1.00  0.64           C  
ATOM   4847  CB  PHE A 619     -17.270 -32.858 -58.455  1.00  0.61           C  
ATOM   4848  O   PHE A 619     -18.389 -30.067 -58.565  1.00  0.62           O  
ATOM   4849  CG  PHE A 619     -16.937 -34.263 -58.032  1.00  0.57           C  
ATOM   4850  CD1 PHE A 619     -16.093 -34.498 -56.954  1.00  0.51           C  
ATOM   4851  CD2 PHE A 619     -17.469 -35.350 -58.714  1.00  0.51           C  
ATOM   4852  CE1 PHE A 619     -15.783 -35.798 -56.561  1.00  0.49           C  
ATOM   4853  CE2 PHE A 619     -17.164 -36.652 -58.326  1.00  0.55           C  
ATOM   4854  CZ  PHE A 619     -16.320 -36.874 -57.250  1.00  0.42           C  
ATOM   4855  N   ARG A 620     -17.067 -29.546 -57.375  1.00  0.48           N  
ATOM   4856  CA  ARG A 620     -16.523 -28.406 -58.105  1.00  0.48           C  
ATOM   4857  C   ARG A 620     -15.595 -28.865 -59.225  1.00  0.48           C  
ATOM   4858  CB  ARG A 620     -15.775 -27.467 -57.156  1.00  0.48           C  
ATOM   4859  O   ARG A 620     -14.794 -29.783 -59.037  1.00  0.47           O  
ATOM   4860  CG  ARG A 620     -16.658 -26.409 -56.514  1.00  0.48           C  
ATOM   4861  CD  ARG A 620     -15.840 -25.390 -55.733  1.00  0.50           C  
ATOM   4862  NE  ARG A 620     -16.693 -24.403 -55.076  1.00  0.48           N  
ATOM   4863  NH1 ARG A 620     -14.949 -23.068 -54.359  1.00  0.34           N  
ATOM   4864  NH2 ARG A 620     -17.114 -22.491 -53.876  1.00  0.28           N  
ATOM   4865  CZ  ARG A 620     -16.250 -23.323 -54.439  1.00  0.40           C  
ATOM   4866  N   ASN A 621     -15.598 -28.356 -60.664  1.00  0.54           N  
ATOM   4867  CA  ASN A 621     -14.858 -28.619 -61.894  1.00  0.55           C  
ATOM   4868  C   ASN A 621     -15.082 -30.045 -62.389  1.00  0.54           C  
ATOM   4869  CB  ASN A 621     -13.364 -28.357 -61.688  1.00  0.53           C  
ATOM   4870  O   ASN A 621     -14.133 -30.821 -62.512  1.00  0.52           O  
ATOM   4871  CG  ASN A 621     -13.062 -26.902 -61.388  1.00  0.52           C  
ATOM   4872  ND2 ASN A 621     -11.989 -26.661 -60.643  1.00  0.44           N  
ATOM   4873  OD1 ASN A 621     -13.788 -26.003 -61.820  1.00  0.50           O  
ATOM   4874  N   SER A 622     -16.392 -30.418 -62.336  1.00  0.56           N  
ATOM   4875  CA  SER A 622     -16.795 -31.796 -62.598  1.00  0.57           C  
ATOM   4876  C   SER A 622     -16.857 -32.079 -64.095  1.00  0.57           C  
ATOM   4877  CB  SER A 622     -18.153 -32.089 -61.959  1.00  0.51           C  
ATOM   4878  O   SER A 622     -16.976 -33.234 -64.510  1.00  0.53           O  
ATOM   4879  OG  SER A 622     -19.169 -31.298 -62.551  1.00  0.50           O  
ATOM   4880  N   ARG A 623     -16.616 -31.065 -65.140  1.00  0.53           N  
ATOM   4881  CA  ARG A 623     -16.904 -31.371 -66.537  1.00  0.52           C  
ATOM   4882  C   ARG A 623     -15.674 -31.938 -67.239  1.00  0.53           C  
ATOM   4883  CB  ARG A 623     -17.395 -30.121 -67.271  1.00  0.49           C  
ATOM   4884  O   ARG A 623     -15.779 -32.893 -68.011  1.00  0.51           O  
ATOM   4885  CG  ARG A 623     -18.286 -30.418 -68.466  1.00  0.46           C  
ATOM   4886  CD  ARG A 623     -18.797 -29.142 -69.121  1.00  0.48           C  
ATOM   4887  NE  ARG A 623     -19.687 -29.430 -70.242  1.00  0.43           N  
ATOM   4888  NH1 ARG A 623     -20.051 -27.216 -70.790  1.00  0.32           N  
ATOM   4889  NH2 ARG A 623     -21.055 -28.882 -72.003  1.00  0.27           N  
ATOM   4890  CZ  ARG A 623     -20.262 -28.509 -71.009  1.00  0.42           C  
ATOM   4891  N   SER A 624     -14.377 -31.599 -67.206  1.00  0.53           N  
ATOM   4892  CA  SER A 624     -13.126 -32.097 -67.769  1.00  0.54           C  
ATOM   4893  C   SER A 624     -11.921 -31.428 -67.115  1.00  0.53           C  
ATOM   4894  CB  SER A 624     -13.088 -31.868 -69.280  1.00  0.50           C  
ATOM   4895  O   SER A 624     -11.884 -30.203 -66.977  1.00  0.51           O  
ATOM   4896  OG  SER A 624     -11.775 -32.042 -69.783  1.00  0.49           O  
ATOM   4897  N   ARG A 625     -11.204 -32.105 -66.339  1.00  0.52           N  
ATOM   4898  CA  ARG A 625      -9.837 -31.819 -65.915  1.00  0.53           C  
ATOM   4899  C   ARG A 625      -8.851 -32.793 -66.551  1.00  0.52           C  
ATOM   4900  CB  ARG A 625      -9.723 -31.879 -64.390  1.00  0.51           C  
ATOM   4901  O   ARG A 625      -8.944 -34.004 -66.341  1.00  0.52           O  
ATOM   4902  CG  ARG A 625      -9.141 -30.621 -63.766  1.00  0.51           C  
ATOM   4903  CD  ARG A 625      -8.957 -30.772 -62.262  1.00  0.53           C  
ATOM   4904  NE  ARG A 625      -8.442 -29.546 -61.657  1.00  0.48           N  
ATOM   4905  NH1 ARG A 625      -8.113 -30.472 -59.566  1.00  0.35           N  
ATOM   4906  NH2 ARG A 625      -7.600 -28.270 -59.943  1.00  0.30           N  
ATOM   4907  CZ  ARG A 625      -8.053 -29.432 -60.390  1.00  0.43           C  
ATOM   4908  N   THR A 626      -8.149 -32.227 -67.864  1.00  0.62           N  
ATOM   4909  CA  THR A 626      -6.945 -32.898 -68.340  1.00  0.62           C  
ATOM   4910  C   THR A 626      -5.789 -32.691 -67.365  1.00  0.62           C  
ATOM   4911  CB  THR A 626      -6.539 -32.393 -69.737  1.00  0.58           C  
ATOM   4912  O   THR A 626      -5.472 -31.557 -67.002  1.00  0.59           O  
ATOM   4913  CG2 THR A 626      -5.441 -33.264 -70.339  1.00  0.52           C  
ATOM   4914  OG1 THR A 626      -7.683 -32.421 -70.600  1.00  0.57           O  
ATOM   4915  N   PHE A 627      -5.337 -33.680 -66.440  1.00  0.62           N  
ATOM   4916  CA  PHE A 627      -4.112 -33.818 -65.662  1.00  0.63           C  
ATOM   4917  C   PHE A 627      -2.979 -34.357 -66.528  1.00  0.62           C  
ATOM   4918  CB  PHE A 627      -4.338 -34.740 -64.460  1.00  0.60           C  
ATOM   4919  O   PHE A 627      -3.126 -35.394 -67.178  1.00  0.60           O  
ATOM   4920  CG  PHE A 627      -5.432 -34.276 -63.537  1.00  0.57           C  
ATOM   4921  CD1 PHE A 627      -5.185 -33.304 -62.575  1.00  0.52           C  
ATOM   4922  CD2 PHE A 627      -6.710 -34.813 -63.632  1.00  0.53           C  
ATOM   4923  CE1 PHE A 627      -6.196 -32.873 -61.720  1.00  0.50           C  
ATOM   4924  CE2 PHE A 627      -7.726 -34.387 -62.780  1.00  0.54           C  
ATOM   4925  CZ  PHE A 627      -7.466 -33.418 -61.825  1.00  0.46           C  
ATOM   4926  N   THR A 628      -1.982 -33.435 -67.200  1.00  0.56           N  
ATOM   4927  CA  THR A 628      -0.677 -33.918 -67.638  1.00  0.57           C  
ATOM   4928  C   THR A 628       0.196 -34.277 -66.439  1.00  0.56           C  
ATOM   4929  CB  THR A 628       0.044 -32.871 -68.506  1.00  0.52           C  
ATOM   4930  O   THR A 628       0.373 -33.466 -65.528  1.00  0.53           O  
ATOM   4931  CG2 THR A 628       1.126 -33.518 -69.364  1.00  0.48           C  
ATOM   4932  OG1 THR A 628      -0.910 -32.230 -69.363  1.00  0.50           O  
ATOM   4933  N   THR A 629       0.238 -35.550 -65.964  1.00  0.54           N  
ATOM   4934  CA  THR A 629       1.139 -36.206 -65.023  1.00  0.55           C  
ATOM   4935  C   THR A 629       2.560 -35.670 -65.173  1.00  0.54           C  
ATOM   4936  CB  THR A 629       1.140 -37.733 -65.221  1.00  0.51           C  
ATOM   4937  O   THR A 629       3.075 -35.563 -66.288  1.00  0.52           O  
ATOM   4938  CG2 THR A 629      -0.245 -38.320 -64.973  1.00  0.46           C
[truncated: 944,330 more chars]
