# Supplementary material for: DepoScope: Accurate phage depolymerase annotation and domain delineation using large language models
Source: PLoS Comput Biol. 2024 Aug 5;20(8):e1011831. doi: 10.1371/journal.pcbi.1011831 (PMC11326577; doi:10.1371/journal.pcbi.1011831)
Supplement: S1 Data — (ZIP) [file pcbi.1011831.s003.zip › FN_FP_deposcope_032024/False_negatives/HG799497.1__YP_009043178.pdb]

PARENT N/A
ATOM      1  N   MET A   1      -6.359 -22.924  41.344  1.00  0.24           N  
ATOM      2  CA  MET A   1      -6.162 -24.351  41.107  1.00  0.37           C  
ATOM      3  C   MET A   1      -5.442 -24.588  39.784  1.00  0.30           C  
ATOM      4  CB  MET A   1      -7.502 -25.088  41.113  1.00  0.30           C  
ATOM      5  O   MET A   1      -5.957 -24.239  38.720  1.00  0.30           O  
ATOM      6  CG  MET A   1      -7.548 -26.269  42.069  1.00  0.33           C  
ATOM      7  SD  MET A   1      -9.173 -27.121  42.055  1.00  0.17           S  
ATOM      8  CE  MET A   1      -9.349 -27.502  43.820  1.00  0.11           C  
ATOM      9  N   PHE A   2      -4.243 -24.639  39.904  1.00  0.26           N  
ATOM     10  CA  PHE A   2      -2.951 -24.052  39.566  1.00  0.31           C  
ATOM     11  C   PHE A   2      -2.215 -24.914  38.548  1.00  0.27           C  
ATOM     12  CB  PHE A   2      -2.094 -23.877  40.823  1.00  0.25           C  
ATOM     13  O   PHE A   2      -2.054 -26.120  38.748  1.00  0.27           O  
ATOM     14  CG  PHE A   2      -2.565 -22.772  41.730  1.00  0.28           C  
ATOM     15  CD1 PHE A   2      -2.238 -21.448  41.464  1.00  0.22           C  
ATOM     16  CD2 PHE A   2      -3.336 -23.058  42.850  1.00  0.24           C  
ATOM     17  CE1 PHE A   2      -2.673 -20.424  42.302  1.00  0.24           C  
ATOM     18  CE2 PHE A   2      -3.774 -22.040  43.691  1.00  0.28           C  
ATOM     19  CZ  PHE A   2      -3.441 -20.723  43.416  1.00  0.23           C  
ATOM     20  N   ALA A   3      -2.389 -24.470  36.941  1.00  0.27           N  
ATOM     21  CA  ALA A   3      -1.063 -24.358  36.339  1.00  0.36           C  
ATOM     22  C   ALA A   3      -0.008 -25.043  37.203  1.00  0.27           C  
ATOM     23  CB  ALA A   3      -0.699 -22.891  36.123  1.00  0.27           C  
ATOM     24  O   ALA A   3       0.343 -24.546  38.275  1.00  0.28           O  
ATOM     25  N   LYS A   4       0.171 -26.216  37.410  1.00  0.30           N  
ATOM     26  CA  LYS A   4       1.148 -27.178  36.911  1.00  0.33           C  
ATOM     27  C   LYS A   4       0.473 -28.267  36.081  1.00  0.30           C  
ATOM     28  CB  LYS A   4       1.923 -27.807  38.070  1.00  0.29           C  
ATOM     29  O   LYS A   4      -0.489 -28.892  36.533  1.00  0.30           O  
ATOM     30  CG  LYS A   4       3.317 -27.230  38.268  1.00  0.30           C  
ATOM     31  CD  LYS A   4       4.053 -27.925  39.406  1.00  0.35           C  
ATOM     32  CE  LYS A   4       5.445 -27.342  39.610  1.00  0.28           C  
ATOM     33  NZ  LYS A   4       6.166 -28.012  40.734  1.00  0.29           N  
ATOM     34  N   GLU A   5       0.565 -27.958  34.594  1.00  0.33           N  
ATOM     35  CA  GLU A   5       0.602 -29.094  33.678  1.00  0.39           C  
ATOM     36  C   GLU A   5       0.215 -30.388  34.388  1.00  0.34           C  
ATOM     37  CB  GLU A   5       1.992 -29.233  33.051  1.00  0.32           C  
ATOM     38  O   GLU A   5       0.958 -30.881  35.240  1.00  0.32           O  
ATOM     39  CG  GLU A   5       2.310 -28.163  32.017  1.00  0.32           C  
ATOM     40  CD  GLU A   5       3.669 -28.348  31.360  1.00  0.38           C  
ATOM     41  OE1 GLU A   5       4.409 -29.280  31.749  1.00  0.42           O  
ATOM     42  OE2 GLU A   5       3.996 -27.554  30.450  1.00  0.36           O  
ATOM     43  N   ARG A   6      -1.119 -30.580  34.933  1.00  0.34           N  
ATOM     44  CA  ARG A   6      -1.614 -31.922  35.220  1.00  0.39           C  
ATOM     45  C   ARG A   6      -1.315 -32.874  34.067  1.00  0.35           C  
ATOM     46  CB  ARG A   6      -3.118 -31.893  35.499  1.00  0.32           C  
ATOM     47  O   ARG A   6      -1.928 -32.779  33.002  1.00  0.33           O  
ATOM     48  CG  ARG A   6      -3.494 -31.158  36.776  1.00  0.33           C  
ATOM     49  CD  ARG A   6      -4.955 -31.376  37.144  1.00  0.39           C  
ATOM     50  NE  ARG A   6      -5.331 -30.615  38.332  1.00  0.34           N  
ATOM     51  NH1 ARG A   6      -7.496 -31.419  38.414  1.00  0.28           N  
ATOM     52  NH2 ARG A   6      -6.765 -29.919  39.986  1.00  0.23           N  
ATOM     53  CZ  ARG A   6      -6.530 -30.653  38.908  1.00  0.28           C  
ATOM     54  N   THR A   7       0.025 -33.216  33.752  1.00  0.44           N  
ATOM     55  CA  THR A   7       0.391 -34.416  33.008  1.00  0.50           C  
ATOM     56  C   THR A   7      -0.572 -35.559  33.318  1.00  0.46           C  
ATOM     57  CB  THR A   7       1.832 -34.854  33.328  1.00  0.43           C  
ATOM     58  O   THR A   7      -0.725 -35.951  34.477  1.00  0.42           O  
ATOM     59  CG2 THR A   7       2.584 -35.241  32.059  1.00  0.38           C  
ATOM     60  OG1 THR A   7       2.522 -33.774  33.969  1.00  0.37           O  
ATOM     61  N   LEU A   8      -1.661 -35.719  32.599  1.00  0.50           N  
ATOM     62  CA  LEU A   8      -2.601 -36.821  32.424  1.00  0.56           C  
ATOM     63  C   LEU A   8      -1.879 -38.086  31.973  1.00  0.52           C  
ATOM     64  CB  LEU A   8      -3.683 -36.447  31.408  1.00  0.48           C  
ATOM     65  O   LEU A   8      -1.135 -38.064  30.990  1.00  0.49           O  
ATOM     66  CG  LEU A   8      -5.051 -36.071  31.980  1.00  0.47           C  
ATOM     67  CD1 LEU A   8      -5.540 -34.762  31.369  1.00  0.41           C  
ATOM     68  CD2 LEU A   8      -6.058 -37.189  31.738  1.00  0.42           C  
ATOM     69  N   ALA A   9      -1.593 -39.030  32.885  1.00  0.56           N  
ATOM     70  CA  ALA A   9      -1.340 -40.434  32.569  1.00  0.55           C  
ATOM     71  C   ALA A   9      -2.644 -41.222  32.487  1.00  0.56           C  
ATOM     72  CB  ALA A   9      -0.411 -41.054  33.610  1.00  0.52           C  
ATOM     73  O   ALA A   9      -3.560 -41.002  33.283  1.00  0.54           O  
ATOM     74  N   ILE A  10      -3.078 -41.590  31.341  1.00  0.55           N  
ATOM     75  CA  ILE A  10      -4.051 -42.660  31.153  1.00  0.59           C  
ATOM     76  C   ILE A  10      -3.336 -44.008  31.117  1.00  0.56           C  
ATOM     77  CB  ILE A  10      -4.874 -42.454  29.862  1.00  0.52           C  
ATOM     78  O   ILE A  10      -2.307 -44.154  30.453  1.00  0.54           O  
ATOM     79  CG1 ILE A  10      -5.919 -41.351  30.064  1.00  0.45           C  
ATOM     80  CG2 ILE A  10      -5.539 -43.765  29.431  1.00  0.45           C  
ATOM     81  CD1 ILE A  10      -6.749 -41.049  28.824  1.00  0.44           C  
ATOM     82  N   ARG A  11      -3.614 -44.724  32.133  1.00  0.61           N  
ATOM     83  CA  ARG A  11      -3.340 -46.157  32.122  1.00  0.62           C  
ATOM     84  C   ARG A  11      -4.513 -46.934  31.534  1.00  0.61           C  
ATOM     85  CB  ARG A  11      -3.035 -46.658  33.536  1.00  0.59           C  
ATOM     86  O   ARG A  11      -5.618 -46.906  32.079  1.00  0.61           O  
ATOM     87  CG  ARG A  11      -2.499 -48.079  33.584  1.00  0.56           C  
ATOM     88  CD  ARG A  11      -2.082 -48.477  34.993  1.00  0.56           C  
ATOM     89  NE  ARG A  11      -3.220 -48.942  35.781  1.00  0.49           N  
ATOM     90  NH1 ARG A  11      -1.949 -49.670  37.568  1.00  0.37           N  
ATOM     91  NH2 ARG A  11      -4.231 -49.884  37.615  1.00  0.31           N  
ATOM     92  CZ  ARG A  11      -3.131 -49.498  36.986  1.00  0.46           C  
ATOM     93  N   VAL A  12      -4.397 -47.220  30.203  1.00  0.58           N  
ATOM     94  CA  VAL A  12      -5.209 -48.221  29.519  1.00  0.62           C  
ATOM     95  C   VAL A  12      -4.483 -49.565  29.520  1.00  0.58           C  
ATOM     96  CB  VAL A  12      -5.536 -47.793  28.071  1.00  0.56           C  
ATOM     97  O   VAL A  12      -3.468 -49.730  28.838  1.00  0.55           O  
ATOM     98  CG1 VAL A  12      -6.477 -48.799  27.410  1.00  0.49           C  
ATOM     99  CG2 VAL A  12      -6.148 -46.394  28.054  1.00  0.49           C  
ATOM    100  N   GLY A  13      -4.836 -50.293  30.498  1.00  0.59           N  
ATOM    101  CA  GLY A  13      -4.061 -51.471  30.853  1.00  0.59           C  
ATOM    102  C   GLY A  13      -2.637 -51.146  31.264  1.00  0.58           C  
ATOM    103  O   GLY A  13      -2.403 -50.195  32.012  1.00  0.55           O  
ATOM    104  N   ASP A  14      -1.589 -52.163  30.956  1.00  0.55           N  
ATOM    105  CA  ASP A  14      -0.142 -52.046  31.112  1.00  0.56           C  
ATOM    106  C   ASP A  14       0.427 -50.982  30.176  1.00  0.55           C  
ATOM    107  CB  ASP A  14       0.537 -53.392  30.853  1.00  0.53           C  
ATOM    108  O   ASP A  14       1.638 -50.755  30.149  1.00  0.53           O  
ATOM    109  CG  ASP A  14       0.119 -54.467  31.841  1.00  0.51           C  
ATOM    110  OD1 ASP A  14      -0.139 -54.144  33.020  1.00  0.53           O  
ATOM    111  OD2 ASP A  14       0.051 -55.648  31.437  1.00  0.60           O  
ATOM    112  N   TYR A  15      -0.515 -50.155  29.335  1.00  0.46           N  
ATOM    113  CA  TYR A  15      -0.091 -48.994  28.560  1.00  0.50           C  
ATOM    114  C   TYR A  15      -0.452 -47.698  29.276  1.00  0.47           C  
ATOM    115  CB  TYR A  15      -0.729 -49.016  27.168  1.00  0.43           C  
ATOM    116  O   TYR A  15      -1.615 -47.288  29.283  1.00  0.44           O  
ATOM    117  CG  TYR A  15       0.110 -48.348  26.105  1.00  0.41           C  
ATOM    118  CD1 TYR A  15      -0.121 -47.025  25.736  1.00  0.35           C  
ATOM    119  CD2 TYR A  15       1.136 -49.039  25.468  1.00  0.36           C  
ATOM    120  CE1 TYR A  15       0.648 -46.406  24.757  1.00  0.37           C  
ATOM    121  CE2 TYR A  15       1.912 -48.430  24.487  1.00  0.41           C  
ATOM    122  OH  TYR A  15       2.426 -46.508  23.169  1.00  0.31           O  
ATOM    123  CZ  TYR A  15       1.661 -47.115  24.139  1.00  0.32           C  
ATOM    124  N   ALA A  16       0.364 -47.397  30.263  1.00  0.54           N  
ATOM    125  CA  ALA A  16       0.408 -46.050  30.828  1.00  0.54           C  
ATOM    126  C   ALA A  16       1.186 -45.101  29.921  1.00  0.54           C  
ATOM    127  CB  ALA A  16       1.030 -46.079  32.222  1.00  0.51           C  
ATOM    128  O   ALA A  16       2.374 -45.311  29.666  1.00  0.52           O  
ATOM    129  N   SER A  17       0.558 -44.520  28.895  1.00  0.60           N  
ATOM    130  CA  SER A  17       1.089 -43.521  27.973  1.00  0.61           C  
ATOM    131  C   SER A  17       0.728 -42.109  28.419  1.00  0.61           C  
ATOM    132  CB  SER A  17       0.566 -43.767  26.557  1.00  0.57           C  
ATOM    133  O   SER A  17      -0.379 -41.870  28.906  1.00  0.59           O  
ATOM    134  OG  SER A  17       1.056 -42.784  25.662  1.00  0.58           O  
ATOM    135  N   ARG A  18       1.677 -41.133  28.587  1.00  0.61           N  
ATOM    136  CA  ARG A  18       1.601 -39.676  28.597  1.00  0.60           C  
ATOM    137  C   ARG A  18       1.303 -39.133  27.203  1.00  0.60           C  
ATOM    138  CB  ARG A  18       2.904 -39.073  29.127  1.00  0.58           C  
ATOM    139  O   ARG A  18       1.035 -37.941  27.040  1.00  0.58           O  
ATOM    140  CG  ARG A  18       3.208 -39.438  30.571  1.00  0.55           C  
ATOM    141  CD  ARG A  18       4.475 -38.756  31.070  1.00  0.55           C  
ATOM    142  NE  ARG A  18       4.811 -39.171  32.429  1.00  0.47           N  
ATOM    143  NH1 ARG A  18       6.697 -37.847  32.588  1.00  0.34           N  
ATOM    144  NH2 ARG A  18       6.072 -39.175  34.349  1.00  0.28           N  
ATOM    145  CZ  ARG A  18       5.859 -38.730  33.119  1.00  0.45           C  
ATOM    146  N   ASP A  19       1.228 -40.130  26.021  1.00  0.57           N  
ATOM    147  CA  ASP A  19       0.991 -39.759  24.629  1.00  0.59           C  
ATOM    148  C   ASP A  19      -0.494 -39.847  24.283  1.00  0.58           C  
ATOM    149  CB  ASP A  19       1.804 -40.653  23.690  1.00  0.55           C  
ATOM    150  O   ASP A  19      -0.895 -40.663  23.450  1.00  0.55           O  
ATOM    151  CG  ASP A  19       3.302 -40.445  23.824  1.00  0.52           C  
ATOM    152  OD1 ASP A  19       3.731 -39.350  24.248  1.00  0.52           O  
ATOM    153  OD2 ASP A  19       4.061 -41.384  23.500  1.00  0.59           O  
ATOM    154  N   ILE A  20      -1.404 -39.179  25.290  1.00  0.62           N  
ATOM    155  CA  ILE A  20      -2.830 -38.982  25.057  1.00  0.64           C  
ATOM    156  C   ILE A  20      -3.074 -37.577  24.509  1.00  0.62           C  
ATOM    157  CB  ILE A  20      -3.650 -39.204  26.347  1.00  0.59           C  
ATOM    158  O   ILE A  20      -2.675 -36.586  25.124  1.00  0.59           O  
ATOM    159  CG1 ILE A  20      -3.379 -40.601  26.918  1.00  0.51           C  
ATOM    160  CG2 ILE A  20      -5.144 -39.001  26.080  1.00  0.52           C  
ATOM    161  CD1 ILE A  20      -3.945 -40.819  28.315  1.00  0.49           C  
ATOM    162  N   LYS A  21      -3.444 -37.541  23.223  1.00  0.64           N  
ATOM    163  CA  LYS A  21      -4.008 -36.340  22.615  1.00  0.64           C  
ATOM    164  C   LYS A  21      -5.366 -36.001  23.224  1.00  0.64           C  
ATOM    165  CB  LYS A  21      -4.142 -36.516  21.102  1.00  0.61           C  
ATOM    166  O   LYS A  21      -5.627 -34.847  23.568  1.00  0.63           O  
ATOM    167  CG  LYS A  21      -4.549 -35.248  20.365  1.00  0.57           C  
ATOM    168  CD  LYS A  21      -4.622 -35.476  18.860  1.00  0.58           C  
ATOM    169  CE  LYS A  21      -5.106 -34.231  18.129  1.00  0.46           C  
ATOM    170  NZ  LYS A  21      -5.135 -34.434  16.649  1.00  0.42           N  
ATOM    171  N   GLU A  22      -6.220 -36.680  23.545  1.00  0.62           N  
ATOM    172  CA  GLU A  22      -7.597 -36.453  23.973  1.00  0.63           C  
ATOM    173  C   GLU A  22      -8.240 -37.745  24.469  1.00  0.62           C  
ATOM    174  CB  GLU A  22      -8.424 -35.858  22.831  1.00  0.59           C  
ATOM    175  O   GLU A  22      -8.074 -38.802  23.858  1.00  0.61           O  
ATOM    176  CG  GLU A  22      -9.837 -35.464  23.236  1.00  0.56           C  
ATOM    177  CD  GLU A  22     -10.622 -34.807  22.112  1.00  0.57           C  
ATOM    178  OE1 GLU A  22     -10.028 -34.509  21.050  1.00  0.56           O  
ATOM    179  OE2 GLU A  22     -11.840 -34.586  22.295  1.00  0.50           O  
ATOM    180  N   ALA A  23      -8.601 -37.855  25.752  1.00  0.65           N  
ATOM    181  CA  ALA A  23      -9.481 -38.867  26.332  1.00  0.66           C  
ATOM    182  C   ALA A  23     -10.798 -38.249  26.793  1.00  0.65           C  
ATOM    183  CB  ALA A  23      -8.788 -39.568  27.498  1.00  0.61           C  
ATOM    184  O   ALA A  23     -10.810 -37.377  27.664  1.00  0.63           O  
ATOM    185  N   SER A  24     -11.887 -38.380  26.080  1.00  0.66           N  
ATOM    186  CA  SER A  24     -13.257 -37.964  26.364  1.00  0.69           C  
ATOM    187  C   SER A  24     -14.127 -39.155  26.753  1.00  0.67           C  
ATOM    188  CB  SER A  24     -13.864 -37.254  25.153  1.00  0.64           C  
ATOM    189  O   SER A  24     -14.026 -40.227  26.152  1.00  0.66           O  
ATOM    190  OG  SER A  24     -14.011 -38.150  24.065  1.00  0.60           O  
ATOM    191  N   PHE A  25     -14.783 -39.184  27.925  1.00  0.71           N  
ATOM    192  CA  PHE A  25     -15.703 -40.174  28.472  1.00  0.71           C  
ATOM    193  C   PHE A  25     -17.063 -39.548  28.758  1.00  0.70           C  
ATOM    194  CB  PHE A  25     -15.131 -40.794  29.750  1.00  0.67           C  
ATOM    195  O   PHE A  25     -17.147 -38.496  29.396  1.00  0.68           O  
ATOM    196  CG  PHE A  25     -13.825 -41.513  29.544  1.00  0.63           C  
ATOM    197  CD1 PHE A  25     -13.804 -42.854  29.180  1.00  0.59           C  
ATOM    198  CD2 PHE A  25     -12.618 -40.848  29.715  1.00  0.61           C  
ATOM    199  CE1 PHE A  25     -12.597 -43.522  28.988  1.00  0.58           C  
ATOM    200  CE2 PHE A  25     -11.408 -41.508  29.525  1.00  0.61           C  
ATOM    201  CZ  PHE A  25     -11.399 -42.846  29.163  1.00  0.51           C  
ATOM    202  N   GLU A  26     -18.159 -39.914  28.128  1.00  0.66           N  
ATOM    203  CA  GLU A  26     -19.553 -39.494  28.236  1.00  0.67           C  
ATOM    204  C   GLU A  26     -20.406 -40.576  28.892  1.00  0.66           C  
ATOM    205  CB  GLU A  26     -20.117 -39.144  26.856  1.00  0.64           C  
ATOM    206  O   GLU A  26     -20.468 -41.706  28.404  1.00  0.64           O  
ATOM    207  CG  GLU A  26     -19.573 -37.844  26.281  1.00  0.60           C  
ATOM    208  CD  GLU A  26     -20.177 -37.485  24.933  1.00  0.59           C  
ATOM    209  OE1 GLU A  26     -21.024 -38.254  24.423  1.00  0.57           O  
ATOM    210  OE2 GLU A  26     -19.800 -36.427  24.382  1.00  0.53           O  
ATOM    211  N   TYR A  27     -20.911 -40.340  30.318  1.00  0.68           N  
ATOM    212  CA  TYR A  27     -21.883 -41.079  31.116  1.00  0.69           C  
ATOM    213  C   TYR A  27     -23.234 -40.374  31.121  1.00  0.67           C  
ATOM    214  CB  TYR A  27     -21.380 -41.251  32.553  1.00  0.64           C  
ATOM    215  O   TYR A  27     -23.330 -39.204  31.498  1.00  0.62           O  
ATOM    216  CG  TYR A  27     -20.049 -41.958  32.649  1.00  0.59           C  
ATOM    217  CD1 TYR A  27     -19.981 -43.348  32.722  1.00  0.53           C  
ATOM    218  CD2 TYR A  27     -18.859 -41.239  32.669  1.00  0.54           C  
ATOM    219  CE1 TYR A  27     -18.758 -44.004  32.813  1.00  0.49           C  
ATOM    220  CE2 TYR A  27     -17.630 -41.884  32.759  1.00  0.54           C  
ATOM    221  OH  TYR A  27     -16.376 -43.909  32.920  1.00  0.36           O  
ATOM    222  CZ  TYR A  27     -17.590 -43.265  32.830  1.00  0.47           C  
ATOM    223  N   GLY A  28     -24.362 -40.907  30.740  1.00  0.56           N  
ATOM    224  CA  GLY A  28     -25.599 -40.204  31.037  1.00  0.55           C  
ATOM    225  C   GLY A  28     -26.839 -41.022  30.731  1.00  0.56           C  
ATOM    226  O   GLY A  28     -26.792 -41.952  29.923  1.00  0.52           O  
ATOM    227  N   TYR A  29     -27.906 -40.870  31.566  1.00  0.45           N  
ATOM    228  CA  TYR A  29     -29.300 -41.274  31.424  1.00  0.50           C  
ATOM    229  C   TYR A  29     -29.882 -40.773  30.107  1.00  0.46           C  
ATOM    230  CB  TYR A  29     -30.134 -40.748  32.596  1.00  0.41           C  
ATOM    231  O   TYR A  29     -30.984 -41.166  29.718  1.00  0.41           O  
ATOM    232  CG  TYR A  29     -29.865 -41.460  33.900  1.00  0.37           C  
ATOM    233  CD1 TYR A  29     -30.479 -42.676  34.191  1.00  0.31           C  
ATOM    234  CD2 TYR A  29     -28.998 -40.918  34.842  1.00  0.33           C  
ATOM    235  CE1 TYR A  29     -30.235 -43.335  35.392  1.00  0.32           C  
ATOM    236  CE2 TYR A  29     -28.747 -41.568  36.046  1.00  0.39           C  
ATOM    237  OH  TYR A  29     -29.124 -43.422  37.502  1.00  0.22           O  
ATOM    238  CZ  TYR A  29     -29.369 -42.774  36.311  1.00  0.28           C  
ATOM    239  N   ILE A  30     -29.338 -39.964  29.424  1.00  0.46           N  
ATOM    240  CA  ILE A  30     -29.814 -39.294  28.219  1.00  0.47           C  
ATOM    241  C   ILE A  30     -28.788 -39.456  27.100  1.00  0.46           C  
ATOM    242  CB  ILE A  30     -30.093 -37.796  28.477  1.00  0.42           C  
ATOM    243  O   ILE A  30     -27.659 -38.971  27.209  1.00  0.43           O  
ATOM    244  CG1 ILE A  30     -31.037 -37.628  29.673  1.00  0.35           C  
ATOM    245  CG2 ILE A  30     -30.672 -37.131  27.225  1.00  0.37           C  
ATOM    246  CD1 ILE A  30     -31.226 -36.183  30.115  1.00  0.33           C  
ATOM    247  N   LYS A  31     -28.939 -40.635  26.408  1.00  0.43           N  
ATOM    248  CA  LYS A  31     -28.563 -40.446  25.010  1.00  0.41           C  
ATOM    249  C   LYS A  31     -29.638 -39.673  24.252  1.00  0.43           C  
ATOM    250  CB  LYS A  31     -28.312 -41.794  24.334  1.00  0.40           C  
ATOM    251  O   LYS A  31     -30.748 -40.173  24.055  1.00  0.41           O  
ATOM    252  CG  LYS A  31     -27.157 -41.784  23.343  1.00  0.37           C  
ATOM    253  CD  LYS A  31     -26.957 -43.152  22.703  1.00  0.41           C  
ATOM    254  CE  LYS A  31     -25.834 -43.131  21.676  1.00  0.31           C  
ATOM    255  NZ  LYS A  31     -25.624 -44.474  21.057  1.00  0.30           N  
ATOM    256  N   GLY A  32     -29.555 -38.317  24.090  1.00  0.41           N  
ATOM    257  CA  GLY A  32     -30.417 -37.346  23.435  1.00  0.41           C  
ATOM    258  C   GLY A  32     -31.282 -36.564  24.407  1.00  0.41           C  
ATOM    259  O   GLY A  32     -31.053 -36.601  25.617  1.00  0.39           O  
ATOM    260  N   ASP A  33     -31.970 -35.841  23.888  1.00  0.29           N  
ATOM    261  CA  ASP A  33     -32.785 -34.711  24.322  1.00  0.37           C  
ATOM    262  C   ASP A  33     -34.025 -35.185  25.077  1.00  0.30           C  
ATOM    263  CB  ASP A  33     -33.195 -33.853  23.123  1.00  0.29           C  
ATOM    264  O   ASP A  33     -34.856 -34.372  25.489  1.00  0.28           O  
ATOM    265  CG  ASP A  33     -32.008 -33.347  22.322  1.00  0.31           C  
ATOM    266  OD1 ASP A  33     -30.880 -33.310  22.860  1.00  0.29           O  
ATOM    267  OD2 ASP A  33     -32.202 -32.980  21.143  1.00  0.18           O  
ATOM    268  N   THR A  34     -34.407 -36.205  25.494  1.00  0.43           N  
ATOM    269  CA  THR A  34     -35.612 -36.595  26.219  1.00  0.45           C  
ATOM    270  C   THR A  34     -35.291 -37.649  27.275  1.00  0.44           C  
ATOM    271  CB  THR A  34     -36.689 -37.136  25.261  1.00  0.40           C  
ATOM    272  O   THR A  34     -34.754 -38.712  26.956  1.00  0.41           O  
ATOM    273  CG2 THR A  34     -38.023 -36.427  25.477  1.00  0.36           C  
ATOM    274  OG1 THR A  34     -36.265 -36.929  23.908  1.00  0.31           O  
ATOM    275  N   TYR A  35     -35.221 -37.235  28.753  1.00  0.49           N  
ATOM    276  CA  TYR A  35     -35.308 -38.191  29.852  1.00  0.51           C  
ATOM    277  C   TYR A  35     -36.480 -39.144  29.654  1.00  0.49           C  
ATOM    278  CB  TYR A  35     -35.449 -37.460  31.190  1.00  0.44           C  
ATOM    279  O   TYR A  35     -37.641 -38.729  29.703  1.00  0.45           O  
ATOM    280  CG  TYR A  35     -35.594 -38.385  32.374  1.00  0.40           C  
ATOM    281  CD1 TYR A  35     -34.496 -39.071  32.886  1.00  0.33           C  
ATOM    282  CD2 TYR A  35     -36.831 -38.575  32.982  1.00  0.35           C  
ATOM    283  CE1 TYR A  35     -34.626 -39.926  33.976  1.00  0.36           C  
ATOM    284  CE2 TYR A  35     -36.972 -39.427  34.073  1.00  0.42           C  
ATOM    285  OH  TYR A  35     -36.000 -40.942  35.640  1.00  0.30           O  
ATOM    286  CZ  TYR A  35     -35.866 -40.097  34.561  1.00  0.31           C  
ATOM    287  N   LYS A  36     -36.361 -40.117  28.983  1.00  0.53           N  
ATOM    288  CA  LYS A  36     -37.242 -41.281  29.030  1.00  0.54           C  
ATOM    289  C   LYS A  36     -36.933 -42.155  30.242  1.00  0.53           C  
ATOM    290  CB  LYS A  36     -37.117 -42.101  27.746  1.00  0.50           C  
ATOM    291  O   LYS A  36     -35.921 -42.859  30.264  1.00  0.51           O  
ATOM    292  CG  LYS A  36     -37.735 -41.437  26.524  1.00  0.48           C  
ATOM    293  CD  LYS A  36     -37.685 -42.350  25.306  1.00  0.50           C  
ATOM    294  CE  LYS A  36     -38.258 -41.668  24.071  1.00  0.40           C  
ATOM    295  NZ  LYS A  36     -38.186 -42.550  22.867  1.00  0.36           N  
ATOM    296  N   PRO A  37     -37.447 -41.656  31.490  1.00  0.59           N  
ATOM    297  CA  PRO A  37     -37.342 -42.676  32.537  1.00  0.60           C  
ATOM    298  C   PRO A  37     -37.470 -44.096  31.992  1.00  0.59           C  
ATOM    299  CB  PRO A  37     -38.508 -42.342  33.472  1.00  0.56           C  
ATOM    300  O   PRO A  37     -38.359 -44.373  31.181  1.00  0.56           O  
ATOM    301  CG  PRO A  37     -39.203 -41.191  32.820  1.00  0.53           C  
ATOM    302  CD  PRO A  37     -38.495 -40.871  31.535  1.00  0.54           C  
ATOM    303  N   GLY A  38     -36.412 -44.876  32.072  1.00  0.56           N  
ATOM    304  CA  GLY A  38     -36.363 -46.288  31.727  1.00  0.55           C  
ATOM    305  C   GLY A  38     -35.505 -46.576  30.510  1.00  0.56           C  
ATOM    306  O   GLY A  38     -35.617 -47.643  29.904  1.00  0.53           O  
ATOM    307  N   GLY A  39     -34.522 -45.509  30.128  1.00  0.51           N  
ATOM    308  CA  GLY A  39     -33.603 -45.721  29.021  1.00  0.50           C  
ATOM    309  C   GLY A  39     -32.263 -46.283  29.457  1.00  0.51           C  
ATOM    310  O   GLY A  39     -31.768 -45.954  30.537  1.00  0.49           O  
ATOM    311  N   THR A  40     -31.985 -47.404  29.012  1.00  0.55           N  
ATOM    312  CA  THR A  40     -30.662 -48.016  28.965  1.00  0.55           C  
ATOM    313  C   THR A  40     -29.702 -47.168  28.135  1.00  0.55           C  
ATOM    314  CB  THR A  40     -30.727 -49.441  28.383  1.00  0.50           C  
ATOM    315  O   THR A  40     -29.933 -46.945  26.945  1.00  0.51           O  
ATOM    316  CG2 THR A  40     -31.548 -50.364  29.277  1.00  0.42           C  
ATOM    317  OG1 THR A  40     -31.329 -49.393  27.083  1.00  0.52           O  
ATOM    318  N   CYS A  41     -28.679 -46.432  28.664  1.00  0.36           N  
ATOM    319  CA  CYS A  41     -27.624 -45.607  28.088  1.00  0.52           C  
ATOM    320  C   CYS A  41     -26.255 -46.242  28.304  1.00  0.40           C  
ATOM    321  CB  CYS A  41     -27.647 -44.205  28.698  1.00  0.43           C  
ATOM    322  O   CYS A  41     -25.877 -46.542  29.438  1.00  0.37           O  
ATOM    323  SG  CYS A  41     -28.896 -43.118  27.977  1.00  0.28           S  
ATOM    324  N   ALA A  42     -25.577 -46.650  27.191  1.00  0.59           N  
ATOM    325  CA  ALA A  42     -24.180 -47.072  27.127  1.00  0.59           C  
ATOM    326  C   ALA A  42     -23.240 -45.894  27.365  1.00  0.59           C  
ATOM    327  CB  ALA A  42     -23.882 -47.724  25.779  1.00  0.53           C  
ATOM    328  O   ALA A  42     -23.397 -44.833  26.755  1.00  0.56           O  
ATOM    329  N   GLY A  43     -22.426 -45.876  28.347  1.00  0.65           N  
ATOM    330  CA  GLY A  43     -21.234 -45.055  28.490  1.00  0.65           C  
ATOM    331  C   GLY A  43     -20.217 -45.283  27.387  1.00  0.65           C  
ATOM    332  O   GLY A  43     -19.968 -46.423  26.991  1.00  0.64           O  
ATOM    333  N   SER A  44     -20.001 -44.247  26.595  1.00  0.70           N  
ATOM    334  CA  SER A  44     -19.008 -44.237  25.525  1.00  0.70           C  
ATOM    335  C   SER A  44     -17.802 -43.380  25.898  1.00  0.70           C  
ATOM    336  CB  SER A  44     -19.626 -43.723  24.224  1.00  0.67           C  
ATOM    337  O   SER A  44     -17.932 -42.407  26.644  1.00  0.67           O  
ATOM    338  OG  SER A  44     -20.067 -42.384  24.371  1.00  0.65           O  
ATOM    339  N   GLY A  45     -16.493 -43.793  25.695  1.00  0.76           N  
ATOM    340  CA  GLY A  45     -15.207 -43.130  25.845  1.00  0.76           C  
ATOM    341  C   GLY A  45     -14.363 -43.174  24.585  1.00  0.75           C  
ATOM    342  O   GLY A  45     -14.496 -44.093  23.774  1.00  0.73           O  
ATOM    343  N   LYS A  46     -13.824 -42.170  24.192  1.00  0.72           N  
ATOM    344  CA  LYS A  46     -12.856 -42.048  23.105  1.00  0.73           C  
ATOM    345  C   LYS A  46     -11.495 -41.600  23.629  1.00  0.72           C  
ATOM    346  CB  LYS A  46     -13.359 -41.067  22.046  1.00  0.69           C  
ATOM    347  O   LYS A  46     -11.386 -40.555  24.275  1.00  0.69           O  
ATOM    348  CG  LYS A  46     -12.501 -41.017  20.791  1.00  0.64           C  
ATOM    349  CD  LYS A  46     -13.120 -40.122  19.725  1.00  0.64           C  
ATOM    350  CE  LYS A  46     -12.280 -40.101  18.455  1.00  0.57           C  
ATOM    351  NZ  LYS A  46     -12.955 -39.346  17.357  1.00  0.49           N  
ATOM    352  N   ILE A  47     -10.429 -42.355  23.536  1.00  0.73           N  
ATOM    353  CA  ILE A  47      -9.044 -42.075  23.901  1.00  0.74           C  
ATOM    354  C   ILE A  47      -8.182 -42.012  22.642  1.00  0.73           C  
ATOM    355  CB  ILE A  47      -8.491 -43.136  24.878  1.00  0.71           C  
ATOM    356  O   ILE A  47      -8.135 -42.969  21.866  1.00  0.70           O  
ATOM    357  CG1 ILE A  47      -9.411 -43.272  26.096  1.00  0.66           C  
ATOM    358  CG2 ILE A  47      -7.063 -42.784  25.306  1.00  0.65           C  
ATOM    359  CD1 ILE A  47      -9.048 -44.425  27.021  1.00  0.64           C  
ATOM    360  N   THR A  48      -7.717 -40.798  22.167  1.00  0.70           N  
ATOM    361  CA  THR A  48      -6.799 -40.590  21.053  1.00  0.71           C  
ATOM    362  C   THR A  48      -5.361 -40.471  21.551  1.00  0.70           C  
ATOM    363  CB  THR A  48      -7.172 -39.331  20.249  1.00  0.68           C  
ATOM    364  O   THR A  48      -5.046 -39.585  22.347  1.00  0.67           O  
ATOM    365  CG2 THR A  48      -6.282 -39.180  19.019  1.00  0.61           C  
ATOM    366  OG1 THR A  48      -8.538 -39.428  19.827  1.00  0.68           O  
ATOM    367  N   PHE A  49      -4.416 -41.370  21.301  1.00  0.76           N  
ATOM    368  CA  PHE A  49      -2.987 -41.442  21.583  1.00  0.77           C  
ATOM    369  C   PHE A  49      -2.182 -40.775  20.474  1.00  0.76           C  
ATOM    370  CB  PHE A  49      -2.544 -42.899  21.750  1.00  0.74           C  
ATOM    371  O   PHE A  49      -2.562 -40.835  19.302  1.00  0.73           O  
ATOM    372  CG  PHE A  49      -3.217 -43.611  22.892  1.00  0.71           C  
ATOM    373  CD1 PHE A  49      -2.727 -43.496  24.187  1.00  0.69           C  
ATOM    374  CD2 PHE A  49      -4.342 -44.395  22.670  1.00  0.70           C  
ATOM    375  CE1 PHE A  49      -3.348 -44.154  25.246  1.00  0.68           C  
ATOM    376  CE2 PHE A  49      -4.968 -45.056  23.724  1.00  0.68           C  
ATOM    377  CZ  PHE A  49      -4.469 -44.935  25.011  1.00  0.63           C  
ATOM    378  N   THR A  50      -1.125 -39.863  20.685  1.00  0.65           N  
ATOM    379  CA  THR A  50      -0.201 -39.245  19.740  1.00  0.66           C  
ATOM    380  C   THR A  50       0.841 -40.253  19.266  1.00  0.64           C  
ATOM    381  CB  THR A  50       0.505 -38.027  20.364  1.00  0.62           C  
ATOM    382  O   THR A  50       1.857 -39.874  18.678  1.00  0.61           O  
ATOM    383  CG2 THR A  50      -0.477 -36.886  20.606  1.00  0.55           C  
ATOM    384  OG1 THR A  50       1.092 -38.411  21.614  1.00  0.64           O  
ATOM    385  N   SER A  51       0.789 -41.694  19.444  1.00  0.64           N  
ATOM    386  CA  SER A  51       1.571 -42.803  18.909  1.00  0.66           C  
ATOM    387  C   SER A  51       0.680 -43.815  18.196  1.00  0.65           C  
ATOM    388  CB  SER A  51       2.353 -43.496  20.025  1.00  0.62           C  
ATOM    389  O   SER A  51      -0.517 -43.902  18.477  1.00  0.64           O  
ATOM    390  OG  SER A  51       1.482 -43.923  21.059  1.00  0.61           O  
ATOM    391  N   ILE A  52       1.097 -44.228  17.029  1.00  0.52           N  
ATOM    392  CA  ILE A  52       0.493 -45.413  16.431  1.00  0.54           C  
ATOM    393  C   ILE A  52       0.617 -46.595  17.390  1.00  0.51           C  
ATOM    394  CB  ILE A  52       1.144 -45.755  15.072  1.00  0.48           C  
ATOM    395  O   ILE A  52       1.724 -47.050  17.685  1.00  0.50           O  
ATOM    396  CG1 ILE A  52       0.952 -44.599  14.083  1.00  0.39           C  
ATOM    397  CG2 ILE A  52       0.569 -47.058  14.510  1.00  0.39           C  
ATOM    398  CD1 ILE A  52       1.629 -44.818  12.737  1.00  0.35           C  
ATOM    399  N   ILE A  53      -0.221 -46.908  18.166  1.00  0.61           N  
ATOM    400  CA  ILE A  53      -0.423 -48.032  19.074  1.00  0.61           C  
ATOM    401  C   ILE A  53      -1.094 -49.184  18.329  1.00  0.61           C  
ATOM    402  CB  ILE A  53      -1.269 -47.623  20.301  1.00  0.57           C  
ATOM    403  O   ILE A  53      -2.250 -49.074  17.915  1.00  0.58           O  
ATOM    404  CG1 ILE A  53      -0.643 -46.410  21.000  1.00  0.50           C  
ATOM    405  CG2 ILE A  53      -1.416 -48.798  21.272  1.00  0.50           C  
ATOM    406  CD1 ILE A  53      -1.467 -45.872  22.161  1.00  0.46           C  
ATOM    407  N   THR A  54      -0.429 -50.184  17.863  1.00  0.56           N  
ATOM    408  CA  THR A  54      -0.837 -51.465  17.295  1.00  0.55           C  
ATOM    409  C   THR A  54      -1.165 -52.466  18.399  1.00  0.55           C  
ATOM    410  CB  THR A  54       0.258 -52.045  16.380  1.00  0.50           C  
ATOM    411  O   THR A  54      -1.526 -53.611  18.118  1.00  0.54           O  
ATOM    412  CG2 THR A  54       0.460 -51.174  15.144  1.00  0.44           C  
ATOM    413  OG1 THR A  54       1.490 -52.117  17.107  1.00  0.53           O  
ATOM    414  N   THR A  55      -1.208 -52.013  19.866  1.00  0.57           N  
ATOM    415  CA  THR A  55      -1.404 -52.970  20.949  1.00  0.58           C  
ATOM    416  C   THR A  55      -2.884 -53.101  21.295  1.00  0.57           C  
ATOM    417  CB  THR A  55      -0.615 -52.559  22.207  1.00  0.52           C  
ATOM    418  O   THR A  55      -3.277 -54.006  22.034  1.00  0.56           O  
ATOM    419  CG2 THR A  55       0.709 -53.310  22.295  1.00  0.44           C  
ATOM    420  OG1 THR A  55      -0.351 -51.152  22.160  1.00  0.50           O  
ATOM    421  N   PHE A  56      -3.852 -52.367  20.638  1.00  0.61           N  
ATOM    422  CA  PHE A  56      -5.261 -52.505  20.987  1.00  0.62           C  
ATOM    423  C   PHE A  56      -6.055 -53.078  19.819  1.00  0.60           C  
ATOM    424  CB  PHE A  56      -5.848 -51.154  21.408  1.00  0.55           C  
ATOM    425  O   PHE A  56      -5.902 -52.632  18.680  1.00  0.57           O  
ATOM    426  CG  PHE A  56      -5.139 -50.521  22.575  1.00  0.52           C  
ATOM    427  CD1 PHE A  56      -5.220 -51.084  23.843  1.00  0.47           C  
ATOM    428  CD2 PHE A  56      -4.391 -49.364  22.404  1.00  0.50           C  
ATOM    429  CE1 PHE A  56      -4.565 -50.501  24.925  1.00  0.49           C  
ATOM    430  CE2 PHE A  56      -3.734 -48.775  23.481  1.00  0.52           C  
ATOM    431  CZ  PHE A  56      -3.823 -49.345  24.741  1.00  0.42           C  
ATOM    432  N   ASN A  57      -6.729 -54.314  20.019  1.00  0.59           N  
ATOM    433  CA  ASN A  57      -7.742 -54.924  19.165  1.00  0.59           C  
ATOM    434  C   ASN A  57      -9.148 -54.481  19.558  1.00  0.59           C  
ATOM    435  CB  ASN A  57      -7.634 -56.450  19.209  1.00  0.56           C  
ATOM    436  O   ASN A  57      -9.423 -54.246  20.736  1.00  0.60           O  
ATOM    437  CG  ASN A  57      -6.279 -56.953  18.753  1.00  0.53           C  
ATOM    438  ND2 ASN A  57      -5.588 -57.674  19.629  1.00  0.58           N  
ATOM    439  OD1 ASN A  57      -5.855 -56.695  17.623  1.00  0.57           O  
ATOM    440  N   LYS A  58      -9.973 -54.016  18.682  1.00  0.41           N  
ATOM    441  CA  LYS A  58     -11.419 -53.855  18.805  1.00  0.46           C  
ATOM    442  C   LYS A  58     -12.009 -54.890  19.759  1.00  0.41           C  
ATOM    443  CB  LYS A  58     -12.090 -53.964  17.434  1.00  0.40           C  
ATOM    444  O   LYS A  58     -11.697 -56.079  19.663  1.00  0.41           O  
ATOM    445  CG  LYS A  58     -11.895 -52.740  16.551  1.00  0.39           C  
ATOM    446  CD  LYS A  58     -12.733 -52.828  15.282  1.00  0.46           C  
ATOM    447  CE  LYS A  58     -12.553 -51.596  14.406  1.00  0.38           C  
ATOM    448  NZ  LYS A  58     -13.419 -51.650  13.190  1.00  0.38           N  
ATOM    449  N   LEU A  59     -12.565 -54.653  20.728  1.00  0.52           N  
ATOM    450  CA  LEU A  59     -13.348 -55.345  21.746  1.00  0.52           C  
ATOM    451  C   LEU A  59     -12.469 -55.755  22.923  1.00  0.51           C  
ATOM    452  CB  LEU A  59     -14.032 -56.578  21.151  1.00  0.47           C  
ATOM    453  O   LEU A  59     -12.902 -56.517  23.791  1.00  0.48           O  
ATOM    454  CG  LEU A  59     -15.017 -56.322  20.008  1.00  0.43           C  
ATOM    455  CD1 LEU A  59     -15.536 -57.643  19.450  1.00  0.36           C  
ATOM    456  CD2 LEU A  59     -16.171 -55.445  20.483  1.00  0.40           C  
ATOM    457  N   ASP A  60     -11.284 -55.189  23.061  1.00  0.60           N  
ATOM    458  CA  ASP A  60     -10.553 -55.262  24.323  1.00  0.61           C  
ATOM    459  C   ASP A  60     -11.190 -54.362  25.379  1.00  0.60           C  
ATOM    460  CB  ASP A  60      -9.087 -54.877  24.118  1.00  0.58           C  
ATOM    461  O   ASP A  60     -11.623 -53.249  25.074  1.00  0.59           O  
ATOM    462  CG  ASP A  60      -8.284 -55.954  23.411  1.00  0.56           C  
ATOM    463  OD1 ASP A  60      -8.802 -57.076  23.220  1.00  0.56           O  
ATOM    464  OD2 ASP A  60      -7.121 -55.681  23.044  1.00  0.61           O  
ATOM    465  N   THR A  61     -11.550 -55.036  26.486  1.00  0.66           N  
ATOM    466  CA  THR A  61     -11.956 -54.330  27.696  1.00  0.66           C  
ATOM    467  C   THR A  61     -10.823 -53.448  28.213  1.00  0.66           C  
ATOM    468  CB  THR A  61     -12.387 -55.315  28.799  1.00  0.63           C  
ATOM    469  O   THR A  61      -9.695 -53.913  28.384  1.00  0.63           O  
ATOM    470  CG2 THR A  61     -13.016 -54.579  29.978  1.00  0.57           C  
ATOM    471  OG1 THR A  61     -13.342 -56.238  28.261  1.00  0.63           O  
ATOM    472  N   LEU A  62     -10.851 -52.197  28.097  1.00  0.65           N  
ATOM    473  CA  LEU A  62      -9.986 -51.146  28.622  1.00  0.67           C  
ATOM    474  C   LEU A  62     -10.597 -50.509  29.866  1.00  0.64           C  
ATOM    475  CB  LEU A  62      -9.737 -50.075  27.556  1.00  0.62           C  
ATOM    476  O   LEU A  62     -11.792 -50.205  29.889  1.00  0.63           O  
ATOM    477  CG  LEU A  62      -8.941 -50.515  26.326  1.00  0.59           C  
ATOM    478  CD1 LEU A  62      -8.988 -49.435  25.251  1.00  0.53           C  
ATOM    479  CD2 LEU A  62      -7.500 -50.835  26.708  1.00  0.54           C  
ATOM    480  N   HIS A  63      -9.901 -50.654  30.951  1.00  0.68           N  
ATOM    481  CA  HIS A  63     -10.133 -49.932  32.196  1.00  0.68           C  
ATOM    482  C   HIS A  63      -9.336 -48.632  32.235  1.00  0.68           C  
ATOM    483  CB  HIS A  63      -9.770 -50.806  33.398  1.00  0.65           C  
ATOM    484  O   HIS A  63      -8.218 -48.599  32.754  1.00  0.66           O  
ATOM    485  CG  HIS A  63     -10.514 -52.102  33.444  1.00  0.61           C  
ATOM    486  CD2 HIS A  63     -10.140 -53.354  33.090  1.00  0.56           C  
ATOM    487  ND1 HIS A  63     -11.812 -52.199  33.896  1.00  0.56           N  
ATOM    488  CE1 HIS A  63     -12.206 -53.459  33.819  1.00  0.54           C  
ATOM    489  NE2 HIS A  63     -11.210 -54.181  33.333  1.00  0.47           N  
ATOM    490  N   PRO A  64      -9.903 -47.733  31.197  1.00  0.68           N  
ATOM    491  CA  PRO A  64      -9.138 -46.484  31.246  1.00  0.68           C  
ATOM    492  C   PRO A  64      -9.208 -45.804  32.611  1.00  0.68           C  
ATOM    493  CB  PRO A  64      -9.804 -45.621  30.171  1.00  0.66           C  
ATOM    494  O   PRO A  64     -10.293 -45.662  33.180  1.00  0.67           O  
ATOM    495  CG  PRO A  64     -11.120 -46.280  29.912  1.00  0.63           C  
ATOM    496  CD  PRO A  64     -11.090 -47.657  30.511  1.00  0.62           C  
ATOM    497  N   GLU A  65      -8.089 -45.782  33.313  1.00  0.70           N  
ATOM    498  CA  GLU A  65      -7.856 -44.984  34.513  1.00  0.70           C  
ATOM    499  C   GLU A  65      -7.088 -43.706  34.185  1.00  0.69           C  
ATOM    500  CB  GLU A  65      -7.096 -45.799  35.563  1.00  0.67           C  
ATOM    501  O   GLU A  65      -6.084 -43.745  33.472  1.00  0.66           O  
ATOM    502  CG  GLU A  65      -7.807 -47.077  35.982  1.00  0.63           C  
ATOM    503  CD  GLU A  65      -7.038 -47.880  37.018  1.00  0.62           C  
ATOM    504  OE1 GLU A  65      -5.811 -48.066  36.854  1.00  0.62           O  
ATOM    505  OE2 GLU A  65      -7.667 -48.328  38.003  1.00  0.57           O  
ATOM    506  N   ILE A  66      -7.646 -42.694  34.397  1.00  0.66           N  
ATOM    507  CA  ILE A  66      -7.043 -41.377  34.228  1.00  0.67           C  
ATOM    508  C   ILE A  66      -6.272 -40.997  35.491  1.00  0.66           C  
ATOM    509  CB  ILE A  66      -8.107 -40.304  33.907  1.00  0.63           C  
ATOM    510  O   ILE A  66      -6.817 -41.041  36.596  1.00  0.63           O  
ATOM    511  CG1 ILE A  66      -8.781 -40.606  32.564  1.00  0.55           C  
ATOM    512  CG2 ILE A  66      -7.482 -38.906  33.905  1.00  0.56           C  
ATOM    513  CD1 ILE A  66      -9.845 -39.593  32.164  1.00  0.55           C  
ATOM    514  N   GLY A  67      -4.899 -40.944  35.469  1.00  0.63           N  
ATOM    515  CA  GLY A  67      -3.999 -40.452  36.499  1.00  0.62           C  
ATOM    516  C   GLY A  67      -3.968 -38.938  36.592  1.00  0.62           C  
ATOM    517  O   GLY A  67      -3.588 -38.260  35.635  1.00  0.60           O  
ATOM    518  N   LEU A  68      -4.543 -38.451  37.644  1.00  0.62           N  
ATOM    519  CA  LEU A  68      -4.398 -37.087  38.139  1.00  0.63           C  
ATOM    520  C   LEU A  68      -3.133 -36.945  38.980  1.00  0.62           C  
ATOM    521  CB  LEU A  68      -5.622 -36.682  38.965  1.00  0.59           C  
ATOM    522  O   LEU A  68      -2.956 -37.662  39.967  1.00  0.61           O  
ATOM    523  CG  LEU A  68      -6.964 -36.679  38.231  1.00  0.57           C  
ATOM    524  CD1 LEU A  68      -8.105 -36.450  39.216  1.00  0.51           C  
ATOM    525  CD2 LEU A  68      -6.973 -35.617  37.137  1.00  0.52           C  
ATOM    526  N   LEU A  69      -1.947 -36.253  38.457  1.00  0.59           N  
ATOM    527  CA  LEU A  69      -0.774 -35.893  39.245  1.00  0.59           C  
ATOM    528  C   LEU A  69      -1.171 -35.069  40.466  1.00  0.59           C  
ATOM    529  CB  LEU A  69       0.227 -35.110  38.391  1.00  0.55           C  
ATOM    530  O   LEU A  69      -1.514 -33.891  40.340  1.00  0.56           O  
ATOM    531  CG  LEU A  69       1.566 -34.777  39.050  1.00  0.52           C  
ATOM    532  CD1 LEU A  69       2.406 -36.040  39.212  1.00  0.46           C  
ATOM    533  CD2 LEU A  69       2.318 -33.730  38.235  1.00  0.47           C  
ATOM    534  N   VAL A  70      -1.642 -35.739  41.477  1.00  0.49           N  
ATOM    535  CA  VAL A  70      -1.692 -35.264  42.856  1.00  0.50           C  
ATOM    536  C   VAL A  70      -0.306 -35.369  43.489  1.00  0.49           C  
ATOM    537  CB  VAL A  70      -2.722 -36.055  43.693  1.00  0.49           C  
ATOM    538  O   VAL A  70       0.161 -36.468  43.796  1.00  0.48           O  
ATOM    539  CG1 VAL A  70      -2.800 -35.504  45.115  1.00  0.46           C  
ATOM    540  CG2 VAL A  70      -4.095 -36.015  43.024  1.00  0.48           C  
ATOM    541  N   GLY A  71       0.355 -34.352  43.348  1.00  0.51           N  
ATOM    542  CA  GLY A  71       1.781 -34.242  43.611  1.00  0.52           C  
ATOM    543  C   GLY A  71       2.640 -34.752  42.469  1.00  0.51           C  
ATOM    544  O   GLY A  71       2.330 -34.517  41.299  1.00  0.48           O  
ATOM    545  N   ASP A  72       3.910 -35.117  42.845  1.00  0.44           N  
ATOM    546  CA  ASP A  72       4.861 -35.913  42.076  1.00  0.48           C  
ATOM    547  C   ASP A  72       4.330 -37.325  41.838  1.00  0.44           C  
ATOM    548  CB  ASP A  72       6.213 -35.973  42.791  1.00  0.42           C  
ATOM    549  O   ASP A  72       5.020 -38.163  41.252  1.00  0.42           O  
ATOM    550  CG  ASP A  72       6.863 -34.609  42.945  1.00  0.41           C  
ATOM    551  OD1 ASP A  72       6.612 -33.716  42.108  1.00  0.45           O  
ATOM    552  OD2 ASP A  72       7.635 -34.427  43.911  1.00  0.52           O  
ATOM    553  N   THR A  73       2.884 -37.758  42.305  1.00  0.54           N  
ATOM    554  CA  THR A  73       2.340 -39.083  42.027  1.00  0.54           C  
ATOM    555  C   THR A  73       0.950 -38.977  41.406  1.00  0.54           C  
ATOM    556  CB  THR A  73       2.271 -39.939  43.305  1.00  0.50           C  
ATOM    557  O   THR A  73       0.181 -38.075  41.744  1.00  0.52           O  
ATOM    558  CG2 THR A  73       3.637 -40.521  43.652  1.00  0.44           C  
ATOM    559  OG1 THR A  73       1.821 -39.124  44.395  1.00  0.50           O  
ATOM    560  N   TYR A  74       0.599 -39.386  40.286  1.00  0.58           N  
ATOM    561  CA  TYR A  74      -0.661 -39.573  39.576  1.00  0.59           C  
ATOM    562  C   TYR A  74      -1.664 -40.334  40.435  1.00  0.59           C  
ATOM    563  CB  TYR A  74      -0.429 -40.320  38.259  1.00  0.54           C  
ATOM    564  O   TYR A  74      -1.369 -41.428  40.923  1.00  0.56           O  
ATOM    565  CG  TYR A  74       0.281 -39.497  37.211  1.00  0.51           C  
ATOM    566  CD1 TYR A  74      -0.430 -38.658  36.357  1.00  0.45           C  
ATOM    567  CD2 TYR A  74       1.664 -39.558  37.073  1.00  0.47           C  
ATOM    568  CE1 TYR A  74       0.220 -37.899  35.388  1.00  0.47           C  
ATOM    569  CE2 TYR A  74       2.324 -38.804  36.109  1.00  0.51           C  
ATOM    570  OH  TYR A  74       2.244 -37.230  34.316  1.00  0.51           O  
ATOM    571  CZ  TYR A  74       1.595 -37.979  35.273  1.00  0.38           C  
ATOM    572  N   GLN A  75      -2.782 -39.804  41.054  1.00  0.54           N  
ATOM    573  CA  GLN A  75      -4.002 -40.450  41.526  1.00  0.58           C  
ATOM    574  C   GLN A  75      -4.852 -40.941  40.357  1.00  0.54           C  
ATOM    575  CB  GLN A  75      -4.813 -39.493  42.400  1.00  0.53           C  
ATOM    576  O   GLN A  75      -5.369 -40.137  39.579  1.00  0.53           O  
ATOM    577  CG  GLN A  75      -4.550 -39.649  43.892  1.00  0.52           C  
ATOM    578  CD  GLN A  75      -5.419 -38.739  44.740  1.00  0.55           C  
ATOM    579  NE2 GLN A  75      -5.285 -38.851  46.057  1.00  0.43           N  
ATOM    580  OE1 GLN A  75      -6.203 -37.942  44.215  1.00  0.55           O  
ATOM    581  N   TRP A  76      -4.679 -42.113  39.913  1.00  0.55           N  
ATOM    582  CA  TRP A  76      -5.350 -42.920  38.899  1.00  0.62           C  
ATOM    583  C   TRP A  76      -6.830 -43.083  39.224  1.00  0.57           C  
ATOM    584  CB  TRP A  76      -4.686 -44.295  38.780  1.00  0.51           C  
ATOM    585  O   TRP A  76      -7.187 -43.699  40.232  1.00  0.52           O  
ATOM    586  CG  TRP A  76      -3.263 -44.246  38.308  1.00  0.48           C  
ATOM    587  CD1 TRP A  76      -2.137 -44.368  39.073  1.00  0.36           C  
ATOM    588  CD2 TRP A  76      -2.816 -44.055  36.963  1.00  0.38           C  
ATOM    589  CE2 TRP A  76      -1.404 -44.074  36.985  1.00  0.46           C  
ATOM    590  CE3 TRP A  76      -3.473 -43.871  35.738  1.00  0.62           C  
ATOM    591  NE1 TRP A  76      -1.015 -44.266  38.283  1.00  0.55           N  
ATOM    592  CH2 TRP A  76      -1.304 -43.737  34.645  1.00  0.45           C  
ATOM    593  CZ2 TRP A  76      -0.636 -43.915  35.829  1.00  0.50           C  
ATOM    594  CZ3 TRP A  76      -2.707 -43.714  34.589  1.00  0.45           C  
ATOM    595  N   VAL A  77      -7.983 -42.417  38.743  1.00  0.64           N  
ATOM    596  CA  VAL A  77      -9.439 -42.483  38.811  1.00  0.65           C  
ATOM    597  C   VAL A  77      -9.974 -43.333  37.661  1.00  0.64           C  
ATOM    598  CB  VAL A  77     -10.073 -41.074  38.772  1.00  0.63           C  
ATOM    599  O   VAL A  77      -9.733 -43.027  36.491  1.00  0.63           O  
ATOM    600  CG1 VAL A  77     -11.593 -41.162  38.901  1.00  0.57           C  
ATOM    601  CG2 VAL A  77      -9.490 -40.196  39.878  1.00  0.58           C  
ATOM    602  N   LYS A  78     -10.423 -44.525  37.922  1.00  0.66           N  
ATOM    603  CA  LYS A  78     -11.085 -45.476  37.034  1.00  0.67           C  
ATOM    604  C   LYS A  78     -12.313 -44.852  36.377  1.00  0.67           C  
ATOM    605  CB  LYS A  78     -11.486 -46.737  37.802  1.00  0.64           C  
ATOM    606  O   LYS A  78     -13.183 -44.311  37.062  1.00  0.65           O  
ATOM    607  CG  LYS A  78     -10.307 -47.570  38.283  1.00  0.61           C  
ATOM    608  CD  LYS A  78     -10.769 -48.846  38.973  1.00  0.60           C  
ATOM    609  CE  LYS A  78      -9.590 -49.676  39.463  1.00  0.52           C  
ATOM    610  NZ  LYS A  78     -10.038 -50.938  40.126  1.00  0.45           N  
ATOM    611  N   MET A  79     -12.355 -44.736  35.122  1.00  0.66           N  
ATOM    612  CA  MET A  79     -13.394 -44.144  34.283  1.00  0.66           C  
ATOM    613  C   MET A  79     -14.440 -45.185  33.897  1.00  0.65           C  
ATOM    614  CB  MET A  79     -12.783 -43.526  33.025  1.00  0.62           C  
ATOM    615  O   MET A  79     -15.557 -44.834  33.513  1.00  0.64           O  
ATOM    616  CG  MET A  79     -11.798 -42.403  33.310  1.00  0.58           C  
ATOM    617  SD  MET A  79     -12.548 -41.042  34.287  1.00  0.53           S  
ATOM    618  CE  MET A  79     -13.699 -40.364  33.060  1.00  0.46           C  
ATOM    619  N   GLY A  80     -14.323 -46.454  34.273  1.00  0.66           N  
ATOM    620  CA  GLY A  80     -15.222 -47.538  33.907  1.00  0.67           C  
ATOM    621  C   GLY A  80     -14.536 -48.644  33.128  1.00  0.66           C  
ATOM    622  O   GLY A  80     -13.331 -48.576  32.874  1.00  0.64           O  
ATOM    623  N   GLU A  81     -15.086 -49.678  33.000  1.00  0.69           N  
ATOM    624  CA  GLU A  81     -14.708 -50.771  32.110  1.00  0.70           C  
ATOM    625  C   GLU A  81     -15.324 -50.594  30.725  1.00  0.69           C  
ATOM    626  CB  GLU A  81     -15.127 -52.118  32.704  1.00  0.67           C  
ATOM    627  O   GLU A  81     -16.548 -50.547  30.586  1.00  0.67           O  
ATOM    628  CG  GLU A  81     -14.588 -53.321  31.942  1.00  0.64           C  
ATOM    629  CD  GLU A  81     -14.924 -54.648  32.602  1.00  0.63           C  
ATOM    630  OE1 GLU A  81     -14.622 -54.822  33.805  1.00  0.62           O  
ATOM    631  OE2 GLU A  81     -15.493 -55.522  31.911  1.00  0.58           O  
ATOM    632  N   TYR A  82     -14.583 -50.218  29.732  1.00  0.73           N  
ATOM    633  CA  TYR A  82     -14.943 -49.930  28.348  1.00  0.74           C  
ATOM    634  C   TYR A  82     -14.370 -50.982  27.406  1.00  0.72           C  
ATOM    635  CB  TYR A  82     -14.446 -48.540  27.941  1.00  0.70           C  
ATOM    636  O   TYR A  82     -13.322 -51.569  27.684  1.00  0.68           O  
ATOM    637  CG  TYR A  82     -15.134 -47.412  28.671  1.00  0.66           C  
ATOM    638  CD1 TYR A  82     -16.284 -46.820  28.154  1.00  0.62           C  
ATOM    639  CD2 TYR A  82     -14.636 -46.936  29.879  1.00  0.64           C  
ATOM    640  CE1 TYR A  82     -16.920 -45.779  28.822  1.00  0.63           C  
ATOM    641  CE2 TYR A  82     -15.264 -45.896  30.556  1.00  0.63           C  
ATOM    642  OH  TYR A  82     -17.030 -44.295  30.687  1.00  0.50           O  
ATOM    643  CZ  TYR A  82     -16.404 -45.325  30.021  1.00  0.60           C  
ATOM    644  N   PHE A  83     -15.065 -51.427  26.577  1.00  0.74           N  
ATOM    645  CA  PHE A  83     -14.651 -52.232  25.434  1.00  0.75           C  
ATOM    646  C   PHE A  83     -14.288 -51.345  24.249  1.00  0.74           C  
ATOM    647  CB  PHE A  83     -15.759 -53.212  25.035  1.00  0.72           C  
ATOM    648  O   PHE A  83     -14.989 -50.374  23.956  1.00  0.71           O  
ATOM    649  CG  PHE A  83     -16.171 -54.146  26.141  1.00  0.69           C  
ATOM    650  CD1 PHE A  83     -15.501 -55.347  26.341  1.00  0.65           C  
ATOM    651  CD2 PHE A  83     -17.228 -53.822  26.982  1.00  0.66           C  
ATOM    652  CE1 PHE A  83     -15.880 -56.213  27.364  1.00  0.63           C  
ATOM    653  CE2 PHE A  83     -17.612 -54.683  28.006  1.00  0.63           C  
ATOM    654  CZ  PHE A  83     -16.937 -55.878  28.195  1.00  0.60           C  
ATOM    655  N   ILE A  84     -13.018 -51.392  23.683  1.00  0.70           N  
ATOM    656  CA  ILE A  84     -12.598 -50.702  22.469  1.00  0.70           C  
ATOM    657  C   ILE A  84     -13.549 -51.046  21.325  1.00  0.70           C  
ATOM    658  CB  ILE A  84     -11.146 -51.063  22.086  1.00  0.67           C  
ATOM    659  O   ILE A  84     -13.544 -52.172  20.822  1.00  0.69           O  
ATOM    660  CG1 ILE A  84     -10.185 -50.683  23.218  1.00  0.62           C  
ATOM    661  CG2 ILE A  84     -10.747 -50.379  20.775  1.00  0.63           C  
ATOM    662  CD1 ILE A  84      -8.740 -51.093  22.967  1.00  0.61           C  
ATOM    663  N   ASN A  85     -14.431 -50.057  21.127  1.00  0.71           N  
ATOM    664  CA  ASN A  85     -15.334 -50.097  19.982  1.00  0.71           C  
ATOM    665  C   ASN A  85     -14.586 -49.882  18.669  1.00  0.70           C  
ATOM    666  CB  ASN A  85     -16.443 -49.054  20.137  1.00  0.68           C  
ATOM    667  O   ASN A  85     -14.863 -50.555  17.675  1.00  0.67           O  
ATOM    668  CG  ASN A  85     -17.442 -49.089  18.997  1.00  0.64           C  
ATOM    669  ND2 ASN A  85     -17.647 -47.947  18.352  1.00  0.62           N  
ATOM    670  OD1 ASN A  85     -18.026 -50.135  18.699  1.00  0.62           O  
ATOM    671  N   ASP A  86     -13.704 -49.177  18.436  1.00  0.62           N  
ATOM    672  CA  ASP A  86     -12.961 -48.874  17.217  1.00  0.64           C  
ATOM    673  C   ASP A  86     -11.605 -48.252  17.541  1.00  0.62           C  
ATOM    674  CB  ASP A  86     -13.768 -47.936  16.316  1.00  0.60           C  
ATOM    675  O   ASP A  86     -11.464 -47.542  18.538  1.00  0.60           O  
ATOM    676  CG  ASP A  86     -13.312 -47.968  14.868  1.00  0.58           C  
ATOM    677  OD1 ASP A  86     -12.575 -48.900  14.480  1.00  0.58           O  
ATOM    678  OD2 ASP A  86     -13.690 -47.050  14.108  1.00  0.65           O  
ATOM    679  N   ILE A  87     -10.470 -48.740  16.951  1.00  0.72           N  
ATOM    680  CA  ILE A  87      -9.099 -48.241  16.984  1.00  0.72           C  
ATOM    681  C   ILE A  87      -8.769 -47.550  15.663  1.00  0.72           C  
ATOM    682  CB  ILE A  87      -8.090 -49.377  17.262  1.00  0.69           C  
ATOM    683  O   ILE A  87      -8.709 -48.198  14.615  1.00  0.69           O  
ATOM    684  CG1 ILE A  87      -8.450 -50.105  18.562  1.00  0.63           C  
ATOM    685  CG2 ILE A  87      -6.661 -48.829  17.319  1.00  0.63           C  
ATOM    686  CD1 ILE A  87      -7.620 -51.355  18.822  1.00  0.61           C  
ATOM    687  N   GLU A  88      -8.850 -46.162  15.601  1.00  0.62           N  
ATOM    688  CA  GLU A  88      -8.416 -45.325  14.486  1.00  0.64           C  
ATOM    689  C   GLU A  88      -6.941 -44.956  14.614  1.00  0.61           C  
ATOM    690  CB  GLU A  88      -9.270 -44.057  14.402  1.00  0.60           C  
ATOM    691  O   GLU A  88      -6.546 -44.274  15.561  1.00  0.60           O  
ATOM    692  CG  GLU A  88      -9.053 -43.253  13.127  1.00  0.57           C  
ATOM    693  CD  GLU A  88      -9.900 -41.992  13.062  1.00  0.59           C  
ATOM    694  OE1 GLU A  88     -10.729 -41.770  13.973  1.00  0.61           O  
ATOM    695  OE2 GLU A  88      -9.733 -41.220  12.092  1.00  0.55           O  
ATOM    696  N   ILE A  89      -5.989 -45.621  13.720  1.00  0.65           N  
ATOM    697  CA  ILE A  89      -4.577 -45.287  13.574  1.00  0.65           C  
ATOM    698  C   ILE A  89      -4.393 -44.324  12.403  1.00  0.64           C  
ATOM    699  CB  ILE A  89      -3.715 -46.552  13.367  1.00  0.61           C  
ATOM    700  O   ILE A  89      -4.610 -44.694  11.247  1.00  0.62           O  
ATOM    701  CG1 ILE A  89      -3.924 -47.535  14.525  1.00  0.53           C  
ATOM    702  CG2 ILE A  89      -2.236 -46.181  13.224  1.00  0.54           C  
ATOM    703  CD1 ILE A  89      -3.216 -48.870  14.339  1.00  0.51           C  
ATOM    704  N   ASP A  90      -4.286 -42.952  12.546  1.00  0.63           N  
ATOM    705  CA  ASP A  90      -3.830 -41.929  11.610  1.00  0.66           C  
ATOM    706  C   ASP A  90      -2.306 -41.907  11.520  1.00  0.63           C  
ATOM    707  CB  ASP A  90      -4.352 -40.551  12.025  1.00  0.60           C  
ATOM    708  O   ASP A  90      -1.633 -41.392  12.416  1.00  0.60           O  
ATOM    709  CG  ASP A  90      -4.043 -39.469  11.005  1.00  0.54           C  
ATOM    710  OD1 ASP A  90      -3.171 -39.681  10.136  1.00  0.62           O  
ATOM    711  OD2 ASP A  90      -4.676 -38.393  11.074  1.00  0.75           O  
ATOM    712  N   ARG A  91      -1.932 -42.811  10.558  1.00  0.41           N  
ATOM    713  CA  ARG A  91      -0.504 -42.896  10.272  1.00  0.44           C  
ATOM    714  C   ARG A  91       0.022 -41.579   9.712  1.00  0.41           C  
ATOM    715  CB  ARG A  91      -0.219 -44.034   9.288  1.00  0.42           C  
ATOM    716  O   ARG A  91       1.215 -41.285   9.819  1.00  0.41           O  
ATOM    717  CG  ARG A  91      -0.483 -45.419   9.856  1.00  0.43           C  
ATOM    718  CD  ARG A  91      -0.088 -46.515   8.876  1.00  0.47           C  
ATOM    719  NE  ARG A  91      -0.394 -47.843   9.400  1.00  0.41           N  
ATOM    720  NH1 ARG A  91       0.510 -48.986   7.608  1.00  0.30           N  
ATOM    721  NH2 ARG A  91      -0.428 -50.139   9.353  1.00  0.24           N  
ATOM    722  CZ  ARG A  91      -0.103 -48.986   8.786  1.00  0.37           C  
ATOM    723  N   ASN A  92      -0.845 -40.458   9.134  1.00  0.42           N  
ATOM    724  CA  ASN A  92      -0.406 -39.115   8.772  1.00  0.44           C  
ATOM    725  C   ASN A  92      -0.289 -38.214   9.998  1.00  0.40           C  
ATOM    726  CB  ASN A  92      -1.359 -38.496   7.748  1.00  0.40           C  
ATOM    727  O   ASN A  92       0.652 -37.426  10.108  1.00  0.40           O  
ATOM    728  CG  ASN A  92      -1.236 -39.131   6.377  1.00  0.39           C  
ATOM    729  ND2 ASN A  92      -2.306 -39.067   5.594  1.00  0.46           N  
ATOM    730  OD1 ASN A  92      -0.186 -39.676   6.024  1.00  0.46           O  
ATOM    731  N   ARG A  93      -0.795 -38.553  11.031  1.00  0.50           N  
ATOM    732  CA  ARG A  93      -0.768 -37.794  12.277  1.00  0.50           C  
ATOM    733  C   ARG A  93      -0.235 -38.645  13.425  1.00  0.49           C  
ATOM    734  CB  ARG A  93      -2.164 -37.268  12.617  1.00  0.48           C  
ATOM    735  O   ARG A  93      -0.156 -38.180  14.564  1.00  0.48           O  
ATOM    736  CG  ARG A  93      -2.690 -36.236  11.634  1.00  0.47           C  
ATOM    737  CD  ARG A  93      -4.028 -35.661  12.081  1.00  0.50           C  
ATOM    738  NE  ARG A  93      -4.581 -34.747  11.086  1.00  0.45           N  
ATOM    739  NH1 ARG A  93      -6.501 -34.278  12.282  1.00  0.32           N  
ATOM    740  NH2 ARG A  93      -6.151 -33.301  10.238  1.00  0.26           N  
ATOM    741  CZ  ARG A  93      -5.743 -34.111  11.205  1.00  0.40           C  
ATOM    742  N   ASN A  94       0.521 -39.904  13.083  1.00  0.56           N  
ATOM    743  CA  ASN A  94       1.032 -40.767  14.142  1.00  0.60           C  
ATOM    744  C   ASN A  94       0.107 -40.774  15.355  1.00  0.56           C  
ATOM    745  CB  ASN A  94       2.442 -40.336  14.552  1.00  0.51           C  
ATOM    746  O   ASN A  94       0.542 -40.498  16.475  1.00  0.54           O  
ATOM    747  CG  ASN A  94       3.509 -40.860  13.611  1.00  0.46           C  
ATOM    748  ND2 ASN A  94       4.722 -40.334  13.738  1.00  0.53           N  
ATOM    749  OD1 ASN A  94       3.246 -41.730  12.776  1.00  0.50           O  
ATOM    750  N   THR A  95      -1.376 -40.688  15.184  1.00  0.64           N  
ATOM    751  CA  THR A  95      -2.251 -40.833  16.342  1.00  0.66           C  
ATOM    752  C   THR A  95      -3.105 -42.092  16.220  1.00  0.65           C  
ATOM    753  CB  THR A  95      -3.163 -39.605  16.510  1.00  0.60           C  
ATOM    754  O   THR A  95      -3.494 -42.480  15.116  1.00  0.63           O  
ATOM    755  CG2 THR A  95      -2.351 -38.357  16.842  1.00  0.53           C  
ATOM    756  OG1 THR A  95      -3.884 -39.382  15.292  1.00  0.64           O  
ATOM    757  N   THR A  96      -3.340 -42.988  17.168  1.00  0.70           N  
ATOM    758  CA  THR A  96      -4.257 -44.090  17.436  1.00  0.71           C  
ATOM    759  C   THR A  96      -5.362 -43.654  18.393  1.00  0.70           C  
ATOM    760  CB  THR A  96      -3.514 -45.304  18.024  1.00  0.67           C  
ATOM    761  O   THR A  96      -5.084 -43.216  19.512  1.00  0.69           O  
ATOM    762  CG2 THR A  96      -4.467 -46.471  18.259  1.00  0.60           C  
ATOM    763  OG1 THR A  96      -2.487 -45.716  17.113  1.00  0.70           O  
ATOM    764  N   THR A  97      -6.461 -43.340  17.933  1.00  0.71           N  
ATOM    765  CA  THR A  97      -7.717 -43.049  18.615  1.00  0.72           C  
ATOM    766  C   THR A  97      -8.476 -44.336  18.924  1.00  0.71           C  
ATOM    767  CB  THR A  97      -8.607 -42.115  17.774  1.00  0.68           C  
ATOM    768  O   THR A  97      -8.741 -45.137  18.025  1.00  0.70           O  
ATOM    769  CG2 THR A  97      -9.901 -41.779  18.507  1.00  0.61           C  
ATOM    770  OG1 THR A  97      -7.894 -40.901  17.505  1.00  0.69           O  
ATOM    771  N   LEU A  98      -8.723 -44.790  20.184  1.00  0.73           N  
ATOM    772  CA  LEU A  98      -9.525 -45.872  20.743  1.00  0.74           C  
ATOM    773  C   LEU A  98     -10.913 -45.375  21.133  1.00  0.73           C  
ATOM    774  CB  LEU A  98      -8.828 -46.483  21.962  1.00  0.71           C  
ATOM    775  O   LEU A  98     -11.043 -44.457  21.946  1.00  0.72           O  
ATOM    776  CG  LEU A  98      -7.381 -46.935  21.759  1.00  0.67           C  
ATOM    777  CD1 LEU A  98      -6.815 -47.499  23.058  1.00  0.63           C  
ATOM    778  CD2 LEU A  98      -7.295 -47.968  20.640  1.00  0.63           C  
ATOM    779  N   GLU A  99     -12.006 -45.767  20.422  1.00  0.67           N  
ATOM    780  CA  GLU A  99     -13.416 -45.623  20.775  1.00  0.69           C  
ATOM    781  C   GLU A  99     -13.853 -46.706  21.756  1.00  0.67           C  
ATOM    782  CB  GLU A  99     -14.291 -45.666  19.520  1.00  0.65           C  
ATOM    783  O   GLU A  99     -13.678 -47.898  21.492  1.00  0.66           O  
ATOM    784  CG  GLU A  99     -14.158 -44.435  18.635  1.00  0.61           C  
ATOM    785  CD  GLU A  99     -15.275 -44.308  17.611  1.00  0.60           C  
ATOM    786  OE1 GLU A  99     -16.026 -45.289  17.407  1.00  0.59           O  
ATOM    787  OE2 GLU A  99     -15.400 -43.218  17.008  1.00  0.54           O  
ATOM    788  N   LEU A 100     -14.183 -46.420  23.050  1.00  0.74           N  
ATOM    789  CA  LEU A 100     -14.500 -47.232  24.219  1.00  0.75           C  
ATOM    790  C   LEU A 100     -15.991 -47.176  24.532  1.00  0.74           C  
ATOM    791  CB  LEU A 100     -13.694 -46.763  25.433  1.00  0.71           C  
ATOM    792  O   LEU A 100     -16.598 -46.103  24.495  1.00  0.71           O  
ATOM    793  CG  LEU A 100     -12.182 -46.639  25.236  1.00  0.68           C  
ATOM    794  CD1 LEU A 100     -11.526 -46.096  26.501  1.00  0.64           C  
ATOM    795  CD2 LEU A 100     -11.581 -47.987  24.852  1.00  0.64           C  
ATOM    796  N   MET A 101     -16.776 -48.230  24.521  1.00  0.62           N  
ATOM    797  CA  MET A 101     -18.165 -48.420  24.927  1.00  0.67           C  
ATOM    798  C   MET A 101     -18.255 -49.327  26.150  1.00  0.62           C  
ATOM    799  CB  MET A 101     -18.987 -49.007  23.779  1.00  0.59           C  
ATOM    800  O   MET A 101     -17.511 -50.303  26.261  1.00  0.60           O  
ATOM    801  CG  MET A 101     -19.102 -48.087  22.574  1.00  0.55           C  
ATOM    802  SD  MET A 101     -20.284 -48.716  21.319  1.00  0.54           S  
ATOM    803  CE  MET A 101     -21.854 -48.234  22.090  1.00  0.46           C  
ATOM    804  N   ASP A 102     -19.092 -48.983  27.256  1.00  0.67           N  
ATOM    805  CA  ASP A 102     -19.252 -49.745  28.491  1.00  0.69           C  
ATOM    806  C   ASP A 102     -20.110 -50.987  28.263  1.00  0.67           C  
ATOM    807  CB  ASP A 102     -19.871 -48.871  29.584  1.00  0.63           C  
ATOM    808  O   ASP A 102     -20.479 -51.293  27.127  1.00  0.63           O  
ATOM    809  CG  ASP A 102     -21.304 -48.470  29.282  1.00  0.59           C  
ATOM    810  OD1 ASP A 102     -21.919 -49.051  28.362  1.00  0.62           O  
ATOM    811  OD2 ASP A 102     -21.822 -47.562  29.968  1.00  0.71           O  
ATOM    812  N   GLY A 103     -20.425 -51.612  29.138  1.00  0.66           N  
ATOM    813  CA  GLY A 103     -21.071 -52.915  29.143  1.00  0.66           C  
ATOM    814  C   GLY A 103     -22.454 -52.897  28.519  1.00  0.66           C  
ATOM    815  O   GLY A 103     -22.983 -53.944  28.140  1.00  0.65           O  
ATOM    816  N   MET A 104     -22.943 -51.753  28.274  1.00  0.65           N  
ATOM    817  CA  MET A 104     -24.222 -51.612  27.583  1.00  0.69           C  
ATOM    818  C   MET A 104     -24.117 -52.097  26.141  1.00  0.64           C  
ATOM    819  CB  MET A 104     -24.692 -50.156  27.611  1.00  0.61           C  
ATOM    820  O   MET A 104     -25.102 -52.562  25.565  1.00  0.61           O  
ATOM    821  CG  MET A 104     -25.538 -49.809  28.825  1.00  0.55           C  
ATOM    822  SD  MET A 104     -26.582 -51.214  29.379  1.00  0.52           S  
ATOM    823  CE  MET A 104     -26.319 -51.121  31.172  1.00  0.43           C  
ATOM    824  N   PHE A 105     -22.895 -52.106  25.696  1.00  0.63           N  
ATOM    825  CA  PHE A 105     -22.627 -52.641  24.367  1.00  0.65           C  
ATOM    826  C   PHE A 105     -22.895 -54.141  24.323  1.00  0.62           C  
ATOM    827  CB  PHE A 105     -21.180 -52.355  23.953  1.00  0.60           C  
ATOM    828  O   PHE A 105     -23.438 -54.651  23.341  1.00  0.60           O  
ATOM    829  CG  PHE A 105     -20.820 -52.892  22.594  1.00  0.57           C  
ATOM    830  CD1 PHE A 105     -21.241 -52.242  21.440  1.00  0.52           C  
ATOM    831  CD2 PHE A 105     -20.059 -54.047  22.470  1.00  0.52           C  
ATOM    832  CE1 PHE A 105     -20.909 -52.736  20.181  1.00  0.47           C  
ATOM    833  CE2 PHE A 105     -19.724 -54.548  21.215  1.00  0.50           C  
ATOM    834  CZ  PHE A 105     -20.151 -53.891  20.072  1.00  0.44           C  
ATOM    835  N   LYS A 106     -22.713 -54.837  25.459  1.00  0.68           N  
ATOM    836  CA  LYS A 106     -22.993 -56.268  25.535  1.00  0.67           C  
ATOM    837  C   LYS A 106     -24.495 -56.535  25.534  1.00  0.67           C  
ATOM    838  CB  LYS A 106     -22.354 -56.874  26.786  1.00  0.65           C  
ATOM    839  O   LYS A 106     -24.932 -57.654  25.255  1.00  0.65           O  
ATOM    840  CG  LYS A 106     -20.838 -56.982  26.716  1.00  0.62           C  
ATOM    841  CD  LYS A 106     -20.277 -57.747  27.908  1.00  0.61           C  
ATOM    842  CE  LYS A 106     -18.768 -57.924  27.799  1.00  0.56           C  
ATOM    843  NZ  LYS A 106     -18.204 -58.612  28.999  1.00  0.51           N  
ATOM    844  N   LEU A 107     -25.279 -55.541  25.661  1.00  0.70           N  
ATOM    845  CA  LEU A 107     -26.719 -55.749  25.779  1.00  0.70           C  
ATOM    846  C   LEU A 107     -27.422 -55.439  24.462  1.00  0.69           C  
ATOM    847  CB  LEU A 107     -27.296 -54.877  26.897  1.00  0.66           C  
ATOM    848  O   LEU A 107     -28.628 -55.660  24.330  1.00  0.66           O  
ATOM    849  CG  LEU A 107     -26.751 -55.129  28.304  1.00  0.64           C  
ATOM    850  CD1 LEU A 107     -27.363 -54.144  29.294  1.00  0.61           C  
ATOM    851  CD2 LEU A 107     -27.023 -56.567  28.734  1.00  0.62           C  
ATOM    852  N   ASN A 108     -26.599 -55.006  23.362  1.00  0.59           N  
ATOM    853  CA  ASN A 108     -27.150 -54.790  22.029  1.00  0.61           C  
ATOM    854  C   ASN A 108     -27.265 -56.098  21.251  1.00  0.58           C  
ATOM    855  CB  ASN A 108     -26.299 -53.783  21.252  1.00  0.56           C  
ATOM    856  O   ASN A 108     -26.909 -56.158  20.073  1.00  0.56           O  
ATOM    857  CG  ASN A 108     -27.103 -53.004  20.230  1.00  0.54           C  
ATOM    858  ND2 ASN A 108     -26.425 -52.483  19.214  1.00  0.52           N  
ATOM    859  OD1 ASN A 108     -28.323 -52.870  20.353  1.00  0.53           O  
ATOM    860  N   ARG A 109     -27.473 -57.246  21.988  1.00  0.58           N  
ATOM    861  CA  ARG A 109     -27.770 -58.535  21.370  1.00  0.60           C  
ATOM    862  C   ARG A 109     -29.226 -58.928  21.598  1.00  0.58           C  
ATOM    863  CB  ARG A 109     -26.842 -59.621  21.919  1.00  0.57           C  
ATOM    864  O   ARG A 109     -29.837 -58.523  22.589  1.00  0.57           O  
ATOM    865  CG  ARG A 109     -25.375 -59.406  21.581  1.00  0.55           C  
ATOM    866  CD  ARG A 109     -24.509 -60.558  22.070  1.00  0.56           C  
ATOM    867  NE  ARG A 109     -23.101 -60.349  21.745  1.00  0.49           N  
ATOM    868  NH1 ARG A 109     -22.397 -62.394  22.558  1.00  0.38           N  
ATOM    869  NH2 ARG A 109     -20.882 -60.934  21.649  1.00  0.34           N  
ATOM    870  CZ  ARG A 109     -22.130 -61.226  21.985  1.00  0.47           C  
ATOM    871  N   GLU A 110     -29.993 -59.505  20.727  1.00  0.56           N  
ATOM    872  CA  GLU A 110     -31.367 -59.995  20.780  1.00  0.58           C  
ATOM    873  C   GLU A 110     -31.648 -60.708  22.099  1.00  0.56           C  
ATOM    874  CB  GLU A 110     -31.650 -60.933  19.604  1.00  0.53           C  
ATOM    875  O   GLU A 110     -30.866 -61.558  22.531  1.00  0.55           O  
ATOM    876  CG  GLU A 110     -33.116 -61.315  19.460  1.00  0.50           C  
ATOM    877  CD  GLU A 110     -33.404 -62.130  18.210  1.00  0.53           C  
ATOM    878  OE1 GLU A 110     -32.458 -62.422  17.444  1.00  0.56           O  
ATOM    879  OE2 GLU A 110     -34.586 -62.480  17.994  1.00  0.51           O  
ATOM    880  N   TYR A 111     -32.651 -60.391  22.798  1.00  0.65           N  
ATOM    881  CA  TYR A 111     -33.196 -60.973  24.019  1.00  0.64           C  
ATOM    882  C   TYR A 111     -33.925 -62.278  23.723  1.00  0.64           C  
ATOM    883  CB  TYR A 111     -34.146 -59.988  24.707  1.00  0.57           C  
ATOM    884  O   TYR A 111     -34.991 -62.273  23.104  1.00  0.59           O  
ATOM    885  CG  TYR A 111     -34.744 -60.516  25.989  1.00  0.51           C  
ATOM    886  CD1 TYR A 111     -33.973 -60.633  27.143  1.00  0.46           C  
ATOM    887  CD2 TYR A 111     -36.079 -60.898  26.048  1.00  0.52           C  
ATOM    888  CE1 TYR A 111     -34.518 -61.120  28.326  1.00  0.56           C  
ATOM    889  CE2 TYR A 111     -36.636 -61.387  27.226  1.00  0.59           C  
ATOM    890  OH  TYR A 111     -36.394 -61.977  29.526  1.00  0.58           O  
ATOM    891  CZ  TYR A 111     -35.849 -61.494  28.358  1.00  0.45           C  
ATOM    892  N   VAL A 112     -33.395 -63.346  23.730  1.00  0.63           N  
ATOM    893  CA  VAL A 112     -33.950 -64.691  23.840  1.00  0.65           C  
ATOM    894  C   VAL A 112     -34.071 -65.081  25.311  1.00  0.63           C  
ATOM    895  CB  VAL A 112     -33.087 -65.725  23.083  1.00  0.60           C  
ATOM    896  O   VAL A 112     -33.090 -65.030  26.056  1.00  0.61           O  
ATOM    897  CG1 VAL A 112     -33.745 -67.103  23.113  1.00  0.53           C  
ATOM    898  CG2 VAL A 112     -32.853 -65.272  21.643  1.00  0.53           C  
ATOM    899  N   THR A 113     -35.402 -65.108  25.934  1.00  0.61           N  
ATOM    900  CA  THR A 113     -35.737 -65.410  27.321  1.00  0.63           C  
ATOM    901  C   THR A 113     -36.299 -66.824  27.447  1.00  0.62           C  
ATOM    902  CB  THR A 113     -36.753 -64.399  27.884  1.00  0.56           C  
ATOM    903  O   THR A 113     -37.035 -67.284  26.572  1.00  0.59           O  
ATOM    904  CG2 THR A 113     -38.074 -64.467  27.126  1.00  0.48           C  
ATOM    905  OG1 THR A 113     -36.992 -64.691  29.267  1.00  0.60           O  
ATOM    906  N   ASP A 114     -35.850 -67.561  28.398  1.00  0.66           N  
ATOM    907  CA  ASP A 114     -36.421 -68.801  28.915  1.00  0.66           C  
ATOM    908  C   ASP A 114     -37.372 -68.524  30.078  1.00  0.65           C  
ATOM    909  CB  ASP A 114     -35.313 -69.759  29.358  1.00  0.63           C  
ATOM    910  O   ASP A 114     -37.821 -69.451  30.753  1.00  0.63           O  
ATOM    911  CG  ASP A 114     -34.352 -70.113  28.237  1.00  0.59           C  
ATOM    912  OD1 ASP A 114     -34.802 -70.312  27.088  1.00  0.60           O  
ATOM    913  OD2 ASP A 114     -33.134 -70.196  28.506  1.00  0.66           O  
ATOM    914  N   LEU A 115     -37.687 -67.266  30.444  1.00  0.59           N  
ATOM    915  CA  LEU A 115     -38.720 -66.950  31.424  1.00  0.59           C  
ATOM    916  C   LEU A 115     -40.110 -67.208  30.852  1.00  0.58           C  
ATOM    917  CB  LEU A 115     -38.604 -65.491  31.874  1.00  0.56           C  
ATOM    918  O   LEU A 115     -40.405 -66.810  29.722  1.00  0.56           O  
ATOM    919  CG  LEU A 115     -37.392 -65.143  32.740  1.00  0.53           C  
ATOM    920  CD1 LEU A 115     -37.255 -63.630  32.877  1.00  0.46           C  
ATOM    921  CD2 LEU A 115     -37.508 -65.801  34.111  1.00  0.49           C  
ATOM    922  N   HIS A 116     -41.012 -68.255  31.510  1.00  0.59           N  
ATOM    923  CA  HIS A 116     -42.459 -68.305  31.339  1.00  0.60           C  
ATOM    924  C   HIS A 116     -43.112 -66.996  31.772  1.00  0.59           C  
ATOM    925  CB  HIS A 116     -43.052 -69.473  32.129  1.00  0.57           C  
ATOM    926  O   HIS A 116     -42.948 -66.565  32.915  1.00  0.58           O  
ATOM    927  CG  HIS A 116     -42.720 -70.815  31.556  1.00  0.54           C  
ATOM    928  CD2 HIS A 116     -42.169 -71.913  32.126  1.00  0.47           C  
ATOM    929  ND1 HIS A 116     -42.953 -71.139  30.237  1.00  0.53           N  
ATOM    930  CE1 HIS A 116     -42.559 -72.383  30.020  1.00  0.48           C  
ATOM    931  NE2 HIS A 116     -42.080 -72.875  31.150  1.00  0.46           N  
ATOM    932  N   PHE A 117     -43.702 -66.246  30.790  1.00  0.56           N  
ATOM    933  CA  PHE A 117     -44.467 -65.013  30.929  1.00  0.60           C  
ATOM    934  C   PHE A 117     -45.920 -65.314  31.278  1.00  0.56           C  
ATOM    935  CB  PHE A 117     -44.396 -64.186  29.641  1.00  0.52           C  
ATOM    936  O   PHE A 117     -46.556 -66.152  30.637  1.00  0.53           O  
ATOM    937  CG  PHE A 117     -43.038 -63.598  29.371  1.00  0.49           C  
ATOM    938  CD1 PHE A 117     -42.675 -62.371  29.914  1.00  0.43           C  
ATOM    939  CD2 PHE A 117     -42.122 -64.272  28.574  1.00  0.47           C  
ATOM    940  CE1 PHE A 117     -41.419 -61.824  29.666  1.00  0.45           C  
ATOM    941  CE2 PHE A 117     -40.864 -63.732  28.321  1.00  0.49           C  
ATOM    942  CZ  PHE A 117     -40.515 -62.508  28.868  1.00  0.39           C  
ATOM    943  N   PRO A 118     -46.564 -64.776  32.458  1.00  0.59           N  
ATOM    944  CA  PRO A 118     -46.060 -63.498  32.967  1.00  0.60           C  
ATOM    945  C   PRO A 118     -44.838 -63.663  33.868  1.00  0.60           C  
ATOM    946  CB  PRO A 118     -47.247 -62.939  33.755  1.00  0.57           C  
ATOM    947  O   PRO A 118     -44.846 -64.495  34.779  1.00  0.59           O  
ATOM    948  CG  PRO A 118     -48.059 -64.139  34.125  1.00  0.55           C  
ATOM    949  CD  PRO A 118     -47.769 -65.234  33.139  1.00  0.56           C  
ATOM    950  N   ALA A 119     -43.623 -63.249  33.559  1.00  0.67           N  
ATOM    951  CA  ALA A 119     -42.375 -63.126  34.308  1.00  0.68           C  
ATOM    952  C   ALA A 119     -42.238 -61.734  34.919  1.00  0.68           C  
ATOM    953  CB  ALA A 119     -41.181 -63.428  33.407  1.00  0.65           C  
ATOM    954  O   ALA A 119     -42.691 -60.746  34.337  1.00  0.65           O  
ATOM    955  N   GLU A 120     -41.933 -61.720  36.192  1.00  0.61           N  
ATOM    956  CA  GLU A 120     -41.653 -60.491  36.928  1.00  0.62           C  
ATOM    957  C   GLU A 120     -40.451 -59.756  36.340  1.00  0.62           C  
ATOM    958  CB  GLU A 120     -41.411 -60.794  38.409  1.00  0.59           C  
ATOM    959  O   GLU A 120     -39.469 -60.384  35.938  1.00  0.61           O  
ATOM    960  CG  GLU A 120     -42.649 -61.280  39.148  1.00  0.56           C  
ATOM    961  CD  GLU A 120     -42.445 -61.393  40.650  1.00  0.57           C  
ATOM    962  OE1 GLU A 120     -41.303 -61.200  41.124  1.00  0.58           O  
ATOM    963  OE2 GLU A 120     -43.436 -61.679  41.359  1.00  0.53           O  
ATOM    964  N   VAL A 121     -40.585 -58.508  36.074  1.00  0.67           N  
ATOM    965  CA  VAL A 121     -39.573 -57.595  35.552  1.00  0.67           C  
ATOM    966  C   VAL A 121     -38.221 -57.903  36.190  1.00  0.67           C  
ATOM    967  CB  VAL A 121     -39.957 -56.120  35.802  1.00  0.65           C  
ATOM    968  O   VAL A 121     -37.187 -57.868  35.518  1.00  0.66           O  
ATOM    969  CG1 VAL A 121     -38.779 -55.196  35.500  1.00  0.57           C  
ATOM    970  CG2 VAL A 121     -41.172 -55.735  34.959  1.00  0.58           C  
ATOM    971  N   ARG A 122     -38.210 -58.341  37.580  1.00  0.64           N  
ATOM    972  CA  ARG A 122     -36.966 -58.785  38.199  1.00  0.65           C  
ATOM    973  C   ARG A 122     -36.420 -60.027  37.501  1.00  0.64           C  
ATOM    974  CB  ARG A 122     -37.177 -59.071  39.687  1.00  0.62           C  
ATOM    975  O   ARG A 122     -35.213 -60.140  37.280  1.00  0.63           O  
ATOM    976  CG  ARG A 122     -35.912 -59.489  40.420  1.00  0.58           C  
ATOM    977  CD  ARG A 122     -36.172 -59.732  41.900  1.00  0.58           C  
ATOM    978  NE  ARG A 122     -34.940 -60.042  42.620  1.00  0.50           N  
ATOM    979  NH1 ARG A 122     -35.979 -60.437  44.646  1.00  0.36           N  
ATOM    980  NH2 ARG A 122     -33.703 -60.633  44.462  1.00  0.31           N  
ATOM    981  CZ  ARG A 122     -34.877 -60.370  43.908  1.00  0.47           C  
ATOM    982  N   GLU A 123     -37.290 -60.977  37.217  1.00  0.69           N  
ATOM    983  CA  GLU A 123     -36.876 -62.211  36.554  1.00  0.70           C  
ATOM    984  C   GLU A 123     -36.370 -61.935  35.141  1.00  0.69           C  
ATOM    985  CB  GLU A 123     -38.032 -63.213  36.513  1.00  0.67           C  
ATOM    986  O   GLU A 123     -35.376 -62.519  34.707  1.00  0.69           O  
ATOM    987  CG  GLU A 123     -38.463 -63.711  37.885  1.00  0.64           C  
ATOM    988  CD  GLU A 123     -39.662 -64.644  37.835  1.00  0.63           C  
ATOM    989  OE1 GLU A 123     -40.643 -64.334  37.122  1.00  0.63           O  
ATOM    990  OE2 GLU A 123     -39.621 -65.694  38.515  1.00  0.58           O  
ATOM    991  N   VAL A 124     -36.864 -60.893  34.501  1.00  0.73           N  
ATOM    992  CA  VAL A 124     -36.425 -60.503  33.166  1.00  0.74           C  
ATOM    993  C   VAL A 124     -35.104 -59.742  33.257  1.00  0.74           C  
ATOM    994  CB  VAL A 124     -37.488 -59.641  32.448  1.00  0.71           C  
ATOM    995  O   VAL A 124     -34.176 -60.001  32.488  1.00  0.73           O  
ATOM    996  CG1 VAL A 124     -36.978 -59.181  31.083  1.00  0.66           C  
ATOM    997  CG2 VAL A 124     -38.793 -60.420  32.299  1.00  0.66           C  
ATOM    998  N   ILE A 125     -34.898 -58.970  34.244  1.00  0.68           N  
ATOM    999  CA  ILE A 125     -33.644 -58.241  34.402  1.00  0.69           C  
ATOM   1000  C   ILE A 125     -32.546 -59.198  34.862  1.00  0.69           C  
ATOM   1001  CB  ILE A 125     -33.791 -57.073  35.402  1.00  0.66           C  
ATOM   1002  O   ILE A 125     -31.419 -59.144  34.366  1.00  0.68           O  
ATOM   1003  CG1 ILE A 125     -34.694 -55.980  34.818  1.00  0.59           C  
ATOM   1004  CG2 ILE A 125     -32.418 -56.507  35.777  1.00  0.59           C  
ATOM   1005  CD1 ILE A 125     -35.117 -54.922  35.827  1.00  0.56           C  
ATOM   1006  N   GLN A 126     -32.860 -60.140  35.794  1.00  0.71           N  
ATOM   1007  CA  GLN A 126     -31.901 -61.151  36.225  1.00  0.71           C  
ATOM   1008  C   GLN A 126     -31.548 -62.099  35.082  1.00  0.71           C  
ATOM   1009  CB  GLN A 126     -32.452 -61.943  37.412  1.00  0.69           C  
ATOM   1010  O   GLN A 126     -30.391 -62.496  34.932  1.00  0.71           O  
ATOM   1011  CG  GLN A 126     -32.338 -61.214  38.744  1.00  0.65           C  
ATOM   1012  CD  GLN A 126     -32.988 -61.972  39.886  1.00  0.64           C  
ATOM   1013  NE2 GLN A 126     -32.564 -61.678  41.110  1.00  0.55           N  
ATOM   1014  OE1 GLN A 126     -33.864 -62.815  39.670  1.00  0.63           O  
ATOM   1015  N   GLU A 127     -32.520 -62.365  34.196  1.00  0.68           N  
ATOM   1016  CA  GLU A 127     -32.242 -63.190  33.024  1.00  0.69           C  
ATOM   1017  C   GLU A 127     -31.357 -62.450  32.025  1.00  0.68           C  
ATOM   1018  CB  GLU A 127     -33.547 -63.625  32.351  1.00  0.66           C  
ATOM   1019  O   GLU A 127     -30.411 -63.024  31.482  1.00  0.67           O  
ATOM   1020  CG  GLU A 127     -33.346 -64.557  31.165  1.00  0.62           C  
ATOM   1021  CD  GLU A 127     -34.642 -64.914  30.456  1.00  0.63           C  
ATOM   1022  OE1 GLU A 127     -35.675 -64.254  30.711  1.00  0.63           O  
ATOM   1023  OE2 GLU A 127     -34.625 -65.861  29.639  1.00  0.57           O  
ATOM   1024  N   ILE A 128     -31.528 -61.180  31.888  1.00  0.73           N  
ATOM   1025  CA  ILE A 128     -30.708 -60.366  30.998  1.00  0.74           C  
ATOM   1026  C   ILE A 128     -29.287 -60.270  31.548  1.00  0.73           C  
ATOM   1027  CB  ILE A 128     -31.307 -58.954  30.811  1.00  0.71           C  
ATOM   1028  O   ILE A 128     -28.315 -60.431  30.806  1.00  0.72           O  
ATOM   1029  CG1 ILE A 128     -32.604 -59.028  29.996  1.00  0.69           C  
ATOM   1030  CG2 ILE A 128     -30.293 -58.021  30.143  1.00  0.68           C  
ATOM   1031  CD1 ILE A 128     -33.407 -57.734  29.993  1.00  0.65           C  
ATOM   1032  N   CYS A 129     -29.150 -60.326  32.917  1.00  0.68           N  
ATOM   1033  CA  CYS A 129     -27.831 -60.363  33.538  1.00  0.70           C  
ATOM   1034  C   CYS A 129     -27.188 -61.735  33.372  1.00  0.68           C  
ATOM   1035  CB  CYS A 129     -27.927 -60.011  35.022  1.00  0.66           C  
ATOM   1036  O   CYS A 129     -25.992 -61.835  33.096  1.00  0.66           O  
ATOM   1037  SG  CYS A 129     -28.328 -58.277  35.334  1.00  0.68           S  
ATOM   1038  N   LEU A 130     -27.948 -62.782  33.566  1.00  0.63           N  
ATOM   1039  CA  LEU A 130     -27.489 -64.160  33.438  1.00  0.64           C  
ATOM   1040  C   LEU A 130     -27.158 -64.490  31.986  1.00  0.62           C  
ATOM   1041  CB  LEU A 130     -28.549 -65.130  33.965  1.00  0.62           C  
ATOM   1042  O   LEU A 130     -26.169 -65.173  31.710  1.00  0.62           O  
ATOM   1043  CG  LEU A 130     -28.205 -65.874  35.256  1.00  0.60           C  
ATOM   1044  CD1 LEU A 130     -29.341 -65.740  36.265  1.00  0.54           C  
ATOM   1045  CD2 LEU A 130     -27.912 -67.342  34.966  1.00  0.55           C  
ATOM   1046  N   LYS A 131     -27.913 -63.872  30.977  1.00  0.68           N  
ATOM   1047  CA  LYS A 131     -27.749 -64.213  29.567  1.00  0.69           C  
ATOM   1048  C   LYS A 131     -26.680 -63.343  28.912  1.00  0.67           C  
ATOM   1049  CB  LYS A 131     -29.076 -64.063  28.821  1.00  0.66           C  
ATOM   1050  O   LYS A 131     -26.087 -63.732  27.904  1.00  0.65           O  
ATOM   1051  CG  LYS A 131     -30.111 -65.119  29.180  1.00  0.62           C  
ATOM   1052  CD  LYS A 131     -29.827 -66.441  28.479  1.00  0.62           C  
ATOM   1053  CE  LYS A 131     -30.928 -67.461  28.740  1.00  0.56           C  
ATOM   1054  NZ  LYS A 131     -30.609 -68.787  28.132  1.00  0.51           N  
ATOM   1055  N   THR A 132     -26.433 -62.112  29.501  1.00  0.69           N  
ATOM   1056  CA  THR A 132     -25.483 -61.201  28.874  1.00  0.69           C  
ATOM   1057  C   THR A 132     -24.202 -61.104  29.697  1.00  0.68           C  
ATOM   1058  CB  THR A 132     -26.089 -59.797  28.696  1.00  0.66           C  
ATOM   1059  O   THR A 132     -23.221 -60.498  29.260  1.00  0.66           O  
ATOM   1060  CG2 THR A 132     -27.300 -59.834  27.769  1.00  0.62           C  
ATOM   1061  OG1 THR A 132     -26.495 -59.292  29.974  1.00  0.69           O  
ATOM   1062  N   GLY A 133     -23.971 -62.009  30.786  1.00  0.63           N  
ATOM   1063  CA  GLY A 133     -22.808 -61.930  31.656  1.00  0.62           C  
ATOM   1064  C   GLY A 133     -22.566 -60.536  32.203  1.00  0.62           C  
ATOM   1065  O   GLY A 133     -21.468 -60.229  32.671  1.00  0.61           O  
ATOM   1066  N   ILE A 134     -23.493 -59.629  32.357  1.00  0.67           N  
ATOM   1067  CA  ILE A 134     -23.474 -58.334  33.030  1.00  0.68           C  
ATOM   1068  C   ILE A 134     -23.930 -58.498  34.478  1.00  0.67           C  
ATOM   1069  CB  ILE A 134     -24.368 -57.306  32.300  1.00  0.64           C  
ATOM   1070  O   ILE A 134     -24.965 -59.113  34.744  1.00  0.64           O  
ATOM   1071  CG1 ILE A 134     -23.801 -56.998  30.910  1.00  0.56           C  
ATOM   1072  CG2 ILE A 134     -24.508 -56.027  33.131  1.00  0.57           C  
ATOM   1073  CD1 ILE A 134     -24.726 -56.163  30.035  1.00  0.56           C  
ATOM   1074  N   GLU A 135     -23.003 -58.293  35.424  1.00  0.63           N  
ATOM   1075  CA  GLU A 135     -23.292 -58.281  36.855  1.00  0.64           C  
ATOM   1076  C   GLU A 135     -24.050 -57.018  37.255  1.00  0.63           C  
ATOM   1077  CB  GLU A 135     -21.998 -58.395  37.665  1.00  0.61           C  
ATOM   1078  O   GLU A 135     -23.680 -55.912  36.855  1.00  0.61           O  
ATOM   1079  CG  GLU A 135     -21.374 -59.783  37.635  1.00  0.59           C  
ATOM   1080  CD  GLU A 135     -20.102 -59.887  38.462  1.00  0.59           C  
ATOM   1081  OE1 GLU A 135     -19.754 -58.912  39.165  1.00  0.58           O  
ATOM   1082  OE2 GLU A 135     -19.449 -60.953  38.406  1.00  0.54           O  
ATOM   1083  N   LEU A 136     -25.172 -57.062  37.820  1.00  0.63           N  
ATOM   1084  CA  LEU A 136     -26.015 -56.056  38.457  1.00  0.64           C  
ATOM   1085  C   LEU A 136     -25.334 -55.479  39.693  1.00  0.63           C  
ATOM   1086  CB  LEU A 136     -27.369 -56.658  38.841  1.00  0.60           C  
ATOM   1087  O   LEU A 136     -24.917 -56.224  40.582  1.00  0.61           O  
ATOM   1088  CG  LEU A 136     -28.548 -55.686  38.912  1.00  0.57           C  
ATOM   1089  CD1 LEU A 136     -29.366 -55.750  37.627  1.00  0.49           C  
ATOM   1090  CD2 LEU A 136     -29.422 -55.992  40.124  1.00  0.51           C  
ATOM   1091  N   ALA A 137     -24.880 -54.082  39.709  1.00  0.61           N  
ATOM   1092  CA  ALA A 137     -24.163 -53.327  40.734  1.00  0.61           C  
ATOM   1093  C   ALA A 137     -25.027 -53.133  41.977  1.00  0.61           C  
ATOM   1094  CB  ALA A 137     -23.716 -51.975  40.184  1.00  0.56           C  
ATOM   1095  O   ALA A 137     -24.512 -52.844  43.059  1.00  0.57           O  
ATOM   1096  N   ASN A 138     -26.333 -53.551  42.200  1.00  0.51           N  
ATOM   1097  CA  ASN A 138     -27.151 -53.410  43.399  1.00  0.54           C  
ATOM   1098  C   ASN A 138     -28.439 -54.223  43.298  1.00  0.51           C  
ATOM   1099  CB  ASN A 138     -27.472 -51.937  43.661  1.00  0.48           C  
ATOM   1100  O   ASN A 138     -29.068 -54.268  42.240  1.00  0.48           O  
ATOM   1101  CG  ASN A 138     -26.317 -51.192  44.300  1.00  0.46           C  
ATOM   1102  ND2 ASN A 138     -26.397 -49.867  44.306  1.00  0.39           N  
ATOM   1103  OD1 ASN A 138     -25.361 -51.803  44.784  1.00  0.47           O  
ATOM   1104  N   ASP A 139     -28.751 -55.042  44.368  1.00  0.43           N  
ATOM   1105  CA  ASP A 139     -30.029 -55.649  44.728  1.00  0.45           C  
ATOM   1106  C   ASP A 139     -31.055 -54.583  45.109  1.00  0.43           C  
ATOM   1107  CB  ASP A 139     -29.848 -56.639  45.880  1.00  0.40           C  
ATOM   1108  O   ASP A 139     -31.720 -54.695  46.141  1.00  0.40           O  
ATOM   1109  CG  ASP A 139     -29.632 -58.066  45.407  1.00  0.38           C  
ATOM   1110  OD1 ASP A 139     -29.820 -58.344  44.204  1.00  0.41           O  
ATOM   1111  OD2 ASP A 139     -29.273 -58.920  46.247  1.00  0.42           O  
ATOM   1112  N   TYR A 140     -30.853 -53.154  44.630  1.00  0.31           N  
ATOM   1113  CA  TYR A 140     -31.952 -52.265  44.991  1.00  0.39           C  
ATOM   1114  C   TYR A 140     -33.057 -52.310  43.942  1.00  0.33           C  
ATOM   1115  CB  TYR A 140     -31.449 -50.828  45.157  1.00  0.30           C  
ATOM   1116  O   TYR A 140     -32.985 -51.615  42.925  1.00  0.30           O  
ATOM   1117  CG  TYR A 140     -31.952 -50.150  46.408  1.00  0.30           C  
ATOM   1118  CD1 TYR A 140     -33.125 -49.397  46.392  1.00  0.23           C  
ATOM   1119  CD2 TYR A 140     -31.257 -50.259  47.608  1.00  0.21           C  
ATOM   1120  CE1 TYR A 140     -33.592 -48.769  47.542  1.00  0.10           C  
ATOM   1121  CE2 TYR A 140     -31.714 -49.634  48.764  1.00  0.12           C  
ATOM   1122  OH  TYR A 140     -33.338 -48.273  49.862  1.00  0.08           O  
ATOM   1123  CZ  TYR A 140     -32.881 -48.893  48.721  1.00  0.17           C  
ATOM   1124  N   PHE A 141     -33.666 -53.563  43.545  1.00  0.42           N  
ATOM   1125  CA  PHE A 141     -35.122 -53.562  43.452  1.00  0.45           C  
ATOM   1126  C   PHE A 141     -35.747 -53.071  44.752  1.00  0.42           C  
ATOM   1127  CB  PHE A 141     -35.641 -54.964  43.118  1.00  0.39           C  
ATOM   1128  O   PHE A 141     -35.926 -53.846  45.694  1.00  0.40           O  
ATOM   1129  CG  PHE A 141     -35.144 -55.497  41.801  1.00  0.37           C  
ATOM   1130  CD1 PHE A 141     -35.720 -55.085  40.606  1.00  0.32           C  
ATOM   1131  CD2 PHE A 141     -34.100 -56.412  41.759  1.00  0.33           C  
ATOM   1132  CE1 PHE A 141     -35.262 -55.576  39.386  1.00  0.34           C  
ATOM   1133  CE2 PHE A 141     -33.636 -56.908  40.543  1.00  0.39           C  
ATOM   1134  CZ  PHE A 141     -34.220 -56.490  39.358  1.00  0.30           C  
ATOM   1135  N   GLY A 142     -35.623 -51.912  45.397  1.00  0.36           N  
ATOM   1136  CA  GLY A 142     -36.415 -51.400  46.503  1.00  0.36           C  
ATOM   1137  C   GLY A 142     -37.881 -51.780  46.414  1.00  0.36           C  
ATOM   1138  O   GLY A 142     -38.480 -51.714  45.338  1.00  0.33           O  
ATOM   1139  N   ILE A 143     -38.203 -52.764  47.324  1.00  0.32           N  
ATOM   1140  CA  ILE A 143     -39.392 -53.296  47.982  1.00  0.34           C  
ATOM   1141  C   ILE A 143     -40.576 -52.363  47.741  1.00  0.33           C  
ATOM   1142  CB  ILE A 143     -39.160 -53.489  49.498  1.00  0.29           C  
ATOM   1143  O   ILE A 143     -41.732 -52.789  47.802  1.00  0.30           O  
ATOM   1144  CG1 ILE A 143     -38.161 -54.625  49.745  1.00  0.16           C  
ATOM   1145  CG2 ILE A 143     -40.485 -53.758  50.216  1.00  0.25           C  
ATOM   1146  CD1 ILE A 143     -37.703 -54.741  51.192  1.00  0.21           C  
ATOM   1147  N   SER A 144     -40.859 -51.614  46.575  1.00  0.35           N  
ATOM   1148  CA  SER A 144     -42.085 -51.144  45.939  1.00  0.38           C  
ATOM   1149  C   SER A 144     -41.892 -50.958  44.437  1.00  0.35           C  
ATOM   1150  CB  SER A 144     -42.547 -49.830  46.569  1.00  0.32           C  
ATOM   1151  O   SER A 144     -42.820 -50.555  43.732  1.00  0.32           O  
ATOM   1152  OG  SER A 144     -41.480 -48.899  46.632  1.00  0.15           O  
ATOM   1153  N   ALA A 145     -40.914 -51.538  43.750  1.00  0.39           N  
ATOM   1154  CA  ALA A 145     -40.478 -51.803  42.382  1.00  0.41           C  
ATOM   1155  C   ALA A 145     -40.432 -53.302  42.101  1.00  0.40           C  
ATOM   1156  CB  ALA A 145     -39.110 -51.174  42.128  1.00  0.37           C  
ATOM   1157  O   ALA A 145     -39.506 -53.992  42.533  1.00  0.38           O  
ATOM   1158  N   MET A 146     -41.505 -53.974  42.496  1.00  0.34           N  
ATOM   1159  CA  MET A 146     -41.600 -55.430  42.568  1.00  0.46           C  
ATOM   1160  C   MET A 146     -43.053 -55.884  42.485  1.00  0.36           C  
ATOM   1161  CB  MET A 146     -40.963 -55.948  43.858  1.00  0.32           C  
ATOM   1162  O   MET A 146     -43.845 -55.615  43.389  1.00  0.35           O  
ATOM   1163  CG  MET A 146     -39.443 -55.938  43.838  1.00  0.32           C  
ATOM   1164  SD  MET A 146     -38.716 -57.126  45.033  1.00  0.22           S  
ATOM   1165  CE  MET A 146     -38.287 -55.997  46.387  1.00  0.28           C  
ATOM   1166  N   ARG A 147     -43.545 -56.091  41.467  1.00  0.56           N  
ATOM   1167  CA  ARG A 147     -44.452 -57.149  41.032  1.00  0.54           C  
ATOM   1168  C   ARG A 147     -45.196 -56.745  39.764  1.00  0.56           C  
ATOM   1169  CB  ARG A 147     -45.451 -57.490  42.140  1.00  0.51           C  
ATOM   1170  O   ARG A 147     -46.374 -56.384  39.817  1.00  0.52           O  
ATOM   1171  CG  ARG A 147     -44.839 -58.241  43.312  1.00  0.47           C  
ATOM   1172  CD  ARG A 147     -45.892 -58.652  44.331  1.00  0.48           C  
ATOM   1173  NE  ARG A 147     -45.299 -59.350  45.468  1.00  0.40           N  
ATOM   1174  NH1 ARG A 147     -47.305 -59.717  46.553  1.00  0.30           N  
ATOM   1175  NH2 ARG A 147     -45.344 -60.458  47.479  1.00  0.25           N  
ATOM   1176  CZ  ARG A 147     -45.984 -59.840  46.497  1.00  0.38           C  
ATOM   1177  N   TYR A 148     -44.622 -56.108  38.630  1.00  0.56           N  
ATOM   1178  CA  TYR A 148     -45.235 -56.089  37.307  1.00  0.58           C  
ATOM   1179  C   TYR A 148     -44.884 -57.349  36.525  1.00  0.56           C  
ATOM   1180  CB  TYR A 148     -44.790 -54.849  36.526  1.00  0.54           C  
ATOM   1181  O   TYR A 148     -43.707 -57.640  36.300  1.00  0.54           O  
ATOM   1182  CG  TYR A 148     -45.203 -53.546  37.167  1.00  0.51           C  
ATOM   1183  CD1 TYR A 148     -46.527 -53.116  37.125  1.00  0.46           C  
ATOM   1184  CD2 TYR A 148     -44.270 -52.744  37.816  1.00  0.46           C  
ATOM   1185  CE1 TYR A 148     -46.912 -51.915  37.713  1.00  0.46           C  
ATOM   1186  CE2 TYR A 148     -44.644 -51.541  38.407  1.00  0.50           C  
ATOM   1187  OH  TYR A 148     -46.341 -49.947  38.935  1.00  0.42           O  
ATOM   1188  CZ  TYR A 148     -45.965 -51.137  38.351  1.00  0.40           C  
ATOM   1189  N   HIS A 149     -45.820 -58.332  36.459  1.00  0.60           N  
ATOM   1190  CA  HIS A 149     -45.797 -59.516  35.607  1.00  0.62           C  
ATOM   1191  C   HIS A 149     -45.892 -59.136  34.133  1.00  0.60           C  
ATOM   1192  CB  HIS A 149     -46.937 -60.466  35.979  1.00  0.58           C  
ATOM   1193  O   HIS A 149     -46.751 -58.341  33.747  1.00  0.58           O  
ATOM   1194  CG  HIS A 149     -46.701 -61.216  37.251  1.00  0.57           C  
ATOM   1195  CD2 HIS A 149     -46.283 -62.485  37.470  1.00  0.51           C  
ATOM   1196  ND1 HIS A 149     -46.903 -60.656  38.494  1.00  0.47           N  
ATOM   1197  CE1 HIS A 149     -46.618 -61.551  39.425  1.00  0.48           C  
ATOM   1198  NE2 HIS A 149     -46.239 -62.669  38.831  1.00  0.45           N  
ATOM   1199  N   ILE A 150     -44.812 -59.208  33.290  1.00  0.59           N  
ATOM   1200  CA  ILE A 150     -44.806 -59.282  31.833  1.00  0.61           C  
ATOM   1201  C   ILE A 150     -45.465 -60.583  31.380  1.00  0.59           C  
ATOM   1202  CB  ILE A 150     -43.371 -59.183  31.269  1.00  0.57           C  
ATOM   1203  O   ILE A 150     -44.939 -61.671  31.625  1.00  0.58           O  
ATOM   1204  CG1 ILE A 150     -42.687 -57.906  31.769  1.00  0.48           C  
ATOM   1205  CG2 ILE A 150     -43.388 -59.231  29.738  1.00  0.50           C  
ATOM   1206  CD1 ILE A 150     -41.258 -57.733  31.273  1.00  0.47           C  
ATOM   1207  N   GLU A 151     -46.740 -60.430  30.988  1.00  0.60           N  
ATOM   1208  CA  GLU A 151     -47.591 -61.564  30.639  1.00  0.61           C  
ATOM   1209  C   GLU A 151     -47.054 -62.301  29.416  1.00  0.59           C  
ATOM   1210  CB  GLU A 151     -49.027 -61.099  30.385  1.00  0.57           C  
ATOM   1211  O   GLU A 151     -47.093 -63.532  29.360  1.00  0.58           O  
ATOM   1212  CG  GLU A 151     -49.793 -60.747  31.651  1.00  0.55           C  
ATOM   1213  CD  GLU A 151     -51.296 -60.656  31.438  1.00  0.56           C  
ATOM   1214  OE1 GLU A 151     -51.744 -60.659  30.269  1.00  0.55           O  
ATOM   1215  OE2 GLU A 151     -52.031 -60.580  32.448  1.00  0.51           O  
ATOM   1216  N   GLN A 152     -46.430 -61.768  28.287  1.00  0.57           N  
ATOM   1217  CA  GLN A 152     -45.940 -62.254  27.002  1.00  0.58           C  
ATOM   1218  C   GLN A 152     -45.032 -61.224  26.335  1.00  0.57           C  
ATOM   1219  CB  GLN A 152     -47.108 -62.600  26.077  1.00  0.54           C  
ATOM   1220  O   GLN A 152     -45.287 -60.021  26.413  1.00  0.56           O  
ATOM   1221  CG  GLN A 152     -47.257 -64.091  25.806  1.00  0.51           C  
ATOM   1222  CD  GLN A 152     -48.435 -64.409  24.905  1.00  0.53           C  
ATOM   1223  NE2 GLN A 152     -48.621 -65.689  24.601  1.00  0.42           N  
ATOM   1224  OE1 GLN A 152     -49.173 -63.512  24.486  1.00  0.53           O  
ATOM   1225  N   VAL A 153     -43.895 -61.487  26.019  1.00  0.59           N  
ATOM   1226  CA  VAL A 153     -43.091 -60.877  24.965  1.00  0.60           C  
ATOM   1227  C   VAL A 153     -43.832 -60.967  23.633  1.00  0.59           C  
ATOM   1228  CB  VAL A 153     -41.704 -61.548  24.850  1.00  0.56           C  
ATOM   1229  O   VAL A 153     -44.273 -62.047  23.233  1.00  0.57           O  
ATOM   1230  CG1 VAL A 153     -40.839 -60.826  23.818  1.00  0.48           C  
ATOM   1231  CG2 VAL A 153     -41.009 -61.572  26.210  1.00  0.49           C  
ATOM   1232  N   PRO A 154     -44.214 -59.747  23.340  1.00  0.58           N  
ATOM   1233  CA  PRO A 154     -44.882 -59.747  22.036  1.00  0.58           C  
ATOM   1234  C   PRO A 154     -44.153 -60.601  21.001  1.00  0.59           C  
ATOM   1235  CB  PRO A 154     -44.870 -58.271  21.634  1.00  0.56           C  
ATOM   1236  O   PRO A 154     -42.947 -60.439  20.801  1.00  0.58           O  
ATOM   1237  CG  PRO A 154     -44.341 -57.552  22.833  1.00  0.54           C  
ATOM   1238  CD  PRO A 154     -43.754 -58.563  23.775  1.00  0.55           C  
ATOM   1239  N   GLU A 155     -44.739 -61.784  20.691  1.00  0.49           N  
ATOM   1240  CA  GLU A 155     -44.442 -62.568  19.495  1.00  0.49           C  
ATOM   1241  C   GLU A 155     -44.378 -61.681  18.255  1.00  0.49           C  
ATOM   1242  CB  GLU A 155     -45.488 -63.670  19.301  1.00  0.46           C  
ATOM   1243  O   GLU A 155     -45.369 -61.046  17.888  1.00  0.47           O  
ATOM   1244  CG  GLU A 155     -45.190 -64.944  20.077  1.00  0.45           C  
ATOM   1245  CD  GLU A 155     -46.220 -66.039  19.851  1.00  0.49           C  
ATOM   1246  OE1 GLU A 155     -47.195 -65.809  19.100  1.00  0.52           O  
ATOM   1247  OE2 GLU A 155     -46.051 -67.136  20.430  1.00  0.44           O  
ATOM   1248  N   GLY A 156     -43.255 -61.064  17.934  1.00  0.42           N  
ATOM   1249  CA  GLY A 156     -42.944 -60.457  16.650  1.00  0.43           C  
ATOM   1250  C   GLY A 156     -42.126 -59.186  16.773  1.00  0.42           C  
ATOM   1251  O   GLY A 156     -41.712 -58.608  15.766  1.00  0.39           O  
ATOM   1252  N   LYS A 157     -41.542 -58.888  17.925  1.00  0.47           N  
ATOM   1253  CA  LYS A 157     -40.543 -57.844  18.127  1.00  0.49           C  
ATOM   1254  C   LYS A 157     -39.334 -58.380  18.889  1.00  0.48           C  
ATOM   1255  CB  LYS A 157     -41.150 -56.656  18.877  1.00  0.45           C  
ATOM   1256  O   LYS A 157     -39.433 -58.698  20.076  1.00  0.46           O  
ATOM   1257  CG  LYS A 157     -42.032 -55.766  18.014  1.00  0.43           C  
ATOM   1258  CD  LYS A 157     -42.362 -54.456  18.718  1.00  0.47           C  
ATOM   1259  CE  LYS A 157     -43.285 -53.585  17.876  1.00  0.38           C  
ATOM   1260  NZ  LYS A 157     -43.629 -52.309  18.572  1.00  0.36           N  
ATOM   1261  N   LYS A 158     -38.437 -59.030  18.026  1.00  0.54           N  
ATOM   1262  CA  LYS A 158     -37.081 -59.310  18.491  1.00  0.54           C  
ATOM   1263  C   LYS A 158     -36.514 -58.128  19.273  1.00  0.55           C  
ATOM   1264  CB  LYS A 158     -36.167 -59.645  17.312  1.00  0.49           C  
ATOM   1265  O   LYS A 158     -36.201 -57.086  18.693  1.00  0.52           O  
ATOM   1266  CG  LYS A 158     -36.493 -60.968  16.633  1.00  0.45           C  
ATOM   1267  CD  LYS A 158     -35.471 -61.311  15.558  1.00  0.47           C  
ATOM   1268  CE  LYS A 158     -35.808 -62.623  14.862  1.00  0.37           C  
ATOM   1269  NZ  LYS A 158     -34.773 -62.997  13.853  1.00  0.35           N  
ATOM   1270  N   LEU A 159     -36.741 -57.972  20.530  1.00  0.67           N  
ATOM   1271  CA  LEU A 159     -36.194 -57.044  21.514  1.00  0.67           C  
ATOM   1272  C   LEU A 159     -34.767 -57.431  21.890  1.00  0.68           C  
ATOM   1273  CB  LEU A 159     -37.073 -57.011  22.766  1.00  0.65           C  
ATOM   1274  O   LEU A 159     -34.468 -58.612  22.076  1.00  0.67           O  
ATOM   1275  CG  LEU A 159     -38.497 -56.484  22.581  1.00  0.61           C  
ATOM   1276  CD1 LEU A 159     -39.335 -56.773  23.822  1.00  0.54           C  
ATOM   1277  CD2 LEU A 159     -38.480 -54.990  22.277  1.00  0.57           C  
ATOM   1278  N   SER A 160     -33.862 -56.639  21.738  1.00  0.62           N  
ATOM   1279  CA  SER A 160     -32.504 -56.783  22.250  1.00  0.64           C  
ATOM   1280  C   SER A 160     -32.479 -56.732  23.774  1.00  0.63           C  
ATOM   1281  CB  SER A 160     -31.598 -55.690  21.682  1.00  0.60           C  
ATOM   1282  O   SER A 160     -33.429 -56.257  24.400  1.00  0.62           O  
ATOM   1283  OG  SER A 160     -31.923 -54.427  22.237  1.00  0.59           O  
ATOM   1284  N   PHE A 161     -31.574 -57.557  24.330  1.00  0.74           N  
ATOM   1285  CA  PHE A 161     -31.404 -57.520  25.777  1.00  0.75           C  
ATOM   1286  C   PHE A 161     -31.455 -56.086  26.292  1.00  0.75           C  
ATOM   1287  CB  PHE A 161     -30.080 -58.175  26.182  1.00  0.72           C  
ATOM   1288  O   PHE A 161     -32.042 -55.819  27.343  1.00  0.72           O  
ATOM   1289  CG  PHE A 161     -30.085 -59.676  26.064  1.00  0.69           C  
ATOM   1290  CD1 PHE A 161     -30.722 -60.459  27.019  1.00  0.66           C  
ATOM   1291  CD2 PHE A 161     -29.452 -60.303  24.999  1.00  0.68           C  
ATOM   1292  CE1 PHE A 161     -30.728 -61.848  26.913  1.00  0.66           C  
ATOM   1293  CE2 PHE A 161     -29.454 -61.690  24.886  1.00  0.67           C  
ATOM   1294  CZ  PHE A 161     -30.092 -62.461  25.845  1.00  0.59           C  
ATOM   1295  N   ARG A 162     -30.933 -55.221  25.502  1.00  0.68           N  
ATOM   1296  CA  ARG A 162     -31.025 -53.806  25.848  1.00  0.70           C  
ATOM   1297  C   ARG A 162     -32.464 -53.311  25.750  1.00  0.67           C  
ATOM   1298  CB  ARG A 162     -30.120 -52.970  24.942  1.00  0.65           C  
ATOM   1299  O   ARG A 162     -32.940 -52.590  26.629  1.00  0.65           O  
ATOM   1300  CG  ARG A 162     -30.124 -51.485  25.268  1.00  0.59           C  
ATOM   1301  CD  ARG A 162     -29.262 -50.692  24.295  1.00  0.60           C  
ATOM   1302  NE  ARG A 162     -29.452 -49.253  24.457  1.00  0.47           N  
ATOM   1303  NH1 ARG A 162     -28.299 -48.676  22.540  1.00  0.37           N  
ATOM   1304  NH2 ARG A 162     -29.220 -47.046  23.863  1.00  0.33           N  
ATOM   1305  CZ  ARG A 162     -28.990 -48.328  23.620  1.00  0.53           C  
ATOM   1306  N   ASP A 163     -33.152 -53.749  24.719  1.00  0.74           N  
ATOM   1307  CA  ASP A 163     -34.546 -53.348  24.556  1.00  0.75           C  
ATOM   1308  C   ASP A 163     -35.429 -53.979  25.630  1.00  0.74           C  
ATOM   1309  CB  ASP A 163     -35.056 -53.730  23.165  1.00  0.72           C  
ATOM   1310  O   ASP A 163     -36.312 -53.319  26.182  1.00  0.73           O  
ATOM   1311  CG  ASP A 163     -34.337 -52.995  22.047  1.00  0.68           C  
ATOM   1312  OD1 ASP A 163     -33.903 -51.842  22.256  1.00  0.69           O  
ATOM   1313  OD2 ASP A 163     -34.205 -53.574  20.947  1.00  0.72           O  
ATOM   1314  N   MET A 164     -35.058 -55.106  25.963  1.00  0.72           N  
ATOM   1315  CA  MET A 164     -35.732 -55.787  27.065  1.00  0.73           C  
ATOM   1316  C   MET A 164     -35.396 -55.127  28.398  1.00  0.72           C  
ATOM   1317  CB  MET A 164     -35.345 -57.266  27.101  1.00  0.69           C  
ATOM   1318  O   MET A 164     -36.289 -54.845  29.199  1.00  0.70           O  
ATOM   1319  CG  MET A 164     -36.115 -58.077  28.131  1.00  0.64           C  
ATOM   1320  SD  MET A 164     -37.915 -58.132  27.778  1.00  0.61           S  
ATOM   1321  CE  MET A 164     -38.479 -59.173  29.153  1.00  0.53           C  
ATOM   1322  N   LEU A 165     -34.297 -54.713  28.474  1.00  0.74           N  
ATOM   1323  CA  LEU A 165     -33.869 -54.054  29.703  1.00  0.75           C  
ATOM   1324  C   LEU A 165     -34.422 -52.635  29.779  1.00  0.74           C  
ATOM   1325  CB  LEU A 165     -32.341 -54.024  29.792  1.00  0.71           C  
ATOM   1326  O   LEU A 165     -34.903 -52.207  30.831  1.00  0.71           O  
ATOM   1327  CG  LEU A 165     -31.748 -53.431  31.071  1.00  0.67           C  
ATOM   1328  CD1 LEU A 165     -32.159 -54.263  32.281  1.00  0.62           C  
ATOM   1329  CD2 LEU A 165     -30.229 -53.344  30.966  1.00  0.64           C  
ATOM   1330  N   SER A 166     -34.639 -52.139  28.581  1.00  0.70           N  
ATOM   1331  CA  SER A 166     -35.279 -50.832  28.472  1.00  0.71           C  
ATOM   1332  C   SER A 166     -36.770 -50.919  28.781  1.00  0.70           C  
ATOM   1333  CB  SER A 166     -35.072 -50.248  27.074  1.00  0.67           C  
ATOM   1334  O   SER A 166     -37.320 -50.053  29.464  1.00  0.67           O  
ATOM   1335  OG  SER A 166     -35.541 -48.912  27.013  1.00  0.62           O  
ATOM   1336  N   ALA A 167     -37.180 -51.943  28.360  1.00  0.71           N  
ATOM   1337  CA  ALA A 167     -38.595 -52.180  28.635  1.00  0.71           C  
ATOM   1338  C   ALA A 167     -38.823 -52.491  30.112  1.00  0.70           C  
ATOM   1339  CB  ALA A 167     -39.123 -53.319  27.767  1.00  0.68           C  
ATOM   1340  O   ALA A 167     -39.801 -52.032  30.706  1.00  0.68           O  
ATOM   1341  N   MET A 168     -37.996 -53.075  30.720  1.00  0.71           N  
ATOM   1342  CA  MET A 168     -38.082 -53.408  32.139  1.00  0.72           C  
ATOM   1343  C   MET A 168     -37.828 -52.177  33.002  1.00  0.71           C  
ATOM   1344  CB  MET A 168     -37.083 -54.511  32.494  1.00  0.68           C  
ATOM   1345  O   MET A 168     -38.557 -51.928  33.964  1.00  0.68           O  
ATOM   1346  CG  MET A 168     -37.370 -55.840  31.814  1.00  0.63           C  
ATOM   1347  SD  MET A 168     -39.078 -56.435  32.125  1.00  0.51           S  
ATOM   1348  CE  MET A 168     -39.888 -55.897  30.593  1.00  0.49           C  
ATOM   1349  N   THR A 169     -36.946 -51.357  32.612  1.00  0.72           N  
ATOM   1350  CA  THR A 169     -36.606 -50.195  33.426  1.00  0.72           C  
ATOM   1351  C   THR A 169     -37.597 -49.059  33.189  1.00  0.71           C  
ATOM   1352  CB  THR A 169     -35.177 -49.703  33.128  1.00  0.69           C  
ATOM   1353  O   THR A 169     -37.826 -48.232  34.074  1.00  0.69           O  
ATOM   1354  CG2 THR A 169     -34.140 -50.741  33.545  1.00  0.64           C  
ATOM   1355  OG1 THR A 169     -35.048 -49.453  31.723  1.00  0.70           O  
ATOM   1356  N   GLN A 170     -38.329 -49.248  32.074  1.00  0.69           N  
ATOM   1357  CA  GLN A 170     -39.425 -48.323  31.810  1.00  0.69           C  
ATOM   1358  C   GLN A 170     -40.667 -48.698  32.614  1.00  0.68           C  
ATOM   1359  CB  GLN A 170     -39.756 -48.293  30.317  1.00  0.66           C  
ATOM   1360  O   GLN A 170     -41.423 -47.824  33.042  1.00  0.65           O  
ATOM   1361  CG  GLN A 170     -38.803 -47.436  29.494  1.00  0.61           C  
ATOM   1362  CD  GLN A 170     -39.072 -47.526  28.003  1.00  0.61           C  
ATOM   1363  NE2 GLN A 170     -38.193 -46.930  27.205  1.00  0.48           N  
ATOM   1364  OE1 GLN A 170     -40.062 -48.127  27.573  1.00  0.59           O  
ATOM   1365  N   MET A 171     -40.766 -49.971  32.911  1.00  0.66           N  
ATOM   1366  CA  MET A 171     -41.920 -50.428  33.681  1.00  0.68           C  
ATOM   1367  C   MET A 171     -41.785 -50.034  35.148  1.00  0.65           C  
ATOM   1368  CB  MET A 171     -42.082 -51.944  33.559  1.00  0.64           C  
ATOM   1369  O   MET A 171     -42.775 -49.692  35.796  1.00  0.63           O  
ATOM   1370  CG  MET A 171     -42.667 -52.393  32.230  1.00  0.60           C  
ATOM   1371  SD  MET A 171     -42.927 -54.208  32.154  1.00  0.52           S  
ATOM   1372  CE  MET A 171     -44.186 -54.405  33.445  1.00  0.49           C  
ATOM   1373  N   ILE A 172     -40.627 -49.928  35.582  1.00  0.65           N  
ATOM   1374  CA  ILE A 172     -40.394 -49.654  36.995  1.00  0.64           C  
ATOM   1375  C   ILE A 172     -39.765 -48.271  37.156  1.00  0.64           C  
ATOM   1376  CB  ILE A 172     -39.492 -50.730  37.639  1.00  0.63           C  
ATOM   1377  O   ILE A 172     -39.436 -47.858  38.270  1.00  0.62           O  
ATOM   1378  CG1 ILE A 172     -38.138 -50.791  36.922  1.00  0.58           C  
ATOM   1379  CG2 ILE A 172     -40.184 -52.096  37.620  1.00  0.58           C  
ATOM   1380  CD1 ILE A 172     -37.129 -51.721  37.583  1.00  0.56           C  
ATOM   1381  N   GLY A 173     -39.944 -47.301  36.274  1.00  0.58           N  
ATOM   1382  CA  GLY A 173     -39.494 -45.923  36.380  1.00  0.57           C  
ATOM   1383  C   GLY A 173     -38.056 -45.798  36.846  1.00  0.58           C  
ATOM   1384  O   GLY A 173     -37.632 -44.730  37.291  1.00  0.56           O  
ATOM   1385  N   MET A 174     -37.150 -46.747  36.682  1.00  0.64           N  
ATOM   1386  CA  MET A 174     -35.725 -46.708  36.995  1.00  0.66           C  
ATOM   1387  C   MET A 174     -34.886 -46.777  35.724  1.00  0.64           C  
ATOM   1388  CB  MET A 174     -35.349 -47.856  37.934  1.00  0.62           C  
ATOM   1389  O   MET A 174     -35.370 -47.213  34.678  1.00  0.62           O  
ATOM   1390  CG  MET A 174     -36.063 -47.811  39.275  1.00  0.58           C  
ATOM   1391  SD  MET A 174     -35.543 -49.169  40.394  1.00  0.50           S  
ATOM   1392  CE  MET A 174     -36.333 -48.632  41.937  1.00  0.46           C  
ATOM   1393  N   SER A 175     -33.772 -46.158  35.453  1.00  0.65           N  
ATOM   1394  CA  SER A 175     -32.807 -46.180  34.359  1.00  0.66           C  
ATOM   1395  C   SER A 175     -31.638 -47.108  34.672  1.00  0.66           C  
ATOM   1396  CB  SER A 175     -32.287 -44.771  34.074  1.00  0.63           C  
ATOM   1397  O   SER A 175     -31.258 -47.267  35.835  1.00  0.64           O  
ATOM   1398  OG  SER A 175     -33.356 -43.893  33.764  1.00  0.60           O  
ATOM   1399  N   CYS A 176     -31.162 -47.966  33.908  1.00  0.67           N  
ATOM   1400  CA  CYS A 176     -30.097 -48.964  33.927  1.00  0.68           C  
ATOM   1401  C   CYS A 176     -28.846 -48.439  33.233  1.00  0.67           C  
ATOM   1402  CB  CYS A 176     -30.561 -50.255  33.254  1.00  0.64           C  
ATOM   1403  O   CYS A 176     -28.906 -48.002  32.082  1.00  0.64           O  
ATOM   1404  SG  CYS A 176     -29.333 -51.579  33.296  1.00  0.67           S  
ATOM   1405  N   PHE A 177     -27.771 -48.108  33.778  1.00  0.68           N  
ATOM   1406  CA  PHE A 177     -26.451 -47.741  33.280  1.00  0.69           C  
ATOM   1407  C   PHE A 177     -25.368 -48.579  33.948  1.00  0.68           C  
ATOM   1408  CB  PHE A 177     -26.181 -46.251  33.514  1.00  0.65           C  
ATOM   1409  O   PHE A 177     -25.628 -49.260  34.942  1.00  0.65           O  
ATOM   1410  CG  PHE A 177     -26.262 -45.840  34.959  1.00  0.60           C  
ATOM   1411  CD1 PHE A 177     -27.484 -45.519  35.538  1.00  0.55           C  
ATOM   1412  CD2 PHE A 177     -25.115 -45.774  35.739  1.00  0.56           C  
ATOM   1413  CE1 PHE A 177     -27.561 -45.137  36.875  1.00  0.49           C  
ATOM   1414  CE2 PHE A 177     -25.184 -45.394  37.077  1.00  0.53           C  
ATOM   1415  CZ  PHE A 177     -26.408 -45.075  37.642  1.00  0.48           C  
ATOM   1416  N   PHE A 178     -24.189 -48.764  33.568  1.00  0.69           N  
ATOM   1417  CA  PHE A 178     -23.019 -49.425  34.133  1.00  0.69           C  
ATOM   1418  C   PHE A 178     -22.186 -48.445  34.950  1.00  0.68           C  
ATOM   1419  CB  PHE A 178     -22.163 -50.045  33.024  1.00  0.66           C  
ATOM   1420  O   PHE A 178     -21.798 -47.386  34.452  1.00  0.65           O  
ATOM   1421  CG  PHE A 178     -22.722 -51.328  32.471  1.00  0.62           C  
ATOM   1422  CD1 PHE A 178     -22.234 -52.557  32.899  1.00  0.59           C  
ATOM   1423  CD2 PHE A 178     -23.736 -51.305  31.523  1.00  0.60           C  
ATOM   1424  CE1 PHE A 178     -22.750 -53.746  32.389  1.00  0.58           C  
ATOM   1425  CE2 PHE A 178     -24.257 -52.489  31.008  1.00  0.59           C  
ATOM   1426  CZ  PHE A 178     -23.761 -53.708  31.442  1.00  0.54           C  
ATOM   1427  N   ASN A 179     -22.088 -48.672  36.255  1.00  0.66           N  
ATOM   1428  CA  ASN A 179     -21.270 -47.899  37.184  1.00  0.66           C  
ATOM   1429  C   ASN A 179     -19.782 -48.043  36.874  1.00  0.66           C  
ATOM   1430  CB  ASN A 179     -21.555 -48.320  38.627  1.00  0.63           C  
ATOM   1431  O   ASN A 179     -19.399 -48.814  35.993  1.00  0.65           O  
ATOM   1432  CG  ASN A 179     -21.095 -49.733  38.925  1.00  0.59           C  
ATOM   1433  ND2 ASN A 179     -21.614 -50.311  40.003  1.00  0.63           N  
ATOM   1434  OD1 ASN A 179     -20.280 -50.301  38.194  1.00  0.64           O  
ATOM   1435  N   ARG A 180     -18.973 -47.319  37.385  1.00  0.61           N  
ATOM   1436  CA  ARG A 180     -17.532 -47.235  37.171  1.00  0.61           C  
ATOM   1437  C   ARG A 180     -16.864 -48.586  37.405  1.00  0.61           C  
ATOM   1438  CB  ARG A 180     -16.912 -46.179  38.087  1.00  0.59           C  
ATOM   1439  O   ARG A 180     -15.736 -48.812  36.962  1.00  0.59           O  
ATOM   1440  CG  ARG A 180     -17.325 -44.754  37.753  1.00  0.56           C  
ATOM   1441  CD  ARG A 180     -16.555 -43.735  38.581  1.00  0.57           C  
ATOM   1442  NE  ARG A 180     -16.912 -42.366  38.218  1.00  0.49           N  
ATOM   1443  NH1 ARG A 180     -15.364 -41.372  39.615  1.00  0.35           N  
ATOM   1444  NH2 ARG A 180     -16.740 -40.078  38.317  1.00  0.29           N  
ATOM   1445  CZ  ARG A 180     -16.338 -41.275  38.718  1.00  0.47           C  
ATOM   1446  N   GLU A 181     -17.541 -49.470  38.135  1.00  0.59           N  
ATOM   1447  CA  GLU A 181     -17.026 -50.823  38.326  1.00  0.59           C  
ATOM   1448  C   GLU A 181     -17.542 -51.767  37.244  1.00  0.59           C  
ATOM   1449  CB  GLU A 181     -17.405 -51.353  39.711  1.00  0.58           C  
ATOM   1450  O   GLU A 181     -17.332 -52.980  37.319  1.00  0.58           O  
ATOM   1451  CG  GLU A 181     -16.764 -50.588  40.859  1.00  0.57           C  
ATOM   1452  CD  GLU A 181     -17.447 -49.261  41.152  1.00  0.56           C  
ATOM   1453  OE1 GLU A 181     -18.566 -49.029  40.641  1.00  0.56           O  
ATOM   1454  OE2 GLU A 181     -16.857 -48.447  41.898  1.00  0.52           O  
ATOM   1455  N   GLY A 182     -17.916 -51.250  36.172  1.00  0.63           N  
ATOM   1456  CA  GLY A 182     -18.306 -52.150  35.098  1.00  0.63           C  
ATOM   1457  C   GLY A 182     -19.491 -53.027  35.456  1.00  0.63           C  
ATOM   1458  O   GLY A 182     -19.859 -53.924  34.695  1.00  0.62           O  
ATOM   1459  N   LYS A 183     -20.169 -52.757  36.509  1.00  0.72           N  
ATOM   1460  CA  LYS A 183     -21.363 -53.514  36.873  1.00  0.72           C  
ATOM   1461  C   LYS A 183     -22.632 -52.736  36.534  1.00  0.72           C  
ATOM   1462  CB  LYS A 183     -21.345 -53.862  38.362  1.00  0.70           C  
ATOM   1463  O   LYS A 183     -22.669 -51.511  36.664  1.00  0.71           O  
ATOM   1464  CG  LYS A 183     -20.120 -54.653  38.797  1.00  0.67           C  
ATOM   1465  CD  LYS A 183     -20.190 -55.026  40.273  1.00  0.65           C  
ATOM   1466  CE  LYS A 183     -18.968 -55.824  40.707  1.00  0.59           C  
ATOM   1467  NZ  LYS A 183     -19.099 -56.316  42.111  1.00  0.54           N  
ATOM   1468  N   MET A 184     -23.686 -53.355  35.851  1.00  0.69           N  
ATOM   1469  CA  MET A 184     -24.990 -52.820  35.472  1.00  0.70           C  
ATOM   1470  C   MET A 184     -25.809 -52.457  36.707  1.00  0.69           C  
ATOM   1471  CB  MET A 184     -25.757 -53.827  34.613  1.00  0.66           C  
ATOM   1472  O   MET A 184     -26.013 -53.293  37.589  1.00  0.66           O  
ATOM   1473  CG  MET A 184     -27.039 -53.272  34.015  1.00  0.61           C  
ATOM   1474  SD  MET A 184     -27.852 -54.456  32.873  1.00  0.63           S  
ATOM   1475  CE  MET A 184     -28.515 -55.649  34.068  1.00  0.50           C  
ATOM   1476  N   GLU A 185     -25.991 -51.304  36.945  1.00  0.71           N  
ATOM   1477  CA  GLU A 185     -26.747 -50.746  38.062  1.00  0.71           C  
ATOM   1478  C   GLU A 185     -28.043 -50.099  37.583  1.00  0.70           C  
ATOM   1479  CB  GLU A 185     -25.901 -49.724  38.826  1.00  0.68           C  
ATOM   1480  O   GLU A 185     -28.032 -49.287  36.655  1.00  0.68           O  
ATOM   1481  CG  GLU A 185     -26.533 -49.254  40.128  1.00  0.65           C  
ATOM   1482  CD  GLU A 185     -25.640 -48.314  40.924  1.00  0.63           C  
ATOM   1483  OE1 GLU A 185     -24.469 -48.110  40.529  1.00  0.60           O  
ATOM   1484  OE2 GLU A 185     -26.114 -47.779  41.950  1.00  0.57           O  
ATOM   1485  N   ILE A 186     -29.317 -50.559  37.870  1.00  0.65           N  
ATOM   1486  CA  ILE A 186     -30.658 -50.012  37.691  1.00  0.65           C  
ATOM   1487  C   ILE A 186     -31.024 -49.141  38.891  1.00  0.64           C  
ATOM   1488  CB  ILE A 186     -31.705 -51.132  37.502  1.00  0.62           C  
ATOM   1489  O   ILE A 186     -31.140 -49.638  40.014  1.00  0.61           O  
ATOM   1490  CG1 ILE A 186     -31.350 -51.995  36.286  1.00  0.55           C  
ATOM   1491  CG2 ILE A 186     -33.110 -50.540  37.362  1.00  0.56           C  
ATOM   1492  CD1 ILE A 186     -32.287 -53.176  36.069  1.00  0.53           C  
ATOM   1493  N   ARG A 187     -30.892 -48.015  38.841  1.00  0.66           N  
ATOM   1494  CA  ARG A 187     -31.043 -46.998  39.877  1.00  0.67           C  
ATOM   1495  C   ARG A 187     -32.067 -45.946  39.465  1.00  0.65           C  
ATOM   1496  CB  ARG A 187     -29.699 -46.331  40.176  1.00  0.64           C  
ATOM   1497  O   ARG A 187     -32.124 -45.549  38.299  1.00  0.62           O  
ATOM   1498  CG  ARG A 187     -29.718 -45.427  41.399  1.00  0.61           C  
ATOM   1499  CD  ARG A 187     -28.342 -44.844  41.691  1.00  0.60           C  
ATOM   1500  NE  ARG A 187     -28.290 -44.222  43.011  1.00  0.53           N  
ATOM   1501  NH1 ARG A 187     -26.026 -43.765  42.933  1.00  0.39           N  
ATOM   1502  NH2 ARG A 187     -27.256 -43.180  44.777  1.00  0.33           N  
ATOM   1503  CZ  ARG A 187     -27.191 -43.724  43.571  1.00  0.53           C  
ATOM   1504  N   ASP A 188     -33.098 -45.523  40.383  1.00  0.62           N  
ATOM   1505  CA  ASP A 188     -33.938 -44.329  40.423  1.00  0.63           C  
ATOM   1506  C   ASP A 188     -33.094 -43.071  40.614  1.00  0.62           C  
ATOM   1507  CB  ASP A 188     -34.977 -44.441  41.540  1.00  0.60           C  
ATOM   1508  O   ASP A 188     -31.919 -43.154  40.977  1.00  0.60           O  
ATOM   1509  CG  ASP A 188     -36.224 -43.615  41.275  1.00  0.58           C  
ATOM   1510  OD1 ASP A 188     -36.243 -42.837  40.297  1.00  0.56           O  
ATOM   1511  OD2 ASP A 188     -37.195 -43.743  42.052  1.00  0.61           O  
ATOM   1512  N   LEU A 189     -33.493 -41.971  40.099  1.00  0.56           N  
ATOM   1513  CA  LEU A 189     -32.926 -40.657  40.381  1.00  0.56           C  
ATOM   1514  C   LEU A 189     -32.761 -40.447  41.882  1.00  0.56           C  
ATOM   1515  CB  LEU A 189     -33.812 -39.554  39.794  1.00  0.54           C  
ATOM   1516  O   LEU A 189     -33.740 -40.483  42.630  1.00  0.54           O  
ATOM   1517  CG  LEU A 189     -33.943 -39.529  38.270  1.00  0.52           C  
ATOM   1518  CD1 LEU A 189     -35.032 -38.549  37.848  1.00  0.46           C  
ATOM   1519  CD2 LEU A 189     -32.610 -39.166  37.625  1.00  0.46           C  
ATOM   1520  N   THR A 190     -31.589 -40.907  42.530  1.00  0.49           N  
ATOM   1521  CA  THR A 190     -31.145 -40.707  43.905  1.00  0.52           C  
ATOM   1522  C   THR A 190     -30.564 -39.308  44.087  1.00  0.50           C  
ATOM   1523  CB  THR A 190     -30.096 -41.759  44.311  1.00  0.48           C  
ATOM   1524  O   THR A 190     -29.751 -38.857  43.278  1.00  0.47           O  
ATOM   1525  CG2 THR A 190     -30.707 -42.825  45.214  1.00  0.41           C  
ATOM   1526  OG1 THR A 190     -29.576 -42.387  43.133  1.00  0.41           O  
ATOM   1527  N   GLU A 191     -31.181 -38.488  44.841  1.00  0.44           N  
ATOM   1528  CA  GLU A 191     -30.634 -37.250  45.389  1.00  0.47           C  
ATOM   1529  C   GLU A 191     -29.258 -37.481  46.008  1.00  0.45           C  
ATOM   1530  CB  GLU A 191     -31.586 -36.656  46.429  1.00  0.43           C  
ATOM   1531  O   GLU A 191     -29.099 -38.343  46.874  1.00  0.42           O  
ATOM   1532  CG  GLU A 191     -32.710 -35.823  45.830  1.00  0.42           C  
ATOM   1533  CD  GLU A 191     -33.576 -35.142  46.877  1.00  0.47           C  
ATOM   1534  OE1 GLU A 191     -33.344 -35.355  48.089  1.00  0.48           O  
ATOM   1535  OE2 GLU A 191     -34.495 -34.389  46.483  1.00  0.42           O  
ATOM   1536  N   SER A 192     -28.315 -37.184  45.290  1.00  0.52           N  
ATOM   1537  CA  SER A 192     -26.974 -36.973  45.827  1.00  0.54           C  
ATOM   1538  C   SER A 192     -26.849 -35.599  46.477  1.00  0.53           C  
ATOM   1539  CB  SER A 192     -25.925 -37.121  44.723  1.00  0.50           C  
ATOM   1540  O   SER A 192     -27.268 -34.593  45.901  1.00  0.50           O  
ATOM   1541  OG  SER A 192     -25.537 -35.852  44.225  1.00  0.52           O  
ATOM   1542  N   ASN A 193     -26.581 -35.566  47.915  1.00  0.53           N  
ATOM   1543  CA  ASN A 193     -26.146 -34.383  48.650  1.00  0.53           C  
ATOM   1544  C   ASN A 193     -24.875 -33.787  48.051  1.00  0.53           C  
ATOM   1545  CB  ASN A 193     -25.931 -34.717  50.127  1.00  0.49           C  
ATOM   1546  O   ASN A 193     -23.929 -33.477  48.776  1.00  0.50           O  
ATOM   1547  CG  ASN A 193     -27.234 -34.917  50.877  1.00  0.46           C  
ATOM   1548  ND2 ASN A 193     -27.174 -35.644  51.986  1.00  0.45           N  
ATOM   1549  OD1 ASN A 193     -28.285 -34.423  50.461  1.00  0.50           O  
ATOM   1550  N   ILE A 194     -24.584 -33.859  46.707  1.00  0.57           N  
ATOM   1551  CA  ILE A 194     -23.487 -33.135  46.075  1.00  0.58           C  
ATOM   1552  C   ILE A 194     -24.007 -31.832  45.474  1.00  0.58           C  
ATOM   1553  CB  ILE A 194     -22.798 -33.990  44.987  1.00  0.55           C  
ATOM   1554  O   ILE A 194     -24.852 -31.848  44.576  1.00  0.55           O  
ATOM   1555  CG1 ILE A 194     -22.218 -35.269  45.601  1.00  0.46           C  
ATOM   1556  CG2 ILE A 194     -21.710 -33.182  44.275  1.00  0.49           C  
ATOM   1557  CD1 ILE A 194     -21.660 -36.249  44.578  1.00  0.45           C  
ATOM   1558  N   THR A 195     -23.898 -30.763  46.188  1.00  0.63           N  
ATOM   1559  CA  THR A 195     -24.050 -29.391  45.717  1.00  0.63           C  
ATOM   1560  C   THR A 195     -22.871 -28.986  44.838  1.00  0.63           C  
ATOM   1561  CB  THR A 195     -24.178 -28.407  46.895  1.00  0.60           C  
ATOM   1562  O   THR A 195     -21.721 -29.008  45.284  1.00  0.61           O  
ATOM   1563  CG2 THR A 195     -24.444 -26.989  46.401  1.00  0.53           C  
ATOM   1564  OG1 THR A 195     -25.261 -28.819  47.738  1.00  0.63           O  
ATOM   1565  N   ILE A 196     -23.057 -29.029  43.540  1.00  0.59           N  
ATOM   1566  CA  ILE A 196     -22.227 -28.380  42.531  1.00  0.60           C  
ATOM   1567  C   ILE A 196     -22.402 -26.865  42.616  1.00  0.59           C  
ATOM   1568  CB  ILE A 196     -22.569 -28.881  41.110  1.00  0.56           C  
ATOM   1569  O   ILE A 196     -23.448 -26.333  42.235  1.00  0.56           O  
ATOM   1570  CG1 ILE A 196     -22.510 -30.412  41.055  1.00  0.48           C  
ATOM   1571  CG2 ILE A 196     -21.625 -28.259  40.077  1.00  0.50           C  
ATOM   1572  CD1 ILE A 196     -22.912 -30.998  39.709  1.00  0.47           C  
ATOM   1573  N   ASN A 197     -21.713 -26.323  43.608  1.00  0.49           N  
ATOM   1574  CA  ASN A 197     -21.663 -24.871  43.743  1.00  0.53           C  
ATOM   1575  C   ASN A 197     -20.474 -24.279  42.991  1.00  0.50           C  
ATOM   1576  CB  ASN A 197     -21.611 -24.470  45.218  1.00  0.48           C  
ATOM   1577  O   ASN A 197     -19.485 -24.971  42.742  1.00  0.47           O  
ATOM   1578  CG  ASN A 197     -20.295 -24.834  45.877  1.00  0.48           C  
ATOM   1579  ND2 ASN A 197     -20.302 -24.930  47.201  1.00  0.48           N  
ATOM   1580  OD1 ASN A 197     -19.281 -25.026  45.201  1.00  0.50           O  
ATOM   1581  N   ALA A 198     -20.721 -23.272  42.214  1.00  0.43           N  
ATOM   1582  CA  ALA A 198     -19.770 -22.450  41.470  1.00  0.47           C  
ATOM   1583  C   ALA A 198     -18.512 -22.186  42.291  1.00  0.43           C  
ATOM   1584  CB  ALA A 198     -20.418 -21.131  41.055  1.00  0.39           C  
ATOM   1585  O   ALA A 198     -17.458 -21.861  41.738  1.00  0.39           O  
ATOM   1586  N   ASP A 199     -18.507 -22.407  43.525  1.00  0.48           N  
ATOM   1587  CA  ASP A 199     -17.340 -22.188  44.373  1.00  0.49           C  
ATOM   1588  C   ASP A 199     -16.530 -23.473  44.535  1.00  0.48           C  
ATOM   1589  CB  ASP A 199     -17.764 -21.658  45.744  1.00  0.44           C  
ATOM   1590  O   ASP A 199     -15.320 -23.426  44.763  1.00  0.45           O  
ATOM   1591  CG  ASP A 199     -18.394 -20.278  45.677  1.00  0.42           C  
ATOM   1592  OD1 ASP A 199     -18.028 -19.483  44.784  1.00  0.45           O  
ATOM   1593  OD2 ASP A 199     -19.262 -19.981  46.526  1.00  0.48           O  
ATOM   1594  N   SER A 200     -17.020 -24.626  44.384  1.00  0.51           N  
ATOM   1595  CA  SER A 200     -16.258 -25.859  44.550  1.00  0.53           C  
ATOM   1596  C   SER A 200     -16.048 -26.563  43.213  1.00  0.51           C  
ATOM   1597  CB  SER A 200     -16.966 -26.801  45.525  1.00  0.48           C  
ATOM   1598  O   SER A 200     -15.130 -27.373  43.069  1.00  0.48           O  
ATOM   1599  OG  SER A 200     -18.120 -26.185  46.069  1.00  0.47           O  
ATOM   1600  N   TYR A 201     -16.645 -26.172  42.146  1.00  0.43           N  
ATOM   1601  CA  TYR A 201     -16.652 -26.703  40.788  1.00  0.47           C  
ATOM   1602  C   TYR A 201     -16.650 -25.576  39.761  1.00  0.43           C  
ATOM   1603  CB  TYR A 201     -17.871 -27.605  40.569  1.00  0.39           C  
ATOM   1604  O   TYR A 201     -17.449 -24.641  39.854  1.00  0.40           O  
ATOM   1605  CG  TYR A 201     -17.918 -28.797  41.494  1.00  0.37           C  
ATOM   1606  CD1 TYR A 201     -17.249 -29.977  41.176  1.00  0.31           C  
ATOM   1607  CD2 TYR A 201     -18.631 -28.746  42.687  1.00  0.33           C  
ATOM   1608  CE1 TYR A 201     -17.290 -31.078  42.025  1.00  0.33           C  
ATOM   1609  CE2 TYR A 201     -18.679 -29.841  43.543  1.00  0.39           C  
ATOM   1610  OH  TYR A 201     -18.051 -32.088  44.048  1.00  0.24           O  
ATOM   1611  CZ  TYR A 201     -18.007 -31.001  43.204  1.00  0.29           C  
ATOM   1612  N   PHE A 202     -15.509 -25.361  39.219  1.00  0.38           N  
ATOM   1613  CA  PHE A 202     -15.498 -24.486  38.053  1.00  0.43           C  
ATOM   1614  C   PHE A 202     -16.672 -24.796  37.132  1.00  0.39           C  
ATOM   1615  CB  PHE A 202     -14.179 -24.625  37.287  1.00  0.35           C  
ATOM   1616  O   PHE A 202     -16.683 -25.829  36.459  1.00  0.37           O  
ATOM   1617  CG  PHE A 202     -13.707 -23.345  36.652  1.00  0.34           C  
ATOM   1618  CD1 PHE A 202     -13.953 -23.087  35.309  1.00  0.27           C  
ATOM   1619  CD2 PHE A 202     -13.017 -22.399  37.399  1.00  0.28           C  
ATOM   1620  CE1 PHE A 202     -13.518 -21.902  34.719  1.00  0.26           C  
ATOM   1621  CE2 PHE A 202     -12.579 -21.213  36.816  1.00  0.31           C  
ATOM   1622  CZ  PHE A 202     -12.829 -20.967  35.476  1.00  0.26           C  
ATOM   1623  N   LEU A 203     -17.860 -24.394  37.651  1.00  0.41           N  
ATOM   1624  CA  LEU A 203     -19.059 -24.313  36.824  1.00  0.43           C  
ATOM   1625  C   LEU A 203     -18.863 -23.326  35.677  1.00  0.42           C  
ATOM   1626  CB  LEU A 203     -20.267 -23.897  37.668  1.00  0.37           C  
ATOM   1627  O   LEU A 203     -18.765 -22.118  35.903  1.00  0.39           O  
ATOM   1628  CG  LEU A 203     -20.732 -24.901  38.725  1.00  0.35           C  
ATOM   1629  CD1 LEU A 203     -21.655 -24.221  39.731  1.00  0.27           C  
ATOM   1630  CD2 LEU A 203     -21.431 -26.085  38.066  1.00  0.29           C  
ATOM   1631  N   HIS A 204     -18.338 -23.915  34.606  1.00  0.40           N  
ATOM   1632  CA  HIS A 204     -18.494 -23.298  33.294  1.00  0.44           C  
ATOM   1633  C   HIS A 204     -19.623 -23.955  32.507  1.00  0.41           C  
ATOM   1634  CB  HIS A 204     -17.186 -23.381  32.504  1.00  0.38           C  
ATOM   1635  O   HIS A 204     -19.627 -25.173  32.319  1.00  0.39           O  
ATOM   1636  CG  HIS A 204     -17.133 -22.453  31.333  1.00  0.37           C  
ATOM   1637  CD2 HIS A 204     -17.039 -22.702  30.005  1.00  0.31           C  
ATOM   1638  ND1 HIS A 204     -17.174 -21.082  31.467  1.00  0.25           N  
ATOM   1639  CE1 HIS A 204     -17.108 -20.526  30.268  1.00  0.30           C  
ATOM   1640  NE2 HIS A 204     -17.025 -21.487  29.364  1.00  0.31           N  
ATOM   1641  N   GLY A 205     -20.814 -23.207  32.249  1.00  0.53           N  
ATOM   1642  CA  GLY A 205     -21.846 -23.507  31.269  1.00  0.51           C  
ATOM   1643  C   GLY A 205     -23.070 -24.168  31.874  1.00  0.53           C  
ATOM   1644  O   GLY A 205     -23.556 -25.177  31.358  1.00  0.49           O  
ATOM   1645  N   LEU A 206     -23.540 -23.401  33.066  1.00  0.56           N  
ATOM   1646  CA  LEU A 206     -24.879 -23.795  33.490  1.00  0.54           C  
ATOM   1647  C   LEU A 206     -25.942 -23.109  32.640  1.00  0.56           C  
ATOM   1648  CB  LEU A 206     -25.094 -23.457  34.968  1.00  0.50           C  
ATOM   1649  O   LEU A 206     -26.111 -21.889  32.714  1.00  0.52           O  
ATOM   1650  CG  LEU A 206     -26.471 -23.788  35.546  1.00  0.45           C  
ATOM   1651  CD1 LEU A 206     -26.671 -25.298  35.607  1.00  0.36           C  
ATOM   1652  CD2 LEU A 206     -26.635 -23.165  36.928  1.00  0.39           C  
ATOM   1653  N   THR A 207     -26.421 -23.817  31.659  1.00  0.56           N  
ATOM   1654  CA  THR A 207     -27.670 -23.474  30.988  1.00  0.59           C  
ATOM   1655  C   THR A 207     -28.836 -24.260  31.580  1.00  0.56           C  
ATOM   1656  CB  THR A 207     -27.583 -23.743  29.474  1.00  0.55           C  
ATOM   1657  O   THR A 207     -28.868 -25.490  31.498  1.00  0.54           O  
ATOM   1658  CG2 THR A 207     -27.406 -22.444  28.694  1.00  0.49           C  
ATOM   1659  OG1 THR A 207     -26.466 -24.601  29.211  1.00  0.52           O  
ATOM   1660  N   LYS A 208     -29.596 -23.588  32.496  1.00  0.60           N  
ATOM   1661  CA  LYS A 208     -30.881 -23.951  33.085  1.00  0.61           C  
ATOM   1662  C   LYS A 208     -32.040 -23.442  32.233  1.00  0.60           C  
ATOM   1663  CB  LYS A 208     -30.995 -23.399  34.507  1.00  0.56           C  
ATOM   1664  O   LYS A 208     -32.058 -22.276  31.833  1.00  0.57           O  
ATOM   1665  CG  LYS A 208     -32.335 -23.676  35.173  1.00  0.53           C  
ATOM   1666  CD  LYS A 208     -32.467 -22.930  36.495  1.00  0.55           C  
ATOM   1667  CE  LYS A 208     -33.874 -23.047  37.066  1.00  0.44           C  
ATOM   1668  NZ  LYS A 208     -34.007 -22.320  38.364  1.00  0.42           N  
ATOM   1669  N   SER A 209     -32.963 -24.451  31.625  1.00  0.49           N  
ATOM   1670  CA  SER A 209     -34.293 -24.100  31.139  1.00  0.53           C  
ATOM   1671  C   SER A 209     -35.243 -23.801  32.295  1.00  0.50           C  
ATOM   1672  CB  SER A 209     -34.865 -25.228  30.278  1.00  0.48           C  
ATOM   1673  O   SER A 209     -35.324 -24.571  33.254  1.00  0.47           O  
ATOM   1674  OG  SER A 209     -36.224 -24.979  29.961  1.00  0.49           O  
ATOM   1675  N   GLU A 210     -35.771 -22.509  32.396  1.00  0.34           N  
ATOM   1676  CA  GLU A 210     -36.768 -21.966  33.314  1.00  0.38           C  
ATOM   1677  C   GLU A 210     -38.113 -22.668  33.145  1.00  0.35           C  
ATOM   1678  CB  GLU A 210     -36.931 -20.459  33.100  1.00  0.32           C  
ATOM   1679  O   GLU A 210     -39.050 -22.415  33.905  1.00  0.31           O  
ATOM   1680  CG  GLU A 210     -35.727 -19.641  33.544  1.00  0.32           C  
ATOM   1681  CD  GLU A 210     -36.026 -18.156  33.677  1.00  0.40           C  
ATOM   1682  OE1 GLU A 210     -37.097 -17.709  33.209  1.00  0.44           O  
ATOM   1683  OE2 GLU A 210     -35.181 -17.435  34.253  1.00  0.37           O  
ATOM   1684  N   ILE A 211     -38.467 -23.621  32.272  1.00  0.41           N  
ATOM   1685  CA  ILE A 211     -39.682 -24.423  32.176  1.00  0.45           C  
ATOM   1686  C   ILE A 211     -39.467 -25.770  32.863  1.00  0.42           C  
ATOM   1687  CB  ILE A 211     -40.104 -24.634  30.704  1.00  0.39           C  
ATOM   1688  O   ILE A 211     -38.593 -26.544  32.466  1.00  0.38           O  
ATOM   1689  CG1 ILE A 211     -40.285 -23.283  30.002  1.00  0.34           C  
ATOM   1690  CG2 ILE A 211     -41.386 -25.468  30.625  1.00  0.36           C  
ATOM   1691  CD1 ILE A 211     -40.561 -23.394  28.509  1.00  0.33           C  
ATOM   1692  N   GLU A 212     -39.871 -25.727  34.329  1.00  0.47           N  
ATOM   1693  CA  GLU A 212     -40.022 -26.915  35.163  1.00  0.50           C  
ATOM   1694  C   GLU A 212     -40.567 -28.090  34.357  1.00  0.47           C  
ATOM   1695  CB  GLU A 212     -40.940 -26.623  36.353  1.00  0.46           C  
ATOM   1696  O   GLU A 212     -41.589 -27.964  33.679  1.00  0.44           O  
ATOM   1697  CG  GLU A 212     -40.735 -27.562  37.533  1.00  0.45           C  
ATOM   1698  CD  GLU A 212     -41.616 -27.228  38.726  1.00  0.49           C  
ATOM   1699  OE1 GLU A 212     -42.436 -26.287  38.631  1.00  0.50           O  
ATOM   1700  OE2 GLU A 212     -41.484 -27.913  39.766  1.00  0.45           O  
ATOM   1701  N   TYR A 213     -39.811 -29.050  33.985  1.00  0.46           N  
ATOM   1702  CA  TYR A 213     -40.173 -30.355  33.444  1.00  0.49           C  
ATOM   1703  C   TYR A 213     -41.035 -31.134  34.429  1.00  0.46           C  
ATOM   1704  CB  TYR A 213     -38.917 -31.161  33.098  1.00  0.42           C  
ATOM   1705  O   TYR A 213     -40.556 -31.556  35.484  1.00  0.43           O  
ATOM   1706  CG  TYR A 213     -39.208 -32.463  32.392  1.00  0.40           C  
ATOM   1707  CD1 TYR A 213     -39.292 -33.659  33.101  1.00  0.32           C  
ATOM   1708  CD2 TYR A 213     -39.398 -32.501  31.015  1.00  0.34           C  
ATOM   1709  CE1 TYR A 213     -39.557 -34.862  32.455  1.00  0.34           C  
ATOM   1710  CE2 TYR A 213     -39.663 -33.698  30.358  1.00  0.42           C  
ATOM   1711  OH  TYR A 213     -40.005 -36.059  30.440  1.00  0.26           O  
ATOM   1712  CZ  TYR A 213     -39.742 -34.871  31.085  1.00  0.29           C  
ATOM   1713  N   GLN A 214     -42.324 -31.032  34.375  1.00  0.59           N  
ATOM   1714  CA  GLN A 214     -43.343 -31.809  35.072  1.00  0.60           C  
ATOM   1715  C   GLN A 214     -44.127 -32.686  34.100  1.00  0.59           C  
ATOM   1716  CB  GLN A 214     -44.297 -30.886  35.832  1.00  0.56           C  
ATOM   1717  O   GLN A 214     -44.603 -32.207  33.069  1.00  0.56           O  
ATOM   1718  CG  GLN A 214     -45.181 -31.610  36.839  1.00  0.54           C  
ATOM   1719  CD  GLN A 214     -46.094 -30.668  37.601  1.00  0.54           C  
ATOM   1720  NE2 GLN A 214     -46.729 -31.178  38.651  1.00  0.41           N  
ATOM   1721  OE1 GLN A 214     -46.227 -29.491  37.251  1.00  0.54           O  
ATOM   1722  N   ILE A 215     -44.196 -33.993  34.073  1.00  0.55           N  
ATOM   1723  CA  ILE A 215     -44.963 -35.015  33.369  1.00  0.55           C  
ATOM   1724  C   ILE A 215     -46.419 -34.976  33.828  1.00  0.55           C  
ATOM   1725  CB  ILE A 215     -44.368 -36.424  33.594  1.00  0.52           C  
ATOM   1726  O   ILE A 215     -46.724 -35.313  34.975  1.00  0.53           O  
ATOM   1727  CG1 ILE A 215     -42.933 -36.488  33.060  1.00  0.43           C  
ATOM   1728  CG2 ILE A 215     -45.246 -37.492  32.936  1.00  0.46           C  
ATOM   1729  CD1 ILE A 215     -42.214 -37.793  33.373  1.00  0.41           C  
ATOM   1730  N   ALA A 216     -47.290 -34.286  33.001  1.00  0.56           N  
ATOM   1731  CA  ALA A 216     -48.728 -34.140  33.206  1.00  0.57           C  
ATOM   1732  C   ALA A 216     -49.470 -35.416  32.819  1.00  0.56           C  
ATOM   1733  CB  ALA A 216     -49.262 -32.954  32.406  1.00  0.52           C  
ATOM   1734  O   ALA A 216     -50.569 -35.677  33.313  1.00  0.53           O  
ATOM   1735  N   GLY A 217     -49.051 -36.426  32.210  1.00  0.56           N  
ATOM   1736  CA  GLY A 217     -49.599 -37.722  31.845  1.00  0.56           C  
ATOM   1737  C   GLY A 217     -48.634 -38.575  31.044  1.00  0.56           C  
ATOM   1738  O   GLY A 217     -47.674 -38.059  30.467  1.00  0.54           O  
ATOM   1739  N   ILE A 218     -48.617 -39.779  31.254  1.00  0.60           N  
ATOM   1740  CA  ILE A 218     -47.898 -40.861  30.591  1.00  0.60           C  
ATOM   1741  C   ILE A 218     -48.865 -41.671  29.730  1.00  0.60           C  
ATOM   1742  CB  ILE A 218     -47.192 -41.780  31.612  1.00  0.57           C  
ATOM   1743  O   ILE A 218     -49.887 -42.156  30.221  1.00  0.58           O  
ATOM   1744  CG1 ILE A 218     -46.319 -40.952  32.562  1.00  0.49           C  
ATOM   1745  CG2 ILE A 218     -46.360 -42.847  30.894  1.00  0.51           C  
ATOM   1746  CD1 ILE A 218     -45.630 -41.772  33.644  1.00  0.47           C  
ATOM   1747  N   THR A 219     -48.781 -41.530  28.424  1.00  0.64           N  
ATOM   1748  CA  THR A 219     -49.348 -42.443  27.438  1.00  0.64           C  
ATOM   1749  C   THR A 219     -48.342 -43.529  27.066  1.00  0.64           C  
ATOM   1750  CB  THR A 219     -49.788 -41.692  26.168  1.00  0.62           C  
ATOM   1751  O   THR A 219     -47.226 -43.229  26.636  1.00  0.63           O  
ATOM   1752  CG2 THR A 219     -50.566 -42.607  25.229  1.00  0.57           C  
ATOM   1753  OG1 THR A 219     -50.621 -40.586  26.538  1.00  0.63           O  
ATOM   1754  N   CYS A 220     -48.557 -44.791  27.449  1.00  0.50           N  
ATOM   1755  CA  CYS A 220     -47.861 -46.035  27.137  1.00  0.59           C  
ATOM   1756  C   CYS A 220     -48.617 -46.833  26.081  1.00  0.50           C  
ATOM   1757  CB  CYS A 220     -47.683 -46.880  28.398  1.00  0.50           C  
ATOM   1758  O   CYS A 220     -49.757 -47.243  26.306  1.00  0.49           O  
ATOM   1759  SG  CYS A 220     -46.646 -48.339  28.156  1.00  0.56           S  
ATOM   1760  N   LYS A 221     -48.065 -46.812  24.935  1.00  0.62           N  
ATOM   1761  CA  LYS A 221     -48.505 -47.712  23.872  1.00  0.62           C  
ATOM   1762  C   LYS A 221     -48.072 -49.148  24.153  1.00  0.61           C  
ATOM   1763  CB  LYS A 221     -47.955 -47.254  22.520  1.00  0.59           C  
ATOM   1764  O   LYS A 221     -46.876 -49.441  24.214  1.00  0.60           O  
ATOM   1765  CG  LYS A 221     -48.515 -45.922  22.044  1.00  0.55           C  
ATOM   1766  CD  LYS A 221     -47.935 -45.522  20.693  1.00  0.56           C  
ATOM   1767  CE  LYS A 221     -48.396 -44.133  20.274  1.00  0.47           C  
ATOM   1768  NZ  LYS A 221     -47.674 -43.653  19.058  1.00  0.42           N  
ATOM   1769  N   THR A 222     -48.972 -49.908  24.566  1.00  0.69           N  
ATOM   1770  CA  THR A 222     -48.876 -51.363  24.617  1.00  0.69           C  
ATOM   1771  C   THR A 222     -49.352 -51.983  23.307  1.00  0.68           C  
ATOM   1772  CB  THR A 222     -49.696 -51.937  25.787  1.00  0.66           C  
ATOM   1773  O   THR A 222     -49.928 -51.295  22.462  1.00  0.66           O  
ATOM   1774  CG2 THR A 222     -49.319 -51.265  27.104  1.00  0.61           C  
ATOM   1775  OG1 THR A 222     -51.090 -51.723  25.536  1.00  0.67           O  
ATOM   1776  N   ASP A 223     -49.088 -53.245  22.931  1.00  0.51           N  
ATOM   1777  CA  ASP A 223     -49.406 -53.980  21.710  1.00  0.54           C  
ATOM   1778  C   ASP A 223     -50.909 -53.978  21.443  1.00  0.51           C  
ATOM   1779  CB  ASP A 223     -48.889 -55.418  21.799  1.00  0.49           C  
ATOM   1780  O   ASP A 223     -51.341 -54.114  20.296  1.00  0.50           O  
ATOM   1781  CG  ASP A 223     -47.377 -55.499  21.916  1.00  0.48           C  
ATOM   1782  OD1 ASP A 223     -46.679 -54.571  21.453  1.00  0.50           O  
ATOM   1783  OD2 ASP A 223     -46.879 -56.501  22.473  1.00  0.54           O  
ATOM   1784  N   LYS A 224     -51.764 -53.647  22.427  1.00  0.50           N  
ATOM   1785  CA  LYS A 224     -53.189 -53.708  22.111  1.00  0.49           C  
ATOM   1786  C   LYS A 224     -53.890 -52.405  22.484  1.00  0.51           C  
ATOM   1787  CB  LYS A 224     -53.849 -54.884  22.832  1.00  0.47           C  
ATOM   1788  O   LYS A 224     -54.939 -52.077  21.926  1.00  0.49           O  
ATOM   1789  CG  LYS A 224     -53.437 -56.248  22.298  1.00  0.44           C  
ATOM   1790  CD  LYS A 224     -54.246 -57.367  22.940  1.00  0.47           C  
ATOM   1791  CE  LYS A 224     -53.816 -58.734  22.426  1.00  0.40           C  
ATOM   1792  NZ  LYS A 224     -54.574 -59.838  23.088  1.00  0.39           N  
ATOM   1793  N   LYS A 225     -53.373 -51.458  23.278  1.00  0.57           N  
ATOM   1794  CA  LYS A 225     -54.010 -50.265  23.828  1.00  0.57           C  
ATOM   1795  C   LYS A 225     -52.969 -49.276  24.347  1.00  0.58           C  
ATOM   1796  CB  LYS A 225     -54.980 -50.641  24.949  1.00  0.54           C  
ATOM   1797  O   LYS A 225     -51.966 -49.677  24.941  1.00  0.57           O  
ATOM   1798  CG  LYS A 225     -56.228 -51.368  24.470  1.00  0.52           C  
ATOM   1799  CD  LYS A 225     -57.204 -51.616  25.612  1.00  0.53           C  
ATOM   1800  CE  LYS A 225     -58.416 -52.413  25.150  1.00  0.46           C  
ATOM   1801  NZ  LYS A 225     -59.367 -52.676  26.272  1.00  0.43           N  
ATOM   1802  N   SER A 226     -52.862 -47.961  23.708  1.00  0.54           N  
ATOM   1803  CA  SER A 226     -52.277 -46.800  24.371  1.00  0.57           C  
ATOM   1804  C   SER A 226     -52.863 -46.607  25.766  1.00  0.54           C  
ATOM   1805  CB  SER A 226     -52.498 -45.538  23.537  1.00  0.51           C  
ATOM   1806  O   SER A 226     -54.070 -46.404  25.915  1.00  0.53           O  
ATOM   1807  OG  SER A 226     -51.462 -45.378  22.583  1.00  0.50           O  
ATOM   1808  N   LEU A 227     -52.314 -47.171  26.775  1.00  0.69           N  
ATOM   1809  CA  LEU A 227     -52.555 -46.916  28.192  1.00  0.69           C  
ATOM   1810  C   LEU A 227     -52.110 -45.508  28.574  1.00  0.69           C  
ATOM   1811  CB  LEU A 227     -51.822 -47.947  29.054  1.00  0.66           C  
ATOM   1812  O   LEU A 227     -50.962 -45.128  28.333  1.00  0.67           O  
ATOM   1813  CG  LEU A 227     -52.166 -49.415  28.796  1.00  0.62           C  
ATOM   1814  CD1 LEU A 227     -51.263 -50.324  29.622  1.00  0.55           C  
ATOM   1815  CD2 LEU A 227     -53.634 -49.683  29.109  1.00  0.58           C  
ATOM   1816  N   THR A 228     -53.003 -44.410  28.658  1.00  0.62           N  
ATOM   1817  CA  THR A 228     -52.782 -43.037  29.100  1.00  0.63           C  
ATOM   1818  C   THR A 228     -53.212 -42.860  30.553  1.00  0.62           C  
ATOM   1819  CB  THR A 228     -53.541 -42.035  28.211  1.00  0.59           C  
ATOM   1820  O   THR A 228     -54.292 -43.307  30.945  1.00  0.61           O  
ATOM   1821  CG2 THR A 228     -53.075 -40.606  28.471  1.00  0.51           C  
ATOM   1822  OG1 THR A 228     -53.312 -42.358  26.833  1.00  0.59           O  
ATOM   1823  N   VAL A 229     -52.377 -42.646  31.549  1.00  0.65           N  
ATOM   1824  CA  VAL A 229     -52.565 -42.192  32.923  1.00  0.66           C  
ATOM   1825  C   VAL A 229     -52.051 -40.762  33.070  1.00  0.64           C  
ATOM   1826  CB  VAL A 229     -51.851 -43.122  33.930  1.00  0.62           C  
ATOM   1827  O   VAL A 229     -50.961 -40.435  32.595  1.00  0.62           O  
ATOM   1828  CG1 VAL A 229     -50.336 -42.938  33.854  1.00  0.56           C  
ATOM   1829  CG2 VAL A 229     -52.354 -42.858  35.348  1.00  0.57           C  
ATOM   1830  N   GLY A 230     -52.993 -39.776  33.347  1.00  0.63           N  
ATOM   1831  CA  GLY A 230     -52.770 -38.366  33.623  1.00  0.64           C  
ATOM   1832  C   GLY A 230     -53.538 -37.447  32.692  1.00  0.62           C  
ATOM   1833  O   GLY A 230     -54.369 -37.905  31.906  1.00  0.57           O  
ATOM   1834  N   MET A 231     -53.595 -36.309  32.972  1.00  0.55           N  
ATOM   1835  CA  MET A 231     -54.371 -35.265  32.308  1.00  0.58           C  
ATOM   1836  C   MET A 231     -53.871 -35.036  30.886  1.00  0.56           C  
ATOM   1837  CB  MET A 231     -54.306 -33.959  33.102  1.00  0.52           C  
ATOM   1838  O   MET A 231     -52.664 -34.948  30.655  1.00  0.54           O  
ATOM   1839  CG  MET A 231     -55.039 -34.013  34.433  1.00  0.49           C  
ATOM   1840  SD  MET A 231     -55.300 -32.348  35.160  1.00  0.47           S  
ATOM   1841  CE  MET A 231     -53.597 -31.723  35.148  1.00  0.40           C  
ATOM   1842  N   LYS A 232     -54.719 -35.199  29.796  1.00  0.46           N  
ATOM   1843  CA  LYS A 232     -54.622 -34.751  28.410  1.00  0.47           C  
ATOM   1844  C   LYS A 232     -54.195 -33.288  28.333  1.00  0.46           C  
ATOM   1845  CB  LYS A 232     -55.956 -34.947  27.688  1.00  0.43           C  
ATOM   1846  O   LYS A 232     -53.691 -32.836  27.302  1.00  0.44           O  
ATOM   1847  CG  LYS A 232     -56.229 -36.385  27.271  1.00  0.41           C  
ATOM   1848  CD  LYS A 232     -57.490 -36.491  26.424  1.00  0.45           C  
ATOM   1849  CE  LYS A 232     -57.758 -37.928  25.996  1.00  0.34           C  
ATOM   1850  NZ  LYS A 232     -59.004 -38.041  25.181  1.00  0.34           N  
ATOM   1851  N   THR A 233     -54.189 -32.504  29.370  1.00  0.42           N  
ATOM   1852  CA  THR A 233     -53.760 -31.111  29.436  1.00  0.44           C  
ATOM   1853  C   THR A 233     -52.581 -30.953  30.392  1.00  0.42           C  
ATOM   1854  CB  THR A 233     -54.912 -30.192  29.880  1.00  0.38           C  
ATOM   1855  O   THR A 233     -52.737 -31.096  31.607  1.00  0.39           O  
ATOM   1856  CG2 THR A 233     -55.921 -29.991  28.755  1.00  0.34           C  
ATOM   1857  OG1 THR A 233     -55.578 -30.779  31.005  1.00  0.35           O  
ATOM   1858  N   GLY A 234     -51.443 -31.515  29.880  1.00  0.42           N  
ATOM   1859  CA  GLY A 234     -50.066 -31.364  30.324  1.00  0.43           C  
ATOM   1860  C   GLY A 234     -49.118 -32.355  29.675  1.00  0.42           C  
ATOM   1861  O   GLY A 234     -49.526 -33.142  28.818  1.00  0.39           O  
ATOM   1862  N   ARG A 235     -47.842 -32.096  29.421  1.00  0.49           N  
ATOM   1863  CA  ARG A 235     -46.771 -32.887  28.824  1.00  0.51           C  
ATOM   1864  C   ARG A 235     -46.784 -34.316  29.357  1.00  0.50           C  
ATOM   1865  CB  ARG A 235     -45.411 -32.240  29.092  1.00  0.46           C  
ATOM   1866  O   ARG A 235     -46.499 -34.548  30.533  1.00  0.48           O  
ATOM   1867  CG  ARG A 235     -45.146 -30.996  28.260  1.00  0.45           C  
ATOM   1868  CD  ARG A 235     -43.756 -30.430  28.517  1.00  0.50           C  
ATOM   1869  NE  ARG A 235     -43.569 -29.139  27.862  1.00  0.42           N  
ATOM   1870  NH1 ARG A 235     -41.426 -28.811  28.660  1.00  0.30           N  
ATOM   1871  NH2 ARG A 235     -42.404 -27.239  27.308  1.00  0.25           N  
ATOM   1872  CZ  ARG A 235     -42.467 -28.399  27.945  1.00  0.33           C  
ATOM   1873  N   SER A 236     -47.712 -35.097  28.768  1.00  0.50           N  
ATOM   1874  CA  SER A 236     -47.839 -36.548  28.841  1.00  0.55           C  
ATOM   1875  C   SER A 236     -46.597 -37.241  28.289  1.00  0.51           C  
ATOM   1876  CB  SER A 236     -49.077 -37.018  28.075  1.00  0.49           C  
ATOM   1877  O   SER A 236     -46.033 -36.805  27.283  1.00  0.48           O  
ATOM   1878  OG  SER A 236     -48.884 -36.886  26.677  1.00  0.50           O  
ATOM   1879  N   LEU A 237     -45.617 -37.967  28.930  1.00  0.61           N  
ATOM   1880  CA  LEU A 237     -44.606 -38.998  28.718  1.00  0.62           C  
ATOM   1881  C   LEU A 237     -45.207 -40.212  28.018  1.00  0.61           C  
ATOM   1882  CB  LEU A 237     -43.982 -39.419  30.051  1.00  0.58           C  
ATOM   1883  O   LEU A 237     -46.108 -40.861  28.555  1.00  0.59           O  
ATOM   1884  CG  LEU A 237     -42.848 -40.442  29.975  1.00  0.54           C  
ATOM   1885  CD1 LEU A 237     -41.616 -39.821  29.326  1.00  0.47           C  
ATOM   1886  CD2 LEU A 237     -42.514 -40.975  31.365  1.00  0.49           C  
ATOM   1887  N   GLU A 238     -45.063 -40.179  26.704  1.00  0.54           N  
ATOM   1888  CA  GLU A 238     -45.392 -41.367  25.923  1.00  0.57           C  
ATOM   1889  C   GLU A 238     -44.319 -42.442  26.076  1.00  0.55           C  
ATOM   1890  CB  GLU A 238     -45.570 -41.008  24.446  1.00  0.55           C  
ATOM   1891  O   GLU A 238     -43.140 -42.191  25.815  1.00  0.54           O  
ATOM   1892  CG  GLU A 238     -46.941 -41.359  23.888  1.00  0.54           C  
ATOM   1893  CD  GLU A 238     -47.088 -41.039  22.409  1.00  0.56           C  
ATOM   1894  OE1 GLU A 238     -46.168 -40.420  21.828  1.00  0.55           O  
ATOM   1895  OE2 GLU A 238     -48.132 -41.410  21.827  1.00  0.51           O  
ATOM   1896  N   LEU A 239     -44.464 -43.529  26.640  1.00  0.64           N  
ATOM   1897  CA  LEU A 239     -43.715 -44.760  26.868  1.00  0.65           C  
ATOM   1898  C   LEU A 239     -44.133 -45.841  25.876  1.00  0.63           C  
ATOM   1899  CB  LEU A 239     -43.923 -45.258  28.300  1.00  0.61           C  
ATOM   1900  O   LEU A 239     -45.326 -46.052  25.648  1.00  0.61           O  
ATOM   1901  CG  LEU A 239     -43.510 -44.298  29.418  1.00  0.57           C  
ATOM   1902  CD1 LEU A 239     -43.896 -44.871  30.778  1.00  0.51           C  
ATOM   1903  CD2 LEU A 239     -42.013 -44.017  29.356  1.00  0.53           C  
ATOM   1904  N   ASP A 240     -43.192 -46.219  24.932  1.00  0.60           N  
ATOM   1905  CA  ASP A 240     -43.331 -47.380  24.058  1.00  0.62           C  
ATOM   1906  C   ASP A 240     -42.863 -48.654  24.759  1.00  0.60           C  
ATOM   1907  CB  ASP A 240     -42.545 -47.174  22.762  1.00  0.57           C  
ATOM   1908  O   ASP A 240     -41.661 -48.899  24.873  1.00  0.57           O  
ATOM   1909  CG  ASP A 240     -42.968 -48.122  21.654  1.00  0.53           C  
ATOM   1910  OD1 ASP A 240     -43.864 -48.964  21.881  1.00  0.52           O  
ATOM   1911  OD2 ASP A 240     -42.398 -48.029  20.545  1.00  0.56           O  
ATOM   1912  N   ASN A 241     -43.685 -49.242  25.703  1.00  0.65           N  
ATOM   1913  CA  ASN A 241     -43.433 -50.459  26.467  1.00  0.67           C  
ATOM   1914  C   ASN A 241     -44.571 -51.464  26.314  1.00  0.65           C  
ATOM   1915  CB  ASN A 241     -43.211 -50.129  27.945  1.00  0.60           C  
ATOM   1916  O   ASN A 241     -45.665 -51.254  26.840  1.00  0.61           O  
ATOM   1917  CG  ASN A 241     -42.769 -51.333  28.753  1.00  0.53           C  
ATOM   1918  ND2 ASN A 241     -42.043 -51.086  29.837  1.00  0.58           N  
ATOM   1919  OD1 ASN A 241     -43.077 -52.476  28.405  1.00  0.58           O  
ATOM   1920  N   VAL A 242     -44.237 -52.315  25.406  1.00  0.60           N  
ATOM   1921  CA  VAL A 242     -45.217 -53.342  25.069  1.00  0.63           C  
ATOM   1922  C   VAL A 242     -45.564 -54.154  26.314  1.00  0.60           C  
ATOM   1923  CB  VAL A 242     -44.699 -54.275  23.951  1.00  0.60           C  
ATOM   1924  O   VAL A 242     -46.552 -54.892  26.327  1.00  0.59           O  
ATOM   1925  CG1 VAL A 242     -44.546 -53.511  22.637  1.00  0.52           C  
ATOM   1926  CG2 VAL A 242     -43.372 -54.912  24.360  1.00  0.54           C  
ATOM   1927  N   PHE A 243     -44.897 -53.993  27.338  1.00  0.71           N  
ATOM   1928  CA  PHE A 243     -45.172 -54.714  28.575  1.00  0.71           C  
ATOM   1929  C   PHE A 243     -45.853 -53.806  29.591  1.00  0.71           C  
ATOM   1930  CB  PHE A 243     -43.878 -55.285  29.165  1.00  0.68           C  
ATOM   1931  O   PHE A 243     -46.163 -54.234  30.705  1.00  0.68           O  
ATOM   1932  CG  PHE A 243     -43.121 -56.177  28.219  1.00  0.65           C  
ATOM   1933  CD1 PHE A 243     -43.599 -57.442  27.902  1.00  0.60           C  
ATOM   1934  CD2 PHE A 243     -41.930 -55.749  27.645  1.00  0.62           C  
ATOM   1935  CE1 PHE A 243     -42.900 -58.270  27.026  1.00  0.59           C  
ATOM   1936  CE2 PHE A 243     -41.226 -56.570  26.769  1.00  0.62           C  
ATOM   1937  CZ  PHE A 243     -41.712 -57.831  26.462  1.00  0.53           C  
ATOM   1938  N   MET A 244     -46.357 -52.545  29.268  1.00  0.65           N  
ATOM   1939  CA  MET A 244     -47.043 -51.625  30.172  1.00  0.66           C  
ATOM   1940  C   MET A 244     -48.508 -52.015  30.336  1.00  0.65           C  
ATOM   1941  CB  MET A 244     -46.938 -50.188  29.659  1.00  0.62           C  
ATOM   1942  O   MET A 244     -49.208 -52.244  29.348  1.00  0.63           O  
ATOM   1943  CG  MET A 244     -47.466 -49.149  30.634  1.00  0.57           C  
ATOM   1944  SD  MET A 244     -46.481 -49.072  32.181  1.00  0.51           S  
ATOM   1945  CE  MET A 244     -44.973 -48.277  31.560  1.00  0.47           C  
ATOM   1946  N   THR A 245     -48.821 -52.464  31.497  1.00  0.66           N  
ATOM   1947  CA  THR A 245     -50.209 -52.576  31.929  1.00  0.67           C  
ATOM   1948  C   THR A 245     -50.710 -51.248  32.490  1.00  0.67           C  
ATOM   1949  CB  THR A 245     -50.376 -53.679  32.990  1.00  0.65           C  
ATOM   1950  O   THR A 245     -49.913 -50.395  32.886  1.00  0.66           O  
ATOM   1951  CG2 THR A 245     -49.833 -55.013  32.487  1.00  0.60           C  
ATOM   1952  OG1 THR A 245     -49.667 -53.304  34.177  1.00  0.65           O  
ATOM   1953  N   GLN A 246     -52.101 -50.927  32.506  1.00  0.65           N  
ATOM   1954  CA  GLN A 246     -52.712 -49.728  33.072  1.00  0.66           C  
ATOM   1955  C   GLN A 246     -52.269 -49.515  34.517  1.00  0.66           C  
ATOM   1956  CB  GLN A 246     -54.237 -49.815  32.998  1.00  0.62           C  
ATOM   1957  O   GLN A 246     -52.015 -48.383  34.934  1.00  0.65           O  
ATOM   1958  CG  GLN A 246     -54.945 -48.511  33.339  1.00  0.58           C  
ATOM   1959  CD  GLN A 246     -54.638 -47.401  32.351  1.00  0.58           C  
ATOM   1960  NE2 GLN A 246     -54.181 -46.262  32.862  1.00  0.46           N  
ATOM   1961  OE1 GLN A 246     -54.810 -47.565  31.139  1.00  0.59           O  
ATOM   1962  N   SER A 247     -52.170 -50.750  35.336  1.00  0.59           N  
ATOM   1963  CA  SER A 247     -51.659 -50.633  36.697  1.00  0.61           C  
ATOM   1964  C   SER A 247     -50.186 -50.237  36.703  1.00  0.59           C  
ATOM   1965  CB  SER A 247     -51.844 -51.948  37.455  1.00  0.58           C  
ATOM   1966  O   SER A 247     -49.766 -49.400  37.505  1.00  0.59           O  
ATOM   1967  OG  SER A 247     -50.683 -52.754  37.356  1.00  0.58           O  
ATOM   1968  N   ALA A 248     -49.251 -50.643  35.779  1.00  0.66           N  
ATOM   1969  CA  ALA A 248     -47.851 -50.240  35.686  1.00  0.66           C  
ATOM   1970  C   ALA A 248     -47.726 -48.806  35.179  1.00  0.66           C  
ATOM   1971  CB  ALA A 248     -47.082 -51.192  34.774  1.00  0.63           C  
ATOM   1972  O   ALA A 248     -46.892 -48.039  35.666  1.00  0.65           O  
ATOM   1973  N   LEU A 249     -48.640 -48.408  34.267  1.00  0.68           N  
ATOM   1974  CA  LEU A 249     -48.661 -47.050  33.736  1.00  0.69           C  
ATOM   1975  C   LEU A 249     -49.176 -46.065  34.780  1.00  0.69           C  
ATOM   1976  CB  LEU A 249     -49.531 -46.979  32.478  1.00  0.66           C  
ATOM   1977  O   LEU A 249     -48.666 -44.948  34.890  1.00  0.68           O  
ATOM   1978  CG  LEU A 249     -49.476 -45.671  31.688  1.00  0.62           C  
ATOM   1979  CD1 LEU A 249     -48.123 -45.524  31.001  1.00  0.57           C  
ATOM   1980  CD2 LEU A 249     -50.609 -45.614  30.668  1.00  0.58           C  
ATOM   1981  N   ASN A 250     -50.122 -46.460  35.649  1.00  0.67           N  
ATOM   1982  CA  ASN A 250     -50.535 -45.655  36.794  1.00  0.67           C  
ATOM   1983  C   ASN A 250     -49.420 -45.539  37.829  1.00  0.66           C  
ATOM   1984  CB  ASN A 250     -51.796 -46.240  37.434  1.00  0.65           C  
ATOM   1985  O   ASN A 250     -49.142 -44.447  38.328  1.00  0.66           O  
ATOM   1986  CG  ASN A 250     -53.049 -45.941  36.635  1.00  0.61           C  
ATOM   1987  ND2 ASN A 250     -54.146 -46.603  36.984  1.00  0.61           N  
ATOM   1988  OD1 ASN A 250     -53.031 -45.124  35.712  1.00  0.61           O  
ATOM   1989  N   ASP A 251     -48.725 -46.588  38.118  1.00  0.66           N  
ATOM   1990  CA  ASP A 251     -47.653 -46.546  39.108  1.00  0.67           C  
ATOM   1991  C   ASP A 251     -46.440 -45.789  38.571  1.00  0.66           C  
ATOM   1992  CB  ASP A 251     -47.248 -47.962  39.521  1.00  0.64           C  
ATOM   1993  O   ASP A 251     -45.754 -45.092  39.322  1.00  0.64           O  
ATOM   1994  CG  ASP A 251     -48.296 -48.652  40.377  1.00  0.60           C  
ATOM   1995  OD1 ASP A 251     -49.214 -47.972  40.884  1.00  0.60           O  
ATOM   1996  OD2 ASP A 251     -48.202 -49.887  40.548  1.00  0.65           O  
ATOM   1997  N   LEU A 252     -46.273 -45.783  37.223  1.00  0.66           N  
ATOM   1998  CA  LEU A 252     -45.239 -44.989  36.570  1.00  0.67           C  
ATOM   1999  C   LEU A 252     -45.648 -43.522  36.491  1.00  0.66           C  
ATOM   2000  CB  LEU A 252     -44.956 -45.527  35.165  1.00  0.64           C  
ATOM   2001  O   LEU A 252     -44.836 -42.631  36.754  1.00  0.64           O  
ATOM   2002  CG  LEU A 252     -43.831 -44.841  34.389  1.00  0.59           C  
ATOM   2003  CD1 LEU A 252     -42.492 -45.074  35.080  1.00  0.55           C  
ATOM   2004  CD2 LEU A 252     -43.791 -45.342  32.949  1.00  0.56           C  
ATOM   2005  N   TYR A 253     -46.902 -43.360  36.268  1.00  0.65           N  
ATOM   2006  CA  TYR A 253     -47.389 -41.986  36.224  1.00  0.65           C  
ATOM   2007  C   TYR A 253     -47.289 -41.328  37.595  1.00  0.64           C  
ATOM   2008  CB  TYR A 253     -48.838 -41.944  35.730  1.00  0.61           C  
ATOM   2009  O   TYR A 253     -46.821 -40.193  37.714  1.00  0.63           O  
ATOM   2010  CG  TYR A 253     -49.485 -40.586  35.857  1.00  0.57           C  
ATOM   2011  CD1 TYR A 253     -49.147 -39.549  34.991  1.00  0.53           C  
ATOM   2012  CD2 TYR A 253     -50.433 -40.337  36.844  1.00  0.55           C  
ATOM   2013  CE1 TYR A 253     -49.738 -38.295  35.106  1.00  0.56           C  
ATOM   2014  CE2 TYR A 253     -51.030 -39.087  36.968  1.00  0.57           C  
ATOM   2015  OH  TYR A 253     -51.266 -36.835  36.213  1.00  0.58           O  
ATOM   2016  CZ  TYR A 253     -50.678 -38.074  36.095  1.00  0.48           C  
ATOM   2017  N   TYR A 254     -47.515 -42.054  38.674  1.00  0.63           N  
ATOM   2018  CA  TYR A 254     -47.426 -41.542  40.037  1.00  0.63           C  
ATOM   2019  C   TYR A 254     -45.974 -41.453  40.492  1.00  0.62           C  
ATOM   2020  CB  TYR A 254     -48.220 -42.431  40.998  1.00  0.60           C  
ATOM   2021  O   TYR A 254     -45.639 -40.649  41.366  1.00  0.60           O  
ATOM   2022  CG  TYR A 254     -49.692 -42.101  41.055  1.00  0.57           C  
ATOM   2023  CD1 TYR A 254     -50.140 -40.927  41.657  1.00  0.51           C  
ATOM   2024  CD2 TYR A 254     -50.638 -42.962  40.507  1.00  0.52           C  
ATOM   2025  CE1 TYR A 254     -51.496 -40.620  41.713  1.00  0.50           C  
ATOM   2026  CE2 TYR A 254     -51.995 -42.664  40.557  1.00  0.54           C  
ATOM   2027  OH  TYR A 254     -53.757 -41.193  41.213  1.00  0.41           O  
ATOM   2028  CZ  TYR A 254     -52.414 -41.493  41.161  1.00  0.45           C  
ATOM   2029  N   LYS A 255     -45.083 -42.085  39.850  1.00  0.63           N  
ATOM   2030  CA  LYS A 255     -43.664 -41.941  40.161  1.00  0.63           C  
ATOM   2031  C   LYS A 255     -43.038 -40.801  39.361  1.00  0.62           C  
ATOM   2032  CB  LYS A 255     -42.918 -43.247  39.883  1.00  0.60           C  
ATOM   2033  O   LYS A 255     -42.156 -40.098  39.858  1.00  0.60           O  
ATOM   2034  CG  LYS A 255     -42.701 -44.110  41.117  1.00  0.58           C  
ATOM   2035  CD  LYS A 255     -41.965 -45.399  40.775  1.00  0.58           C  
ATOM   2036  CE  LYS A 255     -41.797 -46.290  41.999  1.00  0.48           C  
ATOM   2037  NZ  LYS A 255     -41.094 -47.565  41.664  1.00  0.41           N  
ATOM   2038  N   LEU A 256     -43.614 -40.554  38.222  1.00  0.66           N  
ATOM   2039  CA  LEU A 256     -43.009 -39.581  37.320  1.00  0.66           C  
ATOM   2040  C   LEU A 256     -43.769 -38.259  37.357  1.00  0.65           C  
ATOM   2041  CB  LEU A 256     -42.975 -40.125  35.889  1.00  0.63           C  
ATOM   2042  O   LEU A 256     -43.209 -37.207  37.039  1.00  0.63           O  
ATOM   2043  CG  LEU A 256     -42.027 -41.297  35.631  1.00  0.60           C  
ATOM   2044  CD1 LEU A 256     -42.215 -41.829  34.214  1.00  0.58           C  
ATOM   2045  CD2 LEU A 256     -40.580 -40.875  35.862  1.00  0.58           C  
ATOM   2046  N   LYS A 257     -45.176 -38.309  37.915  1.00  0.57           N  
ATOM   2047  CA  LYS A 257     -45.909 -37.051  38.019  1.00  0.57           C  
ATOM   2048  C   LYS A 257     -45.198 -36.075  38.951  1.00  0.57           C  
ATOM   2049  CB  LYS A 257     -47.336 -37.301  38.511  1.00  0.54           C  
ATOM   2050  O   LYS A 257     -45.322 -34.859  38.797  1.00  0.55           O  
ATOM   2051  CG  LYS A 257     -47.946 -36.126  39.261  1.00  0.51           C  
ATOM   2052  CD  LYS A 257     -49.380 -36.416  39.684  1.00  0.52           C  
ATOM   2053  CE  LYS A 257     -49.961 -35.279  40.514  1.00  0.44           C  
ATOM   2054  NZ  LYS A 257     -51.388 -35.530  40.875  1.00  0.41           N  
ATOM   2055  N   ASN A 258     -44.435 -36.614  39.935  1.00  0.59           N  
ATOM   2056  CA  ASN A 258     -43.691 -35.806  40.896  1.00  0.59           C  
ATOM   2057  C   ASN A 258     -42.251 -35.584  40.445  1.00  0.59           C  
ATOM   2058  CB  ASN A 258     -43.720 -36.457  42.281  1.00  0.57           C  
ATOM   2059  O   ASN A 258     -41.437 -35.045  41.197  1.00  0.57           O  
ATOM   2060  CG  ASN A 258     -45.110 -36.480  42.887  1.00  0.55           C  
ATOM   2061  ND2 ASN A 258     -45.362 -37.452  43.755  1.00  0.52           N  
ATOM   2062  OD1 ASN A 258     -45.950 -35.632  42.576  1.00  0.55           O  
ATOM   2063  N   LEU A 259     -41.752 -35.809  39.124  1.00  0.56           N  
ATOM   2064  CA  LEU A 259     -40.456 -35.457  38.555  1.00  0.56           C  
ATOM   2065  C   LEU A 259     -40.507 -34.084  37.893  1.00  0.56           C  
ATOM   2066  CB  LEU A 259     -40.014 -36.511  37.536  1.00  0.53           C  
ATOM   2067  O   LEU A 259     -40.965 -33.954  36.756  1.00  0.53           O  
ATOM   2068  CG  LEU A 259     -38.521 -36.550  37.205  1.00  0.50           C  
ATOM   2069  CD1 LEU A 259     -37.785 -37.461  38.181  1.00  0.44           C  
ATOM   2070  CD2 LEU A 259     -38.304 -37.010  35.767  1.00  0.44           C  
ATOM   2071  N   THR A 260     -40.552 -32.995  38.753  1.00  0.57           N  
ATOM   2072  CA  THR A 260     -40.440 -31.589  38.382  1.00  0.60           C  
ATOM   2073  C   THR A 260     -39.022 -31.078  38.621  1.00  0.58           C  
ATOM   2074  CB  THR A 260     -41.441 -30.722  39.168  1.00  0.57           C  
ATOM   2075  O   THR A 260     -38.482 -31.222  39.720  1.00  0.56           O  
ATOM   2076  CG2 THR A 260     -41.944 -29.558  38.322  1.00  0.53           C  
ATOM   2077  OG1 THR A 260     -42.557 -31.530  39.562  1.00  0.56           O  
ATOM   2078  N   TYR A 261     -38.045 -31.179  37.562  1.00  0.53           N  
ATOM   2079  CA  TYR A 261     -36.737 -30.534  37.606  1.00  0.54           C  
ATOM   2080  C   TYR A 261     -36.546 -29.607  36.411  1.00  0.53           C  
ATOM   2081  CB  TYR A 261     -35.621 -31.582  37.637  1.00  0.48           C  
ATOM   2082  O   TYR A 261     -37.204 -29.768  35.381  1.00  0.49           O  
ATOM   2083  CG  TYR A 261     -35.540 -32.420  36.384  1.00  0.43           C  
ATOM   2084  CD1 TYR A 261     -36.305 -33.576  36.245  1.00  0.35           C  
ATOM   2085  CD2 TYR A 261     -34.700 -32.058  35.337  1.00  0.37           C  
ATOM   2086  CE1 TYR A 261     -36.232 -34.353  35.093  1.00  0.38           C  
ATOM   2087  CE2 TYR A 261     -34.619 -32.826  34.180  1.00  0.47           C  
ATOM   2088  OH  TYR A 261     -35.313 -34.735  32.925  1.00  0.34           O  
ATOM   2089  CZ  TYR A 261     -35.388 -33.970  34.068  1.00  0.30           C  
ATOM   2090  N   TYR A 262     -35.771 -28.429  36.471  1.00  0.57           N  
ATOM   2091  CA  TYR A 262     -35.328 -27.489  35.447  1.00  0.58           C  
ATOM   2092  C   TYR A 262     -34.181 -28.072  34.630  1.00  0.58           C  
ATOM   2093  CB  TYR A 262     -34.896 -26.165  36.083  1.00  0.55           C  
ATOM   2094  O   TYR A 262     -33.132 -28.417  35.180  1.00  0.55           O  
ATOM   2095  CG  TYR A 262     -36.025 -25.409  36.740  1.00  0.52           C  
ATOM   2096  CD1 TYR A 262     -36.898 -24.628  35.986  1.00  0.44           C  
ATOM   2097  CD2 TYR A 262     -36.222 -25.475  38.115  1.00  0.45           C  
ATOM   2098  CE1 TYR A 262     -37.939 -23.928  36.587  1.00  0.45           C  
ATOM   2099  CE2 TYR A 262     -37.260 -24.779  38.727  1.00  0.52           C  
ATOM   2100  OH  TYR A 262     -39.141 -23.320  38.557  1.00  0.46           O  
ATOM   2101  CZ  TYR A 262     -38.112 -24.011  37.956  1.00  0.35           C  
ATOM   2102  N   PRO A 263     -34.514 -28.604  33.368  1.00  0.62           N  
ATOM   2103  CA  PRO A 263     -33.399 -28.979  32.495  1.00  0.63           C  
ATOM   2104  C   PRO A 263     -32.228 -28.002  32.581  1.00  0.63           C  
ATOM   2105  CB  PRO A 263     -34.023 -28.961  31.098  1.00  0.60           C  
ATOM   2106  O   PRO A 263     -32.435 -26.786  32.611  1.00  0.62           O  
ATOM   2107  CG  PRO A 263     -35.493 -29.092  31.335  1.00  0.57           C  
ATOM   2108  CD  PRO A 263     -35.824 -28.448  32.650  1.00  0.57           C  
ATOM   2109  N   TYR A 264     -31.139 -28.376  32.935  1.00  0.64           N  
ATOM   2110  CA  TYR A 264     -29.892 -27.628  33.056  1.00  0.65           C  
ATOM   2111  C   TYR A 264     -28.741 -28.375  32.393  1.00  0.64           C  
ATOM   2112  CB  TYR A 264     -29.564 -27.365  34.529  1.00  0.60           C  
ATOM   2113  O   TYR A 264     -28.731 -29.607  32.357  1.00  0.61           O  
ATOM   2114  CG  TYR A 264     -29.110 -28.594  35.278  1.00  0.55           C  
ATOM   2115  CD1 TYR A 264     -30.033 -29.504  35.788  1.00  0.47           C  
ATOM   2116  CD2 TYR A 264     -27.757 -28.847  35.479  1.00  0.49           C  
ATOM   2117  CE1 TYR A 264     -29.619 -30.637  36.481  1.00  0.47           C  
ATOM   2118  CE2 TYR A 264     -27.332 -29.977  36.170  1.00  0.52           C  
ATOM   2119  OH  TYR A 264     -27.853 -31.984  37.352  1.00  0.45           O  
ATOM   2120  CZ  TYR A 264     -28.268 -30.864  36.666  1.00  0.38           C  
ATOM   2121  N   ASN A 265     -27.847 -27.751  31.594  1.00  0.62           N  
ATOM   2122  CA  ASN A 265     -26.532 -28.098  31.065  1.00  0.65           C  
ATOM   2123  C   ASN A 265     -25.421 -27.337  31.783  1.00  0.62           C  
ATOM   2124  CB  ASN A 265     -26.472 -27.830  29.560  1.00  0.61           C  
ATOM   2125  O   ASN A 265     -25.417 -26.105  31.801  1.00  0.61           O  
ATOM   2126  CG  ASN A 265     -27.282 -28.828  28.756  1.00  0.57           C  
ATOM   2127  ND2 ASN A 265     -28.204 -28.325  27.944  1.00  0.51           N  
ATOM   2128  OD1 ASN A 265     -27.082 -30.040  28.866  1.00  0.55           O  
ATOM   2129  N   LEU A 266     -24.600 -28.010  32.570  1.00  0.68           N  
ATOM   2130  CA  LEU A 266     -23.557 -27.467  33.432  1.00  0.69           C  
ATOM   2131  C   LEU A 266     -22.208 -28.110  33.124  1.00  0.68           C  
ATOM   2132  CB  LEU A 266     -23.913 -27.682  34.906  1.00  0.65           C  
ATOM   2133  O   LEU A 266     -22.037 -29.318  33.301  1.00  0.66           O  
ATOM   2134  CG  LEU A 266     -22.877 -27.213  35.929  1.00  0.60           C  
ATOM   2135  CD1 LEU A 266     -22.721 -25.697  35.868  1.00  0.54           C  
ATOM   2136  CD2 LEU A 266     -23.273 -27.659  37.333  1.00  0.55           C  
ATOM   2137  N   ASN A 267     -21.315 -27.454  32.324  1.00  0.63           N  
ATOM   2138  CA  ASN A 267     -19.883 -27.727  32.266  1.00  0.63           C  
ATOM   2139  C   ASN A 267     -19.189 -27.361  33.575  1.00  0.63           C  
ATOM   2140  CB  ASN A 267     -19.241 -26.977  31.097  1.00  0.60           C  
ATOM   2141  O   ASN A 267     -19.334 -26.241  34.067  1.00  0.60           O  
ATOM   2142  CG  ASN A 267     -19.823 -27.379  29.755  1.00  0.56           C  
ATOM   2143  ND2 ASN A 267     -20.260 -26.393  28.980  1.00  0.55           N  
ATOM   2144  OD1 ASN A 267     -19.880 -28.564  29.419  1.00  0.57           O  
ATOM   2145  N   TYR A 268     -18.764 -28.242  34.370  1.00  0.54           N  
ATOM   2146  CA  TYR A 268     -18.004 -28.080  35.604  1.00  0.57           C  
ATOM   2147  C   TYR A 268     -16.618 -28.701  35.476  1.00  0.54           C  
ATOM   2148  CB  TYR A 268     -18.751 -28.711  36.783  1.00  0.49           C  
ATOM   2149  O   TYR A 268     -16.426 -29.655  34.718  1.00  0.50           O  
ATOM   2150  CG  TYR A 268     -18.759 -30.220  36.759  1.00  0.45           C  
ATOM   2151  CD1 TYR A 268     -19.687 -30.919  35.991  1.00  0.37           C  
ATOM   2152  CD2 TYR A 268     -17.839 -30.950  37.505  1.00  0.39           C  
ATOM   2153  CE1 TYR A 268     -19.700 -32.310  35.968  1.00  0.39           C  
ATOM   2154  CE2 TYR A 268     -17.843 -32.341  37.489  1.00  0.45           C  
ATOM   2155  OH  TYR A 268     -18.782 -34.388  36.699  1.00  0.32           O  
ATOM   2156  CZ  TYR A 268     -18.775 -33.011  36.718  1.00  0.33           C  
ATOM   2157  N   GLN A 269     -15.544 -27.900  35.815  1.00  0.46           N  
ATOM   2158  CA  GLN A 269     -14.198 -28.387  36.099  1.00  0.50           C  
ATOM   2159  C   GLN A 269     -14.063 -28.814  37.557  1.00  0.46           C  
ATOM   2160  CB  GLN A 269     -13.158 -27.316  35.766  1.00  0.45           C  
ATOM   2161  O   GLN A 269     -13.958 -27.970  38.449  1.00  0.44           O  
ATOM   2162  CG  GLN A 269     -12.524 -27.481  34.392  1.00  0.44           C  
ATOM   2163  CD  GLN A 269     -11.525 -26.385  34.072  1.00  0.49           C  
ATOM   2164  NE2 GLN A 269     -10.971 -26.421  32.865  1.00  0.36           N  
ATOM   2165  OE1 GLN A 269     -11.253 -25.512  34.902  1.00  0.51           O  
ATOM   2166  N   GLY A 270     -14.476 -29.793  38.062  1.00  0.46           N  
ATOM   2167  CA  GLY A 270     -14.483 -30.473  39.347  1.00  0.47           C  
ATOM   2168  C   GLY A 270     -14.559 -31.983  39.224  1.00  0.46           C  
ATOM   2169  O   GLY A 270     -14.361 -32.532  38.138  1.00  0.42           O  
ATOM   2170  N   HIS A 271     -14.285 -32.590  40.154  1.00  0.39           N  
ATOM   2171  CA  HIS A 271     -14.242 -33.901  40.792  1.00  0.49           C  
ATOM   2172  C   HIS A 271     -14.895 -34.963  39.913  1.00  0.41           C  
ATOM   2173  CB  HIS A 271     -14.929 -33.855  42.158  1.00  0.39           C  
ATOM   2174  O   HIS A 271     -16.042 -34.805  39.489  1.00  0.36           O  
ATOM   2175  CG  HIS A 271     -14.327 -34.783  43.164  1.00  0.40           C  
ATOM   2176  CD2 HIS A 271     -13.684 -34.535  44.329  1.00  0.33           C  
ATOM   2177  ND1 HIS A 271     -14.348 -36.153  43.018  1.00  0.16           N  
ATOM   2178  CE1 HIS A 271     -13.743 -36.709  44.055  1.00  0.32           C  
ATOM   2179  NE2 HIS A 271     -13.331 -35.749  44.864  1.00  0.31           N  
ATOM   2180  N   LEU A 272     -14.172 -35.787  39.176  1.00  0.47           N  
ATOM   2181  CA  LEU A 272     -14.449 -37.084  38.568  1.00  0.49           C  
ATOM   2182  C   LEU A 272     -15.410 -37.895  39.431  1.00  0.48           C  
ATOM   2183  CB  LEU A 272     -13.150 -37.866  38.358  1.00  0.44           C  
ATOM   2184  O   LEU A 272     -15.800 -39.004  39.060  1.00  0.44           O  
ATOM   2185  CG  LEU A 272     -12.207 -37.335  37.278  1.00  0.41           C  
ATOM   2186  CD1 LEU A 272     -10.860 -38.046  37.354  1.00  0.33           C  
ATOM   2187  CD2 LEU A 272     -12.828 -37.502  35.895  1.00  0.34           C  
ATOM   2188  N   LEU A 273     -16.181 -37.280  40.529  1.00  0.51           N  
ATOM   2189  CA  LEU A 273     -16.995 -38.117  41.404  1.00  0.52           C  
ATOM   2190  C   LEU A 273     -18.473 -37.764  41.273  1.00  0.52           C  
ATOM   2191  CB  LEU A 273     -16.549 -37.962  42.860  1.00  0.48           C  
ATOM   2192  O   LEU A 273     -19.251 -37.976  42.205  1.00  0.49           O  
ATOM   2193  CG  LEU A 273     -15.208 -38.598  43.230  1.00  0.45           C  
ATOM   2194  CD1 LEU A 273     -14.697 -38.030  44.550  1.00  0.36           C  
ATOM   2195  CD2 LEU A 273     -15.339 -40.115  43.310  1.00  0.36           C  
ATOM   2196  N   LEU A 274     -19.037 -37.161  40.044  1.00  0.59           N  
ATOM   2197  CA  LEU A 274     -20.468 -37.077  39.776  1.00  0.60           C  
ATOM   2198  C   LEU A 274     -20.932 -38.256  38.927  1.00  0.59           C  
ATOM   2199  CB  LEU A 274     -20.805 -35.761  39.069  1.00  0.56           C  
ATOM   2200  O   LEU A 274     -20.305 -38.585  37.918  1.00  0.56           O  
ATOM   2201  CG  LEU A 274     -20.612 -34.483  39.887  1.00  0.53           C  
ATOM   2202  CD1 LEU A 274     -20.771 -33.255  38.997  1.00  0.47           C  
ATOM   2203  CD2 LEU A 274     -21.597 -34.438  41.050  1.00  0.47           C  
ATOM   2204  N   GLU A 275     -21.766 -39.073  39.420  1.00  0.57           N  
ATOM   2205  CA  GLU A 275     -22.408 -40.218  38.781  1.00  0.58           C  
ATOM   2206  C   GLU A 275     -23.758 -39.831  38.184  1.00  0.57           C  
ATOM   2207  CB  GLU A 275     -22.585 -41.363  39.782  1.00  0.56           C  
ATOM   2208  O   GLU A 275     -24.514 -39.068  38.788  1.00  0.56           O  
ATOM   2209  CG  GLU A 275     -21.274 -41.928  40.308  1.00  0.54           C  
ATOM   2210  CD  GLU A 275     -21.413 -43.327  40.887  1.00  0.55           C  
ATOM   2211  OE1 GLU A 275     -22.559 -43.783  41.105  1.00  0.54           O  
ATOM   2212  OE2 GLU A 275     -20.368 -43.972  41.126  1.00  0.49           O  
ATOM   2213  N   VAL A 276     -24.054 -39.977  36.904  1.00  0.61           N  
ATOM   2214  CA  VAL A 276     -25.324 -39.866  36.194  1.00  0.63           C  
ATOM   2215  C   VAL A 276     -26.427 -40.550  36.999  1.00  0.61           C  
ATOM   2216  CB  VAL A 276     -25.238 -40.480  34.779  1.00  0.60           C  
ATOM   2217  O   VAL A 276     -26.256 -41.680  37.462  1.00  0.59           O  
ATOM   2218  CG1 VAL A 276     -26.531 -40.231  34.004  1.00  0.55           C  
ATOM   2219  CG2 VAL A 276     -24.040 -39.909  34.022  1.00  0.56           C  
ATOM   2220  N   GLY A 277     -27.316 -40.062  37.457  1.00  0.64           N  
ATOM   2221  CA  GLY A 277     -28.468 -40.483  38.238  1.00  0.64           C  
ATOM   2222  C   GLY A 277     -28.496 -39.884  39.631  1.00  0.64           C  
ATOM   2223  O   GLY A 277     -29.440 -40.110  40.391  1.00  0.62           O  
ATOM   2224  N   GLN A 278     -27.741 -39.127  39.807  1.00  0.63           N  
ATOM   2225  CA  GLN A 278     -27.709 -38.414  41.079  1.00  0.64           C  
ATOM   2226  C   GLN A 278     -28.284 -37.007  40.937  1.00  0.63           C  
ATOM   2227  CB  GLN A 278     -26.280 -38.344  41.621  1.00  0.62           C  
ATOM   2228  O   GLN A 278     -28.106 -36.360  39.903  1.00  0.62           O  
ATOM   2229  CG  GLN A 278     -25.759 -39.673  42.152  1.00  0.59           C  
ATOM   2230  CD  GLN A 278     -24.373 -39.559  42.759  1.00  0.59           C  
ATOM   2231  NE2 GLN A 278     -24.015 -40.519  43.605  1.00  0.47           N  
ATOM   2232  OE1 GLN A 278     -23.629 -38.616  42.469  1.00  0.57           O  
ATOM   2233  N   TRP A 279     -29.216 -36.668  41.791  1.00  0.44           N  
ATOM   2234  CA  TRP A 279     -29.653 -35.298  42.036  1.00  0.59           C  
ATOM   2235  C   TRP A 279     -28.538 -34.477  42.676  1.00  0.47           C  
ATOM   2236  CB  TRP A 279     -30.894 -35.281  42.932  1.00  0.47           C  
ATOM   2237  O   TRP A 279     -28.053 -34.815  43.759  1.00  0.43           O  
ATOM   2238  CG  TRP A 279     -32.135 -35.790  42.262  1.00  0.47           C  
ATOM   2239  CD1 TRP A 279     -32.505 -37.096  42.096  1.00  0.35           C  
ATOM   2240  CD2 TRP A 279     -33.168 -35.002  41.664  1.00  0.35           C  
ATOM   2241  CE2 TRP A 279     -34.135 -35.896  41.154  1.00  0.40           C  
ATOM   2242  CE3 TRP A 279     -33.371 -33.624  41.510  1.00  0.34           C  
ATOM   2243  NE1 TRP A 279     -33.707 -37.167  41.431  1.00  0.32           N  
ATOM   2244  CH2 TRP A 279     -35.462 -34.103  40.363  1.00  0.25           C  
ATOM   2245  CZ2 TRP A 279     -35.289 -35.456  40.501  1.00  0.27           C  
ATOM   2246  CZ3 TRP A 279     -34.519 -33.188  40.859  1.00  0.27           C  
ATOM   2247  N   VAL A 280     -27.995 -33.889  41.809  1.00  0.67           N  
ATOM   2248  CA  VAL A 280     -27.025 -32.925  42.320  1.00  0.68           C  
ATOM   2249  C   VAL A 280     -27.701 -31.570  42.523  1.00  0.67           C  
ATOM   2250  CB  VAL A 280     -25.815 -32.780  41.370  1.00  0.65           C  
ATOM   2251  O   VAL A 280     -28.597 -31.197  41.763  1.00  0.65           O  
ATOM   2252  CG1 VAL A 280     -24.998 -34.070  41.336  1.00  0.59           C  
ATOM   2253  CG2 VAL A 280     -26.281 -32.402  39.966  1.00  0.60           C  
ATOM   2254  N   THR A 281     -27.624 -30.852  43.600  1.00  0.68           N  
ATOM   2255  CA  THR A 281     -27.906 -29.439  43.830  1.00  0.68           C  
ATOM   2256  C   THR A 281     -26.851 -28.562  43.162  1.00  0.68           C  
ATOM   2257  CB  THR A 281     -27.964 -29.119  45.336  1.00  0.65           C  
ATOM   2258  O   THR A 281     -25.662 -28.667  43.470  1.00  0.67           O  
ATOM   2259  CG2 THR A 281     -28.350 -27.663  45.574  1.00  0.60           C  
ATOM   2260  OG1 THR A 281     -28.935 -29.968  45.961  1.00  0.66           O  
ATOM   2261  N   ILE A 282     -27.286 -28.034  42.054  1.00  0.66           N  
ATOM   2262  CA  ILE A 282     -26.511 -26.988  41.396  1.00  0.66           C  
ATOM   2263  C   ILE A 282     -26.706 -25.662  42.129  1.00  0.66           C  
ATOM   2264  CB  ILE A 282     -26.907 -26.842  39.909  1.00  0.63           C  
ATOM   2265  O   ILE A 282     -27.833 -25.180  42.263  1.00  0.64           O  
ATOM   2266  CG1 ILE A 282     -26.689 -28.165  39.166  1.00  0.57           C  
ATOM   2267  CG2 ILE A 282     -26.118 -25.707  39.249  1.00  0.58           C  
ATOM   2268  CD1 ILE A 282     -27.168 -28.149  37.721  1.00  0.55           C  
ATOM   2269  N   GLN A 283     -25.780 -25.072  42.868  1.00  0.65           N  
ATOM   2270  CA  GLN A 283     -25.679 -23.702  43.359  1.00  0.65           C  
ATOM   2271  C   GLN A 283     -24.905 -22.823  42.381  1.00  0.65           C  
ATOM   2272  CB  GLN A 283     -25.009 -23.673  44.734  1.00  0.62           C  
ATOM   2273  O   GLN A 283     -23.708 -23.028  42.167  1.00  0.63           O  
ATOM   2274  CG  GLN A 283     -25.158 -22.344  45.463  1.00  0.59           C  
ATOM   2275  CD  GLN A 283     -24.515 -22.353  46.837  1.00  0.59           C  
ATOM   2276  NE2 GLN A 283     -24.928 -21.422  47.690  1.00  0.48           N  
ATOM   2277  OE1 GLN A 283     -23.655 -23.190  47.129  1.00  0.60           O  
ATOM   2278  N   THR A 284     -25.678 -22.117  41.550  1.00  0.59           N  
ATOM   2279  CA  THR A 284     -25.154 -21.116  40.628  1.00  0.60           C  
ATOM   2280  C   THR A 284     -24.413 -20.018  41.385  1.00  0.60           C  
ATOM   2281  CB  THR A 284     -26.280 -20.490  39.784  1.00  0.56           C  
ATOM   2282  O   THR A 284     -24.575 -19.875  42.599  1.00  0.58           O  
ATOM   2283  CG2 THR A 284     -27.186 -21.565  39.192  1.00  0.49           C  
ATOM   2284  OG1 THR A 284     -27.064 -19.623  40.612  1.00  0.60           O  
ATOM   2285  N   ASN A 285     -23.688 -19.264  40.623  1.00  0.44           N  
ATOM   2286  CA  ASN A 285     -23.017 -18.065  41.116  1.00  0.49           C  
ATOM   2287  C   ASN A 285     -24.020 -17.006  41.566  1.00  0.44           C  
ATOM   2288  CB  ASN A 285     -22.085 -17.493  40.046  1.00  0.43           C  
ATOM   2289  O   ASN A 285     -23.638 -15.995  42.158  1.00  0.41           O  
ATOM   2290  CG  ASN A 285     -22.788 -17.261  38.723  1.00  0.43           C  
ATOM   2291  ND2 ASN A 285     -22.210 -16.407  37.886  1.00  0.43           N  
ATOM   2292  OD1 ASN A 285     -23.841 -17.844  38.455  1.00  0.46           O  
ATOM   2293  N   LYS A 286     -25.224 -17.178  41.410  1.00  0.47           N  
ATOM   2294  CA  LYS A 286     -26.248 -16.371  42.067  1.00  0.47           C  
ATOM   2295  C   LYS A 286     -26.792 -17.076  43.307  1.00  0.47           C  
ATOM   2296  CB  LYS A 286     -27.389 -16.060  41.098  1.00  0.45           C  
ATOM   2297  O   LYS A 286     -27.831 -16.685  43.843  1.00  0.45           O  
ATOM   2298  CG  LYS A 286     -26.989 -15.159  39.939  1.00  0.43           C  
ATOM   2299  CD  LYS A 286     -28.197 -14.749  39.107  1.00  0.47           C  
ATOM   2300  CE  LYS A 286     -27.798 -13.843  37.950  1.00  0.39           C  
ATOM   2301  NZ  LYS A 286     -28.971 -13.483  37.098  1.00  0.37           N  
ATOM   2302  N   LYS A 287     -26.019 -18.085  44.106  1.00  0.57           N  
ATOM   2303  CA  LYS A 287     -26.499 -18.872  45.239  1.00  0.57           C  
ATOM   2304  C   LYS A 287     -27.927 -19.358  45.004  1.00  0.57           C  
ATOM   2305  CB  LYS A 287     -26.429 -18.054  46.529  1.00  0.53           C  
ATOM   2306  O   LYS A 287     -28.688 -19.545  45.956  1.00  0.54           O  
ATOM   2307  CG  LYS A 287     -25.019 -17.643  46.926  1.00  0.50           C  
ATOM   2308  CD  LYS A 287     -24.975 -17.097  48.347  1.00  0.51           C  
ATOM   2309  CE  LYS A 287     -23.563 -16.695  48.749  1.00  0.44           C  
ATOM   2310  NZ  LYS A 287     -23.515 -16.156  50.141  1.00  0.41           N  
ATOM   2311  N   GLU A 288     -28.428 -19.337  43.634  1.00  0.56           N  
ATOM   2312  CA  GLU A 288     -29.599 -20.156  43.338  1.00  0.58           C  
ATOM   2313  C   GLU A 288     -29.226 -21.631  43.220  1.00  0.57           C  
ATOM   2314  CB  GLU A 288     -30.276 -19.681  42.050  1.00  0.55           C  
ATOM   2315  O   GLU A 288     -28.304 -21.987  42.483  1.00  0.55           O  
ATOM   2316  CG  GLU A 288     -30.951 -18.322  42.175  1.00  0.53           C  
ATOM   2317  CD  GLU A 288     -31.607 -17.857  40.885  1.00  0.55           C  
ATOM   2318  OE1 GLU A 288     -31.360 -18.472  39.822  1.00  0.54           O  
ATOM   2319  OE2 GLU A 288     -32.374 -16.870  40.937  1.00  0.51           O  
ATOM   2320  N   THR A 289     -29.406 -22.470  44.288  1.00  0.60           N  
ATOM   2321  CA  THR A 289     -29.319 -23.918  44.439  1.00  0.62           C  
ATOM   2322  C   THR A 289     -30.591 -24.592  43.932  1.00  0.60           C  
ATOM   2323  CB  THR A 289     -29.076 -24.313  45.907  1.00  0.57           C  
ATOM   2324  O   THR A 289     -31.698 -24.218  44.327  1.00  0.58           O  
ATOM   2325  CG2 THR A 289     -27.605 -24.633  46.154  1.00  0.51           C  
ATOM   2326  OG1 THR A 289     -29.467 -23.229  46.759  1.00  0.57           O  
ATOM   2327  N   PHE A 290     -30.763 -25.056  42.648  1.00  0.61           N  
ATOM   2328  CA  PHE A 290     -31.827 -25.942  42.192  1.00  0.63           C  
ATOM   2329  C   PHE A 290     -31.271 -27.312  41.826  1.00  0.62           C  
ATOM   2330  CB  PHE A 290     -32.557 -25.333  40.991  1.00  0.58           C  
ATOM   2331  O   PHE A 290     -30.130 -27.424  41.373  1.00  0.59           O  
ATOM   2332  CG  PHE A 290     -31.646 -24.639  40.014  1.00  0.54           C  
ATOM   2333  CD1 PHE A 290     -31.226 -23.334  40.241  1.00  0.46           C  
ATOM   2334  CD2 PHE A 290     -31.210 -25.293  38.869  1.00  0.47           C  
ATOM   2335  CE1 PHE A 290     -30.382 -22.690  39.339  1.00  0.43           C  
ATOM   2336  CE2 PHE A 290     -30.367 -24.655  37.963  1.00  0.49           C  
ATOM   2337  CZ  PHE A 290     -29.955 -23.353  38.199  1.00  0.40           C  
ATOM   2338  N   LYS A 291     -31.734 -28.348  42.648  1.00  0.62           N  
ATOM   2339  CA  LYS A 291     -31.537 -29.787  42.498  1.00  0.63           C  
ATOM   2340  C   LYS A 291     -31.942 -30.255  41.103  1.00  0.62           C  
ATOM   2341  CB  LYS A 291     -32.333 -30.550  43.558  1.00  0.60           C  
ATOM   2342  O   LYS A 291     -33.047 -29.964  40.641  1.00  0.60           O  
ATOM   2343  CG  LYS A 291     -31.774 -30.417  44.967  1.00  0.57           C  
ATOM   2344  CD  LYS A 291     -32.473 -31.361  45.937  1.00  0.58           C  
ATOM   2345  CE  LYS A 291     -31.909 -31.234  47.346  1.00  0.48           C  
ATOM   2346  NZ  LYS A 291     -32.569 -32.182  48.293  1.00  0.42           N  
ATOM   2347  N   VAL A 292     -31.014 -30.519  40.320  1.00  0.66           N  
ATOM   2348  CA  VAL A 292     -31.158 -31.063  38.974  1.00  0.66           C  
ATOM   2349  C   VAL A 292     -30.499 -32.439  38.899  1.00  0.66           C  
ATOM   2350  CB  VAL A 292     -30.545 -30.121  37.912  1.00  0.64           C  
ATOM   2351  O   VAL A 292     -29.489 -32.687  39.561  1.00  0.65           O  
ATOM   2352  CG1 VAL A 292     -31.304 -28.796  37.864  1.00  0.58           C  
ATOM   2353  CG2 VAL A 292     -29.065 -29.883  38.202  1.00  0.60           C  
ATOM   2354  N   PRO A 293     -31.241 -33.453  38.667  1.00  0.68           N  
ATOM   2355  CA  PRO A 293     -30.642 -34.765  38.411  1.00  0.68           C  
ATOM   2356  C   PRO A 293     -29.546 -34.717  37.349  1.00  0.69           C  
ATOM   2357  CB  PRO A 293     -31.828 -35.607  37.933  1.00  0.66           C  
ATOM   2358  O   PRO A 293     -29.631 -33.928  36.404  1.00  0.67           O  
ATOM   2359  CG  PRO A 293     -32.755 -34.628  37.286  1.00  0.63           C  
ATOM   2360  CD  PRO A 293     -32.589 -33.297  37.961  1.00  0.61           C  
ATOM   2361  N   VAL A 294     -28.379 -35.137  37.637  1.00  0.66           N  
ATOM   2362  CA  VAL A 294     -27.313 -35.397  36.676  1.00  0.66           C  
ATOM   2363  C   VAL A 294     -27.731 -36.521  35.731  1.00  0.66           C  
ATOM   2364  CB  VAL A 294     -25.987 -35.760  37.383  1.00  0.64           C  
ATOM   2365  O   VAL A 294     -27.778 -37.688  36.127  1.00  0.65           O  
ATOM   2366  CG1 VAL A 294     -24.887 -36.032  36.359  1.00  0.58           C  
ATOM   2367  CG2 VAL A 294     -25.569 -34.643  38.337  1.00  0.59           C  
ATOM   2368  N   LEU A 295     -28.309 -36.196  34.613  1.00  0.65           N  
ATOM   2369  CA  LEU A 295     -28.834 -37.116  33.610  1.00  0.65           C  
ATOM   2370  C   LEU A 295     -27.758 -37.487  32.596  1.00  0.65           C  
ATOM   2371  CB  LEU A 295     -30.036 -36.496  32.892  1.00  0.62           C  
ATOM   2372  O   LEU A 295     -27.805 -38.567  32.002  1.00  0.63           O  
ATOM   2373  CG  LEU A 295     -31.250 -36.167  33.762  1.00  0.58           C  
ATOM   2374  CD1 LEU A 295     -32.394 -35.643  32.900  1.00  0.53           C  
ATOM   2375  CD2 LEU A 295     -31.689 -37.395  34.553  1.00  0.54           C  
ATOM   2376  N   SER A 296     -26.781 -36.814  32.275  1.00  0.63           N  
ATOM   2377  CA  SER A 296     -25.617 -37.101  31.442  1.00  0.65           C  
ATOM   2378  C   SER A 296     -24.389 -36.339  31.927  1.00  0.63           C  
ATOM   2379  CB  SER A 296     -25.903 -36.748  29.982  1.00  0.61           C  
ATOM   2380  O   SER A 296     -24.495 -35.189  32.358  1.00  0.61           O  
ATOM   2381  OG  SER A 296     -25.788 -35.351  29.771  1.00  0.59           O  
ATOM   2382  N   GLN A 297     -23.358 -36.971  32.145  1.00  0.68           N  
ATOM   2383  CA  GLN A 297     -22.031 -36.492  32.521  1.00  0.68           C  
ATOM   2384  C   GLN A 297     -20.990 -36.879  31.475  1.00  0.67           C  
ATOM   2385  CB  GLN A 297     -21.629 -37.043  33.890  1.00  0.65           C  
ATOM   2386  O   GLN A 297     -20.861 -38.054  31.124  1.00  0.65           O  
ATOM   2387  CG  GLN A 297     -20.344 -36.441  34.443  1.00  0.62           C  
ATOM   2388  CD  GLN A 297     -19.988 -36.977  35.816  1.00  0.61           C  
ATOM   2389  NE2 GLN A 297     -19.244 -36.190  36.586  1.00  0.48           N  
ATOM   2390  OE1 GLN A 297     -20.378 -38.090  36.183  1.00  0.59           O  
ATOM   2391  N   SER A 298     -20.451 -35.946  30.695  1.00  0.66           N  
ATOM   2392  CA  SER A 298     -19.354 -36.102  29.745  1.00  0.67           C  
ATOM   2393  C   SER A 298     -18.071 -35.472  30.275  1.00  0.65           C  
ATOM   2394  CB  SER A 298     -19.719 -35.479  28.397  1.00  0.63           C  
ATOM   2395  O   SER A 298     -18.103 -34.398  30.879  1.00  0.63           O  
ATOM   2396  OG  SER A 298     -19.842 -34.072  28.510  1.00  0.60           O  
ATOM   2397  N   PHE A 299     -16.788 -36.125  30.374  1.00  0.70           N  
ATOM   2398  CA  PHE A 299     -15.423 -35.767  30.741  1.00  0.71           C  
ATOM   2399  C   PHE A 299     -14.525 -35.725  29.510  1.00  0.69           C  
ATOM   2400  CB  PHE A 299     -14.862 -36.757  31.766  1.00  0.67           C  
ATOM   2401  O   PHE A 299     -14.504 -36.669  28.718  1.00  0.66           O  
ATOM   2402  CG  PHE A 299     -15.699 -36.882  33.010  1.00  0.62           C  
ATOM   2403  CD1 PHE A 299     -15.529 -36.000  34.070  1.00  0.57           C  
ATOM   2404  CD2 PHE A 299     -16.657 -37.881  33.120  1.00  0.58           C  
ATOM   2405  CE1 PHE A 299     -16.302 -36.112  35.223  1.00  0.53           C  
ATOM   2406  CE2 PHE A 299     -17.434 -38.000  34.269  1.00  0.57           C  
ATOM   2407  CZ  PHE A 299     -17.254 -37.115  35.320  1.00  0.49           C  
ATOM   2408  N   ILE A 300     -14.027 -34.658  28.967  1.00  0.60           N  
ATOM   2409  CA  ILE A 300     -13.010 -34.511  27.931  1.00  0.61           C  
ATOM   2410  C   ILE A 300     -11.664 -34.184  28.572  1.00  0.60           C  
ATOM   2411  CB  ILE A 300     -13.397 -33.419  26.909  1.00  0.58           C  
ATOM   2412  O   ILE A 300     -11.535 -33.185  29.285  1.00  0.58           O  
ATOM   2413  CG1 ILE A 300     -14.766 -33.728  26.291  1.00  0.49           C  
ATOM   2414  CG2 ILE A 300     -12.323 -33.288  25.826  1.00  0.51           C  
ATOM   2415  CD1 ILE A 300     -15.307 -32.618  25.400  1.00  0.48           C  
ATOM   2416  N   PHE A 301     -10.670 -35.116  28.675  1.00  0.53           N  
ATOM   2417  CA  PHE A 301      -9.271 -34.984  29.064  1.00  0.58           C  
ATOM   2418  C   PHE A 301      -8.432 -34.469  27.901  1.00  0.52           C  
ATOM   2419  CB  PHE A 301      -8.720 -36.327  29.555  1.00  0.49           C  
ATOM   2420  O   PHE A 301      -8.057 -35.236  27.012  1.00  0.48           O  
ATOM   2421  CG  PHE A 301      -9.412 -36.855  30.782  1.00  0.45           C  
ATOM   2422  CD1 PHE A 301      -8.949 -36.532  32.052  1.00  0.38           C  
ATOM   2423  CD2 PHE A 301     -10.527 -37.675  30.666  1.00  0.39           C  
ATOM   2424  CE1 PHE A 301      -9.588 -37.020  33.190  1.00  0.37           C  
ATOM   2425  CE2 PHE A 301     -11.171 -38.166  31.798  1.00  0.44           C  
ATOM   2426  CZ  PHE A 301     -10.700 -37.838  33.059  1.00  0.33           C  
ATOM   2427  N   LYS A 302      -8.816 -33.426  27.240  1.00  0.40           N  
ATOM   2428  CA  LYS A 302      -7.998 -32.549  26.406  1.00  0.37           C  
ATOM   2429  C   LYS A 302      -7.583 -31.295  27.170  1.00  0.40           C  
ATOM   2430  CB  LYS A 302      -8.752 -32.162  25.133  1.00  0.35           C  
ATOM   2431  O   LYS A 302      -8.410 -30.419  27.432  1.00  0.36           O  
ATOM   2432  CG  LYS A 302      -7.850 -31.713  23.993  1.00  0.32           C  
ATOM   2433  CD  LYS A 302      -8.651 -31.410  22.733  1.00  0.36           C  
ATOM   2434  CE  LYS A 302      -7.752 -30.947  21.595  1.00  0.28           C  
ATOM   2435  NZ  LYS A 302      -8.517 -30.755  20.327  1.00  0.30           N  
ATOM   2436  N   GLY A 303      -6.171 -31.236  27.689  1.00  0.40           N  
ATOM   2437  CA  GLY A 303      -5.763 -29.986  28.308  1.00  0.39           C  
ATOM   2438  C   GLY A 303      -6.522 -29.676  29.584  1.00  0.40           C  
ATOM   2439  O   GLY A 303      -6.628 -28.514  29.983  1.00  0.35           O  
ATOM   2440  N   GLY A 304      -6.892 -30.693  30.601  1.00  0.35           N  
ATOM   2441  CA  GLY A 304      -7.593 -30.561  31.868  1.00  0.37           C  
ATOM   2442  C   GLY A 304      -8.994 -31.142  31.839  1.00  0.35           C  
ATOM   2443  O   GLY A 304      -9.527 -31.435  30.767  1.00  0.31           O  
ATOM   2444  N   LEU A 305      -9.401 -31.866  32.706  1.00  0.47           N  
ATOM   2445  CA  LEU A 305     -10.650 -32.485  33.134  1.00  0.51           C  
ATOM   2446  C   LEU A 305     -11.805 -31.492  33.054  1.00  0.49           C  
ATOM   2447  CB  LEU A 305     -10.521 -33.021  34.563  1.00  0.45           C  
ATOM   2448  O   LEU A 305     -11.944 -30.625  33.920  1.00  0.46           O  
ATOM   2449  CG  LEU A 305     -11.400 -34.222  34.918  1.00  0.44           C  
ATOM   2450  CD1 LEU A 305     -10.580 -35.507  34.885  1.00  0.37           C  
ATOM   2451  CD2 LEU A 305     -12.043 -34.027  36.287  1.00  0.37           C  
ATOM   2452  N   ARG A 306     -12.303 -31.206  31.887  1.00  0.49           N  
ATOM   2453  CA  ARG A 306     -13.612 -30.633  31.591  1.00  0.52           C  
ATOM   2454  C   ARG A 306     -14.685 -31.716  31.542  1.00  0.50           C  
ATOM   2455  CB  ARG A 306     -13.578 -29.869  30.265  1.00  0.47           C  
ATOM   2456  O   ARG A 306     -14.621 -32.624  30.711  1.00  0.48           O  
ATOM   2457  CG  ARG A 306     -12.911 -28.506  30.357  1.00  0.46           C  
ATOM   2458  CD  ARG A 306     -13.038 -27.727  29.056  1.00  0.50           C  
ATOM   2459  NE  ARG A 306     -12.268 -26.487  29.092  1.00  0.42           N  
ATOM   2460  NH1 ARG A 306     -12.977 -25.743  27.023  1.00  0.30           N  
ATOM   2461  NH2 ARG A 306     -11.519 -24.481  28.262  1.00  0.25           N  
ATOM   2462  CZ  ARG A 306     -12.257 -25.573  28.125  1.00  0.33           C  
ATOM   2463  N   GLY A 307     -15.635 -31.882  32.800  1.00  0.57           N  
ATOM   2464  CA  GLY A 307     -16.884 -32.621  32.887  1.00  0.59           C  
ATOM   2465  C   GLY A 307     -18.107 -31.756  32.649  1.00  0.57           C  
ATOM   2466  O   GLY A 307     -18.112 -30.571  32.991  1.00  0.55           O  
ATOM   2467  N   ARG A 308     -18.953 -32.007  31.870  1.00  0.64           N  
ATOM   2468  CA  ARG A 308     -20.295 -31.523  31.560  1.00  0.64           C  
ATOM   2469  C   ARG A 308     -21.358 -32.484  32.081  1.00  0.64           C  
ATOM   2470  CB  ARG A 308     -20.461 -31.326  30.051  1.00  0.61           C  
ATOM   2471  O   ARG A 308     -21.355 -33.667  31.735  1.00  0.62           O  
ATOM   2472  CG  ARG A 308     -21.805 -30.738  29.651  1.00  0.57           C  
ATOM   2473  CD  ARG A 308     -21.905 -30.535  28.146  1.00  0.57           C  
ATOM   2474  NE  ARG A 308     -23.205 -29.993  27.761  1.00  0.46           N  
ATOM   2475  NH1 ARG A 308     -22.681 -29.770  25.522  1.00  0.33           N  
ATOM   2476  NH2 ARG A 308     -24.755 -29.160  26.284  1.00  0.27           N  
ATOM   2477  CZ  ARG A 308     -23.544 -29.642  26.523  1.00  0.42           C  
ATOM   2478  N   ILE A 309     -22.135 -32.037  33.120  1.00  0.59           N  
ATOM   2479  CA  ILE A 309     -23.363 -32.682  33.572  1.00  0.61           C  
ATOM   2480  C   ILE A 309     -24.573 -31.920  33.036  1.00  0.60           C  
ATOM   2481  CB  ILE A 309     -23.423 -32.768  35.113  1.00  0.57           C  
ATOM   2482  O   ILE A 309     -24.540 -30.692  32.922  1.00  0.58           O  
ATOM   2483  CG1 ILE A 309     -23.250 -31.376  35.733  1.00  0.46           C  
ATOM   2484  CG2 ILE A 309     -22.363 -33.739  35.642  1.00  0.49           C  
ATOM   2485  CD1 ILE A 309     -23.436 -31.344  37.243  1.00  0.44           C  
ATOM   2486  N   SER A 310     -25.420 -32.492  32.292  1.00  0.62           N  
ATOM   2487  CA  SER A 310     -26.662 -31.969  31.733  1.00  0.64           C  
ATOM   2488  C   SER A 310     -27.861 -32.801  32.177  1.00  0.62           C  
ATOM   2489  CB  SER A 310     -26.591 -31.938  30.206  1.00  0.59           C  
ATOM   2490  O   SER A 310     -27.738 -34.007  32.400  1.00  0.60           O  
ATOM   2491  OG  SER A 310     -26.532 -33.251  29.677  1.00  0.57           O  
ATOM   2492  N   ALA A 311     -28.942 -32.270  32.669  1.00  0.60           N  
ATOM   2493  CA  ALA A 311     -30.318 -32.748  32.766  1.00  0.60           C  
ATOM   2494  C   ALA A 311     -31.208 -32.075  31.725  1.00  0.60           C  
ATOM   2495  CB  ALA A 311     -30.869 -32.505  34.169  1.00  0.58           C  
ATOM   2496  O   ALA A 311     -31.717 -30.975  31.952  1.00  0.57           O  
ATOM   2497  N   ASP A 312     -31.294 -32.406  30.661  1.00  0.48           N  
ATOM   2498  CA  ASP A 312     -32.189 -32.006  29.579  1.00  0.53           C  
ATOM   2499  C   ASP A 312     -33.609 -32.508  29.827  1.00  0.49           C  
ATOM   2500  CB  ASP A 312     -31.673 -32.527  28.236  1.00  0.46           C  
ATOM   2501  O   ASP A 312     -33.829 -33.711  29.987  1.00  0.46           O  
ATOM   2502  CG  ASP A 312     -30.993 -31.454  27.405  1.00  0.44           C  
ATOM   2503  OD1 ASP A 312     -31.206 -30.251  27.670  1.00  0.45           O  
ATOM   2504  OD2 ASP A 312     -30.240 -31.814  26.474  1.00  0.45           O  
ATOM   2505  N   SER A 313     -34.661 -31.429  30.466  1.00  0.40           N  
ATOM   2506  CA  SER A 313     -36.111 -31.590  30.497  1.00  0.43           C  
ATOM   2507  C   SER A 313     -36.782 -30.764  29.405  1.00  0.41           C  
ATOM   2508  CB  SER A 313     -36.666 -31.190  31.865  1.00  0.37           C  
ATOM   2509  O   SER A 313     -36.783 -29.533  29.463  1.00  0.37           O  
ATOM   2510  OG  SER A 313     -36.424 -29.818  32.124  1.00  0.37           O  
ATOM   2511  N   LYS A 314     -37.265 -31.166  28.302  1.00  0.32           N  
ATOM   2512  CA  LYS A 314     -38.458 -30.845  27.524  1.00  0.33           C  
ATOM   2513  C   LYS A 314     -39.648 -31.691  27.969  1.00  0.33           C  
ATOM   2514  CB  LYS A 314     -38.198 -31.052  26.031  1.00  0.29           C  
ATOM   2515  O   LYS A 314     -39.707 -32.888  27.682  1.00  0.30           O  
ATOM   2516  CG  LYS A 314     -37.631 -29.828  25.327  1.00  0.29           C  
ATOM   2517  CD  LYS A 314     -37.501 -30.057  23.826  1.00  0.37           C  
ATOM   2518  CE  LYS A 314     -36.902 -28.845  23.125  1.00  0.26           C  
ATOM   2519  NZ  LYS A 314     -36.738 -29.079  21.659  1.00  0.28           N  
ATOM   2520  N   ALA A 315     -40.683 -31.173  29.098  1.00  0.33           N  
ATOM   2521  CA  ALA A 315     -42.070 -31.583  29.302  1.00  0.36           C  
ATOM   2522  C   ALA A 315     -43.038 -30.498  28.840  1.00  0.34           C  
ATOM   2523  CB  ALA A 315     -42.315 -31.920  30.771  1.00  0.31           C  
ATOM   2524  O   ALA A 315     -43.017 -29.378  29.357  1.00  0.33           O  
ATOM   2525  N   GLY A 316     -43.619 -30.514  27.877  1.00  0.26           N  
ATOM   2526  CA  GLY A 316     -45.019 -30.201  27.639  1.00  0.29           C  
ATOM   2527  C   GLY A 316     -45.277 -29.638  26.254  1.00  0.27           C  
ATOM   2528  O   GLY A 316     -44.577 -28.726  25.809  1.00  0.26           O  
ATOM   2529  N   ASN A 317     -45.989 -30.329  25.502  1.00  0.26           N  
ATOM   2530  CA  ASN A 317     -47.113 -30.334  24.571  1.00  0.34           C  
ATOM   2531  C   ASN A 317     -46.650 -30.560  23.135  1.00  0.27           C  
ATOM   2532  CB  ASN A 317     -47.901 -29.027  24.676  1.00  0.26           C  
ATOM   2533  O   ASN A 317     -45.755 -29.865  22.650  1.00  0.26           O  
ATOM   2534  CG  ASN A 317     -48.793 -28.979  25.901  1.00  0.29           C  
ATOM   2535  ND2 ASN A 317     -49.291 -27.792  26.226  1.00  0.14           N  
ATOM   2536  OD1 ASN A 317     -49.030 -30.000  26.552  1.00  0.23           O  
ATOM   2537  N   ASP A 318     -46.803 -31.768  22.664  1.00  0.21           N  
ATOM   2538  CA  ASP A 318     -47.316 -32.167  21.356  1.00  0.29           C  
ATOM   2539  C   ASP A 318     -46.202 -32.736  20.480  1.00  0.22           C  
ATOM   2540  CB  ASP A 318     -47.982 -30.981  20.656  1.00  0.22           C  
ATOM   2541  O   ASP A 318     -45.156 -32.106  20.309  1.00  0.21           O  
ATOM   2542  CG  ASP A 318     -49.493 -30.975  20.809  1.00  0.24           C  
ATOM   2543  OD1 ASP A 318     -50.072 -32.015  21.192  1.00  0.11           O  
ATOM   2544  OD2 ASP A 318     -50.111 -29.922  20.541  1.00  0.11           O  
ATOM   2545  N   THR A 319     -45.853 -34.049  20.576  1.00  0.26           N  
ATOM   2546  CA  THR A 319     -45.961 -34.928  19.417  1.00  0.33           C  
ATOM   2547  C   THR A 319     -44.663 -35.700  19.201  1.00  0.27           C  
ATOM   2548  CB  THR A 319     -46.308 -34.134  18.144  1.00  0.25           C  
ATOM   2549  O   THR A 319     -43.589 -35.103  19.101  1.00  0.25           O  
ATOM   2550  CG2 THR A 319     -47.695 -34.500  17.628  1.00  0.25           C  
ATOM   2551  OG1 THR A 319     -46.274 -32.732  18.439  1.00  0.17           O  
ATOM   2552  N   GLN A 320     -44.492 -36.967  19.775  1.00  0.28           N  
ATOM   2553  CA  GLN A 320     -44.380 -38.339  19.292  1.00  0.33           C  
ATOM   2554  C   GLN A 320     -43.480 -38.418  18.062  1.00  0.29           C  
ATOM   2555  CB  GLN A 320     -45.762 -38.909  18.968  1.00  0.26           C  
ATOM   2556  O   GLN A 320     -43.764 -37.793  17.037  1.00  0.29           O  
ATOM   2557  CG  GLN A 320     -46.352 -39.761  20.084  1.00  0.28           C  
ATOM   2558  CD  GLN A 320     -47.703 -40.350  19.722  1.00  0.38           C  
ATOM   2559  NE2 GLN A 320     -48.189 -41.270  20.547  1.00  0.30           N  
ATOM   2560  OE1 GLN A 320     -48.304 -39.979  18.708  1.00  0.45           O  
ATOM   2561  N   TYR A 321     -42.091 -38.640  18.415  1.00  0.27           N  
ATOM   2562  CA  TYR A 321     -41.507 -39.617  17.503  1.00  0.31           C  
ATOM   2563  C   TYR A 321     -40.135 -40.067  17.992  1.00  0.28           C  
ATOM   2564  CB  TYR A 321     -41.392 -39.034  16.092  1.00  0.25           C  
ATOM   2565  O   TYR A 321     -39.273 -39.238  18.291  1.00  0.26           O  
ATOM   2566  CG  TYR A 321     -42.712 -38.936  15.366  1.00  0.26           C  
ATOM   2567  CD1 TYR A 321     -43.237 -40.033  14.686  1.00  0.22           C  
ATOM   2568  CD2 TYR A 321     -43.435 -37.749  15.358  1.00  0.24           C  
ATOM   2569  CE1 TYR A 321     -44.452 -39.947  14.014  1.00  0.23           C  
ATOM   2570  CE2 TYR A 321     -44.651 -37.652  14.690  1.00  0.28           C  
ATOM   2571  OH  TYR A 321     -46.354 -38.664  13.358  1.00  0.13           O  
ATOM   2572  CZ  TYR A 321     -45.151 -38.755  14.022  1.00  0.23           C  
ATOM   2573  N   SER A 322     -39.650 -41.320  18.475  1.00  0.29           N  
ATOM   2574  CA  SER A 322     -39.113 -42.676  18.516  1.00  0.34           C  
ATOM   2575  C   SER A 322     -38.083 -42.897  17.413  1.00  0.29           C  
ATOM   2576  CB  SER A 322     -40.239 -43.703  18.385  1.00  0.27           C  
ATOM   2577  O   SER A 322     -38.344 -42.602  16.245  1.00  0.29           O  
ATOM   2578  OG  SER A 322     -40.592 -43.892  17.026  1.00  0.33           O  
ATOM   2579  N   TYR A 323     -36.477 -43.064  17.674  1.00  0.27           N  
ATOM   2580  CA  TYR A 323     -35.698 -44.263  17.386  1.00  0.31           C  
ATOM   2581  C   TYR A 323     -34.432 -43.918  16.612  1.00  0.28           C  
ATOM   2582  CB  TYR A 323     -36.536 -45.272  16.594  1.00  0.25           C  
ATOM   2583  O   TYR A 323     -34.496 -43.285  15.555  1.00  0.27           O  
ATOM   2584  CG  TYR A 323     -36.432 -46.686  17.112  1.00  0.28           C  
ATOM   2585  CD1 TYR A 323     -35.475 -47.564  16.610  1.00  0.24           C  
ATOM   2586  CD2 TYR A 323     -37.292 -47.146  18.104  1.00  0.27           C  
ATOM   2587  CE1 TYR A 323     -35.378 -48.869  17.082  1.00  0.25           C  
ATOM   2588  CE2 TYR A 323     -37.203 -48.449  18.584  1.00  0.30           C  
ATOM   2589  OH  TYR A 323     -36.152 -50.591  18.540  1.00  0.17           O  
ATOM   2590  CZ  TYR A 323     -36.244 -49.301  18.068  1.00  0.24           C  
ATOM   2591  N   GLU A 324     -32.610 -44.360  17.509  1.00  0.30           N  
ATOM   2592  CA  GLU A 324     -31.697 -45.197  16.735  1.00  0.37           C  
ATOM   2593  C   GLU A 324     -30.246 -44.949  17.139  1.00  0.31           C  
ATOM   2594  CB  GLU A 324     -31.877 -44.944  15.236  1.00  0.28           C  
ATOM   2595  O   GLU A 324     -29.771 -43.813  17.100  1.00  0.30           O  
ATOM   2596  CG  GLU A 324     -32.816 -45.929  14.555  1.00  0.31           C  
ATOM   2597  CD  GLU A 324     -32.967 -45.680  13.063  1.00  0.42           C  
ATOM   2598  OE1 GLU A 324     -32.412 -44.679  12.555  1.00  0.50           O  
ATOM   2599  OE2 GLU A 324     -33.647 -46.492  12.396  1.00  0.42           O  
ATOM   2600  N   GLY A 325     -28.985 -45.999  18.031  1.00  0.31           N  
ATOM   2601  CA  GLY A 325     -27.862 -46.820  17.606  1.00  0.32           C  
ATOM   2602  C   GLY A 325     -26.641 -46.664  18.493  1.00  0.32           C  
ATOM   2603  O   GLY A 325     -26.066 -45.578  18.581  1.00  0.30           O  
ATOM   2604  N   THR A 326     -25.583 -48.160  19.297  1.00  0.42           N  
ATOM   2605  CA  THR A 326     -24.576 -48.600  20.256  1.00  0.50           C  
ATOM   2606  C   THR A 326     -23.769 -49.768  19.696  1.00  0.43           C  
ATOM   2607  CB  THR A 326     -25.219 -49.012  21.593  1.00  0.39           C  
ATOM   2608  O   THR A 326     -24.301 -50.863  19.508  1.00  0.41           O  
ATOM   2609  CG2 THR A 326     -24.271 -48.758  22.761  1.00  0.34           C  
ATOM   2610  OG1 THR A 326     -26.419 -48.254  21.793  1.00  0.39           O  
ATOM   2611  N   ILE A 327     -21.931 -49.858  19.750  1.00  0.52           N  
ATOM   2612  CA  ILE A 327     -21.170 -51.102  19.772  1.00  0.58           C  
ATOM   2613  C   ILE A 327     -19.675 -50.793  19.789  1.00  0.51           C  
ATOM   2614  CB  ILE A 327     -21.518 -52.000  18.564  1.00  0.44           C  
ATOM   2615  O   ILE A 327     -19.120 -50.324  18.791  1.00  0.44           O  
ATOM   2616  CG1 ILE A 327     -23.001 -52.385  18.594  1.00  0.38           C  
ATOM   2617  CG2 ILE A 327     -20.629 -53.246  18.543  1.00  0.36           C  
ATOM   2618  CD1 ILE A 327     -23.470 -53.142  17.359  1.00  0.37           C  
ATOM   2619  N   THR A 328     -18.505 -51.564  20.912  1.00  0.37           N  
ATOM   2620  CA  THR A 328     -17.144 -51.380  21.405  1.00  0.44           C  
ATOM   2621  C   THR A 328     -16.609 -52.674  22.011  1.00  0.37           C  
ATOM   2622  CB  THR A 328     -17.078 -50.253  22.453  1.00  0.34           C  
ATOM   2623  O   THR A 328     -17.219 -53.238  22.922  1.00  0.35           O  
ATOM   2624  CG2 THR A 328     -15.891 -49.330  22.194  1.00  0.32           C  
ATOM   2625  OG1 THR A 328     -18.287 -49.486  22.398  1.00  0.36           O  
ATOM   2626  N   LYS A 329     -15.174 -53.664  21.769  1.00  0.56           N  
ATOM   2627  CA  LYS A 329     -13.740 -53.935  21.725  1.00  0.60           C  
ATOM   2628  C   LYS A 329     -13.290 -54.714  22.958  1.00  0.55           C  
ATOM   2629  CB  LYS A 329     -12.951 -52.630  21.613  1.00  0.50           C  
ATOM   2630  O   LYS A 329     -13.344 -54.200  24.077  1.00  0.51           O  
ATOM   2631  CG  LYS A 329     -12.426 -52.342  20.215  1.00  0.51           C  
ATOM   2632  CD  LYS A 329     -11.606 -51.058  20.178  1.00  0.56           C  
ATOM   2633  CE  LYS A 329     -11.094 -50.760  18.776  1.00  0.46           C  
ATOM   2634  NZ  LYS A 329     -10.344 -49.470  18.722  1.00  0.42           N  
ATOM   2635  N   GLN A 330     -12.598 -56.271  23.094  1.00  0.59           N  
ATOM   2636  CA  GLN A 330     -12.039 -57.472  23.705  1.00  0.64           C  
ATOM   2637  C   GLN A 330     -10.526 -57.532  23.514  1.00  0.58           C  
ATOM   2638  CB  GLN A 330     -12.692 -58.726  23.122  1.00  0.52           C  
ATOM   2639  O   GLN A 330     -10.042 -57.663  22.388  1.00  0.51           O  
ATOM   2640  CG  GLN A 330     -13.964 -59.149  23.844  1.00  0.50           C  
ATOM   2641  CD  GLN A 330     -14.578 -60.408  23.263  1.00  0.55           C  
ATOM   2642  NE2 GLN A 330     -15.477 -61.033  24.016  1.00  0.42           N  
ATOM   2643  OE1 GLN A 330     -14.248 -60.817  22.145  1.00  0.57           O  
ATOM   2644  N   ILE A 331      -9.497 -57.756  24.706  1.00  0.45           N  
ATOM   2645  CA  ILE A 331      -8.101 -57.759  25.128  1.00  0.49           C  
ATOM   2646  C   ILE A 331      -7.800 -59.037  25.908  1.00  0.44           C  
ATOM   2647  CB  ILE A 331      -7.766 -56.518  25.985  1.00  0.39           C  
ATOM   2648  O   ILE A 331      -8.478 -59.346  26.891  1.00  0.40           O  
ATOM   2649  CG1 ILE A 331      -7.934 -55.238  25.158  1.00  0.33           C  
ATOM   2650  CG2 ILE A 331      -6.348 -56.620  26.553  1.00  0.33           C  
ATOM   2651  CD1 ILE A 331      -7.812 -53.956  25.971  1.00  0.31           C  
ATOM   2652  N   LYS A 332      -7.171 -60.237  25.254  1.00  0.49           N  
ATOM   2653  CA  LYS A 332      -5.909 -60.969  25.186  1.00  0.58           C  
ATOM   2654  C   LYS A 332      -5.487 -61.465  26.566  1.00  0.48           C  
ATOM   2655  CB  LYS A 332      -4.811 -60.090  24.586  1.00  0.45           C  
ATOM   2656  O   LYS A 332      -5.354 -60.674  27.502  1.00  0.46           O  
ATOM   2657  CG  LYS A 332      -4.687 -60.199  23.074  1.00  0.48           C  
ATOM   2658  CD  LYS A 332      -3.510 -59.387  22.549  1.00  0.56           C  
ATOM   2659  CE  LYS A 332      -3.384 -59.498  21.036  1.00  0.42           C  
ATOM   2660  NZ  LYS A 332      -2.228 -58.706  20.517  1.00  0.38           N  
ATOM   2661  N   GLN A 333      -5.666 -62.954  26.864  1.00  0.46           N  
ATOM   2662  CA  GLN A 333      -4.502 -63.783  27.158  1.00  0.55           C  
ATOM   2663  C   GLN A 333      -4.789 -64.748  28.305  1.00  0.46           C  
ATOM   2664  CB  GLN A 333      -3.292 -62.911  27.497  1.00  0.41           C  
ATOM   2665  O   GLN A 333      -5.239 -64.333  29.375  1.00  0.43           O  
ATOM   2666  CG  GLN A 333      -2.474 -62.495  26.282  1.00  0.44           C  
ATOM   2667  CD  GLN A 333      -1.273 -61.643  26.647  1.00  0.53           C  
ATOM   2668  NE2 GLN A 333      -0.354 -61.477  25.701  1.00  0.38           N  
ATOM   2669  OE1 GLN A 333      -1.171 -61.137  27.769  1.00  0.53           O  
ATOM   2670  N   GLN A 334      -4.916 -65.968  28.193  1.00  0.37           N  
ATOM   2671  CA  GLN A 334      -4.117 -67.113  28.617  1.00  0.50           C  
ATOM   2672  C   GLN A 334      -5.005 -68.251  29.110  1.00  0.38           C  
ATOM   2673  CB  GLN A 334      -3.130 -66.704  29.711  1.00  0.36           C  
ATOM   2674  O   GLN A 334      -5.895 -68.038  29.936  1.00  0.38           O  
ATOM   2675  CG  GLN A 334      -1.729 -66.404  29.196  1.00  0.41           C  
ATOM   2676  CD  GLN A 334      -0.755 -66.065  30.308  1.00  0.49           C  
ATOM   2677  NE2 GLN A 334       0.529 -66.000  29.973  1.00  0.36           N  
ATOM   2678  OE1 GLN A 334      -1.153 -65.861  31.460  1.00  0.52           O  
ATOM   2679  N   ASP A 335      -4.839 -69.143  28.438  1.00  0.46           N  
ATOM   2680  CA  ASP A 335      -4.404 -70.537  28.451  1.00  0.50           C  
ATOM   2681  C   ASP A 335      -5.434 -71.427  29.144  1.00  0.46           C  
ATOM   2682  CB  ASP A 335      -3.045 -70.669  29.142  1.00  0.42           C  
ATOM   2683  O   ASP A 335      -5.784 -71.193  30.303  1.00  0.45           O  
ATOM   2684  CG  ASP A 335      -1.907 -70.078  28.329  1.00  0.43           C  
ATOM   2685  OD1 ASP A 335      -2.006 -70.034  27.084  1.00  0.46           O  
ATOM   2686  OD2 ASP A 335      -0.901 -69.656  28.939  1.00  0.48           O  
ATOM   2687  N   GLY A 336      -6.296 -71.726  28.683  1.00  0.47           N  
ATOM   2688  CA  GLY A 336      -6.574 -73.153  28.666  1.00  0.46           C  
ATOM   2689  C   GLY A 336      -7.987 -73.480  28.218  1.00  0.46           C  
ATOM   2690  O   GLY A 336      -8.951 -72.887  28.706  1.00  0.44           O  
ATOM   2691  N   ILE A 337      -7.243 -73.520  26.849  1.00  0.38           N  
ATOM   2692  CA  ILE A 337      -7.376 -74.523  25.799  1.00  0.38           C  
ATOM   2693  C   ILE A 337      -8.560 -75.437  26.106  1.00  0.39           C  
ATOM   2694  CB  ILE A 337      -6.083 -75.355  25.644  1.00  0.36           C  
ATOM   2695  O   ILE A 337      -8.462 -76.326  26.956  1.00  0.40           O  
ATOM   2696  CG1 ILE A 337      -4.927 -74.463  25.177  1.00  0.42           C  
ATOM   2697  CG2 ILE A 337      -6.303 -76.519  24.673  1.00  0.42           C  
ATOM   2698  CD1 ILE A 337      -3.568 -75.149  25.198  1.00  0.35           C  
ATOM   2699  N   GLU A 338      -9.397 -74.652  25.888  1.00  0.36           N  
ATOM   2700  CA  GLU A 338      -9.535 -75.690  24.871  1.00  0.39           C  
ATOM   2701  C   GLU A 338     -10.822 -76.487  25.067  1.00  0.38           C  
ATOM   2702  CB  GLU A 338      -8.326 -76.629  24.893  1.00  0.35           C  
ATOM   2703  O   GLU A 338     -11.420 -76.958  24.097  1.00  0.39           O  
ATOM   2704  CG  GLU A 338      -7.363 -76.419  23.734  1.00  0.37           C  
ATOM   2705  CD  GLU A 338      -6.088 -77.238  23.857  1.00  0.41           C  
ATOM   2706  OE1 GLU A 338      -5.920 -77.951  24.873  1.00  0.44           O  
ATOM   2707  OE2 GLU A 338      -5.249 -77.166  22.932  1.00  0.34           O  
ATOM   2708  N   ALA A 339     -11.854 -75.937  25.112  1.00  0.43           N  
ATOM   2709  CA  ALA A 339     -12.679 -77.088  24.754  1.00  0.44           C  
ATOM   2710  C   ALA A 339     -13.920 -77.169  25.639  1.00  0.42           C  
ATOM   2711  CB  ALA A 339     -11.869 -78.377  24.860  1.00  0.40           C  
ATOM   2712  O   ALA A 339     -14.944 -77.725  25.234  1.00  0.43           O  
ATOM   2713  N   LYS A 340     -14.374 -76.052  25.720  1.00  0.36           N  
ATOM   2714  CA  LYS A 340     -15.624 -76.149  26.469  1.00  0.37           C  
ATOM   2715  C   LYS A 340     -15.902 -74.865  27.244  1.00  0.36           C  
ATOM   2716  CB  LYS A 340     -15.585 -77.341  27.426  1.00  0.35           C  
ATOM   2717  O   LYS A 340     -17.051 -74.574  27.583  1.00  0.36           O  
ATOM   2718  CG  LYS A 340     -16.562 -78.453  27.070  1.00  0.38           C  
ATOM   2719  CD  LYS A 340     -16.499 -79.595  28.076  1.00  0.42           C  
ATOM   2720  CE  LYS A 340     -17.488 -80.700  27.730  1.00  0.36           C  
ATOM   2721  NZ  LYS A 340     -17.419 -81.830  28.705  1.00  0.36           N  
ATOM   2722  N   ILE A 341     -15.218 -73.743  27.045  1.00  0.40           N  
ATOM   2723  CA  ILE A 341     -15.246 -72.287  26.955  1.00  0.39           C  
ATOM   2724  C   ILE A 341     -15.236 -71.861  25.488  1.00  0.40           C  
ATOM   2725  CB  ILE A 341     -14.055 -71.651  27.706  1.00  0.38           C  
ATOM   2726  O   ILE A 341     -15.739 -70.789  25.143  1.00  0.40           O  
ATOM   2727  CG1 ILE A 341     -14.176 -71.906  29.212  1.00  0.43           C  
ATOM   2728  CG2 ILE A 341     -13.969 -70.151  27.409  1.00  0.41           C  
ATOM   2729  CD1 ILE A 341     -12.954 -71.477  30.013  1.00  0.33           C  
ATOM   2730  N   GLN A 342     -14.890 -73.169  24.386  1.00  0.38           N  
ATOM   2731  CA  GLN A 342     -15.042 -73.684  23.030  1.00  0.39           C  
ATOM   2732  C   GLN A 342     -16.477 -74.130  22.768  1.00  0.39           C  
ATOM   2733  CB  GLN A 342     -14.078 -74.846  22.784  1.00  0.37           C  
ATOM   2734  O   GLN A 342     -16.951 -74.080  21.631  1.00  0.39           O  
ATOM   2735  CG  GLN A 342     -13.567 -74.929  21.353  1.00  0.39           C  
ATOM   2736  CD  GLN A 342     -12.085 -74.622  21.239  1.00  0.44           C  
ATOM   2737  NE2 GLN A 342     -11.603 -74.469  20.011  1.00  0.33           N  
ATOM   2738  OE1 GLN A 342     -11.380 -74.521  22.248  1.00  0.46           O  
ATOM   2739  N   ALA A 343     -17.311 -74.178  23.387  1.00  0.42           N  
ATOM   2740  CA  ALA A 343     -18.560 -74.892  23.139  1.00  0.42           C  
ATOM   2741  C   ALA A 343     -19.745 -74.157  23.760  1.00  0.42           C  
ATOM   2742  CB  ALA A 343     -18.477 -76.316  23.684  1.00  0.40           C  
ATOM   2743  O   ALA A 343     -20.868 -74.243  23.259  1.00  0.41           O  
ATOM   2744  N   GLN A 344     -19.137 -73.272  24.123  1.00  0.38           N  
ATOM   2745  CA  GLN A 344     -20.141 -72.609  24.948  1.00  0.38           C  
ATOM   2746  C   GLN A 344     -19.839 -71.121  25.093  1.00  0.38           C  
ATOM   2747  CB  GLN A 344     -20.222 -73.265  26.328  1.00  0.37           C  
ATOM   2748  O   GLN A 344     -20.714 -70.338  25.471  1.00  0.38           O  
ATOM   2749  CG  GLN A 344     -21.164 -74.460  26.386  1.00  0.38           C  
ATOM   2750  CD  GLN A 344     -21.254 -75.069  27.773  1.00  0.41           C  
ATOM   2751  NE2 GLN A 344     -22.285 -75.875  28.001  1.00  0.34           N  
ATOM   2752  OE1 GLN A 344     -20.404 -74.817  28.633  1.00  0.46           O  
ATOM   2753  N   ILE A 345     -18.691 -70.380  24.427  1.00  0.38           N  
ATOM   2754  CA  ILE A 345     -18.130 -69.335  23.578  1.00  0.36           C  
ATOM   2755  C   ILE A 345     -18.433 -69.642  22.113  1.00  0.38           C  
ATOM   2756  CB  ILE A 345     -16.606 -69.191  23.791  1.00  0.37           C  
ATOM   2757  O   ILE A 345     -18.621 -68.728  21.307  1.00  0.38           O  
ATOM   2758  CG1 ILE A 345     -16.312 -68.645  25.193  1.00  0.41           C  
ATOM   2759  CG2 ILE A 345     -15.993 -68.292  22.714  1.00  0.40           C  
ATOM   2760  CD1 ILE A 345     -14.839 -68.685  25.577  1.00  0.31           C  
ATOM   2761  N   GLU A 346     -18.784 -70.872  21.845  1.00  0.43           N  
ATOM   2762  CA  GLU A 346     -19.280 -71.652  20.716  1.00  0.43           C  
ATOM   2763  C   GLU A 346     -20.805 -71.713  20.715  1.00  0.43           C  
ATOM   2764  CB  GLU A 346     -18.698 -73.068  20.743  1.00  0.41           C  
ATOM   2765  O   GLU A 346     -21.426 -71.832  19.657  1.00  0.43           O  
ATOM   2766  CG  GLU A 346     -17.411 -73.218  19.945  1.00  0.42           C  
ATOM   2767  CD  GLU A 346     -16.812 -74.613  20.030  1.00  0.46           C  
ATOM   2768  OE1 GLU A 346     -17.424 -75.499  20.670  1.00  0.48           O  
ATOM   2769  OE2 GLU A 346     -15.722 -74.822  19.452  1.00  0.39           O  
ATOM   2770  N   ALA A 347     -21.534 -71.355  21.536  1.00  0.43           N  
ATOM   2771  CA  ALA A 347     -22.989 -71.430  21.637  1.00  0.44           C  
ATOM   2772  C   ALA A 347     -23.578 -70.094  22.080  1.00  0.43           C  
ATOM   2773  CB  ALA A 347     -23.399 -72.536  22.606  1.00  0.41           C  
ATOM   2774  O   ALA A 347     -24.651 -69.698  21.620  1.00  0.42           O  
ATOM   2775  N   ALA A 348     -22.792 -69.149  22.530  1.00  0.37           N  
ATOM   2776  CA  ALA A 348     -22.759 -67.722  22.841  1.00  0.36           C  
ATOM   2777  C   ALA A 348     -21.719 -66.999  21.990  1.00  0.37           C  
ATOM   2778  CB  ALA A 348     -22.470 -67.508  24.325  1.00  0.36           C  
ATOM   2779  O   ALA A 348     -21.879 -65.818  21.673  1.00  0.37           O  
ATOM   2780  N   ASP A 349     -20.710 -67.641  21.254  1.00  0.38           N  
ATOM   2781  CA  ASP A 349     -19.901 -67.514  20.046  1.00  0.37           C  
ATOM   2782  C   ASP A 349     -20.616 -68.118  18.839  1.00  0.39           C  
ATOM   2783  CB  ASP A 349     -18.539 -68.184  20.239  1.00  0.37           C  
ATOM   2784  O   ASP A 349     -20.433 -67.661  17.709  1.00  0.38           O  
ATOM   2785  CG  ASP A 349     -17.449 -67.206  20.643  1.00  0.37           C  
ATOM   2786  OD1 ASP A 349     -17.683 -65.979  20.597  1.00  0.42           O  
ATOM   2787  OD2 ASP A 349     -16.346 -67.666  21.007  1.00  0.37           O  
ATOM   2788  N   LYS A 350     -21.589 -68.900  18.910  1.00  0.43           N  
ATOM   2789  CA  LYS A 350     -22.495 -69.538  17.960  1.00  0.42           C  
ATOM   2790  C   LYS A 350     -23.909 -68.979  18.087  1.00  0.43           C  
ATOM   2791  CB  LYS A 350     -22.511 -71.054  18.166  1.00  0.40           C  
ATOM   2792  O   LYS A 350     -24.645 -68.904  17.101  1.00  0.41           O  
ATOM   2793  CG  LYS A 350     -22.094 -71.850  16.938  1.00  0.41           C  
ATOM   2794  CD  LYS A 350     -22.150 -73.350  17.199  1.00  0.46           C  
ATOM   2795  CE  LYS A 350     -21.716 -74.147  15.976  1.00  0.37           C  
ATOM   2796  NZ  LYS A 350     -21.742 -75.618  16.236  1.00  0.36           N  
ATOM   2797  N   ASP A 351     -24.060 -68.353  18.888  1.00  0.49           N  
ATOM   2798  CA  ASP A 351     -25.302 -67.680  19.254  1.00  0.50           C  
ATOM   2799  C   ASP A 351     -25.076 -66.184  19.463  1.00  0.48           C  
ATOM   2800  CB  ASP A 351     -25.899 -68.303  20.518  1.00  0.47           C  
ATOM   2801  O   ASP A 351     -25.972 -65.375  19.216  1.00  0.47           O  
ATOM   2802  CG  ASP A 351     -27.417 -68.327  20.507  1.00  0.47           C  
ATOM   2803  OD1 ASP A 351     -28.020 -68.324  19.412  1.00  0.48           O  
ATOM   2804  OD2 ASP A 351     -28.016 -68.347  21.604  1.00  0.42           O  
ATOM   2805  N   PHE A 352     -23.768 -65.442  19.454  1.00  0.38           N  
ATOM   2806  CA  PHE A 352     -22.959 -64.292  19.066  1.00  0.36           C  
ATOM   2807  C   PHE A 352     -22.326 -64.512  17.697  1.00  0.38           C  
ATOM   2808  CB  PHE A 352     -21.871 -64.023  20.111  1.00  0.36           C  
ATOM   2809  O   PHE A 352     -22.299 -63.601  16.867  1.00  0.36           O  
ATOM   2810  CG  PHE A 352     -21.304 -62.630  20.052  1.00  0.36           C  
ATOM   2811  CD1 PHE A 352     -21.912 -61.588  20.742  1.00  0.31           C  
ATOM   2812  CD2 PHE A 352     -20.164 -62.362  19.306  1.00  0.32           C  
ATOM   2813  CE1 PHE A 352     -21.390 -60.298  20.689  1.00  0.31           C  
ATOM   2814  CE2 PHE A 352     -19.636 -61.075  19.249  1.00  0.36           C  
ATOM   2815  CZ  PHE A 352     -20.252 -60.044  19.940  1.00  0.29           C  
ATOM   2816  N   ASP A 353     -22.010 -65.678  17.417  1.00  0.41           N  
ATOM   2817  CA  ASP A 353     -21.657 -66.160  16.085  1.00  0.40           C  
ATOM   2818  C   ASP A 353     -22.901 -66.576  15.304  1.00  0.41           C  
ATOM   2819  CB  ASP A 353     -20.678 -67.332  16.180  1.00  0.39           C  
ATOM   2820  O   ASP A 353     -22.955 -66.418  14.082  1.00  0.39           O  
ATOM   2821  CG  ASP A 353     -19.248 -66.892  16.440  1.00  0.39           C  
ATOM   2822  OD1 ASP A 353     -18.931 -65.700  16.240  1.00  0.44           O  
ATOM   2823  OD2 ASP A 353     -18.431 -67.746  16.846  1.00  0.42           O  
ATOM   2824  N   GLN A 354     -24.108 -66.720  15.803  1.00  0.49           N  
ATOM   2825  CA  GLN A 354     -25.434 -66.889  15.217  1.00  0.48           C  
ATOM   2826  C   GLN A 354     -26.245 -65.600  15.312  1.00  0.48           C  
ATOM   2827  CB  GLN A 354     -26.183 -68.032  15.902  1.00  0.45           C  
ATOM   2828  O   GLN A 354     -27.028 -65.285  14.413  1.00  0.46           O  
ATOM   2829  CG  GLN A 354     -25.803 -69.413  15.385  1.00  0.45           C  
ATOM   2830  CD  GLN A 354     -26.568 -70.529  16.073  1.00  0.50           C  
ATOM   2831  NE2 GLN A 354     -26.433 -71.746  15.557  1.00  0.41           N  
ATOM   2832  OE1 GLN A 354     -27.273 -70.298  17.060  1.00  0.52           O  
ATOM   2833  N   LYS A 355     -25.671 -64.809  15.898  1.00  0.43           N  
ATOM   2834  CA  LYS A 355     -26.313 -63.523  16.155  1.00  0.46           C  
ATOM   2835  C   LYS A 355     -25.391 -62.364  15.788  1.00  0.43           C  
ATOM   2836  CB  LYS A 355     -26.731 -63.415  17.623  1.00  0.43           C  
ATOM   2837  O   LYS A 355     -25.857 -61.292  15.398  1.00  0.43           O  
ATOM   2838  CG  LYS A 355     -28.090 -64.030  17.926  1.00  0.45           C  
ATOM   2839  CD  LYS A 355     -28.430 -63.930  19.407  1.00  0.50           C  
ATOM   2840  CE  LYS A 355     -29.785 -64.555  19.714  1.00  0.42           C  
ATOM   2841  NZ  LYS A 355     -30.045 -64.619  21.183  1.00  0.40           N  
ATOM   2842  N   VAL A 356     -23.925 -62.558  15.512  1.00  0.32           N  
ATOM   2843  CA  VAL A 356     -22.903 -61.892  14.711  1.00  0.31           C  
ATOM   2844  C   VAL A 356     -22.694 -62.653  13.404  1.00  0.33           C  
ATOM   2845  CB  VAL A 356     -21.567 -61.775  15.479  1.00  0.32           C  
ATOM   2846  O   VAL A 356     -22.520 -62.045  12.345  1.00  0.31           O  
ATOM   2847  CG1 VAL A 356     -20.460 -61.260  14.560  1.00  0.33           C  
ATOM   2848  CG2 VAL A 356     -21.728 -60.860  16.691  1.00  0.33           C  
ATOM   2849  N   ASP A 357     -23.148 -63.826  13.503  1.00  0.46           N  
ATOM   2850  CA  ASP A 357     -23.339 -64.617  12.291  1.00  0.44           C  
ATOM   2851  C   ASP A 357     -24.788 -64.549  11.814  1.00  0.46           C  
ATOM   2852  CB  ASP A 357     -22.932 -66.073  12.530  1.00  0.43           C  
ATOM   2853  O   ASP A 357     -25.052 -64.565  10.610  1.00  0.43           O  
ATOM   2854  CG  ASP A 357     -21.446 -66.312  12.334  1.00  0.41           C  
ATOM   2855  OD1 ASP A 357     -20.750 -65.422  11.799  1.00  0.47           O  
ATOM   2856  OD2 ASP A 357     -20.966 -67.402  12.715  1.00  0.45           O  
ATOM   2857  N   LYS A 358     -25.822 -64.001  12.545  1.00  0.47           N  
ATOM   2858  CA  LYS A 358     -27.088 -63.424  12.103  1.00  0.48           C  
ATOM   2859  C   LYS A 358     -26.955 -61.923  11.864  1.00  0.47           C  
ATOM   2860  CB  LYS A 358     -28.189 -63.695  13.130  1.00  0.46           C  
ATOM   2861  O   LYS A 358     -27.625 -61.365  10.993  1.00  0.46           O  
ATOM   2862  CG  LYS A 358     -29.594 -63.703  12.544  1.00  0.46           C  
ATOM   2863  CD  LYS A 358     -30.632 -64.095  13.587  1.00  0.51           C  
ATOM   2864  CE  LYS A 358     -32.044 -64.041  13.019  1.00  0.42           C  
ATOM   2865  NZ  LYS A 358     -33.049 -64.584  13.981  1.00  0.38           N  
ATOM   2866  N   ILE A 359     -25.814 -61.246  12.469  1.00  0.37           N  
ATOM   2867  CA  ILE A 359     -25.422 -59.898  12.072  1.00  0.37           C  
ATOM   2868  C   ILE A 359     -24.361 -59.971  10.975  1.00  0.37           C  
ATOM   2869  CB  ILE A 359     -24.893 -59.085  13.275  1.00  0.35           C  
ATOM   2870  O   ILE A 359     -24.371 -59.169  10.039  1.00  0.34           O  
ATOM   2871  CG1 ILE A 359     -26.027 -58.804  14.268  1.00  0.35           C  
ATOM   2872  CG2 ILE A 359     -24.243 -57.782  12.802  1.00  0.35           C  
ATOM   2873  CD1 ILE A 359     -25.557 -58.226  15.596  1.00  0.31           C  
ATOM   2874  N   LYS A 360     -23.869 -61.197  10.828  1.00  0.38           N  
ATOM   2875  CA  LYS A 360     -22.991 -61.604   9.735  1.00  0.38           C  
ATOM   2876  C   LYS A 360     -23.676 -62.626   8.832  1.00  0.38           C  
ATOM   2877  CB  LYS A 360     -21.685 -62.181  10.282  1.00  0.37           C  
ATOM   2878  O   LYS A 360     -23.434 -62.655   7.623  1.00  0.36           O  
ATOM   2879  CG  LYS A 360     -20.563 -61.161  10.410  1.00  0.38           C  
ATOM   2880  CD  LYS A 360     -19.285 -61.799  10.940  1.00  0.47           C  
ATOM   2881  CE  LYS A 360     -18.158 -60.782  11.055  1.00  0.35           C  
ATOM   2882  NZ  LYS A 360     -16.944 -61.370  11.695  1.00  0.34           N  
ATOM   2883  N   LYS A 361     -24.582 -63.231   9.253  1.00  0.39           N  
ATOM   2884  CA  LYS A 361     -25.591 -63.836   8.389  1.00  0.39           C  
ATOM   2885  C   LYS A 361     -26.773 -62.894   8.181  1.00  0.39           C  
ATOM   2886  CB  LYS A 361     -26.075 -65.162   8.976  1.00  0.37           C  
ATOM   2887  O   LYS A 361     -27.305 -62.792   7.073  1.00  0.37           O  
ATOM   2888  CG  LYS A 361     -26.501 -66.183   7.931  1.00  0.38           C  
ATOM   2889  CD  LYS A 361     -26.941 -67.492   8.574  1.00  0.47           C  
ATOM   2890  CE  LYS A 361     -27.446 -68.484   7.536  1.00  0.34           C  
ATOM   2891  NZ  LYS A 361     -27.865 -69.775   8.161  1.00  0.34           N  
ATOM   2892  N   ASP A 362     -27.067 -62.093   9.051  1.00  0.48           N  
ATOM   2893  CA  ASP A 362     -27.956 -60.952   8.860  1.00  0.49           C  
ATOM   2894  C   ASP A 362     -27.207 -59.767   8.254  1.00  0.48           C  
ATOM   2895  CB  ASP A 362     -28.600 -60.544  10.187  1.00  0.47           C  
ATOM   2896  O   ASP A 362     -27.779 -58.991   7.486  1.00  0.47           O  
ATOM   2897  CG  ASP A 362     -29.839 -61.357  10.519  1.00  0.48           C  
ATOM   2898  OD1 ASP A 362     -30.338 -62.094   9.642  1.00  0.50           O  
ATOM   2899  OD2 ASP A 362     -30.321 -61.258  11.668  1.00  0.51           O  
ATOM   2900  N   PHE A 363     -25.682 -59.614   8.160  1.00  0.33           N  
ATOM   2901  CA  PHE A 363     -24.772 -58.865   7.302  1.00  0.32           C  
ATOM   2902  C   PHE A 363     -24.335 -59.708   6.110  1.00  0.34           C  
ATOM   2903  CB  PHE A 363     -23.546 -58.399   8.094  1.00  0.32           C  
ATOM   2904  O   PHE A 363     -24.267 -59.212   4.984  1.00  0.32           O  
ATOM   2905  CG  PHE A 363     -22.924 -57.136   7.562  1.00  0.33           C  
ATOM   2906  CD1 PHE A 363     -23.336 -55.893   8.027  1.00  0.26           C  
ATOM   2907  CD2 PHE A 363     -21.927 -57.192   6.597  1.00  0.28           C  
ATOM   2908  CE1 PHE A 363     -22.762 -54.722   7.537  1.00  0.25           C  
ATOM   2909  CE2 PHE A 363     -21.349 -56.026   6.103  1.00  0.29           C  
ATOM   2910  CZ  PHE A 363     -21.768 -54.793   6.573  1.00  0.27           C  
ATOM   2911  N   ASN A 364     -24.266 -60.933   6.350  1.00  0.40           N  
ATOM   2912  CA  ASN A 364     -24.062 -61.848   5.232  1.00  0.39           C  
ATOM   2913  C   ASN A 364     -25.343 -62.599   4.881  1.00  0.41           C  
ATOM   2914  CB  ASN A 364     -22.937 -62.836   5.546  1.00  0.38           C  
ATOM   2915  O   ASN A 364     -25.576 -62.928   3.717  1.00  0.38           O  
ATOM   2916  CG  ASN A 364     -21.563 -62.273   5.241  1.00  0.38           C  
ATOM   2917  ND2 ASN A 364     -20.531 -62.884   5.812  1.00  0.36           N  
ATOM   2918  OD1 ASN A 364     -21.430 -61.296   4.499  1.00  0.45           O  
ATOM   2919  N   ASP A 365     -26.405 -62.556   5.657  1.00  0.49           N  
ATOM   2920  CA  ASP A 365     -27.785 -62.794   5.244  1.00  0.48           C  
ATOM   2921  C   ASP A 365     -28.441 -61.505   4.753  1.00  0.49           C  
ATOM   2922  CB  ASP A 365     -28.595 -63.390   6.396  1.00  0.46           C  
ATOM   2923  O   ASP A 365     -29.265 -61.532   3.836  1.00  0.47           O  
ATOM   2924  CG  ASP A 365     -28.298 -64.861   6.631  1.00  0.45           C  
ATOM   2925  OD1 ASP A 365     -27.655 -65.498   5.769  1.00  0.49           O  
ATOM   2926  OD2 ASP A 365     -28.713 -65.388   7.686  1.00  0.50           O  
ATOM   2927  N   GLN A 366     -28.003 -60.127   5.140  1.00  0.38           N  
ATOM   2928  CA  GLN A 366     -28.212 -58.817   4.531  1.00  0.37           C  
ATOM   2929  C   GLN A 366     -27.254 -58.592   3.365  1.00  0.38           C  
ATOM   2930  CB  GLN A 366     -28.043 -57.708   5.571  1.00  0.36           C  
ATOM   2931  O   GLN A 366     -27.583 -57.883   2.413  1.00  0.35           O  
ATOM   2932  CG  GLN A 366     -29.259 -57.514   6.467  1.00  0.37           C  
ATOM   2933  CD  GLN A 366     -29.418 -56.081   6.938  1.00  0.45           C  
ATOM   2934  NE2 GLN A 366     -30.554 -55.783   7.559  1.00  0.35           N  
ATOM   2935  OE1 GLN A 366     -28.526 -55.248   6.747  1.00  0.46           O  
ATOM   2936  N   VAL A 367     -26.063 -59.420   3.246  1.00  0.32           N  
ATOM   2937  CA  VAL A 367     -25.238 -59.524   2.047  1.00  0.30           C  
ATOM   2938  C   VAL A 367     -25.601 -60.791   1.277  1.00  0.32           C  
ATOM   2939  CB  VAL A 367     -23.732 -59.524   2.393  1.00  0.30           C  
ATOM   2940  O   VAL A 367     -25.655 -60.782   0.045  1.00  0.30           O  
ATOM   2941  CG1 VAL A 367     -22.893 -59.832   1.154  1.00  0.27           C  
ATOM   2942  CG2 VAL A 367     -23.324 -58.182   2.999  1.00  0.31           C  
ATOM   2943  N   GLU A 368     -26.357 -61.677   2.106  1.00  0.45           N  
ATOM   2944  CA  GLU A 368     -27.022 -62.773   1.408  1.00  0.45           C  
ATOM   2945  C   GLU A 368     -28.526 -62.533   1.311  1.00  0.45           C  
ATOM   2946  CB  GLU A 368     -26.746 -64.105   2.111  1.00  0.43           C  
ATOM   2947  O   GLU A 368     -29.158 -62.917   0.325  1.00  0.43           O  
ATOM   2948  CG  GLU A 368     -25.475 -64.797   1.639  1.00  0.43           C  
ATOM   2949  CD  GLU A 368     -25.738 -65.936   0.667  1.00  0.49           C  
ATOM   2950  OE1 GLU A 368     -26.863 -66.485   0.665  1.00  0.48           O  
ATOM   2951  OE2 GLU A 368     -24.811 -66.282  -0.099  1.00  0.42           O  
ATOM   2952  N   LEU A 369     -29.144 -61.605   2.191  1.00  0.43           N  
ATOM   2953  CA  LEU A 369     -30.361 -60.852   1.908  1.00  0.44           C  
ATOM   2954  C   LEU A 369     -30.080 -59.710   0.937  1.00  0.44           C  
ATOM   2955  CB  LEU A 369     -30.963 -60.300   3.203  1.00  0.43           C  
ATOM   2956  O   LEU A 369     -30.920 -59.385   0.095  1.00  0.42           O  
ATOM   2957  CG  LEU A 369     -32.481 -60.412   3.347  1.00  0.44           C  
ATOM   2958  CD1 LEU A 369     -32.839 -61.492   4.363  1.00  0.40           C  
ATOM   2959  CD2 LEU A 369     -33.081 -59.070   3.753  1.00  0.41           C  
ATOM   2960  N   ALA A 370     -28.705 -59.126   0.920  1.00  0.32           N  
ATOM   2961  CA  ALA A 370     -28.187 -58.306  -0.173  1.00  0.31           C  
ATOM   2962  C   ALA A 370     -27.879 -59.159  -1.400  1.00  0.32           C  
ATOM   2963  CB  ALA A 370     -26.938 -57.550   0.274  1.00  0.31           C  
ATOM   2964  O   ALA A 370     -28.134 -58.744  -2.532  1.00  0.31           O  
ATOM   2965  N   LYS A 371     -27.825 -60.435  -1.015  1.00  0.40           N  
ATOM   2966  CA  LYS A 371     -27.527 -61.360  -2.104  1.00  0.40           C  
ATOM   2967  C   LYS A 371     -28.644 -62.386  -2.276  1.00  0.40           C  
ATOM   2968  CB  LYS A 371     -26.196 -62.071  -1.856  1.00  0.38           C  
ATOM   2969  O   LYS A 371     -28.944 -62.802  -3.397  1.00  0.38           O  
ATOM   2970  CG  LYS A 371     -25.019 -61.458  -2.600  1.00  0.40           C  
ATOM   2971  CD  LYS A 371     -23.726 -62.214  -2.320  1.00  0.48           C  
ATOM   2972  CE  LYS A 371     -22.544 -61.593  -3.053  1.00  0.35           C  
ATOM   2973  NZ  LYS A 371     -21.258 -62.266  -2.700  1.00  0.33           N  
ATOM   2974  N   ALA A 372     -29.358 -62.765  -1.329  1.00  0.44           N  
ATOM   2975  CA  ALA A 372     -30.563 -63.574  -1.489  1.00  0.42           C  
ATOM   2976  C   ALA A 372     -31.798 -62.693  -1.650  1.00  0.44           C  
ATOM   2977  CB  ALA A 372     -30.735 -64.514  -0.298  1.00  0.42           C  
ATOM   2978  O   ALA A 372     -32.753 -63.070  -2.334  1.00  0.41           O  
ATOM   2979  N   ARG A 373     -31.736 -61.380  -1.261  1.00  0.41           N  
ATOM   2980  CA  ARG A 373     -32.506 -60.205  -1.655  1.00  0.42           C  
ATOM   2981  C   ARG A 373     -31.914 -59.555  -2.901  1.00  0.41           C  
ATOM   2982  CB  ARG A 373     -32.561 -59.190  -0.511  1.00  0.40           C  
ATOM   2983  O   ARG A 373     -32.638 -58.952  -3.696  1.00  0.40           O  
ATOM   2984  CG  ARG A 373     -33.971 -58.848  -0.057  1.00  0.42           C  
ATOM   2985  CD  ARG A 373     -33.977 -58.173   1.307  1.00  0.50           C  
ATOM   2986  NE  ARG A 373     -35.327 -57.799   1.717  1.00  0.47           N  
ATOM   2987  NH1 ARG A 373     -34.705 -57.044   3.810  1.00  0.31           N  
ATOM   2988  NH2 ARG A 373     -36.904 -56.968   3.166  1.00  0.26           N  
ATOM   2989  CZ  ARG A 373     -35.642 -57.271   2.897  1.00  0.35           C  
ATOM   2990  N   ALA A 374     -30.582 -59.659  -3.311  1.00  0.33           N  
ATOM   2991  CA  ALA A 374     -30.016 -59.379  -4.628  1.00  0.33           C  
ATOM   2992  C   ALA A 374     -30.256 -60.542  -5.587  1.00  0.33           C  
ATOM   2993  CB  ALA A 374     -28.522 -59.087  -4.515  1.00  0.32           C  
ATOM   2994  O   ALA A 374     -30.479 -60.333  -6.782  1.00  0.32           O  
ATOM   2995  N   GLU A 375     -30.601 -61.691  -4.996  1.00  0.41           N  
ATOM   2996  CA  GLU A 375     -30.831 -62.862  -5.837  1.00  0.43           C  
ATOM   2997  C   GLU A 375     -32.229 -63.433  -5.617  1.00  0.41           C  
ATOM   2998  CB  GLU A 375     -29.776 -63.936  -5.564  1.00  0.39           C  
ATOM   2999  O   GLU A 375     -32.849 -63.947  -6.550  1.00  0.39           O  
ATOM   3000  CG  GLU A 375     -28.556 -63.844  -6.469  1.00  0.42           C  
ATOM   3001  CD  GLU A 375     -28.398 -65.045  -7.388  1.00  0.50           C  
ATOM   3002  OE1 GLU A 375     -29.064 -66.079  -7.156  1.00  0.50           O  
ATOM   3003  OE2 GLU A 375     -27.600 -64.951  -8.348  1.00  0.46           O  
ATOM   3004  N   GLU A 376     -32.983 -62.971  -4.655  1.00  0.42           N  
ATOM   3005  CA  GLU A 376     -34.405 -63.100  -4.351  1.00  0.43           C  
ATOM   3006  C   GLU A 376     -35.156 -61.809  -4.663  1.00  0.42           C  
ATOM   3007  CB  GLU A 376     -34.609 -63.486  -2.884  1.00  0.40           C  
ATOM   3008  O   GLU A 376     -36.295 -61.844  -5.131  1.00  0.40           O  
ATOM   3009  CG  GLU A 376     -35.884 -64.275  -2.627  1.00  0.41           C  
ATOM   3010  CD  GLU A 376     -35.968 -64.837  -1.216  1.00  0.49           C  
ATOM   3011  OE1 GLU A 376     -35.126 -64.469  -0.365  1.00  0.49           O  
ATOM   3012  OE2 GLU A 376     -36.882 -65.652  -0.960  1.00  0.43           O  
ATOM   3013  N   VAL A 377     -34.513 -60.358  -4.589  1.00  0.31           N  
ATOM   3014  CA  VAL A 377     -34.862 -59.117  -5.273  1.00  0.29           C  
ATOM   3015  C   VAL A 377     -34.568 -59.249  -6.766  1.00  0.31           C  
ATOM   3016  CB  VAL A 377     -34.098 -57.910  -4.684  1.00  0.30           C  
ATOM   3017  O   VAL A 377     -35.304 -58.716  -7.600  1.00  0.29           O  
ATOM   3018  CG1 VAL A 377     -34.385 -56.644  -5.491  1.00  0.21           C  
ATOM   3019  CG2 VAL A 377     -34.471 -57.708  -3.217  1.00  0.31           C  
ATOM   3020  N   LYS A 378     -33.941 -60.361  -7.152  1.00  0.35           N  
ATOM   3021  CA  LYS A 378     -33.694 -60.834  -8.511  1.00  0.35           C  
ATOM   3022  C   LYS A 378     -34.641 -61.972  -8.878  1.00  0.36           C  
ATOM   3023  CB  LYS A 378     -32.242 -61.290  -8.664  1.00  0.34           C  
ATOM   3024  O   LYS A 378     -35.036 -62.108 -10.038  1.00  0.34           O  
ATOM   3025  CG  LYS A 378     -31.578 -60.819  -9.949  1.00  0.35           C  
ATOM   3026  CD  LYS A 378     -30.125 -61.272 -10.026  1.00  0.45           C  
ATOM   3027  CE  LYS A 378     -29.457 -60.794 -11.308  1.00  0.30           C  
ATOM   3028  NZ  LYS A 378     -28.027 -61.218 -11.379  1.00  0.32           N  
ATOM   3029  N   ARG A 379     -35.209 -62.662  -8.032  1.00  0.43           N  
ATOM   3030  CA  ARG A 379     -36.088 -63.785  -8.343  1.00  0.44           C  
ATOM   3031  C   ARG A 379     -37.484 -63.563  -7.769  1.00  0.43           C  
ATOM   3032  CB  ARG A 379     -35.502 -65.092  -7.806  1.00  0.40           C  
ATOM   3033  O   ARG A 379     -38.484 -63.876  -8.418  1.00  0.40           O  
ATOM   3034  CG  ARG A 379     -35.440 -66.208  -8.836  1.00  0.41           C  
ATOM   3035  CD  ARG A 379     -34.852 -67.485  -8.250  1.00  0.48           C  
ATOM   3036  NE  ARG A 379     -34.188 -68.290  -9.270  1.00  0.44           N  
ATOM   3037  NH1 ARG A 379     -33.423 -69.898  -7.798  1.00  0.30           N  
ATOM   3038  NH2 ARG A 379     -32.957 -70.072 -10.035  1.00  0.24           N  
ATOM   3039  CZ  ARG A 379     -33.524 -69.418  -9.032  1.00  0.35           C  
ATOM   3040  N   GLU A 380     -37.681 -62.605  -6.848  1.00  0.45           N  
ATOM   3041  CA  GLU A 380     -38.881 -62.115  -6.177  1.00  0.46           C  
ATOM   3042  C   GLU A 380     -39.238 -60.707  -6.643  1.00  0.45           C  
ATOM   3043  CB  GLU A 380     -38.692 -62.134  -4.657  1.00  0.43           C  
ATOM   3044  O   GLU A 380     -40.416 -60.351  -6.717  1.00  0.43           O  
ATOM   3045  CG  GLU A 380     -39.465 -63.241  -3.956  1.00  0.43           C  
ATOM   3046  CD  GLU A 380     -39.292 -63.229  -2.445  1.00  0.50           C  
ATOM   3047  OE1 GLU A 380     -38.487 -62.419  -1.933  1.00  0.51           O  
ATOM   3048  OE2 GLU A 380     -39.968 -64.036  -1.769  1.00  0.45           O  
ATOM   3049  N   LEU A 381     -38.396 -59.720  -7.375  1.00  0.37           N  
ATOM   3050  CA  LEU A 381     -38.546 -58.652  -8.358  1.00  0.36           C  
ATOM   3051  C   LEU A 381     -38.770 -59.226  -9.753  1.00  0.37           C  
ATOM   3052  CB  LEU A 381     -37.312 -57.746  -8.358  1.00  0.36           C  
ATOM   3053  O   LEU A 381     -39.548 -58.678 -10.537  1.00  0.36           O  
ATOM   3054  CG  LEU A 381     -37.481 -56.372  -7.707  1.00  0.38           C  
ATOM   3055  CD1 LEU A 381     -36.279 -56.053  -6.824  1.00  0.32           C  
ATOM   3056  CD2 LEU A 381     -37.670 -55.296  -8.771  1.00  0.35           C  
ATOM   3057  N   SER A 382     -38.512 -60.495  -9.814  1.00  0.38           N  
ATOM   3058  CA  SER A 382     -38.701 -61.302 -11.014  1.00  0.40           C  
ATOM   3059  C   SER A 382     -39.897 -62.238 -10.868  1.00  0.39           C  
ATOM   3060  CB  SER A 382     -37.442 -62.115 -11.318  1.00  0.36           C  
ATOM   3061  O   SER A 382     -40.655 -62.438 -11.820  1.00  0.37           O  
ATOM   3062  OG  SER A 382     -37.325 -62.360 -12.709  1.00  0.43           O  
ATOM   3063  N   ASP A 383     -40.387 -62.575  -9.713  1.00  0.49           N  
ATOM   3064  CA  ASP A 383     -41.479 -63.527  -9.532  1.00  0.48           C  
ATOM   3065  C   ASP A 383     -42.623 -62.906  -8.734  1.00  0.48           C  
ATOM   3066  CB  ASP A 383     -40.977 -64.793  -8.833  1.00  0.44           C  
ATOM   3067  O   ASP A 383     -43.795 -63.171  -9.011  1.00  0.45           O  
ATOM   3068  CG  ASP A 383     -40.352 -65.791  -9.792  1.00  0.44           C  
ATOM   3069  OD1 ASP A 383     -40.503 -65.632 -11.023  1.00  0.48           O  
ATOM   3070  OD2 ASP A 383     -39.705 -66.747  -9.312  1.00  0.51           O  
ATOM   3071  N   THR A 384     -42.350 -61.461  -7.917  1.00  0.43           N  
ATOM   3072  CA  THR A 384     -43.239 -60.574  -7.174  1.00  0.42           C  
ATOM   3073  C   THR A 384     -43.679 -59.399  -8.042  1.00  0.43           C  
ATOM   3074  CB  THR A 384     -42.562 -60.047  -5.896  1.00  0.40           C  
ATOM   3075  O   THR A 384     -44.814 -58.930  -7.934  1.00  0.40           O  
ATOM   3076  CG2 THR A 384     -43.583 -59.427  -4.948  1.00  0.41           C  
ATOM   3077  OG1 THR A 384     -41.905 -61.132  -5.228  1.00  0.39           O  
ATOM   3078  N   ILE A 385     -43.093 -59.092  -9.289  1.00  0.37           N  
ATOM   3079  CA  ILE A 385     -43.463 -58.426 -10.533  1.00  0.35           C  
ATOM   3080  C   ILE A 385     -44.315 -59.363 -11.386  1.00  0.37           C  
ATOM   3081  CB  ILE A 385     -42.216 -57.967 -11.322  1.00  0.34           C  
ATOM   3082  O   ILE A 385     -45.340 -58.952 -11.936  1.00  0.35           O  
ATOM   3083  CG1 ILE A 385     -41.527 -56.803 -10.602  1.00  0.34           C  
ATOM   3084  CG2 ILE A 385     -42.596 -57.579 -12.754  1.00  0.34           C  
ATOM   3085  CD1 ILE A 385     -40.160 -56.446 -11.169  1.00  0.27           C  
ATOM   3086  N   ASN A 386     -44.319 -60.551 -11.037  1.00  0.42           N  
ATOM   3087  CA  ASN A 386     -44.914 -61.535 -11.935  1.00  0.43           C  
ATOM   3088  C   ASN A 386     -45.893 -62.445 -11.199  1.00  0.42           C  
ATOM   3089  CB  ASN A 386     -43.825 -62.367 -12.616  1.00  0.38           C  
ATOM   3090  O   ASN A 386     -46.912 -62.851 -11.761  1.00  0.40           O  
ATOM   3091  CG  ASN A 386     -43.171 -61.639 -13.773  1.00  0.40           C  
ATOM   3092  ND2 ASN A 386     -41.951 -62.037 -14.112  1.00  0.40           N  
ATOM   3093  OD1 ASN A 386     -43.758 -60.724 -14.358  1.00  0.45           O  
ATOM   3094  N   GLN A 387     -46.170 -62.294  -9.908  1.00  0.45           N  
ATOM   3095  CA  GLN A 387     -47.211 -63.212  -9.458  1.00  0.44           C  
ATOM   3096  C   GLN A 387     -48.114 -62.554  -8.419  1.00  0.44           C  
ATOM   3097  CB  GLN A 387     -46.592 -64.487  -8.883  1.00  0.39           C  
ATOM   3098  O   GLN A 387     -49.292 -62.899  -8.304  1.00  0.40           O  
ATOM   3099  CG  GLN A 387     -46.467 -65.620  -9.893  1.00  0.38           C  
ATOM   3100  CD  GLN A 387     -45.849 -66.871  -9.298  1.00  0.47           C  
ATOM   3101  NE2 GLN A 387     -45.823 -67.947 -10.077  1.00  0.35           N  
ATOM   3102  OE1 GLN A 387     -45.398 -66.870  -8.148  1.00  0.48           O  
ATOM   3103  N   ARG A 388     -47.986 -61.203  -7.942  1.00  0.42           N  
ATOM   3104  CA  ARG A 388     -49.044 -60.628  -7.117  1.00  0.42           C  
ATOM   3105  C   ARG A 388     -49.736 -59.476  -7.839  1.00  0.42           C  
ATOM   3106  CB  ARG A 388     -48.481 -60.145  -5.779  1.00  0.38           C  
ATOM   3107  O   ARG A 388     -50.867 -59.118  -7.505  1.00  0.40           O  
ATOM   3108  CG  ARG A 388     -48.503 -61.199  -4.685  1.00  0.37           C  
ATOM   3109  CD  ARG A 388     -48.003 -60.646  -3.358  1.00  0.44           C  
ATOM   3110  NE  ARG A 388     -48.099 -61.637  -2.290  1.00  0.37           N  
ATOM   3111  NH1 ARG A 388     -47.293 -60.238  -0.637  1.00  0.28           N  
ATOM   3112  NH2 ARG A 388     -47.888 -62.393  -0.131  1.00  0.23           N  
ATOM   3113  CZ  ARG A 388     -47.760 -61.420  -1.022  1.00  0.30           C  
ATOM   3114  N   PHE A 389     -49.343 -58.934  -9.090  1.00  0.37           N  
ATOM   3115  CA  PHE A 389     -50.166 -58.496 -10.211  1.00  0.36           C  
ATOM   3116  C   PHE A 389     -51.214 -59.547 -10.556  1.00  0.37           C  
ATOM   3117  CB  PHE A 389     -49.295 -58.200 -11.436  1.00  0.33           C  
ATOM   3118  O   PHE A 389     -52.316 -59.212 -10.995  1.00  0.35           O  
ATOM   3119  CG  PHE A 389     -48.850 -56.766 -11.533  1.00  0.34           C  
ATOM   3120  CD1 PHE A 389     -49.727 -55.779 -11.964  1.00  0.28           C  
ATOM   3121  CD2 PHE A 389     -47.553 -56.406 -11.192  1.00  0.32           C  
ATOM   3122  CE1 PHE A 389     -49.317 -54.450 -12.054  1.00  0.29           C  
ATOM   3123  CE2 PHE A 389     -47.136 -55.080 -11.280  1.00  0.36           C  
ATOM   3124  CZ  PHE A 389     -48.019 -54.104 -11.712  1.00  0.28           C  
ATOM   3125  N   ASN A 390     -51.349 -60.390  -9.690  1.00  0.43           N  
ATOM   3126  CA  ASN A 390     -52.403 -61.335 -10.043  1.00  0.45           C  
ATOM   3127  C   ASN A 390     -53.015 -61.983  -8.804  1.00  0.43           C  
ATOM   3128  CB  ASN A 390     -51.866 -62.408 -10.993  1.00  0.37           C  
ATOM   3129  O   ASN A 390     -54.158 -62.441  -8.839  1.00  0.40           O  
ATOM   3130  CG  ASN A 390     -51.775 -61.927 -12.427  1.00  0.38           C  
ATOM   3131  ND2 ASN A 390     -51.017 -62.645 -13.247  1.00  0.37           N  
ATOM   3132  OD1 ASN A 390     -52.380 -60.917 -12.795  1.00  0.43           O  
ATOM   3133  N   SER A 391     -53.407 -61.032  -7.704  1.00  0.36           N  
ATOM   3134  CA  SER A 391     -54.574 -61.587  -7.026  1.00  0.40           C  
ATOM   3135  C   SER A 391     -54.892 -60.815  -5.751  1.00  0.36           C  
ATOM   3136  CB  SER A 391     -54.351 -63.064  -6.696  1.00  0.31           C  
ATOM   3137  O   SER A 391     -54.034 -60.668  -4.877  1.00  0.33           O  
ATOM   3138  OG  SER A 391     -53.528 -63.204  -5.550  1.00  0.37           O  
ATOM   3139  N   PHE A 392     -55.083 -59.695  -5.733  1.00  0.37           N  
ATOM   3140  CA  PHE A 392     -56.017 -59.221  -4.719  1.00  0.40           C  
ATOM   3141  C   PHE A 392     -56.202 -57.711  -4.818  1.00  0.37           C  
ATOM   3142  CB  PHE A 392     -55.528 -59.599  -3.317  1.00  0.33           C  
ATOM   3143  O   PHE A 392     -55.268 -56.948  -4.567  1.00  0.34           O  
ATOM   3144  CG  PHE A 392     -56.056 -60.920  -2.826  1.00  0.33           C  
ATOM   3145  CD1 PHE A 392     -57.321 -61.011  -2.259  1.00  0.31           C  
ATOM   3146  CD2 PHE A 392     -55.287 -62.071  -2.933  1.00  0.32           C  
ATOM   3147  CE1 PHE A 392     -57.812 -62.233  -1.803  1.00  0.28           C  
ATOM   3148  CE2 PHE A 392     -55.771 -63.295  -2.480  1.00  0.34           C  
ATOM   3149  CZ  PHE A 392     -57.033 -63.374  -1.915  1.00  0.28           C  
ATOM   3150  N   ASP A 393     -56.521 -56.734  -5.731  1.00  0.48           N  
ATOM   3151  CA  ASP A 393     -57.935 -56.567  -6.053  1.00  0.50           C  
ATOM   3152  C   ASP A 393     -58.820 -57.201  -4.983  1.00  0.48           C  
ATOM   3153  CB  ASP A 393     -58.248 -57.172  -7.422  1.00  0.43           C  
ATOM   3154  O   ASP A 393     -59.019 -58.418  -4.975  1.00  0.46           O  
ATOM   3155  CG  ASP A 393     -58.456 -56.124  -8.501  1.00  0.43           C  
ATOM   3156  OD1 ASP A 393     -58.597 -54.927  -8.169  1.00  0.45           O  
ATOM   3157  OD2 ASP A 393     -58.482 -56.498  -9.694  1.00  0.44           O  
ATOM   3158  N   ASN A 394     -58.664 -56.607  -4.077  1.00  0.47           N  
ATOM   3159  CA  ASN A 394     -60.047 -56.833  -3.673  1.00  0.47           C  
ATOM   3160  C   ASN A 394     -60.193 -56.844  -2.154  1.00  0.47           C  
ATOM   3161  CB  ASN A 394     -60.573 -58.142  -4.266  1.00  0.39           C  
ATOM   3162  O   ASN A 394     -59.918 -57.856  -1.507  1.00  0.43           O  
ATOM   3163  CG  ASN A 394     -60.853 -58.039  -5.753  1.00  0.38           C  
ATOM   3164  ND2 ASN A 394     -60.688 -59.147  -6.466  1.00  0.40           N  
ATOM   3165  OD1 ASN A 394     -61.214 -56.972  -6.256  1.00  0.44           O  
ATOM   3166  N   GLY A 395     -59.791 -55.625  -1.365  1.00  0.49           N  
ATOM   3167  CA  GLY A 395     -60.849 -55.448  -0.384  1.00  0.48           C  
ATOM   3168  C   GLY A 395     -61.005 -54.010   0.074  1.00  0.49           C  
ATOM   3169  O   GLY A 395     -60.064 -53.219  -0.018  1.00  0.45           O  
ATOM   3170  N   PRO A 396     -62.423 -53.522  -0.140  1.00  0.45           N  
ATOM   3171  CA  PRO A 396     -63.441 -52.483   0.037  1.00  0.47           C  
ATOM   3172  C   PRO A 396     -63.536 -51.990   1.479  1.00  0.44           C  
ATOM   3173  CB  PRO A 396     -64.735 -53.180  -0.388  1.00  0.40           C  
ATOM   3174  O   PRO A 396     -63.947 -52.741   2.367  1.00  0.43           O  
ATOM   3175  CG  PRO A 396     -64.358 -54.617  -0.554  1.00  0.42           C  
ATOM   3176  CD  PRO A 396     -62.869 -54.740  -0.404  1.00  0.47           C  
ATOM   3177  N   LEU A 397     -62.830 -51.325   1.921  1.00  0.41           N  
ATOM   3178  CA  LEU A 397     -63.002 -50.534   3.135  1.00  0.41           C  
ATOM   3179  C   LEU A 397     -61.652 -50.131   3.717  1.00  0.41           C  
ATOM   3180  CB  LEU A 397     -63.806 -51.317   4.176  1.00  0.37           C  
ATOM   3181  O   LEU A 397     -61.561 -49.159   4.470  1.00  0.39           O  
ATOM   3182  CG  LEU A 397     -65.144 -50.708   4.598  1.00  0.38           C  
ATOM   3183  CD1 LEU A 397     -66.270 -51.719   4.409  1.00  0.34           C  
ATOM   3184  CD2 LEU A 397     -65.083 -50.232   6.045  1.00  0.35           C  
ATOM   3185  N   LYS A 398     -60.601 -50.180   2.859  1.00  0.43           N  
ATOM   3186  CA  LYS A 398     -59.152 -50.234   2.694  1.00  0.41           C  
ATOM   3187  C   LYS A 398     -58.704 -49.407   1.492  1.00  0.43           C  
ATOM   3188  CB  LYS A 398     -58.682 -51.681   2.538  1.00  0.40           C  
ATOM   3189  O   LYS A 398     -57.523 -49.404   1.138  1.00  0.42           O  
ATOM   3190  CG  LYS A 398     -57.479 -52.037   3.397  1.00  0.39           C  
ATOM   3191  CD  LYS A 398     -57.064 -53.491   3.204  1.00  0.42           C  
ATOM   3192  CE  LYS A 398     -55.871 -53.853   4.077  1.00  0.33           C  
ATOM   3193  NZ  LYS A 398     -55.477 -55.285   3.911  1.00  0.31           N  
ATOM   3194  N   GLU A 399     -59.318 -48.868   0.732  1.00  0.43           N  
ATOM   3195  CA  GLU A 399     -59.894 -47.947  -0.242  1.00  0.48           C  
ATOM   3196  C   GLU A 399     -60.404 -46.677   0.434  1.00  0.43           C  
ATOM   3197  CB  GLU A 399     -61.029 -48.623  -1.015  1.00  0.39           C  
ATOM   3198  O   GLU A 399     -60.418 -45.606  -0.177  1.00  0.43           O  
ATOM   3199  CG  GLU A 399     -60.811 -48.660  -2.521  1.00  0.41           C  
ATOM   3200  CD  GLU A 399     -61.845 -49.497  -3.257  1.00  0.49           C  
ATOM   3201  OE1 GLU A 399     -62.742 -50.069  -2.598  1.00  0.51           O  
ATOM   3202  OE2 GLU A 399     -61.755 -49.582  -4.502  1.00  0.43           O  
ATOM   3203  N   THR A 400     -60.312 -46.205   1.405  1.00  0.40           N  
ATOM   3204  CA  THR A 400     -60.985 -44.959   1.753  1.00  0.38           C  
ATOM   3205  C   THR A 400     -60.304 -44.290   2.943  1.00  0.39           C  
ATOM   3206  CB  THR A 400     -62.472 -45.199   2.076  1.00  0.35           C  
ATOM   3207  O   THR A 400     -60.229 -43.061   3.012  1.00  0.37           O  
ATOM   3208  CG2 THR A 400     -63.281 -43.914   1.930  1.00  0.35           C  
ATOM   3209  OG1 THR A 400     -62.997 -46.185   1.179  1.00  0.41           O  
ATOM   3210  N   LYS A 401     -59.049 -44.572   3.165  1.00  0.44           N  
ATOM   3211  CA  LYS A 401     -58.067 -44.153   4.160  1.00  0.43           C  
ATOM   3212  C   LYS A 401     -56.654 -44.546   3.738  1.00  0.44           C  
ATOM   3213  CB  LYS A 401     -58.394 -44.760   5.526  1.00  0.42           C  
ATOM   3214  O   LYS A 401     -55.694 -43.825   4.018  1.00  0.42           O  
ATOM   3215  CG  LYS A 401     -58.216 -43.796   6.690  1.00  0.43           C  
ATOM   3216  CD  LYS A 401     -58.562 -44.456   8.019  1.00  0.48           C  
ATOM   3217  CE  LYS A 401     -58.318 -43.515   9.191  1.00  0.36           C  
ATOM   3218  NZ  LYS A 401     -58.602 -44.176  10.500  1.00  0.35           N  
ATOM   3219  N   HIS A 402     -56.280 -45.384   2.990  1.00  0.42           N  
ATOM   3220  CA  HIS A 402     -55.299 -45.998   2.103  1.00  0.41           C  
ATOM   3221  C   HIS A 402     -55.039 -45.125   0.880  1.00  0.42           C  
ATOM   3222  CB  HIS A 402     -55.767 -47.387   1.666  1.00  0.39           C  
ATOM   3223  O   HIS A 402     -53.941 -45.145   0.319  1.00  0.41           O  
ATOM   3224  CG  HIS A 402     -54.712 -48.441   1.785  1.00  0.40           C  
ATOM   3225  CD2 HIS A 402     -54.747 -49.768   1.521  1.00  0.36           C  
ATOM   3226  ND1 HIS A 402     -53.435 -48.169   2.227  1.00  0.30           N  
ATOM   3227  CE1 HIS A 402     -52.729 -49.287   2.230  1.00  0.33           C  
ATOM   3228  NE2 HIS A 402     -53.502 -50.272   1.806  1.00  0.33           N  
ATOM   3229  N   LYS A 403     -55.602 -44.384   0.358  1.00  0.44           N  
ATOM   3230  CA  LYS A 403     -55.934 -43.303  -0.566  1.00  0.45           C  
ATOM   3231  C   LYS A 403     -55.597 -41.942   0.037  1.00  0.44           C  
ATOM   3232  CB  LYS A 403     -57.415 -43.355  -0.944  1.00  0.40           C  
ATOM   3233  O   LYS A 403     -55.223 -41.014  -0.684  1.00  0.42           O  
ATOM   3234  CG  LYS A 403     -57.738 -44.355  -2.045  1.00  0.41           C  
ATOM   3235  CD  LYS A 403     -59.217 -44.330  -2.406  1.00  0.47           C  
ATOM   3236  CE  LYS A 403     -59.539 -45.319  -3.519  1.00  0.37           C  
ATOM   3237  NZ  LYS A 403     -60.999 -45.345  -3.832  1.00  0.36           N  
ATOM   3238  N   ALA A 404     -55.182 -41.585   0.946  1.00  0.41           N  
ATOM   3239  CA  ALA A 404     -54.989 -40.241   1.484  1.00  0.38           C  
ATOM   3240  C   ALA A 404     -53.737 -40.172   2.353  1.00  0.40           C  
ATOM   3241  CB  ALA A 404     -56.214 -39.809   2.286  1.00  0.38           C  
ATOM   3242  O   ALA A 404     -53.033 -39.160   2.359  1.00  0.39           O  
ATOM   3243  N   GLU A 405     -52.881 -41.396   2.378  1.00  0.42           N  
ATOM   3244  CA  GLU A 405     -51.651 -41.851   3.020  1.00  0.39           C  
ATOM   3245  C   GLU A 405     -50.835 -42.738   2.083  1.00  0.41           C  
ATOM   3246  CB  GLU A 405     -51.966 -42.604   4.315  1.00  0.39           C  
ATOM   3247  O   GLU A 405     -49.609 -42.798   2.188  1.00  0.39           O  
ATOM   3248  CG  GLU A 405     -52.215 -41.695   5.510  1.00  0.40           C  
ATOM   3249  CD  GLU A 405     -52.619 -42.451   6.765  1.00  0.44           C  
ATOM   3250  OE1 GLU A 405     -52.743 -43.696   6.710  1.00  0.48           O  
ATOM   3251  OE2 GLU A 405     -52.813 -41.794   7.812  1.00  0.39           O  
ATOM   3252  N   GLU A 406     -50.981 -43.430   0.920  1.00  0.43           N  
ATOM   3253  CA  GLU A 406     -50.702 -43.797  -0.465  1.00  0.43           C  
ATOM   3254  C   GLU A 406     -50.556 -42.559  -1.346  1.00  0.43           C  
ATOM   3255  CB  GLU A 406     -51.804 -44.706  -1.014  1.00  0.40           C  
ATOM   3256  O   GLU A 406     -49.823 -42.578  -2.336  1.00  0.42           O  
ATOM   3257  CG  GLU A 406     -51.289 -45.834  -1.896  1.00  0.41           C  
ATOM   3258  CD  GLU A 406     -52.394 -46.733  -2.428  1.00  0.47           C  
ATOM   3259  OE1 GLU A 406     -53.564 -46.566  -2.014  1.00  0.49           O  
ATOM   3260  OE2 GLU A 406     -52.088 -47.611  -3.265  1.00  0.40           O  
ATOM   3261  N   ALA A 407     -50.874 -41.348  -1.093  1.00  0.37           N  
ATOM   3262  CA  ALA A 407     -50.988 -40.096  -1.837  1.00  0.33           C  
ATOM   3263  C   ALA A 407     -49.874 -39.127  -1.452  1.00  0.37           C  
ATOM   3264  CB  ALA A 407     -52.353 -39.456  -1.596  1.00  0.33           C  
ATOM   3265  O   ALA A 407     -49.380 -38.374  -2.295  1.00  0.34           O  
ATOM   3266  N   LEU A 408     -49.142 -39.549  -0.627  1.00  0.44           N  
ATOM   3267  CA  LEU A 408     -48.218 -38.556  -0.089  1.00  0.45           C  
ATOM   3268  C   LEU A 408     -46.917 -39.212   0.361  1.00  0.43           C  
ATOM   3269  CB  LEU A 408     -48.858 -37.808   1.083  1.00  0.42           C  
ATOM   3270  O   LEU A 408     -45.847 -38.605   0.271  1.00  0.42           O  
ATOM   3271  CG  LEU A 408     -48.914 -36.284   0.965  1.00  0.44           C  
ATOM   3272  CD1 LEU A 408     -50.356 -35.797   1.072  1.00  0.38           C  
ATOM   3273  CD2 LEU A 408     -48.043 -35.631   2.033  1.00  0.40           C  
ATOM   3274  N   ARG A 409     -46.863 -40.655   0.203  1.00  0.40           N  
ATOM   3275  CA  ARG A 409     -45.774 -41.516   0.655  1.00  0.40           C  
ATOM   3276  C   ARG A 409     -45.275 -42.408  -0.476  1.00  0.40           C  
ATOM   3277  CB  ARG A 409     -46.223 -42.373   1.840  1.00  0.37           C  
ATOM   3278  O   ARG A 409     -44.101 -42.783  -0.507  1.00  0.38           O  
ATOM   3279  CG  ARG A 409     -45.514 -42.042   3.144  1.00  0.38           C  
ATOM   3280  CD  ARG A 409     -45.912 -42.996   4.261  1.00  0.43           C  
ATOM   3281  NE  ARG A 409     -46.696 -42.322   5.292  1.00  0.37           N  
ATOM   3282  NH1 ARG A 409     -46.619 -44.078   6.791  1.00  0.29           N  
ATOM   3283  NH2 ARG A 409     -47.732 -42.149   7.334  1.00  0.23           N  
ATOM   3284  CZ  ARG A 409     -47.014 -42.851   6.470  1.00  0.30           C  
ATOM   3285  N   ASN A 410     -45.731 -42.468  -1.612  1.00  0.40           N  
ATOM   3286  CA  ASN A 410     -45.087 -43.188  -2.706  1.00  0.42           C  
ATOM   3287  C   ASN A 410     -44.455 -42.230  -3.712  1.00  0.40           C  
ATOM   3288  CB  ASN A 410     -46.089 -44.109  -3.406  1.00  0.39           C  
ATOM   3289  O   ASN A 410     -44.195 -42.608  -4.856  1.00  0.41           O  
ATOM   3290  CG  ASN A 410     -46.421 -45.341  -2.587  1.00  0.40           C  
ATOM   3291  ND2 ASN A 410     -47.553 -45.966  -2.889  1.00  0.40           N  
ATOM   3292  OD1 ASN A 410     -45.667 -45.727  -1.691  1.00  0.47           O  
ATOM   3293  N   ALA A 411     -44.438 -40.832  -3.232  1.00  0.37           N  
ATOM   3294  CA  ALA A 411     -43.528 -39.740  -3.568  1.00  0.36           C  
ATOM   3295  C   ALA A 411     -42.117 -40.026  -3.061  1.00  0.37           C  
ATOM   3296  CB  ALA A 411     -44.040 -38.423  -2.989  1.00  0.34           C  
ATOM   3297  O   ALA A 411     -41.873 -40.024  -1.852  1.00  0.36           O  
ATOM   3298  N   GLY A 412     -42.186 -40.994  -3.291  1.00  0.41           N  
ATOM   3299  CA  GLY A 412     -40.827 -40.489  -3.398  1.00  0.39           C  
ATOM   3300  C   GLY A 412     -39.795 -41.585  -3.584  1.00  0.41           C  
ATOM   3301  O   GLY A 412     -38.605 -41.305  -3.741  1.00  0.38           O  
ATOM   3302  N   ALA A 413     -40.174 -42.696  -4.288  1.00  0.38           N  
ATOM   3303  CA  ALA A 413     -39.166 -43.735  -4.481  1.00  0.41           C  
ATOM   3304  C   ALA A 413     -39.160 -44.232  -5.924  1.00  0.38           C  
ATOM   3305  CB  ALA A 413     -39.408 -44.897  -3.522  1.00  0.36           C  
ATOM   3306  O   ALA A 413     -40.068 -44.956  -6.341  1.00  0.37           O  
ATOM   3307  N   SER A 414     -39.222 -43.028  -6.557  1.00  0.33           N  
ATOM   3308  CA  SER A 414     -38.634 -42.261  -7.651  1.00  0.34           C  
ATOM   3309  C   SER A 414     -37.806 -43.154  -8.569  1.00  0.32           C  
ATOM   3310  CB  SER A 414     -37.763 -41.129  -7.105  1.00  0.30           C  
ATOM   3311  O   SER A 414     -37.763 -42.936  -9.782  1.00  0.31           O  
ATOM   3312  OG  SER A 414     -37.757 -41.138  -5.688  1.00  0.39           O  
ATOM   3313  N   THR A 415     -38.441 -44.336  -8.879  1.00  0.48           N  
ATOM   3314  CA  THR A 415     -37.822 -44.967 -10.040  1.00  0.51           C  
ATOM   3315  C   THR A 415     -37.968 -46.485  -9.971  1.00  0.47           C  
ATOM   3316  CB  THR A 415     -36.332 -44.596 -10.149  1.00  0.45           C  
ATOM   3317  O   THR A 415     -38.100 -47.148 -11.002  1.00  0.44           O  
ATOM   3318  CG2 THR A 415     -35.821 -44.784 -11.573  1.00  0.45           C  
ATOM   3319  OG1 THR A 415     -36.157 -43.226  -9.767  1.00  0.47           O  
ATOM   3320  N   LEU A 416     -39.101 -47.298  -9.387  1.00  0.39           N  
ATOM   3321  CA  LEU A 416     -40.089 -48.370  -9.399  1.00  0.37           C  
ATOM   3322  C   LEU A 416     -41.461 -47.849  -8.985  1.00  0.39           C  
ATOM   3323  CB  LEU A 416     -39.659 -49.506  -8.466  1.00  0.37           C  
ATOM   3324  O   LEU A 416     -42.487 -48.425  -9.357  1.00  0.37           O  
ATOM   3325  CG  LEU A 416     -39.075 -50.750  -9.138  1.00  0.37           C  
ATOM   3326  CD1 LEU A 416     -37.932 -51.316  -8.302  1.00  0.34           C  
ATOM   3327  CD2 LEU A 416     -40.159 -51.801  -9.352  1.00  0.34           C  
ATOM   3328  N   LEU A 417     -41.752 -46.544  -8.482  1.00  0.36           N  
ATOM   3329  CA  LEU A 417     -42.685 -45.430  -8.611  1.00  0.34           C  
ATOM   3330  C   LEU A 417     -42.557 -44.768  -9.979  1.00  0.36           C  
ATOM   3331  CB  LEU A 417     -42.444 -44.398  -7.506  1.00  0.33           C  
ATOM   3332  O   LEU A 417     -43.505 -44.147 -10.464  1.00  0.34           O  
ATOM   3333  CG  LEU A 417     -43.302 -44.537  -6.248  1.00  0.34           C  
ATOM   3334  CD1 LEU A 417     -42.542 -44.028  -5.029  1.00  0.32           C  
ATOM   3335  CD2 LEU A 417     -44.620 -43.787  -6.415  1.00  0.32           C  
ATOM   3336  N   ALA A 418     -41.627 -44.992 -10.849  1.00  0.34           N  
ATOM   3337  CA  ALA A 418     -41.419 -44.549 -12.225  1.00  0.32           C  
ATOM   3338  C   ALA A 418     -41.887 -45.608 -13.220  1.00  0.34           C  
ATOM   3339  CB  ALA A 418     -39.947 -44.216 -12.460  1.00  0.31           C  
ATOM   3340  O   ALA A 418     -42.480 -45.281 -14.251  1.00  0.31           O  
ATOM   3341  N   GLN A 419     -42.608 -46.409 -12.637  1.00  0.39           N  
ATOM   3342  CA  GLN A 419     -43.062 -47.443 -13.561  1.00  0.39           C  
ATOM   3343  C   GLN A 419     -44.170 -48.288 -12.940  1.00  0.39           C  
ATOM   3344  CB  GLN A 419     -41.894 -48.337 -13.983  1.00  0.37           C  
ATOM   3345  O   GLN A 419     -45.063 -48.765 -13.643  1.00  0.36           O  
ATOM   3346  CG  GLN A 419     -41.087 -47.784 -15.150  1.00  0.39           C  
ATOM   3347  CD  GLN A 419     -39.893 -48.651 -15.501  1.00  0.46           C  
ATOM   3348  NE2 GLN A 419     -39.220 -48.318 -16.597  1.00  0.36           N  
ATOM   3349  OE1 GLN A 419     -39.578 -49.613 -14.793  1.00  0.50           O  
ATOM   3350  N   GLU A 420     -44.812 -47.825 -11.555  1.00  0.40           N  
ATOM   3351  CA  GLU A 420     -46.089 -47.892 -10.850  1.00  0.38           C  
ATOM   3352  C   GLU A 420     -46.638 -46.497 -10.567  1.00  0.40           C  
ATOM   3353  CB  GLU A 420     -45.941 -48.675  -9.543  1.00  0.38           C  
ATOM   3354  O   GLU A 420     -47.853 -46.307 -10.481  1.00  0.38           O  
ATOM   3355  CG  GLU A 420     -47.135 -49.562  -9.219  1.00  0.38           C  
ATOM   3356  CD  GLU A 420     -46.774 -51.035  -9.108  1.00  0.43           C  
ATOM   3357  OE1 GLU A 420     -45.589 -51.387  -9.304  1.00  0.41           O  
ATOM   3358  OE2 GLU A 420     -47.686 -51.845  -8.825  1.00  0.33           O  
ATOM   3359  N   ALA A 421     -45.745 -45.174 -10.492  1.00  0.34           N  
ATOM   3360  CA  ALA A 421     -46.003 -43.798 -10.909  1.00  0.30           C  
ATOM   3361  C   ALA A 421     -46.592 -43.752 -12.316  1.00  0.34           C  
ATOM   3362  CB  ALA A 421     -44.720 -42.973 -10.845  1.00  0.30           C  
ATOM   3363  O   ALA A 421     -47.377 -42.857 -12.638  1.00  0.31           O  
ATOM   3364  N   LYS A 422     -46.563 -44.716 -12.954  1.00  0.41           N  
ATOM   3365  CA  LYS A 422     -47.044 -44.790 -14.331  1.00  0.41           C  
ATOM   3366  C   LYS A 422     -48.243 -45.726 -14.445  1.00  0.41           C  
ATOM   3367  CB  LYS A 422     -45.926 -45.254 -15.266  1.00  0.37           C  
ATOM   3368  O   LYS A 422     -49.137 -45.502 -15.263  1.00  0.38           O  
ATOM   3369  CG  LYS A 422     -46.092 -44.792 -16.706  1.00  0.37           C  
ATOM   3370  CD  LYS A 422     -44.843 -45.073 -17.531  1.00  0.44           C  
ATOM   3371  CE  LYS A 422     -45.004 -44.601 -18.970  1.00  0.33           C  
ATOM   3372  NZ  LYS A 422     -43.762 -44.827 -19.769  1.00  0.33           N  
ATOM   3373  N   ARG A 423     -48.574 -46.384 -13.340  1.00  0.40           N  
ATOM   3374  CA  ARG A 423     -49.808 -47.164 -13.353  1.00  0.43           C  
ATOM   3375  C   ARG A 423     -50.786 -46.660 -12.297  1.00  0.40           C  
ATOM   3376  CB  ARG A 423     -49.509 -48.648 -13.125  1.00  0.37           C  
ATOM   3377  O   ARG A 423     -51.990 -46.577 -12.548  1.00  0.36           O  
ATOM   3378  CG  ARG A 423     -50.640 -49.575 -13.540  1.00  0.38           C  
ATOM   3379  CD  ARG A 423     -50.333 -51.026 -13.199  1.00  0.44           C  
ATOM   3380  NE  ARG A 423     -50.644 -51.330 -11.805  1.00  0.37           N  
ATOM   3381  NH1 ARG A 423     -51.779 -53.288 -12.269  1.00  0.29           N  
ATOM   3382  NH2 ARG A 423     -51.550 -52.576 -10.102  1.00  0.24           N  
ATOM   3383  CZ  ARG A 423     -51.323 -52.397 -11.395  1.00  0.32           C  
ATOM   3384  N   ILE A 424     -50.295 -45.762 -11.387  1.00  0.40           N  
ATOM   3385  CA  ILE A 424     -51.083 -44.983 -10.439  1.00  0.36           C  
ATOM   3386  C   ILE A 424     -51.021 -43.503 -10.810  1.00  0.40           C  
ATOM   3387  CB  ILE A 424     -50.593 -45.193  -8.988  1.00  0.37           C  
ATOM   3388  O   ILE A 424     -51.996 -42.770 -10.628  1.00  0.37           O  
ATOM   3389  CG1 ILE A 424     -50.809 -46.648  -8.557  1.00  0.40           C  
ATOM   3390  CG2 ILE A 424     -51.302 -44.227  -8.034  1.00  0.38           C  
ATOM   3391  CD1 ILE A 424     -50.148 -47.006  -7.233  1.00  0.30           C  
ATOM   3392  N   GLY A 425     -49.901 -43.063 -11.616  1.00  0.35           N  
ATOM   3393  CA  GLY A 425     -49.954 -41.832 -12.387  1.00  0.32           C  
ATOM   3394  C   GLY A 425     -51.045 -41.834 -13.441  1.00  0.35           C  
ATOM   3395  O   GLY A 425     -51.701 -40.814 -13.666  1.00  0.31           O  
ATOM   3396  N   LEU A 426     -51.587 -42.994 -13.749  1.00  0.44           N  
ATOM   3397  CA  LEU A 426     -52.628 -43.269 -14.733  1.00  0.43           C  
ATOM   3398  C   LEU A 426     -53.982 -43.448 -14.056  1.00  0.43           C  
ATOM   3399  CB  LEU A 426     -52.281 -44.521 -15.545  1.00  0.38           C  
ATOM   3400  O   LEU A 426     -55.004 -42.988 -14.571  1.00  0.39           O  
ATOM   3401  CG  LEU A 426     -51.339 -44.319 -16.733  1.00  0.37           C  
ATOM   3402  CD1 LEU A 426     -50.647 -45.630 -17.090  1.00  0.34           C  
ATOM   3403  CD2 LEU A 426     -52.101 -43.766 -17.932  1.00  0.37           C  
ATOM   3404  N   ASP A 427     -54.129 -43.423 -12.725  1.00  0.53           N  
ATOM   3405  CA  ASP A 427     -55.395 -43.459 -11.999  1.00  0.57           C  
ATOM   3406  C   ASP A 427     -55.554 -42.226 -11.113  1.00  0.53           C  
ATOM   3407  CB  ASP A 427     -55.493 -44.730 -11.153  1.00  0.50           C  
ATOM   3408  O   ASP A 427     -56.661 -41.707 -10.955  1.00  0.51           O  
ATOM   3409  CG  ASP A 427     -56.438 -45.763 -11.742  1.00  0.50           C  
ATOM   3410  OD1 ASP A 427     -57.010 -45.518 -12.826  1.00  0.50           O  
ATOM   3411  OD2 ASP A 427     -56.615 -46.829 -11.114  1.00  0.52           O  
ATOM   3412  N   SER A 428     -54.323 -41.366 -10.910  1.00  0.33           N  
ATOM   3413  CA  SER A 428     -54.363 -40.060 -10.259  1.00  0.33           C  
ATOM   3414  C   SER A 428     -54.442 -38.934 -11.285  1.00  0.34           C  
ATOM   3415  CB  SER A 428     -53.133 -39.866  -9.371  1.00  0.32           C  
ATOM   3416  O   SER A 428     -55.022 -37.880 -11.014  1.00  0.32           O  
ATOM   3417  OG  SER A 428     -52.861 -41.041  -8.626  1.00  0.39           O  
ATOM   3418  N   VAL A 429     -54.100 -39.129 -12.613  1.00  0.36           N  
ATOM   3419  CA  VAL A 429     -54.563 -38.432 -13.809  1.00  0.35           C  
ATOM   3420  C   VAL A 429     -56.045 -38.724 -14.035  1.00  0.36           C  
ATOM   3421  CB  VAL A 429     -53.744 -38.835 -15.055  1.00  0.33           C  
ATOM   3422  O   VAL A 429     -56.813 -37.827 -14.392  1.00  0.33           O  
ATOM   3423  CG1 VAL A 429     -54.347 -38.226 -16.319  1.00  0.35           C  
ATOM   3424  CG2 VAL A 429     -52.286 -38.408 -14.895  1.00  0.34           C  
ATOM   3425  N   ALA A 430     -56.558 -39.728 -13.469  1.00  0.51           N  
ATOM   3426  CA  ALA A 430     -57.939 -40.015 -13.847  1.00  0.53           C  
ATOM   3427  C   ALA A 430     -58.914 -39.511 -12.787  1.00  0.51           C  
ATOM   3428  CB  ALA A 430     -58.129 -41.513 -14.070  1.00  0.47           C  
ATOM   3429  O   ALA A 430     -59.989 -39.001 -13.115  1.00  0.48           O  
ATOM   3430  N   ARG A 431     -58.420 -39.087 -11.679  1.00  0.46           N  
ATOM   3431  CA  ARG A 431     -59.320 -38.508 -10.686  1.00  0.49           C  
ATOM   3432  C   ARG A 431     -58.906 -37.083 -10.337  1.00  0.45           C  
ATOM   3433  CB  ARG A 431     -59.350 -39.369  -9.422  1.00  0.43           C  
ATOM   3434  O   ARG A 431     -59.753 -36.243 -10.026  1.00  0.43           O  
ATOM   3435  CG  ARG A 431     -60.340 -40.522  -9.485  1.00  0.43           C  
ATOM   3436  CD  ARG A 431     -60.320 -41.353  -8.210  1.00  0.48           C  
ATOM   3437  NE  ARG A 431     -61.095 -42.582  -8.355  1.00  0.45           N  
ATOM   3438  NH1 ARG A 431     -61.016 -43.142  -6.115  1.00  0.31           N  
ATOM   3439  NH2 ARG A 431     -62.118 -44.495  -7.601  1.00  0.25           N  
ATOM   3440  CZ  ARG A 431     -61.408 -43.403  -7.357  1.00  0.38           C  
ATOM   3441  N   LEU A 432     -57.692 -36.719 -10.733  1.00  0.36           N  
ATOM   3442  CA  LEU A 432     -57.373 -35.296 -10.698  1.00  0.35           C  
ATOM   3443  C   LEU A 432     -57.660 -34.641 -12.045  1.00  0.36           C  
ATOM   3444  CB  LEU A 432     -55.905 -35.085 -10.317  1.00  0.35           C  
ATOM   3445  O   LEU A 432     -58.102 -33.491 -12.099  1.00  0.34           O  
ATOM   3446  CG  LEU A 432     -55.625 -34.004  -9.272  1.00  0.35           C  
ATOM   3447  CD1 LEU A 432     -55.152 -34.638  -7.968  1.00  0.32           C  
ATOM   3448  CD2 LEU A 432     -54.593 -33.010  -9.794  1.00  0.33           C  
ATOM   3449  N   GLU A 433     -57.517 -35.338 -13.128  1.00  0.42           N  
ATOM   3450  CA  GLU A 433     -58.062 -34.765 -14.354  1.00  0.42           C  
ATOM   3451  C   GLU A 433     -59.587 -34.828 -14.364  1.00  0.42           C  
ATOM   3452  CB  GLU A 433     -57.498 -35.485 -15.582  1.00  0.40           C  
ATOM   3453  O   GLU A 433     -60.246 -33.961 -14.940  1.00  0.41           O  
ATOM   3454  CG  GLU A 433     -56.206 -34.880 -16.110  1.00  0.39           C  
ATOM   3455  CD  GLU A 433     -56.315 -34.389 -17.545  1.00  0.44           C  
ATOM   3456  OE1 GLU A 433     -57.297 -34.746 -18.235  1.00  0.43           O  
ATOM   3457  OE2 GLU A 433     -55.411 -33.644 -17.983  1.00  0.37           O  
ATOM   3458  N   ALA A 434     -60.195 -35.751 -13.423  1.00  0.47           N  
ATOM   3459  CA  ALA A 434     -61.642 -35.645 -13.255  1.00  0.51           C  
ATOM   3460  C   ALA A 434     -62.001 -34.513 -12.296  1.00  0.47           C  
ATOM   3461  CB  ALA A 434     -62.218 -36.967 -12.753  1.00  0.43           C  
ATOM   3462  O   ALA A 434     -63.043 -33.870 -12.448  1.00  0.44           O  
ATOM   3463  N   PHE A 435     -60.941 -33.946 -11.576  1.00  0.39           N  
ATOM   3464  CA  PHE A 435     -61.098 -32.725 -10.795  1.00  0.38           C  
ATOM   3465  C   PHE A 435     -60.742 -31.500 -11.629  1.00  0.38           C  
ATOM   3466  CB  PHE A 435     -60.228 -32.774  -9.536  1.00  0.35           C  
ATOM   3467  O   PHE A 435     -61.393 -30.459 -11.521  1.00  0.36           O  
ATOM   3468  CG  PHE A 435     -60.479 -31.639  -8.580  1.00  0.34           C  
ATOM   3469  CD1 PHE A 435     -61.532 -31.693  -7.676  1.00  0.31           C  
ATOM   3470  CD2 PHE A 435     -59.660 -30.517  -8.586  1.00  0.34           C  
ATOM   3471  CE1 PHE A 435     -61.766 -30.644  -6.790  1.00  0.33           C  
ATOM   3472  CE2 PHE A 435     -59.888 -29.465  -7.704  1.00  0.39           C  
ATOM   3473  CZ  PHE A 435     -60.942 -29.530  -6.807  1.00  0.30           C  
ATOM   3474  N   LYS A 436     -59.963 -31.706 -12.687  1.00  0.36           N  
ATOM   3475  CA  LYS A 436     -59.755 -30.772 -13.790  1.00  0.40           C  
ATOM   3476  C   LYS A 436     -60.955 -30.758 -14.731  1.00  0.36           C  
ATOM   3477  CB  LYS A 436     -58.486 -31.130 -14.564  1.00  0.34           C  
ATOM   3478  O   LYS A 436     -61.293 -29.717 -15.299  1.00  0.35           O  
ATOM   3479  CG  LYS A 436     -57.384 -30.085 -14.465  1.00  0.35           C  
ATOM   3480  CD  LYS A 436     -56.138 -30.512 -15.231  1.00  0.44           C  
ATOM   3481  CE  LYS A 436     -55.036 -29.466 -15.134  1.00  0.34           C  
ATOM   3482  NZ  LYS A 436     -53.797 -29.899 -15.846  1.00  0.35           N  
ATOM   3483  N   SER A 437     -61.640 -31.943 -14.637  1.00  0.44           N  
ATOM   3484  CA  SER A 437     -62.923 -32.007 -15.330  1.00  0.47           C  
ATOM   3485  C   SER A 437     -64.022 -31.324 -14.524  1.00  0.43           C  
ATOM   3486  CB  SER A 437     -63.311 -33.460 -15.608  1.00  0.40           C  
ATOM   3487  O   SER A 437     -64.952 -30.749 -15.094  1.00  0.41           O  
ATOM   3488  OG  SER A 437     -64.695 -33.565 -15.893  1.00  0.47           O  
ATOM   3489  N   GLN A 438     -63.552 -30.775 -13.308  1.00  0.42           N  
ATOM   3490  CA  GLN A 438     -64.573 -30.072 -12.538  1.00  0.48           C  
ATOM   3491  C   GLN A 438     -64.216 -28.597 -12.370  1.00  0.42           C  
ATOM   3492  CB  GLN A 438     -64.758 -30.727 -11.168  1.00  0.40           C  
ATOM   3493  O   GLN A 438     -65.102 -27.743 -12.303  1.00  0.40           O  
ATOM   3494  CG  GLN A 438     -65.871 -31.765 -11.129  1.00  0.40           C  
ATOM   3495  CD  GLN A 438     -66.031 -32.403  -9.762  1.00  0.47           C  
ATOM   3496  NE2 GLN A 438     -67.052 -33.239  -9.613  1.00  0.38           N  
ATOM   3497  OE1 GLN A 438     -65.241 -32.148  -8.847  1.00  0.50           O  
ATOM   3498  N   THR A 439     -62.963 -28.267 -12.661  1.00  0.34           N  
ATOM   3499  CA  THR A 439     -62.534 -26.878 -12.779  1.00  0.37           C  
ATOM   3500  C   THR A 439     -62.314 -26.502 -14.241  1.00  0.34           C  
ATOM   3501  CB  THR A 439     -61.241 -26.624 -11.981  1.00  0.32           C  
ATOM   3502  O   THR A 439     -62.389 -25.326 -14.603  1.00  0.33           O  
ATOM   3503  CG2 THR A 439     -61.537 -25.895 -10.674  1.00  0.34           C  
ATOM   3504  OG1 THR A 439     -60.615 -27.878 -11.684  1.00  0.24           O  
ATOM   3505  N   THR A 440     -62.524 -27.555 -15.192  1.00  0.41           N  
ATOM   3506  CA  THR A 440     -62.777 -27.414 -16.622  1.00  0.45           C  
ATOM   3507  C   THR A 440     -64.276 -27.352 -16.902  1.00  0.40           C  
ATOM   3508  CB  THR A 440     -62.151 -28.574 -17.418  1.00  0.37           C  
ATOM   3509  O   THR A 440     -64.711 -26.675 -17.835  1.00  0.37           O  
ATOM   3510  CG2 THR A 440     -61.897 -28.173 -18.867  1.00  0.37           C  
ATOM   3511  OG1 THR A 440     -60.906 -28.944 -16.812  1.00  0.36           O  
ATOM   3512  N   SER A 441     -65.048 -27.729 -15.670  1.00  0.41           N  
ATOM   3513  CA  SER A 441     -66.482 -27.590 -15.902  1.00  0.48           C  
ATOM   3514  C   SER A 441     -67.007 -26.271 -15.344  1.00  0.41           C  
ATOM   3515  CB  SER A 441     -67.243 -28.758 -15.272  1.00  0.39           C  
ATOM   3516  O   SER A 441     -67.889 -25.647 -15.937  1.00  0.39           O  
ATOM   3517  OG  SER A 441     -67.264 -29.874 -16.145  1.00  0.46           O  
ATOM   3518  N   ALA A 442     -66.134 -25.601 -14.717  1.00  0.43           N  
ATOM   3519  CA  ALA A 442     -66.534 -24.322 -14.135  1.00  0.46           C  
ATOM   3520  C   ALA A 442     -65.772 -23.166 -14.777  1.00  0.42           C  
ATOM   3521  CB  ALA A 442     -66.309 -24.331 -12.625  1.00  0.39           C  
ATOM   3522  O   ALA A 442     -66.267 -22.037 -14.822  1.00  0.40           O  
ATOM   3523  N   GLN A 443     -64.816 -23.565 -15.556  1.00  0.36           N  
ATOM   3524  CA  GLN A 443     -64.113 -22.646 -16.445  1.00  0.39           C  
ATOM   3525  C   GLN A 443     -64.541 -22.849 -17.896  1.00  0.36           C  
ATOM   3526  CB  GLN A 443     -62.600 -22.823 -16.314  1.00  0.33           C  
ATOM   3527  O   GLN A 443     -64.473 -21.920 -18.704  1.00  0.34           O  
ATOM   3528  CG  GLN A 443     -61.923 -21.739 -15.486  1.00  0.34           C  
ATOM   3529  CD  GLN A 443     -60.443 -21.998 -15.278  1.00  0.43           C  
ATOM   3530  NE2 GLN A 443     -59.723 -20.982 -14.813  1.00  0.33           N  
ATOM   3531  OE1 GLN A 443     -59.950 -23.102 -15.532  1.00  0.49           O  
ATOM   3532  N   THR A 444     -65.278 -24.004 -18.161  1.00  0.48           N  
ATOM   3533  CA  THR A 444     -66.031 -24.321 -19.370  1.00  0.51           C  
ATOM   3534  C   THR A 444     -67.354 -23.562 -19.397  1.00  0.48           C  
ATOM   3535  CB  THR A 444     -66.301 -25.833 -19.479  1.00  0.43           C  
ATOM   3536  O   THR A 444     -67.812 -23.140 -20.461  1.00  0.45           O  
ATOM   3537  CG2 THR A 444     -66.662 -26.225 -20.908  1.00  0.42           C  
ATOM   3538  OG1 THR A 444     -65.128 -26.552 -19.080  1.00  0.43           O  
ATOM   3539  N   ALA A 445     -67.580 -22.934 -18.258  1.00  0.48           N  
ATOM   3540  CA  ALA A 445     -68.815 -22.154 -18.254  1.00  0.51           C  
ATOM   3541  C   ALA A 445     -68.520 -20.660 -18.365  1.00  0.48           C  
ATOM   3542  CB  ALA A 445     -69.622 -22.441 -16.991  1.00  0.44           C  
ATOM   3543  O   ALA A 445     -69.322 -19.902 -18.914  1.00  0.46           O  
ATOM   3544  N   LEU A 446     -67.110 -20.395 -18.504  1.00  0.38           N  
ATOM   3545  CA  LEU A 446     -66.691 -19.004 -18.632  1.00  0.40           C  
ATOM   3546  C   LEU A 446     -65.872 -18.798 -19.902  1.00  0.37           C  
ATOM   3547  CB  LEU A 446     -65.875 -18.575 -17.410  1.00  0.34           C  
ATOM   3548  O   LEU A 446     -65.870 -17.706 -20.475  1.00  0.35           O  
ATOM   3549  CG  LEU A 446     -66.643 -17.853 -16.301  1.00  0.35           C  
ATOM   3550  CD1 LEU A 446     -66.062 -18.208 -14.937  1.00  0.31           C  
ATOM   3551  CD2 LEU A 446     -66.615 -16.345 -16.525  1.00  0.33           C  
ATOM   3552  N   SER A 447     -65.570 -19.949 -20.474  1.00  0.43           N  
ATOM   3553  CA  SER A 447     -64.999 -20.005 -21.815  1.00  0.44           C  
ATOM   3554  C   SER A 447     -66.075 -20.262 -22.864  1.00  0.42           C  
ATOM   3555  CB  SER A 447     -63.926 -21.092 -21.897  1.00  0.38           C  
ATOM   3556  O   SER A 447     -65.922 -19.877 -24.026  1.00  0.41           O  
ATOM   3557  OG  SER A 447     -64.517 -22.380 -21.933  1.00  0.48           O  
ATOM   3558  N   GLY A 448     -67.324 -20.357 -22.314  1.00  0.48           N  
ATOM   3559  CA  GLY A 448     -68.496 -20.496 -23.163  1.00  0.48           C  
ATOM   3560  C   GLY A 448     -69.064 -19.165 -23.618  1.00  0.48           C  
ATOM   3561  O   GLY A 448     -69.457 -19.015 -24.777  1.00  0.44           O  
ATOM   3562  N   ASP A 449     -68.553 -18.045 -23.011  1.00  0.51           N  
ATOM   3563  CA  ASP A 449     -69.198 -16.759 -23.253  1.00  0.54           C  
ATOM   3564  C   ASP A 449     -68.270 -15.812 -24.009  1.00  0.50           C  
ATOM   3565  CB  ASP A 449     -69.637 -16.122 -21.932  1.00  0.44           C  
ATOM   3566  O   ASP A 449     -68.727 -14.995 -24.811  1.00  0.47           O  
ATOM   3567  CG  ASP A 449     -71.032 -16.543 -21.505  1.00  0.42           C  
ATOM   3568  OD1 ASP A 449     -71.798 -17.059 -22.348  1.00  0.47           O  
ATOM   3569  OD2 ASP A 449     -71.369 -16.355 -20.316  1.00  0.55           O  
ATOM   3570  N   LEU A 450     -66.969 -16.255 -24.130  1.00  0.44           N  
ATOM   3571  CA  LEU A 450     -65.863 -15.605 -24.824  1.00  0.47           C  
ATOM   3572  C   LEU A 450     -65.743 -16.118 -26.255  1.00  0.43           C  
ATOM   3573  CB  LEU A 450     -64.548 -15.837 -24.075  1.00  0.41           C  
ATOM   3574  O   LEU A 450     -65.382 -15.364 -27.162  1.00  0.42           O  
ATOM   3575  CG  LEU A 450     -63.703 -14.595 -23.789  1.00  0.42           C  
ATOM   3576  CD1 LEU A 450     -63.578 -14.373 -22.285  1.00  0.38           C  
ATOM   3577  CD2 LEU A 450     -62.326 -14.725 -24.431  1.00  0.41           C  
ATOM   3578  N   ASP A 451     -66.201 -17.122 -26.397  1.00  0.57           N  
ATOM   3579  CA  ASP A 451     -66.131 -17.700 -27.735  1.00  0.59           C  
ATOM   3580  C   ASP A 451     -67.308 -17.241 -28.594  1.00  0.57           C  
ATOM   3581  CB  ASP A 451     -66.099 -19.228 -27.660  1.00  0.52           C  
ATOM   3582  O   ASP A 451     -67.159 -17.032 -29.800  1.00  0.55           O  
ATOM   3583  CG  ASP A 451     -64.702 -19.781 -27.436  1.00  0.51           C  
ATOM   3584  OD1 ASP A 451     -63.716 -19.030 -27.597  1.00  0.53           O  
ATOM   3585  OD2 ASP A 451     -64.587 -20.979 -27.100  1.00  0.58           O  
ATOM   3586  N   ALA A 452     -68.263 -16.433 -27.904  1.00  0.58           N  
ATOM   3587  CA  ALA A 452     -69.476 -16.085 -28.639  1.00  0.60           C  
ATOM   3588  C   ALA A 452     -69.383 -14.673 -29.212  1.00  0.57           C  
ATOM   3589  CB  ALA A 452     -70.700 -16.210 -27.736  1.00  0.52           C  
ATOM   3590  O   ALA A 452     -69.863 -14.413 -30.318  1.00  0.54           O  
ATOM   3591  N   LEU A 453     -68.398 -13.940 -28.837  1.00  0.43           N  
ATOM   3592  CA  LEU A 453     -68.048 -12.563 -29.168  1.00  0.48           C  
ATOM   3593  C   LEU A 453     -66.864 -12.519 -30.129  1.00  0.42           C  
ATOM   3594  CB  LEU A 453     -67.720 -11.773 -27.899  1.00  0.40           C  
ATOM   3595  O   LEU A 453     -66.776 -11.623 -30.971  1.00  0.41           O  
ATOM   3596  CG  LEU A 453     -68.142 -10.303 -27.886  1.00  0.41           C  
ATOM   3597  CD1 LEU A 453     -69.469 -10.139 -27.153  1.00  0.38           C  
ATOM   3598  CD2 LEU A 453     -67.060  -9.441 -27.245  1.00  0.43           C  
ATOM   3599  N   LYS A 454     -66.166 -13.473 -30.298  1.00  0.48           N  
ATOM   3600  CA  LYS A 454     -65.108 -13.797 -31.251  1.00  0.50           C  
ATOM   3601  C   LYS A 454     -65.692 -14.234 -32.592  1.00  0.48           C  
ATOM   3602  CB  LYS A 454     -64.199 -14.892 -30.693  1.00  0.44           C  
ATOM   3603  O   LYS A 454     -65.071 -14.036 -33.639  1.00  0.46           O  
ATOM   3604  CG  LYS A 454     -63.000 -14.366 -29.918  1.00  0.45           C  
ATOM   3605  CD  LYS A 454     -62.144 -15.503 -29.373  1.00  0.50           C  
ATOM   3606  CE  LYS A 454     -60.953 -14.977 -28.584  1.00  0.42           C  
ATOM   3607  NZ  LYS A 454     -60.192 -16.083 -27.928  1.00  0.39           N  
ATOM   3608  N   ARG A 455     -67.052 -14.373 -32.611  1.00  0.60           N  
ATOM   3609  CA  ARG A 455     -67.592 -14.903 -33.858  1.00  0.61           C  
ATOM   3610  C   ARG A 455     -68.354 -13.827 -34.626  1.00  0.58           C  
ATOM   3611  CB  ARG A 455     -68.508 -16.098 -33.583  1.00  0.53           C  
ATOM   3612  O   ARG A 455     -68.324 -13.798 -35.858  1.00  0.55           O  
ATOM   3613  CG  ARG A 455     -67.795 -17.440 -33.618  1.00  0.52           C  
ATOM   3614  CD  ARG A 455     -68.758 -18.596 -33.382  1.00  0.56           C  
ATOM   3615  NE  ARG A 455     -68.299 -19.468 -32.305  1.00  0.48           N  
ATOM   3616  NH1 ARG A 455     -70.020 -20.993 -32.527  1.00  0.31           N  
ATOM   3617  NH2 ARG A 455     -68.404 -21.306 -30.931  1.00  0.24           N  
ATOM   3618  CZ  ARG A 455     -68.909 -20.587 -31.924  1.00  0.44           C  
ATOM   3619  N   THR A 456     -68.281 -12.480 -34.076  1.00  0.48           N  
ATOM   3620  CA  THR A 456     -69.018 -11.396 -34.715  1.00  0.49           C  
ATOM   3621  C   THR A 456     -68.074 -10.268 -35.123  1.00  0.48           C  
ATOM   3622  CB  THR A 456     -70.113 -10.841 -33.786  1.00  0.42           C  
ATOM   3623  O   THR A 456     -68.279  -9.622 -36.153  1.00  0.44           O  
ATOM   3624  CG2 THR A 456     -71.063  -9.919 -34.544  1.00  0.40           C  
ATOM   3625  OG1 THR A 456     -70.862 -11.931 -33.235  1.00  0.47           O  
ATOM   3626  N   ILE A 457     -66.750 -10.627 -34.668  1.00  0.43           N  
ATOM   3627  CA  ILE A 457     -65.527  -9.893 -34.973  1.00  0.44           C  
ATOM   3628  C   ILE A 457     -64.780 -10.584 -36.112  1.00  0.43           C  
ATOM   3629  CB  ILE A 457     -64.616  -9.770 -33.731  1.00  0.39           C  
ATOM   3630  O   ILE A 457     -64.207  -9.921 -36.980  1.00  0.42           O  
ATOM   3631  CG1 ILE A 457     -65.276  -8.882 -32.670  1.00  0.39           C  
ATOM   3632  CG2 ILE A 457     -63.239  -9.225 -34.122  1.00  0.38           C  
ATOM   3633  CD1 ILE A 457     -64.543  -8.862 -31.336  1.00  0.32           C  
ATOM   3634  N   ALA A 458     -64.930 -11.495 -36.408  1.00  0.53           N  
ATOM   3635  CA  ALA A 458     -64.158 -12.263 -37.382  1.00  0.56           C  
ATOM   3636  C   ALA A 458     -64.885 -12.339 -38.722  1.00  0.52           C  
ATOM   3637  CB  ALA A 458     -63.880 -13.668 -36.851  1.00  0.48           C  
ATOM   3638  O   ALA A 458     -64.250 -12.393 -39.777  1.00  0.50           O  
ATOM   3639  N   ASN A 459     -66.130 -11.864 -38.846  1.00  0.54           N  
ATOM   3640  CA  ASN A 459     -66.661 -12.274 -40.142  1.00  0.53           C  
ATOM   3641  C   ASN A 459     -67.433 -11.142 -40.814  1.00  0.52           C  
ATOM   3642  CB  ASN A 459     -67.553 -13.508 -39.991  1.00  0.47           C  
ATOM   3643  O   ASN A 459     -67.561 -11.114 -42.039  1.00  0.49           O  
ATOM   3644  CG  ASN A 459     -66.757 -14.782 -39.785  1.00  0.45           C  
ATOM   3645  ND2 ASN A 459     -67.416 -15.818 -39.280  1.00  0.48           N  
ATOM   3646  OD1 ASN A 459     -65.559 -14.834 -40.076  1.00  0.52           O  
ATOM   3647  N   ASP A 460     -67.058  -9.813 -40.214  1.00  0.53           N  
ATOM   3648  CA  ASP A 460     -67.688  -8.730 -40.964  1.00  0.53           C  
ATOM   3649  C   ASP A 460     -67.067  -7.381 -40.606  1.00  0.52           C  
ATOM   3650  CB  ASP A 460     -69.195  -8.701 -40.702  1.00  0.46           C  
ATOM   3651  O   ASP A 460     -67.177  -6.420 -41.370  1.00  0.49           O  
ATOM   3652  CG  ASP A 460     -69.981  -9.574 -41.664  1.00  0.44           C  
ATOM   3653  OD1 ASP A 460     -69.427  -9.984 -42.707  1.00  0.51           O  
ATOM   3654  OD2 ASP A 460     -71.165  -9.853 -41.377  1.00  0.54           O  
ATOM   3655  N   ILE A 461     -65.778  -7.522 -39.629  1.00  0.44           N  
ATOM   3656  CA  ILE A 461     -64.808  -6.515 -39.213  1.00  0.42           C  
ATOM   3657  C   ILE A 461     -63.443  -6.832 -39.820  1.00  0.44           C  
ATOM   3658  CB  ILE A 461     -64.704  -6.432 -37.674  1.00  0.39           C  
ATOM   3659  O   ILE A 461     -62.663  -5.924 -40.116  1.00  0.41           O  
ATOM   3660  CG1 ILE A 461     -66.030  -5.949 -37.075  1.00  0.39           C  
ATOM   3661  CG2 ILE A 461     -63.550  -5.516 -37.259  1.00  0.39           C  
ATOM   3662  CD1 ILE A 461     -66.058  -5.950 -35.552  1.00  0.33           C  
ATOM   3663  N   ARG A 462     -63.232  -7.956 -40.107  1.00  0.50           N  
ATOM   3664  CA  ARG A 462     -62.200  -8.811 -40.684  1.00  0.57           C  
ATOM   3665  C   ARG A 462     -62.056  -8.562 -42.182  1.00  0.51           C  
ATOM   3666  CB  ARG A 462     -62.518 -10.286 -40.427  1.00  0.44           C  
ATOM   3667  O   ARG A 462     -60.948  -8.609 -42.720  1.00  0.47           O  
ATOM   3668  CG  ARG A 462     -61.683 -10.912 -39.321  1.00  0.46           C  
ATOM   3669  CD  ARG A 462     -61.916 -12.413 -39.219  1.00  0.51           C  
ATOM   3670  NE  ARG A 462     -61.285 -12.977 -38.029  1.00  0.44           N  
ATOM   3671  NH1 ARG A 462     -62.002 -15.138 -38.420  1.00  0.29           N  
ATOM   3672  NH2 ARG A 462     -60.730 -14.664 -36.573  1.00  0.23           N  
ATOM   3673  CZ  ARG A 462     -61.341 -14.258 -37.677  1.00  0.33           C  
ATOM   3674  N   PRO A 463     -62.501  -8.129 -42.962  1.00  0.55           N  
ATOM   3675  CA  PRO A 463     -61.834  -8.250 -44.260  1.00  0.57           C  
ATOM   3676  C   PRO A 463     -61.492  -6.896 -44.877  1.00  0.54           C  
ATOM   3677  CB  PRO A 463     -62.861  -8.997 -45.115  1.00  0.49           C  
ATOM   3678  O   PRO A 463     -60.491  -6.772 -45.587  1.00  0.51           O  
ATOM   3679  CG  PRO A 463     -63.959  -9.357 -44.167  1.00  0.50           C  
ATOM   3680  CD  PRO A 463     -63.729  -8.629 -42.874  1.00  0.54           C  
ATOM   3681  N   LYS A 464     -61.710  -5.947 -44.236  1.00  0.46           N  
ATOM   3682  CA  LYS A 464     -61.538  -4.647 -44.876  1.00  0.44           C  
ATOM   3683  C   LYS A 464     -60.875  -3.651 -43.929  1.00  0.44           C  
ATOM   3684  CB  LYS A 464     -62.885  -4.100 -45.352  1.00  0.40           C  
ATOM   3685  O   LYS A 464     -60.152  -2.754 -44.369  1.00  0.42           O  
ATOM   3686  CG  LYS A 464     -63.346  -4.666 -46.688  1.00  0.39           C  
ATOM   3687  CD  LYS A 464     -64.680  -4.070 -47.117  1.00  0.39           C  
ATOM   3688  CE  LYS A 464     -65.143  -4.637 -48.452  1.00  0.38           C  
ATOM   3689  NZ  LYS A 464     -66.499  -4.137 -48.826  1.00  0.37           N  
ATOM   3690  N   GLN A 465     -60.668  -4.297 -42.616  1.00  0.37           N  
ATOM   3691  CA  GLN A 465     -59.770  -3.857 -41.553  1.00  0.37           C  
ATOM   3692  C   GLN A 465     -58.404  -4.527 -41.675  1.00  0.37           C  
ATOM   3693  CB  GLN A 465     -60.377  -4.150 -40.180  1.00  0.35           C  
ATOM   3694  O   GLN A 465     -57.386  -3.949 -41.287  1.00  0.37           O  
ATOM   3695  CG  GLN A 465     -60.223  -3.010 -39.184  1.00  0.36           C  
ATOM   3696  CD  GLN A 465     -60.928  -3.281 -37.868  1.00  0.42           C  
ATOM   3697  NE2 GLN A 465     -60.617  -2.481 -36.853  1.00  0.34           N  
ATOM   3698  OE1 GLN A 465     -61.746  -4.201 -37.764  1.00  0.49           O  
ATOM   3699  N   ALA A 466     -58.260  -5.767 -42.070  1.00  0.46           N  
ATOM   3700  CA  ALA A 466     -57.151  -6.661 -42.396  1.00  0.50           C  
ATOM   3701  C   ALA A 466     -56.327  -6.112 -43.557  1.00  0.46           C  
ATOM   3702  CB  ALA A 466     -57.674  -8.056 -42.732  1.00  0.41           C  
ATOM   3703  O   ALA A 466     -55.110  -6.305 -43.608  1.00  0.44           O  
ATOM   3704  N   GLN A 467     -56.835  -4.937 -43.974  1.00  0.49           N  
ATOM   3705  CA  GLN A 467     -56.043  -4.888 -45.199  1.00  0.50           C  
ATOM   3706  C   GLN A 467     -55.348  -3.538 -45.351  1.00  0.48           C  
ATOM   3707  CB  GLN A 467     -56.922  -5.166 -46.419  1.00  0.43           C  
ATOM   3708  O   GLN A 467     -54.222  -3.466 -45.847  1.00  0.46           O  
ATOM   3709  CG  GLN A 467     -56.441  -6.333 -47.271  1.00  0.44           C  
ATOM   3710  CD  GLN A 467     -57.364  -6.628 -48.438  1.00  0.49           C  
ATOM   3711  NE2 GLN A 467     -56.975  -7.584 -49.275  1.00  0.38           N  
ATOM   3712  OE1 GLN A 467     -58.419  -6.003 -48.585  1.00  0.53           O  
ATOM   3713  N   ALA A 468     -55.437  -2.952 -44.734  1.00  0.39           N  
ATOM   3714  CA  ALA A 468     -55.034  -1.636 -45.224  1.00  0.36           C  
ATOM   3715  C   ALA A 468     -54.254  -0.870 -44.159  1.00  0.38           C  
ATOM   3716  CB  ALA A 468     -56.257  -0.834 -45.662  1.00  0.34           C  
ATOM   3717  O   ALA A 468     -53.281  -0.179 -44.471  1.00  0.37           O  
ATOM   3718  N   GLU A 469     -54.159  -1.332 -43.416  1.00  0.41           N  
ATOM   3719  CA  GLU A 469     -53.891  -0.605 -42.179  1.00  0.40           C  
ATOM   3720  C   GLU A 469     -52.769  -1.266 -41.383  1.00  0.41           C  
ATOM   3721  CB  GLU A 469     -55.157  -0.512 -41.325  1.00  0.38           C  
ATOM   3722  O   GLU A 469     -53.021  -2.149 -40.560  1.00  0.41           O  
ATOM   3723  CG  GLU A 469     -56.095   0.614 -41.736  1.00  0.38           C  
ATOM   3724  CD  GLU A 469     -57.360   0.679 -40.895  1.00  0.37           C  
ATOM   3725  OE1 GLU A 469     -57.526  -0.162 -39.983  1.00  0.38           O  
ATOM   3726  OE2 GLU A 469     -58.192   1.578 -41.151  1.00  0.33           O  
ATOM   3727  N   ALA A 470     -52.241  -2.536 -42.492  1.00  0.52           N  
ATOM   3728  CA  ALA A 470     -51.039  -2.871 -43.251  1.00  0.53           C  
ATOM   3729  C   ALA A 470     -50.065  -1.697 -43.283  1.00  0.52           C  
ATOM   3730  CB  ALA A 470     -51.408  -3.291 -44.672  1.00  0.46           C  
ATOM   3731  O   ALA A 470     -48.848  -1.892 -43.317  1.00  0.49           O  
ATOM   3732  N   GLU A 471     -50.826  -0.892 -42.689  1.00  0.45           N  
ATOM   3733  CA  GLU A 471     -49.842   0.014 -43.273  1.00  0.47           C  
ATOM   3734  C   GLU A 471     -48.849   0.501 -42.222  1.00  0.46           C  
ATOM   3735  CB  GLU A 471     -50.536   1.208 -43.934  1.00  0.41           C  
ATOM   3736  O   GLU A 471     -47.664   0.676 -42.514  1.00  0.44           O  
ATOM   3737  CG  GLU A 471     -50.457   1.201 -45.453  1.00  0.42           C  
ATOM   3738  CD  GLU A 471     -50.906   2.509 -46.084  1.00  0.47           C  
ATOM   3739  OE1 GLU A 471     -51.343   3.421 -45.345  1.00  0.51           O  
ATOM   3740  OE2 GLU A 471     -50.822   2.624 -47.327  1.00  0.44           O  
ATOM   3741  N   ILE A 472     -47.930  -0.215 -41.942  1.00  0.43           N  
ATOM   3742  CA  ILE A 472     -46.699   0.551 -41.788  1.00  0.41           C  
ATOM   3743  C   ILE A 472     -46.139   0.352 -40.381  1.00  0.43           C  
ATOM   3744  CB  ILE A 472     -46.930   2.054 -42.065  1.00  0.38           C  
ATOM   3745  O   ILE A 472     -46.828   0.607 -39.391  1.00  0.40           O  
ATOM   3746  CG1 ILE A 472     -47.258   2.280 -43.545  1.00  0.38           C  
ATOM   3747  CG2 ILE A 472     -45.708   2.875 -41.644  1.00  0.37           C  
ATOM   3748  CD1 ILE A 472     -47.720   3.694 -43.868  1.00  0.33           C  
ATOM   3749  N   ALA A 473     -45.797  -1.306 -40.276  1.00  0.46           N  
ATOM   3750  CA  ALA A 473     -44.495  -0.895 -39.755  1.00  0.45           C  
ATOM   3751  C   ALA A 473     -44.646   0.200 -38.703  1.00  0.45           C  
ATOM   3752  CB  ALA A 473     -43.595  -0.417 -40.891  1.00  0.42           C  
ATOM   3753  O   ALA A 473     -43.847   0.284 -37.767  1.00  0.44           O  
ATOM   3754  N   LYS A 474     -46.454   0.487 -39.003  1.00  0.46           N  
ATOM   3755  CA  LYS A 474     -45.962   1.695 -38.346  1.00  0.44           C  
ATOM   3756  C   LYS A 474     -45.857   1.496 -36.837  1.00  0.45           C  
ATOM   3757  CB  LYS A 474     -46.874   2.883 -38.655  1.00  0.42           C  
ATOM   3758  O   LYS A 474     -46.869   1.495 -36.133  1.00  0.44           O  
ATOM   3759  CG  LYS A 474     -46.371   3.773 -39.783  1.00  0.41           C  
ATOM   3760  CD  LYS A 474     -47.326   4.929 -40.051  1.00  0.41           C  
ATOM   3761  CE  LYS A 474     -46.866   5.772 -41.232  1.00  0.39           C  
ATOM   3762  NZ  LYS A 474     -47.837   6.863 -41.545  1.00  0.36           N  
ATOM   3763  N   GLN A 475     -45.974   0.313 -37.182  1.00  0.40           N  
ATOM   3764  CA  GLN A 475     -45.489  -1.039 -37.438  1.00  0.43           C  
ATOM   3765  C   GLN A 475     -44.201  -1.317 -36.669  1.00  0.41           C  
ATOM   3766  CB  GLN A 475     -45.264  -1.255 -38.936  1.00  0.37           C  
ATOM   3767  O   GLN A 475     -43.870  -2.474 -36.399  1.00  0.38           O  
ATOM   3768  CG  GLN A 475     -46.539  -1.549 -39.714  1.00  0.40           C  
ATOM   3769  CD  GLN A 475     -46.271  -2.206 -41.054  1.00  0.48           C  
ATOM   3770  NE2 GLN A 475     -47.326  -2.698 -41.695  1.00  0.34           N  
ATOM   3771  OE1 GLN A 475     -45.125  -2.270 -41.511  1.00  0.53           O  
ATOM   3772  N   VAL A 476     -43.831  -1.161 -35.730  1.00  0.37           N  
ATOM   3773  CA  VAL A 476     -42.535  -1.737 -35.391  1.00  0.35           C  
ATOM   3774  C   VAL A 476     -42.179  -1.396 -33.945  1.00  0.36           C  
ATOM   3775  CB  VAL A 476     -41.425  -1.240 -36.344  1.00  0.33           C  
ATOM   3776  O   VAL A 476     -41.657  -2.239 -33.212  1.00  0.34           O  
ATOM   3777  CG1 VAL A 476     -40.053  -1.720 -35.874  1.00  0.34           C  
ATOM   3778  CG2 VAL A 476     -41.699  -1.710 -37.772  1.00  0.33           C  
ATOM   3779  N   GLU A 477     -42.745  -1.250 -33.175  1.00  0.46           N  
ATOM   3780  CA  GLU A 477     -42.373  -0.660 -31.893  1.00  0.45           C  
ATOM   3781  C   GLU A 477     -43.585  -0.053 -31.192  1.00  0.45           C  
ATOM   3782  CB  GLU A 477     -41.289   0.405 -32.084  1.00  0.43           C  
ATOM   3783  O   GLU A 477     -43.682  -0.089 -29.963  1.00  0.44           O  
ATOM   3784  CG  GLU A 477     -40.284   0.471 -30.943  1.00  0.43           C  
ATOM   3785  CD  GLU A 477     -39.214   1.531 -31.148  1.00  0.43           C  
ATOM   3786  OE1 GLU A 477     -39.216   2.200 -32.206  1.00  0.46           O  
ATOM   3787  OE2 GLU A 477     -38.365   1.693 -30.243  1.00  0.40           O  
ATOM   3788  N   ALA A 478     -45.144  -0.009 -32.691  1.00  0.45           N  
ATOM   3789  CA  ALA A 478     -46.253   0.302 -31.793  1.00  0.46           C  
ATOM   3790  C   ALA A 478     -46.770  -0.958 -31.104  1.00  0.45           C  
ATOM   3791  CB  ALA A 478     -47.382   0.988 -32.558  1.00  0.42           C  
ATOM   3792  O   ALA A 478     -47.340  -0.887 -30.012  1.00  0.45           O  
ATOM   3793  N   LEU A 479     -45.971  -2.204 -31.471  1.00  0.40           N  
ATOM   3794  CA  LEU A 479     -45.669  -3.627 -31.356  1.00  0.42           C  
ATOM   3795  C   LEU A 479     -44.889  -3.916 -30.078  1.00  0.41           C  
ATOM   3796  CB  LEU A 479     -44.873  -4.106 -32.573  1.00  0.38           C  
ATOM   3797  O   LEU A 479     -45.030  -4.990 -29.489  1.00  0.39           O  
ATOM   3798  CG  LEU A 479     -45.395  -5.361 -33.273  1.00  0.41           C  
ATOM   3799  CD1 LEU A 479     -45.832  -5.031 -34.697  1.00  0.35           C  
ATOM   3800  CD2 LEU A 479     -44.331  -6.454 -33.276  1.00  0.39           C  
ATOM   3801  N   SER A 480     -44.969  -3.197 -29.207  1.00  0.38           N  
ATOM   3802  CA  SER A 480     -44.249  -3.521 -27.979  1.00  0.37           C  
ATOM   3803  C   SER A 480     -44.618  -2.561 -26.853  1.00  0.38           C  
ATOM   3804  CB  SER A 480     -42.739  -3.483 -28.218  1.00  0.37           C  
ATOM   3805  O   SER A 480     -44.653  -2.952 -25.684  1.00  0.37           O  
ATOM   3806  OG  SER A 480     -42.054  -4.226 -27.223  1.00  0.50           O  
ATOM   3807  N   ARG A 481     -45.575  -1.484 -27.455  1.00  0.42           N  
ATOM   3808  CA  ARG A 481     -46.084  -0.501 -26.504  1.00  0.40           C  
ATOM   3809  C   ARG A 481     -47.608  -0.533 -26.445  1.00  0.41           C  
ATOM   3810  CB  ARG A 481     -45.604   0.904 -26.874  1.00  0.38           C  
ATOM   3811  O   ARG A 481     -48.197  -0.355 -25.377  1.00  0.40           O  
ATOM   3812  CG  ARG A 481     -44.453   1.407 -26.017  1.00  0.38           C  
ATOM   3813  CD  ARG A 481     -44.051   2.827 -26.389  1.00  0.37           C  
ATOM   3814  NE  ARG A 481     -42.802   3.221 -25.743  1.00  0.39           N  
ATOM   3815  NH1 ARG A 481     -42.820   5.382 -26.560  1.00  0.31           N  
ATOM   3816  NH2 ARG A 481     -41.107   4.676 -25.209  1.00  0.25           N  
ATOM   3817  CZ  ARG A 481     -42.246   4.425 -25.839  1.00  0.32           C  
ATOM   3818  N   THR A 482     -48.259  -1.026 -27.454  1.00  0.39           N  
ATOM   3819  CA  THR A 482     -49.494  -1.667 -27.891  1.00  0.36           C  
ATOM   3820  C   THR A 482     -49.781  -2.913 -27.058  1.00  0.39           C  
ATOM   3821  CB  THR A 482     -49.430  -2.046 -29.382  1.00  0.36           C  
ATOM   3822  O   THR A 482     -50.913  -3.401 -27.031  1.00  0.36           O  
ATOM   3823  CG2 THR A 482     -50.828  -2.174 -29.978  1.00  0.41           C  
ATOM   3824  OG1 THR A 482     -48.710  -1.033 -30.096  1.00  0.45           O  
ATOM   3825  N   LYS A 483     -49.276  -3.829 -26.459  1.00  0.37           N  
ATOM   3826  CA  LYS A 483     -49.194  -4.968 -25.549  1.00  0.39           C  
ATOM   3827  C   LYS A 483     -49.638  -4.580 -24.141  1.00  0.37           C  
ATOM   3828  CB  LYS A 483     -47.770  -5.526 -25.514  1.00  0.36           C  
ATOM   3829  O   LYS A 483     -50.232  -5.390 -23.426  1.00  0.35           O  
ATOM   3830  CG  LYS A 483     -47.697  -7.042 -25.623  1.00  0.39           C  
ATOM   3831  CD  LYS A 483     -46.257  -7.536 -25.583  1.00  0.45           C  
ATOM   3832  CE  LYS A 483     -46.185  -9.057 -25.631  1.00  0.38           C  
ATOM   3833  NZ  LYS A 483     -44.774  -9.545 -25.627  1.00  0.38           N  
ATOM   3834  N   ASN A 484     -50.316  -3.874 -24.040  1.00  0.43           N  
ATOM   3835  CA  ASN A 484     -50.672  -3.286 -22.753  1.00  0.41           C  
ATOM   3836  C   ASN A 484     -51.027  -1.809 -22.890  1.00  0.43           C  
ATOM   3837  CB  ASN A 484     -49.534  -3.468 -21.746  1.00  0.40           C  
ATOM   3838  O   ASN A 484     -51.772  -1.266 -22.072  1.00  0.42           O  
ATOM   3839  CG  ASN A 484     -49.442  -4.886 -21.218  1.00  0.41           C  
ATOM   3840  ND2 ASN A 484     -48.279  -5.247 -20.689  1.00  0.46           N  
ATOM   3841  OD1 ASN A 484     -50.408  -5.651 -21.286  1.00  0.47           O  
ATOM   3842  N   GLU A 485     -50.651  -1.420 -24.492  1.00  0.44           N  
ATOM   3843  CA  GLU A 485     -51.203  -0.069 -24.529  1.00  0.43           C  
ATOM   3844  C   GLU A 485     -52.689  -0.090 -24.876  1.00  0.43           C  
ATOM   3845  CB  GLU A 485     -50.440   0.796 -25.536  1.00  0.40           C  
ATOM   3846  O   GLU A 485     -53.059  -0.323 -26.028  1.00  0.42           O  
ATOM   3847  CG  GLU A 485     -49.140   1.371 -24.991  1.00  0.38           C  
ATOM   3848  CD  GLU A 485     -48.358   2.169 -26.023  1.00  0.37           C  
ATOM   3849  OE1 GLU A 485     -48.799   2.245 -27.192  1.00  0.37           O  
ATOM   3850  OE2 GLU A 485     -47.296   2.721 -25.659  1.00  0.34           O  
ATOM   3851  N   LEU A 486     -53.240  -1.750 -24.441  1.00  0.39           N  
ATOM   3852  CA  LEU A 486     -53.612  -1.857 -23.035  1.00  0.40           C  
ATOM   3853  C   LEU A 486     -54.873  -1.050 -22.744  1.00  0.39           C  
ATOM   3854  CB  LEU A 486     -52.467  -1.379 -22.139  1.00  0.35           C  
ATOM   3855  O   LEU A 486     -54.879   0.174 -22.892  1.00  0.37           O  
ATOM   3856  CG  LEU A 486     -51.887  -2.411 -21.170  1.00  0.36           C  
ATOM   3857  CD1 LEU A 486     -50.388  -2.571 -21.401  1.00  0.33           C  
ATOM   3858  CD2 LEU A 486     -52.172  -2.010 -19.727  1.00  0.35           C  
ATOM   3859  N   ALA A 487     -55.470  -1.174 -23.543  1.00  0.41           N  
ATOM   3860  CA  ALA A 487     -56.419  -0.651 -22.562  1.00  0.40           C  
ATOM   3861  C   ALA A 487     -57.101   0.612 -23.079  1.00  0.41           C  
ATOM   3862  CB  ALA A 487     -55.713  -0.368 -21.238  1.00  0.38           C  
ATOM   3863  O   ALA A 487     -58.206   0.949 -22.648  1.00  0.40           O  
ATOM   3864  N   GLY A 488     -56.497   0.813 -24.441  1.00  0.43           N  
ATOM   3865  CA  GLY A 488     -57.344   1.867 -24.975  1.00  0.40           C  
ATOM   3866  C   GLY A 488     -58.056   1.470 -26.255  1.00  0.43           C  
ATOM   3867  O   GLY A 488     -59.051   2.090 -26.636  1.00  0.41           O  
ATOM   3868  N   ALA A 489     -57.713   0.152 -26.403  1.00  0.35           N  
ATOM   3869  CA  ALA A 489     -58.128  -0.920 -27.305  1.00  0.32           C  
ATOM   3870  C   ALA A 489     -59.497  -1.468 -26.913  1.00  0.35           C  
ATOM   3871  CB  ALA A 489     -57.092  -2.041 -27.312  1.00  0.33           C  
ATOM   3872  O   ALA A 489     -60.145  -2.160 -27.701  1.00  0.33           O  
ATOM   3873  N   SER A 490     -60.223  -0.930 -26.019  1.00  0.35           N  
ATOM   3874  CA  SER A 490     -61.423  -1.253 -25.253  1.00  0.35           C  
ATOM   3875  C   SER A 490     -62.515  -0.212 -25.471  1.00  0.35           C  
ATOM   3876  CB  SER A 490     -61.096  -1.358 -23.763  1.00  0.32           C  
ATOM   3877  O   SER A 490     -63.705  -0.530 -25.410  1.00  0.34           O  
ATOM   3878  OG  SER A 490     -62.138  -0.801 -22.979  1.00  0.44           O  
ATOM   3879  N   THR A 491     -62.673   0.396 -26.757  1.00  0.45           N  
ATOM   3880  CA  THR A 491     -63.902   1.112 -27.078  1.00  0.47           C  
ATOM   3881  C   THR A 491     -63.782   1.815 -28.428  1.00  0.45           C  
ATOM   3882  CB  THR A 491     -64.249   2.144 -25.989  1.00  0.43           C  
ATOM   3883  O   THR A 491     -64.771   1.959 -29.149  1.00  0.43           O  
ATOM   3884  CG2 THR A 491     -65.753   2.385 -25.917  1.00  0.44           C  
ATOM   3885  OG1 THR A 491     -63.792   1.661 -24.719  1.00  0.49           O  
ATOM   3886  N   LEU A 492     -63.475   1.477 -29.948  1.00  0.44           N  
ATOM   3887  CA  LEU A 492     -63.661   1.307 -31.385  1.00  0.46           C  
ATOM   3888  C   LEU A 492     -62.797   0.167 -31.913  1.00  0.44           C  
ATOM   3889  CB  LEU A 492     -63.325   2.604 -32.126  1.00  0.43           C  
ATOM   3890  O   LEU A 492     -63.092  -0.404 -32.966  1.00  0.44           O  
ATOM   3891  CG  LEU A 492     -64.482   3.283 -32.861  1.00  0.43           C  
ATOM   3892  CD1 LEU A 492     -64.511   4.774 -32.539  1.00  0.41           C  
ATOM   3893  CD2 LEU A 492     -64.366   3.058 -34.365  1.00  0.41           C  
ATOM   3894  N   LEU A 493     -61.803  -0.622 -31.047  1.00  0.39           N  
ATOM   3895  CA  LEU A 493     -61.600  -2.065 -30.993  1.00  0.38           C  
ATOM   3896  C   LEU A 493     -62.627  -2.724 -30.078  1.00  0.39           C  
ATOM   3897  CB  LEU A 493     -60.185  -2.390 -30.508  1.00  0.36           C  
ATOM   3898  O   LEU A 493     -62.884  -3.925 -30.189  1.00  0.38           O  
ATOM   3899  CG  LEU A 493     -59.111  -2.517 -31.590  1.00  0.36           C  
ATOM   3900  CD1 LEU A 493     -57.734  -2.215 -31.007  1.00  0.33           C  
ATOM   3901  CD2 LEU A 493     -59.139  -3.909 -32.212  1.00  0.34           C  
ATOM   3902  N   ALA A 494     -63.341  -2.158 -29.331  1.00  0.41           N  
ATOM   3903  CA  ALA A 494     -64.678  -2.307 -28.762  1.00  0.38           C  
ATOM   3904  C   ALA A 494     -65.750  -1.898 -29.768  1.00  0.41           C  
ATOM   3905  CB  ALA A 494     -64.808  -1.482 -27.485  1.00  0.38           C  
ATOM   3906  O   ALA A 494     -66.884  -2.378 -29.706  1.00  0.40           O  
ATOM   3907  N   GLN A 495     -65.379  -1.535 -31.087  1.00  0.42           N  
ATOM   3908  CA  GLN A 495     -66.347  -1.313 -32.156  1.00  0.42           C  
ATOM   3909  C   GLN A 495     -65.828  -1.848 -33.487  1.00  0.41           C  
ATOM   3910  CB  GLN A 495     -66.678   0.175 -32.281  1.00  0.40           C  
ATOM   3911  O   GLN A 495     -66.604  -2.344 -34.307  1.00  0.40           O  
ATOM   3912  CG  GLN A 495     -67.833   0.625 -31.397  1.00  0.41           C  
ATOM   3913  CD  GLN A 495     -68.131   2.107 -31.528  1.00  0.45           C  
ATOM   3914  NE2 GLN A 495     -69.215   2.552 -30.902  1.00  0.39           N  
ATOM   3915  OE1 GLN A 495     -67.392   2.846 -32.186  1.00  0.50           O  
ATOM   3916  N   GLU A 496     -64.556  -2.626 -33.743  1.00  0.42           N  
ATOM   3917  CA  GLU A 496     -64.124  -3.773 -34.536  1.00  0.43           C  
ATOM   3918  C   GLU A 496     -63.701  -4.935 -33.642  1.00  0.42           C  
ATOM   3919  CB  GLU A 496     -62.975  -3.381 -35.467  1.00  0.41           C  
ATOM   3920  O   GLU A 496     -63.876  -6.100 -34.004  1.00  0.41           O  
ATOM   3921  CG  GLU A 496     -63.385  -3.240 -36.926  1.00  0.42           C  
ATOM   3922  CD  GLU A 496     -62.289  -2.658 -37.804  1.00  0.44           C  
ATOM   3923  OE1 GLU A 496     -61.270  -2.174 -37.262  1.00  0.48           O  
ATOM   3924  OE2 GLU A 496     -62.452  -2.686 -39.045  1.00  0.44           O  
ATOM   3925  N   ALA A 497     -63.464  -4.931 -32.092  1.00  0.40           N  
ATOM   3926  CA  ALA A 497     -63.759  -5.889 -31.030  1.00  0.36           C  
ATOM   3927  C   ALA A 497     -65.211  -5.773 -30.575  1.00  0.39           C  
ATOM   3928  CB  ALA A 497     -62.816  -5.680 -29.848  1.00  0.37           C  
ATOM   3929  O   ALA A 497     -65.781  -6.732 -30.048  1.00  0.38           O  
ATOM   3930  N   LYS A 498     -66.047  -4.747 -30.857  1.00  0.43           N  
ATOM   3931  CA  LYS A 498     -67.493  -4.555 -30.914  1.00  0.39           C  
ATOM   3932  C   LYS A 498     -68.016  -4.733 -32.336  1.00  0.42           C  
ATOM   3933  CB  LYS A 498     -67.873  -3.172 -30.385  1.00  0.39           C  
ATOM   3934  O   LYS A 498     -69.190  -5.051 -32.537  1.00  0.40           O  
ATOM   3935  CG  LYS A 498     -69.158  -3.152 -29.570  1.00  0.38           C  
ATOM   3936  CD  LYS A 498     -69.194  -1.968 -28.612  1.00  0.42           C  
ATOM   3937  CE  LYS A 498     -70.465  -1.965 -27.773  1.00  0.34           C  
ATOM   3938  NZ  LYS A 498     -70.518  -0.791 -26.851  1.00  0.32           N  
ATOM   3939  N   ARG A 499     -66.931  -5.029 -33.387  1.00  0.44           N  
ATOM   3940  CA  ARG A 499     -67.348  -5.502 -34.703  1.00  0.44           C  
ATOM   3941  C   ARG A 499     -66.710  -6.849 -35.028  1.00  0.43           C  
ATOM   3942  CB  ARG A 499     -66.988  -4.478 -35.782  1.00  0.40           C  
ATOM   3943  O   ARG A 499     -67.319  -7.684 -35.700  1.00  0.41           O  
ATOM   3944  CG  ARG A 499     -67.936  -4.477 -36.971  1.00  0.40           C  
ATOM   3945  CD  ARG A 499     -67.541  -3.432 -38.005  1.00  0.43           C  
ATOM   3946  NE  ARG A 499     -67.428  -4.012 -39.341  1.00  0.42           N  
ATOM   3947  NH1 ARG A 499     -67.003  -2.004 -40.401  1.00  0.31           N  
ATOM   3948  NH2 ARG A 499     -67.094  -3.949 -41.612  1.00  0.25           N  
ATOM   3949  CZ  ARG A 499     -67.175  -3.320 -40.448  1.00  0.35           C  
ATOM   3950  N   ILE A 500     -65.744  -7.260 -33.948  1.00  0.39           N  
ATOM   3951  CA  ILE A 500     -65.291  -8.640 -33.802  1.00  0.35           C  
ATOM   3952  C   ILE A 500     -65.666  -9.162 -32.417  1.00  0.39           C  
ATOM   3953  CB  ILE A 500     -63.767  -8.761 -34.026  1.00  0.36           C  
ATOM   3954  O   ILE A 500     -65.945 -10.352 -32.250  1.00  0.37           O  
ATOM   3955  CG1 ILE A 500     -63.414  -8.431 -35.481  1.00  0.40           C  
ATOM   3956  CG2 ILE A 500     -63.276 -10.161 -33.647  1.00  0.39           C  
ATOM   3957  CD1 ILE A 500     -61.918  -8.319 -35.744  1.00  0.31           C  
ATOM   3958  N   GLU A 501     -66.224  -8.410 -31.555  1.00  0.40           N  
ATOM   3959  CA  GLU A 501     -66.980  -8.778 -30.362  1.00  0.37           C  
ATOM   3960  C   GLU A 501     -68.412  -8.256 -30.434  1.00  0.40           C  
ATOM   3961  CB  GLU A 501     -66.290  -8.248 -29.103  1.00  0.37           C  
ATOM   3962  O   GLU A 501     -69.312  -8.806 -29.796  1.00  0.38           O  
ATOM   3963  CG  GLU A 501     -66.242  -9.251 -27.959  1.00  0.37           C  
ATOM   3964  CD  GLU A 501     -65.497  -8.734 -26.739  1.00  0.43           C  
ATOM   3965  OE1 GLU A 501     -65.017  -7.578 -26.765  1.00  0.43           O  
ATOM   3966  OE2 GLU A 501     -65.391  -9.492 -25.749  1.00  0.35           O  
ATOM   3967  N   LEU A 502     -68.862  -7.392 -31.413  1.00  0.45           N  
ATOM   3968  CA  LEU A 502     -70.183  -7.182 -31.994  1.00  0.42           C  
ATOM   3969  C   LEU A 502     -70.259  -7.772 -33.399  1.00  0.44           C  
ATOM   3970  CB  LEU A 502     -70.520  -5.689 -32.035  1.00  0.42           C  
ATOM   3971  O   LEU A 502     -71.345  -8.097 -33.882  1.00  0.43           O  
ATOM   3972  CG  LEU A 502     -71.124  -5.095 -30.762  1.00  0.41           C  
ATOM   3973  CD1 LEU A 502     -70.873  -3.592 -30.708  1.00  0.36           C  
ATOM   3974  CD2 LEU A 502     -72.617  -5.396 -30.688  1.00  0.37           C  
ATOM   3975  N   ASP A 503     -69.214  -8.627 -33.683  1.00  0.48           N  
ATOM   3976  CA  ASP A 503     -69.251  -9.727 -34.642  1.00  0.47           C  
ATOM   3977  C   ASP A 503     -68.852 -11.045 -33.982  1.00  0.48           C  
ATOM   3978  CB  ASP A 503     -68.332  -9.434 -35.830  1.00  0.44           C  
ATOM   3979  O   ASP A 503     -69.312 -12.113 -34.389  1.00  0.46           O  
ATOM   3980  CG  ASP A 503     -69.083  -9.306 -37.143  1.00  0.43           C  
ATOM   3981  OD1 ASP A 503     -70.330  -9.385 -37.143  1.00  0.49           O  
ATOM   3982  OD2 ASP A 503     -68.421  -9.128 -38.189  1.00  0.49           O  
ATOM   3983  N   SER A 504     -68.456 -10.909 -32.604  1.00  0.38           N  
ATOM   3984  CA  SER A 504     -68.300 -12.068 -31.732  1.00  0.37           C  
ATOM   3985  C   SER A 504     -69.307 -12.039 -30.588  1.00  0.38           C  
ATOM   3986  CB  SER A 504     -66.879 -12.129 -31.170  1.00  0.37           C  
ATOM   3987  O   SER A 504     -69.698 -13.087 -30.070  1.00  0.37           O  
ATOM   3988  OG  SER A 504     -66.000 -11.323 -31.935  1.00  0.46           O  
ATOM   3989  N   VAL A 505     -70.091 -10.867 -30.449  1.00  0.40           N  
ATOM   3990  CA  VAL A 505     -71.320 -10.867 -29.662  1.00  0.36           C  
ATOM   3991  C   VAL A 505     -72.516 -10.590 -30.571  1.00  0.40           C  
ATOM   3992  CB  VAL A 505     -71.265  -9.827 -28.521  1.00  0.37           C  
ATOM   3993  O   VAL A 505     -73.596 -11.151 -30.375  1.00  0.38           O  
ATOM   3994  CG1 VAL A 505     -72.604  -9.756 -27.790  1.00  0.42           C  
ATOM   3995  CG2 VAL A 505     -70.138 -10.163 -27.547  1.00  0.40           C  
ATOM   3996  N   ALA A 506     -72.325 -10.118 -31.965  1.00  0.48           N  
ATOM   3997  CA  ALA A 506     -73.339 -10.151 -33.016  1.00  0.45           C  
ATOM   3998  C   ALA A 506     -73.179 -11.391 -33.892  1.00  0.47           C  
ATOM   3999  CB  ALA A 506     -73.262  -8.887 -33.870  1.00  0.44           C  
ATOM   4000  O   ALA A 506     -74.166 -11.935 -34.393  1.00  0.45           O  
ATOM   4001  N   ARG A 507     -72.030 -12.170 -33.921  1.00  0.43           N  
ATOM   4002  CA  ARG A 507     -71.794 -13.572 -34.246  1.00  0.42           C  
ATOM   4003  C   ARG A 507     -71.908 -14.450 -33.004  1.00  0.43           C  
ATOM   4004  CB  ARG A 507     -70.417 -13.751 -34.889  1.00  0.41           C  
ATOM   4005  O   ARG A 507     -72.296 -15.616 -33.094  1.00  0.41           O  
ATOM   4006  CG  ARG A 507     -70.418 -13.590 -36.401  1.00  0.40           C  
ATOM   4007  CD  ARG A 507     -69.018 -13.727 -36.984  1.00  0.43           C  
ATOM   4008  NE  ARG A 507     -69.018 -13.551 -38.433  1.00  0.41           N  
ATOM   4009  NH1 ARG A 507     -66.809 -14.166 -38.715  1.00  0.30           N  
ATOM   4010  NH2 ARG A 507     -68.079 -13.571 -40.529  1.00  0.25           N  
ATOM   4011  CZ  ARG A 507     -67.969 -13.763 -39.222  1.00  0.33           C  
ATOM   4012  N   LEU A 508     -71.868 -13.817 -31.693  1.00  0.39           N  
ATOM   4013  CA  LEU A 508     -72.248 -14.527 -30.476  1.00  0.37           C  
ATOM   4014  C   LEU A 508     -73.693 -14.220 -30.097  1.00  0.39           C  
ATOM   4015  CB  LEU A 508     -71.315 -14.152 -29.322  1.00  0.37           C  
ATOM   4016  O   LEU A 508     -74.411 -15.096 -29.610  1.00  0.37           O  
ATOM   4017  CG  LEU A 508     -71.057 -15.239 -28.278  1.00  0.37           C  
ATOM   4018  CD1 LEU A 508     -69.747 -15.961 -28.575  1.00  0.32           C  
ATOM   4019  CD2 LEU A 508     -71.038 -14.640 -26.876  1.00  0.34           C  
ATOM   4020  N   GLU A 509     -74.258 -13.146 -30.591  1.00  0.44           N  
ATOM   4021  CA  GLU A 509     -75.700 -12.923 -30.567  1.00  0.42           C  
ATOM   4022  C   GLU A 509     -76.310 -13.102 -31.954  1.00  0.44           C  
ATOM   4023  CB  GLU A 509     -76.020 -11.526 -30.028  1.00  0.42           C  
ATOM   4024  O   GLU A 509     -77.458 -13.532 -32.083  1.00  0.43           O  
ATOM   4025  CG  GLU A 509     -76.240 -11.483 -28.523  1.00  0.41           C  
ATOM   4026  CD  GLU A 509     -77.671 -11.148 -28.135  1.00  0.45           C  
ATOM   4027  OE1 GLU A 509     -78.441 -10.677 -29.003  1.00  0.43           O  
ATOM   4028  OE2 GLU A 509     -78.026 -11.357 -26.954  1.00  0.36           O  
ATOM   4029  N   ALA A 510     -75.479 -13.267 -33.225  1.00  0.46           N  
ATOM   4030  CA  ALA A 510     -75.874 -14.000 -34.424  1.00  0.44           C  
ATOM   4031  C   ALA A 510     -75.550 -15.486 -34.291  1.00  0.45           C  
ATOM   4032  CB  ALA A 510     -75.186 -13.417 -35.656  1.00  0.43           C  
ATOM   4033  O   ALA A 510     -76.250 -16.333 -34.851  1.00  0.43           O  
ATOM   4034  N   PHE A 511     -74.630 -15.858 -33.242  1.00  0.37           N  
ATOM   4035  CA  PHE A 511     -74.328 -17.172 -32.687  1.00  0.34           C  
ATOM   4036  C   PHE A 511     -75.269 -17.504 -31.536  1.00  0.37           C  
ATOM   4037  CB  PHE A 511     -72.873 -17.234 -32.211  1.00  0.35           C  
ATOM   4038  O   PHE A 511     -75.677 -18.656 -31.373  1.00  0.35           O  
ATOM   4039  CG  PHE A 511     -72.351 -18.634 -32.034  1.00  0.34           C  
ATOM   4040  CD1 PHE A 511     -71.828 -19.338 -33.113  1.00  0.31           C  
ATOM   4041  CD2 PHE A 511     -72.384 -19.248 -30.789  1.00  0.32           C  
ATOM   4042  CE1 PHE A 511     -71.345 -20.634 -32.952  1.00  0.33           C  
ATOM   4043  CE2 PHE A 511     -71.902 -20.543 -30.620  1.00  0.38           C  
ATOM   4044  CZ  PHE A 511     -71.384 -21.234 -31.703  1.00  0.29           C  
ATOM   4045  N   LYS A 512     -75.922 -16.591 -31.048  1.00  0.38           N  
ATOM   4046  CA  LYS A 512     -77.018 -16.722 -30.092  1.00  0.36           C  
ATOM   4047  C   LYS A 512     -78.356 -16.381 -30.741  1.00  0.38           C  
ATOM   4048  CB  LYS A 512     -76.781 -15.823 -28.878  1.00  0.36           C  
ATOM   4049  O   LYS A 512     -79.392 -16.938 -30.370  1.00  0.36           O  
ATOM   4050  CG  LYS A 512     -76.236 -16.557 -27.661  1.00  0.36           C  
ATOM   4051  CD  LYS A 512     -76.014 -15.609 -26.490  1.00  0.43           C  
ATOM   4052  CE  LYS A 512     -75.469 -16.343 -25.271  1.00  0.33           C  
ATOM   4053  NZ  LYS A 512     -75.186 -15.408 -24.142  1.00  0.31           N  
ATOM   4054  N   SER A 513     -78.376 -15.803 -31.975  1.00  0.46           N  
ATOM   4055  CA  SER A 513     -79.550 -15.709 -32.837  1.00  0.44           C  
ATOM   4056  C   SER A 513     -79.403 -16.594 -34.070  1.00  0.45           C  
ATOM   4057  CB  SER A 513     -79.786 -14.260 -33.265  1.00  0.42           C  
ATOM   4058  O   SER A 513     -80.397 -17.081 -34.613  1.00  0.44           O  
ATOM   4059  OG  SER A 513     -80.467 -14.206 -34.507  1.00  0.52           O  
ATOM   4060  N   GLN A 514     -78.115 -17.324 -34.204  1.00  0.42           N  
ATOM   4061  CA  GLN A 514     -77.911 -18.597 -34.889  1.00  0.41           C  
ATOM   4062  C   GLN A 514     -78.016 -19.767 -33.915  1.00  0.42           C  
ATOM   4063  CB  GLN A 514     -76.553 -18.618 -35.591  1.00  0.40           C  
ATOM   4064  O   GLN A 514     -78.365 -20.881 -34.311  1.00  0.41           O  
ATOM   4065  CG  GLN A 514     -76.608 -18.179 -37.048  1.00  0.40           C  
ATOM   4066  CD  GLN A 514     -75.249 -18.212 -37.723  1.00  0.43           C  
ATOM   4067  NE2 GLN A 514     -75.227 -17.950 -39.025  1.00  0.34           N  
ATOM   4068  OE1 GLN A 514     -74.227 -18.470 -37.078  1.00  0.44           O  
ATOM   4069  N   THR A 515     -77.958 -19.464 -32.578  1.00  0.35           N  
ATOM   4070  CA  THR A 515     -78.292 -20.352 -31.470  1.00  0.34           C  
ATOM   4071  C   THR A 515     -79.698 -20.066 -30.951  1.00  0.35           C  
ATOM   4072  CB  THR A 515     -77.279 -20.213 -30.318  1.00  0.34           C  
ATOM   4073  O   THR A 515     -80.338 -20.939 -30.361  1.00  0.34           O  
ATOM   4074  CG2 THR A 515     -76.416 -21.464 -30.190  1.00  0.37           C  
ATOM   4075  OG1 THR A 515     -76.432 -19.085 -30.568  1.00  0.41           O  
ATOM   4076  N   THR A 516     -80.597 -19.296 -31.646  1.00  0.43           N  
ATOM   4077  CA  THR A 516     -82.038 -19.213 -31.435  1.00  0.41           C  
ATOM   4078  C   THR A 516     -82.778 -19.160 -32.769  1.00  0.42           C  
ATOM   4079  CB  THR A 516     -82.409 -17.980 -30.590  1.00  0.39           C  
ATOM   4080  O   THR A 516     -83.888 -19.683 -32.890  1.00  0.41           O  
ATOM   4081  CG2 THR A 516     -83.730 -18.191 -29.859  1.00  0.42           C  
ATOM   4082  OG1 THR A 516     -81.375 -17.740 -29.627  1.00  0.48           O  
ATOM   4083  N   SER A 517     -81.878 -19.046 -34.027  1.00  0.46           N  
ATOM   4084  CA  SER A 517     -82.350 -19.422 -35.356  1.00  0.46           C  
ATOM   4085  C   SER A 517     -81.651 -20.682 -35.855  1.00  0.45           C  
ATOM   4086  CB  SER A 517     -82.128 -18.279 -36.347  1.00  0.43           C  
ATOM   4087  O   SER A 517     -82.246 -21.483 -36.579  1.00  0.44           O  
ATOM   4088  OG  SER A 517     -83.202 -17.355 -36.298  1.00  0.53           O  
ATOM   4089  N   ALA A 518     -80.621 -21.122 -35.167  1.00  0.39           N  
ATOM   4090  CA  ALA A 518     -80.132 -22.469 -34.881  1.00  0.38           C  
ATOM   4091  C   ALA A 518     -80.954 -23.128 -33.778  1.00  0.40           C  
ATOM   4092  CB  ALA A 518     -78.657 -22.426 -34.488  1.00  0.38           C  
ATOM   4093  O   ALA A 518     -80.976 -24.356 -33.661  1.00  0.38           O  
ATOM   4094  N   GLN A 519     -81.663 -22.581 -33.071  1.00  0.37           N  
ATOM   4095  CA  GLN A 519     -82.561 -23.131 -32.061  1.00  0.36           C  
ATOM   4096  C   GLN A 519     -84.018 -23.015 -32.499  1.00  0.37           C  
ATOM   4097  CB  GLN A 519     -82.358 -22.425 -30.720  1.00  0.35           C  
ATOM   4098  O   GLN A 519     -84.842 -23.869 -32.164  1.00  0.35           O  
ATOM   4099  CG  GLN A 519     -81.628 -23.269 -29.685  1.00  0.36           C  
ATOM   4100  CD  GLN A 519     -81.339 -22.509 -28.404  1.00  0.43           C  
ATOM   4101  NE2 GLN A 519     -80.948 -23.232 -27.360  1.00  0.33           N  
ATOM   4102  OE1 GLN A 519     -81.466 -21.281 -28.354  1.00  0.43           O  
ATOM   4103  N   THR A 520     -84.318 -22.517 -33.630  1.00  0.48           N  
ATOM   4104  CA  THR A 520     -85.634 -22.578 -34.257  1.00  0.46           C  
ATOM   4105  C   THR A 520     -85.509 -22.876 -35.748  1.00  0.47           C  
ATOM   4106  CB  THR A 520     -86.409 -21.262 -34.057  1.00  0.44           C  
ATOM   4107  O   THR A 520     -86.360 -23.558 -36.323  1.00  0.46           O  
ATOM   4108  CG2 THR A 520     -87.902 -21.463 -34.290  1.00  0.47           C  
ATOM   4109  OG1 THR A 520     -86.204 -20.792 -32.719  1.00  0.52           O  
ATOM   4110  N   ALA A 521     -84.196 -22.926 -36.304  1.00  0.45           N  
ATOM   4111  CA  ALA A 521     -83.711 -23.787 -37.380  1.00  0.44           C  
ATOM   4112  C   ALA A 521     -83.178 -25.106 -36.829  1.00  0.45           C  
ATOM   4113  CB  ALA A 521     -82.628 -23.074 -38.185  1.00  0.43           C  
ATOM   4114  O   ALA A 521     -83.199 -26.128 -37.519  1.00  0.43           O  
ATOM   4115  N   LEU A 522     -83.007 -25.162 -35.635  1.00  0.38           N  
ATOM   4116  CA  LEU A 522     -82.680 -26.276 -34.753  1.00  0.36           C  
ATOM   4117  C   LEU A 522     -83.914 -26.743 -33.987  1.00  0.38           C  
ATOM   4118  CB  LEU A 522     -81.576 -25.876 -33.770  1.00  0.36           C  
ATOM   4119  O   LEU A 522     -84.010 -27.914 -33.612  1.00  0.37           O  
ATOM   4120  CG  LEU A 522     -80.162 -26.351 -34.109  1.00  0.36           C  
ATOM   4121  CD1 LEU A 522     -79.143 -25.271 -33.761  1.00  0.32           C  
ATOM   4122  CD2 LEU A 522     -79.844 -27.650 -33.376  1.00  0.34           C  
ATOM   4123  N   SER A 523     -85.068 -26.076 -33.993  1.00  0.41           N  
ATOM   4124  CA  SER A 523     -86.314 -26.542 -33.392  1.00  0.39           C  
ATOM   4125  C   SER A 523     -87.472 -26.452 -34.381  1.00  0.41           C  
ATOM   4126  CB  SER A 523     -86.640 -25.732 -32.137  1.00  0.38           C  
ATOM   4127  O   SER A 523     -88.410 -27.250 -34.319  1.00  0.40           O  
ATOM   4128  OG  SER A 523     -87.476 -26.471 -31.264  1.00  0.51           O  
ATOM   4129  N   GLY A 524     -87.254 -26.193 -35.831  1.00  0.45           N  
ATOM   4130  CA  GLY A 524     -88.005 -26.438 -37.052  1.00  0.42           C  
ATOM   4131  C   GLY A 524     -87.187 -27.127 -38.128  1.00  0.44           C  
ATOM   4132  O   GLY A 524     -87.689 -28.007 -38.829  1.00  0.42           O  
ATOM   4133  N   ASP A 525     -85.641 -27.086 -37.909  1.00  0.42           N  
ATOM   4134  CA  ASP A 525     -84.518 -27.965 -38.222  1.00  0.41           C  
ATOM   4135  C   ASP A 525     -84.352 -29.045 -37.155  1.00  0.42           C  
ATOM   4136  CB  ASP A 525     -83.226 -27.157 -38.358  1.00  0.40           C  
ATOM   4137  O   ASP A 525     -83.789 -30.108 -37.424  1.00  0.41           O  
ATOM   4138  CG  ASP A 525     -83.028 -26.584 -39.751  1.00  0.40           C  
ATOM   4139  OD1 ASP A 525     -83.656 -27.082 -40.710  1.00  0.45           O  
ATOM   4140  OD2 ASP A 525     -82.236 -25.627 -39.891  1.00  0.47           O  
ATOM   4141  N   LEU A 526     -84.757 -29.014 -35.995  1.00  0.41           N  
ATOM   4142  CA  LEU A 526     -84.921 -29.977 -34.912  1.00  0.39           C  
ATOM   4143  C   LEU A 526     -86.247 -30.719 -35.040  1.00  0.41           C  
ATOM   4144  CB  LEU A 526     -84.846 -29.273 -33.554  1.00  0.38           C  
ATOM   4145  O   LEU A 526     -86.331 -31.907 -34.721  1.00  0.39           O  
ATOM   4146  CG  LEU A 526     -83.827 -29.829 -32.558  1.00  0.38           C  
ATOM   4147  CD1 LEU A 526     -82.819 -28.751 -32.174  1.00  0.33           C  
ATOM   4148  CD2 LEU A 526     -84.532 -30.374 -31.320  1.00  0.35           C  
ATOM   4149  N   ASP A 527     -87.060 -30.326 -35.795  1.00  0.48           N  
ATOM   4150  CA  ASP A 527     -88.302 -31.045 -36.065  1.00  0.48           C  
ATOM   4151  C   ASP A 527     -88.470 -31.310 -37.559  1.00  0.48           C  
ATOM   4152  CB  ASP A 527     -89.503 -30.261 -35.531  1.00  0.45           C  
ATOM   4153  O   ASP A 527     -88.972 -32.364 -37.956  1.00  0.46           O  
ATOM   4154  CG  ASP A 527     -89.739 -30.476 -34.047  1.00  0.45           C  
ATOM   4155  OD1 ASP A 527     -89.231 -31.471 -33.486  1.00  0.50           O  
ATOM   4156  OD2 ASP A 527     -90.443 -29.645 -33.433  1.00  0.53           O  
ATOM   4157  N   VAL A 528     -87.431 -30.686 -38.503  1.00  0.44           N  
ATOM   4158  CA  VAL A 528     -87.008 -31.080 -39.843  1.00  0.42           C  
ATOM   4159  C   VAL A 528     -85.661 -31.796 -39.770  1.00  0.43           C  
ATOM   4160  CB  VAL A 528     -86.914 -29.862 -40.789  1.00  0.42           C  
ATOM   4161  O   VAL A 528     -85.423 -32.760 -40.502  1.00  0.42           O  
ATOM   4162  CG1 VAL A 528     -86.324 -30.271 -42.138  1.00  0.44           C  
ATOM   4163  CG2 VAL A 528     -88.289 -29.224 -40.975  1.00  0.43           C  
ATOM   4164  N   LEU A 529     -84.916 -31.773 -38.697  1.00  0.40           N  
ATOM   4165  CA  LEU A 529     -83.830 -32.500 -38.048  1.00  0.39           C  
ATOM   4166  C   LEU A 529     -84.377 -33.564 -37.103  1.00  0.40           C  
ATOM   4167  CB  LEU A 529     -82.924 -31.535 -37.280  1.00  0.39           C  
ATOM   4168  O   LEU A 529     -83.731 -34.590 -36.876  1.00  0.39           O  
ATOM   4169  CG  LEU A 529     -81.419 -31.699 -37.498  1.00  0.39           C  
ATOM   4170  CD1 LEU A 529     -80.859 -30.496 -38.250  1.00  0.36           C  
ATOM   4171  CD2 LEU A 529     -80.702 -31.884 -36.165  1.00  0.37           C  
ATOM   4172  N   LYS A 530     -85.381 -33.603 -36.590  1.00  0.41           N  
ATOM   4173  CA  LYS A 530     -86.111 -34.644 -35.872  1.00  0.40           C  
ATOM   4174  C   LYS A 530     -87.054 -35.398 -36.806  1.00  0.41           C  
ATOM   4175  CB  LYS A 530     -86.899 -34.041 -34.707  1.00  0.40           C  
ATOM   4176  O   LYS A 530     -87.258 -36.603 -36.650  1.00  0.40           O  
ATOM   4177  CG  LYS A 530     -86.147 -34.045 -33.384  1.00  0.40           C  
ATOM   4178  CD  LYS A 530     -86.970 -33.410 -32.271  1.00  0.46           C  
ATOM   4179  CE  LYS A 530     -86.209 -33.389 -30.953  1.00  0.37           C  
ATOM   4180  NZ  LYS A 530     -86.950 -32.637 -29.897  1.00  0.35           N  
ATOM   4181  N   GLN A 531     -87.420 -35.070 -37.997  1.00  0.47           N  
ATOM   4182  CA  GLN A 531     -88.067 -35.727 -39.128  1.00  0.47           C  
ATOM   4183  C   GLN A 531     -87.142 -35.770 -40.342  1.00  0.47           C  
ATOM   4184  CB  GLN A 531     -89.373 -35.017 -39.488  1.00  0.45           C  
ATOM   4185  O   GLN A 531     -87.145 -36.744 -41.097  1.00  0.46           O  
ATOM   4186  CG  GLN A 531     -90.620 -35.730 -38.983  1.00  0.44           C  
ATOM   4187  CD  GLN A 531     -91.899 -34.995 -39.337  1.00  0.46           C  
ATOM   4188  NE2 GLN A 531     -93.034 -35.547 -38.920  1.00  0.36           N  
ATOM   4189  OE1 GLN A 531     -91.868 -33.940 -39.978  1.00  0.47           O  
ATOM   4190  N   THR A 532     -85.905 -34.860 -40.268  1.00  0.43           N  
ATOM   4191  CA  THR A 532     -84.610 -34.958 -40.931  1.00  0.40           C  
ATOM   4192  C   THR A 532     -83.624 -35.749 -40.076  1.00  0.42           C  
ATOM   4193  CB  THR A 532     -84.029 -33.564 -41.232  1.00  0.40           C  
ATOM   4194  O   THR A 532     -82.754 -36.444 -40.605  1.00  0.41           O  
ATOM   4195  CG2 THR A 532     -82.823 -33.660 -42.161  1.00  0.42           C  
ATOM   4196  OG1 THR A 532     -85.036 -32.758 -41.857  1.00  0.48           O  
ATOM   4197  N   ILE A 533     -83.780 -35.971 -38.742  1.00  0.39           N  
ATOM   4198  CA  ILE A 533     -83.109 -36.845 -37.786  1.00  0.37           C  
ATOM   4199  C   ILE A 533     -83.890 -38.148 -37.641  1.00  0.39           C  
ATOM   4200  CB  ILE A 533     -82.949 -36.160 -36.410  1.00  0.36           C  
ATOM   4201  O   ILE A 533     -83.303 -39.232 -37.612  1.00  0.36           O  
ATOM   4202  CG1 ILE A 533     -81.954 -34.997 -36.505  1.00  0.35           C  
ATOM   4203  CG2 ILE A 533     -82.508 -37.173 -35.350  1.00  0.35           C  
ATOM   4204  CD1 ILE A 533     -81.883 -34.140 -35.249  1.00  0.29           C  
ATOM   4205  N   ALA A 534     -84.905 -38.392 -37.903  1.00  0.45           N  
ATOM   4206  CA  ALA A 534     -85.715 -39.603 -37.802  1.00  0.45           C  
ATOM   4207  C   ALA A 534     -86.262 -40.012 -39.167  1.00  0.45           C  
ATOM   4208  CB  ALA A 534     -86.861 -39.396 -36.815  1.00  0.42           C  
ATOM   4209  O   ALA A 534     -86.342 -41.203 -39.479  1.00  0.43           O  
ATOM   4210  N   ASN A 535     -86.363 -39.412 -40.335  1.00  0.49           N  
ATOM   4211  CA  ASN A 535     -86.863 -39.778 -41.656  1.00  0.48           C  
ATOM   4212  C   ASN A 535     -86.057 -39.108 -42.765  1.00  0.49           C  
ATOM   4213  CB  ASN A 535     -88.345 -39.421 -41.787  1.00  0.44           C  
ATOM   4214  O   ASN A 535     -85.920 -39.660 -43.858  1.00  0.46           O  
ATOM   4215  CG  ASN A 535     -89.245 -40.376 -41.028  1.00  0.42           C  
ATOM   4216  ND2 ASN A 535     -90.471 -39.945 -40.754  1.00  0.43           N  
ATOM   4217  OD1 ASN A 535     -88.842 -41.492 -40.691  1.00  0.47           O  
ATOM   4218  N   ASP A 536     -84.867 -38.285 -42.356  1.00  0.50           N  
ATOM   4219  CA  ASP A 536     -83.808 -37.733 -43.195  1.00  0.49           C  
ATOM   4220  C   ASP A 536     -82.493 -37.634 -42.425  1.00  0.49           C  
ATOM   4221  CB  ASP A 536     -84.209 -36.357 -43.731  1.00  0.46           C  
ATOM   4222  O   ASP A 536     -81.417 -37.603 -43.025  1.00  0.47           O  
ATOM   4223  CG  ASP A 536     -84.957 -36.429 -45.051  1.00  0.44           C  
ATOM   4224  OD1 ASP A 536     -84.944 -37.496 -45.701  1.00  0.48           O  
ATOM   4225  OD2 ASP A 536     -85.562 -35.409 -45.445  1.00  0.51           O  
ATOM   4226  N   ILE A 537     -82.254 -37.801 -40.935  1.00  0.40           N  
ATOM   4227  CA  ILE A 537     -81.091 -37.918 -40.062  1.00  0.39           C  
ATOM   4228  C   ILE A 537     -81.087 -39.288 -39.388  1.00  0.40           C  
ATOM   4229  CB  ILE A 537     -81.067 -36.797 -38.999  1.00  0.37           C  
ATOM   4230  O   ILE A 537     -80.030 -39.900 -39.217  1.00  0.37           O  
ATOM   4231  CG1 ILE A 537     -80.874 -35.431 -39.668  1.00  0.35           C  
ATOM   4232  CG2 ILE A 537     -79.971 -37.059 -37.963  1.00  0.35           C  
ATOM   4233  CD1 ILE A 537     -80.976 -34.253 -38.709  1.00  0.31           C  
ATOM   4234  N   ARG A 538     -82.105 -39.733 -39.082  1.00  0.42           N  
ATOM   4235  CA  ARG A 538     -82.242 -41.083 -38.545  1.00  0.45           C  
ATOM   4236  C   ARG A 538     -82.187 -42.123 -39.659  1.00  0.42           C  
ATOM   4237  CB  ARG A 538     -83.549 -41.221 -37.763  1.00  0.40           C  
ATOM   4238  O   ARG A 538     -81.549 -43.167 -39.510  1.00  0.40           O  
ATOM   4239  CG  ARG A 538     -83.370 -41.188 -36.253  1.00  0.41           C  
ATOM   4240  CD  ARG A 538     -84.678 -41.463 -35.524  1.00  0.48           C  
ATOM   4241  NE  ARG A 538     -84.565 -41.191 -34.094  1.00  0.43           N  
ATOM   4242  NH1 ARG A 538     -86.757 -41.734 -33.607  1.00  0.30           N  
ATOM   4243  NH2 ARG A 538     -85.343 -41.052 -31.937  1.00  0.25           N  
ATOM   4244  CZ  ARG A 538     -85.556 -41.326 -33.216  1.00  0.33           C  
ATOM   4245  N   PRO A 539     -82.691 -42.171 -40.966  1.00  0.47           N  
ATOM   4246  CA  PRO A 539     -82.211 -43.084 -42.006  1.00  0.49           C  
ATOM   4247  C   PRO A 539     -81.064 -42.496 -42.825  1.00  0.46           C  
ATOM   4248  CB  PRO A 539     -83.448 -43.305 -42.880  1.00  0.44           C  
ATOM   4249  O   PRO A 539     -80.231 -43.239 -43.350  1.00  0.44           O  
ATOM   4250  CG  PRO A 539     -84.558 -42.619 -42.151  1.00  0.44           C  
ATOM   4251  CD  PRO A 539     -83.963 -41.773 -41.062  1.00  0.48           C  
ATOM   4252  N   LYS A 540     -80.774 -41.110 -42.532  1.00  0.44           N  
ATOM   4253  CA  LYS A 540     -79.553 -40.432 -42.958  1.00  0.44           C  
ATOM   4254  C   LYS A 540     -78.598 -40.234 -41.785  1.00  0.44           C  
ATOM   4255  CB  LYS A 540     -79.884 -39.083 -43.598  1.00  0.42           C  
ATOM   4256  O   LYS A 540     -77.383 -40.146 -41.975  1.00  0.42           O  
ATOM   4257  CG  LYS A 540     -80.306 -39.178 -45.057  1.00  0.42           C  
ATOM   4258  CD  LYS A 540     -80.597 -37.803 -45.645  1.00  0.45           C  
ATOM   4259  CE  LYS A 540     -81.030 -37.898 -47.102  1.00  0.40           C  
ATOM   4260  NZ  LYS A 540     -81.437 -36.568 -47.646  1.00  0.38           N  
ATOM   4261  N   GLN A 541     -78.911 -40.369 -40.410  1.00  0.36           N  
ATOM   4262  CA  GLN A 541     -78.312 -40.815 -39.157  1.00  0.36           C  
ATOM   4263  C   GLN A 541     -78.430 -42.328 -38.998  1.00  0.36           C  
ATOM   4264  CB  GLN A 541     -78.966 -40.110 -37.968  1.00  0.35           C  
ATOM   4265  O   GLN A 541     -77.516 -42.978 -38.487  1.00  0.35           O  
ATOM   4266  CG  GLN A 541     -77.979 -39.666 -36.896  1.00  0.35           C  
ATOM   4267  CD  GLN A 541     -78.638 -38.876 -35.781  1.00  0.43           C  
ATOM   4268  NE2 GLN A 541     -77.923 -38.703 -34.675  1.00  0.34           N  
ATOM   4269  OE1 GLN A 541     -79.780 -38.425 -35.914  1.00  0.44           O  
ATOM   4270  N   ALA A 542     -79.426 -42.998 -39.442  1.00  0.44           N  
ATOM   4271  CA  ALA A 542     -79.391 -44.446 -39.629  1.00  0.44           C  
ATOM   4272  C   ALA A 542     -78.789 -44.811 -40.983  1.00  0.44           C  
ATOM   4273  CB  ALA A 542     -80.794 -45.034 -39.499  1.00  0.42           C  
ATOM   4274  O   ALA A 542     -78.100 -45.825 -41.110  1.00  0.41           O  
ATOM   4275  N   GLN A 543     -78.677 -43.761 -41.962  1.00  0.44           N  
ATOM   4276  CA  GLN A 543     -77.823 -43.801 -43.144  1.00  0.47           C  
ATOM   4277  C   GLN A 543     -76.568 -42.956 -42.945  1.00  0.44           C  
ATOM   4278  CB  GLN A 543     -78.589 -43.321 -44.378  1.00  0.43           C  
ATOM   4279  O   GLN A 543     -75.498 -43.293 -43.457  1.00  0.43           O  
ATOM   4280  CG  GLN A 543     -78.587 -44.317 -45.530  1.00  0.43           C  
ATOM   4281  CD  GLN A 543     -79.427 -43.856 -46.706  1.00  0.49           C  
ATOM   4282  NE2 GLN A 543     -79.415 -44.632 -47.784  1.00  0.38           N  
ATOM   4283  OE1 GLN A 543     -80.082 -42.810 -46.646  1.00  0.49           O  
ATOM   4284  N   ALA A 544     -76.359 -42.167 -41.975  1.00  0.36           N  
ATOM   4285  CA  ALA A 544     -75.211 -41.512 -41.354  1.00  0.33           C  
ATOM   4286  C   ALA A 544     -74.782 -42.243 -40.085  1.00  0.35           C  
ATOM   4287  CB  ALA A 544     -75.536 -40.054 -41.039  1.00  0.34           C  
ATOM   4288  O   ALA A 544     -73.593 -42.288 -39.759  1.00  0.34           O  
ATOM   4289  N   GLU A 545     -75.556 -42.879 -39.380  1.00  0.39           N  
ATOM   4290  CA  GLU A 545     -75.308 -43.906 -38.372  1.00  0.38           C  
ATOM   4291  C   GLU A 545     -75.167 -45.284 -39.012  1.00  0.39           C  
ATOM   4292  CB  GLU A 545     -76.432 -43.921 -37.333  1.00  0.37           C  
ATOM   4293  O   GLU A 545     -74.376 -46.110 -38.552  1.00  0.37           O  
ATOM   4294  CG  GLU A 545     -76.249 -42.906 -36.214  1.00  0.36           C  
ATOM   4295  CD  GLU A 545     -77.418 -42.867 -35.242  1.00  0.42           C  
ATOM   4296  OE1 GLU A 545     -78.392 -43.629 -35.434  1.00  0.44           O  
ATOM   4297  OE2 GLU A 545     -77.359 -42.066 -34.282  1.00  0.39           O  
ATOM   4298  N   ALA A 546     -75.756 -45.684 -40.211  1.00  0.46           N  
ATOM   4299  CA  ALA A 546     -75.391 -46.750 -41.140  1.00  0.47           C  
ATOM   4300  C   ALA A 546     -74.357 -46.265 -42.152  1.00  0.46           C  
ATOM   4301  CB  ALA A 546     -76.631 -47.276 -41.860  1.00  0.44           C  
ATOM   4302  O   ALA A 546     -73.496 -47.034 -42.586  1.00  0.44           O  
ATOM   4303  N   GLU A 547     -74.032 -44.832 -42.323  1.00  0.40           N  
ATOM   4304  CA  GLU A 547     -72.867 -44.207 -42.942  1.00  0.42           C  
ATOM   4305  C   GLU A 547     -71.899 -43.677 -41.889  1.00  0.40           C  
ATOM   4306  CB  GLU A 547     -73.298 -43.074 -43.877  1.00  0.39           C  
ATOM   4307  O   GLU A 547     -70.687 -43.640 -42.114  1.00  0.39           O  
ATOM   4308  CG  GLU A 547     -72.930 -43.306 -45.335  1.00  0.40           C  
ATOM   4309  CD  GLU A 547     -73.914 -42.679 -46.310  1.00  0.48           C  
ATOM   4310  OE1 GLU A 547     -74.864 -42.000 -45.860  1.00  0.48           O  
ATOM   4311  OE2 GLU A 547     -73.733 -42.869 -47.534  1.00  0.44           O  
ATOM   4312  N   ILE A 548     -72.314 -43.642 -40.581  1.00  0.38           N  
ATOM   4313  CA  ILE A 548     -71.529 -43.488 -39.361  1.00  0.36           C  
ATOM   4314  C   ILE A 548     -71.281 -44.856 -38.731  1.00  0.37           C  
ATOM   4315  CB  ILE A 548     -72.231 -42.552 -38.351  1.00  0.35           C  
ATOM   4316  O   ILE A 548     -70.175 -45.141 -38.265  1.00  0.35           O  
ATOM   4317  CG1 ILE A 548     -72.220 -41.108 -38.865  1.00  0.33           C  
ATOM   4318  CG2 ILE A 548     -71.568 -42.648 -36.974  1.00  0.33           C  
ATOM   4319  CD1 ILE A 548     -73.087 -40.155 -38.054  1.00  0.29           C  
ATOM   4320  N   ALA A 549     -72.159 -45.904 -38.821  1.00  0.44           N  
ATOM   4321  CA  ALA A 549     -71.944 -47.347 -38.752  1.00  0.44           C  
ATOM   4322  C   ALA A 549     -71.275 -47.864 -40.022  1.00  0.43           C  
ATOM   4323  CB  ALA A 549     -73.268 -48.071 -38.519  1.00  0.41           C  
ATOM   4324  O   ALA A 549     -70.459 -48.788 -39.969  1.00  0.41           O  
ATOM   4325  N   LYS A 550     -71.309 -46.975 -41.207  1.00  0.42           N  
ATOM   4326  CA  LYS A 550     -70.486 -47.036 -42.412  1.00  0.44           C  
ATOM   4327  C   LYS A 550     -69.311 -46.067 -42.325  1.00  0.42           C  
ATOM   4328  CB  LYS A 550     -71.327 -46.729 -43.652  1.00  0.40           C  
ATOM   4329  O   LYS A 550     -68.240 -46.331 -42.876  1.00  0.39           O  
ATOM   4330  CG  LYS A 550     -71.319 -47.837 -44.695  1.00  0.40           C  
ATOM   4331  CD  LYS A 550     -72.231 -47.506 -45.869  1.00  0.47           C  
ATOM   4332  CE  LYS A 550     -72.270 -48.640 -46.885  1.00  0.36           C  
ATOM   4333  NZ  LYS A 550     -73.160 -48.318 -48.041  1.00  0.35           N  
ATOM   4334  N   GLN A 551     -69.354 -45.234 -41.336  1.00  0.36           N  
ATOM   4335  CA  GLN A 551     -68.249 -44.333 -41.024  1.00  0.36           C  
ATOM   4336  C   GLN A 551     -67.636 -44.665 -39.666  1.00  0.36           C  
ATOM   4337  CB  GLN A 551     -68.719 -42.878 -41.047  1.00  0.34           C  
ATOM   4338  O   GLN A 551     -66.487 -44.311 -39.395  1.00  0.34           O  
ATOM   4339  CG  GLN A 551     -68.874 -42.304 -42.449  1.00  0.34           C  
ATOM   4340  CD  GLN A 551     -68.649 -40.804 -42.497  1.00  0.41           C  
ATOM   4341  NE2 GLN A 551     -68.520 -40.262 -43.703  1.00  0.32           N  
ATOM   4342  OE1 GLN A 551     -68.593 -40.138 -41.459  1.00  0.43           O  
ATOM   4343  N   VAL A 552     -68.421 -45.574 -38.806  1.00  0.35           N  
ATOM   4344  CA  VAL A 552     -67.896 -46.346 -37.684  1.00  0.34           C  
ATOM   4345  C   VAL A 552     -67.480 -47.735 -38.163  1.00  0.35           C  
ATOM   4346  CB  VAL A 552     -68.931 -46.464 -36.543  1.00  0.32           C  
ATOM   4347  O   VAL A 552     -66.472 -48.280 -37.706  1.00  0.31           O  
ATOM   4348  CG1 VAL A 552     -68.431 -47.417 -35.458  1.00  0.30           C  
ATOM   4349  CG2 VAL A 552     -69.233 -45.088 -35.953  1.00  0.31           C  
ATOM   4350  N   GLU A 553     -67.790 -48.140 -39.467  1.00  0.47           N  
ATOM   4351  CA  GLU A 553     -67.309 -49.137 -40.419  1.00  0.47           C  
ATOM   4352  C   GLU A 553     -66.264 -48.543 -41.359  1.00  0.46           C  
ATOM   4353  CB  GLU A 553     -68.474 -49.716 -41.226  1.00  0.43           C  
ATOM   4354  O   GLU A 553     -65.272 -49.198 -41.685  1.00  0.44           O  
ATOM   4355  CG  GLU A 553     -68.254 -51.150 -41.682  1.00  0.42           C  
ATOM   4356  CD  GLU A 553     -69.439 -51.729 -42.439  1.00  0.48           C  
ATOM   4357  OE1 GLU A 553     -70.462 -51.024 -42.594  1.00  0.48           O  
ATOM   4358  OE2 GLU A 553     -69.344 -52.896 -42.879  1.00  0.43           O  
ATOM   4359  N   VAL A 554     -66.297 -47.123 -41.461  1.00  0.38           N  
ATOM   4360  CA  VAL A 554     -65.190 -46.444 -42.126  1.00  0.39           C  
ATOM   4361  C   VAL A 554     -64.197 -45.933 -41.085  1.00  0.38           C  
ATOM   4362  CB  VAL A 554     -65.688 -45.276 -43.006  1.00  0.36           C  
ATOM   4363  O   VAL A 554     -62.984 -45.965 -41.307  1.00  0.36           O  
ATOM   4364  CG1 VAL A 554     -64.509 -44.487 -43.574  1.00  0.35           C  
ATOM   4365  CG2 VAL A 554     -66.577 -45.798 -44.133  1.00  0.35           C  
ATOM   4366  N   LEU A 555     -64.619 -46.029 -39.756  1.00  0.40           N  
ATOM   4367  CA  LEU A 555     -63.715 -45.722 -38.653  1.00  0.41           C  
ATOM   4368  C   LEU A 555     -63.306 -46.993 -37.916  1.00  0.40           C  
ATOM   4369  CB  LEU A 555     -64.373 -44.742 -37.677  1.00  0.38           C  
ATOM   4370  O   LEU A 555     -62.195 -47.078 -37.387  1.00  0.38           O  
ATOM   4371  CG  LEU A 555     -63.441 -43.745 -36.987  1.00  0.37           C  
ATOM   4372  CD1 LEU A 555     -63.460 -42.407 -37.718  1.00  0.34           C  
ATOM   4373  CD2 LEU A 555     -63.836 -43.567 -35.525  1.00  0.36           C  
ATOM   4374  N   SER A 556     -64.251 -48.033 -38.039  1.00  0.39           N  
ATOM   4375  CA  SER A 556     -63.960 -49.404 -37.633  1.00  0.41           C  
ATOM   4376  C   SER A 556     -63.239 -50.167 -38.739  1.00  0.39           C  
ATOM   4377  CB  SER A 556     -65.248 -50.136 -37.254  1.00  0.37           C  
ATOM   4378  O   SER A 556     -62.351 -50.977 -38.465  1.00  0.36           O  
ATOM   4379  OG  SER A 556     -64.968 -51.458 -36.826  1.00  0.41           O  
ATOM   4380  N   ARG A 557     -63.380 -49.600 -40.037  1.00  0.41           N  
ATOM   4381  CA  ARG A 557     -62.550 -49.846 -41.212  1.00  0.40           C  
ATOM   4382  C   ARG A 557     -61.337 -48.922 -41.229  1.00  0.41           C  
ATOM   4383  CB  ARG A 557     -63.366 -49.664 -42.494  1.00  0.38           C  
ATOM   4384  O   ARG A 557     -60.255 -49.316 -41.669  1.00  0.38           O  
ATOM   4385  CG  ARG A 557     -63.685 -50.967 -43.211  1.00  0.38           C  
ATOM   4386  CD  ARG A 557     -64.443 -50.725 -44.509  1.00  0.45           C  
ATOM   4387  NE  ARG A 557     -64.633 -51.962 -45.260  1.00  0.42           N  
ATOM   4388  NH1 ARG A 557     -65.691 -50.955 -47.050  1.00  0.30           N  
ATOM   4389  NH2 ARG A 557     -65.343 -53.221 -47.045  1.00  0.25           N  
ATOM   4390  CZ  ARG A 557     -65.222 -52.043 -46.450  1.00  0.33           C  
ATOM   4391  N   THR A 558     -61.384 -47.714 -40.423  1.00  0.34           N  
ATOM   4392  CA  THR A 558     -60.261 -46.790 -40.309  1.00  0.34           C  
ATOM   4393  C   THR A 558     -59.453 -47.074 -39.046  1.00  0.35           C  
ATOM   4394  CB  THR A 558     -60.740 -45.327 -40.296  1.00  0.32           C  
ATOM   4395  O   THR A 558     -58.229 -46.921 -39.038  1.00  0.32           O  
ATOM   4396  CG2 THR A 558     -59.641 -44.384 -40.775  1.00  0.31           C  
ATOM   4397  OG1 THR A 558     -61.877 -45.195 -41.159  1.00  0.30           O  
ATOM   4398  N   LYS A 559     -60.059 -47.886 -38.174  1.00  0.36           N  
ATOM   4399  CA  LYS A 559     -59.397 -48.441 -36.997  1.00  0.38           C  
ATOM   4400  C   LYS A 559     -59.109 -49.928 -37.178  1.00  0.36           C  
ATOM   4401  CB  LYS A 559     -60.251 -48.221 -35.747  1.00  0.36           C  
ATOM   4402  O   LYS A 559     -58.105 -50.437 -36.675  1.00  0.36           O  
ATOM   4403  CG  LYS A 559     -59.614 -47.302 -34.715  1.00  0.38           C  
ATOM   4404  CD  LYS A 559     -60.503 -47.136 -33.490  1.00  0.46           C  
ATOM   4405  CE  LYS A 559     -59.844 -46.256 -32.436  1.00  0.34           C  
ATOM   4406  NZ  LYS A 559     -60.726 -46.064 -31.245  1.00  0.35           N  
ATOM   4407  N   ASN A 560     -59.880 -50.727 -38.111  1.00  0.43           N  
ATOM   4408  CA  ASN A 560     -59.544 -52.068 -38.576  1.00  0.44           C  
ATOM   4409  C   ASN A 560     -58.821 -52.031 -39.919  1.00  0.43           C  
ATOM   4410  CB  ASN A 560     -60.803 -52.932 -38.675  1.00  0.40           C  
ATOM   4411  O   ASN A 560     -57.933 -52.848 -40.173  1.00  0.40           O  
ATOM   4412  CG  ASN A 560     -61.303 -53.394 -37.320  1.00  0.40           C  
ATOM   4413  ND2 ASN A 560     -62.570 -53.785 -37.257  1.00  0.38           N  
ATOM   4414  OD1 ASN A 560     -60.556 -53.398 -36.338  1.00  0.44           O  
ATOM   4415  N   GLU A 561     -58.867 -50.764 -40.478  1.00  0.42           N  
ATOM   4416  CA  GLU A 561     -58.052 -50.285 -41.590  1.00  0.42           C  
ATOM   4417  C   GLU A 561     -56.771 -49.624 -41.091  1.00  0.42           C  
ATOM   4418  CB  GLU A 561     -58.847 -49.304 -42.456  1.00  0.40           C  
ATOM   4419  O   GLU A 561     -55.730 -49.700 -41.748  1.00  0.41           O  
ATOM   4420  CG  GLU A 561     -59.577 -49.962 -43.618  1.00  0.40           C  
ATOM   4421  CD  GLU A 561     -60.423 -48.989 -44.423  1.00  0.47           C  
ATOM   4422  OE1 GLU A 561     -60.453 -47.785 -44.082  1.00  0.47           O  
ATOM   4423  OE2 GLU A 561     -61.062 -49.434 -45.402  1.00  0.41           O  
ATOM   4424  N   LEU A 562     -56.655 -49.189 -39.707  1.00  0.37           N  
ATOM   4425  CA  LEU A 562     -55.411 -48.866 -39.016  1.00  0.39           C  
ATOM   4426  C   LEU A 562     -54.784 -50.118 -38.413  1.00  0.38           C  
ATOM   4427  CB  LEU A 562     -55.661 -47.827 -37.920  1.00  0.36           C  
ATOM   4428  O   LEU A 562     -53.558 -50.239 -38.358  1.00  0.36           O  
ATOM   4429  CG  LEU A 562     -54.462 -46.967 -37.515  1.00  0.36           C  
ATOM   4430  CD1 LEU A 562     -54.348 -45.753 -38.430  1.00  0.32           C  
ATOM   4431  CD2 LEU A 562     -54.582 -46.536 -36.057  1.00  0.35           C  
ATOM   4432  N   ALA A 563     -55.733 -51.120 -38.226  1.00  0.39           N  
ATOM   4433  CA  ALA A 563     -55.256 -52.433 -37.800  1.00  0.40           C  
ATOM   4434  C   ALA A 563     -55.102 -53.374 -38.991  1.00  0.39           C  
ATOM   4435  CB  ALA A 563     -56.207 -53.036 -36.769  1.00  0.35           C  
ATOM   4436  O   ALA A 563     -54.179 -54.191 -39.029  1.00  0.36           O  
ATOM   4437  N   GLY A 564     -55.912 -52.842 -40.155  1.00  0.43           N  
ATOM   4438  CA  GLY A 564     -55.694 -53.441 -41.462  1.00  0.40           C  
ATOM   4439  C   GLY A 564     -54.652 -52.711 -42.288  1.00  0.43           C  
ATOM   4440  O   GLY A 564     -53.928 -53.329 -43.072  1.00  0.39           O  
ATOM   4441  N   VAL A 565     -54.163 -51.425 -41.573  1.00  0.32           N  
ATOM   4442  CA  VAL A 565     -53.054 -50.627 -42.084  1.00  0.33           C  
ATOM   4443  C   VAL A 565     -51.736 -51.152 -41.519  1.00  0.32           C  
ATOM   4444  CB  VAL A 565     -53.224 -49.131 -41.737  1.00  0.30           C  
ATOM   4445  O   VAL A 565     -50.718 -51.169 -42.215  1.00  0.30           O  
ATOM   4446  CG1 VAL A 565     -52.017 -48.325 -42.213  1.00  0.30           C  
ATOM   4447  CG2 VAL A 565     -54.512 -48.584 -42.352  1.00  0.30           C  
ATOM   4448  N   LYS A 566     -52.169 -51.960 -40.410  1.00  0.34           N  
ATOM   4449  CA  LYS A 566     -51.106 -52.737 -39.778  1.00  0.35           C  
ATOM   4450  C   LYS A 566     -50.936 -54.092 -40.459  1.00  0.35           C  
ATOM   4451  CB  LYS A 566     -51.395 -52.931 -38.289  1.00  0.33           C  
ATOM   4452  O   LYS A 566     -49.821 -54.609 -40.553  1.00  0.33           O  
ATOM   4453  CG  LYS A 566     -50.661 -51.954 -37.383  1.00  0.34           C  
ATOM   4454  CD  LYS A 566     -50.964 -52.218 -35.913  1.00  0.43           C  
ATOM   4455  CE  LYS A 566     -50.186 -51.278 -35.003  1.00  0.32           C  
ATOM   4456  NZ  LYS A 566     -50.478 -51.535 -33.561  1.00  0.34           N  
ATOM   4457  N   SER A 567     -52.123 -54.446 -41.244  1.00  0.40           N  
ATOM   4458  CA  SER A 567     -52.052 -55.728 -41.938  1.00  0.44           C  
ATOM   4459  C   SER A 567     -52.161 -55.545 -43.448  1.00  0.40           C  
ATOM   4460  CB  SER A 567     -53.156 -56.665 -41.449  1.00  0.37           C  
ATOM   4461  O   SER A 567     -51.542 -56.286 -44.215  1.00  0.38           O  
ATOM   4462  OG  SER A 567     -53.302 -57.771 -42.323  1.00  0.44           O  
ATOM   4463  N   ALA A 568     -52.535 -54.176 -43.768  1.00  0.40           N  
ATOM   4464  CA  ALA A 568     -52.474 -53.710 -45.151  1.00  0.39           C  
ATOM   4465  C   ALA A 568     -51.127 -53.061 -45.453  1.00  0.40           C  
ATOM   4466  CB  ALA A 568     -53.609 -52.729 -45.432  1.00  0.38           C  
ATOM   4467  O   ALA A 568     -50.684 -53.042 -46.603  1.00  0.38           O  
ATOM   4468  N   GLN A 569     -50.254 -52.666 -44.276  1.00  0.30           N  
ATOM   4469  CA  GLN A 569     -48.804 -52.515 -44.227  1.00  0.33           C  
ATOM   4470  C   GLN A 569     -48.103 -53.839 -44.519  1.00  0.30           C  
ATOM   4471  CB  GLN A 569     -48.366 -51.980 -42.863  1.00  0.29           C  
ATOM   4472  O   GLN A 569     -47.042 -53.860 -45.146  1.00  0.29           O  
ATOM   4473  CG  GLN A 569     -47.245 -50.952 -42.937  1.00  0.31           C  
ATOM   4474  CD  GLN A 569     -46.964 -50.291 -41.600  1.00  0.40           C  
ATOM   4475  NE2 GLN A 569     -45.853 -49.567 -41.518  1.00  0.31           N  
ATOM   4476  OE1 GLN A 569     -47.740 -50.430 -40.649  1.00  0.45           O  
ATOM   4477  N   ALA A 570     -48.899 -54.915 -44.390  1.00  0.40           N  
ATOM   4478  CA  ALA A 570     -48.283 -56.210 -44.665  1.00  0.41           C  
ATOM   4479  C   ALA A 570     -48.861 -56.835 -45.931  1.00  0.40           C  
ATOM   4480  CB  ALA A 570     -48.470 -57.151 -43.477  1.00  0.36           C  
ATOM   4481  O   ALA A 570     -48.139 -57.474 -46.701  1.00  0.37           O  
ATOM   4482  N   THR A 571     -50.107 -56.257 -46.354  1.00  0.45           N  
ATOM   4483  CA  THR A 571     -50.683 -56.669 -47.629  1.00  0.43           C  
ATOM   4484  C   THR A 571     -50.606 -55.536 -48.648  1.00  0.44           C  
ATOM   4485  CB  THR A 571     -52.147 -57.115 -47.462  1.00  0.40           C  
ATOM   4486  O   THR A 571     -50.431 -55.781 -49.844  1.00  0.41           O  
ATOM   4487  CG2 THR A 571     -52.636 -57.872 -48.693  1.00  0.41           C  
ATOM   4488  OG1 THR A 571     -52.253 -57.970 -46.317  1.00  0.42           O  
ATOM   4489  N   TYR A 572     -50.123 -54.359 -48.054  1.00  0.35           N  
ATOM   4490  CA  TYR A 572     -49.650 -53.198 -48.801  1.00  0.36           C  
ATOM   4491  C   TYR A 572     -48.255 -53.442 -49.363  1.00  0.35           C  
ATOM   4492  CB  TYR A 572     -49.644 -51.952 -47.910  1.00  0.33           C  
ATOM   4493  O   TYR A 572     -47.945 -53.018 -50.478  1.00  0.33           O  
ATOM   4494  CG  TYR A 572     -49.564 -50.656 -48.680  1.00  0.33           C  
ATOM   4495  CD1 TYR A 572     -50.714 -50.050 -49.182  1.00  0.30           C  
ATOM   4496  CD2 TYR A 572     -48.341 -50.036 -48.908  1.00  0.33           C  
ATOM   4497  CE1 TYR A 572     -50.645 -48.857 -49.894  1.00  0.31           C  
ATOM   4498  CE2 TYR A 572     -48.260 -48.843 -49.619  1.00  0.37           C  
ATOM   4499  OH  TYR A 572     -49.342 -47.081 -50.810  1.00  0.18           O  
ATOM   4500  CZ  TYR A 572     -49.416 -48.262 -50.107  1.00  0.29           C  
ATOM   4501  N   GLU A 573     -47.606 -54.261 -48.825  1.00  0.37           N  
ATOM   4502  CA  GLU A 573     -46.323 -54.827 -49.231  1.00  0.40           C  
ATOM   4503  C   GLU A 573     -46.504 -55.877 -50.323  1.00  0.37           C  
ATOM   4504  CB  GLU A 573     -45.600 -55.438 -48.028  1.00  0.34           C  
ATOM   4505  O   GLU A 573     -45.708 -55.948 -51.261  1.00  0.35           O  
ATOM   4506  CG  GLU A 573     -44.496 -54.556 -47.461  1.00  0.35           C  
ATOM   4507  CD  GLU A 573     -43.852 -55.132 -46.210  1.00  0.44           C  
ATOM   4508  OE1 GLU A 573     -44.280 -56.215 -45.750  1.00  0.47           O  
ATOM   4509  OE2 GLU A 573     -42.911 -54.495 -45.686  1.00  0.42           O  
ATOM   4510  N   GLU A 574     -47.806 -56.244 -50.460  1.00  0.47           N  
ATOM   4511  CA  GLU A 574     -47.986 -57.332 -51.417  1.00  0.50           C  
ATOM   4512  C   GLU A 574     -49.003 -56.959 -52.492  1.00  0.46           C  
ATOM   4513  CB  GLU A 574     -48.424 -58.612 -50.700  1.00  0.43           C  
ATOM   4514  O   GLU A 574     -48.813 -57.272 -53.669  1.00  0.44           O  
ATOM   4515  CG  GLU A 574     -47.576 -59.828 -51.041  1.00  0.43           C  
ATOM   4516  CD  GLU A 574     -47.987 -61.079 -50.281  1.00  0.51           C  
ATOM   4517  OE1 GLU A 574     -48.896 -60.997 -49.424  1.00  0.51           O  
ATOM   4518  OE2 GLU A 574     -47.395 -62.150 -50.543  1.00  0.46           O  
ATOM   4519  N   THR A 575     -49.996 -55.798 -52.271  1.00  0.40           N  
ATOM   4520  CA  THR A 575     -50.951 -55.340 -53.274  1.00  0.40           C  
ATOM   4521  C   THR A 575     -50.525 -53.993 -53.851  1.00  0.40           C  
ATOM   4522  CB  THR A 575     -52.369 -55.223 -52.683  1.00  0.37           C  
ATOM   4523  O   THR A 575     -50.686 -53.746 -55.048  1.00  0.37           O  
ATOM   4524  CG2 THR A 575     -53.424 -55.204 -53.784  1.00  0.37           C  
ATOM   4525  OG1 THR A 575     -52.615 -56.340 -51.821  1.00  0.35           O  
ATOM   4526  N   THR A 576     -49.486 -53.246 -53.164  1.00  0.32           N  
ATOM   4527  CA  THR A 576     -48.659 -52.153 -53.663  1.00  0.32           C  
ATOM   4528  C   THR A 576     -47.568 -52.679 -54.590  1.00  0.33           C  
ATOM   4529  CB  THR A 576     -48.016 -51.366 -52.505  1.00  0.30           C  
ATOM   4530  O   THR A 576     -47.185 -52.008 -55.551  1.00  0.31           O  
ATOM   4531  CG2 THR A 576     -47.831 -49.898 -52.875  1.00  0.31           C  
ATOM   4532  OG1 THR A 576     -48.859 -51.453 -51.350  1.00  0.22           O  
ATOM   4533  N   THR A 577     -47.231 -53.973 -54.439  1.00  0.41           N  
ATOM   4534  CA  THR A 577     -46.410 -54.746 -55.364  1.00  0.40           C  
ATOM   4535  C   THR A 577     -47.259 -55.310 -56.499  1.00  0.41           C  
ATOM   4536  CB  THR A 577     -45.685 -55.896 -54.641  1.00  0.36           C  
ATOM   4537  O   THR A 577     -46.842 -55.299 -57.659  1.00  0.37           O  
ATOM   4538  CG2 THR A 577     -44.724 -56.617 -55.580  1.00  0.34           C  
ATOM   4539  OG1 THR A 577     -44.945 -55.366 -53.534  1.00  0.35           O  
ATOM   4540  N   ARG A 578     -48.665 -55.439 -56.339  1.00  0.49           N  
ATOM   4541  CA  ARG A 578     -49.454 -55.977 -57.443  1.00  0.48           C  
ATOM   4542  C   ARG A 578     -50.368 -54.909 -58.033  1.00  0.48           C  
ATOM   4543  CB  ARG A 578     -50.281 -57.177 -56.977  1.00  0.44           C  
ATOM   4544  O   ARG A 578     -50.566 -54.857 -59.249  1.00  0.45           O  
ATOM   4545  CG  ARG A 578     -50.781 -58.058 -58.111  1.00  0.42           C  
ATOM   4546  CD  ARG A 578     -51.564 -59.255 -57.592  1.00  0.49           C  
ATOM   4547  NE  ARG A 578     -52.799 -58.845 -56.930  1.00  0.42           N  
ATOM   4548  NH1 ARG A 578     -53.925 -60.817 -57.354  1.00  0.29           N  
ATOM   4549  NH2 ARG A 578     -54.961 -59.124 -56.207  1.00  0.24           N  
ATOM   4550  CZ  ARG A 578     -53.892 -59.596 -56.832  1.00  0.36           C  
ATOM   4551  N   ARG A 579     -50.531 -53.820 -57.403  1.00  0.40           N  
ATOM   4552  CA  ARG A 579     -51.363 -52.737 -57.917  1.00  0.43           C  
ATOM   4553  C   ARG A 579     -50.512 -51.537 -58.318  1.00  0.40           C  
ATOM   4554  CB  ARG A 579     -52.405 -52.318 -56.878  1.00  0.38           C  
ATOM   4555  O   ARG A 579     -50.878 -50.784 -59.224  1.00  0.39           O  
ATOM   4556  CG  ARG A 579     -53.760 -52.982 -57.061  1.00  0.39           C  
ATOM   4557  CD  ARG A 579     -54.715 -52.637 -55.927  1.00  0.48           C  
ATOM   4558  NE  ARG A 579     -56.059 -53.148 -56.180  1.00  0.41           N  
ATOM   4559  NH1 ARG A 579     -56.908 -52.523 -54.124  1.00  0.29           N  
ATOM   4560  NH2 ARG A 579     -58.252 -53.580 -55.651  1.00  0.24           N  
ATOM   4561  CZ  ARG A 579     -57.070 -53.083 -55.318  1.00  0.32           C  
ATOM   4562  N   LEU A 580     -49.253 -51.578 -58.016  1.00  0.35           N  
ATOM   4563  CA  LEU A 580     -48.084 -50.985 -58.658  1.00  0.38           C  
ATOM   4564  C   LEU A 580     -47.695 -51.767 -59.908  1.00  0.36           C  
ATOM   4565  CB  LEU A 580     -46.904 -50.937 -57.684  1.00  0.33           C  
ATOM   4566  O   LEU A 580     -47.201 -51.188 -60.878  1.00  0.34           O  
ATOM   4567  CG  LEU A 580     -46.555 -49.563 -57.109  1.00  0.34           C  
ATOM   4568  CD1 LEU A 580     -46.189 -49.683 -55.633  1.00  0.31           C  
ATOM   4569  CD2 LEU A 580     -45.415 -48.928 -57.898  1.00  0.33           C  
ATOM   4570  N   SER A 581     -48.247 -52.984 -59.900  1.00  0.42           N  
ATOM   4571  CA  SER A 581     -48.009 -53.722 -61.136  1.00  0.44           C  
ATOM   4572  C   SER A 581     -49.216 -53.648 -62.066  1.00  0.42           C  
ATOM   4573  CB  SER A 581     -47.679 -55.184 -60.832  1.00  0.38           C  
ATOM   4574  O   SER A 581     -49.062 -53.572 -63.286  1.00  0.39           O  
ATOM   4575  OG  SER A 581     -46.849 -55.733 -61.841  1.00  0.44           O  
ATOM   4576  N   GLU A 582     -50.406 -53.071 -61.677  1.00  0.46           N  
ATOM   4577  CA  GLU A 582     -51.578 -52.927 -62.535  1.00  0.47           C  
ATOM   4578  C   GLU A 582     -51.985 -51.463 -62.672  1.00  0.46           C  
ATOM   4579  CB  GLU A 582     -52.748 -53.750 -61.988  1.00  0.41           C  
ATOM   4580  O   GLU A 582     -52.503 -51.052 -63.713  1.00  0.43           O  
ATOM   4581  CG  GLU A 582     -52.797 -55.176 -62.516  1.00  0.41           C  
ATOM   4582  CD  GLU A 582     -53.916 -56.004 -61.904  1.00  0.48           C  
ATOM   4583  OE1 GLU A 582     -54.683 -55.468 -61.072  1.00  0.49           O  
ATOM   4584  OE2 GLU A 582     -54.026 -57.199 -62.258  1.00  0.43           O  
ATOM   4585  N   LEU A 583     -51.373 -50.493 -61.959  1.00  0.35           N  
ATOM   4586  CA  LEU A 583     -51.413 -49.046 -62.137  1.00  0.36           C  
ATOM   4587  C   LEU A 583     -50.184 -48.558 -62.897  1.00  0.35           C  
ATOM   4588  CB  LEU A 583     -51.502 -48.340 -60.781  1.00  0.34           C  
ATOM   4589  O   LEU A 583     -50.252 -47.565 -63.624  1.00  0.34           O  
ATOM   4590  CG  LEU A 583     -52.887 -47.841 -60.367  1.00  0.35           C  
ATOM   4591  CD1 LEU A 583     -53.080 -48.002 -58.863  1.00  0.31           C  
ATOM   4592  CD2 LEU A 583     -53.077 -46.386 -60.782  1.00  0.33           C  
ATOM   4593  N   THR A 584     -49.227 -49.438 -62.949  1.00  0.37           N  
ATOM   4594  CA  THR A 584     -48.188 -49.432 -63.973  1.00  0.37           C  
ATOM   4595  C   THR A 584     -48.714 -50.017 -65.281  1.00  0.37           C  
ATOM   4596  CB  THR A 584     -46.949 -50.224 -63.515  1.00  0.34           C  
ATOM   4597  O   THR A 584     -48.377 -49.532 -66.363  1.00  0.35           O  
ATOM   4598  CG2 THR A 584     -45.789 -50.042 -64.489  1.00  0.32           C  
ATOM   4599  OG1 THR A 584     -46.547 -49.764 -62.219  1.00  0.33           O  
ATOM   4600  N   ASN A 585     -49.983 -50.675 -65.323  1.00  0.47           N  
ATOM   4601  CA  ASN A 585     -50.628 -51.073 -66.570  1.00  0.47           C  
ATOM   4602  C   ASN A 585     -51.924 -50.302 -66.802  1.00  0.46           C  
ATOM   4603  CB  ASN A 585     -50.897 -52.579 -66.579  1.00  0.40           C  
ATOM   4604  O   ASN A 585     -52.289 -50.021 -67.945  1.00  0.42           O  
ATOM   4605  CG  ASN A 585     -49.654 -53.393 -66.879  1.00  0.40           C  
ATOM   4606  ND2 ASN A 585     -49.677 -54.669 -66.511  1.00  0.38           N  
ATOM   4607  OD1 ASN A 585     -48.681 -52.880 -67.438  1.00  0.44           O  
ATOM   4608  N   LEU A 586     -52.194 -49.313 -65.982  1.00  0.47           N  
ATOM   4609  CA  LEU A 586     -53.239 -48.315 -66.180  1.00  0.48           C  
ATOM   4610  C   LEU A 586     -52.645 -46.912 -66.253  1.00  0.47           C  
ATOM   4611  CB  LEU A 586     -54.271 -48.386 -65.051  1.00  0.42           C  
ATOM   4612  O   LEU A 586     -53.210 -46.026 -66.898  1.00  0.44           O  
ATOM   4613  CG  LEU A 586     -55.710 -48.695 -65.467  1.00  0.42           C  
ATOM   4614  CD1 LEU A 586     -56.210 -49.948 -64.755  1.00  0.38           C  
ATOM   4615  CD2 LEU A 586     -56.619 -47.507 -65.170  1.00  0.41           C  
ATOM   4616  N   ALA A 587     -51.208 -46.741 -65.904  1.00  0.37           N  
ATOM   4617  CA  ALA A 587     -50.124 -45.819 -66.233  1.00  0.38           C  
ATOM   4618  C   ALA A 587     -49.739 -45.928 -67.705  1.00  0.38           C  
ATOM   4619  CB  ALA A 587     -48.910 -46.088 -65.347  1.00  0.33           C  
ATOM   4620  O   ALA A 587     -49.217 -44.975 -68.289  1.00  0.35           O  
ATOM   4621  N   ASN A 588     -50.542 -46.836 -68.314  1.00  0.37           N  
ATOM   4622  CA  ASN A 588     -50.577 -46.957 -69.768  1.00  0.41           C  
ATOM   4623  C   ASN A 588     -51.997 -46.814 -70.308  1.00  0.37           C  
ATOM   4624  CB  ASN A 588     -49.973 -48.291 -70.211  1.00  0.34           C  
ATOM   4625  O   ASN A 588     -52.849 -47.670 -70.062  1.00  0.35           O  
ATOM   4626  CG  ASN A 588     -48.459 -48.303 -70.128  1.00  0.34           C  
ATOM   4627  ND2 ASN A 588     -47.881 -49.492 -70.007  1.00  0.26           N  
ATOM   4628  OD1 ASN A 588     -47.815 -47.252 -70.171  1.00  0.38           O  
ATOM   4629  N   GLY A 589     -52.772 -45.786 -69.848  1.00  0.36           N  
ATOM   4630  CA  GLY A 589     -53.829 -45.512 -70.808  1.00  0.39           C  
ATOM   4631  C   GLY A 589     -54.440 -44.133 -70.647  1.00  0.36           C  
ATOM   4632  O   GLY A 589     -54.923 -43.784 -69.567  1.00  0.33           O  
ATOM   4633  N   LYS A 590     -53.207 -43.248 -70.979  1.00  0.33           N  
ATOM   4634  CA  LYS A 590     -53.561 -42.014 -71.675  1.00  0.38           C  
ATOM   4635  C   LYS A 590     -53.978 -40.927 -70.688  1.00  0.34           C  
ATOM   4636  CB  LYS A 590     -54.684 -42.268 -72.681  1.00  0.31           C  
ATOM   4637  O   LYS A 590     -54.863 -41.142 -69.857  1.00  0.32           O  
ATOM   4638  CG  LYS A 590     -54.236 -43.000 -73.937  1.00  0.32           C  
ATOM   4639  CD  LYS A 590     -55.276 -42.897 -75.046  1.00  0.39           C  
ATOM   4640  CE  LYS A 590     -54.822 -43.617 -76.308  1.00  0.29           C  
ATOM   4641  NZ  LYS A 590     -55.823 -43.490 -77.409  1.00  0.22           N  
ATOM   4642  N   ALA A 591     -52.874 -40.210 -70.322  1.00  0.43           N  
ATOM   4643  CA  ALA A 591     -52.834 -38.772 -70.579  1.00  0.48           C  
ATOM   4644  C   ALA A 591     -54.235 -38.221 -70.833  1.00  0.43           C  
ATOM   4645  CB  ALA A 591     -51.924 -38.470 -71.767  1.00  0.40           C  
ATOM   4646  O   ALA A 591     -54.874 -38.569 -71.828  1.00  0.42           O  
ATOM   4647  N   SER A 592     -54.936 -38.200 -69.914  1.00  0.42           N  
ATOM   4648  CA  SER A 592     -55.849 -37.095 -70.188  1.00  0.51           C  
ATOM   4649  C   SER A 592     -56.449 -36.541 -68.899  1.00  0.42           C  
ATOM   4650  CB  SER A 592     -56.967 -37.543 -71.129  1.00  0.38           C  
ATOM   4651  O   SER A 592     -56.975 -37.297 -68.079  1.00  0.41           O  
ATOM   4652  OG  SER A 592     -56.896 -36.847 -72.362  1.00  0.45           O  
ATOM   4653  N   LYS A 593     -55.790 -35.501 -68.673  1.00  0.37           N  
ATOM   4654  CA  LYS A 593     -56.161 -34.193 -68.143  1.00  0.42           C  
ATOM   4655  C   LYS A 593     -57.066 -34.331 -66.922  1.00  0.37           C  
ATOM   4656  CB  LYS A 593     -56.855 -33.355 -69.218  1.00  0.35           C  
ATOM   4657  O   LYS A 593     -57.662 -33.350 -66.470  1.00  0.35           O  
ATOM   4658  CG  LYS A 593     -56.210 -31.998 -69.458  1.00  0.37           C  
ATOM   4659  CD  LYS A 593     -56.918 -31.230 -70.566  1.00  0.47           C  
ATOM   4660  CE  LYS A 593     -56.261 -29.881 -70.821  1.00  0.35           C  
ATOM   4661  NZ  LYS A 593     -56.946 -29.129 -71.915  1.00  0.35           N  
ATOM   4662  N   SER A 594     -57.175 -35.733 -66.341  1.00  0.39           N  
ATOM   4663  CA  SER A 594     -57.577 -36.614 -65.250  1.00  0.40           C  
ATOM   4664  C   SER A 594     -56.370 -37.093 -64.451  1.00  0.39           C  
ATOM   4665  CB  SER A 594     -58.351 -37.818 -65.791  1.00  0.35           C  
ATOM   4666  O   SER A 594     -56.523 -37.717 -63.399  1.00  0.36           O  
ATOM   4667  OG  SER A 594     -57.538 -38.979 -65.790  1.00  0.46           O  
ATOM   4668  N   GLU A 595     -55.047 -36.325 -64.852  1.00  0.41           N  
ATOM   4669  CA  GLU A 595     -53.654 -35.905 -64.733  1.00  0.45           C  
ATOM   4670  C   GLU A 595     -53.513 -34.727 -63.773  1.00  0.41           C  
ATOM   4671  CB  GLU A 595     -53.083 -35.537 -66.105  1.00  0.37           C  
ATOM   4672  O   GLU A 595     -52.456 -34.535 -63.168  1.00  0.38           O  
ATOM   4673  CG  GLU A 595     -52.292 -36.658 -66.763  1.00  0.38           C  
ATOM   4674  CD  GLU A 595     -51.776 -36.296 -68.146  1.00  0.47           C  
ATOM   4675  OE1 GLU A 595     -52.085 -35.187 -68.638  1.00  0.49           O  
ATOM   4676  OE2 GLU A 595     -51.058 -37.129 -68.744  1.00  0.44           O  
ATOM   4677  N   LEU A 596     -54.313 -34.267 -62.911  1.00  0.40           N  
ATOM   4678  CA  LEU A 596     -54.258 -33.171 -61.950  1.00  0.46           C  
ATOM   4679  C   LEU A 596     -55.101 -33.485 -60.719  1.00  0.39           C  
ATOM   4680  CB  LEU A 596     -54.740 -31.868 -62.594  1.00  0.38           C  
ATOM   4681  O   LEU A 596     -54.725 -33.135 -59.598  1.00  0.37           O  
ATOM   4682  CG  LEU A 596     -53.702 -30.753 -62.727  1.00  0.41           C  
ATOM   4683  CD1 LEU A 596     -53.640 -30.255 -64.167  1.00  0.35           C  
ATOM   4684  CD2 LEU A 596     -54.024 -29.607 -61.773  1.00  0.39           C  
ATOM   4685  N   THR A 597     -55.757 -34.557 -60.741  1.00  0.34           N  
ATOM   4686  CA  THR A 597     -56.658 -34.825 -59.626  1.00  0.37           C  
ATOM   4687  C   THR A 597     -56.583 -36.291 -59.209  1.00  0.34           C  
ATOM   4688  CB  THR A 597     -58.112 -34.464 -59.984  1.00  0.31           C  
ATOM   4689  O   THR A 597     -56.718 -36.614 -58.027  1.00  0.31           O  
ATOM   4690  CG2 THR A 597     -58.954 -34.261 -58.728  1.00  0.29           C  
ATOM   4691  OG1 THR A 597     -58.123 -33.256 -60.754  1.00  0.25           O  
ATOM   4692  N   GLN A 598     -55.868 -37.209 -59.945  1.00  0.41           N  
ATOM   4693  CA  GLN A 598     -55.437 -38.601 -59.861  1.00  0.42           C  
ATOM   4694  C   GLN A 598     -53.963 -38.699 -59.482  1.00  0.40           C  
ATOM   4695  CB  GLN A 598     -55.687 -39.322 -61.187  1.00  0.38           C  
ATOM   4696  O   GLN A 598     -53.540 -39.675 -58.858  1.00  0.38           O  
ATOM   4697  CG  GLN A 598     -56.753 -40.406 -61.106  1.00  0.39           C  
ATOM   4698  CD  GLN A 598     -57.057 -41.032 -62.454  1.00  0.48           C  
ATOM   4699  NE2 GLN A 598     -57.886 -42.071 -62.452  1.00  0.36           N  
ATOM   4700  OE1 GLN A 598     -56.552 -40.586 -63.489  1.00  0.49           O  
ATOM   4701  N   THR A 599     -53.101 -37.501 -59.595  1.00  0.36           N  
ATOM   4702  CA  THR A 599     -51.797 -36.973 -59.210  1.00  0.39           C  
ATOM   4703  C   THR A 599     -51.848 -36.379 -57.805  1.00  0.36           C  
ATOM   4704  CB  THR A 599     -51.312 -35.903 -60.206  1.00  0.33           C  
ATOM   4705  O   THR A 599     -50.888 -36.498 -57.041  1.00  0.34           O  
ATOM   4706  CG2 THR A 599     -49.791 -35.784 -60.187  1.00  0.32           C  
ATOM   4707  OG1 THR A 599     -51.736 -36.260 -61.527  1.00  0.32           O  
ATOM   4708  N   ALA A 600     -52.938 -36.405 -57.258  1.00  0.37           N  
ATOM   4709  CA  ALA A 600     -53.053 -35.756 -55.954  1.00  0.36           C  
ATOM   4710  C   ALA A 600     -53.713 -36.682 -54.936  1.00  0.36           C  
ATOM   4711  CB  ALA A 600     -53.843 -34.455 -56.076  1.00  0.34           C  
ATOM   4712  O   ALA A 600     -53.363 -36.665 -53.754  1.00  0.34           O  
ATOM   4713  N   GLU A 601     -54.229 -37.788 -55.398  1.00  0.46           N  
ATOM   4714  CA  GLU A 601     -54.984 -38.779 -54.638  1.00  0.46           C  
ATOM   4715  C   GLU A 601     -54.436 -40.185 -54.865  1.00  0.45           C  
ATOM   4716  CB  GLU A 601     -56.468 -38.727 -55.011  1.00  0.43           C  
ATOM   4717  O   GLU A 601     -54.469 -41.024 -53.963  1.00  0.43           O  
ATOM   4718  CG  GLU A 601     -57.290 -37.794 -54.134  1.00  0.42           C  
ATOM   4719  CD  GLU A 601     -58.746 -37.698 -54.561  1.00  0.47           C  
ATOM   4720  OE1 GLU A 601     -59.116 -38.296 -55.597  1.00  0.49           O  
ATOM   4721  OE2 GLU A 601     -59.523 -37.017 -53.855  1.00  0.46           O  
ATOM   4722  N   GLU A 602     -53.595 -40.484 -55.944  1.00  0.41           N  
ATOM   4723  CA  GLU A 602     -52.604 -41.512 -56.246  1.00  0.40           C  
ATOM   4724  C   GLU A 602     -51.278 -41.223 -55.548  1.00  0.41           C  
ATOM   4725  CB  GLU A 602     -52.388 -41.624 -57.758  1.00  0.39           C  
ATOM   4726  O   GLU A 602     -50.545 -42.147 -55.188  1.00  0.38           O  
ATOM   4727  CG  GLU A 602     -52.980 -42.885 -58.372  1.00  0.39           C  
ATOM   4728  CD  GLU A 602     -52.804 -42.957 -59.880  1.00  0.45           C  
ATOM   4729  OE1 GLU A 602     -52.252 -42.003 -60.473  1.00  0.46           O  
ATOM   4730  OE2 GLU A 602     -53.222 -43.977 -60.473  1.00  0.41           O  
ATOM   4731  N   LEU A 603     -50.845 -39.802 -54.945  1.00  0.36           N  
ATOM   4732  CA  LEU A 603     -50.059 -39.036 -53.985  1.00  0.38           C  
ATOM   4733  C   LEU A 603     -50.553 -39.275 -52.562  1.00  0.36           C  
ATOM   4734  CB  LEU A 603     -50.119 -37.542 -54.314  1.00  0.33           C  
ATOM   4735  O   LEU A 603     -49.753 -39.360 -51.628  1.00  0.34           O  
ATOM   4736  CG  LEU A 603     -49.067 -37.020 -55.294  1.00  0.34           C  
ATOM   4737  CD1 LEU A 603     -49.566 -35.755 -55.984  1.00  0.30           C  
ATOM   4738  CD2 LEU A 603     -47.748 -36.759 -54.575  1.00  0.34           C  
ATOM   4739  N   ALA A 604     -51.522 -39.885 -52.336  1.00  0.35           N  
ATOM   4740  CA  ALA A 604     -52.054 -40.079 -50.990  1.00  0.36           C  
ATOM   4741  C   ALA A 604     -52.345 -41.553 -50.722  1.00  0.35           C  
ATOM   4742  CB  ALA A 604     -53.317 -39.246 -50.791  1.00  0.34           C  
ATOM   4743  O   ALA A 604     -52.127 -42.044 -49.612  1.00  0.34           O  
ATOM   4744  N   SER A 605     -52.514 -42.472 -51.869  1.00  0.36           N  
ATOM   4745  CA  SER A 605     -52.822 -43.895 -51.772  1.00  0.36           C  
ATOM   4746  C   SER A 605     -51.641 -44.749 -52.219  1.00  0.36           C  
ATOM   4747  CB  SER A 605     -54.054 -44.235 -52.612  1.00  0.33           C  
ATOM   4748  O   SER A 605     -51.446 -45.859 -51.720  1.00  0.33           O  
ATOM   4749  OG  SER A 605     -54.094 -45.621 -52.908  1.00  0.36           O  
ATOM   4750  N   LYS A 606     -50.642 -44.127 -52.960  1.00  0.31           N  
ATOM   4751  CA  LYS A 606     -49.262 -44.467 -53.295  1.00  0.30           C  
ATOM   4752  C   LYS A 606     -48.296 -43.957 -52.230  1.00  0.31           C  
ATOM   4753  CB  LYS A 606     -48.885 -43.894 -54.662  1.00  0.28           C  
ATOM   4754  O   LYS A 606     -47.188 -44.478 -52.089  1.00  0.28           O  
ATOM   4755  CG  LYS A 606     -49.272 -44.784 -55.834  1.00  0.29           C  
ATOM   4756  CD  LYS A 606     -48.872 -44.160 -57.165  1.00  0.37           C  
ATOM   4757  CE  LYS A 606     -49.266 -45.046 -58.340  1.00  0.29           C  
ATOM   4758  NZ  LYS A 606     -48.959 -44.398 -59.650  1.00  0.32           N  
ATOM   4759  N   ILE A 607     -48.787 -42.987 -51.214  1.00  0.31           N  
ATOM   4760  CA  ILE A 607     -48.395 -42.303 -49.986  1.00  0.32           C  
ATOM   4761  C   ILE A 607     -48.583 -43.236 -48.793  1.00  0.31           C  
ATOM   4762  CB  ILE A 607     -49.203 -41.001 -49.782  1.00  0.28           C  
ATOM   4763  O   ILE A 607     -47.736 -43.288 -47.898  1.00  0.28           O  
ATOM   4764  CG1 ILE A 607     -48.765 -39.936 -50.794  1.00  0.24           C  
ATOM   4765  CG2 ILE A 607     -49.049 -40.490 -48.347  1.00  0.27           C  
ATOM   4766  CD1 ILE A 607     -49.668 -38.711 -50.833  1.00  0.24           C  
ATOM   4767  N   ALA A 608     -49.353 -44.326 -48.957  1.00  0.37           N  
ATOM   4768  CA  ALA A 608     -49.804 -45.115 -47.814  1.00  0.38           C  
ATOM   4769  C   ALA A 608     -49.566 -46.604 -48.046  1.00  0.37           C  
ATOM   4770  CB  ALA A 608     -51.283 -44.853 -47.537  1.00  0.34           C  
ATOM   4771  O   ALA A 608     -49.362 -47.362 -47.095  1.00  0.35           O  
ATOM   4772  N   SER A 609     -48.788 -46.950 -49.161  1.00  0.26           N  
ATOM   4773  CA  SER A 609     -48.625 -48.375 -49.431  1.00  0.29           C  
ATOM   4774  C   SER A 609     -47.422 -48.632 -50.333  1.00  0.26           C  
ATOM   4775  CB  SER A 609     -49.888 -48.946 -50.076  1.00  0.25           C  
ATOM   4776  O   SER A 609     -47.264 -47.980 -51.367  1.00  0.25           O  
ATOM   4777  OG  SER A 609     -50.004 -48.517 -51.422  1.00  0.30           O  
ATOM   4778  N   VAL A 610     -46.364 -48.274 -50.034  1.00  0.26           N  
ATOM   4779  CA  VAL A 610     -45.280 -49.047 -50.632  1.00  0.29           C  
ATOM   4780  C   VAL A 610     -43.994 -48.224 -50.627  1.00  0.27           C  
ATOM   4781  CB  VAL A 610     -45.625 -49.488 -52.073  1.00  0.25           C  
ATOM   4782  O   VAL A 610     -43.969 -47.097 -51.126  1.00  0.25           O  
ATOM   4783  CG1 VAL A 610     -44.519 -50.371 -52.646  1.00  0.12           C  
ATOM   4784  CG2 VAL A 610     -46.966 -50.220 -52.099  1.00  0.15           C  
ATOM   4785  N   GLN A 611     -43.283 -48.338 -49.611  1.00  0.27           N  
ATOM   4786  CA  GLN A 611     -41.892 -48.767 -49.514  1.00  0.33           C  
ATOM   4787  C   GLN A 611     -40.960 -47.768 -50.194  1.00  0.28           C  
ATOM   4788  CB  GLN A 611     -41.713 -50.155 -50.129  1.00  0.26           C  
ATOM   4789  O   GLN A 611     -41.171 -47.404 -51.353  1.00  0.25           O  
ATOM   4790  CG  GLN A 611     -42.034 -51.297 -49.173  1.00  0.27           C  
ATOM   4791  CD  GLN A 611     -41.499 -52.633 -49.654  1.00  0.32           C  
ATOM   4792  NE2 GLN A 611     -41.528 -53.633 -48.780  1.00  0.12           N  
ATOM   4793  OE1 GLN A 611     -41.063 -52.765 -50.802  1.00  0.33           O  
ATOM   4794  N   ALA A 612     -40.428 -46.652 -49.391  1.00  0.28           N  
ATOM   4795  CA  ALA A 612     -38.998 -46.575 -49.104  1.00  0.34           C  
ATOM   4796  C   ALA A 612     -38.282 -45.688 -50.118  1.00  0.29           C  
ATOM   4797  CB  ALA A 612     -38.382 -47.971 -49.094  1.00  0.26           C  
ATOM   4798  O   ALA A 612     -38.148 -46.054 -51.288  1.00  0.27           O  
ATOM   4799  N   SER A 613     -38.327 -44.117 -50.347  1.00  0.36           N  
ATOM   4800  CA  SER A 613     -37.296 -43.301 -50.980  1.00  0.39           C  
ATOM   4801  C   SER A 613     -36.883 -42.138 -50.084  1.00  0.36           C  
ATOM   4802  CB  SER A 613     -37.785 -42.769 -52.328  1.00  0.32           C  
ATOM   4803  O   SER A 613     -37.665 -41.212 -49.861  1.00  0.33           O  
ATOM   4804  OG  SER A 613     -38.294 -41.453 -52.194  1.00  0.31           O  
ATOM   4805  N   GLY A 614     -35.754 -42.147 -49.124  1.00  0.40           N  
ATOM   4806  CA  GLY A 614     -34.881 -41.223 -48.418  1.00  0.43           C  
ATOM   4807  C   GLY A 614     -33.440 -41.289 -48.887  1.00  0.41           C  
ATOM   4808  O   GLY A 614     -32.812 -42.349 -48.836  1.00  0.38           O  
ATOM   4809  N   ARG A 615     -32.780 -40.337 -49.771  1.00  0.45           N  
ATOM   4810  CA  ARG A 615     -31.452 -39.981 -50.261  1.00  0.48           C  
ATOM   4811  C   ARG A 615     -30.554 -39.516 -49.119  1.00  0.46           C  
ATOM   4812  CB  ARG A 615     -31.548 -38.890 -51.329  1.00  0.43           C  
ATOM   4813  O   ARG A 615     -30.900 -38.585 -48.389  1.00  0.42           O  
ATOM   4814  CG  ARG A 615     -30.489 -38.997 -52.415  1.00  0.42           C  
ATOM   4815  CD  ARG A 615     -30.658 -37.917 -53.476  1.00  0.49           C  
ATOM   4816  NE  ARG A 615     -29.751 -38.122 -54.602  1.00  0.42           N  
ATOM   4817  NH1 ARG A 615     -30.485 -36.284 -55.793  1.00  0.30           N  
ATOM   4818  NH2 ARG A 615     -28.827 -37.619 -56.643  1.00  0.26           N  
ATOM   4819  CZ  ARG A 615     -29.690 -37.341 -55.677  1.00  0.33           C  
ATOM   4820  N   ASN A 616     -29.314 -40.123 -48.478  1.00  0.59           N  
ATOM   4821  CA  ASN A 616     -28.148 -39.839 -47.648  1.00  0.61           C  
ATOM   4822  C   ASN A 616     -27.372 -38.631 -48.165  1.00  0.59           C  
ATOM   4823  CB  ASN A 616     -27.234 -41.064 -47.570  1.00  0.55           C  
ATOM   4824  O   ASN A 616     -26.972 -38.598 -49.330  1.00  0.55           O  
ATOM   4825  CG  ASN A 616     -26.122 -40.899 -46.553  1.00  0.52           C  
ATOM   4826  ND2 ASN A 616     -25.108 -41.752 -46.639  1.00  0.45           N  
ATOM   4827  OD1 ASN A 616     -26.174 -40.012 -45.696  1.00  0.51           O  
ATOM   4828  N   LEU A 617     -27.346 -37.523 -47.600  1.00  0.57           N  
ATOM   4829  CA  LEU A 617     -26.581 -36.302 -47.832  1.00  0.59           C  
ATOM   4830  C   LEU A 617     -25.268 -36.328 -47.057  1.00  0.57           C  
ATOM   4831  CB  LEU A 617     -27.400 -35.072 -47.431  1.00  0.56           C  
ATOM   4832  O   LEU A 617     -24.498 -35.366 -47.100  1.00  0.55           O  
ATOM   4833  CG  LEU A 617     -28.695 -34.837 -48.209  1.00  0.55           C  
ATOM   4834  CD1 LEU A 617     -29.469 -33.667 -47.610  1.00  0.52           C  
ATOM   4835  CD2 LEU A 617     -28.396 -34.587 -49.684  1.00  0.51           C  
ATOM   4836  N   PHE A 618     -24.498 -37.236 -46.379  1.00  0.63           N  
ATOM   4837  CA  PHE A 618     -23.246 -37.381 -45.645  1.00  0.64           C  
ATOM   4838  C   PHE A 618     -22.142 -37.903 -46.556  1.00  0.64           C  
ATOM   4839  CB  PHE A 618     -23.428 -38.321 -44.449  1.00  0.60           C  
ATOM   4840  O   PHE A 618     -22.245 -39.007 -47.096  1.00  0.60           O  
ATOM   4841  CG  PHE A 618     -22.493 -38.035 -43.305  1.00  0.56           C  
ATOM   4842  CD1 PHE A 618     -22.789 -37.043 -42.378  1.00  0.50           C  
ATOM   4843  CD2 PHE A 618     -21.318 -38.760 -43.156  1.00  0.51           C  
ATOM   4844  CE1 PHE A 618     -21.926 -36.777 -41.318  1.00  0.49           C  
ATOM   4845  CE2 PHE A 618     -20.450 -38.499 -42.100  1.00  0.55           C  
ATOM   4846  CZ  PHE A 618     -20.755 -37.507 -41.182  1.00  0.43           C  
ATOM   4847  N   LEU A 619     -21.357 -37.070 -47.147  1.00  0.54           N  
ATOM   4848  CA  LEU A 619     -20.115 -37.420 -47.827  1.00  0.55           C  
ATOM   4849  C   LEU A 619     -19.269 -38.355 -46.968  1.00  0.54           C  
ATOM   4850  CB  LEU A 619     -19.316 -36.160 -48.169  1.00  0.53           C  
ATOM   4851  O   LEU A 619     -19.157 -38.159 -45.756  1.00  0.52           O  
ATOM   4852  CG  LEU A 619     -19.707 -35.438 -49.459  1.00  0.53           C  
ATOM   4853  CD1 LEU A 619     -19.398 -33.949 -49.349  1.00  0.48           C  
ATOM   4854  CD2 LEU A 619     -18.986 -36.052 -50.655  1.00  0.48           C  
ATOM   4855  N   ASN A 620     -18.472 -39.589 -47.492  1.00  0.58           N  
ATOM   4856  CA  ASN A 620     -17.641 -40.603 -46.853  1.00  0.59           C  
ATOM   4857  C   ASN A 620     -18.381 -41.296 -45.712  1.00  0.58           C  
ATOM   4858  CB  ASN A 620     -16.337 -39.986 -46.343  1.00  0.56           C  
ATOM   4859  O   ASN A 620     -17.902 -41.315 -44.577  1.00  0.56           O  
ATOM   4860  CG  ASN A 620     -15.308 -41.031 -45.956  1.00  0.53           C  
ATOM   4861  ND2 ASN A 620     -14.403 -40.667 -45.056  1.00  0.50           N  
ATOM   4862  OD1 ASN A 620     -15.327 -42.155 -46.464  1.00  0.53           O  
ATOM   4863  N   SER A 621     -19.584 -41.576 -46.144  1.00  0.63           N  
ATOM   4864  CA  SER A 621     -20.433 -42.247 -45.164  1.00  0.64           C  
ATOM   4865  C   SER A 621     -19.977 -43.682 -44.927  1.00  0.63           C  
ATOM   4866  CB  SER A 621     -21.892 -42.235 -45.621  1.00  0.60           C  
ATOM   4867  O   SER A 621     -20.405 -44.325 -43.967  1.00  0.61           O  
ATOM   4868  OG  SER A 621     -22.046 -42.960 -46.829  1.00  0.59           O  
ATOM   4869  N   LEU A 622     -18.996 -44.295 -45.642  1.00  0.57           N  
ATOM   4870  CA  LEU A 622     -18.429 -45.625 -45.445  1.00  0.57           C  
ATOM   4871  C   LEU A 622     -16.987 -45.534 -44.957  1.00  0.57           C  
ATOM   4872  CB  LEU A 622     -18.489 -46.432 -46.745  1.00  0.55           C  
ATOM   4873  O   LEU A 622     -16.310 -46.555 -44.813  1.00  0.56           O  
ATOM   4874  CG  LEU A 622     -19.885 -46.792 -47.255  1.00  0.53           C  
ATOM   4875  CD1 LEU A 622     -19.795 -47.453 -48.626  1.00  0.48           C  
ATOM   4876  CD2 LEU A 622     -20.600 -47.702 -46.262  1.00  0.49           C  
ATOM   4877  N   PHE A 623     -16.398 -44.498 -44.454  1.00  0.64           N  
ATOM   4878  CA  PHE A 623     -15.021 -44.346 -43.998  1.00  0.63           C  
ATOM   4879  C   PHE A 623     -14.064 -45.117 -44.898  1.00  0.63           C  
ATOM   4880  CB  PHE A 623     -14.878 -44.822 -42.549  1.00  0.60           C  
ATOM   4881  O   PHE A 623     -13.358 -46.017 -44.437  1.00  0.60           O  
ATOM   4882  CG  PHE A 623     -15.827 -44.151 -41.593  1.00  0.57           C  
ATOM   4883  CD1 PHE A 623     -15.761 -42.781 -41.374  1.00  0.54           C  
ATOM   4884  CD2 PHE A 623     -16.785 -44.891 -40.912  1.00  0.55           C  
ATOM   4885  CE1 PHE A 623     -16.638 -42.156 -40.490  1.00  0.55           C  
ATOM   4886  CE2 PHE A 623     -17.664 -44.275 -40.027  1.00  0.58           C  
ATOM   4887  CZ  PHE A 623     -17.589 -42.908 -39.816  1.00  0.49           C  
ATOM   4888  N   LYS A 624     -14.340 -45.430 -46.344  1.00  0.53           N  
ATOM   4889  CA  LYS A 624     -13.457 -46.079 -47.309  1.00  0.55           C  
ATOM   4890  C   LYS A 624     -12.220 -45.228 -47.581  1.00  0.53           C  
ATOM   4891  CB  LYS A 624     -14.201 -46.355 -48.616  1.00  0.52           C  
ATOM   4892  O   LYS A 624     -11.185 -45.746 -48.005  1.00  0.52           O  
ATOM   4893  CG  LYS A 624     -15.104 -47.579 -48.568  1.00  0.51           C  
ATOM   4894  CD  LYS A 624     -15.707 -47.883 -49.933  1.00  0.53           C  
ATOM   4895  CE  LYS A 624     -16.610 -49.108 -49.886  1.00  0.44           C  
ATOM   4896  NZ  LYS A 624     -17.248 -49.378 -51.210  1.00  0.40           N  
ATOM   4897  N   GLN A 625     -12.134 -43.792 -47.467  1.00  0.48           N  
ATOM   4898  CA  GLN A 625     -11.032 -42.873 -47.732  1.00  0.50           C  
ATOM   4899  C   GLN A 625     -10.548 -42.208 -46.447  1.00  0.48           C  
ATOM   4900  CB  GLN A 625     -11.452 -41.809 -48.748  1.00  0.46           C  
ATOM   4901  O   GLN A 625     -11.281 -42.151 -45.457  1.00  0.46           O  
ATOM   4902  CG  GLN A 625     -11.711 -42.359 -50.144  1.00  0.44           C  
ATOM   4903  CD  GLN A 625     -11.938 -41.268 -51.172  1.00  0.49           C  
ATOM   4904  NE2 GLN A 625     -12.049 -41.658 -52.437  1.00  0.38           N  
ATOM   4905  OE1 GLN A 625     -12.014 -40.082 -50.833  1.00  0.51           O  
ATOM   4906  N   ASP A 626      -9.096 -42.302 -46.210  1.00  0.43           N  
ATOM   4907  CA  ASP A 626      -8.339 -41.551 -45.213  1.00  0.46           C  
ATOM   4908  C   ASP A 626      -9.213 -40.495 -44.541  1.00  0.45           C  
ATOM   4909  CB  ASP A 626      -7.115 -40.892 -45.853  1.00  0.42           C  
ATOM   4910  O   ASP A 626      -9.951 -39.772 -45.214  1.00  0.42           O  
ATOM   4911  CG  ASP A 626      -5.841 -41.109 -45.056  1.00  0.40           C  
ATOM   4912  OD1 ASP A 626      -5.922 -41.455 -43.858  1.00  0.39           O  
ATOM   4913  OD2 ASP A 626      -4.745 -40.930 -45.631  1.00  0.19           O  
ATOM   4914  N   ILE A 627      -9.771 -40.831 -43.246  1.00  0.39           N  
ATOM   4915  CA  ILE A 627     -10.343 -39.965 -42.220  1.00  0.42           C  
ATOM   4916  C   ILE A 627      -9.848 -38.534 -42.419  1.00  0.40           C  
ATOM   4917  CB  ILE A 627      -9.990 -40.462 -40.800  1.00  0.37           C  
ATOM   4918  O   ILE A 627     -10.450 -37.587 -41.909  1.00  0.37           O  
ATOM   4919  CG1 ILE A 627      -8.894 -41.532 -40.865  1.00  0.36           C  
ATOM   4920  CG2 ILE A 627     -11.236 -40.998 -40.090  1.00  0.36           C  
ATOM   4921  CD1 ILE A 627      -8.324 -41.918 -39.507  1.00  0.34           C  
ATOM   4922  N   SER A 628      -8.690 -38.123 -43.168  1.00  0.40           N  
ATOM   4923  CA  SER A 628      -8.281 -36.767 -43.519  1.00  0.41           C  
ATOM   4924  C   SER A 628      -9.270 -36.125 -44.487  1.00  0.40           C  
ATOM   4925  CB  SER A 628      -6.882 -36.771 -44.136  1.00  0.36           C  
ATOM   4926  O   SER A 628      -9.407 -34.900 -44.521  1.00  0.36           O  
ATOM   4927  OG  SER A 628      -6.867 -37.513 -45.344  1.00  0.30           O  
ATOM   4928  N   LYS A 629     -10.282 -36.828 -44.892  1.00  0.36           N  
ATOM   4929  CA  LYS A 629     -11.314 -36.309 -45.785  1.00  0.36           C  
ATOM   4930  C   LYS A 629     -12.709 -36.571 -45.225  1.00  0.37           C  
ATOM   4931  CB  LYS A 629     -11.183 -36.931 -47.176  1.00  0.34           C  
ATOM   4932  O   LYS A 629     -13.710 -36.361 -45.913  1.00  0.34           O  
ATOM   4933  CG  LYS A 629      -9.896 -36.562 -47.900  1.00  0.33           C  
ATOM   4934  CD  LYS A 629      -9.991 -36.854 -49.392  1.00  0.37           C  
ATOM   4935  CE  LYS A 629      -8.688 -36.530 -50.110  1.00  0.29           C  
ATOM   4936  NZ  LYS A 629      -8.751 -36.884 -51.560  1.00  0.31           N  
ATOM   4937  N   THR A 630     -12.977 -36.995 -43.859  1.00  0.40           N  
ATOM   4938  CA  THR A 630     -14.040 -37.140 -42.871  1.00  0.42           C
[truncated: 955,184 more chars]
