# Supplementary material for: DepoScope: Accurate phage depolymerase annotation and domain delineation using large language models
Source: PLoS Comput Biol. 2024 Aug 5;20(8):e1011831. doi: 10.1371/journal.pcbi.1011831 (PMC11326577; doi:10.1371/journal.pcbi.1011831)
Supplement: S1 Data — (ZIP) [file pcbi.1011831.s003.zip › FN_FP_deposcope_032024/False_negatives/JX262376.1__AFO10889.pdb]

PARENT N/A
ATOM      1  N   MET A   1      17.474 -33.790 -80.427  1.00  0.39           N  
ATOM      2  CA  MET A   1      16.679 -32.673 -80.931  1.00  0.53           C  
ATOM      3  C   MET A   1      17.538 -31.423 -81.091  1.00  0.42           C  
ATOM      4  CB  MET A   1      15.503 -32.384 -79.997  1.00  0.38           C  
ATOM      5  O   MET A   1      18.293 -31.063 -80.187  1.00  0.42           O  
ATOM      6  CG  MET A   1      14.340 -33.349 -80.160  1.00  0.41           C  
ATOM      7  SD  MET A   1      12.971 -33.003 -78.988  1.00  0.42           S  
ATOM      8  CE  MET A   1      12.124 -34.608 -79.002  1.00  0.40           C  
ATOM      9  N   SER A   2      17.954 -30.968 -82.332  1.00  0.62           N  
ATOM     10  CA  SER A   2      18.722 -29.739 -82.500  1.00  0.68           C  
ATOM     11  C   SER A   2      18.079 -28.578 -81.749  1.00  0.63           C  
ATOM     12  CB  SER A   2      18.855 -29.387 -83.982  1.00  0.54           C  
ATOM     13  O   SER A   2      16.852 -28.462 -81.709  1.00  0.56           O  
ATOM     14  OG  SER A   2      17.581 -29.334 -84.602  1.00  0.45           O  
ATOM     15  N   LEU A   3      18.796 -28.005 -80.659  1.00  0.63           N  
ATOM     16  CA  LEU A   3      18.320 -26.730 -80.135  1.00  0.71           C  
ATOM     17  C   LEU A   3      17.761 -25.857 -81.253  1.00  0.61           C  
ATOM     18  CB  LEU A   3      19.450 -25.992 -79.412  1.00  0.59           C  
ATOM     19  O   LEU A   3      18.466 -25.548 -82.216  1.00  0.58           O  
ATOM     20  CG  LEU A   3      19.049 -24.747 -78.618  1.00  0.50           C  
ATOM     21  CD1 LEU A   3      18.552 -25.141 -77.231  1.00  0.43           C  
ATOM     22  CD2 LEU A   3      20.220 -23.777 -78.517  1.00  0.53           C  
ATOM     23  N   SER A   4      16.400 -25.728 -81.331  1.00  0.70           N  
ATOM     24  CA  SER A   4      15.743 -24.705 -82.140  1.00  0.76           C  
ATOM     25  C   SER A   4      15.207 -23.574 -81.270  1.00  0.70           C  
ATOM     26  CB  SER A   4      14.604 -25.317 -82.956  1.00  0.68           C  
ATOM     27  O   SER A   4      14.611 -23.820 -80.219  1.00  0.65           O  
ATOM     28  OG  SER A   4      13.420 -24.549 -82.821  1.00  0.59           O  
ATOM     29  N   SER A   5      15.691 -22.237 -81.429  1.00  0.55           N  
ATOM     30  CA  SER A   5      15.200 -21.007 -80.815  1.00  0.62           C  
ATOM     31  C   SER A   5      14.299 -20.234 -81.772  1.00  0.54           C  
ATOM     32  CB  SER A   5      16.368 -20.124 -80.376  1.00  0.55           C  
ATOM     33  O   SER A   5      14.653 -20.023 -82.934  1.00  0.54           O  
ATOM     34  OG  SER A   5      17.244 -20.837 -79.519  1.00  0.46           O  
ATOM     35  N   TYR A   6      12.993 -19.875 -81.433  1.00  0.68           N  
ATOM     36  CA  TYR A   6      11.955 -19.102 -82.105  1.00  0.75           C  
ATOM     37  C   TYR A   6      11.027 -18.439 -81.095  1.00  0.67           C  
ATOM     38  CB  TYR A   6      11.146 -19.995 -83.050  1.00  0.63           C  
ATOM     39  O   TYR A   6      10.967 -18.852 -79.934  1.00  0.59           O  
ATOM     40  CG  TYR A   6      10.456 -21.145 -82.356  1.00  0.56           C  
ATOM     41  CD1 TYR A   6      11.103 -22.365 -82.176  1.00  0.50           C  
ATOM     42  CD2 TYR A   6       9.156 -21.014 -81.881  1.00  0.56           C  
ATOM     43  CE1 TYR A   6      10.471 -23.427 -81.539  1.00  0.49           C  
ATOM     44  CE2 TYR A   6       8.513 -22.069 -81.242  1.00  0.56           C  
ATOM     45  OH  TYR A   6       8.548 -24.319 -80.444  1.00  0.30           O  
ATOM     46  CZ  TYR A   6       9.178 -23.270 -81.076  1.00  0.53           C  
ATOM     47  N   PRO A   7      10.155 -17.270 -81.442  1.00  0.70           N  
ATOM     48  CA  PRO A   7      10.491 -16.467 -82.620  1.00  0.74           C  
ATOM     49  C   PRO A   7      11.679 -15.537 -82.381  1.00  0.78           C  
ATOM     50  CB  PRO A   7       9.213 -15.664 -82.876  1.00  0.69           C  
ATOM     51  O   PRO A   7      11.879 -15.061 -81.261  1.00  0.77           O  
ATOM     52  CG  PRO A   7       8.617 -15.451 -81.522  1.00  0.70           C  
ATOM     53  CD  PRO A   7       8.964 -16.630 -80.658  1.00  0.72           C  
ATOM     54  N   PHE A   8      12.674 -15.255 -83.193  1.00  0.72           N  
ATOM     55  CA  PHE A   8      13.666 -14.189 -83.259  1.00  0.79           C  
ATOM     56  C   PHE A   8      13.498 -13.370 -84.532  1.00  0.75           C  
ATOM     57  CB  PHE A   8      15.083 -14.768 -83.191  1.00  0.73           C  
ATOM     58  O   PHE A   8      12.876 -13.827 -85.493  1.00  0.74           O  
ATOM     59  CG  PHE A   8      15.429 -15.373 -81.857  1.00  0.66           C  
ATOM     60  CD1 PHE A   8      15.869 -14.574 -80.809  1.00  0.59           C  
ATOM     61  CD2 PHE A   8      15.313 -16.741 -81.651  1.00  0.69           C  
ATOM     62  CE1 PHE A   8      16.189 -15.131 -79.573  1.00  0.70           C  
ATOM     63  CE2 PHE A   8      15.631 -17.305 -80.419  1.00  0.75           C  
ATOM     64  CZ  PHE A   8      16.070 -16.499 -79.381  1.00  0.67           C  
ATOM     65  N   ASP A   9      13.902 -12.010 -84.542  1.00  0.79           N  
ATOM     66  CA  ASP A   9      13.804 -11.097 -85.677  1.00  0.84           C  
ATOM     67  C   ASP A   9      14.321 -11.752 -86.955  1.00  0.83           C  
ATOM     68  CB  ASP A   9      14.579  -9.807 -85.396  1.00  0.77           C  
ATOM     69  O   ASP A   9      15.406 -12.337 -86.965  1.00  0.81           O  
ATOM     70  CG  ASP A   9      14.265  -8.699 -86.386  1.00  0.67           C  
ATOM     71  OD1 ASP A   9      13.209  -8.758 -87.053  1.00  0.70           O  
ATOM     72  OD2 ASP A   9      15.082  -7.760 -86.502  1.00  0.83           O  
ATOM     73  N   GLY A  10      13.591 -11.672 -88.115  1.00  0.82           N  
ATOM     74  CA  GLY A  10      13.909 -12.183 -89.439  1.00  0.83           C  
ATOM     75  C   GLY A  10      13.716 -13.683 -89.562  1.00  0.80           C  
ATOM     76  O   GLY A  10      13.942 -14.257 -90.629  1.00  0.78           O  
ATOM     77  N   GLN A  11      13.369 -14.464 -88.604  1.00  0.82           N  
ATOM     78  CA  GLN A  11      13.157 -15.901 -88.744  1.00  0.84           C  
ATOM     79  C   GLN A  11      11.700 -16.213 -89.075  1.00  0.81           C  
ATOM     80  CB  GLN A  11      13.574 -16.633 -87.467  1.00  0.78           C  
ATOM     81  O   GLN A  11      10.787 -15.690 -88.432  1.00  0.77           O  
ATOM     82  CG  GLN A  11      15.081 -16.704 -87.263  1.00  0.69           C  
ATOM     83  CD  GLN A  11      15.477 -17.648 -86.143  1.00  0.66           C  
ATOM     84  NE2 GLN A  11      16.777 -17.885 -86.000  1.00  0.55           N  
ATOM     85  OE1 GLN A  11      14.623 -18.158 -85.411  1.00  0.67           O  
ATOM     86  N   ALA A  12      11.486 -17.026 -90.112  1.00  0.85           N  
ATOM     87  CA  ALA A  12      10.172 -17.579 -90.428  1.00  0.85           C  
ATOM     88  C   ALA A  12       9.740 -18.600 -89.379  1.00  0.85           C  
ATOM     89  CB  ALA A  12      10.181 -18.217 -91.815  1.00  0.83           C  
ATOM     90  O   ALA A  12      10.419 -19.607 -89.168  1.00  0.82           O  
ATOM     91  N   VAL A  13       8.738 -18.411 -88.557  1.00  0.82           N  
ATOM     92  CA  VAL A  13       8.109 -19.340 -87.624  1.00  0.83           C  
ATOM     93  C   VAL A  13       6.918 -20.020 -88.295  1.00  0.83           C  
ATOM     94  CB  VAL A  13       7.655 -18.626 -86.331  1.00  0.80           C  
ATOM     95  O   VAL A  13       6.015 -19.349 -88.800  1.00  0.80           O  
ATOM     96  CG1 VAL A  13       7.180 -19.640 -85.292  1.00  0.76           C  
ATOM     97  CG2 VAL A  13       8.790 -17.771 -85.768  1.00  0.75           C  
ATOM     98  N   SER A  14       7.067 -21.336 -88.520  1.00  0.83           N  
ATOM     99  CA  SER A  14       5.960 -22.092 -89.095  1.00  0.84           C  
ATOM    100  C   SER A  14       4.740 -22.070 -88.180  1.00  0.84           C  
ATOM    101  CB  SER A  14       6.380 -23.538 -89.364  1.00  0.83           C  
ATOM    102  O   SER A  14       4.870 -21.871 -86.970  1.00  0.83           O  
ATOM    103  OG  SER A  14       6.573 -24.240 -88.147  1.00  0.84           O  
ATOM    104  N   GLU A  15       3.627 -22.311 -88.661  1.00  0.81           N  
ATOM    105  CA  GLU A  15       2.373 -22.483 -87.934  1.00  0.81           C  
ATOM    106  C   GLU A  15       2.527 -23.486 -86.795  1.00  0.82           C  
ATOM    107  CB  GLU A  15       1.259 -22.932 -88.884  1.00  0.79           C  
ATOM    108  O   GLU A  15       2.138 -23.208 -85.659  1.00  0.80           O  
ATOM    109  CG  GLU A  15      -0.099 -23.080 -88.212  1.00  0.75           C  
ATOM    110  CD  GLU A  15      -1.130 -23.772 -89.090  1.00  0.73           C  
ATOM    111  OE1 GLU A  15      -0.976 -23.760 -90.332  1.00  0.72           O  
ATOM    112  OE2 GLU A  15      -2.100 -24.329 -88.531  1.00  0.69           O  
ATOM    113  N   GLY A  16       3.167 -24.617 -87.005  1.00  0.80           N  
ATOM    114  CA  GLY A  16       3.428 -25.667 -86.033  1.00  0.80           C  
ATOM    115  C   GLY A  16       4.321 -25.215 -84.893  1.00  0.80           C  
ATOM    116  O   GLY A  16       4.080 -25.562 -83.735  1.00  0.78           O  
ATOM    117  N   GLN A  17       5.294 -24.298 -85.201  1.00  0.82           N  
ATOM    118  CA  GLN A  17       6.199 -23.754 -84.193  1.00  0.83           C  
ATOM    119  C   GLN A  17       5.485 -22.742 -83.301  1.00  0.82           C  
ATOM    120  CB  GLN A  17       7.413 -23.103 -84.858  1.00  0.82           C  
ATOM    121  O   GLN A  17       5.612 -22.789 -82.076  1.00  0.80           O  
ATOM    122  CG  GLN A  17       8.440 -24.101 -85.375  1.00  0.82           C  
ATOM    123  CD  GLN A  17       9.516 -23.450 -86.223  1.00  0.81           C  
ATOM    124  NE2 GLN A  17      10.770 -23.807 -85.967  1.00  0.83           N  
ATOM    125  OE1 GLN A  17       9.223 -22.634 -87.103  1.00  0.83           O  
ATOM    126  N   TYR A  18       4.677 -21.848 -83.834  1.00  0.81           N  
ATOM    127  CA  TYR A  18       3.880 -20.877 -83.092  1.00  0.81           C  
ATOM    128  C   TYR A  18       2.851 -21.575 -82.212  1.00  0.81           C  
ATOM    129  CB  TYR A  18       3.178 -19.912 -84.052  1.00  0.79           C  
ATOM    130  O   TYR A  18       2.725 -21.263 -81.026  1.00  0.79           O  
ATOM    131  CG  TYR A  18       3.911 -18.608 -84.247  1.00  0.74           C  
ATOM    132  CD1 TYR A  18       4.009 -17.680 -83.212  1.00  0.69           C  
ATOM    133  CD2 TYR A  18       4.508 -18.300 -85.465  1.00  0.70           C  
ATOM    134  CE1 TYR A  18       4.682 -16.476 -83.387  1.00  0.68           C  
ATOM    135  CE2 TYR A  18       5.184 -17.098 -85.651  1.00  0.66           C  
ATOM    136  OH  TYR A  18       5.934 -15.004 -84.787  1.00  0.58           O  
ATOM    137  CZ  TYR A  18       5.266 -16.194 -84.608  1.00  0.67           C  
ATOM    138  N   SER A  19       2.190 -22.604 -82.767  1.00  0.80           N  
ATOM    139  CA  SER A  19       1.192 -23.371 -82.030  1.00  0.80           C  
ATOM    140  C   SER A  19       1.827 -24.144 -80.879  1.00  0.79           C  
ATOM    141  CB  SER A  19       0.463 -24.339 -82.963  1.00  0.78           C  
ATOM    142  O   SER A  19       1.282 -24.180 -79.774  1.00  0.77           O  
ATOM    143  OG  SER A  19       1.354 -25.320 -83.467  1.00  0.70           O  
ATOM    144  N   TYR A  20       3.068 -24.641 -81.156  1.00  0.81           N  
ATOM    145  CA  TYR A  20       3.809 -25.334 -80.108  1.00  0.81           C  
ATOM    146  C   TYR A  20       4.235 -24.366 -79.011  1.00  0.80           C  
ATOM    147  CB  TYR A  20       5.039 -26.035 -80.692  1.00  0.79           C  
ATOM    148  O   TYR A  20       4.019 -24.627 -77.825  1.00  0.78           O  
ATOM    149  CG  TYR A  20       5.751 -26.932 -79.709  1.00  0.75           C  
ATOM    150  CD1 TYR A  20       5.362 -28.259 -79.539  1.00  0.71           C  
ATOM    151  CD2 TYR A  20       6.812 -26.455 -78.947  1.00  0.72           C  
ATOM    152  CE1 TYR A  20       6.013 -29.089 -78.633  1.00  0.72           C  
ATOM    153  CE2 TYR A  20       7.471 -27.277 -78.038  1.00  0.71           C  
ATOM    154  OH  TYR A  20       7.713 -29.407 -76.989  1.00  0.64           O  
ATOM    155  CZ  TYR A  20       7.065 -28.590 -77.888  1.00  0.70           C  
ATOM    156  N   LEU A  21       4.799 -23.161 -79.384  1.00  0.79           N  
ATOM    157  CA  LEU A  21       5.181 -22.117 -78.440  1.00  0.78           C  
ATOM    158  C   LEU A  21       3.999 -21.717 -77.563  1.00  0.77           C  
ATOM    159  CB  LEU A  21       5.718 -20.892 -79.183  1.00  0.76           C  
ATOM    160  O   LEU A  21       4.101 -21.724 -76.334  1.00  0.73           O  
ATOM    161  CG  LEU A  21       6.042 -19.667 -78.326  1.00  0.74           C  
ATOM    162  CD1 LEU A  21       7.213 -19.966 -77.395  1.00  0.71           C  
ATOM    163  CD2 LEU A  21       6.350 -18.462 -79.210  1.00  0.73           C  
ATOM    164  N   PHE A  22       2.861 -21.458 -78.119  1.00  0.78           N  
ATOM    165  CA  PHE A  22       1.707 -20.943 -77.391  1.00  0.77           C  
ATOM    166  C   PHE A  22       1.046 -22.048 -76.575  1.00  0.77           C  
ATOM    167  CB  PHE A  22       0.692 -20.325 -78.357  1.00  0.75           C  
ATOM    168  O   PHE A  22       0.520 -21.794 -75.488  1.00  0.73           O  
ATOM    169  CG  PHE A  22       1.038 -18.924 -78.786  1.00  0.73           C  
ATOM    170  CD1 PHE A  22       0.941 -17.865 -77.892  1.00  0.69           C  
ATOM    171  CD2 PHE A  22       1.461 -18.667 -80.084  1.00  0.70           C  
ATOM    172  CE1 PHE A  22       1.261 -16.567 -78.286  1.00  0.69           C  
ATOM    173  CE2 PHE A  22       1.782 -17.374 -80.485  1.00  0.67           C  
ATOM    174  CZ  PHE A  22       1.680 -16.325 -79.585  1.00  0.69           C  
ATOM    175  N   ARG A  23       1.190 -23.246 -77.075  1.00  0.76           N  
ATOM    176  CA  ARG A  23       0.749 -24.406 -76.308  1.00  0.74           C  
ATOM    177  C   ARG A  23       1.577 -24.569 -75.037  1.00  0.74           C  
ATOM    178  CB  ARG A  23       0.837 -25.677 -77.156  1.00  0.74           C  
ATOM    179  O   ARG A  23       1.030 -24.821 -73.962  1.00  0.72           O  
ATOM    180  CG  ARG A  23       0.278 -26.914 -76.471  1.00  0.72           C  
ATOM    181  CD  ARG A  23       0.377 -28.145 -77.362  1.00  0.70           C  
ATOM    182  NE  ARG A  23       1.763 -28.562 -77.552  1.00  0.61           N  
ATOM    183  NH1 ARG A  23       1.340 -29.827 -79.439  1.00  0.58           N  
ATOM    184  NH2 ARG A  23       3.473 -29.669 -78.614  1.00  0.55           N  
ATOM    185  CZ  ARG A  23       2.189 -29.352 -78.535  1.00  0.68           C  
ATOM    186  N   GLU A  24       2.945 -24.396 -75.212  1.00  0.75           N  
ATOM    187  CA  GLU A  24       3.834 -24.555 -74.065  1.00  0.73           C  
ATOM    188  C   GLU A  24       3.716 -23.373 -73.107  1.00  0.72           C  
ATOM    189  CB  GLU A  24       5.285 -24.715 -74.527  1.00  0.71           C  
ATOM    190  O   GLU A  24       3.755 -23.549 -71.888  1.00  0.68           O  
ATOM    191  CG  GLU A  24       5.541 -25.987 -75.321  1.00  0.67           C  
ATOM    192  CD  GLU A  24       5.145 -27.251 -74.575  1.00  0.65           C  
ATOM    193  OE1 GLU A  24       5.442 -27.358 -73.363  1.00  0.70           O  
ATOM    194  OE2 GLU A  24       4.533 -28.141 -75.206  1.00  0.64           O  
ATOM    195  N   LEU A  25       3.496 -22.141 -73.701  1.00  0.71           N  
ATOM    196  CA  LEU A  25       3.336 -20.924 -72.914  1.00  0.70           C  
ATOM    197  C   LEU A  25       1.997 -20.921 -72.184  1.00  0.69           C  
ATOM    198  CB  LEU A  25       3.444 -19.687 -73.810  1.00  0.67           C  
ATOM    199  O   LEU A  25       1.911 -20.476 -71.037  1.00  0.65           O  
ATOM    200  CG  LEU A  25       4.848 -19.323 -74.296  1.00  0.63           C  
ATOM    201  CD1 LEU A  25       4.779 -18.190 -75.314  1.00  0.59           C  
ATOM    202  CD2 LEU A  25       5.738 -18.938 -73.119  1.00  0.61           C  
ATOM    203  N   ALA A  26       0.997 -21.358 -72.810  1.00  0.66           N  
ATOM    204  CA  ALA A  26      -0.346 -21.281 -72.240  1.00  0.63           C  
ATOM    205  C   ALA A  26      -0.705 -22.572 -71.510  1.00  0.63           C  
ATOM    206  CB  ALA A  26      -1.371 -20.989 -73.333  1.00  0.59           C  
ATOM    207  O   ALA A  26      -1.734 -22.643 -70.833  1.00  0.58           O  
ATOM    208  N   SER A  27       0.401 -23.475 -71.290  1.00  0.60           N  
ATOM    209  CA  SER A  27       0.304 -24.831 -70.759  1.00  0.59           C  
ATOM    210  C   SER A  27      -1.043 -25.461 -71.095  1.00  0.60           C  
ATOM    211  CB  SER A  27       0.511 -24.829 -69.244  1.00  0.54           C  
ATOM    212  O   SER A  27      -1.159 -26.686 -71.174  1.00  0.58           O  
ATOM    213  OG  SER A  27      -0.341 -23.884 -68.620  1.00  0.49           O  
ATOM    214  N   HIS A  28      -2.076 -24.626 -71.375  1.00  0.68           N  
ATOM    215  CA  HIS A  28      -3.441 -25.116 -71.524  1.00  0.69           C  
ATOM    216  C   HIS A  28      -4.253 -24.215 -72.449  1.00  0.70           C  
ATOM    217  CB  HIS A  28      -4.125 -25.220 -70.160  1.00  0.64           C  
ATOM    218  O   HIS A  28      -3.939 -23.032 -72.601  1.00  0.68           O  
ATOM    219  CG  HIS A  28      -3.352 -26.021 -69.161  1.00  0.60           C  
ATOM    220  CD2 HIS A  28      -3.459 -27.318 -68.786  1.00  0.56           C  
ATOM    221  ND1 HIS A  28      -2.326 -25.486 -68.413  1.00  0.53           N  
ATOM    222  CE1 HIS A  28      -1.833 -26.423 -67.619  1.00  0.50           C  
ATOM    223  NE2 HIS A  28      -2.504 -27.543 -67.826  1.00  0.48           N  
ATOM    224  N   SER A  29      -5.227 -24.694 -73.271  1.00  0.82           N  
ATOM    225  CA  SER A  29      -6.295 -23.932 -73.911  1.00  0.83           C  
ATOM    226  C   SER A  29      -7.077 -23.113 -72.890  1.00  0.83           C  
ATOM    227  CB  SER A  29      -7.245 -24.867 -74.662  1.00  0.82           C  
ATOM    228  O   SER A  29      -7.461 -23.626 -71.837  1.00  0.81           O  
ATOM    229  OG  SER A  29      -6.535 -25.655 -75.602  1.00  0.82           O  
ATOM    230  N   GLY A  30      -7.220 -21.794 -73.170  1.00  0.85           N  
ATOM    231  CA  GLY A  30      -7.950 -20.923 -72.262  1.00  0.86           C  
ATOM    232  C   GLY A  30      -8.267 -19.567 -72.863  1.00  0.87           C  
ATOM    233  O   GLY A  30      -7.726 -19.203 -73.909  1.00  0.86           O  
ATOM    234  N   ILE A  31      -9.114 -18.916 -72.280  1.00  0.87           N  
ATOM    235  CA  ILE A  31      -9.464 -17.528 -72.560  1.00  0.88           C  
ATOM    236  C   ILE A  31      -8.463 -16.596 -71.881  1.00  0.86           C  
ATOM    237  CB  ILE A  31     -10.901 -17.202 -72.095  1.00  0.86           C  
ATOM    238  O   ILE A  31      -8.120 -16.789 -70.712  1.00  0.83           O  
ATOM    239  CG1 ILE A  31     -11.916 -18.072 -72.846  1.00  0.85           C  
ATOM    240  CG2 ILE A  31     -11.207 -15.714 -72.287  1.00  0.84           C  
ATOM    241  CD1 ILE A  31     -13.307 -18.075 -72.227  1.00  0.82           C  
ATOM    242  N   ALA A  32      -7.902 -15.628 -72.633  1.00  0.82           N  
ATOM    243  CA  ALA A  32      -7.022 -14.588 -72.105  1.00  0.82           C  
ATOM    244  C   ALA A  32      -7.822 -13.501 -71.394  1.00  0.80           C  
ATOM    245  CB  ALA A  32      -6.184 -13.980 -73.227  1.00  0.79           C  
ATOM    246  O   ALA A  32      -7.811 -12.340 -71.811  1.00  0.75           O  
ATOM    247  N   ASP A  33      -8.426 -13.749 -70.396  1.00  0.83           N  
ATOM    248  CA  ASP A  33      -9.206 -12.857 -69.544  1.00  0.82           C  
ATOM    249  C   ASP A  33      -9.230 -13.357 -68.101  1.00  0.78           C  
ATOM    250  CB  ASP A  33     -10.633 -12.719 -70.077  1.00  0.82           C  
ATOM    251  O   ASP A  33      -8.628 -14.385 -67.785  1.00  0.72           O  
ATOM    252  CG  ASP A  33     -11.322 -11.450 -69.606  1.00  0.87           C  
ATOM    253  OD1 ASP A  33     -10.733 -10.700 -68.797  1.00  0.87           O  
ATOM    254  OD2 ASP A  33     -12.465 -11.198 -70.046  1.00  0.87           O  
ATOM    255  N   SER A  34      -9.805 -12.587 -67.193  1.00  0.71           N  
ATOM    256  CA  SER A  34     -10.037 -12.998 -65.812  1.00  0.70           C  
ATOM    257  C   SER A  34     -11.328 -13.799 -65.684  1.00  0.70           C  
ATOM    258  CB  SER A  34     -10.091 -11.778 -64.891  1.00  0.66           C  
ATOM    259  O   SER A  34     -12.205 -13.716 -66.546  1.00  0.68           O  
ATOM    260  OG  SER A  34     -11.238 -10.991 -65.166  1.00  0.64           O  
ATOM    261  N   VAL A  35     -11.539 -14.658 -64.603  1.00  0.64           N  
ATOM    262  CA  VAL A  35     -12.726 -15.460 -64.323  1.00  0.66           C  
ATOM    263  C   VAL A  35     -13.963 -14.565 -64.306  1.00  0.66           C  
ATOM    264  CB  VAL A  35     -12.596 -16.216 -62.981  1.00  0.61           C  
ATOM    265  O   VAL A  35     -15.053 -14.996 -64.687  1.00  0.67           O  
ATOM    266  CG1 VAL A  35     -13.906 -16.919 -62.629  1.00  0.51           C  
ATOM    267  CG2 VAL A  35     -11.447 -17.220 -63.044  1.00  0.51           C  
ATOM    268  N   ASN A  36     -13.827 -13.324 -63.903  1.00  0.61           N  
ATOM    269  CA  ASN A  36     -14.914 -12.352 -63.892  1.00  0.65           C  
ATOM    270  C   ASN A  36     -14.986 -11.575 -65.203  1.00  0.66           C  
ATOM    271  CB  ASN A  36     -14.761 -11.389 -62.712  1.00  0.59           C  
ATOM    272  O   ASN A  36     -15.817 -10.677 -65.354  1.00  0.67           O  
ATOM    273  CG  ASN A  36     -14.842 -12.091 -61.371  1.00  0.56           C  
ATOM    274  ND2 ASN A  36     -14.081 -11.601 -60.399  1.00  0.57           N  
ATOM    275  OD1 ASN A  36     -15.580 -13.066 -61.210  1.00  0.60           O  
ATOM    276  N   GLY A  37     -14.067 -11.812 -66.097  1.00  0.79           N  
ATOM    277  CA  GLY A  37     -14.061 -11.132 -67.382  1.00  0.81           C  
ATOM    278  C   GLY A  37     -15.182 -11.580 -68.300  1.00  0.84           C  
ATOM    279  O   GLY A  37     -15.784 -12.634 -68.085  1.00  0.83           O  
ATOM    280  N   SER A  38     -15.485 -10.788 -69.265  1.00  0.85           N  
ATOM    281  CA  SER A  38     -16.607 -11.004 -70.172  1.00  0.89           C  
ATOM    282  C   SER A  38     -16.165 -11.736 -71.435  1.00  0.89           C  
ATOM    283  CB  SER A  38     -17.258  -9.672 -70.547  1.00  0.82           C  
ATOM    284  O   SER A  38     -16.996 -12.115 -72.263  1.00  0.88           O  
ATOM    285  OG  SER A  38     -16.333  -8.831 -71.215  1.00  0.75           O  
ATOM    286  N   SER A  39     -14.877 -12.013 -71.681  1.00  0.89           N  
ATOM    287  CA  SER A  39     -14.410 -12.652 -72.907  1.00  0.92           C  
ATOM    288  C   SER A  39     -15.084 -14.004 -73.116  1.00  0.93           C  
ATOM    289  CB  SER A  39     -12.892 -12.830 -72.874  1.00  0.89           C  
ATOM    290  O   SER A  39     -15.110 -14.838 -72.208  1.00  0.93           O  
ATOM    291  OG  SER A  39     -12.236 -11.583 -73.029  1.00  0.80           O  
ATOM    292  N   PHE A  40     -15.739 -14.113 -74.252  1.00  0.92           N  
ATOM    293  CA  PHE A  40     -16.456 -15.299 -74.707  1.00  0.94           C  
ATOM    294  C   PHE A  40     -17.499 -15.727 -73.682  1.00  0.93           C  
ATOM    295  CB  PHE A  40     -15.479 -16.448 -74.974  1.00  0.93           C  
ATOM    296  O   PHE A  40     -17.838 -16.909 -73.590  1.00  0.90           O  
ATOM    297  CG  PHE A  40     -14.603 -16.233 -76.178  1.00  0.93           C  
ATOM    298  CD1 PHE A  40     -15.157 -16.125 -77.448  1.00  0.90           C  
ATOM    299  CD2 PHE A  40     -13.224 -16.138 -76.040  1.00  0.90           C  
ATOM    300  CE1 PHE A  40     -14.348 -15.925 -78.564  1.00  0.91           C  
ATOM    301  CE2 PHE A  40     -12.409 -15.938 -77.151  1.00  0.91           C  
ATOM    302  CZ  PHE A  40     -12.973 -15.833 -78.412  1.00  0.91           C  
ATOM    303  N   ASN A  41     -17.966 -14.847 -72.814  1.00  0.94           N  
ATOM    304  CA  ASN A  41     -19.162 -15.119 -72.023  1.00  0.95           C  
ATOM    305  C   ASN A  41     -20.366 -15.417 -72.911  1.00  0.95           C  
ATOM    306  CB  ASN A  41     -19.468 -13.944 -71.091  1.00  0.92           C  
ATOM    307  O   ASN A  41     -20.738 -14.600 -73.755  1.00  0.95           O  
ATOM    308  CG  ASN A  41     -20.614 -14.234 -70.142  1.00  0.82           C  
ATOM    309  ND2 ASN A  41     -21.556 -13.303 -70.048  1.00  0.84           N  
ATOM    310  OD1 ASN A  41     -20.652 -15.286 -69.498  1.00  0.81           O  
ATOM    311  N   THR A  42     -20.904 -16.534 -72.664  1.00  0.96           N  
ATOM    312  CA  THR A  42     -22.082 -16.986 -73.397  1.00  0.96           C  
ATOM    313  C   THR A  42     -23.348 -16.766 -72.575  1.00  0.96           C  
ATOM    314  CB  THR A  42     -21.966 -18.473 -73.779  1.00  0.95           C  
ATOM    315  O   THR A  42     -23.405 -17.138 -71.402  1.00  0.95           O  
ATOM    316  CG2 THR A  42     -23.104 -18.894 -74.703  1.00  0.88           C  
ATOM    317  OG1 THR A  42     -20.717 -18.693 -74.446  1.00  0.90           O  
ATOM    318  N   TYR A  43     -24.411 -16.177 -73.177  1.00  0.97           N  
ATOM    319  CA  TYR A  43     -25.674 -15.922 -72.494  1.00  0.97           C  
ATOM    320  C   TYR A  43     -26.853 -16.091 -73.445  1.00  0.97           C  
ATOM    321  CB  TYR A  43     -25.686 -14.513 -71.893  1.00  0.97           C  
ATOM    322  O   TYR A  43     -26.714 -15.900 -74.656  1.00  0.96           O  
ATOM    323  CG  TYR A  43     -25.520 -13.416 -72.916  1.00  0.95           C  
ATOM    324  CD1 TYR A  43     -24.255 -13.019 -73.341  1.00  0.94           C  
ATOM    325  CD2 TYR A  43     -26.628 -12.774 -73.459  1.00  0.93           C  
ATOM    326  CE1 TYR A  43     -24.097 -12.007 -74.283  1.00  0.92           C  
ATOM    327  CE2 TYR A  43     -26.482 -11.760 -74.401  1.00  0.92           C  
ATOM    328  OH  TYR A  43     -25.064 -10.382 -75.738  1.00  0.90           O  
ATOM    329  CZ  TYR A  43     -25.215 -11.385 -74.806  1.00  0.91           C  
ATOM    330  N   GLY A  44     -27.939 -16.452 -72.921  1.00  0.94           N  
ATOM    331  CA  GLY A  44     -29.238 -16.397 -73.570  1.00  0.95           C  
ATOM    332  C   GLY A  44     -29.907 -15.040 -73.453  1.00  0.91           C  
ATOM    333  O   GLY A  44     -29.867 -14.412 -72.393  1.00  0.84           O  
ATOM    334  N   ASP A  45     -30.644 -14.537 -74.622  1.00  0.88           N  
ATOM    335  CA  ASP A  45     -31.273 -13.219 -74.591  1.00  0.88           C  
ATOM    336  C   ASP A  45     -32.771 -13.319 -74.864  1.00  0.87           C  
ATOM    337  CB  ASP A  45     -30.613 -12.286 -75.608  1.00  0.83           C  
ATOM    338  O   ASP A  45     -33.439 -12.304 -75.073  1.00  0.83           O  
ATOM    339  CG  ASP A  45     -30.896 -12.681 -77.047  1.00  0.78           C  
ATOM    340  OD1 ASP A  45     -31.586 -13.698 -77.275  1.00  0.75           O  
ATOM    341  OD2 ASP A  45     -30.423 -11.971 -77.960  1.00  0.79           O  
ATOM    342  N   SER A  46     -33.358 -14.424 -74.890  1.00  0.88           N  
ATOM    343  CA  SER A  46     -34.781 -14.689 -75.076  1.00  0.90           C  
ATOM    344  C   SER A  46     -35.257 -14.216 -76.445  1.00  0.88           C  
ATOM    345  CB  SER A  46     -35.602 -14.010 -73.979  1.00  0.83           C  
ATOM    346  O   SER A  46     -36.460 -14.074 -76.675  1.00  0.85           O  
ATOM    347  OG  SER A  46     -35.143 -14.397 -72.695  1.00  0.73           O  
ATOM    348  N   SER A  47     -34.395 -13.747 -77.422  1.00  0.92           N  
ATOM    349  CA  SER A  47     -34.797 -13.270 -78.741  1.00  0.91           C  
ATOM    350  C   SER A  47     -34.917 -14.422 -79.733  1.00  0.89           C  
ATOM    351  CB  SER A  47     -33.798 -12.237 -79.265  1.00  0.87           C  
ATOM    352  O   SER A  47     -34.989 -14.200 -80.944  1.00  0.84           O  
ATOM    353  OG  SER A  47     -32.511 -12.812 -79.411  1.00  0.73           O  
ATOM    354  N   GLY A  48     -35.147 -15.672 -79.346  1.00  0.95           N  
ATOM    355  CA  GLY A  48     -35.240 -16.882 -80.147  1.00  0.96           C  
ATOM    356  C   GLY A  48     -34.368 -18.010 -79.627  1.00  0.96           C  
ATOM    357  O   GLY A  48     -33.909 -17.971 -78.484  1.00  0.95           O  
ATOM    358  N   MET A  49     -34.261 -19.121 -80.377  1.00  0.97           N  
ATOM    359  CA  MET A  49     -33.414 -20.271 -80.076  1.00  0.97           C  
ATOM    360  C   MET A  49     -31.948 -19.956 -80.354  1.00  0.97           C  
ATOM    361  CB  MET A  49     -33.851 -21.489 -80.892  1.00  0.97           C  
ATOM    362  O   MET A  49     -31.319 -20.602 -81.193  1.00  0.96           O  
ATOM    363  CG  MET A  49     -35.197 -22.057 -80.472  1.00  0.94           C  
ATOM    364  SD  MET A  49     -35.212 -22.614 -78.724  1.00  0.94           S  
ATOM    365  CE  MET A  49     -34.052 -24.006 -78.822  1.00  0.89           C  
ATOM    366  N   GLN A  50     -31.397 -18.877 -79.779  1.00  0.98           N  
ATOM    367  CA  GLN A  50     -30.040 -18.392 -80.009  1.00  0.98           C  
ATOM    368  C   GLN A  50     -29.345 -18.056 -78.692  1.00  0.98           C  
ATOM    369  CB  GLN A  50     -30.055 -17.165 -80.922  1.00  0.97           C  
ATOM    370  O   GLN A  50     -29.995 -17.646 -77.728  1.00  0.98           O  
ATOM    371  CG  GLN A  50     -30.800 -15.972 -80.337  1.00  0.89           C  
ATOM    372  CD  GLN A  50     -30.980 -14.845 -81.336  1.00  0.84           C  
ATOM    373  NE2 GLN A  50     -31.428 -13.691 -80.854  1.00  0.84           N  
ATOM    374  OE1 GLN A  50     -30.718 -15.010 -82.532  1.00  0.86           O  
ATOM    375  N   VAL A  51     -28.118 -18.207 -78.646  1.00  0.98           N  
ATOM    376  CA  VAL A  51     -27.239 -17.682 -77.607  1.00  0.98           C  
ATOM    377  C   VAL A  51     -26.296 -16.641 -78.204  1.00  0.98           C  
ATOM    378  CB  VAL A  51     -26.429 -18.807 -76.926  1.00  0.97           C  
ATOM    379  O   VAL A  51     -25.958 -16.707 -79.389  1.00  0.97           O  
ATOM    380  CG1 VAL A  51     -27.356 -19.769 -76.186  1.00  0.92           C  
ATOM    381  CG2 VAL A  51     -25.588 -19.557 -77.957  1.00  0.92           C  
ATOM    382  N   LYS A  52     -25.838 -15.691 -77.426  1.00  0.98           N  
ATOM    383  CA  LYS A  52     -24.836 -14.681 -77.754  1.00  0.98           C  
ATOM    384  C   LYS A  52     -23.522 -14.954 -77.029  1.00  0.98           C  
ATOM    385  CB  LYS A  52     -25.349 -13.283 -77.402  1.00  0.97           C  
ATOM    386  O   LYS A  52     -23.521 -15.351 -75.862  1.00  0.97           O  
ATOM    387  CG  LYS A  52     -26.501 -12.808 -78.275  1.00  0.93           C  
ATOM    388  CD  LYS A  52     -26.905 -11.379 -77.938  1.00  0.90           C  
ATOM    389  CE  LYS A  52     -28.077 -10.912 -78.790  1.00  0.88           C  
ATOM    390  NZ  LYS A  52     -28.694  -9.664 -78.250  1.00  0.87           N  
ATOM    391  N   VAL A  53     -22.473 -14.784 -77.693  1.00  0.97           N  
ATOM    392  CA  VAL A  53     -21.112 -14.922 -77.185  1.00  0.97           C  
ATOM    393  C   VAL A  53     -20.383 -13.584 -77.292  1.00  0.97           C  
ATOM    394  CB  VAL A  53     -20.331 -16.017 -77.945  1.00  0.97           C  
ATOM    395  O   VAL A  53     -20.272 -13.016 -78.380  1.00  0.96           O  
ATOM    396  CG1 VAL A  53     -18.954 -16.231 -77.318  1.00  0.96           C  
ATOM    397  CG2 VAL A  53     -21.123 -17.323 -77.961  1.00  0.96           C  
ATOM    398  N   ASN A  54     -19.916 -13.014 -76.192  1.00  0.95           N  
ATOM    399  CA  ASN A  54     -19.201 -11.744 -76.130  1.00  0.96           C  
ATOM    400  C   ASN A  54     -17.889 -11.800 -76.908  1.00  0.96           C  
ATOM    401  CB  ASN A  54     -18.938 -11.347 -74.675  1.00  0.94           C  
ATOM    402  O   ASN A  54     -17.300 -12.871 -77.063  1.00  0.95           O  
ATOM    403  CG  ASN A  54     -20.186 -10.850 -73.972  1.00  0.91           C  
ATOM    404  ND2 ASN A  54     -20.083 -10.631 -72.666  1.00  0.92           N  
ATOM    405  OD1 ASN A  54     -21.233 -10.664 -74.596  1.00  0.90           O  
ATOM    406  N   PRO A  55     -17.426 -10.628 -77.343  1.00  0.96           N  
ATOM    407  CA  PRO A  55     -16.051 -10.556 -77.844  1.00  0.96           C  
ATOM    408  C   PRO A  55     -15.036 -11.144 -76.867  1.00  0.95           C  
ATOM    409  CB  PRO A  55     -15.822  -9.054 -78.032  1.00  0.95           C  
ATOM    410  O   PRO A  55     -15.256 -11.120 -75.653  1.00  0.94           O  
ATOM    411  CG  PRO A  55     -17.194  -8.464 -78.099  1.00  0.92           C  
ATOM    412  CD  PRO A  55     -18.117  -9.308 -77.268  1.00  0.92           C  
ATOM    413  N   GLY A  56     -13.949 -11.623 -77.540  1.00  0.92           N  
ATOM    414  CA  GLY A  56     -12.966 -12.240 -76.663  1.00  0.92           C  
ATOM    415  C   GLY A  56     -11.734 -12.731 -77.400  1.00  0.91           C  
ATOM    416  O   GLY A  56     -11.688 -12.703 -78.631  1.00  0.89           O  
ATOM    417  N   PHE A  57     -10.751 -13.069 -76.623  1.00  0.88           N  
ATOM    418  CA  PHE A  57      -9.512 -13.683 -77.084  1.00  0.91           C  
ATOM    419  C   PHE A  57      -9.241 -14.984 -76.337  1.00  0.88           C  
ATOM    420  CB  PHE A  57      -8.334 -12.720 -76.906  1.00  0.87           C  
ATOM    421  O   PHE A  57      -9.343 -15.033 -75.110  1.00  0.86           O  
ATOM    422  CG  PHE A  57      -7.045 -13.221 -77.499  1.00  0.81           C  
ATOM    423  CD1 PHE A  57      -6.692 -12.897 -78.803  1.00  0.76           C  
ATOM    424  CD2 PHE A  57      -6.186 -14.016 -76.752  1.00  0.78           C  
ATOM    425  CE1 PHE A  57      -5.499 -13.359 -79.355  1.00  0.81           C  
ATOM    426  CE2 PHE A  57      -4.992 -14.482 -77.297  1.00  0.80           C  
ATOM    427  CZ  PHE A  57      -4.651 -14.153 -78.599  1.00  0.82           C  
ATOM    428  N   ALA A  58      -8.940 -16.054 -77.009  1.00  0.89           N  
ATOM    429  CA  ALA A  58      -8.613 -17.354 -76.429  1.00  0.90           C  
ATOM    430  C   ALA A  58      -7.477 -18.026 -77.195  1.00  0.89           C  
ATOM    431  CB  ALA A  58      -9.845 -18.255 -76.411  1.00  0.89           C  
ATOM    432  O   ALA A  58      -7.261 -17.740 -78.375  1.00  0.88           O  
ATOM    433  N   VAL A  59      -6.786 -18.850 -76.532  1.00  0.87           N  
ATOM    434  CA  VAL A  59      -5.853 -19.799 -77.130  1.00  0.87           C  
ATOM    435  C   VAL A  59      -6.418 -21.214 -77.029  1.00  0.87           C  
ATOM    436  CB  VAL A  59      -4.464 -19.731 -76.456  1.00  0.85           C  
ATOM    437  O   VAL A  59      -6.802 -21.660 -75.945  1.00  0.86           O  
ATOM    438  CG1 VAL A  59      -3.500 -20.722 -77.104  1.00  0.81           C  
ATOM    439  CG2 VAL A  59      -3.905 -18.311 -76.529  1.00  0.81           C  
ATOM    440  N   VAL A  60      -6.561 -21.908 -78.108  1.00  0.86           N  
ATOM    441  CA  VAL A  60      -6.996 -23.294 -78.247  1.00  0.87           C  
ATOM    442  C   VAL A  60      -5.892 -24.119 -78.904  1.00  0.85           C  
ATOM    443  CB  VAL A  60      -8.301 -23.400 -79.068  1.00  0.86           C  
ATOM    444  O   VAL A  60      -5.549 -23.894 -80.067  1.00  0.83           O  
ATOM    445  CG1 VAL A  60      -8.835 -24.831 -79.050  1.00  0.85           C  
ATOM    446  CG2 VAL A  60      -9.349 -22.428 -78.530  1.00  0.85           C  
ATOM    447  N   ARG A  61      -5.233 -24.967 -78.142  1.00  0.86           N  
ATOM    448  CA  ARG A  61      -4.153 -25.871 -78.524  1.00  0.84           C  
ATOM    449  C   ARG A  61      -3.042 -25.120 -79.250  1.00  0.84           C  
ATOM    450  CB  ARG A  61      -4.685 -27.002 -79.408  1.00  0.82           C  
ATOM    451  O   ARG A  61      -2.541 -25.583 -80.277  1.00  0.80           O  
ATOM    452  CG  ARG A  61      -5.550 -28.008 -78.666  1.00  0.75           C  
ATOM    453  CD  ARG A  61      -4.743 -28.807 -77.652  1.00  0.71           C  
ATOM    454  NE  ARG A  61      -5.520 -29.911 -77.095  1.00  0.65           N  
ATOM    455  NH1 ARG A  61      -3.788 -30.759 -75.822  1.00  0.53           N  
ATOM    456  NH2 ARG A  61      -5.843 -31.776 -75.794  1.00  0.49           N  
ATOM    457  CZ  ARG A  61      -5.049 -30.812 -76.238  1.00  0.66           C  
ATOM    458  N   GLY A  62      -2.704 -23.926 -78.819  1.00  0.82           N  
ATOM    459  CA  GLY A  62      -1.617 -23.123 -79.356  1.00  0.82           C  
ATOM    460  C   GLY A  62      -2.050 -22.219 -80.495  1.00  0.82           C  
ATOM    461  O   GLY A  62      -1.252 -21.432 -81.007  1.00  0.80           O  
ATOM    462  N   HIS A  63      -3.350 -22.369 -80.927  1.00  0.83           N  
ATOM    463  CA  HIS A  63      -3.929 -21.482 -81.929  1.00  0.84           C  
ATOM    464  C   HIS A  63      -4.760 -20.382 -81.278  1.00  0.85           C  
ATOM    465  CB  HIS A  63      -4.789 -22.276 -82.914  1.00  0.83           C  
ATOM    466  O   HIS A  63      -5.507 -20.640 -80.331  1.00  0.85           O  
ATOM    467  CG  HIS A  63      -4.029 -23.318 -83.670  1.00  0.81           C  
ATOM    468  CD2 HIS A  63      -3.869 -24.643 -83.441  1.00  0.79           C  
ATOM    469  ND1 HIS A  63      -3.316 -23.036 -84.815  1.00  0.79           N  
ATOM    470  CE1 HIS A  63      -2.750 -24.145 -85.259  1.00  0.78           C  
ATOM    471  NE2 HIS A  63      -3.069 -25.135 -84.443  1.00  0.79           N  
ATOM    472  N   ALA A  64      -4.548 -19.136 -81.743  1.00  0.86           N  
ATOM    473  CA  ALA A  64      -5.277 -17.982 -81.223  1.00  0.87           C  
ATOM    474  C   ALA A  64      -6.585 -17.773 -81.981  1.00  0.88           C  
ATOM    475  CB  ALA A  64      -4.412 -16.727 -81.303  1.00  0.85           C  
ATOM    476  O   ALA A  64      -6.623 -17.884 -83.209  1.00  0.88           O  
ATOM    477  N   VAL A  65      -7.625 -17.431 -81.250  1.00  0.89           N  
ATOM    478  CA  VAL A  65      -8.892 -16.959 -81.800  1.00  0.91           C  
ATOM    479  C   VAL A  65      -9.287 -15.644 -81.132  1.00  0.90           C  
ATOM    480  CB  VAL A  65     -10.014 -18.006 -81.620  1.00  0.90           C  
ATOM    481  O   VAL A  65      -9.183 -15.504 -79.911  1.00  0.90           O  
ATOM    482  CG1 VAL A  65     -10.234 -18.313 -80.140  1.00  0.88           C  
ATOM    483  CG2 VAL A  65     -11.309 -17.515 -82.265  1.00  0.88           C  
ATOM    484  N   GLN A  66      -9.765 -14.706 -81.993  1.00  0.90           N  
ATOM    485  CA  GLN A  66     -10.287 -13.412 -81.567  1.00  0.92           C  
ATOM    486  C   GLN A  66     -11.633 -13.118 -82.224  1.00  0.91           C  
ATOM    487  CB  GLN A  66      -9.290 -12.298 -81.892  1.00  0.90           C  
ATOM    488  O   GLN A  66     -11.786 -13.279 -83.436  1.00  0.90           O  
ATOM    489  CG  GLN A  66      -9.691 -10.935 -81.343  1.00  0.84           C  
ATOM    490  CD  GLN A  66      -8.685  -9.849 -81.677  1.00  0.81           C  
ATOM    491  NE2 GLN A  66      -8.823  -8.695 -81.034  1.00  0.85           N  
ATOM    492  OE1 GLN A  66      -7.791 -10.046 -82.506  1.00  0.86           O  
ATOM    493  N   SER A  67     -12.567 -12.763 -81.366  1.00  0.93           N  
ATOM    494  CA  SER A  67     -13.774 -12.078 -81.818  1.00  0.94           C  
ATOM    495  C   SER A  67     -13.808 -10.635 -81.327  1.00  0.93           C  
ATOM    496  CB  SER A  67     -15.023 -12.818 -81.336  1.00  0.91           C  
ATOM    497  O   SER A  67     -13.554 -10.368 -80.150  1.00  0.91           O  
ATOM    498  OG  SER A  67     -16.198 -12.166 -81.784  1.00  0.82           O  
ATOM    499  N   THR A  68     -14.124  -9.681 -82.310  1.00  0.94           N  
ATOM    500  CA  THR A  68     -14.189  -8.257 -82.000  1.00  0.94           C  
ATOM    501  C   THR A  68     -15.639  -7.792 -81.894  1.00  0.93           C  
ATOM    502  CB  THR A  68     -13.455  -7.419 -83.063  1.00  0.92           C  
ATOM    503  O   THR A  68     -15.902  -6.625 -81.594  1.00  0.90           O  
ATOM    504  CG2 THR A  68     -11.956  -7.702 -83.047  1.00  0.87           C  
ATOM    505  OG1 THR A  68     -13.977  -7.738 -84.359  1.00  0.90           O  
ATOM    506  N   ALA A  69     -16.588  -8.666 -82.047  1.00  0.94           N  
ATOM    507  CA  ALA A  69     -18.023  -8.402 -81.987  1.00  0.95           C  
ATOM    508  C   ALA A  69     -18.759  -9.531 -81.271  1.00  0.95           C  
ATOM    509  CB  ALA A  69     -18.588  -8.210 -83.393  1.00  0.94           C  
ATOM    510  O   ALA A  69     -18.218 -10.628 -81.109  1.00  0.95           O  
ATOM    511  N   THR A  70     -19.917  -9.269 -80.696  1.00  0.95           N  
ATOM    512  CA  THR A  70     -20.812 -10.299 -80.180  1.00  0.96           C  
ATOM    513  C   THR A  70     -21.291 -11.212 -81.305  1.00  0.96           C  
ATOM    514  CB  THR A  70     -22.026  -9.678 -79.466  1.00  0.95           C  
ATOM    515  O   THR A  70     -21.914 -10.750 -82.264  1.00  0.95           O  
ATOM    516  CG2 THR A  70     -22.941 -10.757 -78.896  1.00  0.90           C  
ATOM    517  OG1 THR A  70     -21.568  -8.841 -78.397  1.00  0.92           O  
ATOM    518  N   GLU A  71     -20.968 -12.483 -81.206  1.00  0.97           N  
ATOM    519  CA  GLU A  71     -21.414 -13.503 -82.151  1.00  0.97           C  
ATOM    520  C   GLU A  71     -22.742 -14.116 -81.716  1.00  0.97           C  
ATOM    521  CB  GLU A  71     -20.354 -14.596 -82.303  1.00  0.96           C  
ATOM    522  O   GLU A  71     -23.012 -14.239 -80.520  1.00  0.96           O  
ATOM    523  CG  GLU A  71     -19.044 -14.105 -82.901  1.00  0.88           C  
ATOM    524  CD  GLU A  71     -19.144 -13.784 -84.384  1.00  0.82           C  
ATOM    525  OE1 GLU A  71     -20.166 -14.140 -85.014  1.00  0.84           O  
ATOM    526  OE2 GLU A  71     -18.193 -13.172 -84.920  1.00  0.83           O  
ATOM    527  N   THR A  72     -23.660 -14.438 -82.614  1.00  0.97           N  
ATOM    528  CA  THR A  72     -24.935 -15.100 -82.362  1.00  0.97           C  
ATOM    529  C   THR A  72     -24.951 -16.496 -82.977  1.00  0.97           C  
ATOM    530  CB  THR A  72     -26.111 -14.277 -82.919  1.00  0.97           C  
ATOM    531  O   THR A  72     -24.728 -16.653 -84.180  1.00  0.97           O  
ATOM    532  CG2 THR A  72     -27.446 -14.954 -82.623  1.00  0.92           C  
ATOM    533  OG1 THR A  72     -26.104 -12.976 -82.319  1.00  0.93           O  
ATOM    534  N   ILE A  73     -25.254 -17.497 -82.183  1.00  0.98           N  
ATOM    535  CA  ILE A  73     -25.361 -18.878 -82.642  1.00  0.98           C  
ATOM    536  C   ILE A  73     -26.789 -19.380 -82.438  1.00  0.98           C  
ATOM    537  CB  ILE A  73     -24.360 -19.797 -81.907  1.00  0.96           C  
ATOM    538  O   ILE A  73     -27.333 -19.292 -81.335  1.00  0.97           O  
ATOM    539  CG1 ILE A  73     -22.931 -19.261 -82.060  1.00  0.77           C  
ATOM    540  CG2 ILE A  73     -24.464 -21.234 -82.427  1.00  0.78           C  
ATOM    541  CD1 ILE A  73     -21.885 -20.060 -81.297  1.00  0.72           C  
ATOM    542  N   THR A  74     -27.331 -19.850 -83.478  1.00  0.97           N  
ATOM    543  CA  THR A  74     -28.641 -20.489 -83.416  1.00  0.97           C  
ATOM    544  C   THR A  74     -28.517 -21.932 -82.934  1.00  0.97           C  
ATOM    545  CB  THR A  74     -29.341 -20.462 -84.788  1.00  0.96           C  
ATOM    546  O   THR A  74     -27.677 -22.687 -83.429  1.00  0.97           O  
ATOM    547  CG2 THR A  74     -30.748 -21.044 -84.699  1.00  0.91           C  
ATOM    548  OG1 THR A  74     -29.424 -19.107 -85.248  1.00  0.91           O  
ATOM    549  N   ILE A  75     -29.355 -22.351 -81.951  1.00  0.98           N  
ATOM    550  CA  ILE A  75     -29.445 -23.691 -81.382  1.00  0.98           C  
ATOM    551  C   ILE A  75     -30.771 -24.333 -81.783  1.00  0.97           C  
ATOM    552  CB  ILE A  75     -29.306 -23.662 -79.843  1.00  0.98           C  
ATOM    553  O   ILE A  75     -31.820 -23.687 -81.737  1.00  0.97           O  
ATOM    554  CG1 ILE A  75     -27.959 -23.052 -79.440  1.00  0.94           C  
ATOM    555  CG2 ILE A  75     -29.467 -25.070 -79.261  1.00  0.94           C  
ATOM    556  CD1 ILE A  75     -27.712 -23.035 -77.938  1.00  0.91           C  
ATOM    557  N   ALA A  76     -30.686 -25.554 -82.213  1.00  0.97           N  
ATOM    558  CA  ALA A  76     -31.895 -26.267 -82.618  1.00  0.97           C  
ATOM    559  C   ALA A  76     -32.803 -26.534 -81.420  1.00  0.97           C  
ATOM    560  CB  ALA A  76     -31.533 -27.579 -83.310  1.00  0.96           C  
ATOM    561  O   ALA A  76     -32.324 -26.866 -80.333  1.00  0.97           O  
ATOM    562  N   ALA A  77     -34.099 -26.449 -81.540  1.00  0.97           N  
ATOM    563  CA  ALA A  77     -35.081 -26.758 -80.504  1.00  0.97           C  
ATOM    564  C   ALA A  77     -35.077 -28.247 -80.171  1.00  0.97           C  
ATOM    565  CB  ALA A  77     -36.476 -26.318 -80.944  1.00  0.96           C  
ATOM    566  O   ALA A  77     -34.832 -29.084 -81.044  1.00  0.96           O  
ATOM    567  N   ALA A  78     -35.374 -28.621 -78.901  1.00  0.97           N  
ATOM    568  CA  ALA A  78     -35.573 -30.008 -78.488  1.00  0.97           C  
ATOM    569  C   ALA A  78     -36.977 -30.490 -78.842  1.00  0.96           C  
ATOM    570  CB  ALA A  78     -35.324 -30.158 -76.989  1.00  0.96           C  
ATOM    571  O   ALA A  78     -37.969 -29.863 -78.463  1.00  0.93           O  
ATOM    572  N   SER A  79     -37.023 -31.655 -79.491  1.00  0.94           N  
ATOM    573  CA  SER A  79     -38.311 -32.077 -80.033  1.00  0.93           C  
ATOM    574  C   SER A  79     -39.009 -33.059 -79.097  1.00  0.92           C  
ATOM    575  CB  SER A  79     -38.129 -32.715 -81.411  1.00  0.91           C  
ATOM    576  O   SER A  79     -40.238 -33.079 -79.016  1.00  0.88           O  
ATOM    577  OG  SER A  79     -37.224 -33.804 -81.346  1.00  0.84           O  
ATOM    578  N   ALA A  80     -38.365 -33.875 -78.467  1.00  0.94           N  
ATOM    579  CA  ALA A  80     -38.998 -35.014 -77.807  1.00  0.94           C  
ATOM    580  C   ALA A  80     -38.743 -34.988 -76.303  1.00  0.93           C  
ATOM    581  CB  ALA A  80     -38.494 -36.324 -78.406  1.00  0.91           C  
ATOM    582  O   ALA A  80     -39.639 -35.286 -75.509  1.00  0.90           O  
ATOM    583  N   ALA A  81     -37.577 -34.650 -75.824  1.00  0.96           N  
ATOM    584  CA  ALA A  81     -37.123 -34.499 -74.444  1.00  0.97           C  
ATOM    585  C   ALA A  81     -36.148 -33.332 -74.312  1.00  0.97           C  
ATOM    586  CB  ALA A  81     -36.472 -35.790 -73.953  1.00  0.95           C  
ATOM    587  O   ALA A  81     -35.571 -32.882 -75.304  1.00  0.97           O  
ATOM    588  N   GLN A  82     -36.149 -32.708 -73.053  1.00  0.97           N  
ATOM    589  CA  GLN A  82     -35.098 -31.732 -72.783  1.00  0.97           C  
ATOM    590  C   GLN A  82     -33.725 -32.284 -73.155  1.00  0.98           C  
ATOM    591  CB  GLN A  82     -35.116 -31.316 -71.311  1.00  0.96           C  
ATOM    592  O   GLN A  82     -33.477 -33.484 -73.024  1.00  0.97           O  
ATOM    593  CG  GLN A  82     -34.677 -32.418 -70.356  1.00  0.84           C  
ATOM    594  CD  GLN A  82     -34.668 -31.969 -68.907  1.00  0.79           C  
ATOM    595  NE2 GLN A  82     -33.964 -32.713 -68.060  1.00  0.78           N  
ATOM    596  OE1 GLN A  82     -35.289 -30.962 -68.551  1.00  0.82           O  
ATOM    597  N   ARG A  83     -32.814 -31.484 -73.673  1.00  0.97           N  
ATOM    598  CA  ARG A  83     -31.442 -31.840 -74.023  1.00  0.97           C  
ATOM    599  C   ARG A  83     -30.459 -30.783 -73.531  1.00  0.97           C  
ATOM    600  CB  ARG A  83     -31.304 -32.020 -75.536  1.00  0.96           C  
ATOM    601  O   ARG A  83     -30.812 -29.609 -73.409  1.00  0.97           O  
ATOM    602  CG  ARG A  83     -29.937 -32.523 -75.974  1.00  0.94           C  
ATOM    603  CD  ARG A  83     -29.856 -32.695 -77.484  1.00  0.93           C  
ATOM    604  NE  ARG A  83     -29.606 -31.425 -78.159  1.00  0.91           N  
ATOM    605  NH1 ARG A  83     -31.320 -31.662 -79.689  1.00  0.87           N  
ATOM    606  NH2 ARG A  83     -29.993 -29.794 -79.729  1.00  0.86           N  
ATOM    607  CZ  ARG A  83     -30.307 -30.963 -79.191  1.00  0.88           C  
ATOM    608  N   TYR A  84     -29.258 -31.131 -73.320  1.00  0.97           N  
ATOM    609  CA  TYR A  84     -28.127 -30.237 -73.102  1.00  0.97           C  
ATOM    610  C   TYR A  84     -27.257 -30.144 -74.350  1.00  0.97           C  
ATOM    611  CB  TYR A  84     -27.286 -30.713 -71.914  1.00  0.96           C  
ATOM    612  O   TYR A  84     -26.811 -31.164 -74.881  1.00  0.96           O  
ATOM    613  CG  TYR A  84     -28.026 -30.687 -70.598  1.00  0.95           C  
ATOM    614  CD1 TYR A  84     -28.057 -29.533 -69.817  1.00  0.93           C  
ATOM    615  CD2 TYR A  84     -28.694 -31.814 -70.133  1.00  0.93           C  
ATOM    616  CE1 TYR A  84     -28.736 -29.505 -68.603  1.00  0.93           C  
ATOM    617  CE2 TYR A  84     -29.375 -31.798 -68.920  1.00  0.92           C  
ATOM    618  OH  TYR A  84     -30.064 -30.618 -66.963  1.00  0.90           O  
ATOM    619  CZ  TYR A  84     -29.391 -30.640 -68.164  1.00  0.92           C  
ATOM    620  N   ASP A  85     -26.995 -28.951 -74.781  1.00  0.97           N  
ATOM    621  CA  ASP A  85     -26.002 -28.660 -75.810  1.00  0.98           C  
ATOM    622  C   ASP A  85     -24.795 -27.935 -75.219  1.00  0.97           C  
ATOM    623  CB  ASP A  85     -26.621 -27.823 -76.931  1.00  0.97           C  
ATOM    624  O   ASP A  85     -24.871 -27.388 -74.116  1.00  0.97           O  
ATOM    625  CG  ASP A  85     -27.649 -28.589 -77.745  1.00  0.96           C  
ATOM    626  OD1 ASP A  85     -27.805 -29.811 -77.535  1.00  0.95           O  
ATOM    627  OD2 ASP A  85     -28.307 -27.966 -78.606  1.00  0.95           O  
ATOM    628  N   ARG A  86     -23.670 -27.906 -75.923  1.00  0.97           N  
ATOM    629  CA  ARG A  86     -22.516 -27.104 -75.528  1.00  0.97           C  
ATOM    630  C   ARG A  86     -22.139 -26.111 -76.622  1.00  0.97           C  
ATOM    631  CB  ARG A  86     -21.321 -28.004 -75.204  1.00  0.96           C  
ATOM    632  O   ARG A  86     -22.012 -26.484 -77.790  1.00  0.97           O  
ATOM    633  CG  ARG A  86     -21.451 -28.747 -73.884  1.00  0.89           C  
ATOM    634  CD  ARG A  86     -20.207 -29.568 -73.575  1.00  0.87           C  
ATOM    635  NE  ARG A  86     -20.222 -30.075 -72.205  1.00  0.84           N  
ATOM    636  NH1 ARG A  86     -17.953 -30.503 -72.119  1.00  0.80           N  
ATOM    637  NH2 ARG A  86     -19.278 -30.947 -70.302  1.00  0.78           N  
ATOM    638  CZ  ARG A  86     -19.151 -30.507 -71.545  1.00  0.79           C  
ATOM    639  N   VAL A  87     -21.888 -24.966 -76.285  1.00  0.97           N  
ATOM    640  CA  VAL A  87     -21.214 -23.973 -77.115  1.00  0.97           C  
ATOM    641  C   VAL A  87     -19.703 -24.078 -76.923  1.00  0.97           C  
ATOM    642  CB  VAL A  87     -21.694 -22.541 -76.791  1.00  0.97           C  
ATOM    643  O   VAL A  87     -19.212 -24.062 -75.792  1.00  0.97           O  
ATOM    644  CG1 VAL A  87     -21.018 -21.524 -77.708  1.00  0.95           C  
ATOM    645  CG2 VAL A  87     -23.214 -22.448 -76.912  1.00  0.95           C  
ATOM    646  N   VAL A  88     -19.020 -24.148 -78.023  1.00  0.97           N  
ATOM    647  CA  VAL A  88     -17.589 -24.427 -77.949  1.00  0.97           C  
ATOM    648  C   VAL A  88     -16.836 -23.526 -78.925  1.00  0.97           C  
ATOM    649  CB  VAL A  88     -17.284 -25.912 -78.249  1.00  0.96           C  
ATOM    650  O   VAL A  88     -17.383 -23.121 -79.954  1.00  0.96           O  
ATOM    651  CG1 VAL A  88     -18.032 -26.824 -77.278  1.00  0.94           C  
ATOM    652  CG2 VAL A  88     -17.650 -26.250 -79.694  1.00  0.94           C  
ATOM    653  N   LEU A  89     -15.594 -23.233 -78.743  1.00  0.94           N  
ATOM    654  CA  LEU A  89     -14.612 -22.926 -79.778  1.00  0.95           C  
ATOM    655  C   LEU A  89     -14.041 -24.205 -80.382  1.00  0.94           C  
ATOM    656  CB  LEU A  89     -13.480 -22.068 -79.206  1.00  0.93           C  
ATOM    657  O   LEU A  89     -13.350 -24.964 -79.699  1.00  0.93           O  
ATOM    658  CG  LEU A  89     -13.874 -20.682 -78.692  1.00  0.89           C  
ATOM    659  CD1 LEU A  89     -12.714 -20.052 -77.928  1.00  0.85           C  
ATOM    660  CD2 LEU A  89     -14.309 -19.787 -79.848  1.00  0.85           C  
ATOM    661  N   ARG A  90     -14.348 -24.470 -81.605  1.00  0.95           N  
ATOM    662  CA  ARG A  90     -13.870 -25.644 -82.328  1.00  0.95           C  
ATOM    663  C   ARG A  90     -12.660 -25.302 -83.191  1.00  0.94           C  
ATOM    664  CB  ARG A  90     -14.984 -26.230 -83.199  1.00  0.95           C  
ATOM    665  O   ARG A  90     -12.785 -24.596 -84.193  1.00  0.93           O  
ATOM    666  CG  ARG A  90     -14.560 -27.445 -84.008  1.00  0.94           C  
ATOM    667  CD  ARG A  90     -15.722 -28.033 -84.795  1.00  0.93           C  
ATOM    668  NE  ARG A  90     -16.687 -28.692 -83.920  1.00  0.92           N  
ATOM    669  NH1 ARG A  90     -18.323 -28.903 -85.538  1.00  0.89           N  
ATOM    670  NH2 ARG A  90     -18.698 -29.681 -83.414  1.00  0.89           N  
ATOM    671  CZ  ARG A  90     -17.900 -29.091 -84.293  1.00  0.91           C  
ATOM    672  N   LEU A  91     -11.570 -25.766 -82.833  1.00  0.91           N  
ATOM    673  CA  LEU A  91     -10.367 -25.819 -83.657  1.00  0.91           C  
ATOM    674  C   LEU A  91     -10.443 -26.967 -84.657  1.00  0.90           C  
ATOM    675  CB  LEU A  91      -9.123 -25.972 -82.779  1.00  0.89           C  
ATOM    676  O   LEU A  91     -10.573 -28.129 -84.266  1.00  0.89           O  
ATOM    677  CG  LEU A  91      -7.810 -26.263 -83.508  1.00  0.85           C  
ATOM    678  CD1 LEU A  91      -7.399 -25.064 -84.357  1.00  0.81           C  
ATOM    679  CD2 LEU A  91      -6.712 -26.620 -82.512  1.00  0.81           C  
ATOM    680  N   ASP A  92     -10.370 -26.661 -85.883  1.00  0.90           N  
ATOM    681  CA  ASP A  92     -10.168 -27.578 -87.000  1.00  0.91           C  
ATOM    682  C   ASP A  92      -8.848 -27.294 -87.713  1.00  0.89           C  
ATOM    683  CB  ASP A  92     -11.331 -27.483 -87.990  1.00  0.90           C  
ATOM    684  O   ASP A  92      -8.754 -26.355 -88.506  1.00  0.88           O  
ATOM    685  CG  ASP A  92     -11.274 -28.543 -89.075  1.00  0.90           C  
ATOM    686  OD1 ASP A  92     -10.172 -29.052 -89.374  1.00  0.91           O  
ATOM    687  OD2 ASP A  92     -12.340 -28.871 -89.640  1.00  0.90           O  
ATOM    688  N   PRO A  93      -7.862 -28.155 -87.485  1.00  0.87           N  
ATOM    689  CA  PRO A  93      -6.549 -27.958 -88.102  1.00  0.87           C  
ATOM    690  C   PRO A  93      -6.547 -28.268 -89.597  1.00  0.87           C  
ATOM    691  CB  PRO A  93      -5.651 -28.936 -87.341  1.00  0.86           C  
ATOM    692  O   PRO A  93      -5.680 -27.785 -90.331  1.00  0.86           O  
ATOM    693  CG  PRO A  93      -6.341 -29.149 -86.033  1.00  0.83           C  
ATOM    694  CD  PRO A  93      -7.823 -29.041 -86.252  1.00  0.83           C  
ATOM    695  N   THR A  94      -7.521 -29.035 -90.061  1.00  0.87           N  
ATOM    696  CA  THR A  94      -7.633 -29.341 -91.482  1.00  0.88           C  
ATOM    697  C   THR A  94      -8.208 -28.153 -92.248  1.00  0.88           C  
ATOM    698  CB  THR A  94      -8.513 -30.582 -91.718  1.00  0.86           C  
ATOM    699  O   THR A  94      -7.765 -27.849 -93.357  1.00  0.88           O  
ATOM    700  CG2 THR A  94      -8.493 -31.000 -93.185  1.00  0.79           C  
ATOM    701  OG1 THR A  94      -8.025 -31.666 -90.918  1.00  0.83           O  
ATOM    702  N   ALA A  95      -9.159 -27.452 -91.591  1.00  0.89           N  
ATOM    703  CA  ALA A  95      -9.795 -26.268 -92.164  1.00  0.89           C  
ATOM    704  C   ALA A  95      -9.005 -25.006 -91.831  1.00  0.89           C  
ATOM    705  CB  ALA A  95     -11.231 -26.140 -91.662  1.00  0.88           C  
ATOM    706  O   ALA A  95      -9.365 -23.908 -92.262  1.00  0.88           O  
ATOM    707  N   ASN A  96      -7.963 -25.043 -90.988  1.00  0.88           N  
ATOM    708  CA  ASN A  96      -7.147 -23.954 -90.463  1.00  0.89           C  
ATOM    709  C   ASN A  96      -8.002 -22.888 -89.785  1.00  0.88           C  
ATOM    710  CB  ASN A  96      -6.304 -23.330 -91.577  1.00  0.84           C  
ATOM    711  O   ASN A  96      -7.834 -21.695 -90.043  1.00  0.85           O  
ATOM    712  CG  ASN A  96      -5.245 -24.276 -92.108  1.00  0.76           C  
ATOM    713  ND2 ASN A  96      -4.905 -24.129 -93.383  1.00  0.73           N  
ATOM    714  OD1 ASN A  96      -4.738 -25.133 -91.379  1.00  0.71           O  
ATOM    715  N   SER A  97      -8.985 -23.315 -89.021  1.00  0.89           N  
ATOM    716  CA  SER A  97      -9.940 -22.354 -88.480  1.00  0.90           C  
ATOM    717  C   SER A  97     -10.325 -22.704 -87.046  1.00  0.91           C  
ATOM    718  CB  SER A  97     -11.194 -22.294 -89.353  1.00  0.89           C  
ATOM    719  O   SER A  97     -10.308 -23.875 -86.662  1.00  0.91           O  
ATOM    720  OG  SER A  97     -11.897 -23.524 -89.308  1.00  0.89           O  
ATOM    721  N   ILE A  98     -10.608 -21.777 -86.231  1.00  0.92           N  
ATOM    722  CA  ILE A  98     -11.375 -21.894 -84.996  1.00  0.93           C  
ATOM    723  C   ILE A  98     -12.727 -21.202 -85.162  1.00  0.93           C  
ATOM    724  CB  ILE A  98     -10.610 -21.294 -83.796  1.00  0.92           C  
ATOM    725  O   ILE A  98     -12.788 -19.998 -85.423  1.00  0.91           O  
ATOM    726  CG1 ILE A  98      -9.229 -21.947 -83.663  1.00  0.87           C  
ATOM    727  CG2 ILE A  98     -11.418 -21.453 -82.505  1.00  0.87           C  
ATOM    728  CD1 ILE A  98      -8.339 -21.304 -82.608  1.00  0.84           C  
ATOM    729  N   THR A  99     -13.777 -21.946 -85.040  1.00  0.96           N  
ATOM    730  CA  THR A  99     -15.137 -21.448 -85.217  1.00  0.96           C  
ATOM    731  C   THR A  99     -15.945 -21.611 -83.933  1.00  0.96           C  
ATOM    732  CB  THR A  99     -15.851 -22.174 -86.372  1.00  0.95           C  
ATOM    733  O   THR A  99     -15.707 -22.540 -83.158  1.00  0.96           O  
ATOM    734  CG2 THR A  99     -15.180 -21.875 -87.709  1.00  0.91           C  
ATOM    735  OG1 THR A  99     -15.814 -23.587 -86.136  1.00  0.91           O  
ATOM    736  N   LEU A 100     -16.923 -20.748 -83.655  1.00  0.98           N  
ATOM    737  CA  LEU A 100     -17.990 -21.038 -82.703  1.00  0.98           C  
ATOM    738  C   LEU A 100     -18.913 -22.128 -83.237  1.00  0.98           C  
ATOM    739  CB  LEU A 100     -18.796 -19.773 -82.400  1.00  0.96           C  
ATOM    740  O   LEU A 100     -19.410 -22.031 -84.361  1.00  0.97           O  
ATOM    741  CG  LEU A 100     -18.103 -18.718 -81.536  1.00  0.86           C  
ATOM    742  CD1 LEU A 100     -18.910 -17.424 -81.531  1.00  0.76           C  
ATOM    743  CD2 LEU A 100     -17.904 -19.236 -80.116  1.00  0.76           C  
ATOM    744  N   ALA A 101     -19.085 -23.141 -82.446  1.00  0.98           N  
ATOM    745  CA  ALA A 101     -19.917 -24.273 -82.846  1.00  0.98           C  
ATOM    746  C   ALA A 101     -20.806 -24.734 -81.695  1.00  0.98           C  
ATOM    747  CB  ALA A 101     -19.046 -25.427 -83.337  1.00  0.97           C  
ATOM    748  O   ALA A 101     -20.511 -24.466 -80.528  1.00  0.97           O  
ATOM    749  N   VAL A 102     -21.889 -25.467 -81.980  1.00  0.98           N  
ATOM    750  CA  VAL A 102     -22.735 -26.181 -81.028  1.00  0.98           C  
ATOM    751  C   VAL A 102     -22.465 -27.681 -81.120  1.00  0.98           C  
ATOM    752  CB  VAL A 102     -24.233 -25.892 -81.273  1.00  0.98           C  
ATOM    753  O   VAL A 102     -22.592 -28.276 -82.193  1.00  0.97           O  
ATOM    754  CG1 VAL A 102     -25.096 -26.594 -80.225  1.00  0.96           C  
ATOM    755  CG2 VAL A 102     -24.494 -24.387 -81.264  1.00  0.96           C  
ATOM    756  N   VAL A 103     -22.064 -28.286 -80.026  1.00  0.98           N  
ATOM    757  CA  VAL A 103     -22.126 -29.734 -79.858  1.00  0.98           C  
ATOM    758  C   VAL A 103     -23.495 -30.133 -79.312  1.00  0.97           C  
ATOM    759  CB  VAL A 103     -21.008 -30.246 -78.922  1.00  0.97           C  
ATOM    760  O   VAL A 103     -23.778 -29.939 -78.127  1.00  0.97           O  
ATOM    761  CG1 VAL A 103     -20.976 -31.773 -78.904  1.00  0.94           C  
ATOM    762  CG2 VAL A 103     -19.655 -29.684 -79.352  1.00  0.95           C  
ATOM    763  N   GLN A 104     -24.309 -30.554 -80.218  1.00  0.98           N  
ATOM    764  CA  GLN A 104     -25.674 -30.938 -79.874  1.00  0.98           C  
ATOM    765  C   GLN A 104     -25.695 -32.238 -79.075  1.00  0.98           C  
ATOM    766  CB  GLN A 104     -26.527 -31.083 -81.135  1.00  0.97           C  
ATOM    767  O   GLN A 104     -25.071 -33.225 -79.470  1.00  0.97           O  
ATOM    768  CG  GLN A 104     -28.014 -31.252 -80.856  1.00  0.90           C  
ATOM    769  CD  GLN A 104     -28.852 -31.250 -82.121  1.00  0.85           C  
ATOM    770  NE2 GLN A 104     -30.067 -31.779 -82.028  1.00  0.84           N  
ATOM    771  OE1 GLN A 104     -28.412 -30.776 -83.173  1.00  0.86           O  
ATOM    772  N   GLY A 105     -26.364 -32.268 -77.968  1.00  0.97           N  
ATOM    773  CA  GLY A 105     -26.553 -33.459 -77.155  1.00  0.97           C  
ATOM    774  C   GLY A 105     -27.707 -34.325 -77.624  1.00  0.97           C  
ATOM    775  O   GLY A 105     -28.406 -33.974 -78.577  1.00  0.96           O  
ATOM    776  N   THR A 106     -27.883 -35.446 -76.974  1.00  0.96           N  
ATOM    777  CA  THR A 106     -28.991 -36.361 -77.227  1.00  0.96           C  
ATOM    778  C   THR A 106     -30.205 -35.986 -76.382  1.00  0.96           C  
ATOM    779  CB  THR A 106     -28.590 -37.819 -76.935  1.00  0.95           C  
ATOM    780  O   THR A 106     -30.073 -35.684 -75.195  1.00  0.96           O  
ATOM    781  CG2 THR A 106     -29.685 -38.788 -77.368  1.00  0.86           C  
ATOM    782  OG1 THR A 106     -27.385 -38.128 -77.647  1.00  0.88           O  
ATOM    783  N   SER A 107     -31.424 -36.040 -76.964  1.00  0.96           N  
ATOM    784  CA  SER A 107     -32.671 -35.767 -76.257  1.00  0.96           C  
ATOM    785  C   SER A 107     -32.876 -36.740 -75.101  1.00  0.95           C  
ATOM    786  CB  SER A 107     -33.860 -35.843 -77.216  1.00  0.95           C  
ATOM    787  O   SER A 107     -32.811 -37.957 -75.289  1.00  0.94           O  
ATOM    788  OG  SER A 107     -33.765 -34.844 -78.216  1.00  0.79           O  
ATOM    789  N   GLY A 108     -32.997 -36.222 -73.962  1.00  0.95           N  
ATOM    790  CA  GLY A 108     -33.077 -37.016 -72.746  1.00  0.95           C  
ATOM    791  C   GLY A 108     -31.725 -37.501 -72.260  1.00  0.94           C  
ATOM    792  O   GLY A 108     -31.633 -38.169 -71.228  1.00  0.92           O  
ATOM    793  N   GLY A 109     -30.672 -37.215 -72.979  1.00  0.94           N  
ATOM    794  CA  GLY A 109     -29.317 -37.585 -72.603  1.00  0.94           C  
ATOM    795  C   GLY A 109     -28.661 -36.583 -71.672  1.00  0.93           C  
ATOM    796  O   GLY A 109     -29.251 -35.551 -71.347  1.00  0.90           O  
ATOM    797  N   GLY A 110     -27.411 -36.858 -71.202  1.00  0.91           N  
ATOM    798  CA  GLY A 110     -26.550 -35.950 -70.461  1.00  0.92           C  
ATOM    799  C   GLY A 110     -25.822 -34.960 -71.350  1.00  0.92           C  
ATOM    800  O   GLY A 110     -26.175 -34.790 -72.519  1.00  0.91           O  
ATOM    801  N   LEU A 111     -24.900 -34.289 -70.834  1.00  0.93           N  
ATOM    802  CA  LEU A 111     -24.030 -33.359 -71.545  1.00  0.94           C  
ATOM    803  C   LEU A 111     -23.291 -34.065 -72.677  1.00  0.95           C  
ATOM    804  CB  LEU A 111     -23.024 -32.723 -70.582  1.00  0.91           C  
ATOM    805  O   LEU A 111     -22.692 -35.122 -72.470  1.00  0.94           O  
ATOM    806  CG  LEU A 111     -23.582 -31.683 -69.609  1.00  0.80           C  
ATOM    807  CD1 LEU A 111     -22.557 -31.370 -68.524  1.00  0.73           C  
ATOM    808  CD2 LEU A 111     -23.984 -30.415 -70.354  1.00  0.73           C  
ATOM    809  N   PRO A 112     -23.279 -33.588 -73.898  1.00  0.96           N  
ATOM    810  CA  PRO A 112     -22.500 -34.217 -74.968  1.00  0.96           C  
ATOM    811  C   PRO A 112     -21.000 -34.216 -74.684  1.00  0.95           C  
ATOM    812  CB  PRO A 112     -22.825 -33.357 -76.192  1.00  0.95           C  
ATOM    813  O   PRO A 112     -20.471 -33.243 -74.141  1.00  0.94           O  
ATOM    814  CG  PRO A 112     -23.123 -32.001 -75.639  1.00  0.95           C  
ATOM    815  CD  PRO A 112     -23.769 -32.167 -74.293  1.00  0.95           C  
ATOM    816  N   ALA A 113     -20.290 -35.350 -75.126  1.00  0.94           N  
ATOM    817  CA  ALA A 113     -18.837 -35.456 -75.014  1.00  0.94           C  
ATOM    818  C   ALA A 113     -18.142 -34.485 -75.964  1.00  0.95           C  
ATOM    819  CB  ALA A 113     -18.385 -36.887 -75.296  1.00  0.93           C  
ATOM    820  O   ALA A 113     -18.563 -34.321 -77.112  1.00  0.95           O  
ATOM    821  N   LEU A 114     -17.125 -33.814 -75.542  1.00  0.93           N  
ATOM    822  CA  LEU A 114     -16.272 -32.939 -76.338  1.00  0.94           C  
ATOM    823  C   LEU A 114     -15.224 -33.745 -77.098  1.00  0.92           C  
ATOM    824  CB  LEU A 114     -15.585 -31.902 -75.445  1.00  0.92           C  
ATOM    825  O   LEU A 114     -14.589 -34.636 -76.530  1.00  0.89           O  
ATOM    826  CG  LEU A 114     -16.501 -30.892 -74.751  1.00  0.89           C  
ATOM    827  CD1 LEU A 114     -15.711 -30.069 -73.739  1.00  0.85           C  
ATOM    828  CD2 LEU A 114     -17.174 -29.987 -75.777  1.00  0.85           C  
ATOM    829  N   THR A 115     -15.042 -33.427 -78.372  1.00  0.93           N  
ATOM    830  CA  THR A 115     -13.889 -33.900 -79.130  1.00  0.93           C  
ATOM    831  C   THR A 115     -12.636 -33.113 -78.755  1.00  0.92           C  
ATOM    832  CB  THR A 115     -14.133 -33.790 -80.646  1.00  0.92           C  
ATOM    833  O   THR A 115     -12.553 -31.910 -79.011  1.00  0.90           O  
ATOM    834  CG2 THR A 115     -12.979 -34.400 -81.435  1.00  0.89           C  
ATOM    835  OG1 THR A 115     -15.343 -34.481 -80.980  1.00  0.90           O  
ATOM    836  N   GLN A 116     -11.706 -33.776 -78.153  1.00  0.85           N  
ATOM    837  CA  GLN A 116     -10.457 -33.187 -77.681  1.00  0.85           C  
ATOM    838  C   GLN A 116      -9.252 -33.987 -78.167  1.00  0.79           C  
ATOM    839  CB  GLN A 116     -10.448 -33.100 -76.154  1.00  0.80           C  
ATOM    840  O   GLN A 116      -8.452 -34.466 -77.361  1.00  0.73           O  
ATOM    841  CG  GLN A 116     -11.456 -32.108 -75.588  1.00  0.75           C  
ATOM    842  CD  GLN A 116     -11.301 -31.903 -74.093  1.00  0.71           C  
ATOM    843  NE2 GLN A 116     -11.372 -30.650 -73.656  1.00  0.71           N  
ATOM    844  OE1 GLN A 116     -11.121 -32.862 -73.337  1.00  0.76           O  
ATOM    845  N   THR A 117      -9.126 -34.070 -79.490  1.00  0.84           N  
ATOM    846  CA  THR A 117      -8.036 -34.822 -80.101  1.00  0.83           C  
ATOM    847  C   THR A 117      -6.857 -33.905 -80.416  1.00  0.82           C  
ATOM    848  CB  THR A 117      -8.499 -35.529 -81.389  1.00  0.81           C  
ATOM    849  O   THR A 117      -7.038 -32.823 -80.978  1.00  0.78           O  
ATOM    850  CG2 THR A 117      -7.433 -36.493 -81.900  1.00  0.74           C  
ATOM    851  OG1 THR A 117      -9.700 -36.262 -81.119  1.00  0.74           O  
ATOM    852  N   ASP A 118      -5.641 -34.284 -80.256  1.00  0.74           N  
ATOM    853  CA  ASP A 118      -4.424 -33.489 -80.388  1.00  0.74           C  
ATOM    854  C   ASP A 118      -4.139 -33.160 -81.852  1.00  0.73           C  
ATOM    855  CB  ASP A 118      -3.232 -34.225 -79.773  1.00  0.70           C  
ATOM    856  O   ASP A 118      -3.579 -32.106 -82.159  1.00  0.70           O  
ATOM    857  CG  ASP A 118      -3.231 -34.187 -78.255  1.00  0.65           C  
ATOM    858  OD1 ASP A 118      -3.876 -33.293 -77.667  1.00  0.62           O  
ATOM    859  OD2 ASP A 118      -2.576 -35.057 -77.642  1.00  0.66           O  
ATOM    860  N   THR A 119      -4.521 -34.071 -82.833  1.00  0.73           N  
ATOM    861  CA  THR A 119      -4.184 -33.952 -84.247  1.00  0.75           C  
ATOM    862  C   THR A 119      -5.432 -33.668 -85.078  1.00  0.75           C  
ATOM    863  CB  THR A 119      -3.497 -35.228 -84.768  1.00  0.68           C  
ATOM    864  O   THR A 119      -5.386 -33.703 -86.310  1.00  0.72           O  
ATOM    865  CG2 THR A 119      -2.156 -35.451 -84.077  1.00  0.61           C  
ATOM    866  OG1 THR A 119      -4.345 -36.356 -84.517  1.00  0.68           O  
ATOM    867  N   GLY A 120      -6.537 -33.466 -84.455  1.00  0.82           N  
ATOM    868  CA  GLY A 120      -7.807 -33.268 -85.135  1.00  0.84           C  
ATOM    869  C   GLY A 120      -8.667 -32.196 -84.492  1.00  0.85           C  
ATOM    870  O   GLY A 120      -8.146 -31.232 -83.925  1.00  0.83           O  
ATOM    871  N   ILE A 121      -9.940 -32.308 -84.579  1.00  0.91           N  
ATOM    872  CA  ILE A 121     -10.902 -31.374 -84.003  1.00  0.92           C  
ATOM    873  C   ILE A 121     -10.676 -31.264 -82.497  1.00  0.91           C  
ATOM    874  CB  ILE A 121     -12.356 -31.807 -84.297  1.00  0.90           C  
ATOM    875  O   ILE A 121     -10.586 -32.277 -81.801  1.00  0.89           O  
ATOM    876  CG1 ILE A 121     -12.598 -31.873 -85.809  1.00  0.88           C  
ATOM    877  CG2 ILE A 121     -13.349 -30.855 -83.624  1.00  0.88           C  
ATOM    878  CD1 ILE A 121     -12.426 -30.539 -86.522  1.00  0.85           C  
ATOM    879  N   PHE A 122     -10.581 -30.139 -82.028  1.00  0.90           N  
ATOM    880  CA  PHE A 122     -10.537 -29.872 -80.595  1.00  0.91           C  
ATOM    881  C   PHE A 122     -11.614 -28.870 -80.198  1.00  0.91           C  
ATOM    882  CB  PHE A 122      -9.156 -29.349 -80.187  1.00  0.89           C  
ATOM    883  O   PHE A 122     -11.657 -27.756 -80.725  1.00  0.91           O  
ATOM    884  CG  PHE A 122      -8.943 -29.295 -78.698  1.00  0.86           C  
ATOM    885  CD1 PHE A 122      -8.406 -30.382 -78.019  1.00  0.82           C  
ATOM    886  CD2 PHE A 122      -9.280 -28.157 -77.978  1.00  0.83           C  
ATOM    887  CE1 PHE A 122      -8.208 -30.335 -76.641  1.00  0.82           C  
ATOM    888  CE2 PHE A 122      -9.085 -28.102 -76.601  1.00  0.82           C  
ATOM    889  CZ  PHE A 122      -8.550 -29.193 -75.934  1.00  0.81           C  
ATOM    890  N   GLU A 123     -12.429 -29.257 -79.281  1.00  0.92           N  
ATOM    891  CA  GLU A 123     -13.552 -28.463 -78.792  1.00  0.93           C  
ATOM    892  C   GLU A 123     -13.270 -27.907 -77.399  1.00  0.92           C  
ATOM    893  CB  GLU A 123     -14.835 -29.299 -78.775  1.00  0.92           C  
ATOM    894  O   GLU A 123     -13.161 -28.665 -76.433  1.00  0.90           O  
ATOM    895  CG  GLU A 123     -15.356 -29.654 -80.159  1.00  0.92           C  
ATOM    896  CD  GLU A 123     -16.494 -30.662 -80.132  1.00  0.90           C  
ATOM    897  OE1 GLU A 123     -16.644 -31.380 -79.117  1.00  0.90           O  
ATOM    898  OE2 GLU A 123     -17.240 -30.737 -81.134  1.00  0.92           O  
ATOM    899  N   PHE A 124     -13.162 -26.586 -77.261  1.00  0.92           N  
ATOM    900  CA  PHE A 124     -12.983 -25.843 -76.019  1.00  0.93           C  
ATOM    901  C   PHE A 124     -14.315 -25.300 -75.515  1.00  0.93           C  
ATOM    902  CB  PHE A 124     -11.989 -24.695 -76.217  1.00  0.92           C  
ATOM    903  O   PHE A 124     -14.937 -24.461 -76.170  1.00  0.93           O  
ATOM    904  CG  PHE A 124     -11.688 -23.928 -74.957  1.00  0.90           C  
ATOM    905  CD1 PHE A 124     -10.722 -24.380 -74.066  1.00  0.87           C  
ATOM    906  CD2 PHE A 124     -12.371 -22.755 -74.664  1.00  0.87           C  
ATOM    907  CE1 PHE A 124     -10.442 -23.673 -72.899  1.00  0.87           C  
ATOM    908  CE2 PHE A 124     -12.096 -22.043 -73.500  1.00  0.87           C  
ATOM    909  CZ  PHE A 124     -11.132 -22.504 -72.618  1.00  0.86           C  
ATOM    910  N   PRO A 125     -14.840 -25.848 -74.409  1.00  0.92           N  
ATOM    911  CA  PRO A 125     -16.178 -25.453 -73.963  1.00  0.93           C  
ATOM    912  C   PRO A 125     -16.230 -24.014 -73.455  1.00  0.93           C  
ATOM    913  CB  PRO A 125     -16.480 -26.442 -72.835  1.00  0.91           C  
ATOM    914  O   PRO A 125     -15.345 -23.588 -72.708  1.00  0.93           O  
ATOM    915  CG  PRO A 125     -15.153 -26.722 -72.206  1.00  0.90           C  
ATOM    916  CD  PRO A 125     -14.096 -26.645 -73.270  1.00  0.90           C  
ATOM    917  N   LEU A 126     -17.333 -23.266 -73.908  1.00  0.94           N  
ATOM    918  CA  LEU A 126     -17.671 -21.927 -73.439  1.00  0.95           C  
ATOM    919  C   LEU A 126     -18.876 -21.966 -72.505  1.00  0.94           C  
ATOM    920  CB  LEU A 126     -17.958 -21.000 -74.623  1.00  0.95           C  
ATOM    921  O   LEU A 126     -18.851 -21.370 -71.426  1.00  0.92           O  
ATOM    922  CG  LEU A 126     -16.793 -20.745 -75.581  1.00  0.94           C  
ATOM    923  CD1 LEU A 126     -17.206 -19.754 -76.665  1.00  0.92           C  
ATOM    924  CD2 LEU A 126     -15.575 -20.235 -74.819  1.00  0.92           C  
ATOM    925  N   ALA A 127     -19.887 -22.712 -72.816  1.00  0.95           N  
ATOM    926  CA  ALA A 127     -21.086 -22.816 -71.989  1.00  0.96           C  
ATOM    927  C   ALA A 127     -21.843 -24.108 -72.280  1.00  0.96           C  
ATOM    928  CB  ALA A 127     -21.993 -21.609 -72.213  1.00  0.95           C  
ATOM    929  O   ALA A 127     -21.822 -24.607 -73.408  1.00  0.96           O  
ATOM    930  N   THR A 128     -22.568 -24.617 -71.242  1.00  0.95           N  
ATOM    931  CA  THR A 128     -23.666 -25.569 -71.363  1.00  0.96           C  
ATOM    932  C   THR A 128     -25.001 -24.841 -71.493  1.00  0.96           C  
ATOM    933  CB  THR A 128     -23.714 -26.523 -70.155  1.00  0.92           C  
ATOM    934  O   THR A 128     -25.279 -23.905 -70.741  1.00  0.95           O  
ATOM    935  CG2 THR A 128     -24.859 -27.521 -70.288  1.00  0.75           C  
ATOM    936  OG1 THR A 128     -22.477 -27.241 -70.072  1.00  0.78           O  
ATOM    937  N   VAL A 129     -25.807 -25.251 -72.416  1.00  0.97           N  
ATOM    938  CA  VAL A 129     -27.135 -24.706 -72.678  1.00  0.97           C  
ATOM    939  C   VAL A 129     -28.189 -25.792 -72.474  1.00  0.97           C  
ATOM    940  CB  VAL A 129     -27.238 -24.124 -74.105  1.00  0.97           C  
ATOM    941  O   VAL A 129     -28.189 -26.805 -73.178  1.00  0.96           O  
ATOM    942  CG1 VAL A 129     -28.547 -23.357 -74.282  1.00  0.96           C  
ATOM    943  CG2 VAL A 129     -26.042 -23.221 -74.401  1.00  0.96           C  
ATOM    944  N   LEU A 130     -29.059 -25.604 -71.528  1.00  0.97           N  
ATOM    945  CA  LEU A 130     -30.272 -26.392 -71.339  1.00  0.97           C  
ATOM    946  C   LEU A 130     -31.347 -25.982 -72.340  1.00  0.97           C  
ATOM    947  CB  LEU A 130     -30.800 -26.231 -69.911  1.00  0.97           C  
ATOM    948  O   LEU A 130     -31.788 -24.830 -72.347  1.00  0.97           O  
ATOM    949  CG  LEU A 130     -32.124 -26.928 -69.595  1.00  0.95           C  
ATOM    950  CD1 LEU A 130     -31.973 -28.440 -69.733  1.00  0.93           C  
ATOM    951  CD2 LEU A 130     -32.601 -26.560 -68.194  1.00  0.93           C  
ATOM    952  N   ILE A 131     -31.751 -26.937 -73.189  1.00  0.98           N  
ATOM    953  CA  ILE A 131     -32.846 -26.750 -74.135  1.00  0.98           C  
ATOM    954  C   ILE A 131     -34.077 -27.517 -73.657  1.00  0.97           C  
ATOM    955  CB  ILE A 131     -32.449 -27.205 -75.557  1.00  0.97           C  
ATOM    956  O   ILE A 131     -34.155 -28.738 -73.814  1.00  0.96           O  
ATOM    957  CG1 ILE A 131     -31.084 -26.622 -75.943  1.00  0.93           C  
ATOM    958  CG2 ILE A 131     -33.523 -26.804 -76.572  1.00  0.93           C  
ATOM    959  CD1 ILE A 131     -31.014 -25.104 -75.860  1.00  0.90           C  
ATOM    960  N   PRO A 132     -35.134 -26.827 -72.978  1.00  0.97           N  
ATOM    961  CA  PRO A 132     -36.399 -27.481 -72.635  1.00  0.97           C  
ATOM    962  C   PRO A 132     -37.165 -27.964 -73.864  1.00  0.97           C  
ATOM    963  CB  PRO A 132     -37.177 -26.383 -71.904  1.00  0.97           C  
ATOM    964  O   PRO A 132     -37.014 -27.401 -74.951  1.00  0.97           O  
ATOM    965  CG  PRO A 132     -36.131 -25.429 -71.425  1.00  0.95           C  
ATOM    966  CD  PRO A 132     -35.038 -25.362 -72.452  1.00  0.95           C  
ATOM    967  N   VAL A 133     -38.011 -28.932 -73.611  1.00  0.97           N  
ATOM    968  CA  VAL A 133     -38.886 -29.434 -74.665  1.00  0.97           C  
ATOM    969  C   VAL A 133     -39.822 -28.322 -75.133  1.00  0.97           C  
ATOM    970  CB  VAL A 133     -39.704 -30.655 -74.191  1.00  0.95           C  
ATOM    971  O   VAL A 133     -40.487 -27.678 -74.318  1.00  0.95           O  
ATOM    972  CG1 VAL A 133     -40.613 -31.164 -75.308  1.00  0.84           C  
ATOM    973  CG2 VAL A 133     -38.773 -31.765 -73.707  1.00  0.83           C  
ATOM    974  N   GLY A 134     -39.830 -28.096 -76.421  1.00  0.96           N  
ATOM    975  CA  GLY A 134     -40.734 -27.127 -77.019  1.00  0.96           C  
ATOM    976  C   GLY A 134     -40.320 -25.689 -76.766  1.00  0.96           C  
ATOM    977  O   GLY A 134     -41.081 -24.760 -77.043  1.00  0.95           O  
ATOM    978  N   ALA A 135     -39.153 -25.458 -76.212  1.00  0.97           N  
ATOM    979  CA  ALA A 135     -38.643 -24.100 -76.044  1.00  0.97           C  
ATOM    980  C   ALA A 135     -38.534 -23.385 -77.388  1.00  0.97           C  
ATOM    981  CB  ALA A 135     -37.285 -24.123 -75.347  1.00  0.96           C  
ATOM    982  O   ALA A 135     -38.048 -23.958 -78.366  1.00  0.97           O  
ATOM    983  N   SER A 136     -38.921 -22.124 -77.510  1.00  0.97           N  
ATOM    984  CA  SER A 136     -38.782 -21.226 -78.652  1.00  0.97           C  
ATOM    985  C   SER A 136     -37.734 -20.151 -78.386  1.00  0.97           C  
ATOM    986  CB  SER A 136     -40.123 -20.571 -78.984  1.00  0.96           C  
ATOM    987  O   SER A 136     -37.371 -19.394 -79.288  1.00  0.96           O  
ATOM    988  OG  SER A 136     -40.640 -19.883 -77.858  1.00  0.92           O  
ATOM    989  N   THR A 137     -37.242 -20.079 -77.198  1.00  0.98           N  
ATOM    990  CA  THR A 137     -36.237 -19.111 -76.773  1.00  0.98           C  
ATOM    991  C   THR A 137     -35.270 -19.740 -75.773  1.00  0.98           C  
ATOM    992  CB  THR A 137     -36.890 -17.866 -76.145  1.00  0.97           C  
ATOM    993  O   THR A 137     -35.628 -20.680 -75.062  1.00  0.98           O  
ATOM    994  CG2 THR A 137     -37.806 -17.164 -77.143  1.00  0.93           C  
ATOM    995  OG1 THR A 137     -37.659 -18.262 -75.003  1.00  0.94           O  
ATOM    996  N   ILE A 138     -34.127 -19.235 -75.678  1.00  0.98           N  
ATOM    997  CA  ILE A 138     -33.139 -19.562 -74.656  1.00  0.98           C  
ATOM    998  C   ILE A 138     -32.947 -18.368 -73.722  1.00  0.97           C  
ATOM    999  CB  ILE A 138     -31.789 -19.972 -75.286  1.00  0.97           C  
ATOM   1000  O   ILE A 138     -32.517 -17.297 -74.155  1.00  0.97           O  
ATOM   1001  CG1 ILE A 138     -31.967 -21.211 -76.170  1.00  0.97           C  
ATOM   1002  CG2 ILE A 138     -30.739 -20.221 -74.199  1.00  0.97           C  
ATOM   1003  CD1 ILE A 138     -30.738 -21.564 -76.996  1.00  0.95           C  
ATOM   1004  N   SER A 139     -33.310 -18.468 -72.383  1.00  0.97           N  
ATOM   1005  CA  SER A 139     -33.130 -17.448 -71.355  1.00  0.97           C  
ATOM   1006  C   SER A 139     -31.747 -17.542 -70.719  1.00  0.97           C  
ATOM   1007  CB  SER A 139     -34.206 -17.577 -70.276  1.00  0.96           C  
ATOM   1008  O   SER A 139     -31.085 -18.579 -70.810  1.00  0.96           O  
ATOM   1009  OG  SER A 139     -34.029 -18.769 -69.530  1.00  0.86           O  
ATOM   1010  N   ALA A 140     -31.270 -16.545 -69.997  1.00  0.95           N  
ATOM   1011  CA  ALA A 140     -29.995 -16.515 -69.284  1.00  0.96           C  
ATOM   1012  C   ALA A 140     -29.894 -17.669 -68.291  1.00  0.94           C  
ATOM   1013  CB  ALA A 140     -29.820 -15.180 -68.563  1.00  0.93           C  
ATOM   1014  O   ALA A 140     -28.826 -18.264 -68.128  1.00  0.93           O  
ATOM   1015  N   GLY A 141     -31.039 -18.105 -67.680  1.00  0.93           N  
ATOM   1016  CA  GLY A 141     -31.100 -19.191 -66.716  1.00  0.94           C  
ATOM   1017  C   GLY A 141     -30.869 -20.555 -67.338  1.00  0.93           C  
ATOM   1018  O   GLY A 141     -30.624 -21.533 -66.629  1.00  0.91           O  
ATOM   1019  N   ASN A 142     -30.896 -20.629 -68.661  1.00  0.96           N  
ATOM   1020  CA  ASN A 142     -30.656 -21.874 -69.383  1.00  0.96           C  
ATOM   1021  C   ASN A 142     -29.182 -22.037 -69.744  1.00  0.96           C  
ATOM   1022  CB  ASN A 142     -31.522 -21.939 -70.643  1.00  0.95           C  
ATOM   1023  O   ASN A 142     -28.781 -23.073 -70.278  1.00  0.96           O  
ATOM   1024  CG  ASN A 142     -33.005 -21.966 -70.331  1.00  0.90           C  
ATOM   1025  ND2 ASN A 142     -33.438 -22.982 -69.594  1.00  0.88           N  
ATOM   1026  OD1 ASN A 142     -33.757 -21.082 -70.750  1.00  0.85           O  
ATOM   1027  N   VAL A 143     -28.335 -21.104 -69.455  1.00  0.96           N  
ATOM   1028  CA  VAL A 143     -26.941 -21.090 -69.887  1.00  0.96           C  
ATOM   1029  C   VAL A 143     -26.022 -21.110 -68.668  1.00  0.94           C  
ATOM   1030  CB  VAL A 143     -26.633 -19.859 -70.768  1.00  0.96           C  
ATOM   1031  O   VAL A 143     -26.068 -20.202 -67.834  1.00  0.91           O  
ATOM   1032  CG1 VAL A 143     -25.200 -19.918 -71.295  1.00  0.94           C  
ATOM   1033  CG2 VAL A 143     -27.627 -19.768 -71.924  1.00  0.94           C  
ATOM   1034  N   THR A 144     -25.233 -22.114 -68.593  1.00  0.92           N  
ATOM   1035  CA  THR A 144     -24.195 -22.240 -67.577  1.00  0.92           C  
ATOM   1036  C   THR A 144     -22.809 -22.105 -68.200  1.00  0.92           C  
ATOM   1037  CB  THR A 144     -24.299 -23.586 -66.836  1.00  0.91           C  
ATOM   1038  O   THR A 144     -22.462 -22.846 -69.122  1.00  0.91           O  
ATOM   1039  CG2 THR A 144     -23.268 -23.679 -65.717  1.00  0.87           C  
ATOM   1040  OG1 THR A 144     -25.611 -23.715 -66.274  1.00  0.89           O  
ATOM   1041  N   GLY A 145     -21.993 -21.180 -67.834  1.00  0.89           N  
ATOM   1042  CA  GLY A 145     -20.647 -20.941 -68.330  1.00  0.89           C  
ATOM   1043  C   GLY A 145     -19.682 -22.063 -67.998  1.00  0.87           C  
ATOM   1044  O   GLY A 145     -19.571 -22.472 -66.841  1.00  0.83           O  
ATOM   1045  N   GLU A 146     -18.830 -22.515 -68.955  1.00  0.88           N  
ATOM   1046  CA  GLU A 146     -17.806 -23.550 -68.845  1.00  0.87           C  
ATOM   1047  C   GLU A 146     -16.426 -23.002 -69.198  1.00  0.86           C  
ATOM   1048  CB  GLU A 146     -18.145 -24.741 -69.745  1.00  0.86           C  
ATOM   1049  O   GLU A 146     -15.489 -23.768 -69.432  1.00  0.83           O  
ATOM   1050  CG  GLU A 146     -19.327 -25.565 -69.256  1.00  0.84           C  
ATOM   1051  CD  GLU A 146     -19.420 -26.931 -69.917  1.00  0.82           C  
ATOM   1052  OE1 GLU A 146     -18.799 -27.133 -70.985  1.00  0.80           O  
ATOM   1053  OE2 GLU A 146     -20.121 -27.807 -69.362  1.00  0.82           O  
ATOM   1054  N   ARG A 147     -16.296 -21.746 -69.213  1.00  0.89           N  
ATOM   1055  CA  ARG A 147     -15.073 -21.067 -69.626  1.00  0.88           C  
ATOM   1056  C   ARG A 147     -13.895 -21.477 -68.749  1.00  0.86           C  
ATOM   1057  CB  ARG A 147     -15.258 -19.548 -69.578  1.00  0.88           C  
ATOM   1058  O   ARG A 147     -14.021 -21.547 -67.525  1.00  0.82           O  
ATOM   1059  CG  ARG A 147     -16.259 -19.017 -70.591  1.00  0.90           C  
ATOM   1060  CD  ARG A 147     -16.427 -17.508 -70.481  1.00  0.90           C  
ATOM   1061  NE  ARG A 147     -17.019 -17.124 -69.202  1.00  0.89           N  
ATOM   1062  NH1 ARG A 147     -16.309 -14.928 -69.297  1.00  0.87           N  
ATOM   1063  NH2 ARG A 147     -17.524 -15.668 -67.500  1.00  0.87           N  
ATOM   1064  CZ  ARG A 147     -16.949 -15.908 -68.670  1.00  0.89           C  
ATOM   1065  N   ARG A 148     -12.824 -21.697 -69.445  1.00  0.84           N  
ATOM   1066  CA  ARG A 148     -11.510 -21.877 -68.836  1.00  0.84           C  
ATOM   1067  C   ARG A 148     -10.551 -20.772 -69.266  1.00  0.84           C  
ATOM   1068  CB  ARG A 148     -10.930 -23.245 -69.202  1.00  0.82           C  
ATOM   1069  O   ARG A 148     -10.594 -20.317 -70.411  1.00  0.82           O  
ATOM   1070  CG  ARG A 148     -11.811 -24.416 -68.796  1.00  0.78           C  
ATOM   1071  CD  ARG A 148     -11.187 -25.751 -69.179  1.00  0.77           C  
ATOM   1072  NE  ARG A 148     -12.099 -26.863 -68.930  1.00  0.69           N  
ATOM   1073  NH1 ARG A 148     -10.690 -28.481 -69.788  1.00  0.62           N  
ATOM   1074  NH2 ARG A 148     -12.743 -29.068 -68.955  1.00  0.58           N  
ATOM   1075  CZ  ARG A 148     -11.842 -28.135 -69.225  1.00  0.71           C  
ATOM   1076  N   PHE A 149      -9.771 -20.193 -68.506  1.00  0.82           N  
ATOM   1077  CA  PHE A 149      -8.920 -19.030 -68.729  1.00  0.83           C  
ATOM   1078  C   PHE A 149      -7.455 -19.439 -68.819  1.00  0.81           C  
ATOM   1079  CB  PHE A 149      -9.110 -18.000 -67.610  1.00  0.81           C  
ATOM   1080  O   PHE A 149      -7.067 -20.491 -68.306  1.00  0.78           O  
ATOM   1081  CG  PHE A 149     -10.520 -17.488 -67.490  1.00  0.80           C  
ATOM   1082  CD1 PHE A 149     -10.954 -16.419 -68.264  1.00  0.79           C  
ATOM   1083  CD2 PHE A 149     -11.411 -18.075 -66.602  1.00  0.80           C  
ATOM   1084  CE1 PHE A 149     -12.258 -15.942 -68.155  1.00  0.81           C  
ATOM   1085  CE2 PHE A 149     -12.716 -17.605 -66.487  1.00  0.81           C  
ATOM   1086  CZ  PHE A 149     -13.137 -16.537 -67.264  1.00  0.78           C  
ATOM   1087  N   LEU A 150      -6.699 -18.668 -69.628  1.00  0.81           N  
ATOM   1088  CA  LEU A 150      -5.251 -18.809 -69.740  1.00  0.80           C  
ATOM   1089  C   LEU A 150      -4.567 -18.454 -68.424  1.00  0.78           C  
ATOM   1090  CB  LEU A 150      -4.712 -17.922 -70.865  1.00  0.78           C  
ATOM   1091  O   LEU A 150      -4.979 -17.515 -67.739  1.00  0.73           O  
ATOM   1092  CG  LEU A 150      -5.038 -18.364 -72.292  1.00  0.74           C  
ATOM   1093  CD1 LEU A 150      -4.610 -17.293 -73.290  1.00  0.71           C  
ATOM   1094  CD2 LEU A 150      -4.365 -19.696 -72.608  1.00  0.72           C  
ATOM   1095  N   GLY A 151      -3.496 -19.230 -68.066  1.00  0.71           N  
ATOM   1096  CA  GLY A 151      -2.694 -19.025 -66.870  1.00  0.70           C  
ATOM   1097  C   GLY A 151      -3.130 -19.892 -65.704  1.00  0.70           C  
ATOM   1098  O   GLY A 151      -3.983 -20.768 -65.860  1.00  0.65           O  
ATOM   1099  N   ASN A 152      -2.356 -20.105 -64.699  1.00  0.61           N  
ATOM   1100  CA  ASN A 152      -2.647 -20.788 -63.444  1.00  0.60           C  
ATOM   1101  C   ASN A 152      -3.794 -20.118 -62.693  1.00  0.61           C  
ATOM   1102  CB  ASN A 152      -1.397 -20.847 -62.562  1.00  0.56           C  
ATOM   1103  O   ASN A 152      -3.568 -19.414 -61.707  1.00  0.58           O  
ATOM   1104  CG  ASN A 152      -0.491 -22.011 -62.910  1.00  0.53           C  
ATOM   1105  ND2 ASN A 152       0.778 -21.908 -62.535  1.00  0.47           N  
ATOM   1106  OD1 ASN A 152      -0.928 -22.996 -63.512  1.00  0.52           O  
ATOM   1107  N   THR A 153      -4.944 -19.868 -63.404  1.00  0.62           N  
ATOM   1108  CA  THR A 153      -6.036 -19.359 -62.582  1.00  0.61           C  
ATOM   1109  C   THR A 153      -6.536 -20.434 -61.621  1.00  0.62           C  
ATOM   1110  CB  THR A 153      -7.204 -18.859 -63.451  1.00  0.57           C  
ATOM   1111  O   THR A 153      -6.629 -21.607 -61.988  1.00  0.59           O  
ATOM   1112  CG2 THR A 153      -6.856 -17.543 -64.138  1.00  0.52           C  
ATOM   1113  OG1 THR A 153      -7.503 -19.842 -64.451  1.00  0.54           O  
ATOM   1114  N   VAL A 154      -6.507 -20.137 -60.312  1.00  0.71           N  
ATOM   1115  CA  VAL A 154      -7.365 -20.870 -59.388  1.00  0.71           C  
ATOM   1116  C   VAL A 154      -8.774 -20.980 -59.968  1.00  0.71           C  
ATOM   1117  CB  VAL A 154      -7.412 -20.196 -57.999  1.00  0.67           C  
ATOM   1118  O   VAL A 154      -9.399 -19.967 -60.291  1.00  0.69           O  
ATOM   1119  CG1 VAL A 154      -8.249 -21.022 -57.025  1.00  0.61           C  
ATOM   1120  CG2 VAL A 154      -5.998 -19.995 -57.456  1.00  0.61           C  
ATOM   1121  N   GLY A 155      -9.050 -22.256 -60.464  1.00  0.71           N  
ATOM   1122  CA  GLY A 155     -10.437 -22.502 -60.825  1.00  0.70           C  
ATOM   1123  C   GLY A 155     -11.419 -22.069 -59.753  1.00  0.72           C  
ATOM   1124  O   GLY A 155     -11.124 -22.162 -58.559  1.00  0.71           O  
ATOM   1125  N   GLY A 156     -12.578 -21.397 -60.110  1.00  0.74           N  
ATOM   1126  CA  GLY A 156     -13.771 -21.316 -59.282  1.00  0.75           C  
ATOM   1127  C   GLY A 156     -14.794 -22.388 -59.603  1.00  0.75           C  
ATOM   1128  O   GLY A 156     -15.112 -22.620 -60.772  1.00  0.73           O  
ATOM   1129  N   TRP A 157     -15.315 -23.172 -58.627  1.00  0.76           N  
ATOM   1130  CA  TRP A 157     -16.418 -24.117 -58.765  1.00  0.81           C  
ATOM   1131  C   TRP A 157     -17.301 -24.109 -57.522  1.00  0.80           C  
ATOM   1132  CB  TRP A 157     -15.887 -25.531 -59.020  1.00  0.73           C  
ATOM   1133  O   TRP A 157     -16.851 -23.735 -56.436  1.00  0.77           O  
ATOM   1134  CG  TRP A 157     -14.774 -25.938 -58.101  1.00  0.66           C  
ATOM   1135  CD1 TRP A 157     -14.882 -26.307 -56.789  1.00  0.61           C  
ATOM   1136  CD2 TRP A 157     -13.383 -26.012 -58.425  1.00  0.64           C  
ATOM   1137  CE2 TRP A 157     -12.704 -26.435 -57.261  1.00  0.58           C  
ATOM   1138  CE3 TRP A 157     -12.643 -25.764 -59.589  1.00  0.66           C  
ATOM   1139  NE1 TRP A 157     -13.641 -26.607 -56.278  1.00  0.70           N  
ATOM   1140  CH2 TRP A 157     -10.619 -26.364 -58.379  1.00  0.67           C  
ATOM   1141  CZ2 TRP A 157     -11.319 -26.614 -57.227  1.00  0.70           C  
ATOM   1142  CZ3 TRP A 157     -11.265 -25.943 -59.554  1.00  0.67           C  
ATOM   1143  N   THR A 158     -18.490 -24.424 -57.672  1.00  0.78           N  
ATOM   1144  CA  THR A 158     -19.301 -24.848 -56.536  1.00  0.83           C  
ATOM   1145  C   THR A 158     -18.973 -26.286 -56.143  1.00  0.82           C  
ATOM   1146  CB  THR A 158     -20.805 -24.728 -56.847  1.00  0.78           C  
ATOM   1147  O   THR A 158     -18.406 -27.038 -56.938  1.00  0.81           O  
ATOM   1148  CG2 THR A 158     -21.165 -23.312 -57.283  1.00  0.70           C  
ATOM   1149  OG1 THR A 158     -21.143 -25.641 -57.899  1.00  0.76           O  
ATOM   1150  N   THR A 159     -19.416 -26.739 -54.885  1.00  0.82           N  
ATOM   1151  CA  THR A 159     -19.343 -28.146 -54.505  1.00  0.87           C  
ATOM   1152  C   THR A 159     -19.987 -29.028 -55.570  1.00  0.84           C  
ATOM   1153  CB  THR A 159     -20.027 -28.393 -53.147  1.00  0.81           C  
ATOM   1154  O   THR A 159     -19.484 -30.112 -55.873  1.00  0.82           O  
ATOM   1155  CG2 THR A 159     -19.893 -29.852 -52.722  1.00  0.67           C  
ATOM   1156  OG1 THR A 159     -19.419 -27.559 -52.153  1.00  0.75           O  
ATOM   1157  N   ALA A 160     -21.055 -28.492 -56.301  1.00  0.79           N  
ATOM   1158  CA  ALA A 160     -21.804 -29.281 -57.276  1.00  0.83           C  
ATOM   1159  C   ALA A 160     -21.073 -29.338 -58.614  1.00  0.75           C  
ATOM   1160  CB  ALA A 160     -23.206 -28.705 -57.463  1.00  0.74           C  
ATOM   1161  O   ALA A 160     -21.250 -30.283 -59.386  1.00  0.72           O  
ATOM   1162  N   THR A 161     -20.252 -28.350 -58.858  1.00  0.78           N  
ATOM   1163  CA  THR A 161     -19.652 -28.248 -60.183  1.00  0.79           C  
ATOM   1164  C   THR A 161     -18.158 -28.556 -60.126  1.00  0.74           C  
ATOM   1165  CB  THR A 161     -19.866 -26.848 -60.787  1.00  0.73           C  
ATOM   1166  O   THR A 161     -17.432 -28.315 -61.092  1.00  0.70           O  
ATOM   1167  CG2 THR A 161     -21.351 -26.543 -60.957  1.00  0.66           C  
ATOM   1168  OG1 THR A 161     -19.284 -25.866 -59.921  1.00  0.68           O  
ATOM   1169  N   ARG A 162     -17.672 -29.028 -58.956  1.00  0.83           N  
ATOM   1170  CA  ARG A 162     -16.288 -29.436 -58.736  1.00  0.86           C  
ATOM   1171  C   ARG A 162     -15.858 -30.484 -59.758  1.00  0.83           C  
ATOM   1172  CB  ARG A 162     -16.107 -29.983 -57.318  1.00  0.80           C  
ATOM   1173  O   ARG A 162     -16.545 -31.488 -59.952  1.00  0.80           O  
ATOM   1174  CG  ARG A 162     -14.671 -30.345 -56.977  1.00  0.73           C  
ATOM   1175  CD  ARG A 162     -14.549 -30.891 -55.561  1.00  0.72           C  
ATOM   1176  NE  ARG A 162     -14.845 -29.868 -54.562  1.00  0.70           N  
ATOM   1177  NH1 ARG A 162     -14.684 -31.295 -52.752  1.00  0.58           N  
ATOM   1178  NH2 ARG A 162     -15.181 -29.080 -52.431  1.00  0.54           N  
ATOM   1179  CZ  ARG A 162     -14.903 -30.084 -53.250  1.00  0.74           C  
ATOM   1180  N   PRO A 163     -14.750 -30.235 -60.522  1.00  0.78           N  
ATOM   1181  CA  PRO A 163     -14.288 -31.302 -61.412  1.00  0.80           C  
ATOM   1182  C   PRO A 163     -14.076 -32.628 -60.684  1.00  0.81           C  
ATOM   1183  CB  PRO A 163     -12.963 -30.760 -61.955  1.00  0.76           C  
ATOM   1184  O   PRO A 163     -13.463 -32.657 -59.613  1.00  0.80           O  
ATOM   1185  CG  PRO A 163     -13.024 -29.287 -61.708  1.00  0.72           C  
ATOM   1186  CD  PRO A 163     -13.888 -29.040 -60.505  1.00  0.73           C  
ATOM   1187  N   GLU A 164     -14.504 -33.777 -61.245  1.00  0.74           N  
ATOM   1188  CA  GLU A 164     -14.423 -35.108 -60.649  1.00  0.78           C  
ATOM   1189  C   GLU A 164     -12.973 -35.523 -60.421  1.00  0.73           C  
ATOM   1190  CB  GLU A 164     -15.132 -36.137 -61.533  1.00  0.70           C  
ATOM   1191  O   GLU A 164     -12.657 -36.167 -59.419  1.00  0.69           O  
ATOM   1192  CG  GLU A 164     -16.644 -36.155 -61.366  1.00  0.63           C  
ATOM   1193  CD  GLU A 164     -17.327 -37.236 -62.189  1.00  0.63           C  
ATOM   1194  OE1 GLU A 164     -16.635 -37.939 -62.961  1.00  0.72           O  
ATOM   1195  OE2 GLU A 164     -18.563 -37.380 -62.063  1.00  0.69           O  
ATOM   1196  N   SER A 165     -11.992 -35.195 -61.311  1.00  0.66           N  
ATOM   1197  CA  SER A 165     -10.549 -35.402 -61.257  1.00  0.68           C  
ATOM   1198  C   SER A 165      -9.796 -34.182 -61.777  1.00  0.65           C  
ATOM   1199  CB  SER A 165     -10.153 -36.638 -62.064  1.00  0.60           C  
ATOM   1200  O   SER A 165     -10.353 -33.374 -62.523  1.00  0.60           O  
ATOM   1201  OG  SER A 165     -10.424 -36.447 -63.442  1.00  0.56           O  
ATOM   1202  N   ALA A 166      -8.538 -34.088 -61.177  1.00  0.77           N  
ATOM   1203  CA  ALA A 166      -7.672 -33.019 -61.666  1.00  0.79           C  
ATOM   1204  C   ALA A 166      -6.205 -33.436 -61.621  1.00  0.77           C  
ATOM   1205  CB  ALA A 166      -7.885 -31.746 -60.851  1.00  0.73           C  
ATOM   1206  O   ALA A 166      -5.876 -34.516 -61.124  1.00  0.73           O  
ATOM   1207  N   ARG A 167      -5.240 -32.682 -62.275  1.00  0.76           N  
ATOM   1208  CA  ARG A 167      -3.810 -32.859 -62.042  1.00  0.78           C  
ATOM   1209  C   ARG A 167      -3.459 -32.614 -60.578  1.00  0.80           C  
ATOM   1210  CB  ARG A 167      -2.999 -31.921 -62.939  1.00  0.74           C  
ATOM   1211  O   ARG A 167      -3.963 -31.673 -59.962  1.00  0.80           O  
ATOM   1212  CG  ARG A 167      -2.983 -32.330 -64.403  1.00  0.69           C  
ATOM   1213  CD  ARG A 167      -2.040 -31.461 -65.222  1.00  0.68           C  
ATOM   1214  NE  ARG A 167      -2.008 -31.870 -66.623  1.00  0.61           N  
ATOM   1215  NH1 ARG A 167      -0.313 -30.420 -67.223  1.00  0.51           N  
ATOM   1216  NH2 ARG A 167      -1.245 -31.812 -68.788  1.00  0.46           N  
ATOM   1217  CZ  ARG A 167      -1.189 -31.366 -67.542  1.00  0.63           C  
ATOM   1218  N   ILE A 168      -2.487 -33.495 -59.956  1.00  0.78           N  
ATOM   1219  CA  ILE A 168      -1.975 -33.280 -58.607  1.00  0.81           C  
ATOM   1220  C   ILE A 168      -1.519 -31.831 -58.453  1.00  0.78           C  
ATOM   1221  CB  ILE A 168      -0.813 -34.245 -58.283  1.00  0.76           C  
ATOM   1222  O   ILE A 168      -0.807 -31.303 -59.311  1.00  0.75           O  
ATOM   1223  CG1 ILE A 168      -1.297 -35.699 -58.328  1.00  0.67           C  
ATOM   1224  CG2 ILE A 168      -0.201 -33.914 -56.918  1.00  0.66           C  
ATOM   1225  CD1 ILE A 168      -0.189 -36.727 -58.150  1.00  0.67           C  
ATOM   1226  N   GLY A 169      -2.063 -31.068 -57.417  1.00  0.80           N  
ATOM   1227  CA  GLY A 169      -1.739 -29.683 -57.117  1.00  0.82           C  
ATOM   1228  C   GLY A 169      -2.665 -28.693 -57.798  1.00  0.77           C  
ATOM   1229  O   GLY A 169      -2.515 -27.480 -57.634  1.00  0.74           O  
ATOM   1230  N   ARG A 170      -3.585 -29.219 -58.574  1.00  0.83           N  
ATOM   1231  CA  ARG A 170      -4.554 -28.250 -59.075  1.00  0.83           C  
ATOM   1232  C   ARG A 170      -5.299 -27.576 -57.928  1.00  0.84           C  
ATOM   1233  CB  ARG A 170      -5.550 -28.925 -60.021  1.00  0.81           C  
ATOM   1234  O   ARG A 170      -5.971 -28.244 -57.139  1.00  0.82           O  
ATOM   1235  CG  ARG A 170      -6.540 -27.965 -60.660  1.00  0.78           C  
ATOM   1236  CD  ARG A 170      -7.352 -28.640 -61.757  1.00  0.78           C  
ATOM   1237  NE  ARG A 170      -8.341 -27.732 -62.331  1.00  0.71           N  
ATOM   1238  NH1 ARG A 170      -8.914 -29.130 -64.079  1.00  0.65           N  
ATOM   1239  NH2 ARG A 170      -9.933 -27.089 -63.857  1.00  0.63           N  
ATOM   1240  CZ  ARG A 170      -9.060 -27.986 -63.421  1.00  0.74           C  
ATOM   1241  N   LEU A 171      -5.289 -26.174 -57.857  1.00  0.83           N  
ATOM   1242  CA  LEU A 171      -6.015 -25.338 -56.906  1.00  0.86           C  
ATOM   1243  C   LEU A 171      -7.333 -24.856 -57.503  1.00  0.84           C  
ATOM   1244  CB  LEU A 171      -5.162 -24.138 -56.487  1.00  0.81           C  
ATOM   1245  O   LEU A 171      -7.405 -24.552 -58.695  1.00  0.82           O  
ATOM   1246  CG  LEU A 171      -4.141 -24.387 -55.376  1.00  0.72           C  
ATOM   1247  CD1 LEU A 171      -2.901 -23.526 -55.592  1.00  0.67           C  
ATOM   1248  CD2 LEU A 171      -4.759 -24.110 -54.009  1.00  0.69           C  
ATOM   1249  N   GLY A 172      -8.314 -24.850 -56.680  1.00  0.85           N  
ATOM   1250  CA  GLY A 172      -9.553 -24.163 -57.006  1.00  0.86           C  
ATOM   1251  C   GLY A 172     -10.217 -23.526 -55.801  1.00  0.86           C  
ATOM   1252  O   GLY A 172     -10.033 -23.982 -54.670  1.00  0.84           O  
ATOM   1253  N   LEU A 173     -10.898 -22.341 -56.020  1.00  0.83           N  
ATOM   1254  CA  LEU A 173     -11.832 -21.801 -55.038  1.00  0.86           C  
ATOM   1255  C   LEU A 173     -13.179 -22.512 -55.120  1.00  0.86           C  
ATOM   1256  CB  LEU A 173     -12.022 -20.297 -55.249  1.00  0.83           C  
ATOM   1257  O   LEU A 173     -13.873 -22.421 -56.135  1.00  0.85           O  
ATOM   1258  CG  LEU A 173     -13.011 -19.600 -54.313  1.00  0.78           C  
ATOM   1259  CD1 LEU A 173     -12.512 -19.663 -52.873  1.00  0.75           C  
ATOM   1260  CD2 LEU A 173     -13.230 -18.155 -54.747  1.00  0.77           C  
ATOM   1261  N   ASN A 174     -13.483 -23.337 -54.068  1.00  0.83           N  
ATOM   1262  CA  ASN A 174     -14.871 -23.747 -53.887  1.00  0.88           C  
ATOM   1263  C   ASN A 174     -15.743 -22.582 -53.425  1.00  0.86           C  
ATOM   1264  CB  ASN A 174     -14.964 -24.906 -52.892  1.00  0.83           C  
ATOM   1265  O   ASN A 174     -15.661 -22.159 -52.271  1.00  0.84           O  
ATOM   1266  CG  ASN A 174     -16.361 -25.487 -52.801  1.00  0.76           C  
ATOM   1267  ND2 ASN A 174     -16.447 -26.778 -52.504  1.00  0.81           N  
ATOM   1268  OD1 ASN A 174     -17.354 -24.782 -52.998  1.00  0.79           O  
ATOM   1269  N   THR A 175     -16.662 -21.998 -54.240  1.00  0.85           N  
ATOM   1270  CA  THR A 175     -17.485 -20.829 -53.953  1.00  0.86           C  
ATOM   1271  C   THR A 175     -18.634 -21.193 -53.017  1.00  0.86           C  
ATOM   1272  CB  THR A 175     -18.050 -20.213 -55.247  1.00  0.82           C  
ATOM   1273  O   THR A 175     -19.277 -20.312 -52.443  1.00  0.84           O  
ATOM   1274  CG2 THR A 175     -16.934 -19.646 -56.118  1.00  0.73           C  
ATOM   1275  OG1 THR A 175     -18.751 -21.222 -55.984  1.00  0.76           O  
ATOM   1276  N   SER A 176     -18.934 -22.437 -52.835  1.00  0.90           N  
ATOM   1277  CA  SER A 176     -19.960 -22.849 -51.883  1.00  0.91           C  
ATOM   1278  C   SER A 176     -19.448 -22.766 -50.449  1.00  0.88           C  
ATOM   1279  CB  SER A 176     -20.430 -24.273 -52.183  1.00  0.89           C  
ATOM   1280  O   SER A 176     -20.199 -22.419 -49.535  1.00  0.85           O  
ATOM   1281  OG  SER A 176     -20.839 -24.393 -53.535  1.00  0.79           O  
ATOM   1282  N   THR A 177     -18.184 -23.089 -50.261  1.00  0.90           N  
ATOM   1283  CA  THR A 177     -17.605 -23.160 -48.924  1.00  0.90           C  
ATOM   1284  C   THR A 177     -16.659 -21.988 -48.682  1.00  0.87           C  
ATOM   1285  CB  THR A 177     -16.849 -24.485 -48.713  1.00  0.88           C  
ATOM   1286  O   THR A 177     -16.213 -21.766 -47.554  1.00  0.83           O  
ATOM   1287  CG2 THR A 177     -17.782 -25.681 -48.872  1.00  0.78           C  
ATOM   1288  OG1 THR A 177     -15.794 -24.586 -49.677  1.00  0.83           O  
ATOM   1289  N   ASN A 178     -16.301 -21.189 -49.665  1.00  0.89           N  
ATOM   1290  CA  ASN A 178     -15.318 -20.111 -49.695  1.00  0.90           C  
ATOM   1291  C   ASN A 178     -13.940 -20.597 -49.255  1.00  0.86           C  
ATOM   1292  CB  ASN A 178     -15.774 -18.944 -48.817  1.00  0.86           C  
ATOM   1293  O   ASN A 178     -13.216 -19.880 -48.562  1.00  0.82           O  
ATOM   1294  CG  ASN A 178     -15.038 -17.656 -49.130  1.00  0.79           C  
ATOM   1295  ND2 ASN A 178     -14.812 -16.839 -48.107  1.00  0.81           N  
ATOM   1296  OD1 ASN A 178     -14.677 -17.396 -50.280  1.00  0.77           O  
ATOM   1297  N   GLN A 179     -13.575 -21.845 -49.633  1.00  0.90           N  
ATOM   1298  CA  GLN A 179     -12.292 -22.453 -49.298  1.00  0.91           C  
ATOM   1299  C   GLN A 179     -11.483 -22.759 -50.555  1.00  0.90           C  
ATOM   1300  CB  GLN A 179     -12.499 -23.731 -48.483  1.00  0.88           C  
ATOM   1301  O   GLN A 179     -12.044 -23.151 -51.580  1.00  0.89           O  
ATOM   1302  CG  GLN A 179     -13.090 -23.489 -47.100  1.00  0.79           C  
ATOM   1303  CD  GLN A 179     -12.609 -24.496 -46.073  1.00  0.77           C  
ATOM   1304  NE2 GLN A 179     -12.667 -24.118 -44.800  1.00  0.77           N  
ATOM   1305  OE1 GLN A 179     -12.189 -25.605 -46.419  1.00  0.80           O  
ATOM   1306  N   PHE A 180     -10.148 -22.507 -50.557  1.00  0.87           N  
ATOM   1307  CA  PHE A 180      -9.253 -23.075 -51.559  1.00  0.90           C  
ATOM   1308  C   PHE A 180      -9.119 -24.582 -51.373  1.00  0.88           C  
ATOM   1309  CB  PHE A 180      -7.874 -22.412 -51.488  1.00  0.86           C  
ATOM   1310  O   PHE A 180      -8.862 -25.055 -50.264  1.00  0.86           O  
ATOM   1311  CG  PHE A 180      -7.840 -21.020 -52.058  1.00  0.78           C  
ATOM   1312  CD1 PHE A 180      -7.759 -20.818 -53.430  1.00  0.72           C  
ATOM   1313  CD2 PHE A 180      -7.889 -19.913 -51.221  1.00  0.75           C  
ATOM   1314  CE1 PHE A 180      -7.727 -19.530 -53.961  1.00  0.78           C  
ATOM   1315  CE2 PHE A 180      -7.857 -18.623 -51.744  1.00  0.75           C  
ATOM   1316  CZ  PHE A 180      -7.775 -18.434 -53.114  1.00  0.81           C  
ATOM   1317  N   GLU A 181      -9.415 -25.315 -52.398  1.00  0.90           N  
ATOM   1318  CA  GLU A 181      -9.236 -26.762 -52.468  1.00  0.92           C  
ATOM   1319  C   GLU A 181      -8.126 -27.133 -53.448  1.00  0.90           C  
ATOM   1320  CB  GLU A 181     -10.544 -27.447 -52.871  1.00  0.89           C  
ATOM   1321  O   GLU A 181      -7.892 -26.423 -54.427  1.00  0.88           O  
ATOM   1322  CG  GLU A 181     -11.681 -27.232 -51.883  1.00  0.83           C  
ATOM   1323  CD  GLU A 181     -12.982 -27.889 -52.314  1.00  0.83           C  
ATOM   1324  OE1 GLU A 181     -13.105 -28.273 -53.499  1.00  0.86           O  
ATOM   1325  OE2 GLU A 181     -13.887 -28.020 -51.459  1.00  0.88           O  
ATOM   1326  N   PHE A 182      -7.416 -28.149 -53.161  1.00  0.89           N  
ATOM   1327  CA  PHE A 182      -6.455 -28.713 -54.101  1.00  0.91           C  
ATOM   1328  C   PHE A 182      -6.746 -30.187 -54.355  1.00  0.91           C  
ATOM   1329  CB  PHE A 182      -5.026 -28.543 -53.577  1.00  0.88           C  
ATOM   1330  O   PHE A 182      -7.316 -30.868 -53.500  1.00  0.89           O  
ATOM   1331  CG  PHE A 182      -4.681 -29.468 -52.441  1.00  0.82           C  
ATOM   1332  CD1 PHE A 182      -5.087 -29.180 -51.144  1.00  0.76           C  
ATOM   1333  CD2 PHE A 182      -3.952 -30.627 -52.672  1.00  0.78           C  
ATOM   1334  CE1 PHE A 182      -4.770 -30.035 -50.091  1.00  0.81           C  
ATOM   1335  CE2 PHE A 182      -3.631 -31.487 -51.625  1.00  0.80           C  
ATOM   1336  CZ  PHE A 182      -4.040 -31.188 -50.335  1.00  0.81           C  
ATOM   1337  N   TRP A 183      -6.470 -30.679 -55.497  1.00  0.81           N  
ATOM   1338  CA  TRP A 183      -6.514 -32.102 -55.817  1.00  0.87           C  
ATOM   1339  C   TRP A 183      -5.245 -32.805 -55.350  1.00  0.84           C  
ATOM   1340  CB  TRP A 183      -6.703 -32.308 -57.323  1.00  0.79           C  
ATOM   1341  O   TRP A 183      -4.153 -32.525 -55.849  1.00  0.79           O  
ATOM   1342  CG  TRP A 183      -6.932 -33.737 -57.717  1.00  0.68           C  
ATOM   1343  CD1 TRP A 183      -6.021 -34.597 -58.263  1.00  0.64           C  
ATOM   1344  CD2 TRP A 183      -8.156 -34.469 -57.600  1.00  0.69           C  
ATOM   1345  CE2 TRP A 183      -7.913 -35.770 -58.094  1.00  0.69           C  
ATOM   1346  CE3 TRP A 183      -9.435 -34.151 -57.124  1.00  0.72           C  
ATOM   1347  NE1 TRP A 183      -6.605 -35.822 -58.492  1.00  0.73           N  
ATOM   1348  CH2 TRP A 183     -10.147 -36.416 -57.654  1.00  0.70           C  
ATOM   1349  CZ2 TRP A 183      -8.905 -36.753 -58.126  1.00  0.72           C  
ATOM   1350  CZ3 TRP A 183     -10.420 -35.131 -57.156  1.00  0.71           C  
ATOM   1351  N   ASN A 184      -5.288 -33.780 -54.458  1.00  0.86           N  
ATOM   1352  CA  ASN A 184      -4.139 -34.487 -53.903  1.00  0.89           C  
ATOM   1353  C   ASN A 184      -3.785 -35.718 -54.732  1.00  0.87           C  
ATOM   1354  CB  ASN A 184      -4.403 -34.884 -52.449  1.00  0.85           C  
ATOM   1355  O   ASN A 184      -2.960 -36.535 -54.318  1.00  0.86           O  
ATOM   1356  CG  ASN A 184      -5.335 -36.074 -52.329  1.00  0.78           C  
ATOM   1357  ND2 ASN A 184      -5.489 -36.586 -51.113  1.00  0.82           N  
ATOM   1358  OD1 ASN A 184      -5.910 -36.530 -53.320  1.00  0.78           O  
ATOM   1359  N   GLY A 185      -4.472 -36.071 -55.695  1.00  0.85           N  
ATOM   1360  CA  GLY A 185      -4.296 -37.277 -56.489  1.00  0.88           C  
ATOM   1361  C   GLY A 185      -5.429 -38.272 -56.322  1.00  0.86           C  
ATOM   1362  O   GLY A 185      -5.637 -39.133 -57.179  1.00  0.84           O  
ATOM   1363  N   THR A 186      -6.258 -38.065 -55.322  1.00  0.87           N  
ATOM   1364  CA  THR A 186      -7.331 -39.009 -55.033  1.00  0.89           C  
ATOM   1365  C   THR A 186      -8.647 -38.275 -54.792  1.00  0.86           C  
ATOM   1366  CB  THR A 186      -6.994 -39.880 -53.809  1.00  0.84           C  
ATOM   1367  O   THR A 186      -9.700 -38.707 -55.264  1.00  0.83           O  
ATOM   1368  CG2 THR A 186      -5.918 -40.908 -54.144  1.00  0.69           C  
ATOM   1369  OG1 THR A 186      -6.523 -39.041 -52.747  1.00  0.76           O  
ATOM   1370  N   GLN A 187      -8.589 -37.103 -54.120  1.00  0.90           N  
ATOM   1371  CA  GLN A 187      -9.770 -36.331 -53.747  1.00  0.91           C  
ATOM   1372  C   GLN A 187      -9.427 -34.856 -53.563  1.00  0.90           C  
ATOM   1373  CB  GLN A 187     -10.394 -36.889 -52.467  1.00  0.89           C  
ATOM   1374  O   GLN A 187      -8.258 -34.499 -53.406  1.00  0.88           O  
ATOM   1375  CG  GLN A 187      -9.448 -36.896 -51.274  1.00  0.85           C  
ATOM   1376  CD  GLN A 187     -10.050 -37.561 -50.051  1.00  0.83           C  
ATOM   1377  NE2 GLN A 187      -9.226 -37.791 -49.034  1.00  0.88           N  
ATOM   1378  OE1 GLN A 187     -11.247 -37.865 -50.019  1.00  0.87           O  
ATOM   1379  N   TRP A 188     -10.296 -33.972 -53.678  1.00  0.90           N  
ATOM   1380  CA  TRP A 188     -10.181 -32.559 -53.330  1.00  0.92           C  
ATOM   1381  C   TRP A 188     -10.042 -32.380 -51.822  1.00  0.89           C  
ATOM   1382  CB  TRP A 188     -11.396 -31.779 -53.839  1.00  0.90           C  
ATOM   1383  O   TRP A 188     -10.773 -33.001 -51.046  1.00  0.84           O  
ATOM   1384  CG  TRP A 188     -11.449 -31.640 -55.331  1.00  0.85           C  
ATOM   1385  CD1 TRP A 188     -12.173 -32.402 -56.205  1.00  0.79           C  
ATOM   1386  CD2 TRP A 188     -10.743 -30.681 -56.125  1.00  0.82           C  
ATOM   1387  CE2 TRP A 188     -11.088 -30.920 -57.474  1.00  0.87           C  
ATOM   1388  CE3 TRP A 188      -9.852 -29.641 -55.826  1.00  0.76           C  
ATOM   1389  NE1 TRP A 188     -11.960 -31.974 -57.495  1.00  0.77           N  
ATOM   1390  CH2 TRP A 188      -9.702 -29.145 -58.203  1.00  0.77           C  
ATOM   1391  CZ2 TRP A 188     -10.571 -30.156 -58.523  1.00  0.77           C  
ATOM   1392  CZ3 TRP A 188      -9.340 -28.882 -56.872  1.00  0.77           C  
ATOM   1393  N   ARG A 189      -9.021 -31.617 -51.375  1.00  0.90           N  
ATOM   1394  CA  ARG A 189      -8.742 -31.270 -49.984  1.00  0.90           C  
ATOM   1395  C   ARG A 189      -8.745 -29.758 -49.786  1.00  0.88           C  
ATOM   1396  CB  ARG A 189      -7.399 -31.855 -49.543  1.00  0.86           C  
ATOM   1397  O   ARG A 189      -8.262 -29.014 -50.642  1.00  0.86           O  
ATOM   1398  CG  ARG A 189      -7.361 -33.375 -49.535  1.00  0.77           C  
ATOM   1399  CD  ARG A 189      -8.122 -33.952 -48.350  1.00  0.77           C  
ATOM   1400  NE  ARG A 189      -7.938 -35.396 -48.241  1.00  0.75           N  
ATOM   1401  NH1 ARG A 189      -9.161 -35.615 -46.294  1.00  0.65           N  
ATOM   1402  NH2 ARG A 189      -8.205 -37.458 -47.266  1.00  0.62           N  
ATOM   1403  CZ  ARG A 189      -8.435 -36.153 -47.267  1.00  0.76           C  
ATOM   1404  N   ASP A 190      -9.227 -29.239 -48.727  1.00  0.88           N  
ATOM   1405  CA  ASP A 190      -9.107 -27.834 -48.350  1.00  0.90           C  
ATOM   1406  C   ASP A 190      -7.647 -27.446 -48.132  1.00  0.88           C  
ATOM   1407  CB  ASP A 190      -9.922 -27.546 -47.087  1.00  0.85           C  
ATOM   1408  O   ASP A 190      -6.876 -28.211 -47.548  1.00  0.84           O  
ATOM   1409  CG  ASP A 190     -11.400 -27.854 -47.251  1.00  0.75           C  
ATOM   1410  OD1 ASP A 190     -11.905 -27.829 -48.395  1.00  0.75           O  
ATOM   1411  OD2 ASP A 190     -12.067 -28.122 -46.228  1.00  0.81           O  
ATOM   1412  N   LEU A 191      -7.183 -26.294 -48.691  1.00  0.88           N  
ATOM   1413  CA  LEU A 191      -5.828 -25.791 -48.489  1.00  0.88           C  
ATOM   1414  C   LEU A 191      -5.619 -25.362 -47.040  1.00  0.84           C  
ATOM   1415  CB  LEU A 191      -5.547 -24.614 -49.427  1.00  0.84           C  
ATOM   1416  O   LEU A 191      -4.495 -25.400 -46.534  1.00  0.80           O  
ATOM   1417  CG  LEU A 191      -4.079 -24.355 -49.768  1.00  0.75           C  
ATOM   1418  CD1 LEU A 191      -3.673 -25.154 -51.001  1.00  0.69           C  
ATOM   1419  CD2 LEU A 191      -3.836 -22.865 -49.986  1.00  0.70           C  
ATOM   1420  N   ALA A 192      -6.706 -24.971 -46.416  1.00  0.76           N  
ATOM   1421  CA  ALA A 192      -6.732 -24.644 -44.993  1.00  0.77           C  
ATOM   1422  C   ALA A 192      -7.681 -25.568 -44.235  1.00  0.76           C  
ATOM   1423  CB  ALA A 192      -7.138 -23.186 -44.790  1.00  0.72           C  
ATOM   1424  O   ALA A 192      -8.849 -25.232 -44.026  1.00  0.73           O  
ATOM   1425  N   PRO A 193      -7.188 -26.845 -43.920  1.00  0.75           N  
ATOM   1426  CA  PRO A 193      -8.042 -27.666 -43.058  1.00  0.74           C  
ATOM   1427  C   PRO A 193      -8.351 -26.994 -41.722  1.00  0.75           C  
ATOM   1428  CB  PRO A 193      -7.216 -28.938 -42.851  1.00  0.71           C  
ATOM   1429  O   PRO A 193      -7.476 -26.358 -41.129  1.00  0.71           O  
ATOM   1430  CG  PRO A 193      -5.795 -28.500 -43.006  1.00  0.69           C  
ATOM   1431  CD  PRO A 193      -5.752 -27.358 -43.981  1.00  0.70           C  
ATOM   1432  N   THR A 194      -9.681 -26.893 -41.421  1.00  0.76           N  
ATOM   1433  CA  THR A 194     -10.029 -26.510 -40.058  1.00  0.76           C  
ATOM   1434  C   THR A 194      -9.119 -27.207 -39.051  1.00  0.76           C  
ATOM   1435  CB  THR A 194     -11.499 -26.842 -39.741  1.00  0.72           C  
ATOM   1436  O   THR A 194      -9.108 -28.437 -38.963  1.00  0.73           O  
ATOM   1437  CG2 THR A 194     -11.921 -26.249 -38.401  1.00  0.65           C  
ATOM   1438  OG1 THR A 194     -12.337 -26.306 -40.773  1.00  0.67           O  
ATOM   1439  N   ILE A 195      -8.122 -26.491 -38.505  1.00  0.74           N  
ATOM   1440  CA  ILE A 195      -7.344 -26.970 -37.368  1.00  0.77           C  
ATOM   1441  C   ILE A 195      -8.230 -27.033 -36.126  1.00  0.76           C  
ATOM   1442  CB  ILE A 195      -6.115 -26.070 -37.105  1.00  0.72           C  
ATOM   1443  O   ILE A 195      -8.804 -26.022 -35.714  1.00  0.73           O  
ATOM   1444  CG1 ILE A 195      -5.248 -25.969 -38.365  1.00  0.65           C  
ATOM   1445  CG2 ILE A 195      -5.301 -26.601 -35.921  1.00  0.64           C  
ATOM   1446  CD1 ILE A 195      -4.052 -25.039 -38.220  1.00  0.65           C  
ATOM   1447  N   THR A 196      -8.623 -28.316 -35.806  1.00  0.83           N  
ATOM   1448  CA  THR A 196      -9.307 -28.483 -34.528  1.00  0.84           C  
ATOM   1449  C   THR A 196      -8.305 -28.503 -33.378  1.00  0.84           C  
ATOM   1450  CB  THR A 196     -10.143 -29.776 -34.507  1.00  0.81           C  
ATOM   1451  O   THR A 196      -7.166 -28.945 -33.547  1.00  0.82           O  
ATOM   1452  CG2 THR A 196     -11.178 -29.780 -35.628  1.00  0.73           C  
ATOM   1453  OG1 THR A 196      -9.274 -30.903 -34.671  1.00  0.75           O  
ATOM   1454  N   TRP A 197      -8.728 -27.970 -32.264  1.00  0.68           N  
ATOM   1455  CA  TRP A 197      -7.887 -27.933 -31.072  1.00  0.78           C  
ATOM   1456  C   TRP A 197      -7.196 -29.275 -30.852  1.00  0.72           C  
ATOM   1457  CB  TRP A 197      -8.716 -27.563 -29.839  1.00  0.66           C  
ATOM   1458  O   TRP A 197      -6.002 -29.323 -30.547  1.00  0.70           O  
ATOM   1459  CG  TRP A 197      -7.900 -27.342 -28.601  1.00  0.59           C  
ATOM   1460  CD1 TRP A 197      -7.816 -28.164 -27.511  1.00  0.54           C  
ATOM   1461  CD2 TRP A 197      -7.055 -26.221 -28.324  1.00  0.59           C  
ATOM   1462  CE2 TRP A 197      -6.489 -26.430 -27.047  1.00  0.53           C  
ATOM   1463  CE3 TRP A 197      -6.720 -25.059 -29.033  1.00  0.62           C  
ATOM   1464  NE1 TRP A 197      -6.969 -27.621 -26.573  1.00  0.68           N  
ATOM   1465  CH2 TRP A 197      -5.295 -24.391 -27.178  1.00  0.61           C  
ATOM   1466  CZ2 TRP A 197      -5.605 -25.519 -26.463  1.00  0.68           C  
ATOM   1467  CZ3 TRP A 197      -5.841 -24.154 -28.450  1.00  0.59           C  
ATOM   1468  N   SER A 198      -8.042 -30.405 -31.219  1.00  0.79           N  
ATOM   1469  CA  SER A 198      -7.554 -31.765 -31.011  1.00  0.82           C  
ATOM   1470  C   SER A 198      -6.451 -32.114 -32.004  1.00  0.81           C  
ATOM   1471  CB  SER A 198      -8.699 -32.771 -31.135  1.00  0.77           C  
ATOM   1472  O   SER A 198      -5.744 -33.109 -31.830  1.00  0.79           O  
ATOM   1473  OG  SER A 198      -9.348 -32.643 -32.388  1.00  0.75           O  
ATOM   1474  N   THR A 199      -6.247 -31.307 -33.101  1.00  0.79           N  
ATOM   1475  CA  THR A 199      -5.263 -31.678 -34.112  1.00  0.81           C  
ATOM   1476  C   THR A 199      -3.989 -30.854 -33.954  1.00  0.79           C  
ATOM   1477  CB  THR A 199      -5.825 -31.494 -35.533  1.00  0.76           C  
ATOM   1478  O   THR A 199      -3.001 -31.089 -34.653  1.00  0.74           O  
ATOM   1479  CG2 THR A 199      -7.062 -32.359 -35.752  1.00  0.67           C  
ATOM   1480  OG1 THR A 199      -6.177 -30.118 -35.727  1.00  0.70           O  
ATOM   1481  N   ILE A 200      -3.887 -29.714 -33.052  1.00  0.77           N  
ATOM   1482  CA  ILE A 200      -2.699 -28.920 -32.760  1.00  0.81           C  
ATOM   1483  C   ILE A 200      -1.750 -29.718 -31.868  1.00  0.81           C  
ATOM   1484  CB  ILE A 200      -3.067 -27.579 -32.086  1.00  0.75           C  
ATOM   1485  O   ILE A 200      -2.096 -30.062 -30.735  1.00  0.79           O  
ATOM   1486  CG1 ILE A 200      -3.965 -26.746 -33.008  1.00  0.65           C  
ATOM   1487  CG2 ILE A 200      -1.804 -26.802 -31.703  1.00  0.64           C  
ATOM   1488  CD1 ILE A 200      -4.488 -25.466 -32.372  1.00  0.65           C  
ATOM   1489  N   GLU A 201      -0.571 -30.128 -32.519  1.00  0.84           N  
ATOM   1490  CA  GLU A 201       0.503 -30.748 -31.749  1.00  0.87           C  
ATOM   1491  C   GLU A 201       0.938 -29.856 -30.590  1.00  0.87           C  
ATOM   1492  CB  GLU A 201       1.700 -31.060 -32.650  1.00  0.83           C  
ATOM   1493  O   GLU A 201       1.211 -28.670 -30.781  1.00  0.85           O  
ATOM   1494  CG  GLU A 201       2.771 -31.909 -31.980  1.00  0.76           C  
ATOM   1495  CD  GLU A 201       3.915 -32.277 -32.911  1.00  0.73           C  
ATOM   1496  OE1 GLU A 201       3.881 -31.884 -34.099  1.00  0.82           O  
ATOM   1497  OE2 GLU A 201       4.853 -32.964 -32.448  1.00  0.81           O  
ATOM   1498  N   GLY A 202       0.823 -30.407 -29.267  1.00  0.80           N  
ATOM   1499  CA  GLY A 202       1.211 -29.711 -28.051  1.00  0.82           C  
ATOM   1500  C   GLY A 202       0.110 -28.832 -27.489  1.00  0.76           C  
ATOM   1501  O   GLY A 202       0.345 -28.046 -26.569  1.00  0.71           O  
ATOM   1502  N   ALA A 203      -1.157 -28.989 -28.091  1.00  0.79           N  
ATOM   1503  CA  ALA A 203      -2.254 -28.247 -27.475  1.00  0.80           C  
ATOM   1504  C   ALA A 203      -2.482 -28.698 -26.035  1.00  0.79           C  
ATOM   1505  CB  ALA A 203      -3.534 -28.414 -28.291  1.00  0.76           C  
ATOM   1506  O   ALA A 203      -2.597 -29.896 -25.765  1.00  0.75           O  
ATOM   1507  N   PRO A 204      -2.407 -27.828 -25.100  1.00  0.74           N  
ATOM   1508  CA  PRO A 204      -2.712 -28.249 -23.731  1.00  0.76           C  
ATOM   1509  C   PRO A 204      -4.115 -28.837 -23.593  1.00  0.76           C  
ATOM   1510  CB  PRO A 204      -2.582 -26.953 -22.927  1.00  0.72           C  
ATOM   1511  O   PRO A 204      -5.060 -28.340 -24.210  1.00  0.74           O  
ATOM   1512  CG  PRO A 204      -2.866 -25.863 -23.910  1.00  0.70           C  
ATOM   1513  CD  PRO A 204      -2.453 -26.333 -25.275  1.00  0.70           C  
ATOM   1514  N   ALA A 205      -4.358 -30.029 -22.886  1.00  0.76           N  
ATOM   1515  CA  ALA A 205      -5.649 -30.619 -22.544  1.00  0.77           C  
ATOM   1516  C   ALA A 205      -6.483 -29.661 -21.698  1.00  0.74           C  
ATOM   1517  CB  ALA A 205      -5.453 -31.941 -21.807  1.00  0.73           C  
ATOM   1518  O   ALA A 205      -7.714 -29.747 -21.682  1.00  0.72           O  
ATOM   1519  N   THR A 206      -5.825 -28.764 -20.961  1.00  0.76           N  
ATOM   1520  CA  THR A 206      -6.373 -27.761 -20.055  1.00  0.75           C  
ATOM   1521  C   THR A 206      -5.625 -26.438 -20.196  1.00  0.73           C  
ATOM   1522  CB  THR A 206      -6.310 -28.236 -18.591  1.00  0.71           C  
ATOM   1523  O   THR A 206      -4.413 -26.426 -20.423  1.00  0.69           O  
ATOM   1524  CG2 THR A 206      -7.144 -29.496 -18.385  1.00  0.64           C  
ATOM   1525  OG1 THR A 206      -4.948 -28.515 -18.244  1.00  0.70           O  
ATOM   1526  N   PHE A 207      -6.238 -25.353 -20.475  1.00  0.68           N  
ATOM   1527  CA  PHE A 207      -5.713 -24.006 -20.285  1.00  0.70           C  
ATOM   1528  C   PHE A 207      -5.629 -23.661 -18.803  1.00  0.67           C  
ATOM   1529  CB  PHE A 207      -6.586 -22.980 -21.015  1.00  0.63           C  
ATOM   1530  O   PHE A 207      -6.582 -23.886 -18.054  1.00  0.64           O  
ATOM   1531  CG  PHE A 207      -6.558 -23.115 -22.513  1.00  0.61           C  
ATOM   1532  CD1 PHE A 207      -5.575 -22.479 -23.264  1.00  0.58           C  
ATOM   1533  CD2 PHE A 207      -7.514 -23.877 -23.172  1.00  0.60           C  
ATOM   1534  CE1 PHE A 207      -5.547 -22.602 -24.651  1.00  0.55           C  
ATOM   1535  CE2 PHE A 207      -7.491 -24.004 -24.558  1.00  0.55           C  
ATOM   1536  CZ  PHE A 207      -6.507 -23.365 -25.296  1.00  0.55           C  
ATOM   1537  N   PRO A 208      -4.320 -23.395 -18.273  1.00  0.60           N  
ATOM   1538  CA  PRO A 208      -4.444 -22.759 -16.959  1.00  0.60           C  
ATOM   1539  C   PRO A 208      -5.414 -21.580 -16.962  1.00  0.60           C  
ATOM   1540  CB  PRO A 208      -3.018 -22.292 -16.658  1.00  0.57           C  
ATOM   1541  O   PRO A 208      -5.512 -20.860 -17.959  1.00  0.59           O  
ATOM   1542  CG  PRO A 208      -2.353 -22.209 -17.994  1.00  0.56           C  
ATOM   1543  CD  PRO A 208      -3.082 -23.113 -18.946  1.00  0.57           C  
ATOM   1544  N   PRO A 209      -6.365 -21.423 -16.029  1.00  0.60           N  
ATOM   1545  CA  PRO A 209      -7.072 -20.141 -15.970  1.00  0.60           C  
ATOM   1546  C   PRO A 209      -6.138 -18.945 -16.141  1.00  0.61           C  
ATOM   1547  CB  PRO A 209      -7.700 -20.148 -14.574  1.00  0.57           C  
ATOM   1548  O   PRO A 209      -5.030 -18.939 -15.598  1.00  0.60           O  
ATOM   1549  CG  PRO A 209      -6.983 -21.234 -13.838  1.00  0.56           C  
ATOM   1550  CD  PRO A 209      -6.264 -22.093 -14.838  1.00  0.57           C  
ATOM   1551  N   ALA A 210      -6.165 -18.027 -17.367  1.00  0.59           N  
ATOM   1552  CA  ALA A 210      -5.528 -16.716 -17.279  1.00  0.59           C  
ATOM   1553  C   ALA A 210      -5.597 -16.166 -15.857  1.00  0.59           C  
ATOM   1554  CB  ALA A 210      -6.180 -15.740 -18.256  1.00  0.56           C  
ATOM   1555  O   ALA A 210      -6.589 -16.370 -15.154  1.00  0.58           O  
ATOM   1556  N   ALA A 211      -4.356 -15.862 -15.131  1.00  0.57           N  
ATOM   1557  CA  ALA A 211      -4.525 -15.041 -13.935  1.00  0.57           C  
ATOM   1558  C   ALA A 211      -5.610 -13.988 -14.141  1.00  0.56           C  
ATOM   1559  CB  ALA A 211      -3.205 -14.373 -13.556  1.00  0.53           C  
ATOM   1560  O   ALA A 211      -5.520 -13.165 -15.056  1.00  0.55           O  
ATOM   1561  N   HIS A 212      -6.707 -14.359 -13.957  1.00  0.57           N  
ATOM   1562  CA  HIS A 212      -7.759 -13.351 -13.886  1.00  0.60           C  
ATOM   1563  C   HIS A 212      -8.123 -13.035 -12.439  1.00  0.57           C  
ATOM   1564  CB  HIS A 212      -9.000 -13.816 -14.650  1.00  0.55           C  
ATOM   1565  O   HIS A 212      -7.895 -13.853 -11.544  1.00  0.55           O  
ATOM   1566  CG  HIS A 212      -9.633 -15.043 -14.075  1.00  0.56           C  
ATOM   1567  CD2 HIS A 212     -10.723 -15.195 -13.286  1.00  0.53           C  
ATOM   1568  ND1 HIS A 212      -9.136 -16.310 -14.293  1.00  0.49           N  
ATOM   1569  CE1 HIS A 212      -9.895 -17.190 -13.663  1.00  0.47           C  
ATOM   1570  NE2 HIS A 212     -10.865 -16.539 -13.044  1.00  0.46           N  
ATOM   1571  N   SER A 213      -8.098 -11.828 -12.016  1.00  0.67           N  
ATOM   1572  CA  SER A 213      -8.816 -11.220 -10.901  1.00  0.68           C  
ATOM   1573  C   SER A 213     -10.221 -10.793 -11.314  1.00  0.66           C  
ATOM   1574  CB  SER A 213      -8.046 -10.013 -10.362  1.00  0.64           C  
ATOM   1575  O   SER A 213     -10.406 -10.191 -12.373  1.00  0.64           O  
ATOM   1576  OG  SER A 213      -8.520  -8.812 -10.946  1.00  0.62           O  
ATOM   1577  N   HIS A 214     -11.037 -11.508 -10.878  1.00  0.71           N  
ATOM   1578  CA  HIS A 214     -12.412 -11.033 -10.976  1.00  0.72           C  
ATOM   1579  C   HIS A 214     -12.709  -9.981  -9.913  1.00  0.72           C  
ATOM   1580  CB  HIS A 214     -13.393 -12.200 -10.849  1.00  0.69           C  
ATOM   1581  O   HIS A 214     -12.366 -10.161  -8.743  1.00  0.70           O  
ATOM   1582  CG  HIS A 214     -13.316 -13.175 -11.980  1.00  0.66           C  
ATOM   1583  CD2 HIS A 214     -12.713 -14.384 -12.073  1.00  0.65           C  
ATOM   1584  ND1 HIS A 214     -13.907 -12.943 -13.203  1.00  0.63           N  
ATOM   1585  CE1 HIS A 214     -13.672 -13.971 -14.001  1.00  0.62           C  
ATOM   1586  NE2 HIS A 214     -12.949 -14.859 -13.339  1.00  0.58           N  
ATOM   1587  N   ALA A 215     -13.162  -8.819 -10.288  1.00  0.68           N  
ATOM   1588  CA  ALA A 215     -13.811  -7.996  -9.271  1.00  0.69           C  
ATOM   1589  C   ALA A 215     -15.015  -8.715  -8.670  1.00  0.68           C  
ATOM   1590  CB  ALA A 215     -14.238  -6.655  -9.865  1.00  0.65           C  
ATOM   1591  O   ALA A 215     -15.730  -9.435  -9.371  1.00  0.65           O  
ATOM   1592  N   TRP A 216     -15.055  -8.659  -7.294  1.00  0.68           N  
ATOM   1593  CA  TRP A 216     -16.224  -9.164  -6.582  1.00  0.71           C  
ATOM   1594  C   TRP A 216     -17.500  -8.904  -7.377  1.00  0.70           C  
ATOM   1595  CB  TRP A 216     -16.331  -8.522  -5.197  1.00  0.65           C  
ATOM   1596  O   TRP A 216     -18.425  -9.718  -7.362  1.00  0.68           O  
ATOM   1597  CG  TRP A 216     -17.462  -9.049  -4.366  1.00  0.61           C  
ATOM   1598  CD1 TRP A 216     -18.640  -8.417  -4.082  1.00  0.54           C  
ATOM   1599  CD2 TRP A 216     -17.517 -10.317  -3.706  1.00  0.58           C  
ATOM   1600  CE2 TRP A 216     -18.761 -10.388  -3.041  1.00  0.56           C  
ATOM   1601  CE3 TRP A 216     -16.636 -11.403  -3.613  1.00  0.67           C  
ATOM   1602  NE1 TRP A 216     -19.427  -9.217  -3.286  1.00  0.69           N  
ATOM   1603  CH2 TRP A 216     -18.264 -12.551  -2.218  1.00  0.62           C  
ATOM   1604  CZ2 TRP A 216     -19.145 -11.503  -2.292  1.00  0.67           C  
ATOM   1605  CZ3 TRP A 216     -17.020 -12.511  -2.868  1.00  0.61           C  
ATOM   1606  N   ASN A 217     -17.674  -7.724  -8.154  1.00  0.71           N  
ATOM   1607  CA  ASN A 217     -18.842  -7.348  -8.944  1.00  0.72           C  
ATOM   1608  C   ASN A 217     -18.972  -8.209 -10.197  1.00  0.71           C  
ATOM   1609  CB  ASN A 217     -18.780  -5.866  -9.322  1.00  0.68           C  
ATOM   1610  O   ASN A 217     -20.066  -8.348 -10.748  1.00  0.70           O  
ATOM   1611  CG  ASN A 217     -19.073  -4.951  -8.149  1.00  0.63           C  
ATOM   1612  ND2 ASN A 217     -18.744  -3.674  -8.297  1.00  0.62           N  
ATOM   1613  OD1 ASN A 217     -19.592  -5.390  -7.119  1.00  0.62           O  
ATOM   1614  N   ASP A 218     -17.924  -8.920 -10.666  1.00  0.69           N  
ATOM   1615  CA  ASP A 218     -18.055  -9.684 -11.903  1.00  0.70           C  
ATOM   1616  C   ASP A 218     -18.550 -11.102 -11.623  1.00  0.68           C  
ATOM   1617  CB  ASP A 218     -16.720  -9.731 -12.649  1.00  0.65           C  
ATOM   1618  O   ASP A 218     -18.972 -11.810 -12.540  1.00  0.64           O  
ATOM   1619  CG  ASP A 218     -16.162  -8.352 -12.952  1.00  0.61           C  
ATOM   1620  OD1 ASP A 218     -16.946  -7.383 -13.048  1.00  0.61           O  
ATOM   1621  OD2 ASP A 218     -14.926  -8.232 -13.098  1.00  0.67           O  
ATOM   1622  N   ILE A 219     -18.568 -11.716 -10.417  1.00  0.72           N  
ATOM   1623  CA  ILE A 219     -19.064 -13.039 -10.054  1.00  0.73           C  
ATOM   1624  C   ILE A 219     -20.590 -13.048 -10.099  1.00  0.73           C  
ATOM   1625  CB  ILE A 219     -18.566 -13.465  -8.654  1.00  0.70           C  
ATOM   1626  O   ILE A 219     -21.246 -12.416  -9.267  1.00  0.73           O  
ATOM   1627  CG1 ILE A 219     -17.034 -13.473  -8.611  1.00  0.63           C  
ATOM   1628  CG2 ILE A 219     -19.132 -14.836  -8.274  1.00  0.63           C  
ATOM   1629  CD1 ILE A 219     -16.454 -13.852  -7.255  1.00  0.63           C  
ATOM   1630  N   THR A 220     -21.295 -13.486 -11.149  1.00  0.71           N  
ATOM   1631  CA  THR A 220     -22.716 -13.384 -11.462  1.00  0.71           C  
ATOM   1632  C   THR A 220     -23.529 -14.352 -10.607  1.00  0.69           C  
ATOM   1633  CB  THR A 220     -22.981 -13.664 -12.953  1.00  0.66           C  
ATOM   1634  O   THR A 220     -24.707 -14.109 -10.336  1.00  0.64           O  
ATOM   1635  CG2 THR A 220     -22.396 -12.563 -13.832  1.00  0.59           C  
ATOM   1636  OG1 THR A 220     -22.382 -14.916 -13.311  1.00  0.64           O  
ATOM   1637  N   SER A 221     -22.797 -15.375 -10.010  1.00  0.68           N  
ATOM   1638  CA  SER A 221     -23.401 -16.343  -9.100  1.00  0.68           C  
ATOM   1639  C   SER A 221     -22.732 -16.306  -7.730  1.00  0.66           C  
ATOM   1640  CB  SER A 221     -23.313 -17.754  -9.682  1.00  0.64           C  
ATOM   1641  O   SER A 221     -22.594 -17.340  -7.073  1.00  0.62           O  
ATOM   1642  OG  SER A 221     -23.816 -17.785 -11.007  1.00  0.60           O  
ATOM   1643  N   LYS A 222     -22.088 -15.137  -7.648  1.00  0.67           N  
ATOM   1644  CA  LYS A 222     -21.571 -14.949  -6.296  1.00  0.68           C  
ATOM   1645  C   LYS A 222     -22.674 -15.123  -5.256  1.00  0.67           C  
ATOM   1646  CB  LYS A 222     -20.929 -13.569  -6.153  1.00  0.65           C  
ATOM   1647  O   LYS A 222     -23.806 -14.681  -5.465  1.00  0.66           O  
ATOM   1648  CG  LYS A 222     -21.898 -12.412  -6.349  1.00  0.63           C  
ATOM   1649  CD  LYS A 222     -21.175 -11.071  -6.355  1.00  0.62           C  
ATOM   1650  CE  LYS A 222     -22.145  -9.913  -6.547  1.00  0.55           C  
ATOM   1651  NZ  LYS A 222     -21.504  -8.767  -7.259  1.00  0.48           N  
ATOM   1652  N   PRO A 223     -22.513 -15.989  -4.432  1.00  0.63           N  
ATOM   1653  CA  PRO A 223     -23.497 -15.928  -3.349  1.00  0.63           C  
ATOM   1654  C   PRO A 223     -23.903 -14.498  -3.001  1.00  0.64           C  
ATOM   1655  CB  PRO A 223     -22.771 -16.590  -2.175  1.00  0.61           C  
ATOM   1656  O   PRO A 223     -23.054 -13.604  -2.957  1.00  0.64           O  
ATOM   1657  CG  PRO A 223     -21.328 -16.584  -2.565  1.00  0.60           C  
ATOM   1658  CD  PRO A 223     -21.236 -16.350  -4.046  1.00  0.59           C  
ATOM   1659  N   THR A 224     -25.131 -13.835  -3.191  1.00  0.63           N  
ATOM   1660  CA  THR A 224     -25.689 -12.565  -2.742  1.00  0.62           C  
ATOM   1661  C   THR A 224     -25.231 -12.244  -1.322  1.00  0.62           C  
ATOM   1662  CB  THR A 224     -27.228 -12.579  -2.797  1.00  0.60           C  
ATOM   1663  O   THR A 224     -25.190 -11.078  -0.926  1.00  0.61           O  
ATOM   1664  CG2 THR A 224     -27.727 -12.537  -4.238  1.00  0.57           C  
ATOM   1665  OG1 THR A 224     -27.711 -13.774  -2.171  1.00  0.60           O  
ATOM   1666  N   SER A 225     -24.614 -13.154  -0.687  1.00  0.58           N  
ATOM   1667  CA  SER A 225     -24.013 -13.243   0.639  1.00  0.58           C  
ATOM   1668  C   SER A 225     -22.806 -14.175   0.638  1.00  0.58           C  
ATOM   1669  CB  SER A 225     -25.041 -13.729   1.662  1.00  0.53           C  
ATOM   1670  O   SER A 225     -22.867 -15.277   0.090  1.00  0.55           O  
ATOM   1671  OG  SER A 225     -25.227 -15.130   1.562  1.00  0.55           O  
ATOM   1672  N   PHE A 226     -21.389 -13.714   0.373  1.00  0.54           N  
ATOM   1673  CA  PHE A 226     -20.340 -14.339   1.170  1.00  0.55           C  
ATOM   1674  C   PHE A 226     -20.632 -14.194   2.659  1.00  0.54           C  
ATOM   1675  CB  PHE A 226     -18.975 -13.726   0.841  1.00  0.51           C  
ATOM   1676  O   PHE A 226     -20.576 -13.090   3.203  1.00  0.52           O  
ATOM   1677  CG  PHE A 226     -18.221 -14.464  -0.233  1.00  0.51           C  
ATOM   1678  CD1 PHE A 226     -17.413 -15.549   0.086  1.00  0.49           C  
ATOM   1679  CD2 PHE A 226     -18.321 -14.073  -1.562  1.00  0.49           C  
ATOM   1680  CE1 PHE A 226     -16.715 -16.233  -0.906  1.00  0.46           C  
ATOM   1681  CE2 PHE A 226     -17.626 -14.752  -2.558  1.00  0.50           C  
ATOM   1682  CZ  PHE A 226     -16.822 -15.831  -2.228  1.00  0.42           C  
ATOM   1683  N   ALA A 227     -21.459 -14.770   3.256  1.00  0.45           N  
ATOM   1684  CA  ALA A 227     -21.474 -14.959   4.704  1.00  0.45           C  
ATOM   1685  C   ALA A 227     -20.262 -15.765   5.164  1.00  0.45           C  
ATOM   1686  CB  ALA A 227     -22.764 -15.650   5.137  1.00  0.42           C  
ATOM   1687  O   ALA A 227     -19.858 -16.723   4.501  1.00  0.43           O  
ATOM   1688  N   PRO A 228     -19.152 -15.507   5.933  1.00  0.47           N  
ATOM   1689  CA  PRO A 228     -18.919 -16.747   6.676  1.00  0.47           C  
ATOM   1690  C   PRO A 228     -20.197 -17.554   6.895  1.00  0.47           C  
ATOM   1691  CB  PRO A 228     -18.348 -16.258   8.010  1.00  0.45           C  
ATOM   1692  O   PRO A 228     -21.258 -16.978   7.153  1.00  0.45           O  
ATOM   1693  CG  PRO A 228     -18.444 -14.768   7.942  1.00  0.45           C  
ATOM   1694  CD  PRO A 228     -18.979 -14.385   6.593  1.00  0.48           C  
ATOM   1695  N   SER A 229     -20.612 -18.732   6.179  1.00  0.43           N  
ATOM   1696  CA  SER A 229     -21.599 -19.591   6.827  1.00  0.43           C  
ATOM   1697  C   SER A 229     -21.855 -19.151   8.264  1.00  0.43           C  
ATOM   1698  CB  SER A 229     -21.138 -21.049   6.805  1.00  0.40           C  
ATOM   1699  O   SER A 229     -20.926 -18.765   8.976  1.00  0.41           O  
ATOM   1700  OG  SER A 229     -19.857 -21.180   7.396  1.00  0.40           O  
ATOM   1701  N   ALA A 230     -22.811 -18.204   8.733  1.00  0.46           N  
ATOM   1702  CA  ALA A 230     -23.106 -18.640  10.095  1.00  0.46           C  
ATOM   1703  C   ALA A 230     -22.521 -20.022  10.368  1.00  0.45           C  
ATOM   1704  CB  ALA A 230     -24.614 -18.646  10.337  1.00  0.43           C  
ATOM   1705  O   ALA A 230     -22.901 -21.002   9.722  1.00  0.43           O  
ATOM   1706  N   HIS A 231     -21.264 -20.351  10.139  1.00  0.41           N  
ATOM   1707  CA  HIS A 231     -20.740 -21.512  10.850  1.00  0.47           C  
ATOM   1708  C   HIS A 231     -20.583 -21.221  12.338  1.00  0.42           C  
ATOM   1709  CB  HIS A 231     -19.399 -21.944  10.255  1.00  0.41           C  
ATOM   1710  O   HIS A 231     -20.341 -20.077  12.730  1.00  0.41           O  
ATOM   1711  CG  HIS A 231     -18.320 -20.917  10.397  1.00  0.43           C  
ATOM   1712  CD2 HIS A 231     -17.277 -20.837  11.256  1.00  0.42           C  
ATOM   1713  ND1 HIS A 231     -18.243 -19.803   9.591  1.00  0.36           N  
ATOM   1714  CE1 HIS A 231     -17.195 -19.080   9.948  1.00  0.39           C  
ATOM   1715  NE2 HIS A 231     -16.592 -19.686  10.957  1.00  0.38           N  
ATOM   1716  N   ALA A 232     -21.309 -21.626  13.179  1.00  0.56           N  
ATOM   1717  CA  ALA A 232     -20.919 -22.175  14.475  1.00  0.55           C  
ATOM   1718  C   ALA A 232     -19.749 -23.144  14.331  1.00  0.55           C  
ATOM   1719  CB  ALA A 232     -22.105 -22.873  15.136  1.00  0.53           C  
ATOM   1720  O   ALA A 232     -19.759 -24.013  13.456  1.00  0.54           O  
ATOM   1721  N   HIS A 233     -18.594 -22.648  14.317  1.00  0.63           N  
ATOM   1722  CA  HIS A 233     -17.566 -23.586  14.754  1.00  0.63           C  
ATOM   1723  C   HIS A 233     -17.928 -24.216  16.095  1.00  0.63           C  
ATOM   1724  CB  HIS A 233     -16.209 -22.885  14.852  1.00  0.60           C  
ATOM   1725  O   HIS A 233     -18.339 -23.516  17.023  1.00  0.62           O  
ATOM   1726  CG  HIS A 233     -15.644 -22.483  13.527  1.00  0.59           C  
ATOM   1727  CD2 HIS A 233     -15.574 -21.275  12.920  1.00  0.57           C  
ATOM   1728  ND1 HIS A 233     -15.065 -23.385  12.661  1.00  0.57           N  
ATOM   1729  CE1 HIS A 233     -14.661 -22.746  11.575  1.00  0.55           C  
ATOM   1730  NE2 HIS A 233     -14.957 -21.465  11.708  1.00  0.51           N  
ATOM   1731  N   GLU A 234     -18.203 -25.579  16.037  1.00  0.64           N  
ATOM   1732  CA  GLU A 234     -18.005 -26.200  17.343  1.00  0.64           C  
ATOM   1733  C   GLU A 234     -16.628 -25.865  17.910  1.00  0.64           C  
ATOM   1734  CB  GLU A 234     -18.180 -27.718  17.249  1.00  0.61           C  
ATOM   1735  O   GLU A 234     -15.677 -25.648  17.157  1.00  0.63           O  
ATOM   1736  CG  GLU A 234     -19.595 -28.153  16.895  1.00  0.59           C  
ATOM   1737  CD  GLU A 234     -20.505 -28.276  18.107  1.00  0.59           C  
ATOM   1738  OE1 GLU A 234     -19.991 -28.361  19.246  1.00  0.60           O  
ATOM   1739  OE2 GLU A 234     -21.741 -28.288  17.916  1.00  0.54           O  
ATOM   1740  N   TRP A 235     -16.713 -25.480  19.115  1.00  0.63           N  
ATOM   1741  CA  TRP A 235     -15.484 -25.342  19.890  1.00  0.66           C  
ATOM   1742  C   TRP A 235     -14.412 -26.302  19.386  1.00  0.65           C  
ATOM   1743  CB  TRP A 235     -15.755 -25.592  21.376  1.00  0.60           C  
ATOM   1744  O   TRP A 235     -13.222 -25.979  19.408  1.00  0.63           O  
ATOM   1745  CG  TRP A 235     -14.559 -25.382  22.256  1.00  0.57           C  
ATOM   1746  CD1 TRP A 235     -13.827 -26.344  22.894  1.00  0.51           C  
ATOM   1747  CD2 TRP A 235     -13.960 -24.129  22.599  1.00  0.53           C  
ATOM   1748  CE2 TRP A 235     -12.867 -24.406  23.449  1.00  0.52           C  
ATOM   1749  CE3 TRP A 235     -14.242 -22.796  22.268  1.00  0.63           C  
ATOM   1750  NE1 TRP A 235     -12.807 -25.764  23.613  1.00  0.63           N  
ATOM   1751  CH2 TRP A 235     -12.352 -22.104  23.635  1.00  0.59           C  
ATOM   1752  CZ2 TRP A 235     -12.054 -23.398  23.973  1.00  0.63           C  
ATOM   1753  CZ3 TRP A 235     -13.432 -21.795  22.792  1.00  0.55           C  
ATOM   1754  N   ASN A 236     -14.799 -27.564  18.809  1.00  0.68           N  
ATOM   1755  CA  ASN A 236     -13.919 -28.631  18.343  1.00  0.68           C  
ATOM   1756  C   ASN A 236     -13.347 -28.323  16.963  1.00  0.68           C  
ATOM   1757  CB  ASN A 236     -14.661 -29.969  18.324  1.00  0.65           C  
ATOM   1758  O   ASN A 236     -12.287 -28.834  16.598  1.00  0.68           O  
ATOM   1759  CG  ASN A 236     -14.903 -30.522  19.715  1.00  0.62           C  
ATOM   1760  ND2 ASN A 236     -15.915 -31.372  19.847  1.00  0.62           N  
ATOM   1761  OD1 ASN A 236     -14.187 -30.189  20.662  1.00  0.63           O  
ATOM   1762  N   ASP A 237     -13.889 -27.356  16.207  1.00  0.65           N  
ATOM   1763  CA  ASP A 237     -13.357 -27.042  14.885  1.00  0.65           C  
ATOM   1764  C   ASP A 237     -12.220 -26.027  14.978  1.00  0.64           C  
ATOM   1765  CB  ASP A 237     -14.464 -26.510  13.972  1.00  0.62           C  
ATOM   1766  O   ASP A 237     -11.424 -25.891  14.046  1.00  0.63           O  
ATOM   1767  CG  ASP A 237     -15.588 -27.508  13.760  1.00  0.59           C  
ATOM   1768  OD1 ASP A 237     -15.323 -28.729  13.736  1.00  0.62           O  
ATOM   1769  OD2 ASP A 237     -16.749 -27.069  13.613  1.00  0.67           O  
ATOM   1770  N   ILE A 238     -11.999 -25.045  15.951  1.00  0.68           N  
ATOM   1771  CA  ILE A 238     -10.935 -24.069  16.159  1.00  0.68           C  
ATOM   1772  C   ILE A 238      -9.613 -24.792  16.408  1.00  0.69           C  
ATOM   1773  CB  ILE A 238     -11.258 -23.123  17.337  1.00  0.66           C  
ATOM   1774  O   ILE A 238      -9.410 -25.378  17.474  1.00  0.69           O  
ATOM   1775  CG1 ILE A 238     -12.574 -22.379  17.080  1.00  0.59           C  
ATOM   1776  CG2 ILE A 238     -10.109 -22.138  17.570  1.00  0.60           C  
ATOM   1777  CD1 ILE A 238     -12.996 -21.456  18.215  1.00  0.59           C  
ATOM   1778  N   THR A 239      -8.951 -25.074  15.358  1.00  0.71           N  
ATOM   1779  CA  THR A 239      -7.532 -25.401  15.450  1.00  0.72           C  
ATOM   1780  C   THR A 239      -6.741 -24.222  16.010  1.00  0.71           C  
ATOM   1781  CB  THR A 239      -6.961 -25.801  14.078  1.00  0.67           C  
ATOM   1782  O   THR A 239      -7.002 -23.069  15.658  1.00  0.68           O  
ATOM   1783  CG2 THR A 239      -7.572 -27.110  13.588  1.00  0.61           C  
ATOM   1784  OG1 THR A 239      -7.247 -24.768  13.127  1.00  0.69           O  
ATOM   1785  N   GLY A 240      -5.984 -24.619  17.073  1.00  0.69           N  
ATOM   1786  CA  GLY A 240      -5.074 -23.748  17.799  1.00  0.70           C  
ATOM   1787  C   GLY A 240      -5.752 -22.970  18.911  1.00  0.67           C  
ATOM   1788  O   GLY A 240      -5.163 -22.048  19.480  1.00  0.65           O  
ATOM   1789  N   LYS A 241      -7.034 -23.132  18.969  1.00  0.68           N  
ATOM   1790  CA  LYS A 241      -7.653 -22.574  20.169  1.00  0.69           C  
ATOM   1791  C   LYS A 241      -6.805 -22.857  21.406  1.00  0.68           C  
ATOM   1792  CB  LYS A 241      -9.061 -23.139  20.358  1.00  0.66           C  
ATOM   1793  O   LYS A 241      -6.208 -23.929  21.524  1.00  0.67           O  
ATOM   1794  CG  LYS A 241      -9.096 -24.632  20.647  1.00  0.64           C  
ATOM   1795  CD  LYS A 241     -10.524 -25.162  20.682  1.00  0.63           C  
ATOM   1796  CE  LYS A 241     -10.560 -26.658  20.961  1.00  0.56           C  
ATOM   1797  NZ  LYS A 241     -11.480 -27.375  20.028  1.00  0.49           N  
ATOM   1798  N   PRO A 242      -6.509 -21.957  22.134  1.00  0.63           N  
ATOM   1799  CA  PRO A 242      -5.977 -22.352  23.440  1.00  0.63           C  
ATOM   1800  C   PRO A 242      -6.791 -23.465  24.096  1.00  0.64           C  
ATOM   1801  CB  PRO A 242      -6.058 -21.061  24.259  1.00  0.61           C  
ATOM   1802  O   PRO A 242      -8.022 -23.462  24.020  1.00  0.63           O  
ATOM   1803  CG  PRO A 242      -6.924 -20.150  23.450  1.00  0.60           C  
ATOM   1804  CD  PRO A 242      -7.080 -20.735  22.076  1.00  0.59           C  
ATOM   1805  N   SER A 243      -6.346 -24.603  24.513  1.00  0.64           N  
ATOM   1806  CA  SER A 243      -6.949 -25.584  25.409  1.00  0.63           C  
ATOM   1807  C   SER A 243      -7.633 -24.906  26.591  1.00  0.63           C  
ATOM   1808  CB  SER A 243      -5.893 -26.567  25.917  1.00  0.61           C  
ATOM   1809  O   SER A 243      -8.491 -25.503  27.244  1.00  0.63           O  
ATOM   1810  OG  SER A 243      -4.827 -25.879  26.548  1.00  0.61           O  
ATOM   1811  N   THR A 244      -7.407 -23.561  26.701  1.00  0.63           N  
ATOM   1812  CA  THR A 244      -7.930 -22.797  27.828  1.00  0.62           C  
ATOM   1813  C   THR A 244      -8.328 -21.390  27.390  1.00  0.62           C  
ATOM   1814  CB  THR A 244      -6.899 -22.709  28.969  1.00  0.59           C  
ATOM   1815  O   THR A 244      -7.547 -20.692  26.739  1.00  0.59           O  
ATOM   1816  CG2 THR A 244      -6.612 -24.086  29.558  1.00  0.55           C  
ATOM   1817  OG1 THR A 244      -5.679 -22.155  28.461  1.00  0.59           O  
ATOM   1818  N   PHE A 245      -9.578 -20.965  26.967  1.00  0.58           N  
ATOM   1819  CA  PHE A 245     -10.167 -19.631  26.955  1.00  0.59           C  
ATOM   1820  C   PHE A 245     -10.244 -19.060  28.365  1.00  0.58           C  
ATOM   1821  CB  PHE A 245     -11.563 -19.665  26.324  1.00  0.54           C  
ATOM   1822  O   PHE A 245     -10.507 -19.791  29.323  1.00  0.55           O  
ATOM   1823  CG  PHE A 245     -11.549 -19.818  24.827  1.00  0.53           C  
ATOM   1824  CD1 PHE A 245     -11.489 -18.703  24.001  1.00  0.50           C  
ATOM   1825  CD2 PHE A 245     -11.597 -21.079  24.246  1.00  0.51           C  
ATOM   1826  CE1 PHE A 245     -11.477 -18.841  22.615  1.00  0.47           C  
ATOM   1827  CE2 PHE A 245     -11.585 -21.225  22.862  1.00  0.51           C  
ATOM   1828  CZ  PHE A 245     -11.526 -20.105  22.048  1.00  0.43           C  
ATOM   1829  N   ALA A 246      -9.851 -17.749  28.471  1.00  0.55           N  
ATOM   1830  CA  ALA A 246     -10.274 -16.998  29.651  1.00  0.55           C  
ATOM   1831  C   ALA A 246     -11.788 -17.067  29.832  1.00  0.56           C  
ATOM   1832  CB  ALA A 246      -9.819 -15.544  29.547  1.00  0.52           C  
ATOM   1833  O   ALA A 246     -12.540 -16.994  28.857  1.00  0.54           O  
ATOM   1834  N   PRO A 247     -12.500 -17.853  30.771  1.00  0.49           N  
ATOM   1835  CA  PRO A 247     -13.926 -17.820  31.101  1.00  0.49           C  
ATOM   1836  C   PRO A 247     -14.558 -16.452  30.853  1.00  0.50           C  
ATOM   1837  CB  PRO A 247     -13.952 -18.171  32.590  1.00  0.47           C  
ATOM   1838  O   PRO A 247     -13.926 -15.422  31.103  1.00  0.49           O  
ATOM   1839  CG  PRO A 247     -12.514 -18.268  32.985  1.00  0.46           C  
ATOM   1840  CD  PRO A 247     -11.668 -18.012  31.771  1.00  0.49           C  
ATOM   1841  N   SER A 248     -15.623 -16.255  29.851  1.00  0.53           N  
ATOM   1842  CA  SER A 248     -16.484 -15.098  29.631  1.00  0.52           C  
ATOM   1843  C   SER A 248     -17.053 -14.573  30.945  1.00  0.53           C  
ATOM   1844  CB  SER A 248     -17.626 -15.453  28.677  1.00  0.50           C  
ATOM   1845  O   SER A 248     -17.443 -13.408  31.037  1.00  0.51           O  
ATOM   1846  OG  SER A 248     -18.364 -16.559  29.166  1.00  0.51           O  
ATOM   1847  N   SER A 249     -16.723 -15.047  32.109  1.00  0.54           N  
ATOM   1848  CA  SER A 249     -16.855 -14.837  33.547  1.00  0.53           C  
ATOM   1849  C   SER A 249     -15.725 -15.520  34.311  1.00  0.53           C  
ATOM   1850  CB  SER A 249     -18.204 -15.356  34.043  1.00  0.50           C  
ATOM   1851  O   SER A 249     -15.440 -16.698  34.086  1.00  0.51           O  
ATOM   1852  OG  SER A 249     -18.181 -16.767  34.181  1.00  0.52           O  
ATOM   1853  N   HIS A 250     -14.474 -14.877  34.421  1.00  0.57           N  
ATOM   1854  CA  HIS A 250     -13.427 -15.219  35.378  1.00  0.60           C  
ATOM   1855  C   HIS A 250     -14.017 -15.545  36.746  1.00  0.57           C  
ATOM   1856  CB  HIS A 250     -12.419 -14.076  35.500  1.00  0.54           C  
ATOM   1857  O   HIS A 250     -14.683 -14.705  37.356  1.00  0.55           O  
ATOM   1858  CG  HIS A 250     -11.133 -14.330  34.780  1.00  0.54           C  
ATOM   1859  CD2 HIS A 250     -10.600 -13.749  33.679  1.00  0.51           C  
ATOM   1860  ND1 HIS A 250     -10.232 -15.292  35.183  1.00  0.42           N  
ATOM   1861  CE1 HIS A 250      -9.197 -15.290  34.359  1.00  0.45           C  
ATOM   1862  NE2 HIS A 250      -9.396 -14.363  33.438  1.00  0.44           N  
ATOM   1863  N   SER A 251     -14.600 -16.786  36.988  1.00  0.61           N  
ATOM   1864  CA  SER A 251     -14.531 -17.370  38.324  1.00  0.61           C  
ATOM   1865  C   SER A 251     -13.358 -18.337  38.444  1.00  0.61           C  
ATOM   1866  CB  SER A 251     -15.835 -18.094  38.661  1.00  0.58           C  
ATOM   1867  O   SER A 251     -13.262 -19.303  37.685  1.00  0.59           O  
ATOM   1868  OG  SER A 251     -15.816 -18.571  39.995  1.00  0.57           O  
ATOM   1869  N   HIS A 252     -12.275 -17.912  38.698  1.00  0.65           N  
ATOM   1870  CA  HIS A 252     -11.282 -18.830  39.244  1.00  0.66           C  
ATOM   1871  C   HIS A 252     -11.645 -19.254  40.663  1.00  0.66           C  
ATOM   1872  CB  HIS A 252      -9.893 -18.190  39.226  1.00  0.64           C  
ATOM   1873  O   HIS A 252     -12.093 -18.431  41.465  1.00  0.65           O  
ATOM   1874  CG  HIS A 252      -9.344 -17.985  37.850  1.00  0.62           C  
ATOM   1875  CD2 HIS A 252      -9.310 -16.885  37.061  1.00  0.60           C  
ATOM   1876  ND1 HIS A 252      -8.744 -18.996  37.130  1.00  0.58           N  
ATOM   1877  CE1 HIS A 252      -8.361 -18.524  35.955  1.00  0.57           C  
ATOM   1878  NE2 HIS A 252      -8.693 -17.246  35.888  1.00  0.53           N  
ATOM   1879  N   SER A 253     -11.692 -20.608  40.842  1.00  0.66           N  
ATOM   1880  CA  SER A 253     -11.559 -20.961  42.252  1.00  0.66           C  
ATOM   1881  C   SER A 253     -10.313 -20.330  42.865  1.00  0.67           C  
ATOM   1882  CB  SER A 253     -11.507 -22.480  42.421  1.00  0.64           C  
ATOM   1883  O   SER A 253      -9.254 -20.298  42.236  1.00  0.65           O  
ATOM   1884  OG  SER A 253     -10.240 -22.986  42.036  1.00  0.62           O  
ATOM   1885  N   TRP A 254     -10.624 -19.750  43.888  1.00  0.65           N  
ATOM   1886  CA  TRP A 254      -9.539 -19.278  44.742  1.00  0.68           C  
ATOM   1887  C   TRP A 254      -8.372 -20.261  44.732  1.00  0.67           C  
ATOM   1888  CB  TRP A 254     -10.034 -19.069  46.176  1.00  0.61           C  
ATOM   1889  O   TRP A 254      -7.208 -19.852  44.732  1.00  0.65           O  
ATOM   1890  CG  TRP A 254      -9.005 -18.485  47.096  1.00  0.58           C  
ATOM   1891  CD1 TRP A 254      -8.380 -19.113  48.138  1.00  0.51           C  
ATOM   1892  CD2 TRP A 254      -8.485 -17.153  47.060  1.00  0.54           C  
ATOM   1893  CE2 TRP A 254      -7.546 -17.042  48.110  1.00  0.52           C  
ATOM   1894  CE3 TRP A 254      -8.720 -16.041  46.241  1.00  0.65           C  
ATOM   1895  NE1 TRP A 254      -7.502 -18.250  48.752  1.00  0.66           N  
ATOM   1896  CH2 TRP A 254      -7.093 -14.789  47.545  1.00  0.61           C  
ATOM   1897  CZ2 TRP A 254      -6.843 -15.861  48.362  1.00  0.66           C  
ATOM   1898  CZ3 TRP A 254      -8.019 -14.867  46.493  1.00  0.59           C  
ATOM   1899  N   SER A 255      -8.747 -21.669  44.561  1.00  0.73           N  
ATOM   1900  CA  SER A 255      -7.760 -22.743  44.597  1.00  0.73           C  
ATOM   1901  C   SER A 255      -6.949 -22.793  43.307  1.00  0.72           C  
ATOM   1902  CB  SER A 255      -8.442 -24.092  44.832  1.00  0.70           C  
ATOM   1903  O   SER A 255      -5.822 -23.293  43.294  1.00  0.71           O  
ATOM   1904  OG  SER A 255      -9.463 -24.312  43.875  1.00  0.70           O  
ATOM   1905  N   SER A 256      -7.432 -22.156  42.254  1.00  0.70           N  
ATOM   1906  CA  SER A 256      -6.742 -22.269  40.973  1.00  0.69           C  
ATOM   1907  C   SER A 256      -5.842 -21.064  40.723  1.00  0.68           C  
ATOM   1908  CB  SER A 256      -7.749 -22.409  39.832  1.00  0.66           C  
ATOM   1909  O   SER A 256      -5.035 -21.068  39.791  1.00  0.65           O  
ATOM   1910  OG  SER A 256      -8.489 -21.212  39.663  1.00  0.65           O  
ATOM   1911  N   ILE A 257      -5.836 -19.908  41.338  1.00  0.69           N  
ATOM   1912  CA  ILE A 257      -4.985 -18.725  41.263  1.00  0.69           C  
ATOM   1913  C   ILE A 257      -3.617 -19.035  41.867  1.00  0.70           C  
ATOM   1914  CB  ILE A 257      -5.628 -17.519  41.983  1.00  0.66           C  
ATOM   1915  O   ILE A 257      -3.500 -19.251  43.076  1.00  0.70           O  
ATOM   1916  CG1 ILE A 257      -6.995 -17.197  41.367  1.00  0.60           C  
ATOM   1917  CG2 ILE A 257      -4.702 -16.301  41.929  1.00  0.61           C  
ATOM   1918  CD1 ILE A 257      -7.760 -16.101  42.097  1.00  0.60           C  
ATOM   1919  N   THR A 258      -2.535 -19.351  41.135  1.00  0.76           N  
ATOM   1920  CA  THR A 258      -1.193 -19.772  41.522  1.00  0.76           C  
ATOM   1921  C   THR A 258      -0.399 -18.597  42.086  1.00  0.75           C  
ATOM   1922  CB  THR A 258      -0.434 -20.383  40.330  1.00  0.72           C  
ATOM   1923  O   THR A 258       0.492 -18.785  42.917  1.00  0.71           O  
ATOM   1924  CG2 THR A 258      -1.062 -21.703  39.897  1.00  0.70           C  
ATOM   1925  OG1 THR A 258      -0.467 -19.466  39.229  1.00  0.73           O  
ATOM   1926  N   SER A 259      -0.696 -17.311  41.794  1.00  0.73           N  
ATOM   1927  CA  SER A 259       0.007 -16.134  42.296  1.00  0.74           C  
ATOM   1928  C   SER A 259      -0.894 -15.294  43.195  1.00  0.70           C  
ATOM   1929  CB  SER A 259       0.520 -15.282  41.135  1.00  0.68           C  
ATOM   1930  O   SER A 259      -0.854 -14.063  43.147  1.00  0.66           O  
ATOM   1931  OG  SER A 259       1.319 -16.056  40.257  1.00  0.62           O  
ATOM   1932  N   LYS A 260      -1.848 -15.890  43.722  1.00  0.76           N  
ATOM   1933  CA  LYS A 260      -2.680 -15.147  44.664  1.00  0.76           C  
ATOM   1934  C   LYS A 260      -1.863 -14.667  45.860  1.00  0.76           C  
ATOM   1935  CB  LYS A 260      -3.851 -16.007  45.141  1.00  0.73           C  
ATOM   1936  O   LYS A 260      -0.997 -15.390  46.357  1.00  0.74           O  
ATOM   1937  CG  LYS A 260      -3.433 -17.243  45.924  1.00  0.69           C  
ATOM   1938  CD  LYS A 260      -4.620 -18.157  46.200  1.00  0.66           C  
ATOM   1939  CE  LYS A 260      -4.207 -19.381  47.006  1.00  0.61           C  
ATOM   1940  NZ  LYS A 260      -4.518 -20.651  46.284  1.00  0.54           N  
ATOM   1941  N   PRO A 261      -1.887 -13.553  46.114  1.00  0.67           N  
ATOM   1942  CA  PRO A 261      -1.314 -13.184  47.411  1.00  0.67           C  
ATOM   1943  C   PRO A 261      -1.746 -14.124  48.535  1.00  0.68           C  
ATOM   1944  CB  PRO A 261      -1.851 -11.770  47.645  1.00  0.64           C  
ATOM   1945  O   PRO A 261      -2.905 -14.544  48.582  1.00  0.67           O  
ATOM   1946  CG  PRO A 261      -2.813 -11.537  46.525  1.00  0.63           C  
ATOM   1947  CD  PRO A 261      -2.762 -12.718  45.599  1.00  0.63           C  
ATOM   1948  N   SER A 262      -0.926 -14.695  49.387  1.00  0.71           N  
ATOM   1949  CA  SER A 262      -1.192 -15.445  50.610  1.00  0.71           C  
ATOM   1950  C   SER A 262      -2.046 -14.634  51.580  1.00  0.70           C  
ATOM   1951  CB  SER A 262       0.118 -15.849  51.287  1.00  0.68           C  
ATOM   1952  O   SER A 262      -2.661 -15.194  52.490  1.00  0.69           O  
ATOM   1953  OG  SER A 262       0.921 -14.710  51.549  1.00  0.68           O  
ATOM   1954  N   THR A 263      -2.301 -13.386  51.326  1.00  0.70           N  
ATOM   1955  CA  THR A 263      -3.072 -12.530  52.222  1.00  0.69           C  
ATOM   1956  C   THR A 263      -3.966 -11.582  51.428  1.00  0.68           C  
ATOM   1957  CB  THR A 263      -2.148 -11.716  53.147  1.00  0.65           C  
ATOM   1958  O   THR A 263      -3.521 -10.968  50.457  1.00  0.65           O  
ATOM   1959  CG2 THR A 263      -1.366 -12.628  54.085  1.00  0.59           C  
ATOM   1960  OG1 THR A 263      -1.225 -10.964  52.349  1.00  0.66           O  
ATOM   1961  N   PHE A 264      -5.288 -11.626  51.287  1.00  0.66           N  
ATOM   1962  CA  PHE A 264      -6.325 -10.664  50.932  1.00  0.67           C  
ATOM   1963  C   PHE A 264      -6.726  -9.829  52.143  1.00  0.65           C  
ATOM   1964  CB  PHE A 264      -7.552 -11.381  50.360  1.00  0.62           C  
ATOM   1965  O   PHE A 264      -6.741 -10.328  53.270  1.00  0.62           O  
ATOM   1966  CG  PHE A 264      -7.306 -12.034  49.027  1.00  0.60           C  
ATOM   1967  CD1 PHE A 264      -7.504 -11.330  47.845  1.00  0.56           C  
ATOM   1968  CD2 PHE A 264      -6.878 -13.353  48.955  1.00  0.58           C  
ATOM   1969  CE1 PHE A 264      -7.277 -11.932  46.610  1.00  0.52           C  
ATOM   1970  CE2 PHE A 264      -6.649 -13.962  47.724  1.00  0.54           C  
ATOM   1971  CZ  PHE A 264      -6.850 -13.249  46.552  1.00  0.50           C  
ATOM   1972  N   ALA A 265      -7.053  -8.559  51.819  1.00  0.64           N  
ATOM   1973  CA  ALA A 265      -7.865  -7.769  52.741  1.00  0.64           C  
ATOM   1974  C   ALA A 265      -9.204  -8.448  53.013  1.00  0.64           C  
ATOM   1975  CB  ALA A 265      -8.087  -6.364  52.185  1.00  0.60           C  
ATOM   1976  O   ALA A 265      -9.789  -9.062  52.118  1.00  0.62           O  
ATOM   1977  N   PRO A 266      -9.694  -8.781  54.256  1.00  0.60           N  
ATOM   1978  CA  PRO A 266     -11.041  -9.265  54.567  1.00  0.60           C  
ATOM   1979  C   PRO A 266     -12.122  -8.573  53.740  1.00  0.61           C  
ATOM   1980  CB  PRO A 266     -11.198  -8.938  56.054  1.00  0.58           C  
ATOM   1981  O   PRO A 266     -12.036  -7.368  53.489  1.00  0.60           O  
ATOM   1982  CG  PRO A 266     -10.060  -8.022  56.367  1.00  0.57           C  
ATOM   1983  CD  PRO A 266      -9.088  -8.061  55.222  1.00  0.57           C  
ATOM   1984  N   SER A 267     -13.061  -9.398  52.807  1.00  0.62           N  
ATOM   1985  CA  SER A 267     -14.197  -8.914  52.031  1.00  0.60           C  
ATOM   1986  C   SER A 267     -15.060  -7.961  52.851  1.00  0.61           C  
ATOM   1987  CB  SER A 267     -15.047 -10.085  51.535  1.00  0.58           C  
ATOM   1988  O   SER A 267     -15.830  -7.176  52.293  1.00  0.59           O  
ATOM   1989  OG  SER A 267     -15.465 -10.897  52.618  1.00  0.59           O  
ATOM   1990  N   SER A 268     -14.963  -7.750  53.999  1.00  0.63           N  
ATOM   1991  CA  SER A 268     -15.467  -6.852  55.033  1.00  0.62           C  
ATOM   1992  C   SER A 268     -14.393  -6.547  56.071  1.00  0.61           C  
ATOM   1993  CB  SER A 268     -16.693  -7.457  55.718  1.00  0.59           C  
ATOM   1994  O   SER A 268     -13.767  -7.461  56.611  1.00  0.59           O  
ATOM   1995  OG  SER A 268     -16.304  -8.386  56.716  1.00  0.60           O  
ATOM   1996  N   HIS A 269     -13.771  -5.467  55.909  1.00  0.60           N  
ATOM   1997  CA  HIS A 269     -13.170  -4.827  57.074  1.00  0.63           C  
ATOM   1998  C   HIS A 269     -14.130  -3.825  57.708  1.00  0.59           C  
ATOM   1999  CB  HIS A 269     -11.864  -4.130  56.689  1.00  0.59           C  
ATOM   2000  O   HIS A 269     -14.870  -3.136  57.003  1.00  0.58           O  
ATOM   2001  CG  HIS A 269     -12.063  -2.796  56.044  1.00  0.59           C  
ATOM   2002  CD2 HIS A 269     -11.840  -1.543  56.506  1.00  0.55           C  
ATOM   2003  ND1 HIS A 269     -12.554  -2.654  54.764  1.00  0.50           N  
ATOM   2004  CE1 HIS A 269     -12.623  -1.367  54.466  1.00  0.49           C  
ATOM   2005  NE2 HIS A 269     -12.196  -0.672  55.506  1.00  0.48           N  
ATOM   2006  N   SER A 270     -14.522  -4.167  58.831  1.00  0.60           N  
ATOM   2007  CA  SER A 270     -15.023  -3.221  59.823  1.00  0.60           C  
ATOM   2008  C   SER A 270     -13.881  -2.584  60.606  1.00  0.60           C  
ATOM   2009  CB  SER A 270     -15.989  -3.914  60.785  1.00  0.58           C  
ATOM   2010  O   SER A 270     -13.034  -3.288  61.161  1.00  0.58           O  
ATOM   2011  OG  SER A 270     -16.401  -3.027  61.810  1.00  0.59           O  
ATOM   2012  N   HIS A 271     -13.519  -1.466  60.222  1.00  0.62           N  
ATOM   2013  CA  HIS A 271     -12.797  -0.622  61.167  1.00  0.62           C  
ATOM   2014  C   HIS A 271     -13.632  -0.353  62.414  1.00  0.62           C  
ATOM   2015  CB  HIS A 271     -12.396   0.699  60.508  1.00  0.59           C  
ATOM   2016  O   HIS A 271     -13.593   0.750  62.966  1.00  0.60           O  
ATOM   2017  CG  HIS A 271     -11.449   0.535  59.361  1.00  0.58           C  
ATOM   2018  CD2 HIS A 271     -11.656   0.577  58.024  1.00  0.57           C  
ATOM   2019  ND1 HIS A 271     -10.104   0.290  59.536  1.00  0.55           N  
ATOM   2020  CE1 HIS A 271      -9.524   0.190  58.352  1.00  0.54           C  
ATOM   2021  NE2 HIS A 271     -10.443   0.360  57.418  1.00  0.49           N  
ATOM   2022  N   SER A 272     -14.633  -1.228  62.574  1.00  0.62           N  
ATOM   2023  CA  SER A 272     -15.138  -1.181  63.942  1.00  0.62           C  
ATOM   2024  C   SER A 272     -14.044  -1.529  64.947  1.00  0.62           C  
ATOM   2025  CB  SER A 272     -16.319  -2.138  64.111  1.00  0.59           C  
ATOM   2026  O   SER A 272     -13.389  -2.566  64.825  1.00  0.60           O  
ATOM   2027  OG  SER A 272     -15.995  -3.185  65.009  1.00  0.59           O  
ATOM   2028  N   GLY A 273     -13.523  -0.583  65.749  1.00  0.60           N  
ATOM   2029  CA  GLY A 273     -12.520  -0.553  66.801  1.00  0.59           C  
ATOM   2030  C   GLY A 273     -11.231   0.126  66.378  1.00  0.60           C  
ATOM   2031  O   GLY A 273     -10.319   0.299  67.189  1.00  0.59           O  
ATOM   2032  N   TYR A 274     -11.104   0.627  65.012  1.00  0.58           N  
ATOM   2033  CA  TYR A 274      -9.920   1.383  64.618  1.00  0.57           C  
ATOM   2034  C   TYR A 274     -10.265   2.847  64.369  1.00  0.57           C  
ATOM   2035  CB  TYR A 274      -9.287   0.775  63.362  1.00  0.53           C  
ATOM   2036  O   TYR A 274     -11.342   3.159  63.857  1.00  0.54           O  
ATOM   2037  CG  TYR A 274      -8.690  -0.593  63.584  1.00  0.51           C  
ATOM   2038  CD1 TYR A 274      -7.353  -0.741  63.945  1.00  0.47           C  
ATOM   2039  CD2 TYR A 274      -9.462  -1.740  63.434  1.00  0.50           C  
ATOM   2040  CE1 TYR A 274      -6.798  -2.000  64.149  1.00  0.50           C  
ATOM   2041  CE2 TYR A 274      -8.917  -3.005  63.635  1.00  0.51           C  
ATOM   2042  OH  TYR A 274      -7.043  -4.373  64.193  1.00  0.50           O  
ATOM   2043  CZ  TYR A 274      -7.587  -3.124  63.993  1.00  0.46           C  
ATOM   2044  N   LEU A 275      -9.581   3.844  64.800  1.00  0.57           N  
ATOM   2045  CA  LEU A 275      -9.522   5.272  64.506  1.00  0.57           C  
ATOM   2046  C   LEU A 275      -9.167   5.511  63.042  1.00  0.57           C  
ATOM   2047  CB  LEU A 275      -8.500   5.964  65.411  1.00  0.55           C  
ATOM   2048  O   LEU A 275      -8.068   5.165  62.601  1.00  0.56           O  
ATOM   2049  CG  LEU A 275      -8.923   7.307  66.008  1.00  0.54           C  
ATOM   2050  CD1 LEU A 275      -9.258   7.147  67.487  1.00  0.51           C  
ATOM   2051  CD2 LEU A 275      -7.826   8.348  65.813  1.00  0.52           C  
ATOM   2052  N   THR A 276     -10.103   5.648  62.008  1.00  0.63           N  
ATOM   2053  CA  THR A 276      -9.966   6.037  60.609  1.00  0.63           C  
ATOM   2054  C   THR A 276      -9.642   7.524  60.490  1.00  0.62           C  
ATOM   2055  CB  THR A 276     -11.247   5.724  59.814  1.00  0.59           C  
ATOM   2056  O   THR A 276     -10.070   8.326  61.322  1.00  0.61           O  
ATOM   2057  CG2 THR A 276     -11.501   4.221  59.750  1.00  0.54           C  
ATOM   2058  OG1 THR A 276     -12.364   6.359  60.449  1.00  0.60           O  
ATOM   2059  N   SER A 277      -8.615   8.096  59.628  1.00  0.61           N  
ATOM   2060  CA  SER A 277      -8.446   9.481  59.201  1.00  0.61           C  
ATOM   2061  C   SER A 277      -9.789  10.126  58.873  1.00  0.61           C  
ATOM   2062  CB  SER A 277      -7.523   9.559  57.985  1.00  0.56           C  
ATOM   2063  O   SER A 277     -10.557   9.597  58.068  1.00  0.58           O  
ATOM   2064  OG  SER A 277      -8.271   9.762  56.798  1.00  0.57           O  
ATOM   2065  N   GLY A 278     -10.462  10.698  59.897  1.00  0.56           N  
ATOM   2066  CA  GLY A 278     -11.737  11.396  59.926  1.00  0.56           C  
ATOM   2067  C   GLY A 278     -12.687  10.860  60.981  1.00  0.55           C  
ATOM   2068  O   GLY A 278     -13.767  11.415  61.190  1.00  0.54           O  
ATOM   2069  N   SER A 279     -12.296   9.725  61.574  1.00  0.53           N  
ATOM   2070  CA  SER A 279     -13.121   9.362  62.722  1.00  0.52           C  
ATOM   2071  C   SER A 279     -12.837  10.269  63.915  1.00  0.52           C  
ATOM   2072  CB  SER A 279     -12.884   7.903  63.112  1.00  0.49           C  
ATOM   2073  O   SER A 279     -11.677  10.518  64.250  1.00  0.50           O  
ATOM   2074  OG  SER A 279     -12.789   7.083  61.960  1.00  0.49           O  
ATOM   2075  N   THR A 280     -13.722  11.140  64.217  1.00  0.55           N  
ATOM   2076  CA  THR A 280     -13.938  11.698  65.548  1.00  0.55           C  
ATOM   2077  C   THR A 280     -13.975  10.591  66.598  1.00  0.55           C  
ATOM   2078  CB  THR A 280     -15.245  12.510  65.608  1.00  0.53           C  
ATOM   2079  O   THR A 280     -14.759   9.647  66.485  1.00  0.53           O  
ATOM   2080  CG2 THR A 280     -15.130  13.663  66.601  1.00  0.50           C  
ATOM   2081  OG1 THR A 280     -15.531  13.040  64.308  1.00  0.52           O  
ATOM   2082  N   ILE A 281     -12.897  10.132  67.155  1.00  0.53           N  
ATOM   2083  CA  ILE A 281     -12.925   9.421  68.428  1.00  0.53           C  
ATOM   2084  C   ILE A 281     -14.091   9.924  69.275  1.00  0.52           C  
ATOM   2085  CB  ILE A 281     -11.594   9.586  69.196  1.00  0.51           C  
ATOM   2086  O   ILE A 281     -14.122  11.092  69.669  1.00  0.51           O  
ATOM   2087  CG1 ILE A 281     -10.424   9.061  68.357  1.00  0.49           C  
ATOM   2088  CG2 ILE A 281     -11.660   8.873  70.550  1.00  0.50           C  
ATOM   2089  CD1 ILE A 281      -9.059   9.272  68.997  1.00  0.50           C  
ATOM   2090  N   SER A 282     -15.341   9.294  69.187  1.00  0.51           N  
ATOM   2091  CA  SER A 282     -16.409   9.396  70.177  1.00  0.51           C  
ATOM   2092  C   SER A 282     -16.222   8.381  71.299  1.00  0.50           C  
ATOM   2093  CB  SER A 282     -17.773   9.191  69.516  1.00  0.49           C  
ATOM   2094  O   SER A 282     -16.137   7.177  71.047  1.00  0.49           O  
ATOM   2095  OG  SER A 282     -18.821   9.481  70.425  1.00  0.48           O  
ATOM   2096  N   TRP A 283     -15.596   8.615  72.419  1.00  0.45           N  
ATOM   2097  CA  TRP A 283     -15.441   7.973  73.720  1.00  0.51           C  
ATOM   2098  C   TRP A 283     -16.798   7.608  74.312  1.00  0.46           C  
ATOM   2099  CB  TRP A 283     -14.679   8.888  74.683  1.00  0.45           C  
ATOM   2100  O   TRP A 283     -17.586   8.489  74.666  1.00  0.45           O  
ATOM   2101  CG  TRP A 283     -13.283   9.209  74.242  1.00  0.46           C  
ATOM   2102  CD1 TRP A 283     -12.879  10.291  73.510  1.00  0.45           C  
ATOM   2103  CD2 TRP A 283     -12.106   8.438  74.501  1.00  0.45           C  
ATOM   2104  CE2 TRP A 283     -11.023   9.112  73.896  1.00  0.44           C  
ATOM   2105  CE3 TRP A 283     -11.863   7.240  75.187  1.00  0.49           C  
ATOM   2106  NE1 TRP A 283     -11.520  10.239  73.299  1.00  0.48           N  
ATOM   2107  CH2 TRP A 283      -9.503   7.455  74.634  1.00  0.44           C  
ATOM   2108  CZ2 TRP A 283      -9.714   8.628  73.957  1.00  0.52           C  
ATOM   2109  CZ3 TRP A 283     -10.560   6.760  75.247  1.00  0.41           C  
ATOM   2110  N   ALA A 284     -17.489   6.456  73.668  1.00  0.49           N  
ATOM   2111  CA  ALA A 284     -18.620   5.696  74.193  1.00  0.48           C  
ATOM   2112  C   ALA A 284     -18.246   4.982  75.489  1.00  0.49           C  
ATOM   2113  CB  ALA A 284     -19.112   4.689  73.157  1.00  0.45           C  
ATOM   2114  O   ALA A 284     -17.322   4.165  75.511  1.00  0.47           O  
ATOM   2115  N   ASN A 285     -18.425   5.694  76.598  1.00  0.43           N  
ATOM   2116  CA  ASN A 285     -18.682   5.443  78.012  1.00  0.43           C  
ATOM   2117  C   ASN A 285     -17.965   6.455  78.901  1.00  0.43           C  
ATOM   2118  CB  ASN A 285     -18.269   4.019  78.388  1.00  0.39           C  
ATOM   2119  O   ASN A 285     -16.734   6.520  78.907  1.00  0.40           O  
ATOM   2120  CG  ASN A 285     -19.375   3.009  78.153  1.00  0.37           C  
ATOM   2121  ND2 ASN A 285     -19.010   1.733  78.094  1.00  0.34           N  
ATOM   2122  OD1 ASN A 285     -20.547   3.372  78.024  1.00  0.41           O  
ATOM   2123  N   GLY A 286     -18.460   7.857  78.872  1.00  0.42           N  
ATOM   2124  CA  GLY A 286     -18.663   8.833  79.932  1.00  0.42           C  
ATOM   2125  C   GLY A 286     -17.640   8.724  81.047  1.00  0.42           C  
ATOM   2126  O   GLY A 286     -17.528   9.623  81.883  1.00  0.39           O  
ATOM   2127  N   SER A 287     -16.609   7.740  80.924  1.00  0.41           N  
ATOM   2128  CA  SER A 287     -15.717   7.849  82.074  1.00  0.41           C  
ATOM   2129  C   SER A 287     -14.337   8.346  81.659  1.00  0.41           C  
ATOM   2130  CB  SER A 287     -15.590   6.500  82.784  1.00  0.37           C  
ATOM   2131  O   SER A 287     -13.513   8.690  82.509  1.00  0.38           O  
ATOM   2132  OG  SER A 287     -15.749   5.432  81.866  1.00  0.37           O  
ATOM   2133  N   LYS A 288     -14.237   9.089  80.440  1.00  0.45           N  
ATOM   2134  CA  LYS A 288     -12.950   9.753  80.254  1.00  0.44           C  
ATOM   2135  C   LYS A 288     -12.967  10.648  79.018  1.00  0.45           C  
ATOM   2136  CB  LYS A 288     -11.826   8.723  80.139  1.00  0.41           C  
ATOM   2137  O   LYS A 288     -12.786  10.170  77.896  1.00  0.43           O  
ATOM   2138  CG  LYS A 288     -11.571   7.940  81.418  1.00  0.38           C  
ATOM   2139  CD  LYS A 288     -10.300   7.106  81.320  1.00  0.40           C  
ATOM   2140  CE  LYS A 288     -10.062   6.295  82.587  1.00  0.35           C  
ATOM   2141  NZ  LYS A 288      -8.809   5.488  82.501  1.00  0.34           N  
ATOM   2142  N   LYS A 289     -14.019  11.563  78.609  1.00  0.44           N  
ATOM   2143  CA  LYS A 289     -14.090  12.755  77.769  1.00  0.43           C  
ATOM   2144  C   LYS A 289     -12.714  13.394  77.603  1.00  0.44           C  
ATOM   2145  CB  LYS A 289     -15.070  13.770  78.359  1.00  0.41           C  
ATOM   2146  O   LYS A 289     -12.071  13.761  78.588  1.00  0.42           O  
ATOM   2147  CG  LYS A 289     -16.534  13.402  78.166  1.00  0.39           C  
ATOM   2148  CD  LYS A 289     -17.459  14.506  78.661  1.00  0.42           C  
ATOM   2149  CE  LYS A 289     -18.924  14.128  78.491  1.00  0.36           C  
ATOM   2150  NZ  LYS A 289     -19.835  15.216  78.958  1.00  0.36           N  
ATOM   2151  N   PRO A 290     -12.000  13.312  76.544  1.00  0.46           N  
ATOM   2152  CA  PRO A 290     -11.258  14.493  76.095  1.00  0.46           C  
ATOM   2153  C   PRO A 290     -12.156  15.538  75.437  1.00  0.46           C  
ATOM   2154  CB  PRO A 290     -10.260  13.919  75.087  1.00  0.43           C  
ATOM   2155  O   PRO A 290     -13.029  15.192  74.637  1.00  0.45           O  
ATOM   2156  CG  PRO A 290     -10.685  12.500  74.893  1.00  0.42           C  
ATOM   2157  CD  PRO A 290     -11.760  12.183  75.892  1.00  0.44           C  
ATOM   2158  N   HIS A 291     -12.886  16.340  76.245  1.00  0.43           N  
ATOM   2159  CA  HIS A 291     -13.481  17.654  76.026  1.00  0.44           C  
ATOM   2160  C   HIS A 291     -13.260  18.127  74.594  1.00  0.43           C  
ATOM   2161  CB  HIS A 291     -12.906  18.673  77.011  1.00  0.40           C  
ATOM   2162  O   HIS A 291     -12.126  18.145  74.109  1.00  0.42           O  
ATOM   2163  CG  HIS A 291     -13.923  19.628  77.549  1.00  0.38           C  
ATOM   2164  CD2 HIS A 291     -13.908  20.415  78.650  1.00  0.36           C  
ATOM   2165  ND1 HIS A 291     -15.135  19.849  76.932  1.00  0.43           N  
ATOM   2166  CE1 HIS A 291     -15.823  20.736  77.632  1.00  0.36           C  
ATOM   2167  NE2 HIS A 291     -15.101  21.095  78.680  1.00  0.34           N  
ATOM   2168  N   SER A 292     -14.156  17.736  73.472  1.00  0.42           N  
ATOM   2169  CA  SER A 292     -14.602  18.273  72.190  1.00  0.43           C  
ATOM   2170  C   SER A 292     -14.493  19.793  72.160  1.00  0.42           C  
ATOM   2171  CB  SER A 292     -16.043  17.851  71.904  1.00  0.39           C  
ATOM   2172  O   SER A 292     -14.896  20.469  73.109  1.00  0.40           O  
ATOM   2173  OG  SER A 292     -16.959  18.736  72.525  1.00  0.34           O  
ATOM   2174  N   ASN A 293     -13.637  20.461  71.232  1.00  0.42           N  
ATOM   2175  CA  ASN A 293     -13.781  21.662  70.417  1.00  0.44           C  
ATOM   2176  C   ASN A 293     -15.020  21.592  69.530  1.00  0.42           C  
ATOM   2177  CB  ASN A 293     -12.530  21.887  69.566  1.00  0.40           C  
ATOM   2178  O   ASN A 293     -15.008  20.931  68.490  1.00  0.41           O  
ATOM   2179  CG  ASN A 293     -11.507  22.769  70.253  1.00  0.38           C  
ATOM   2180  ND2 ASN A 293     -10.330  22.893  69.651  1.00  0.34           N  
ATOM   2181  OD1 ASN A 293     -11.771  23.335  71.317  1.00  0.40           O  
ATOM   2182  N   SER A 294     -16.238  21.621  70.024  1.00  0.40           N  
ATOM   2183  CA  SER A 294     -17.345  22.334  69.395  1.00  0.40           C  
ATOM   2184  C   SER A 294     -17.472  23.751  69.944  1.00  0.40           C  
ATOM   2185  CB  SER A 294     -18.658  21.578  69.604  1.00  0.36           C  
ATOM   2186  O   SER A 294     -17.573  23.946  71.157  1.00  0.37           O  
ATOM   2187  OG  SER A 294     -19.007  21.545  70.977  1.00  0.34           O  
ATOM   2188  N   ALA A 295     -16.784  24.810  69.336  1.00  0.40           N  
ATOM   2189  CA  ALA A 295     -17.140  26.218  69.184  1.00  0.40           C  
ATOM   2190  C   ALA A 295     -18.638  26.431  69.384  1.00  0.39           C  
ATOM   2191  CB  ALA A 295     -16.712  26.730  67.810  1.00  0.36           C  
ATOM   2192  O   ALA A 295     -19.439  26.112  68.503  1.00  0.37           O  
ATOM   2193  N   SER A 296     -19.238  25.958  70.578  1.00  0.39           N  
ATOM   2194  CA  SER A 296     -20.319  26.649  71.274  1.00  0.41           C  
ATOM   2195  C   SER A 296     -20.222  26.448  72.783  1.00  0.39           C  
ATOM   2196  CB  SER A 296     -21.678  26.160  70.773  1.00  0.36           C  
ATOM   2197  O   SER A 296     -20.503  25.359  73.289  1.00  0.37           O  
ATOM   2198  OG  SER A 296     -21.878  24.797  71.109  1.00  0.37           O  
ATOM   2199  N   GLY A 297     -19.065  26.718  73.605  1.00  0.39           N  
ATOM   2200  CA  GLY A 297     -19.191  27.170  74.982  1.00  0.40           C  
ATOM   2201  C   GLY A 297     -17.915  27.000  75.785  1.00  0.39           C  
ATOM   2202  O   GLY A 297     -17.299  25.932  75.762  1.00  0.37           O  
ATOM   2203  N   SER A 298     -16.926  28.015  75.732  1.00  0.43           N  
ATOM   2204  CA  SER A 298     -16.014  28.381  76.811  1.00  0.44           C  
ATOM   2205  C   SER A 298     -15.270  27.160  77.343  1.00  0.43           C  
ATOM   2206  CB  SER A 298     -16.776  29.060  77.950  1.00  0.38           C  
ATOM   2207  O   SER A 298     -15.788  26.433  78.193  1.00  0.41           O  
ATOM   2208  OG  SER A 298     -17.761  28.192  78.484  1.00  0.40           O  
ATOM   2209  N   GLY A 299     -14.620  26.251  76.532  1.00  0.42           N  
ATOM   2210  CA  GLY A 299     -13.875  25.098  77.013  1.00  0.43           C  
ATOM   2211  C   GLY A 299     -12.371  25.279  76.921  1.00  0.42           C  
ATOM   2212  O   GLY A 299     -11.860  25.771  75.914  1.00  0.41           O  
ATOM   2213  N   THR A 300     -11.545  25.713  77.995  1.00  0.47           N  
ATOM   2214  CA  THR A 300     -10.184  25.701  78.520  1.00  0.48           C  
ATOM   2215  C   THR A 300      -9.388  24.538  77.933  1.00  0.47           C  
ATOM   2216  CB  THR A 300     -10.179  25.605  80.057  1.00  0.42           C  
ATOM   2217  O   THR A 300      -9.847  23.394  77.949  1.00  0.45           O  
ATOM   2218  CG2 THR A 300      -9.182  26.586  80.666  1.00  0.37           C  
ATOM   2219  OG1 THR A 300     -11.490  25.904  80.553  1.00  0.34           O  
ATOM   2220  N   TRP A 301      -8.505  24.759  76.890  1.00  0.39           N  
ATOM   2221  CA  TRP A 301      -7.349  24.091  76.303  1.00  0.49           C  
ATOM   2222  C   TRP A 301      -6.576  23.310  77.361  1.00  0.40           C  
ATOM   2223  CB  TRP A 301      -6.426  25.108  75.626  1.00  0.39           C  
ATOM   2224  O   TRP A 301      -6.118  23.882  78.353  1.00  0.39           O  
ATOM   2225  CG  TRP A 301      -7.105  25.950  74.589  1.00  0.39           C  
ATOM   2226  CD1 TRP A 301      -7.674  27.180  74.770  1.00  0.37           C  
ATOM   2227  CD2 TRP A 301      -7.291  25.621  73.209  1.00  0.37           C  
ATOM   2228  CE2 TRP A 301      -7.981  26.699  72.611  1.00  0.27           C  
ATOM   2229  CE3 TRP A 301      -6.941  24.518  72.418  1.00  0.29           C  
ATOM   2230  NE1 TRP A 301      -8.202  27.636  73.584  1.00  0.26           N  
ATOM   2231  CH2 TRP A 301      -7.972  25.615  70.507  1.00  0.24           C  
ATOM   2232  CZ2 TRP A 301      -8.327  26.706  71.258  1.00  0.23           C  
ATOM   2233  CZ3 TRP A 301      -7.286  24.527  71.072  1.00  0.25           C  
ATOM   2234  N   TYR A 302      -6.673  22.012  77.585  1.00  0.51           N  
ATOM   2235  CA  TYR A 302      -5.670  21.206  78.271  1.00  0.51           C  
ATOM   2236  C   TYR A 302      -4.802  20.449  77.273  1.00  0.51           C  
ATOM   2237  CB  TYR A 302      -6.339  20.221  79.235  1.00  0.47           C  
ATOM   2238  O   TYR A 302      -5.316  19.843  76.329  1.00  0.49           O  
ATOM   2239  CG  TYR A 302      -7.163  20.888  80.309  1.00  0.45           C  
ATOM   2240  CD1 TYR A 302      -6.562  21.418  81.448  1.00  0.42           C  
ATOM   2241  CD2 TYR A 302      -8.545  20.988  80.188  1.00  0.43           C  
ATOM   2242  CE1 TYR A 302      -7.318  22.031  82.441  1.00  0.43           C  
ATOM   2243  CE2 TYR A 302      -9.311  21.599  81.175  1.00  0.44           C  
ATOM   2244  OH  TYR A 302      -9.443  22.724  83.276  1.00  0.39           O  
ATOM   2245  CZ  TYR A 302      -8.689  22.118  82.296  1.00  0.41           C  
ATOM   2246  N   SER A 303      -3.530  20.912  77.033  1.00  0.52           N  
ATOM   2247  CA  SER A 303      -2.480  20.174  76.339  1.00  0.52           C  
ATOM   2248  C   SER A 303      -2.535  18.687  76.675  1.00  0.53           C  
ATOM   2249  CB  SER A 303      -1.103  20.735  76.698  1.00  0.49           C  
ATOM   2250  O   SER A 303      -2.549  18.310  77.848  1.00  0.51           O  
ATOM   2251  OG  SER A 303      -1.159  22.142  76.855  1.00  0.47           O  
ATOM   2252  N   VAL A 304      -3.053  17.897  75.867  1.00  0.55           N  
ATOM   2253  CA  VAL A 304      -2.792  16.463  75.805  1.00  0.55           C  
ATOM   2254  C   VAL A 304      -1.457  16.210  75.107  1.00  0.55           C  
ATOM   2255  CB  VAL A 304      -3.926  15.710  75.073  1.00  0.53           C  
ATOM   2256  O   VAL A 304      -1.191  16.770  74.041  1.00  0.54           O  
ATOM   2257  CG1 VAL A 304      -3.740  14.199  75.199  1.00  0.50           C  
ATOM   2258  CG2 VAL A 304      -5.287  16.132  75.624  1.00  0.51           C  
ATOM   2259  N   TRP A 305      -0.286  15.715  75.912  1.00  0.46           N  
ATOM   2260  CA  TRP A 305       0.845  15.106  75.219  1.00  0.54           C  
ATOM   2261  C   TRP A 305       0.730  13.585  75.221  1.00  0.47           C  
ATOM   2262  CB  TRP A 305       2.165  15.532  75.867  1.00  0.47           C  
ATOM   2263  O   TRP A 305       0.060  13.008  76.081  1.00  0.48           O  
ATOM   2264  CG  TRP A 305       2.330  15.061  77.281  1.00  0.48           C  
ATOM   2265  CD1 TRP A 305       2.787  13.841  77.695  1.00  0.44           C  
ATOM   2266  CD2 TRP A 305       2.033  15.803  78.468  1.00  0.44           C  
ATOM   2267  CE2 TRP A 305       2.336  14.970  79.567  1.00  0.43           C  
ATOM   2268  CE3 TRP A 305       1.542  17.093  78.708  1.00  0.47           C  
ATOM   2269  NE1 TRP A 305       2.793  13.780  79.069  1.00  0.44           N  
ATOM   2270  CH2 TRP A 305       1.679  16.653  81.097  1.00  0.38           C  
ATOM   2271  CZ2 TRP A 305       2.162  15.386  80.890  1.00  0.42           C  
ATOM   2272  CZ3 TRP A 305       1.369  17.505  80.025  1.00  0.37           C  
ATOM   2273  N   VAL A 306       1.071  12.959  74.201  1.00  0.60           N  
ATOM   2274  CA  VAL A 306       1.308  11.534  73.996  1.00  0.59           C  
ATOM   2275  C   VAL A 306       2.720  11.174  74.452  1.00  0.61           C  
ATOM   2276  CB  VAL A 306       1.108  11.133  72.517  1.00  0.57           C  
ATOM   2277  O   VAL A 306       3.700  11.748  73.971  1.00  0.60           O  
ATOM   2278  CG1 VAL A 306       1.249   9.622  72.343  1.00  0.53           C  
ATOM   2279  CG2 VAL A 306      -0.256  11.606  72.017  1.00  0.54           C  
ATOM   2280  N   GLU A 307       2.854  10.326  75.612  1.00  0.55           N  
ATOM   2281  CA  GLU A 307       4.110   9.652  75.926  1.00  0.56           C  
ATOM   2282  C   GLU A 307       4.514   8.689  74.814  1.00  0.56           C  
ATOM   2283  CB  GLU A 307       4.000   8.902  77.256  1.00  0.54           C  
ATOM   2284  O   GLU A 307       3.702   8.359  73.947  1.00  0.56           O  
ATOM   2285  CG  GLU A 307       4.181   9.789  78.480  1.00  0.53           C  
ATOM   2286  CD  GLU A 307       4.658   9.029  79.707  1.00  0.55           C  
ATOM   2287  OE1 GLU A 307       4.757   7.782  79.648  1.00  0.57           O  
ATOM   2288  OE2 GLU A 307       4.935   9.685  80.736  1.00  0.51           O  
ATOM   2289  N   GLY A 308       5.970   8.476  74.822  1.00  0.59           N  
ATOM   2290  CA  GLY A 308       6.663   7.680  73.823  1.00  0.59           C  
ATOM   2291  C   GLY A 308       6.074   6.292  73.652  1.00  0.60           C  
ATOM   2292  O   GLY A 308       6.248   5.663  72.606  1.00  0.61           O  
ATOM   2293  N   ASP A 309       5.229   5.796  74.710  1.00  0.48           N  
ATOM   2294  CA  ASP A 309       4.494   4.535  74.673  1.00  0.48           C  
ATOM   2295  C   ASP A 309       3.082   4.739  74.128  1.00  0.47           C  
ATOM   2296  CB  ASP A 309       4.434   3.908  76.068  1.00  0.46           C  
ATOM   2297  O   ASP A 309       2.288   3.797  74.080  1.00  0.47           O  
ATOM   2298  CG  ASP A 309       3.556   4.687  77.031  1.00  0.44           C  
ATOM   2299  OD1 ASP A 309       3.107   5.801  76.683  1.00  0.49           O  
ATOM   2300  OD2 ASP A 309       3.315   4.185  78.150  1.00  0.59           O  
ATOM   2301  N   GLY A 310       2.805   5.925  73.655  1.00  0.60           N  
ATOM   2302  CA  GLY A 310       1.501   6.266  73.108  1.00  0.59           C  
ATOM   2303  C   GLY A 310       0.500   6.685  74.169  1.00  0.59           C  
ATOM   2304  O   GLY A 310      -0.665   6.944  73.862  1.00  0.57           O  
ATOM   2305  N   THR A 311       0.758   6.694  75.446  1.00  0.52           N  
ATOM   2306  CA  THR A 311      -0.141   7.048  76.540  1.00  0.52           C  
ATOM   2307  C   THR A 311      -0.430   8.546  76.539  1.00  0.52           C  
ATOM   2308  CB  THR A 311       0.449   6.637  77.902  1.00  0.49           C  
ATOM   2309  O   THR A 311       0.492   9.362  76.475  1.00  0.50           O  
ATOM   2310  CG2 THR A 311      -0.587   6.775  79.013  1.00  0.45           C  
ATOM   2311  OG1 THR A 311       0.884   5.273  77.836  1.00  0.44           O  
ATOM   2312  N   PHE A 312      -1.696   9.016  76.258  1.00  0.56           N  
ATOM   2313  CA  PHE A 312      -2.143  10.395  76.419  1.00  0.55           C  
ATOM   2314  C   PHE A 312      -2.045  10.828  77.877  1.00  0.56           C  
ATOM   2315  CB  PHE A 312      -3.581  10.558  75.918  1.00  0.53           C  
ATOM   2316  O   PHE A 312      -2.732  10.279  78.741  1.00  0.54           O  
ATOM   2317  CG  PHE A 312      -3.697  10.636  74.420  1.00  0.51           C  
ATOM   2318  CD1 PHE A 312      -3.573  11.854  73.762  1.00  0.49           C  
ATOM   2319  CD2 PHE A 312      -3.930   9.491  73.669  1.00  0.49           C  
ATOM   2320  CE1 PHE A 312      -3.680  11.929  72.375  1.00  0.48           C  
ATOM   2321  CE2 PHE A 312      -4.038   9.559  72.283  1.00  0.49           C  
ATOM   2322  CZ  PHE A 312      -3.914  10.779  71.638  1.00  0.48           C  
ATOM   2323  N   CYS A 313      -1.079  11.532  78.239  1.00  0.52           N  
ATOM   2324  CA  CYS A 313      -0.858  12.129  79.551  1.00  0.52           C  
ATOM   2325  C   CYS A 313      -1.502  13.508  79.638  1.00  0.51           C  
ATOM   2326  CB  CYS A 313       0.638  12.235  79.847  1.00  0.49           C  
ATOM   2327  O   CYS A 313      -1.594  14.219  78.636  1.00  0.50           O  
ATOM   2328  SG  CYS A 313       1.462  10.636  80.011  1.00  0.54           S  
ATOM   2329  N   ARG A 314      -2.334  13.706  80.576  1.00  0.55           N  
ATOM   2330  CA  ARG A 314      -2.754  14.982  81.146  1.00  0.54           C  
ATOM   2331  C   ARG A 314      -1.667  15.566  82.042  1.00  0.55           C  
ATOM   2332  CB  ARG A 314      -4.052  14.816  81.938  1.00  0.52           C  
ATOM   2333  O   ARG A 314      -1.072  14.852  82.852  1.00  0.53           O  
ATOM   2334  CG  ARG A 314      -4.459  16.055  82.721  1.00  0.50           C  
ATOM   2335  CD  ARG A 314      -5.763  15.841  83.476  1.00  0.50           C  
ATOM   2336  NE  ARG A 314      -6.058  16.959  84.369  1.00  0.47           N  
ATOM   2337  NH1 ARG A 314      -8.036  16.070  85.166  1.00  0.37           N  
ATOM   2338  NH2 ARG A 314      -7.301  18.105  85.924  1.00  0.33           N  
ATOM   2339  CZ  ARG A 314      -7.131  17.042  85.151  1.00  0.47           C  
ATOM   2340  N   ASN A 315      -1.230  16.774  81.778  1.00  0.55           N  
ATOM   2341  CA  ASN A 315      -0.647  17.546  82.869  1.00  0.54           C  
ATOM   2342  C   ASN A 315      -1.529  17.511  84.114  1.00  0.55           C  
ATOM   2343  CB  ASN A 315      -0.402  18.992  82.433  1.00  0.52           C  
ATOM   2344  O   ASN A 315      -2.521  18.238  84.199  1.00  0.54           O  
ATOM   2345  CG  ASN A 315       0.987  19.482  82.790  1.00  0.49           C  
ATOM   2346  ND2 ASN A 315       1.353  20.652  82.279  1.00  0.42           N  
ATOM   2347  OD1 ASN A 315       1.726  18.815  83.519  1.00  0.50           O  
ATOM   2348  N   THR A 316      -1.676  16.376  84.859  1.00  0.54           N  
ATOM   2349  CA  THR A 316      -2.152  16.443  86.236  1.00  0.53           C  
ATOM   2350  C   THR A 316      -0.995  16.708  87.196  1.00  0.55           C  
ATOM   2351  CB  THR A 316      -2.873  15.145  86.642  1.00  0.50           C  
ATOM   2352  O   THR A 316       0.064  16.088  87.085  1.00  0.52           O  
ATOM   2353  CG2 THR A 316      -3.647  14.555  85.468  1.00  0.46           C  
ATOM   2354  OG1 THR A 316      -1.905  14.188  87.091  1.00  0.47           O  
ATOM   2355  N   SER A 317      -1.016  17.894  87.857  1.00  0.64           N  
ATOM   2356  CA  SER A 317      -0.185  18.314  88.981  1.00  0.63           C  
ATOM   2357  C   SER A 317      -0.912  18.122  90.308  1.00  0.65           C  
ATOM   2358  CB  SER A 317       0.229  19.778  88.824  1.00  0.59           C  
ATOM   2359  O   SER A 317      -1.258  19.096  90.979  1.00  0.63           O  
ATOM   2360  OG  SER A 317       1.224  20.124  89.773  1.00  0.59           O  
ATOM   2361  N   SER A 318      -1.496  16.818  90.855  1.00  0.65           N  
ATOM   2362  CA  SER A 318      -2.014  16.559  92.194  1.00  0.68           C  
ATOM   2363  C   SER A 318      -1.025  15.744  93.021  1.00  0.69           C  
ATOM   2364  CB  SER A 318      -3.354  15.825  92.119  1.00  0.64           C  
ATOM   2365  O   SER A 318      -0.304  14.902  92.483  1.00  0.70           O  
ATOM   2366  OG  SER A 318      -3.805  15.468  93.414  1.00  0.64           O  
ATOM   2367  N   ILE A 319      -1.103  15.963  94.414  1.00  0.70           N  
ATOM   2368  CA  ILE A 319      -0.241  15.312  95.395  1.00  0.72           C  
ATOM   2369  C   ILE A 319      -0.503  13.808  95.395  1.00  0.72           C  
ATOM   2370  CB  ILE A 319      -0.455  15.894  96.810  1.00  0.69           C  
ATOM   2371  O   ILE A 319       0.409  13.012  95.632  1.00  0.71           O  
ATOM   2372  CG1 ILE A 319       0.659  15.426  97.754  1.00  0.67           C  
ATOM   2373  CG2 ILE A 319      -1.833  15.502  97.352  1.00  0.66           C  
ATOM   2374  CD1 ILE A 319       0.811  16.282  99.004  1.00  0.67           C  
ATOM   2375  N   LYS A 320      -1.789  13.369  94.973  1.00  0.72           N  
ATOM   2376  CA  LYS A 320      -2.195  11.967  94.950  1.00  0.71           C  
ATOM   2377  C   LYS A 320      -1.469  11.202  93.847  1.00  0.68           C  
ATOM   2378  CB  LYS A 320      -3.708  11.849  94.760  1.00  0.68           C  
ATOM   2379  O   LYS A 320      -1.493   9.970  93.818  1.00  0.64           O  
ATOM   2380  CG  LYS A 320      -4.190  12.239  93.370  1.00  0.67           C  
ATOM   2381  CD  LYS A 320      -5.711  12.238  93.285  1.00  0.68           C  
ATOM   2382  CE  LYS A 320      -6.194  12.638  91.898  1.00  0.67           C  
ATOM   2383  NZ  LYS A 320      -7.681  12.555  91.784  1.00  0.61           N  
ATOM   2384  N   PHE A 321      -0.681  11.972  92.946  1.00  0.68           N  
ATOM   2385  CA  PHE A 321       0.143  11.394  91.891  1.00  0.69           C  
ATOM   2386  C   PHE A 321       1.618  11.693  92.131  1.00  0.68           C  
ATOM   2387  CB  PHE A 321      -0.284  11.929  90.520  1.00  0.65           C  
ATOM   2388  O   PHE A 321       2.446  11.522  91.234  1.00  0.67           O  
ATOM   2389  CG  PHE A 321      -1.742  11.716  90.213  1.00  0.63           C  
ATOM   2390  CD1 PHE A 321      -2.252  10.434  90.049  1.00  0.62           C  
ATOM   2391  CD2 PHE A 321      -2.602  12.798  90.088  1.00  0.66           C  
ATOM   2392  CE1 PHE A 321      -3.601  10.233  89.765  1.00  0.64           C  
ATOM   2393  CE2 PHE A 321      -3.952  12.606  89.804  1.00  0.67           C  
ATOM   2394  CZ  PHE A 321      -4.448  11.323  89.642  1.00  0.60           C  
ATOM   2395  N   LYS A 322       2.127  12.071  93.213  1.00  0.74           N  
ATOM   2396  CA  LYS A 322       3.504  12.392  93.581  1.00  0.77           C  
ATOM   2397  C   LYS A 322       3.946  11.592  94.804  1.00  0.78           C  
ATOM   2398  CB  LYS A 322       3.652  13.889  93.853  1.00  0.76           C  
ATOM   2399  O   LYS A 322       3.235  11.543  95.810  1.00  0.79           O  
ATOM   2400  CG  LYS A 322       3.412  14.766  92.633  1.00  0.78           C  
ATOM   2401  CD  LYS A 322       3.531  16.246  92.975  1.00  0.79           C  
ATOM   2402  CE  LYS A 322       3.238  17.126  91.768  1.00  0.80           C  
ATOM   2403  NZ  LYS A 322       3.282  18.577  92.116  1.00  0.77           N  
ATOM   2404  N   GLU A 323       4.953  10.799  94.648  1.00  0.72           N  
ATOM   2405  CA  GLU A 323       5.739  10.148  95.693  1.00  0.79           C  
ATOM   2406  C   GLU A 323       7.064  10.870  95.917  1.00  0.75           C  
ATOM   2407  CB  GLU A 323       5.992   8.680  95.340  1.00  0.70           C  
ATOM   2408  O   GLU A 323       7.514  11.634  95.060  1.00  0.75           O  
ATOM   2409  CG  GLU A 323       4.731   7.829  95.308  1.00  0.64           C  
ATOM   2410  CD  GLU A 323       4.995   6.380  94.933  1.00  0.66           C  
ATOM   2411  OE1 GLU A 323       6.174   6.011  94.727  1.00  0.75           O  
ATOM   2412  OE2 GLU A 323       4.015   5.607  94.843  1.00  0.68           O  
ATOM   2413  N   ASN A 324       7.526  10.799  97.091  1.00  0.85           N  
ATOM   2414  CA  ASN A 324       8.824  11.311  97.517  1.00  0.86           C  
ATOM   2415  C   ASN A 324       8.921  12.822  97.324  1.00  0.78           C  
ATOM   2416  CB  ASN A 324       9.953  10.605  96.764  1.00  0.78           C  
ATOM   2417  O   ASN A 324       9.939  13.326  96.846  1.00  0.71           O  
ATOM   2418  CG  ASN A 324      10.097   9.148  97.157  1.00  0.69           C  
ATOM   2419  ND2 ASN A 324      10.372   8.294  96.179  1.00  0.65           N  
ATOM   2420  OD1 ASN A 324       9.960   8.793  98.331  1.00  0.61           O  
ATOM   2421  N   VAL A 325       7.810  13.545  97.671  1.00  0.85           N  
ATOM   2422  CA  VAL A 325       7.758  15.002  97.608  1.00  0.89           C  
ATOM   2423  C   VAL A 325       8.780  15.599  98.573  1.00  0.86           C  
ATOM   2424  CB  VAL A 325       6.344  15.534  97.933  1.00  0.86           C  
ATOM   2425  O   VAL A 325       8.740  15.326  99.775  1.00  0.84           O  
ATOM   2426  CG1 VAL A 325       6.300  17.056  97.820  1.00  0.81           C  
ATOM   2427  CG2 VAL A 325       5.309  14.896  97.009  1.00  0.77           C  
ATOM   2428  N   ARG A 326       9.788  16.479  98.092  1.00  0.86           N  
ATOM   2429  CA  ARG A 326      10.790  17.258  98.812  1.00  0.87           C  
ATOM   2430  C   ARG A 326      10.943  18.648  98.205  1.00  0.84           C  
ATOM   2431  CB  ARG A 326      12.138  16.534  98.810  1.00  0.84           C  
ATOM   2432  O   ARG A 326      10.592  18.866  97.043  1.00  0.81           O  
ATOM   2433  CG  ARG A 326      12.701  16.283  97.420  1.00  0.80           C  
ATOM   2434  CD  ARG A 326      13.973  15.449  97.468  1.00  0.78           C  
ATOM   2435  NE  ARG A 326      14.568  15.297  96.143  1.00  0.78           N  
ATOM   2436  NH1 ARG A 326      15.276  13.124  96.484  1.00  0.63           N  
ATOM   2437  NH2 ARG A 326      15.680  14.165  94.483  1.00  0.57           N  
ATOM   2438  CZ  ARG A 326      15.173  14.196  95.706  1.00  0.78           C  
ATOM   2439  N   ASP A 327      11.342  19.554  99.010  1.00  0.87           N  
ATOM   2440  CA  ASP A 327      11.686  20.889  98.529  1.00  0.87           C  
ATOM   2441  C   ASP A 327      12.747  20.821  97.433  1.00  0.86           C  
ATOM   2442  CB  ASP A 327      12.176  21.766  99.683  1.00  0.85           C  
ATOM   2443  O   ASP A 327      13.744  20.109  97.571  1.00  0.83           O  
ATOM   2444  CG  ASP A 327      11.098  22.045 100.716  1.00  0.82           C  
ATOM   2445  OD1 ASP A 327       9.902  22.074 100.355  1.00  0.80           O  
ATOM   2446  OD2 ASP A 327      11.449  22.240 101.899  1.00  0.84           O  
ATOM   2447  N   TYR A 328      12.456  21.573  96.383  1.00  0.83           N  
ATOM   2448  CA  TYR A 328      13.404  21.656  95.277  1.00  0.85           C  
ATOM   2449  C   TYR A 328      14.490  22.686  95.565  1.00  0.84           C  
ATOM   2450  CB  TYR A 328      12.680  22.012  93.975  1.00  0.82           C  
ATOM   2451  O   TYR A 328      14.203  23.878  95.699  1.00  0.82           O  
ATOM   2452  CG  TYR A 328      13.587  22.055  92.769  1.00  0.80           C  
ATOM   2453  CD1 TYR A 328      14.138  20.888  92.245  1.00  0.78           C  
ATOM   2454  CD2 TYR A 328      13.894  23.263  92.151  1.00  0.80           C  
ATOM   2455  CE1 TYR A 328      14.976  20.923  91.135  1.00  0.81           C  
ATOM   2456  CE2 TYR A 328      14.731  23.310  91.040  1.00  0.82           C  
ATOM   2457  OH  TYR A 328      16.094  22.177  89.441  1.00  0.64           O  
ATOM   2458  CZ  TYR A 328      15.265  22.137  90.540  1.00  0.80           C  
ATOM   2459  N   ALA A 329      15.758  22.093  95.628  1.00  0.86           N  
ATOM   2460  CA  ALA A 329      16.950  22.928  95.751  1.00  0.87           C  
ATOM   2461  C   ALA A 329      17.504  23.298  94.378  1.00  0.87           C  
ATOM   2462  CB  ALA A 329      18.017  22.215  96.577  1.00  0.84           C  
ATOM   2463  O   ALA A 329      18.104  22.463  93.698  1.00  0.84           O  
ATOM   2464  N   VAL A 330      17.190  24.550  93.950  1.00  0.87           N  
ATOM   2465  CA  VAL A 330      17.671  25.014  92.653  1.00  0.89           C  
ATOM   2466  C   VAL A 330      19.046  25.659  92.811  1.00  0.89           C  
ATOM   2467  CB  VAL A 330      16.685  26.012  92.005  1.00  0.85           C  
ATOM   2468  O   VAL A 330      19.321  26.306  93.824  1.00  0.87           O  
ATOM   2469  CG1 VAL A 330      16.622  27.308  92.811  1.00  0.73           C  
ATOM   2470  CG2 VAL A 330      17.088  26.297  90.560  1.00  0.72           C  
ATOM   2471  N   ASN A 331      19.975  25.447  91.788  1.00  0.89           N  
ATOM   2472  CA  ASN A 331      21.159  26.283  91.617  1.00  0.90           C  
ATOM   2473  C   ASN A 331      20.789  27.694  91.168  1.00  0.91           C  
ATOM   2474  CB  ASN A 331      22.127  25.645  90.620  1.00  0.89           C  
ATOM   2475  O   ASN A 331      20.459  27.912  90.001  1.00  0.90           O  
ATOM   2476  CG  ASN A 331      23.423  26.420  90.485  1.00  0.89           C  
ATOM   2477  ND2 ASN A 331      24.412  25.815  89.839  1.00  0.91           N  
ATOM   2478  OD1 ASN A 331      23.534  27.554  90.959  1.00  0.89           O  
ATOM   2479  N   GLU A 332      20.821  28.619  92.107  1.00  0.90           N  
ATOM   2480  CA  GLU A 332      20.390  29.996  91.882  1.00  0.91           C  
ATOM   2481  C   GLU A 332      21.290  30.697  90.868  1.00  0.92           C  
ATOM   2482  CB  GLU A 332      20.372  30.776  93.198  1.00  0.87           C  
ATOM   2483  O   GLU A 332      20.801  31.354  89.946  1.00  0.90           O  
ATOM   2484  CG  GLU A 332      19.920  32.222  93.050  1.00  0.76           C  
ATOM   2485  CD  GLU A 332      19.616  32.894  94.380  1.00  0.74           C  
ATOM   2486  OE1 GLU A 332      19.732  32.232  95.436  1.00  0.75           O  
ATOM   2487  OE2 GLU A 332      19.259  34.094  94.365  1.00  0.73           O  
ATOM   2488  N   ASP A 333      22.588  30.408  91.021  1.00  0.90           N  
ATOM   2489  CA  ASP A 333      23.554  31.006  90.105  1.00  0.92           C  
ATOM   2490  C   ASP A 333      23.327  30.520  88.675  1.00  0.92           C  
ATOM   2491  CB  ASP A 333      24.983  30.687  90.548  1.00  0.90           C  
ATOM   2492  O   ASP A 333      23.370  31.311  87.730  1.00  0.92           O  
ATOM   2493  CG  ASP A 333      25.344  31.317  91.882  1.00  0.87           C  
ATOM   2494  OD1 ASP A 333      24.803  32.393  92.215  1.00  0.88           O  
ATOM   2495  OD2 ASP A 333      26.180  30.733  92.605  1.00  0.88           O  
ATOM   2496  N   ALA A 334      22.949  29.275  88.532  1.00  0.93           N  
ATOM   2497  CA  ALA A 334      22.629  28.703  87.226  1.00  0.93           C  
ATOM   2498  C   ALA A 334      21.361  29.326  86.650  1.00  0.92           C  
ATOM   2499  CB  ALA A 334      22.474  27.188  87.332  1.00  0.91           C  
ATOM   2500  O   ALA A 334      21.345  29.766  85.498  1.00  0.91           O  
ATOM   2501  N   VAL A 335      20.321  29.522  87.444  1.00  0.92           N  
ATOM   2502  CA  VAL A 335      19.056  30.101  87.004  1.00  0.92           C  
ATOM   2503  C   VAL A 335      19.246  31.585  86.696  1.00  0.91           C  
ATOM   2504  CB  VAL A 335      17.947  29.914  88.063  1.00  0.91           C  
ATOM   2505  O   VAL A 335      18.763  32.080  85.675  1.00  0.90           O  
ATOM   2506  CG1 VAL A 335      16.684  30.674  87.662  1.00  0.88           C  
ATOM   2507  CG2 VAL A 335      17.642  28.430  88.259  1.00  0.87           C  
ATOM   2508  N   LEU A 336      20.098  32.279  87.413  1.00  0.90           N  
ATOM   2509  CA  LEU A 336      20.340  33.709  87.254  1.00  0.91           C  
ATOM   2510  C   LEU A 336      21.348  33.970  86.141  1.00  0.91           C  
ATOM   2511  CB  LEU A 336      20.842  34.316  88.567  1.00  0.89           C  
ATOM   2512  O   LEU A 336      21.432  35.085  85.622  1.00  0.89           O  
ATOM   2513  CG  LEU A 336      19.825  34.407  89.705  1.00  0.88           C  
ATOM   2514  CD1 LEU A 336      20.485  34.963  90.963  1.00  0.86           C  
ATOM   2515  CD2 LEU A 336      18.636  35.268  89.293  1.00  0.86           C  
ATOM   2516  N   SER A 337      22.031  32.874  85.633  1.00  0.93           N  
ATOM   2517  CA  SER A 337      22.975  32.994  84.526  1.00  0.93           C  
ATOM   2518  C   SER A 337      22.265  32.883  83.181  1.00  0.92           C  
ATOM   2519  CB  SER A 337      24.061  31.922  84.629  1.00  0.92           C  
ATOM   2520  O   SER A 337      22.844  33.202  82.140  1.00  0.89           O  
ATOM   2521  OG  SER A 337      23.538  30.644  84.309  1.00  0.89           O  
ATOM   2522  N   LEU A 338      20.984  32.450  83.179  1.00  0.93           N  
ATOM   2523  CA  LEU A 338      20.219  32.291  81.947  1.00  0.93           C  
ATOM   2524  C   LEU A 338      19.966  33.641  81.286  1.00  0.92           C  
ATOM   2525  CB  LEU A 338      18.888  31.589  82.229  1.00  0.93           C  
ATOM   2526  O   LEU A 338      19.460  34.566  81.927  1.00  0.89           O  
ATOM   2527  CG  LEU A 338      18.976  30.165  82.781  1.00  0.91           C  
ATOM   2528  CD1 LEU A 338      17.579  29.579  82.959  1.00  0.89           C  
ATOM   2529  CD2 LEU A 338      19.816  29.286  81.861  1.00  0.88           C  
ATOM   2530  N   ARG A 339      20.394  33.704  79.999  1.00  0.94           N  
ATOM   2531  CA  ARG A 339      20.249  34.900  79.175  1.00  0.94           C  
ATOM   2532  C   ARG A 339      18.982  34.831  78.329  1.00  0.93           C  
ATOM   2533  CB  ARG A 339      21.472  35.084  78.275  1.00  0.92           C  
ATOM   2534  O   ARG A 339      18.874  33.994  77.431  1.00  0.91           O  
ATOM   2535  CG  ARG A 339      21.411  36.326  77.400  1.00  0.87           C  
ATOM   2536  CD  ARG A 339      22.728  36.572  76.677  1.00  0.84           C  
ATOM   2537  NE  ARG A 339      23.051  35.484  75.759  1.00  0.85           N  
ATOM   2538  NH1 ARG A 339      22.064  36.469  73.917  1.00  0.79           N  
ATOM   2539  NH2 ARG A 339      23.072  34.418  73.725  1.00  0.75           N  
ATOM   2540  CZ  ARG A 339      22.728  35.459  74.469  1.00  0.81           C  
ATOM   2541  N   PRO A 340      17.854  35.653  78.728  1.00  0.93           N  
ATOM   2542  CA  PRO A 340      16.749  35.770  77.774  1.00  0.94           C  
ATOM   2543  C   PRO A 340      17.176  36.401  76.451  1.00  0.93           C  
ATOM   2544  CB  PRO A 340      15.744  36.664  78.506  1.00  0.92           C  
ATOM   2545  O   PRO A 340      17.886  37.410  76.445  1.00  0.92           O  
ATOM   2546  CG  PRO A 340      16.579  37.531  79.392  1.00  0.89           C  
ATOM   2547  CD  PRO A 340      17.802  36.761  79.798  1.00  0.88           C  
ATOM   2548  N   VAL A 341      16.638  35.709  75.324  1.00  0.93           N  
ATOM   2549  CA  VAL A 341      17.007  36.132  73.977  1.00  0.93           C  
ATOM   2550  C   VAL A 341      15.747  36.383  73.152  1.00  0.91           C  
ATOM   2551  CB  VAL A 341      17.902  35.085  73.278  1.00  0.91           C  
ATOM   2552  O   VAL A 341      14.691  35.808  73.427  1.00  0.89           O  
ATOM   2553  CG1 VAL A 341      19.236  34.941  74.009  1.00  0.84           C  
ATOM   2554  CG2 VAL A 341      17.185  33.739  73.197  1.00  0.83           C  
ATOM   2555  N   VAL A 342      15.937  37.384  72.255  1.00  0.92           N  
ATOM   2556  CA  VAL A 342      14.999  37.519  71.146  1.00  0.93           C  
ATOM   2557  C   VAL A 342      15.571  36.846  69.900  1.00  0.90           C  
ATOM   2558  CB  VAL A 342      14.679  39.002  70.850  1.00  0.91           C  
ATOM   2559  O   VAL A 342      16.727  37.076  69.538  1.00  0.88           O  
ATOM   2560  CG1 VAL A 342      13.630  39.118  69.747  1.00  0.90           C  
ATOM   2561  CG2 VAL A 342      14.205  39.708  72.119  1.00  0.88           C  
ATOM   2562  N   TYR A 343      14.733  35.924  69.226  1.00  0.90           N  
ATOM   2563  CA  TYR A 343      15.218  35.150  68.089  1.00  0.91           C  
ATOM   2564  C   TYR A 343      14.122  34.967  67.047  1.00  0.88           C  
ATOM   2565  CB  TYR A 343      15.734  33.784  68.550  1.00  0.90           C  
ATOM   2566  O   TYR A 343      12.934  34.983  67.376  1.00  0.85           O  
ATOM   2567  CG  TYR A 343      14.681  32.929  69.211  1.00  0.90           C  
ATOM   2568  CD1 TYR A 343      14.488  32.970  70.590  1.00  0.88           C  
ATOM   2569  CD2 TYR A 343      13.877  32.078  68.460  1.00  0.88           C  
ATOM   2570  CE1 TYR A 343      13.519  32.182  71.205  1.00  0.89           C  
ATOM   2571  CE2 TYR A 343      12.906  31.286  69.063  1.00  0.89           C  
ATOM   2572  OH  TYR A 343      11.774  30.563  71.037  1.00  0.82           O  
ATOM   2573  CZ  TYR A 343      12.734  31.345  70.434  1.00  0.88           C  
ATOM   2574  N   ASP A 344      14.526  34.793  65.828  1.00  0.90           N  
ATOM   2575  CA  ASP A 344      13.666  34.301  64.757  1.00  0.91           C  
ATOM   2576  C   ASP A 344      13.686  32.776  64.693  1.00  0.85           C  
ATOM   2577  CB  ASP A 344      14.095  34.889  63.411  1.00  0.89           C  
ATOM   2578  O   ASP A 344      14.754  32.166  64.604  1.00  0.80           O  
ATOM   2579  CG  ASP A 344      13.833  36.381  63.305  1.00  0.89           C  
ATOM   2580  OD1 ASP A 344      13.032  36.918  64.101  1.00  0.89           O  
ATOM   2581  OD2 ASP A 344      14.431  37.026  62.416  1.00  0.90           O  
ATOM   2582  N   ARG A 345      12.543  32.160  64.789  1.00  0.88           N  
ATOM   2583  CA  ARG A 345      12.466  30.720  64.568  1.00  0.89           C  
ATOM   2584  C   ARG A 345      12.660  30.381  63.093  1.00  0.86           C  
ATOM   2585  CB  ARG A 345      11.125  30.171  65.059  1.00  0.83           C  
ATOM   2586  O   ARG A 345      12.012  30.969  62.225  1.00  0.83           O  
ATOM   2587  CG  ARG A 345      11.078  28.654  65.154  1.00  0.73           C  
ATOM   2588  CD  ARG A 345       9.791  28.169  65.806  1.00  0.71           C  
ATOM   2589  NE  ARG A 345       9.838  28.308  67.259  1.00  0.68           N  
ATOM   2590  NH1 ARG A 345       7.875  27.151  67.640  1.00  0.57           N  
ATOM   2591  NH2 ARG A 345       9.068  28.005  69.402  1.00  0.51           N  
ATOM   2592  CZ  ARG A 345       8.927  27.821  68.097  1.00  0.68           C  
ATOM   2593  N   LYS A 346      13.504  29.472  62.862  1.00  0.88           N  
ATOM   2594  CA  LYS A 346      13.712  28.963  61.510  1.00  0.89           C  
ATOM   2595  C   LYS A 346      12.447  28.302  60.971  1.00  0.85           C  
ATOM   2596  CB  LYS A 346      14.874  27.968  61.484  1.00  0.87           C  
ATOM   2597  O   LYS A 346      11.678  27.708  61.730  1.00  0.83           O  
ATOM   2598  CG  LYS A 346      16.222  28.582  61.832  1.00  0.86           C  
ATOM   2599  CD  LYS A 346      17.325  27.532  61.855  1.00  0.86           C  
ATOM   2600  CE  LYS A 346      18.665  28.136  62.253  1.00  0.87           C  
ATOM   2601  NZ  LYS A 346      19.705  27.085  62.464  1.00  0.86           N  
ATOM   2602  N   ASP A 347      12.255  28.378  59.592  1.00  0.87           N  
ATOM   2603  CA  ASP A 347      11.259  27.531  58.942  1.00  0.87           C  
ATOM   2604  C   ASP A 347      11.504  26.057  59.256  1.00  0.82           C  
ATOM   2605  CB  ASP A 347      11.270  27.755  57.428  1.00  0.85           C  
ATOM   2606  O   ASP A 347      12.644  25.590  59.219  1.00  0.77           O  
ATOM   2607  CG  ASP A 347      10.882  29.170  57.036  1.00  0.85           C  
ATOM   2608  OD1 ASP A 347      10.333  29.909  57.881  1.00  0.86           O  
ATOM   2609  OD2 ASP A 347      11.124  29.548  55.869  1.00  0.89           O  
ATOM   2610  N   GLN A 348      10.513  25.416  59.589  1.00  0.82           N  
ATOM   2611  CA  GLN A 348      10.538  23.975  59.816  1.00  0.81           C  
ATOM   2612  C   GLN A 348       9.869  23.225  58.668  1.00  0.80           C  
ATOM   2613  CB  GLN A 348       9.853  23.628  61.139  1.00  0.78           C  
ATOM   2614  O   GLN A 348       8.763  23.576  58.251  1.00  0.76           O  
ATOM   2615  CG  GLN A 348      10.581  24.159  62.366  1.00  0.74           C  
ATOM   2616  CD  GLN A 348       9.883  23.800  63.665  1.00  0.73           C  
ATOM   2617  NE2 GLN A 348      10.607  23.896  64.774  1.00  0.71           N  
ATOM   2618  OE1 GLN A 348       8.702  23.439  63.670  1.00  0.76           O  
ATOM   2619  N   ARG A 349      10.575  22.250  58.069  1.00  0.81           N  
ATOM   2620  CA  ARG A 349       9.981  21.300  57.134  1.00  0.81           C  
ATOM   2621  C   ARG A 349       9.341  20.130  57.874  1.00  0.77           C  
ATOM   2622  CB  ARG A 349      11.034  20.785  56.150  1.00  0.77           C  
ATOM   2623  O   ARG A 349      10.003  19.451  58.662  1.00  0.75           O  
ATOM   2624  CG  ARG A 349      10.450  20.065  54.945  1.00  0.74           C  
ATOM   2625  CD  ARG A 349      11.529  19.672  53.945  1.00  0.75           C  
ATOM   2626  NE  ARG A 349      12.061  20.836  53.241  1.00  0.73           N  
ATOM   2627  NH1 ARG A 349      10.667  20.624  51.411  1.00  0.66           N  
ATOM   2628  NH2 ARG A 349      12.193  22.332  51.504  1.00  0.61           N  
ATOM   2629  CZ  ARG A 349      11.639  21.261  52.054  1.00  0.73           C  
ATOM   2630  N   ASN A 350       8.118  19.932  57.620  1.00  0.79           N  
ATOM   2631  CA  ASN A 350       7.387  18.759  58.086  1.00  0.80           C  
ATOM   2632  C   ASN A 350       7.668  17.540  57.212  1.00  0.80           C  
ATOM   2633  CB  ASN A 350       5.884  19.045  58.131  1.00  0.77           C  
ATOM   2634  O   ASN A 350       8.117  17.678  56.073  1.00  0.77           O  
ATOM   2635  CG  ASN A 350       5.533  20.172  59.082  1.00  0.74           C  
ATOM   2636  ND2 ASN A 350       4.567  20.996  58.693  1.00  0.76           N  
ATOM   2637  OD1 ASN A 350       6.126  20.302  60.156  1.00  0.75           O  
ATOM   2638  N   ASP A 351       7.420  16.250  57.675  1.00  0.74           N  
ATOM   2639  CA  ASP A 351       7.645  14.987  56.978  1.00  0.78           C  
ATOM   2640  C   ASP A 351       6.879  14.944  55.658  1.00  0.77           C  
ATOM   2641  CB  ASP A 351       7.238  13.806  57.861  1.00  0.74           C  
ATOM   2642  O   ASP A 351       7.301  14.277  54.711  1.00  0.77           O  
ATOM   2643  CG  ASP A 351       8.137  13.634  59.073  1.00  0.73           C  
ATOM   2644  OD1 ASP A 351       9.295  14.102  59.044  1.00  0.77           O  
ATOM   2645  OD2 ASP A 351       7.683  13.021  60.064  1.00  0.82           O  
ATOM   2646  N   ASP A 352       5.708  15.662  55.498  1.00  0.71           N  
ATOM   2647  CA  ASP A 352       4.899  15.752  54.287  1.00  0.75           C  
ATOM   2648  C   ASP A 352       5.482  16.771  53.311  1.00  0.76           C  
ATOM   2649  CB  ASP A 352       3.454  16.121  54.632  1.00  0.72           C  
ATOM   2650  O   ASP A 352       4.899  17.034  52.257  1.00  0.77           O  
ATOM   2651  CG  ASP A 352       3.318  17.529  55.186  1.00  0.70           C  
ATOM   2652  OD1 ASP A 352       4.346  18.219  55.357  1.00  0.73           O  
ATOM   2653  OD2 ASP A 352       2.173  17.950  55.457  1.00  0.81           O  
ATOM   2654  N   GLY A 353       6.619  17.465  53.657  1.00  0.80           N  
ATOM   2655  CA  GLY A 353       7.272  18.487  52.854  1.00  0.83           C  
ATOM   2656  C   GLY A 353       6.708  19.876  53.083  1.00  0.83           C  
ATOM   2657  O   GLY A 353       7.216  20.856  52.533  1.00  0.84           O  
ATOM   2658  N   SER A 354       5.692  19.951  53.813  1.00  0.86           N  
ATOM   2659  CA  SER A 354       5.170  21.282  54.106  1.00  0.87           C  
ATOM   2660  C   SER A 354       6.146  22.082  54.963  1.00  0.85           C  
ATOM   2661  CB  SER A 354       3.818  21.184  54.815  1.00  0.85           C  
ATOM   2662  O   SER A 354       6.908  21.509  55.744  1.00  0.84           O  
ATOM   2663  OG  SER A 354       3.969  20.630  56.110  1.00  0.79           O  
ATOM   2664  N   VAL A 355       6.186  23.328  54.771  1.00  0.83           N  
ATOM   2665  CA  VAL A 355       7.022  24.261  55.519  1.00  0.85           C  
ATOM   2666  C   VAL A 355       6.167  25.029  56.525  1.00  0.81           C  
ATOM   2667  CB  VAL A 355       7.753  25.246  54.580  1.00  0.82           C  
ATOM   2668  O   VAL A 355       5.215  25.714  56.145  1.00  0.78           O  
ATOM   2669  CG1 VAL A 355       8.654  26.186  55.380  1.00  0.80           C  
ATOM   2670  CG2 VAL A 355       8.566  24.483  53.536  1.00  0.77           C  
ATOM   2671  N   LYS A 356       6.462  24.884  57.709  1.00  0.81           N  
ATOM   2672  CA  LYS A 356       5.969  25.764  58.764  1.00  0.83           C  
ATOM   2673  C   LYS A 356       6.865  26.989  58.923  1.00  0.86           C  
ATOM   2674  CB  LYS A 356       5.874  25.009  60.091  1.00  0.80           C  
ATOM   2675  O   LYS A 356       8.000  26.878  59.390  1.00  0.85           O  
ATOM   2676  CG  LYS A 356       5.208  25.801  61.207  1.00  0.75           C  
ATOM   2677  CD  LYS A 356       5.080  24.973  62.480  1.00  0.74           C  
ATOM   2678  CE  LYS A 356       4.399  25.759  63.592  1.00  0.72           C  
ATOM   2679  NZ  LYS A 356       4.284  24.956  64.847  1.00  0.65           N  
ATOM   2680  N   GLU A 357       6.202  28.073  58.448  1.00  0.80           N  
ATOM   2681  CA  GLU A 357       6.951  29.321  58.545  1.00  0.84           C  
ATOM   2682  C   GLU A 357       7.346  29.617  59.989  1.00  0.84           C  
ATOM   2683  CB  GLU A 357       6.136  30.484  57.975  1.00  0.80           C  
ATOM   2684  O   GLU A 357       6.540  29.447  60.906  1.00  0.85           O  
ATOM   2685  CG  GLU A 357       5.916  30.402  56.471  1.00  0.76           C  
ATOM   2686  CD  GLU A 357       5.141  31.584  55.912  1.00  0.76           C  
ATOM   2687  OE1 GLU A 357       4.708  32.454  56.702  1.00  0.80           O  
ATOM   2688  OE2 GLU A 357       4.966  31.641  54.674  1.00  0.82           O  
ATOM   2689  N   GLY A 358       8.695  29.968  60.200  1.00  0.80           N  
ATOM   2690  CA  GLY A 358       9.214  30.432  61.477  1.00  0.82           C  
ATOM   2691  C   GLY A 358       8.593  31.739  61.933  1.00  0.80           C  
ATOM   2692  O   GLY A 358       8.200  32.567  61.108  1.00  0.77           O  
ATOM   2693  N   ARG A 359       8.386  32.048  63.200  1.00  0.81           N  
ATOM   2694  CA  ARG A 359       7.923  33.295  63.801  1.00  0.85           C  
ATOM   2695  C   ARG A 359       9.093  34.228  64.094  1.00  0.88           C  
ATOM   2696  CB  ARG A 359       7.140  33.016  65.085  1.00  0.81           C  
ATOM   2697  O   ARG A 359      10.163  33.779  64.509  1.00  0.88           O  
ATOM   2698  CG  ARG A 359       5.808  32.319  64.856  1.00  0.76           C  
ATOM   2699  CD  ARG A 359       5.030  32.149  66.153  1.00  0.75           C  
ATOM   2700  NE  ARG A 359       3.798  31.392  65.948  1.00  0.73           N  
ATOM   2701  NH1 ARG A 359       3.129  31.484  68.157  1.00  0.65           N  
ATOM   2702  NH2 ARG A 359       1.835  30.399  66.606  1.00  0.58           N  
ATOM   2703  CZ  ARG A 359       2.924  31.093  66.904  1.00  0.71           C  
ATOM   2704  N   LYS A 360       8.755  35.539  63.828  1.00  0.82           N  
ATOM   2705  CA  LYS A 360       9.731  36.572  64.164  1.00  0.86           C  
ATOM   2706  C   LYS A 360       9.541  37.063  65.597  1.00  0.86           C  
ATOM   2707  CB  LYS A 360       9.626  37.747  63.190  1.00  0.81           C  
ATOM   2708  O   LYS A 360       8.436  36.998  66.140  1.00  0.86           O  
ATOM   2709  CG  LYS A 360       9.983  37.394  61.754  1.00  0.75           C  
ATOM   2710  CD  LYS A 360      10.103  38.639  60.885  1.00  0.73           C  
ATOM   2711  CE  LYS A 360      10.569  38.297  59.477  1.00  0.74           C  
ATOM   2712  NZ  LYS A 360      10.910  39.522  58.693  1.00  0.74           N  
ATOM   2713  N   ASP A 361      10.642  37.498  66.125  1.00  0.85           N  
ATOM   2714  CA  ASP A 361      10.685  38.199  67.404  1.00  0.86           C  
ATOM   2715  C   ASP A 361      10.076  37.350  68.517  1.00  0.80           C  
ATOM   2716  CB  ASP A 361       9.954  39.540  67.306  1.00  0.82           C  
ATOM   2717  O   ASP A 361       9.313  37.855  69.344  1.00  0.75           O  
ATOM   2718  CG  ASP A 361      10.614  40.505  66.336  1.00  0.83           C  
ATOM   2719  OD1 ASP A 361      11.852  40.667  66.384  1.00  0.83           O  
ATOM   2720  OD2 ASP A 361       9.888  41.111  65.519  1.00  0.88           O  
ATOM   2721  N   GLU A 362      10.482  36.157  68.567  1.00  0.87           N  
ATOM   2722  CA  GLU A 362      10.073  35.369  69.726  1.00  0.89           C  
ATOM   2723  C   GLU A 362      11.042  35.555  70.890  1.00  0.87           C  
ATOM   2724  CB  GLU A 362       9.968  33.887  69.359  1.00  0.84           C  
ATOM   2725  O   GLU A 362      12.250  35.693  70.682  1.00  0.86           O  
ATOM   2726  CG  GLU A 362       8.808  33.564  68.429  1.00  0.73           C  
ATOM   2727  CD  GLU A 362       8.434  32.090  68.426  1.00  0.71           C  
ATOM   2728  OE1 GLU A 362       9.218  31.264  68.946  1.00  0.74           O  
ATOM   2729  OE2 GLU A 362       7.348  31.759  67.899  1.00  0.71           O  
ATOM   2730  N   VAL A 363      10.431  35.557  72.049  1.00  0.90           N  
ATOM   2731  CA  VAL A 363      11.209  35.700  73.275  1.00  0.91           C  
ATOM   2732  C   VAL A 363      11.353  34.342  73.958  1.00  0.90           C  
ATOM   2733  CB  VAL A 363      10.562  36.717  74.242  1.00  0.89           C  
ATOM   2734  O   VAL A 363      10.364  33.631  74.155  1.00  0.88           O  
ATOM   2735  CG1 VAL A 363      11.428  36.906  75.486  1.00  0.83           C  
ATOM   2736  CG2 VAL A 363      10.334  38.053  73.537  1.00  0.81           C  
ATOM   2737  N   GLY A 364      12.696  34.038  74.327  1.00  0.91           N  
ATOM   2738  CA  GLY A 364      12.925  32.763  74.990  1.00  0.92           C  
ATOM   2739  C   GLY A 364      14.351  32.593  75.478  1.00  0.92           C  
ATOM   2740  O   GLY A 364      15.059  33.578  75.700  1.00  0.91           O  
ATOM   2741  N   PHE A 365      14.744  31.373  75.652  1.00  0.91           N  
ATOM   2742  CA  PHE A 365      16.089  30.940  76.012  1.00  0.92           C  
ATOM   2743  C   PHE A 365      16.660  30.005  74.952  1.00  0.92           C  
ATOM   2744  CB  PHE A 365      16.084  30.244  77.377  1.00  0.91           C  
ATOM   2745  O   PHE A 365      15.914  29.438  74.151  1.00  0.90           O  
ATOM   2746  CG  PHE A 365      15.646  31.132  78.510  1.00  0.91           C  
ATOM   2747  CD1 PHE A 365      16.576  31.871  79.231  1.00  0.89           C  
ATOM   2748  CD2 PHE A 365      14.304  31.229  78.853  1.00  0.89           C  
ATOM   2749  CE1 PHE A 365      16.175  32.694  80.280  1.00  0.91           C  
ATOM   2750  CE2 PHE A 365      13.895  32.050  79.901  1.00  0.91           C  
ATOM   2751  CZ  PHE A 365      14.832  32.781  80.613  1.00  0.90           C  
ATOM   2752  N   ILE A 366      17.906  29.836  74.828  1.00  0.92           N  
ATOM   2753  CA  ILE A 366      18.606  28.850  74.012  1.00  0.93           C  
ATOM   2754  C   ILE A 366      18.798  27.562  74.811  1.00  0.93           C  
ATOM   2755  CB  ILE A 366      19.970  29.386  73.523  1.00  0.92           C  
ATOM   2756  O   ILE A 366      19.393  27.578  75.891  1.00  0.92           O  
ATOM   2757  CG1 ILE A 366      19.784  30.707  72.768  1.00  0.90           C  
ATOM   2758  CG2 ILE A 366      20.676  28.348  72.646  1.00  0.89           C  
ATOM   2759  CD1 ILE A 366      18.871  30.603  71.554  1.00  0.86           C  
ATOM   2760  N   ALA A 367      18.271  26.478  74.336  1.00  0.91           N  
ATOM   2761  CA  ALA A 367      18.236  25.212  75.064  1.00  0.93           C  
ATOM   2762  C   ALA A 367      19.643  24.752  75.434  1.00  0.93           C  
ATOM   2763  CB  ALA A 367      17.530  24.141  74.236  1.00  0.90           C  
ATOM   2764  O   ALA A 367      19.875  24.282  76.550  1.00  0.93           O  
ATOM   2765  N   GLU A 368      20.613  24.977  74.554  1.00  0.92           N  
ATOM   2766  CA  GLU A 368      22.015  24.619  74.745  1.00  0.94           C  
ATOM   2767  C   GLU A 368      22.647  25.440  75.865  1.00  0.94           C  
ATOM   2768  CB  GLU A 368      22.801  24.810  73.445  1.00  0.93           C  
ATOM   2769  O   GLU A 368      23.490  24.937  76.611  1.00  0.94           O  
ATOM   2770  CG  GLU A 368      22.340  23.909  72.309  1.00  0.93           C  
ATOM   2771  CD  GLU A 368      21.200  24.503  71.497  1.00  0.92           C  
ATOM   2772  OE1 GLU A 368      20.579  25.489  71.954  1.00  0.92           O  
ATOM   2773  OE2 GLU A 368      20.926  23.977  70.395  1.00  0.93           O  
ATOM   2774  N   GLU A 369      22.242  26.656  76.017  1.00  0.95           N  
ATOM   2775  CA  GLU A 369      22.735  27.481  77.115  1.00  0.95           C  
ATOM   2776  C   GLU A 369      22.152  27.028  78.451  1.00  0.94           C  
ATOM   2777  CB  GLU A 369      22.405  28.955  76.871  1.00  0.95           C  
ATOM   2778  O   GLU A 369      22.836  27.060  79.476  1.00  0.93           O  
ATOM   2779  CG  GLU A 369      23.131  29.558  75.677  1.00  0.94           C  
ATOM   2780  CD  GLU A 369      22.859  31.043  75.496  1.00  0.92           C  
ATOM   2781  OE1 GLU A 369      22.017  31.600  76.236  1.00  0.92           O  
ATOM   2782  OE2 GLU A 369      23.493  31.654  74.606  1.00  0.94           O  
ATOM   2783  N   VAL A 370      20.965  26.618  78.455  1.00  0.92           N  
ATOM   2784  CA  VAL A 370      20.280  26.127  79.646  1.00  0.93           C  
ATOM   2785  C   VAL A 370      20.915  24.816  80.104  1.00  0.93           C  
ATOM   2786  CB  VAL A 370      18.769  25.926  79.390  1.00  0.92           C  
ATOM   2787  O   VAL A 370      21.195  24.636  81.291  1.00  0.92           O  
ATOM   2788  CG1 VAL A 370      18.096  25.287  80.603  1.00  0.89           C  
ATOM   2789  CG2 VAL A 370      18.105  27.259  79.048  1.00  0.89           C  
ATOM   2790  N   GLU A 371      21.279  23.950  79.135  1.00  0.92           N  
ATOM   2791  CA  GLU A 371      22.058  22.743  79.393  1.00  0.94           C  
ATOM   2792  C   GLU A 371      23.439  23.085  79.945  1.00  0.93           C  
ATOM   2793  CB  GLU A 371      22.194  21.907  78.118  1.00  0.93           C  
ATOM   2794  O   GLU A 371      23.834  22.581  80.999  1.00  0.93           O  
ATOM   2795  CG  GLU A 371      22.954  20.604  78.315  1.00  0.93           C  
ATOM   2796  CD  GLU A 371      23.114  19.803  77.032  1.00  0.91           C  
ATOM   2797  OE1 GLU A 371      23.525  20.383  76.002  1.00  0.92           O  
ATOM   2798  OE2 GLU A 371      22.824  18.586  77.058  1.00  0.93           O  
ATOM   2799  N   ALA A 372      24.088  24.020  79.347  1.00  0.95           N  
ATOM   2800  CA  ALA A 372      25.440  24.422  79.725  1.00  0.95           C  
ATOM   2801  C   ALA A 372      25.455  25.061  81.111  1.00  0.94           C  
ATOM   2802  CB  ALA A 372      26.017  25.387  78.692  1.00  0.94           C  
ATOM   2803  O   ALA A 372      26.453  24.976  81.831  1.00  0.93           O  
ATOM   2804  N   ALA A 373      24.399  25.553  81.502  1.00  0.94           N  
ATOM   2805  CA  ALA A 373      24.242  26.139  82.830  1.00  0.93           C  
ATOM   2806  C   ALA A 373      23.960  25.063  83.875  1.00  0.92           C  
ATOM   2807  CB  ALA A 373      23.123  27.177  82.825  1.00  0.92           C  
ATOM   2808  O   ALA A 373      23.884  25.354  85.071  1.00  0.88           O  
ATOM   2809  N   GLY A 374      23.867  23.751  83.574  1.00  0.93           N  
ATOM   2810  CA  GLY A 374      23.627  22.606  84.439  1.00  0.93           C  
ATOM   2811  C   GLY A 374      22.161  22.409  84.775  1.00  0.91           C  
ATOM   2812  O   GLY A 374      21.829  21.805  85.797  1.00  0.88           O  
ATOM   2813  N   LEU A 375      21.221  22.865  83.955  1.00  0.93           N  
ATOM   2814  CA  LEU A 375      19.777  22.769  84.132  1.00  0.92           C  
ATOM   2815  C   LEU A 375      19.162  21.840  83.091  1.00  0.91           C  
ATOM   2816  CB  LEU A 375      19.131  24.154  84.041  1.00  0.91           C  
ATOM   2817  O   LEU A 375      18.097  22.133  82.542  1.00  0.87           O  
ATOM   2818  CG  LEU A 375      19.580  25.180  85.083  1.00  0.91           C  
ATOM   2819  CD1 LEU A 375      18.972  26.545  84.778  1.00  0.87           C  
ATOM   2820  CD2 LEU A 375      19.199  24.721  86.486  1.00  0.87           C  
ATOM   2821  N   ASP A 376      19.771  20.708  82.850  1.00  0.91           N  
ATOM   2822  CA  ASP A 376      19.471  19.690  81.849  1.00  0.91           C  
ATOM   2823  C   ASP A 376      18.081  19.096  82.068  1.00  0.88           C  
ATOM   2824  CB  ASP A 376      20.526  18.582  81.877  1.00  0.87           C  
ATOM   2825  O   ASP A 376      17.405  18.716  81.111  1.00  0.85           O  
ATOM   2826  CG  ASP A 376      20.695  17.958  83.251  1.00  0.78           C  
ATOM   2827  OD1 ASP A 376      20.630  18.688  84.264  1.00  0.75           O  
ATOM   2828  OD2 ASP A 376      20.898  16.727  83.322  1.00  0.79           O  
ATOM   2829  N   TRP A 377      17.734  19.146  83.282  1.00  0.89           N  
ATOM   2830  CA  TRP A 377      16.440  18.592  83.666  1.00  0.89           C  
ATOM   2831  C   TRP A 377      15.299  19.426  83.093  1.00  0.87           C  
ATOM   2832  CB  TRP A 377      16.318  18.517  85.191  1.00  0.86           C  
ATOM   2833  O   TRP A 377      14.147  18.984  83.075  1.00  0.82           O  
ATOM   2834  CG  TRP A 377      16.498  19.836  85.881  1.00  0.79           C  
ATOM   2835  CD1 TRP A 377      17.667  20.366  86.352  1.00  0.74           C  
ATOM   2836  CD2 TRP A 377      15.475  20.788  86.184  1.00  0.76           C  
ATOM   2837  CE2 TRP A 377      16.096  21.875  86.838  1.00  0.76           C  
ATOM   2838  CE3 TRP A 377      14.091  20.829  85.964  1.00  0.75           C  
ATOM   2839  NE1 TRP A 377      17.432  21.593  86.928  1.00  0.79           N  
ATOM   2840  CH2 TRP A 377      14.027  23.006  87.048  1.00  0.77           C  
ATOM   2841  CZ2 TRP A 377      15.379  22.992  87.275  1.00  0.78           C  
ATOM   2842  CZ3 TRP A 377      13.380  21.941  86.400  1.00  0.77           C  
ATOM   2843  N   MET A 378      15.551  20.640  82.462  1.00  0.88           N  
ATOM   2844  CA  MET A 378      14.591  21.503  81.780  1.00  0.89           C  
ATOM   2845  C   MET A 378      14.683  21.333  80.268  1.00  0.88           C  
ATOM   2846  CB  MET A 378      14.822  22.968  82.157  1.00  0.86           C  
ATOM   2847  O   MET A 378      13.869  21.885  79.526  1.00  0.85           O  
ATOM   2848  CG  MET A 378      14.666  23.251  83.642  1.00  0.81           C  
ATOM   2849  SD  MET A 378      14.731  25.044  84.026  1.00  0.79           S  
ATOM   2850  CE  MET A 378      14.575  24.990  85.833  1.00  0.75           C  
ATOM   2851  N   VAL A 379      15.639  20.584  79.756  1.00  0.88           N  
ATOM   2852  CA  VAL A 379      15.880  20.392  78.330  1.00  0.87           C  
ATOM   2853  C   VAL A 379      15.230  19.091  77.866  1.00  0.85           C  
ATOM   2854  CB  VAL A 379      17.391  20.378  78.007  1.00  0.87           C  
ATOM   2855  O   VAL A 379      15.334  18.063  78.538  1.00  0.82           O  
ATOM   2856  CG1 VAL A 379      17.621  20.226  76.505  1.00  0.90           C  
ATOM   2857  CG2 VAL A 379      18.060  21.649  78.527  1.00  0.90           C  
ATOM   2858  N   ASN A 380      14.571  19.151  76.738  1.00  0.83           N  
ATOM   2859  CA  ASN A 380      14.132  17.987  75.976  1.00  0.83           C  
ATOM   2860  C   ASN A 380      15.184  17.554  74.958  1.00  0.83           C  
ATOM   2861  CB  ASN A 380      12.802  18.273  75.275  1.00  0.80           C  
ATOM   2862  O   ASN A 380      15.746  18.389  74.247  1.00  0.81           O  
ATOM   2863  CG  ASN A 380      11.671  18.526  76.252  1.00  0.74           C  
ATOM   2864  ND2 ASN A 380      10.829  19.506  75.943  1.00  0.71           N  
ATOM   2865  OD1 ASN A 380      11.555  17.848  77.276  1.00  0.73           O  
ATOM   2866  N   TYR A 381      15.349  16.260  74.888  1.00  0.83           N  
ATOM   2867  CA  TYR A 381      16.231  15.622  73.917  1.00  0.84           C  
ATOM   2868  C   TYR A 381      15.435  14.771  72.934  1.00  0.80           C  
ATOM   2869  CB  TYR A 381      17.277  14.757  74.628  1.00  0.82           C  
ATOM   2870  O   TYR A 381      14.509  14.058  73.328  1.00  0.77           O  
ATOM   2871  CG  TYR A 381      18.152  15.529  75.585  1.00  0.85           C  
ATOM   2872  CD1 TYR A 381      19.359  16.083  75.164  1.00  0.86           C  
ATOM   2873  CD2 TYR A 381      17.775  15.704  76.913  1.00  0.87           C  
ATOM   2874  CE1 TYR A 381      20.170  16.793  76.044  1.00  0.88           C  
ATOM   2875  CE2 TYR A 381      18.578  16.412  77.801  1.00  0.88           C  
ATOM   2876  OH  TYR A 381      20.570  17.654  78.233  1.00  0.83           O  
ATOM   2877  CZ  TYR A 381      19.772  16.952  77.358  1.00  0.87           C  
ATOM   2878  N   LEU A 382      15.874  14.805  71.662  1.00  0.82           N  
ATOM   2879  CA  LEU A 382      15.461  13.937  70.564  1.00  0.83           C  
ATOM   2880  C   LEU A 382      16.672  13.329  69.866  1.00  0.82           C  
ATOM   2881  CB  LEU A 382      14.613  14.715  69.555  1.00  0.80           C  
ATOM   2882  O   LEU A 382      17.590  14.050  69.466  1.00  0.80           O  
ATOM   2883  CG  LEU A 382      13.996  13.901  68.417  1.00  0.76           C  
ATOM   2884  CD1 LEU A 382      13.010  12.877  68.971  1.00  0.75           C  
ATOM   2885  CD2 LEU A 382      13.311  14.820  67.411  1.00  0.75           C  
ATOM   2886  N   ASP A 383      16.762  11.920  69.961  1.00  0.76           N  
ATOM   2887  CA  ASP A 383      17.844  11.098  69.429  1.00  0.80           C  
ATOM   2888  C   ASP A 383      19.192  11.526  70.003  1.00  0.82           C  
ATOM   2889  CB  ASP A 383      17.875  11.174  67.901  1.00  0.75           C  
ATOM   2890  O   ASP A 383      20.224  11.402  69.339  1.00  0.82           O  
ATOM   2891  CG  ASP A 383      16.609  10.638  67.255  1.00  0.70           C  
ATOM   2892  OD1 ASP A 383      16.038   9.648  67.761  1.00  0.73           O  
ATOM   2893  OD2 ASP A 383      16.181  11.208  66.229  1.00  0.80           O  
ATOM   2894  N   GLY A 384      19.268  12.048  71.190  1.00  0.81           N  
ATOM   2895  CA  GLY A 384      20.469  12.425  71.919  1.00  0.84           C  
ATOM   2896  C   GLY A 384      20.888  13.863  71.675  1.00  0.83           C  
ATOM   2897  O   GLY A 384      21.846  14.347  72.280  1.00  0.83           O  
ATOM   2898  N   GLU A 385      19.977  14.574  70.915  1.00  0.88           N  
ATOM   2899  CA  GLU A 385      20.246  15.982  70.637  1.00  0.90           C  
ATOM   2900  C   GLU A 385      19.254  16.887  71.360  1.00  0.89           C  
ATOM   2901  CB  GLU A 385      20.202  16.250  69.130  1.00  0.87           C  
ATOM   2902  O   GLU A 385      18.110  16.496  71.602  1.00  0.88           O  
ATOM   2903  CG  GLU A 385      21.254  15.487  68.338  1.00  0.80           C  
ATOM   2904  CD  GLU A 385      21.363  15.942  66.892  1.00  0.77           C  
ATOM   2905  OE1 GLU A 385      20.449  16.647  66.407  1.00  0.83           O  
ATOM   2906  OE2 GLU A 385      22.369  15.590  66.237  1.00  0.83           O  
ATOM   2907  N   VAL A 386      19.673  18.054  71.772  1.00  0.88           N  
ATOM   2908  CA  VAL A 386      18.837  19.081  72.384  1.00  0.89           C  
ATOM   2909  C   VAL A 386      17.739  19.503  71.409  1.00  0.86           C  
ATOM   2910  CB  VAL A 386      19.670  20.310  72.812  1.00  0.87           C  
ATOM   2911  O   VAL A 386      18.027  20.009  70.322  1.00  0.82           O  
ATOM   2912  CG1 VAL A 386      18.767  21.402  73.383  1.00  0.84           C  
ATOM   2913  CG2 VAL A 386      20.733  19.904  73.831  1.00  0.82           C  
ATOM   2914  N   ASP A 387      16.462  19.301  71.775  1.00  0.86           N  
ATOM   2915  CA  ASP A 387      15.320  19.536  70.896  1.00  0.85           C  
ATOM   2916  C   ASP A 387      14.485  20.717  71.384  1.00  0.82           C  
ATOM   2917  CB  ASP A 387      14.450  18.280  70.800  1.00  0.83           C  
ATOM   2918  O   ASP A 387      13.848  21.406  70.584  1.00  0.78           O  
ATOM   2919  CG  ASP A 387      13.296  18.432  69.826  1.00  0.79           C  
ATOM   2920  OD1 ASP A 387      13.539  18.546  68.605  1.00  0.77           O  
ATOM   2921  OD2 ASP A 387      12.132  18.441  70.283  1.00  0.79           O  
ATOM   2922  N   GLY A 388      14.523  20.939  72.690  1.00  0.86           N  
ATOM   2923  CA  GLY A 388      13.687  22.013  73.202  1.00  0.86           C  
ATOM   2924  C   GLY A 388      13.814  22.205  74.701  1.00  0.87           C  
ATOM   2925  O   GLY A 388      14.531  21.458  75.370  1.00  0.86           O  
ATOM   2926  N   LEU A 389      13.063  23.162  75.216  1.00  0.88           N  
ATOM   2927  CA  LEU A 389      13.072  23.541  76.625  1.00  0.88           C  
ATOM   2928  C   LEU A 389      11.685  23.381  77.239  1.00  0.87           C  
ATOM   2929  CB  LEU A 389      13.553  24.985  76.788  1.00  0.85           C  
ATOM   2930  O   LEU A 389      10.688  23.802  76.649  1.00  0.83           O  
ATOM   2931  CG  LEU A 389      13.924  25.419  78.207  1.00  0.78           C  
ATOM   2932  CD1 LEU A 389      15.216  24.740  78.648  1.00  0.72           C  
ATOM   2933  CD2 LEU A 389      14.058  26.936  78.285  1.00  0.72           C  
ATOM   2934  N   ARG A 390      11.613  22.886  78.437  1.00  0.84           N  
ATOM   2935  CA  ARG A 390      10.416  22.781  79.266  1.00  0.83           C  
ATOM   2936  C   ARG A 390      10.187  24.060  80.063  1.00  0.84           C  
ATOM   2937  CB  ARG A 390      10.522  21.585  80.214  1.00  0.82           C  
ATOM   2938  O   ARG A 390      10.569  24.147  81.231  1.00  0.82           O  
ATOM   2939  CG  ARG A 390      10.400  20.236  79.522  1.00  0.79           C  
ATOM   2940  CD  ARG A 390      10.241  19.101  80.523  1.00  0.78           C  
ATOM   2941  NE  ARG A 390       9.010  19.233  81.298  1.00  0.73           N  
ATOM   2942  NH1 ARG A 390       9.502  17.517  82.763  1.00  0.69           N  
ATOM   2943  NH2 ARG A 390       7.542  18.685  82.976  1.00  0.66           N  
ATOM   2944  CZ  ARG A 390       8.687  18.478  82.344  1.00  0.73           C  
ATOM   2945  N   TYR A 391       9.509  25.086  79.338  1.00  0.84           N  
ATOM   2946  CA  TYR A 391       9.290  26.418  79.890  1.00  0.84           C  
ATOM   2947  C   TYR A 391       8.393  26.358  81.121  1.00  0.83           C  
ATOM   2948  CB  TYR A 391       8.670  27.342  78.837  1.00  0.83           C  
ATOM   2949  O   TYR A 391       8.443  27.245  81.976  1.00  0.82           O  
ATOM   2950  CG  TYR A 391       9.676  27.925  77.874  1.00  0.84           C  
ATOM   2951  CD1 TYR A 391      10.386  29.080  78.193  1.00  0.83           C  
ATOM   2952  CD2 TYR A 391       9.917  27.324  76.644  1.00  0.84           C  
ATOM   2953  CE1 TYR A 391      11.312  29.623  77.309  1.00  0.85           C  
ATOM   2954  CE2 TYR A 391      10.840  27.858  75.751  1.00  0.84           C  
ATOM   2955  OH  TYR A 391      12.448  29.538  75.212  1.00  0.79           O  
ATOM   2956  CZ  TYR A 391      11.532  29.005  76.092  1.00  0.83           C  
ATOM   2957  N   ASP A 392       7.554  25.312  81.258  1.00  0.79           N  
ATOM   2958  CA  ASP A 392       6.713  25.108  82.434  1.00  0.79           C  
ATOM   2959  C   ASP A 392       7.562  24.902  83.687  1.00  0.80           C  
ATOM   2960  CB  ASP A 392       5.782  23.912  82.228  1.00  0.77           C  
ATOM   2961  O   ASP A 392       7.192  25.351  84.774  1.00  0.79           O  
ATOM   2962  CG  ASP A 392       6.527  22.627  81.911  1.00  0.74           C  
ATOM   2963  OD1 ASP A 392       7.369  22.622  80.988  1.00  0.73           O  
ATOM   2964  OD2 ASP A 392       6.268  21.610  82.590  1.00  0.72           O  
ATOM   2965  N   LEU A 393       8.763  24.395  83.513  1.00  0.83           N  
ATOM   2966  CA  LEU A 393       9.596  24.089  84.670  1.00  0.85           C  
ATOM   2967  C   LEU A 393      10.450  25.292  85.059  1.00  0.86           C  
ATOM   2968  CB  LEU A 393      10.495  22.884  84.380  1.00  0.82           C  
ATOM   2969  O   LEU A 393      10.833  25.435  86.222  1.00  0.86           O  
ATOM   2970  CG  LEU A 393       9.783  21.553  84.128  1.00  0.79           C  
ATOM   2971  CD1 LEU A 393      10.803  20.435  83.937  1.00  0.75           C  
ATOM   2972  CD2 LEU A 393       8.835  21.228  85.277  1.00  0.77           C  
ATOM   2973  N   LEU A 394      10.681  26.146  84.139  1.00  0.84           N  
ATOM   2974  CA  LEU A 394      11.448  27.356  84.414  1.00  0.86           C  
ATOM   2975  C   LEU A 394      10.729  28.235  85.433  1.00  0.86           C  
ATOM   2976  CB  LEU A 394      11.689  28.143  83.123  1.00  0.82           C  
ATOM   2977  O   LEU A 394      11.352  28.748  86.365  1.00  0.85           O  
ATOM   2978  CG  LEU A 394      12.531  29.414  83.251  1.00  0.75           C  
ATOM   2979  CD1 LEU A 394      13.945  29.069  83.708  1.00  0.70           C  
ATOM   2980  CD2 LEU A 394      12.561  30.171  81.928  1.00  0.71           C  
ATOM   2981  N   GLY A 395       9.345  28.348  85.281  1.00  0.85           N  
ATOM   2982  CA  GLY A 395       8.553  29.057  86.274  1.00  0.85           C  
ATOM   2983  C   GLY A 395       8.646  28.445  87.659  1.00  0.86           C  
ATOM   2984  O   GLY A 395       8.686  29.164  88.660  1.00  0.85           O  
ATOM   2985  N   VAL A 396       8.842  27.166  87.769  1.00  0.84           N  
ATOM   2986  CA  VAL A 396       8.995  26.462  89.038  1.00  0.86           C  
ATOM   2987  C   VAL A 396      10.371  26.759  89.631  1.00  0.87           C  
ATOM   2988  CB  VAL A 396       8.806  24.938  88.869  1.00  0.84           C  
ATOM   2989  O   VAL A 396      10.495  27.008  90.833  1.00  0.87           O  
ATOM   2990  CG1 VAL A 396       9.029  24.216  90.196  1.00  0.80           C  
ATOM   2991  CG2 VAL A 396       7.415  24.632  88.317  1.00  0.77           C  
ATOM   2992  N   ALA A 397      11.292  26.804  88.822  1.00  0.87           N  
ATOM   2993  CA  ALA A 397      12.668  27.014  89.264  1.00  0.88           C  
ATOM   2994  C   ALA A 397      12.875  28.444  89.755  1.00  0.89           C  
ATOM   2995  CB  ALA A 397      13.645  26.696  88.134  1.00  0.85           C  
ATOM   2996  O   ALA A 397      13.667  28.685  90.668  1.00  0.88           O  
ATOM   2997  N   LEU A 398      12.073  29.385  89.257  1.00  0.86           N  
ATOM   2998  CA  LEU A 398      12.156  30.789  89.644  1.00  0.88           C  
ATOM   2999  C   LEU A 398      11.529  31.012  91.017  1.00  0.88           C  
ATOM   3000  CB  LEU A 398      11.463  31.674  88.604  1.00  0.85           C  
ATOM   3001  O   LEU A 398      11.936  31.916  91.750  1.00  0.88           O  
ATOM   3002  CG  LEU A 398      12.217  31.895  87.292  1.00  0.80           C  
ATOM   3003  CD1 LEU A 398      11.298  32.530  86.253  1.00  0.77           C  
ATOM   3004  CD2 LEU A 398      13.450  32.763  87.523  1.00  0.78           C  
ATOM   3005  N   VAL A 399      10.603  30.191  91.535  1.00  0.87           N  
ATOM   3006  CA  VAL A 399       9.845  30.444  92.756  1.00  0.90           C  
ATOM   3007  C   VAL A 399      10.789  30.468  93.955  1.00  0.89           C  
ATOM   3008  CB  VAL A 399       8.740  29.384  92.968  1.00  0.87           C  
ATOM   3009  O   VAL A 399      10.807  31.435  94.720  1.00  0.88           O  
ATOM   3010  CG1 VAL A 399       8.165  29.479  94.380  1.00  0.86           C  
ATOM   3011  CG2 VAL A 399       7.636  29.549  91.926  1.00  0.83           C  
ATOM   3012  N   PRO A 400      11.634  29.365  94.146  1.00  0.88           N  
ATOM   3013  CA  PRO A 400      12.532  29.429  95.302  1.00  0.90           C  
ATOM   3014  C   PRO A 400      13.550  30.562  95.196  1.00  0.90           C  
ATOM   3015  CB  PRO A 400      13.228  28.066  95.283  1.00  0.87           C  
ATOM   3016  O   PRO A 400      13.982  31.106  96.215  1.00  0.89           O  
ATOM   3017  CG  PRO A 400      13.106  27.594  93.871  1.00  0.85           C  
ATOM   3018  CD  PRO A 400      11.819  28.119  93.302  1.00  0.85           C  
ATOM   3019  N   VAL A 401      13.905  30.991  94.030  1.00  0.89           N  
ATOM   3020  CA  VAL A 401      14.827  32.104  93.828  1.00  0.90           C  
ATOM   3021  C   VAL A 401      14.166  33.409  94.267  1.00  0.90           C  
ATOM   3022  CB  VAL A 401      15.279  32.206  92.354  1.00  0.88           C  
ATOM   3023  O   VAL A 401      14.701  34.129  95.114  1.00  0.89           O  
ATOM   3024  CG1 VAL A 401      16.214  33.398  92.158  1.00  0.87           C  
ATOM   3025  CG2 VAL A 401      15.960  30.911  91.916  1.00  0.87           C  
ATOM   3026  N   VAL A 402      12.921  33.746  93.828  1.00  0.88           N  
ATOM   3027  CA  VAL A 402      12.154  34.934  94.189  1.00  0.90           C  
ATOM   3028  C   VAL A 402      11.870  34.931  95.689  1.00  0.90           C  
ATOM   3029  CB  VAL A 402      10.830  35.017  93.397  1.00  0.87           C  
ATOM   3030  O   VAL A 402      12.013  35.958  96.357  1.00  0.89           O  
ATOM   3031  CG1 VAL A 402       9.955  36.153  93.923  1.00  0.82           C  
ATOM   3032  CG2 VAL A 402      11.111  35.202  91.907  1.00  0.80           C  
ATOM   3033  N   GLN A 403      11.483  33.765  96.288  1.00  0.88           N  
ATOM   3034  CA  GLN A 403      11.199  33.658  97.715  1.00  0.91           C  
ATOM   3035  C   GLN A 403      12.426  34.016  98.549  1.00  0.88           C  
ATOM   3036  CB  GLN A 403      10.721  32.248  98.064  1.00  0.89           C  
ATOM   3037  O   GLN A 403      12.307  34.658  99.594  1.00  0.87           O  
ATOM   3038  CG  GLN A 403       9.284  31.965  97.647  1.00  0.88           C  
ATOM   3039  CD  GLN A 403       8.868  30.530  97.911  1.00  0.85           C  
ATOM   3040  NE2 GLN A 403       7.563  30.281  97.911  1.00  0.91           N  
ATOM   3041  OE1 GLN A 403       9.713  29.652  98.112  1.00  0.89           O  
ATOM   3042  N   ARG A 404      13.533  33.679  98.199  1.00  0.92           N  
ATOM   3043  CA  ARG A 404      14.751  34.006  98.932  1.00  0.92           C  
ATOM   3044  C   ARG A 404      15.111  35.479  98.767  1.00  0.92           C  
ATOM   3045  CB  ARG A 404      15.913  33.127  98.465  1.00  0.88           C  
ATOM   3046  O   ARG A 404      15.444  36.155  99.742  1.00  0.90           O  
ATOM   3047  CG  ARG A 404      15.939  31.748  99.106  1.00  0.73           C  
ATOM   3048  CD  ARG A 404      17.238  31.013  98.809  1.00  0.70           C  
ATOM   3049  NE  ARG A 404      17.401  30.760  97.380  1.00  0.68           N  
ATOM   3050  NH1 ARG A 404      17.772  28.492  97.613  1.00  0.58           N  
ATOM   3051  NH2 ARG A 404      17.780  29.452  95.531  1.00  0.51           N  
ATOM   3052  CZ  ARG A 404      17.651  29.569  96.845  1.00  0.65           C  
ATOM   3053  N   GLN A 405      14.937  35.936  97.459  1.00  0.88           N  
ATOM   3054  CA  GLN A 405      15.159  37.355  97.198  1.00  0.90           C  
ATOM   3055  C   GLN A 405      14.186  38.220  97.993  1.00  0.89           C  
ATOM   3056  CB  GLN A 405      15.025  37.652  95.703  1.00  0.87           C  
ATOM   3057  O   GLN A 405      14.589  39.206  98.614  1.00  0.89           O  
ATOM   3058  CG  GLN A 405      16.186  37.131  94.866  1.00  0.84           C  
ATOM   3059  CD  GLN A 405      16.016  37.416  93.386  1.00  0.81           C  
ATOM   3060  NE2 GLN A 405      17.112  37.343  92.638  1.00  0.86           N  
ATOM   3061  OE1 GLN A 405      14.908  37.699  92.918  1.00  0.85           O  
ATOM   3062  N   ASP A 406      12.887  37.858  98.159  1.00  0.91           N  
ATOM   3063  CA  ASP A 406      11.891  38.541  98.980  1.00  0.94           C  
ATOM   3064  C   ASP A 406      12.300  38.543 100.451  1.00  0.92           C  
ATOM   3065  CB  ASP A 406      10.519  37.884  98.816  1.00  0.91           C  
ATOM   3066  O   ASP A 406      12.255  39.583 101.111  1.00  0.91           O  
ATOM   3067  CG  ASP A 406       9.475  38.448  99.764  1.00  0.85           C  
ATOM   3068  OD1 ASP A 406       9.074  39.621  99.602  1.00  0.83           O  
ATOM   3069  OD2 ASP A 406       9.052  37.714 100.683  1.00  0.89           O  
ATOM   3070  N   LYS A 407      12.785  37.384 100.948  1.00  0.90           N  
ATOM   3071  CA  LYS A 407      13.293  37.296 102.315  1.00  0.92           C  
ATOM   3072  C   LYS A 407      14.502  38.207 102.511  1.00  0.91           C  
ATOM   3073  CB  LYS A 407      13.663  35.853 102.659  1.00  0.89           C  
ATOM   3074  O   LYS A 407      14.645  38.839 103.560  1.00  0.90           O  
ATOM   3075  CG  LYS A 407      12.464  34.953 102.921  1.00  0.82           C  
ATOM   3076  CD  LYS A 407      12.886  33.501 103.106  1.00  0.79           C  
ATOM   3077  CE  LYS A 407      11.680  32.583 103.260  1.00  0.81           C  
ATOM   3078  NZ  LYS A 407      12.086  31.150 103.375  1.00  0.78           N  
ATOM   3079  N   GLN A 408      15.349  38.295 101.491  1.00  0.90           N  
ATOM   3080  CA  GLN A 408      16.523  39.160 101.558  1.00  0.92           C  
ATOM   3081  C   GLN A 408      16.124  40.632 101.526  1.00  0.91           C  
ATOM   3082  CB  GLN A 408      17.484  38.851 100.410  1.00  0.89           C  
ATOM   3083  O   GLN A 408      16.629  41.435 102.313  1.00  0.90           O  
ATOM   3084  CG  GLN A 408      18.265  37.557 100.593  1.00  0.81           C  
ATOM   3085  CD  GLN A 408      19.121  37.212  99.388  1.00  0.76           C  
ATOM   3086  NE2 GLN A 408      20.192  36.460  99.618  1.00  0.79           N  
ATOM   3087  OE1 GLN A 408      18.822  37.618  98.261  1.00  0.80           O  
ATOM   3088  N   ILE A 409      15.093  41.022 100.723  1.00  0.89           N  
ATOM   3089  CA  ILE A 409      14.561  42.377 100.636  1.00  0.92           C  
ATOM   3090  C   ILE A 409      13.948  42.778 101.976  1.00  0.91           C  
ATOM   3091  CB  ILE A 409      13.512  42.502  99.509  1.00  0.88           C  
ATOM   3092  O   ILE A 409      14.369  43.761 102.590  1.00  0.90           O  
ATOM   3093  CG1 ILE A 409      14.196  42.466  98.137  1.00  0.81           C  
ATOM   3094  CG2 ILE A 409      12.689  43.783  99.676  1.00  0.78           C  
ATOM   3095  CD1 ILE A 409      13.245  42.198  96.978  1.00  0.76           C  
ATOM   3096  N   LYS A 410      13.000  42.021 102.552  1.00  0.90           N  
ATOM   3097  CA  LYS A 410      12.347  42.296 103.828  1.00  0.93           C  
ATOM   3098  C   LYS A 410      13.370  42.417 104.954  1.00  0.91           C  
ATOM   3099  CB  LYS A 410      11.331  41.201 104.159  1.00  0.91           C  
ATOM   3100  O   LYS A 410      13.223  43.257 105.845  1.00  0.91           O  
ATOM   3101  CG  LYS A 410      10.032  41.304 103.374  1.00  0.89           C  
ATOM   3102  CD  LYS A 410       9.179  40.053 103.537  1.00  0.84           C  
ATOM   3103  CE  LYS A 410       7.833  40.198 102.841  1.00  0.89           C  
ATOM   3104  NZ  LYS A 410       7.151  38.880 102.673  1.00  0.90           N  
ATOM   3105  N   ALA A 411      14.397  41.450 104.887  1.00  0.91           N  
ATOM   3106  CA  ALA A 411      15.449  41.545 105.895  1.00  0.93           C  
ATOM   3107  C   ALA A 411      16.246  42.838 105.736  1.00  0.91           C  
ATOM   3108  CB  ALA A 411      16.379  40.337 105.810  1.00  0.90           C  
ATOM   3109  O   ALA A 411      16.704  43.417 106.724  1.00  0.91           O  
ATOM   3110  N   LEU A 412      16.386  43.344 104.464  1.00  0.86           N  
ATOM   3111  CA  LEU A 412      17.070  44.601 104.181  1.00  0.91           C  
ATOM   3112  C   LEU A 412      16.196  45.792 104.558  1.00  0.87           C  
ATOM   3113  CB  LEU A 412      17.453  44.682 102.701  1.00  0.87           C  
ATOM   3114  O   LEU A 412      16.678  46.756 105.159  1.00  0.87           O  
ATOM   3115  CG  LEU A 412      18.638  43.822 102.259  1.00  0.81           C  
ATOM   3116  CD1 LEU A 412      18.743  43.805 100.738  1.00  0.76           C  
ATOM   3117  CD2 LEU A 412      19.932  44.333 102.884  1.00  0.78           C  
ATOM   3118  N   GLU A 413      14.846  45.777 104.304  1.00  0.91           N  
ATOM   3119  CA  GLU A 413      13.884  46.805 104.691  1.00  0.94           C  
ATOM   3120  C   GLU A 413      13.841  46.978 106.206  1.00  0.92           C  
ATOM   3121  CB  GLU A 413      12.489  46.464 104.160  1.00  0.91           C  
ATOM   3122  O   GLU A 413      14.045  48.081 106.717  1.00  0.93           O  
ATOM   3123  CG  GLU A 413      12.348  46.625 102.653  1.00  0.84           C  
ATOM   3124  CD  GLU A 413      11.026  46.102 102.115  1.00  0.74           C  
ATOM   3125  OE1 GLU A 413      10.408  45.229 102.767  1.00  0.87           O  
ATOM   3126  OE2 GLU A 413      10.605  46.568 101.033  1.00  0.86           O  
ATOM   3127  N   ALA A 414      13.562  45.944 106.966  1.00  0.90           N  
ATOM   3128  CA  ALA A 414      13.538  45.981 108.426  1.00  0.93           C  
ATOM   3129  C   ALA A 414      14.841  46.549 108.982  1.00  0.90           C  
ATOM   3130  CB  ALA A 414      13.286  44.585 108.990  1.00  0.90           C  
ATOM   3131  O   ALA A 414      14.841  47.223 110.015  1.00  0.91           O  
ATOM   3132  N   ARG A 415      15.958  46.097 108.381  1.00  0.91           N  
ATOM   3133  CA  ARG A 415      17.237  46.668 108.788  1.00  0.93           C  
ATOM   3134  C   ARG A 415      17.295  48.160 108.476  1.00  0.91           C  
ATOM   3135  CB  ARG A 415      18.395  45.943 108.098  1.00  0.89           C  
ATOM   3136  O   ARG A 415      17.883  48.935 109.232  1.00  0.91           O  
ATOM   3137  CG  ARG A 415      18.732  44.594 108.715  1.00  0.75           C  
ATOM   3138  CD  ARG A 415      19.782  43.850 107.903  1.00  0.69           C  
ATOM   3139  NE  ARG A 415      21.076  44.524 107.948  1.00  0.73           N  
ATOM   3140  NH1 ARG A 415      22.100  43.106 106.438  1.00  0.63           N  
ATOM   3141  NH2 ARG A 415      23.276  44.840 107.368  1.00  0.54           N  
ATOM   3142  CZ  ARG A 415      22.148  44.155 107.251  1.00  0.68           C  
ATOM   3143  N   LEU A 416      16.647  48.701 107.264  1.00  0.89           N  
ATOM   3144  CA  LEU A 416      16.595  50.110 106.888  1.00  0.92           C  
ATOM   3145  C   LEU A 416      15.702  50.895 107.844  1.00  0.89           C  
ATOM   3146  CB  LEU A 416      16.085  50.264 105.453  1.00  0.86           C  
ATOM   3147  O   LEU A 416      16.123  51.913 108.398  1.00  0.88           O  
ATOM   3148  CG  LEU A 416      16.047  51.687 104.896  1.00  0.72           C  
ATOM   3149  CD1 LEU A 416      17.456  52.264 104.817  1.00  0.66           C  
ATOM   3150  CD2 LEU A 416      15.378  51.708 103.526  1.00  0.67           C  
ATOM   3151  N   GLU A 417      14.465  50.434 108.238  1.00  0.88           N  
ATOM   3152  CA  GLU A 417      13.552  51.030 109.209  1.00  0.92           C  
ATOM   3153  C   GLU A 417      14.218  51.180 110.574  1.00  0.89           C  
ATOM   3154  CB  GLU A 417      12.278  50.190 109.334  1.00  0.87           C  
ATOM   3155  O   GLU A 417      14.111  52.230 111.210  1.00  0.90           O  
ATOM   3156  CG  GLU A 417      11.369  50.265 108.116  1.00  0.74           C  
ATOM   3157  CD  GLU A 417      10.169  49.336 108.204  1.00  0.66           C  
ATOM   3158  OE1 GLU A 417      10.070  48.564 109.185  1.00  0.80           O  
ATOM   3159  OE2 GLU A 417       9.322  49.379 107.285  1.00  0.75           O  
ATOM   3160  N   ALA A 418      14.829  50.009 111.046  1.00  0.89           N  
ATOM   3161  CA  ALA A 418      15.528  50.048 112.328  1.00  0.92           C  
ATOM   3162  C   ALA A 418      16.621  51.112 112.325  1.00  0.89           C  
ATOM   3163  CB  ALA A 418      16.122  48.679 112.652  1.00  0.89           C  
ATOM   3164  O   ALA A 418      16.859  51.770 113.341  1.00  0.90           O  
ATOM   3165  N   LEU A 419      17.320  51.273 111.070  1.00  0.90           N  
ATOM   3166  CA  LEU A 419      18.362  52.286 110.939  1.00  0.93           C  
ATOM   3167  C   LEU A 419      17.758  53.685 110.897  1.00  0.90           C  
ATOM   3168  CB  LEU A 419      19.194  52.038 109.678  1.00  0.89           C  
ATOM   3169  O   LEU A 419      18.265  54.605 111.543  1.00  0.89           O  
ATOM   3170  CG  LEU A 419      20.210  50.898 109.749  1.00  0.76           C  
ATOM   3171  CD1 LEU A 419      20.750  50.581 108.358  1.00  0.68           C  
ATOM   3172  CD2 LEU A 419      21.347  51.254 110.701  1.00  0.69           C  
ATOM   3173  N   GLU A 420      16.529  53.939 110.262  1.00  0.90           N  
ATOM   3174  CA  GLU A 420      15.817  55.212 110.205  1.00  0.94           C  
ATOM   3175  C   GLU A 420      15.278  55.606 111.577  1.00  0.91           C  
ATOM   3176  CB  GLU A 420      14.672  55.142 109.190  1.00  0.91           C  
ATOM   3177  O   GLU A 420      15.461  56.742 112.018  1.00  0.91           O  
ATOM   3178  CG  GLU A 420      15.135  55.137 107.741  1.00  0.85           C  
ATOM   3179  CD  GLU A 420      13.999  54.942 106.749  1.00  0.75           C  
ATOM   3180  OE1 GLU A 420      12.903  54.499 107.161  1.00  0.88           O  
ATOM   3181  OE2 GLU A 420      14.206  55.235 105.550  1.00  0.86           O  
ATOM   3182  N   ALA A 421      14.582  54.719 112.379  1.00  0.91           N  
ATOM   3183  CA  ALA A 421      14.099  54.957 113.737  1.00  0.94           C  
ATOM   3184  C   ALA A 421      15.242  55.363 114.663  1.00  0.90           C  
ATOM   3185  CB  ALA A 421      13.397  53.714 114.277  1.00  0.91           C  
ATOM   3186  O   ALA A 421      15.067  56.211 115.541  1.00  0.91           O  
ATOM   3187  N   HIS A 422      16.319  54.680 114.528  1.00  0.92           N  
ATOM   3188  CA  HIS A 422      17.483  55.000 115.346  1.00  0.94           C  
ATOM   3189  C   HIS A 422      18.014  56.394 115.029  1.00  0.90           C  
ATOM   3190  CB  HIS A 422      18.585  53.959 115.139  1.00  0.91           C  
ATOM   3191  O   HIS A 422      18.538  57.079 115.911  1.00  0.90           O  
ATOM   3192  CG  HIS A 422      19.773  54.159 116.025  1.00  0.80           C  
ATOM   3193  CD2 HIS A 422      21.053  54.492 115.735  1.00  0.73           C  
ATOM   3194  ND1 HIS A 422      19.714  54.013 117.394  1.00  0.77           N  
ATOM   3195  CE1 HIS A 422      20.909  54.248 117.909  1.00  0.73           C  
ATOM   3196  NE2 HIS A 422      21.740  54.541 116.923  1.00  0.75           N  
ATOM   3197  N   LEU A 423      17.775  56.919 113.575  1.00  0.91           N  
ATOM   3198  CA  LEU A 423      18.324  58.198 113.138  1.00  0.94           C  
ATOM   3199  C   LEU A 423      17.363  59.339 113.453  1.00  0.91           C  
ATOM   3200  CB  LEU A 423      18.625  58.168 111.637  1.00  0.91           C  
ATOM   3201  O   LEU A 423      17.774  60.499 113.536  1.00  0.89           O  
ATOM   3202  CG  LEU A 423      19.885  57.412 111.213  1.00  0.84           C  
ATOM   3203  CD1 LEU A 423      19.942  57.286 109.695  1.00  0.77           C  
ATOM   3204  CD2 LEU A 423      21.132  58.111 111.744  1.00  0.79           C  
ATOM   3205  N   ALA A 424      15.862  59.078 113.720  1.00  0.93           N  
ATOM   3206  CA  ALA A 424      14.802  60.045 113.991  1.00  0.95           C  
ATOM   3207  C   ALA A 424      14.681  60.322 115.487  1.00  0.90           C  
ATOM   3208  CB  ALA A 424      13.470  59.544 113.436  1.00  0.92           C  
ATOM   3209  O   ALA A 424      14.048  61.299 115.894  1.00  0.88           O  
ATOM   3210  N   GLY A 425      14.889  59.166 116.251  1.00  0.91           N  
ATOM   3211  CA  GLY A 425      14.925  59.287 117.700  1.00  0.91           C  
ATOM   3212  C   GLY A 425      16.223  59.879 118.217  1.00  0.89           C  
ATOM   3213  O   GLY A 425      16.221  60.641 119.186  1.00  0.85           O  
TER    3214      GLY A 425
END
