# Supplementary material for: DepoScope: Accurate phage depolymerase annotation and domain delineation using large language models
Source: PLoS Comput Biol. 2024 Aug 5;20(8):e1011831. doi: 10.1371/journal.pcbi.1011831 (PMC11326577; doi:10.1371/journal.pcbi.1011831)
Supplement: S1 Data — (ZIP) [file pcbi.1011831.s003.zip › FN_FP_deposcope_032024/False_negatives/KC700556.1__YP_008050881.pdb]

PARENT N/A
ATOM      1  N   MET A   1      22.955 -11.681 -66.332  1.00  0.51           N  
ATOM      2  CA  MET A   1      21.643 -12.255 -66.618  1.00  0.62           C  
ATOM      3  C   MET A   1      21.368 -12.262 -68.117  1.00  0.54           C  
ATOM      4  CB  MET A   1      20.546 -11.479 -65.888  1.00  0.46           C  
ATOM      5  O   MET A   1      21.482 -11.229 -68.779  1.00  0.50           O  
ATOM      6  CG  MET A   1      20.498 -11.746 -64.392  1.00  0.45           C  
ATOM      7  SD  MET A   1      19.188 -10.777 -63.547  1.00  0.49           S  
ATOM      8  CE  MET A   1      19.777 -10.870 -61.833  1.00  0.39           C  
ATOM      9  N   THR A   2      21.254 -13.384 -68.916  1.00  0.76           N  
ATOM     10  CA  THR A   2      20.861 -13.379 -70.320  1.00  0.78           C  
ATOM     11  C   THR A   2      19.401 -12.961 -70.471  1.00  0.77           C  
ATOM     12  CB  THR A   2      21.070 -14.762 -70.964  1.00  0.70           C  
ATOM     13  O   THR A   2      18.518 -13.523 -69.820  1.00  0.72           O  
ATOM     14  CG2 THR A   2      21.727 -14.637 -72.335  1.00  0.57           C  
ATOM     15  OG1 THR A   2      21.909 -15.556 -70.115  1.00  0.66           O  
ATOM     16  N   GLN A   3      19.071 -11.616 -70.672  1.00  0.81           N  
ATOM     17  CA  GLN A   3      17.751 -11.208 -71.140  1.00  0.83           C  
ATOM     18  C   GLN A   3      17.324 -12.020 -72.359  1.00  0.79           C  
ATOM     19  CB  GLN A   3      17.735  -9.715 -71.471  1.00  0.77           C  
ATOM     20  O   GLN A   3      18.083 -12.151 -73.321  1.00  0.75           O  
ATOM     21  CG  GLN A   3      17.895  -8.814 -70.254  1.00  0.69           C  
ATOM     22  CD  GLN A   3      17.950  -7.342 -70.618  1.00  0.67           C  
ATOM     23  NE2 GLN A   3      17.568  -6.484 -69.678  1.00  0.58           N  
ATOM     24  OE1 GLN A   3      18.335  -6.978 -71.734  1.00  0.74           O  
ATOM     25  N   SER A   4      16.266 -12.820 -72.199  1.00  0.79           N  
ATOM     26  CA  SER A   4      15.597 -13.509 -73.297  1.00  0.81           C  
ATOM     27  C   SER A   4      14.169 -13.005 -73.478  1.00  0.79           C  
ATOM     28  CB  SER A   4      15.586 -15.019 -73.056  1.00  0.77           C  
ATOM     29  O   SER A   4      13.473 -12.732 -72.498  1.00  0.77           O  
ATOM     30  OG  SER A   4      14.841 -15.338 -71.894  1.00  0.68           O  
ATOM     31  N   SER A   5      13.753 -12.631 -74.736  1.00  0.76           N  
ATOM     32  CA  SER A   5      12.407 -12.259 -75.161  1.00  0.79           C  
ATOM     33  C   SER A   5      11.908 -13.171 -76.277  1.00  0.76           C  
ATOM     34  CB  SER A   5      12.375 -10.803 -75.628  1.00  0.74           C  
ATOM     35  O   SER A   5      12.642 -13.460 -77.224  1.00  0.74           O  
ATOM     36  OG  SER A   5      13.649 -10.199 -75.480  1.00  0.65           O  
ATOM     37  N   TYR A   6      10.781 -13.836 -76.212  1.00  0.79           N  
ATOM     38  CA  TYR A   6      10.094 -14.715 -77.152  1.00  0.83           C  
ATOM     39  C   TYR A   6       8.582 -14.594 -77.006  1.00  0.79           C  
ATOM     40  CB  TYR A   6      10.525 -16.170 -76.941  1.00  0.75           C  
ATOM     41  O   TYR A   6       8.087 -14.126 -75.978  1.00  0.74           O  
ATOM     42  CG  TYR A   6      10.317 -16.666 -75.531  1.00  0.68           C  
ATOM     43  CD1 TYR A   6      11.318 -16.534 -74.571  1.00  0.62           C  
ATOM     44  CD2 TYR A   6       9.121 -17.268 -75.156  1.00  0.67           C  
ATOM     45  CE1 TYR A   6      11.131 -16.992 -73.271  1.00  0.63           C  
ATOM     46  CE2 TYR A   6       8.923 -17.729 -73.859  1.00  0.68           C  
ATOM     47  OH  TYR A   6       9.743 -18.041 -71.639  1.00  0.38           O  
ATOM     48  CZ  TYR A   6       9.933 -17.587 -72.924  1.00  0.65           C  
ATOM     49  N   PRO A   7       7.570 -15.014 -78.029  1.00  0.80           N  
ATOM     50  CA  PRO A   7       7.985 -15.113 -79.430  1.00  0.84           C  
ATOM     51  C   PRO A   7       8.123 -13.748 -80.102  1.00  0.86           C  
ATOM     52  CB  PRO A   7       6.859 -15.927 -80.074  1.00  0.81           C  
ATOM     53  O   PRO A   7       7.380 -12.818 -79.777  1.00  0.85           O  
ATOM     54  CG  PRO A   7       5.628 -15.540 -79.320  1.00  0.82           C  
ATOM     55  CD  PRO A   7       6.013 -15.241 -77.899  1.00  0.83           C  
ATOM     56  N   PHE A   8       9.014 -13.339 -80.904  1.00  0.85           N  
ATOM     57  CA  PHE A   8       9.106 -12.193 -81.802  1.00  0.88           C  
ATOM     58  C   PHE A   8       9.234 -12.650 -83.250  1.00  0.88           C  
ATOM     59  CB  PHE A   8      10.297 -11.307 -81.424  1.00  0.86           C  
ATOM     60  O   PHE A   8       9.675 -13.769 -83.517  1.00  0.87           O  
ATOM     61  CG  PHE A   8      10.104 -10.546 -80.140  1.00  0.82           C  
ATOM     62  CD1 PHE A   8       9.410  -9.342 -80.127  1.00  0.79           C  
ATOM     63  CD2 PHE A   8      10.617 -11.034 -78.945  1.00  0.81           C  
ATOM     64  CE1 PHE A   8       9.229  -8.635 -78.940  1.00  0.82           C  
ATOM     65  CE2 PHE A   8      10.440 -10.334 -77.756  1.00  0.84           C  
ATOM     66  CZ  PHE A   8       9.747  -9.134 -77.755  1.00  0.80           C  
ATOM     67  N   ASP A   9       8.740 -11.798 -84.216  1.00  0.85           N  
ATOM     68  CA  ASP A   9       8.798 -12.064 -85.650  1.00  0.88           C  
ATOM     69  C   ASP A   9      10.220 -12.412 -86.087  1.00  0.88           C  
ATOM     70  CB  ASP A   9       8.286 -10.858 -86.440  1.00  0.84           C  
ATOM     71  O   ASP A   9      11.179 -11.758 -85.675  1.00  0.86           O  
ATOM     72  CG  ASP A   9       8.062 -11.164 -87.911  1.00  0.78           C  
ATOM     73  OD1 ASP A   9       7.849 -12.345 -88.262  1.00  0.78           O  
ATOM     74  OD2 ASP A   9       8.102 -10.217 -88.726  1.00  0.87           O  
ATOM     75  N   GLY A  10      10.418 -13.445 -86.904  1.00  0.87           N  
ATOM     76  CA  GLY A  10      11.688 -13.937 -87.414  1.00  0.87           C  
ATOM     77  C   GLY A  10      12.463 -14.753 -86.397  1.00  0.86           C  
ATOM     78  O   GLY A  10      13.526 -15.296 -86.709  1.00  0.83           O  
ATOM     79  N   GLN A  11      12.024 -15.007 -85.184  1.00  0.86           N  
ATOM     80  CA  GLN A  11      12.713 -15.831 -84.196  1.00  0.87           C  
ATOM     81  C   GLN A  11      12.044 -17.196 -84.056  1.00  0.86           C  
ATOM     82  CB  GLN A  11      12.752 -15.124 -82.840  1.00  0.83           C  
ATOM     83  O   GLN A  11      10.815 -17.294 -84.058  1.00  0.83           O  
ATOM     84  CG  GLN A  11      13.544 -13.823 -82.848  1.00  0.73           C  
ATOM     85  CD  GLN A  11      13.849 -13.314 -81.452  1.00  0.69           C  
ATOM     86  NE2 GLN A  11      14.690 -12.289 -81.366  1.00  0.59           N  
ATOM     87  OE1 GLN A  11      13.333 -13.836 -80.459  1.00  0.69           O  
ATOM     88  N   THR A  12      12.857 -18.207 -83.959  1.00  0.89           N  
ATOM     89  CA  THR A  12      12.389 -19.549 -83.629  1.00  0.88           C  
ATOM     90  C   THR A  12      12.152 -19.686 -82.128  1.00  0.88           C  
ATOM     91  CB  THR A  12      13.394 -20.620 -84.093  1.00  0.87           C  
ATOM     92  O   THR A  12      13.092 -19.601 -81.335  1.00  0.86           O  
ATOM     93  CG2 THR A  12      12.842 -22.025 -83.871  1.00  0.81           C  
ATOM     94  OG1 THR A  12      13.666 -20.440 -85.488  1.00  0.84           O  
ATOM     95  N   THR A  13      10.966 -19.703 -81.684  1.00  0.87           N  
ATOM     96  CA  THR A  13      10.599 -20.050 -80.315  1.00  0.88           C  
ATOM     97  C   THR A  13      10.550 -21.565 -80.136  1.00  0.88           C  
ATOM     98  CB  THR A  13       9.239 -19.441 -79.930  1.00  0.86           C  
ATOM     99  O   THR A  13       9.807 -22.255 -80.837  1.00  0.86           O  
ATOM    100  CG2 THR A  13       8.924 -19.685 -78.458  1.00  0.81           C  
ATOM    101  OG1 THR A  13       9.268 -18.029 -80.172  1.00  0.86           O  
ATOM    102  N   SER A  14      11.495 -22.134 -79.365  1.00  0.87           N  
ATOM    103  CA  SER A  14      11.571 -23.570 -79.121  1.00  0.88           C  
ATOM    104  C   SER A  14      10.331 -24.074 -78.390  1.00  0.88           C  
ATOM    105  CB  SER A  14      12.824 -23.911 -78.312  1.00  0.87           C  
ATOM    106  O   SER A  14       9.638 -23.299 -77.727  1.00  0.87           O  
ATOM    107  OG  SER A  14      12.724 -23.404 -76.993  1.00  0.86           O  
ATOM    108  N   GLU A  15      10.069 -25.276 -78.414  1.00  0.87           N  
ATOM    109  CA  GLU A  15       9.037 -25.967 -77.647  1.00  0.87           C  
ATOM    110  C   GLU A  15       9.133 -25.630 -76.162  1.00  0.87           C  
ATOM    111  CB  GLU A  15       9.139 -27.481 -77.850  1.00  0.86           C  
ATOM    112  O   GLU A  15       8.139 -25.248 -75.541  1.00  0.86           O  
ATOM    113  CG  GLU A  15       8.070 -28.274 -77.113  1.00  0.83           C  
ATOM    114  CD  GLU A  15       8.407 -29.750 -76.973  1.00  0.81           C  
ATOM    115  OE1 GLU A  15       9.129 -30.293 -77.840  1.00  0.80           O  
ATOM    116  OE2 GLU A  15       7.945 -30.369 -75.988  1.00  0.79           O  
ATOM    117  N   THR A  16      10.324 -25.641 -75.600  1.00  0.86           N  
ATOM    118  CA  THR A  16      10.610 -25.333 -74.203  1.00  0.86           C  
ATOM    119  C   THR A  16      10.211 -23.898 -73.873  1.00  0.86           C  
ATOM    120  CB  THR A  16      12.101 -25.542 -73.879  1.00  0.85           C  
ATOM    121  O   THR A  16       9.600 -23.641 -72.834  1.00  0.85           O  
ATOM    122  CG2 THR A  16      12.373 -25.348 -72.391  1.00  0.82           C  
ATOM    123  OG1 THR A  16      12.485 -26.870 -74.255  1.00  0.84           O  
ATOM    124  N   GLN A  17      10.418 -23.001 -74.817  1.00  0.87           N  
ATOM    125  CA  GLN A  17      10.077 -21.595 -74.623  1.00  0.88           C  
ATOM    126  C   GLN A  17       8.568 -21.382 -74.682  1.00  0.88           C  
ATOM    127  CB  GLN A  17      10.772 -20.725 -75.671  1.00  0.87           C  
ATOM    128  O   GLN A  17       7.998 -20.699 -73.828  1.00  0.87           O  
ATOM    129  CG  GLN A  17      12.252 -20.494 -75.396  1.00  0.87           C  
ATOM    130  CD  GLN A  17      12.971 -19.842 -76.562  1.00  0.87           C  
ATOM    131  NE2 GLN A  17      13.767 -18.819 -76.270  1.00  0.88           N  
ATOM    132  OE1 GLN A  17      12.813 -20.254 -77.715  1.00  0.87           O  
ATOM    133  N   TYR A  18       7.886 -21.986 -75.547  1.00  0.88           N  
ATOM    134  CA  TYR A  18       6.434 -21.913 -75.659  1.00  0.89           C  
ATOM    135  C   TYR A  18       5.760 -22.541 -74.445  1.00  0.88           C  
ATOM    136  CB  TYR A  18       5.958 -22.609 -76.938  1.00  0.87           C  
ATOM    137  O   TYR A  18       4.875 -21.936 -73.836  1.00  0.86           O  
ATOM    138  CG  TYR A  18       5.973 -21.718 -78.156  1.00  0.85           C  
ATOM    139  CD1 TYR A  18       5.163 -20.586 -78.225  1.00  0.82           C  
ATOM    140  CD2 TYR A  18       6.795 -22.006 -79.240  1.00  0.83           C  
ATOM    141  CE1 TYR A  18       5.173 -19.763 -79.346  1.00  0.83           C  
ATOM    142  CE2 TYR A  18       6.813 -21.189 -80.366  1.00  0.83           C  
ATOM    143  OH  TYR A  18       6.013 -19.260 -81.522  1.00  0.77           O  
ATOM    144  CZ  TYR A  18       6.000 -20.072 -80.410  1.00  0.81           C  
ATOM    145  N   SER A  19       6.240 -23.694 -74.023  1.00  0.87           N  
ATOM    146  CA  SER A  19       5.665 -24.384 -72.873  1.00  0.87           C  
ATOM    147  C   SER A  19       5.893 -23.599 -71.586  1.00  0.86           C  
ATOM    148  CB  SER A  19       6.260 -25.786 -72.736  1.00  0.85           C  
ATOM    149  O   SER A  19       4.979 -23.454 -70.771  1.00  0.84           O  
ATOM    150  OG  SER A  19       7.620 -25.719 -72.341  1.00  0.75           O  
ATOM    151  N   GLN A  20       7.055 -22.966 -71.505  1.00  0.86           N  
ATOM    152  CA  GLN A  20       7.329 -22.085 -70.374  1.00  0.86           C  
ATOM    153  C   GLN A  20       6.411 -20.866 -70.391  1.00  0.86           C  
ATOM    154  CB  GLN A  20       8.793 -21.640 -70.382  1.00  0.84           C  
ATOM    155  O   GLN A  20       5.753 -20.564 -69.394  1.00  0.84           O  
ATOM    156  CG  GLN A  20       9.758 -22.692 -69.853  1.00  0.77           C  
ATOM    157  CD  GLN A  20      11.212 -22.307 -70.050  1.00  0.74           C  
ATOM    158  NE2 GLN A  20      12.109 -23.006 -69.363  1.00  0.69           N  
ATOM    159  OE1 GLN A  20      11.526 -21.389 -70.815  1.00  0.73           O  
ATOM    160  N   PHE A  21       6.359 -20.271 -71.538  1.00  0.87           N  
ATOM    161  CA  PHE A  21       5.518 -19.093 -71.721  1.00  0.87           C  
ATOM    162  C   PHE A  21       4.065 -19.409 -71.390  1.00  0.86           C  
ATOM    163  CB  PHE A  21       5.629 -18.570 -73.156  1.00  0.86           C  
ATOM    164  O   PHE A  21       3.420 -18.675 -70.638  1.00  0.84           O  
ATOM    165  CG  PHE A  21       4.661 -17.463 -73.475  1.00  0.84           C  
ATOM    166  CD1 PHE A  21       4.844 -16.189 -72.951  1.00  0.80           C  
ATOM    167  CD2 PHE A  21       3.568 -17.695 -74.299  1.00  0.81           C  
ATOM    168  CE1 PHE A  21       3.950 -15.162 -73.244  1.00  0.82           C  
ATOM    169  CE2 PHE A  21       2.671 -16.674 -74.597  1.00  0.83           C  
ATOM    170  CZ  PHE A  21       2.863 -15.408 -74.067  1.00  0.80           C  
ATOM    171  N   PHE A  22       3.523 -20.532 -71.736  1.00  0.86           N  
ATOM    172  CA  PHE A  22       2.136 -20.914 -71.501  1.00  0.86           C  
ATOM    173  C   PHE A  22       1.928 -21.332 -70.050  1.00  0.86           C  
ATOM    174  CB  PHE A  22       1.724 -22.053 -72.439  1.00  0.85           C  
ATOM    175  O   PHE A  22       0.876 -21.062 -69.466  1.00  0.83           O  
ATOM    176  CG  PHE A  22       1.361 -21.595 -73.826  1.00  0.82           C  
ATOM    177  CD1 PHE A  22       0.253 -20.784 -74.038  1.00  0.79           C  
ATOM    178  CD2 PHE A  22       2.128 -21.977 -74.919  1.00  0.79           C  
ATOM    179  CE1 PHE A  22      -0.085 -20.359 -75.320  1.00  0.79           C  
ATOM    180  CE2 PHE A  22       1.796 -21.556 -76.204  1.00  0.80           C  
ATOM    181  CZ  PHE A  22       0.689 -20.748 -76.402  1.00  0.77           C  
ATOM    182  N   ARG A  23       2.944 -21.802 -69.390  1.00  0.85           N  
ATOM    183  CA  ARG A  23       2.898 -22.144 -67.972  1.00  0.84           C  
ATOM    184  C   ARG A  23       2.812 -20.890 -67.108  1.00  0.83           C  
ATOM    185  CB  ARG A  23       4.126 -22.968 -67.578  1.00  0.82           C  
ATOM    186  O   ARG A  23       2.218 -20.914 -66.028  1.00  0.80           O  
ATOM    187  CG  ARG A  23       4.029 -24.437 -67.957  1.00  0.78           C  
ATOM    188  CD  ARG A  23       5.176 -25.248 -67.369  1.00  0.75           C  
ATOM    189  NE  ARG A  23       6.474 -24.738 -67.802  1.00  0.68           N  
ATOM    190  NH1 ARG A  23       7.631 -26.677 -67.313  1.00  0.58           N  
ATOM    191  NH2 ARG A  23       8.735 -24.867 -68.184  1.00  0.56           N  
ATOM    192  CZ  ARG A  23       7.610 -25.428 -67.765  1.00  0.70           C  
ATOM    193  N   GLU A  24       3.512 -19.858 -67.663  1.00  0.82           N  
ATOM    194  CA  GLU A  24       3.486 -18.583 -66.953  1.00  0.81           C  
ATOM    195  C   GLU A  24       2.165 -17.853 -67.177  1.00  0.80           C  
ATOM    196  CB  GLU A  24       4.656 -17.699 -67.393  1.00  0.80           C  
ATOM    197  O   GLU A  24       1.725 -17.079 -66.324  1.00  0.76           O  
ATOM    198  CG  GLU A  24       6.017 -18.211 -66.943  1.00  0.75           C  
ATOM    199  CD  GLU A  24       7.172 -17.346 -67.422  1.00  0.71           C  
ATOM    200  OE1 GLU A  24       6.924 -16.322 -68.099  1.00  0.71           O  
ATOM    201  OE2 GLU A  24       8.335 -17.695 -67.119  1.00  0.67           O  
ATOM    202  N   LEU A  25       1.481 -18.231 -68.285  1.00  0.83           N  
ATOM    203  CA  LEU A  25       0.235 -17.580 -68.676  1.00  0.82           C  
ATOM    204  C   LEU A  25      -0.968 -18.313 -68.092  1.00  0.82           C  
ATOM    205  CB  LEU A  25       0.119 -17.517 -70.201  1.00  0.81           C  
ATOM    206  O   LEU A  25      -1.963 -17.686 -67.721  1.00  0.79           O  
ATOM    207  CG  LEU A  25       1.007 -16.492 -70.907  1.00  0.76           C  
ATOM    208  CD1 LEU A  25       0.845 -16.603 -72.420  1.00  0.71           C  
ATOM    209  CD2 LEU A  25       0.677 -15.081 -70.432  1.00  0.72           C  
ATOM    210  N   GLN A  26      -0.846 -19.650 -67.980  1.00  0.81           N  
ATOM    211  CA  GLN A  26      -2.056 -20.419 -67.706  1.00  0.82           C  
ATOM    212  C   GLN A  26      -1.739 -21.677 -66.903  1.00  0.83           C  
ATOM    213  CB  GLN A  26      -2.762 -20.792 -69.010  1.00  0.79           C  
ATOM    214  O   GLN A  26      -0.835 -22.436 -67.260  1.00  0.80           O  
ATOM    215  CG  GLN A  26      -4.121 -21.448 -68.808  1.00  0.71           C  
ATOM    216  CD  GLN A  26      -5.158 -20.490 -68.250  1.00  0.67           C  
ATOM    217  NE2 GLN A  26      -6.081 -21.015 -67.451  1.00  0.55           N  
ATOM    218  OE1 GLN A  26      -5.129 -19.289 -68.534  1.00  0.64           O  
ATOM    219  N   ASP A  27      -2.439 -21.982 -65.820  1.00  0.79           N  
ATOM    220  CA  ASP A  27      -2.316 -23.223 -65.063  1.00  0.80           C  
ATOM    221  C   ASP A  27      -2.840 -24.411 -65.867  1.00  0.82           C  
ATOM    222  CB  ASP A  27      -3.065 -23.117 -63.733  1.00  0.77           C  
ATOM    223  O   ASP A  27      -3.655 -24.241 -66.776  1.00  0.81           O  
ATOM    224  CG  ASP A  27      -2.385 -22.189 -62.742  1.00  0.72           C  
ATOM    225  OD1 ASP A  27      -1.139 -22.095 -62.751  1.00  0.70           O  
ATOM    226  OD2 ASP A  27      -3.102 -21.549 -61.942  1.00  0.71           O  
ATOM    227  N   SER A  28      -2.403 -25.598 -65.565  1.00  0.86           N  
ATOM    228  CA  SER A  28      -2.907 -26.829 -66.166  1.00  0.88           C  
ATOM    229  C   SER A  28      -4.379 -27.045 -65.831  1.00  0.88           C  
ATOM    230  CB  SER A  28      -2.087 -28.031 -65.694  1.00  0.86           C  
ATOM    231  O   SER A  28      -4.773 -26.974 -64.665  1.00  0.87           O  
ATOM    232  OG  SER A  28      -0.726 -27.886 -66.060  1.00  0.88           O  
ATOM    233  N   GLY A  29      -5.197 -27.351 -66.856  1.00  0.87           N  
ATOM    234  CA  GLY A  29      -6.623 -27.578 -66.689  1.00  0.89           C  
ATOM    235  C   GLY A  29      -7.351 -27.792 -68.003  1.00  0.89           C  
ATOM    236  O   GLY A  29      -6.755 -27.674 -69.075  1.00  0.89           O  
ATOM    237  N   VAL A  30      -8.595 -28.114 -67.909  1.00  0.87           N  
ATOM    238  CA  VAL A  30      -9.527 -28.198 -69.028  1.00  0.88           C  
ATOM    239  C   VAL A  30      -9.903 -26.793 -69.495  1.00  0.85           C  
ATOM    240  CB  VAL A  30     -10.798 -28.991 -68.650  1.00  0.86           C  
ATOM    241  O   VAL A  30     -10.300 -25.950 -68.688  1.00  0.82           O  
ATOM    242  CG1 VAL A  30     -11.723 -29.138 -69.857  1.00  0.84           C  
ATOM    243  CG2 VAL A  30     -10.423 -30.363 -68.091  1.00  0.82           C  
ATOM    244  N   CYS A  31      -9.786 -26.482 -70.805  1.00  0.84           N  
ATOM    245  CA  CYS A  31     -10.122 -25.213 -71.440  1.00  0.84           C  
ATOM    246  C   CYS A  31     -11.622 -25.106 -71.688  1.00  0.79           C  
ATOM    247  CB  CYS A  31      -9.366 -25.057 -72.760  1.00  0.80           C  
ATOM    248  O   CYS A  31     -12.061 -25.012 -72.835  1.00  0.71           O  
ATOM    249  SG  CYS A  31      -7.570 -25.013 -72.569  1.00  0.84           S  
ATOM    250  N   ALA A  32     -12.389 -25.224 -70.694  1.00  0.80           N  
ATOM    251  CA  ALA A  32     -13.847 -25.169 -70.753  1.00  0.79           C  
ATOM    252  C   ALA A  32     -14.425 -24.582 -69.468  1.00  0.76           C  
ATOM    253  CB  ALA A  32     -14.422 -26.560 -71.005  1.00  0.75           C  
ATOM    254  O   ALA A  32     -13.684 -24.260 -68.537  1.00  0.69           O  
ATOM    255  N   GLN A  33     -15.730 -24.295 -69.416  1.00  0.67           N  
ATOM    256  CA  GLN A  33     -16.467 -23.981 -68.196  1.00  0.69           C  
ATOM    257  C   GLN A  33     -16.934 -25.253 -67.494  1.00  0.69           C  
ATOM    258  CB  GLN A  33     -17.665 -23.083 -68.508  1.00  0.64           C  
ATOM    259  O   GLN A  33     -17.044 -26.310 -68.119  1.00  0.67           O  
ATOM    260  CG  GLN A  33     -17.288 -21.763 -69.167  1.00  0.58           C  
ATOM    261  CD  GLN A  33     -18.455 -20.797 -69.256  1.00  0.59           C  
ATOM    262  NE2 GLN A  33     -18.187 -19.585 -69.729  1.00  0.52           N  
ATOM    263  OE1 GLN A  33     -19.588 -21.138 -68.902  1.00  0.64           O  
ATOM    264  N   ALA A  34     -17.121 -25.111 -66.135  1.00  0.49           N  
ATOM    265  CA  ALA A  34     -17.570 -26.245 -65.332  1.00  0.52           C  
ATOM    266  C   ALA A  34     -18.832 -26.869 -65.920  1.00  0.52           C  
ATOM    267  CB  ALA A  34     -17.817 -25.811 -63.889  1.00  0.46           C  
ATOM    268  O   ALA A  34     -19.063 -28.072 -65.777  1.00  0.53           O  
ATOM    269  N   SER A  35     -19.724 -26.110 -66.555  1.00  0.52           N  
ATOM    270  CA  SER A  35     -20.969 -26.568 -67.162  1.00  0.56           C  
ATOM    271  C   SER A  35     -20.703 -27.370 -68.432  1.00  0.55           C  
ATOM    272  CB  SER A  35     -21.879 -25.381 -67.480  1.00  0.49           C  
ATOM    273  O   SER A  35     -21.549 -28.155 -68.865  1.00  0.56           O  
ATOM    274  OG  SER A  35     -21.168 -24.375 -68.179  1.00  0.40           O  
ATOM    275  N   ASP A  36     -19.586 -27.315 -69.008  1.00  0.70           N  
ATOM    276  CA  ASP A  36     -19.328 -27.886 -70.326  1.00  0.75           C  
ATOM    277  C   ASP A  36     -18.978 -29.369 -70.224  1.00  0.79           C  
ATOM    278  CB  ASP A  36     -18.200 -27.127 -71.029  1.00  0.66           C  
ATOM    279  O   ASP A  36     -18.605 -29.851 -69.152  1.00  0.77           O  
ATOM    280  CG  ASP A  36     -18.532 -25.666 -71.275  1.00  0.61           C  
ATOM    281  OD1 ASP A  36     -19.730 -25.315 -71.339  1.00  0.58           O  
ATOM    282  OD2 ASP A  36     -17.587 -24.859 -71.409  1.00  0.67           O  
ATOM    283  N   LEU A  37     -19.201 -30.068 -71.285  1.00  0.84           N  
ATOM    284  CA  LEU A  37     -18.961 -31.502 -71.408  1.00  0.87           C  
ATOM    285  C   LEU A  37     -17.494 -31.784 -71.715  1.00  0.88           C  
ATOM    286  CB  LEU A  37     -19.848 -32.102 -72.501  1.00  0.82           C  
ATOM    287  O   LEU A  37     -17.073 -32.942 -71.742  1.00  0.87           O  
ATOM    288  CG  LEU A  37     -21.358 -32.032 -72.265  1.00  0.79           C  
ATOM    289  CD1 LEU A  37     -22.106 -32.696 -73.416  1.00  0.76           C  
ATOM    290  CD2 LEU A  37     -21.722 -32.685 -70.936  1.00  0.78           C  
ATOM    291  N   ASP A  38     -16.706 -30.843 -71.913  1.00  0.83           N  
ATOM    292  CA  ASP A  38     -15.328 -31.038 -72.354  1.00  0.89           C  
ATOM    293  C   ASP A  38     -14.551 -31.902 -71.363  1.00  0.90           C  
ATOM    294  CB  ASP A  38     -14.628 -29.690 -72.538  1.00  0.84           C  
ATOM    295  O   ASP A  38     -14.513 -31.603 -70.168  1.00  0.90           O  
ATOM    296  CG  ASP A  38     -15.087 -28.948 -73.781  1.00  0.79           C  
ATOM    297  OD1 ASP A  38     -16.169 -29.269 -74.318  1.00  0.79           O  
ATOM    298  OD2 ASP A  38     -14.358 -28.036 -74.229  1.00  0.84           O  
ATOM    299  N   LEU A  39     -13.972 -33.038 -71.837  1.00  0.86           N  
ATOM    300  CA  LEU A  39     -13.159 -34.046 -71.165  1.00  0.90           C  
ATOM    301  C   LEU A  39     -13.891 -34.616 -69.954  1.00  0.88           C  
ATOM    302  CB  LEU A  39     -11.817 -33.449 -70.730  1.00  0.88           C  
ATOM    303  O   LEU A  39     -13.258 -35.079 -69.002  1.00  0.85           O  
ATOM    304  CG  LEU A  39     -10.938 -32.876 -71.843  1.00  0.90           C  
ATOM    305  CD1 LEU A  39      -9.636 -32.334 -71.263  1.00  0.86           C  
ATOM    306  CD2 LEU A  39     -10.658 -33.935 -72.903  1.00  0.87           C  
ATOM    307  N   ARG A  40     -15.212 -34.510 -69.946  1.00  0.91           N  
ATOM    308  CA  ARG A  40     -16.040 -35.149 -68.928  1.00  0.93           C  
ATOM    309  C   ARG A  40     -15.945 -36.668 -69.019  1.00  0.93           C  
ATOM    310  CB  ARG A  40     -17.498 -34.706 -69.064  1.00  0.91           C  
ATOM    311  O   ARG A  40     -16.258 -37.254 -70.057  1.00  0.93           O  
ATOM    312  CG  ARG A  40     -18.402 -35.211 -67.951  1.00  0.86           C  
ATOM    313  CD  ARG A  40     -19.809 -34.640 -68.065  1.00  0.84           C  
ATOM    314  NE  ARG A  40     -20.684 -35.152 -67.014  1.00  0.83           N  
ATOM    315  NH1 ARG A  40     -22.520 -33.902 -67.649  1.00  0.81           N  
ATOM    316  NH2 ARG A  40     -22.658 -35.317 -65.851  1.00  0.78           N  
ATOM    317  CZ  ARG A  40     -21.952 -34.789 -66.840  1.00  0.79           C  
ATOM    318  N   VAL A  41     -15.651 -37.261 -67.894  1.00  0.95           N  
ATOM    319  CA  VAL A  41     -15.609 -38.715 -67.771  1.00  0.96           C  
ATOM    320  C   VAL A  41     -16.985 -39.239 -67.366  1.00  0.94           C  
ATOM    321  CB  VAL A  41     -14.544 -39.168 -66.748  1.00  0.95           C  
ATOM    322  O   VAL A  41     -17.617 -38.702 -66.454  1.00  0.93           O  
ATOM    323  CG1 VAL A  41     -14.394 -40.688 -66.761  1.00  0.94           C  
ATOM    324  CG2 VAL A  41     -13.205 -38.493 -67.038  1.00  0.93           C  
ATOM    325  N   GLY A  42     -17.524 -40.312 -68.074  1.00  0.96           N  
ATOM    326  CA  GLY A  42     -18.759 -41.018 -67.774  1.00  0.96           C  
ATOM    327  C   GLY A  42     -18.621 -42.526 -67.864  1.00  0.95           C  
ATOM    328  O   GLY A  42     -17.708 -43.033 -68.518  1.00  0.94           O  
ATOM    329  N   ALA A  43     -19.552 -43.246 -67.194  1.00  0.96           N  
ATOM    330  CA  ALA A  43     -19.669 -44.682 -67.434  1.00  0.97           C  
ATOM    331  C   ALA A  43     -20.132 -44.964 -68.860  1.00  0.96           C  
ATOM    332  CB  ALA A  43     -20.632 -45.312 -66.430  1.00  0.95           C  
ATOM    333  O   ALA A  43     -21.041 -44.302 -69.367  1.00  0.95           O  
ATOM    334  N   ALA A  44     -19.578 -46.039 -69.488  1.00  0.97           N  
ATOM    335  CA  ALA A  44     -19.955 -46.382 -70.857  1.00  0.96           C  
ATOM    336  C   ALA A  44     -21.273 -47.150 -70.886  1.00  0.93           C  
ATOM    337  CB  ALA A  44     -18.851 -47.200 -71.524  1.00  0.95           C  
ATOM    338  O   ALA A  44     -21.876 -47.321 -71.949  1.00  0.87           O  
ATOM    339  N   GLY A  45     -21.747 -47.645 -69.811  1.00  0.92           N  
ATOM    340  CA  GLY A  45     -22.986 -48.392 -69.664  1.00  0.91           C  
ATOM    341  C   GLY A  45     -22.809 -49.886 -69.858  1.00  0.89           C  
ATOM    342  O   GLY A  45     -23.672 -50.675 -69.466  1.00  0.86           O  
ATOM    343  N   THR A  46     -21.739 -50.259 -70.452  1.00  0.92           N  
ATOM    344  CA  THR A  46     -21.456 -51.672 -70.678  1.00  0.93           C  
ATOM    345  C   THR A  46     -20.010 -51.998 -70.316  1.00  0.92           C  
ATOM    346  CB  THR A  46     -21.723 -52.067 -72.142  1.00  0.89           C  
ATOM    347  O   THR A  46     -19.099 -51.225 -70.618  1.00  0.91           O  
ATOM    348  CG2 THR A  46     -23.190 -51.865 -72.508  1.00  0.87           C  
ATOM    349  OG1 THR A  46     -20.912 -51.261 -73.005  1.00  0.88           O  
ATOM    350  N   GLY A  47     -19.851 -53.102 -69.586  1.00  0.96           N  
ATOM    351  CA  GLY A  47     -18.541 -53.636 -69.248  1.00  0.96           C  
ATOM    352  C   GLY A  47     -17.747 -52.729 -68.327  1.00  0.97           C  
ATOM    353  O   GLY A  47     -18.312 -51.849 -67.674  1.00  0.96           O  
ATOM    354  N   MET A  48     -16.481 -52.958 -68.087  1.00  0.97           N  
ATOM    355  CA  MET A  48     -15.497 -52.248 -67.274  1.00  0.98           C  
ATOM    356  C   MET A  48     -14.870 -51.100 -68.058  1.00  0.98           C  
ATOM    357  CB  MET A  48     -14.409 -53.207 -66.788  1.00  0.97           C  
ATOM    358  O   MET A  48     -13.650 -51.050 -68.223  1.00  0.97           O  
ATOM    359  CG  MET A  48     -14.916 -54.281 -65.840  1.00  0.94           C  
ATOM    360  SD  MET A  48     -15.579 -53.584 -64.278  1.00  0.94           S  
ATOM    361  CE  MET A  48     -14.041 -53.004 -63.509  1.00  0.89           C  
ATOM    362  N   THR A  49     -15.655 -50.207 -68.695  1.00  0.98           N  
ATOM    363  CA  THR A  49     -15.170 -49.108 -69.523  1.00  0.98           C  
ATOM    364  C   THR A  49     -15.780 -47.783 -69.074  1.00  0.98           C  
ATOM    365  CB  THR A  49     -15.491 -49.346 -71.010  1.00  0.97           C  
ATOM    366  O   THR A  49     -16.925 -47.743 -68.621  1.00  0.98           O  
ATOM    367  CG2 THR A  49     -14.767 -50.580 -71.538  1.00  0.92           C  
ATOM    368  OG1 THR A  49     -16.903 -49.532 -71.165  1.00  0.93           O  
ATOM    369  N   VAL A  50     -15.070 -46.694 -69.255  1.00  0.98           N  
ATOM    370  CA  VAL A  50     -15.517 -45.313 -69.106  1.00  0.98           C  
ATOM    371  C   VAL A  50     -15.320 -44.562 -70.421  1.00  0.98           C  
ATOM    372  CB  VAL A  50     -14.768 -44.593 -67.963  1.00  0.98           C  
ATOM    373  O   VAL A  50     -14.437 -44.903 -71.212  1.00  0.97           O  
ATOM    374  CG1 VAL A  50     -15.084 -45.243 -66.617  1.00  0.95           C  
ATOM    375  CG2 VAL A  50     -13.263 -44.602 -68.224  1.00  0.95           C  
ATOM    376  N   THR A  51     -16.116 -43.479 -70.703  1.00  0.97           N  
ATOM    377  CA  THR A  51     -15.985 -42.578 -71.842  1.00  0.97           C  
ATOM    378  C   THR A  51     -15.484 -41.208 -71.393  1.00  0.97           C  
ATOM    379  CB  THR A  51     -17.324 -42.419 -72.586  1.00  0.96           C  
ATOM    380  O   THR A  51     -15.905 -40.697 -70.354  1.00  0.97           O  
ATOM    381  CG2 THR A  51     -17.744 -43.727 -73.248  1.00  0.90           C  
ATOM    382  OG1 THR A  51     -18.337 -42.020 -71.655  1.00  0.92           O  
ATOM    383  N   VAL A  52     -14.597 -40.612 -72.132  1.00  0.96           N  
ATOM    384  CA  VAL A  52     -14.162 -39.225 -72.005  1.00  0.97           C  
ATOM    385  C   VAL A  52     -14.658 -38.416 -73.201  1.00  0.96           C  
ATOM    386  CB  VAL A  52     -12.624 -39.121 -71.892  1.00  0.96           C  
ATOM    387  O   VAL A  52     -14.377 -38.760 -74.351  1.00  0.95           O  
ATOM    388  CG1 VAL A  52     -12.203 -37.692 -71.557  1.00  0.95           C  
ATOM    389  CG2 VAL A  52     -12.100 -40.097 -70.840  1.00  0.95           C  
ATOM    390  N   GLN A  53     -15.467 -37.372 -72.936  1.00  0.94           N  
ATOM    391  CA  GLN A  53     -16.039 -36.511 -73.965  1.00  0.94           C  
ATOM    392  C   GLN A  53     -14.955 -35.701 -74.670  1.00  0.94           C  
ATOM    393  CB  GLN A  53     -17.085 -35.573 -73.360  1.00  0.94           C  
ATOM    394  O   GLN A  53     -13.890 -35.452 -74.101  1.00  0.93           O  
ATOM    395  CG  GLN A  53     -18.272 -36.296 -72.737  1.00  0.93           C  
ATOM    396  CD  GLN A  53     -19.022 -37.160 -73.733  1.00  0.93           C  
ATOM    397  NE2 GLN A  53     -19.221 -38.428 -73.387  1.00  0.92           N  
ATOM    398  OE1 GLN A  53     -19.421 -36.692 -74.804  1.00  0.91           O  
ATOM    399  N   PRO A  54     -15.208 -35.263 -75.933  1.00  0.94           N  
ATOM    400  CA  PRO A  54     -14.308 -34.317 -76.598  1.00  0.95           C  
ATOM    401  C   PRO A  54     -14.041 -33.069 -75.760  1.00  0.94           C  
ATOM    402  CB  PRO A  54     -15.059 -33.961 -77.884  1.00  0.93           C  
ATOM    403  O   PRO A  54     -14.884 -32.671 -74.952  1.00  0.93           O  
ATOM    404  CG  PRO A  54     -15.990 -35.108 -78.113  1.00  0.92           C  
ATOM    405  CD  PRO A  54     -16.412 -35.654 -76.779  1.00  0.93           C  
ATOM    406  N   GLY A  55     -12.819 -32.508 -76.104  1.00  0.92           N  
ATOM    407  CA  GLY A  55     -12.501 -31.292 -75.372  1.00  0.92           C  
ATOM    408  C   GLY A  55     -11.036 -30.907 -75.464  1.00  0.92           C  
ATOM    409  O   GLY A  55     -10.252 -31.582 -76.133  1.00  0.90           O  
ATOM    410  N   ARG A  56     -10.621 -29.780 -74.782  1.00  0.92           N  
ATOM    411  CA  ARG A  56      -9.284 -29.195 -74.800  1.00  0.93           C  
ATOM    412  C   ARG A  56      -8.761 -28.982 -73.383  1.00  0.93           C  
ATOM    413  CB  ARG A  56      -9.287 -27.869 -75.562  1.00  0.91           C  
ATOM    414  O   ARG A  56      -9.530 -28.667 -72.473  1.00  0.92           O  
ATOM    415  CG  ARG A  56      -9.635 -28.006 -77.036  1.00  0.86           C  
ATOM    416  CD  ARG A  56      -9.655 -26.656 -77.739  1.00  0.84           C  
ATOM    417  NE  ARG A  56     -10.813 -25.859 -77.344  1.00  0.84           N  
ATOM    418  NH1 ARG A  56     -10.245 -24.022 -78.625  1.00  0.78           N  
ATOM    419  NH2 ARG A  56     -12.150 -23.992 -77.350  1.00  0.75           N  
ATOM    420  CZ  ARG A  56     -11.067 -24.626 -77.774  1.00  0.81           C  
ATOM    421  N   ALA A  57      -7.530 -29.164 -73.193  1.00  0.92           N  
ATOM    422  CA  ALA A  57      -6.843 -28.912 -71.929  1.00  0.92           C  
ATOM    423  C   ALA A  57      -5.449 -28.339 -72.167  1.00  0.91           C  
ATOM    424  CB  ALA A  57      -6.754 -30.196 -71.107  1.00  0.92           C  
ATOM    425  O   ALA A  57      -4.854 -28.554 -73.226  1.00  0.90           O  
ATOM    426  N   ILE A  58      -4.995 -27.622 -71.206  1.00  0.91           N  
ATOM    427  CA  ILE A  58      -3.582 -27.286 -71.067  1.00  0.91           C  
ATOM    428  C   ILE A  58      -2.953 -28.141 -69.970  1.00  0.92           C  
ATOM    429  CB  ILE A  58      -3.387 -25.785 -70.755  1.00  0.90           C  
ATOM    430  O   ILE A  58      -3.500 -28.252 -68.871  1.00  0.91           O  
ATOM    431  CG1 ILE A  58      -4.004 -24.924 -71.864  1.00  0.84           C  
ATOM    432  CG2 ILE A  58      -1.901 -25.461 -70.573  1.00  0.85           C  
ATOM    433  CD1 ILE A  58      -3.288 -25.032 -73.203  1.00  0.80           C  
ATOM    434  N   VAL A  59      -1.889 -28.768 -70.260  1.00  0.91           N  
ATOM    435  CA  VAL A  59      -1.103 -29.588 -69.345  1.00  0.91           C  
ATOM    436  C   VAL A  59       0.358 -29.145 -69.380  1.00  0.89           C  
ATOM    437  CB  VAL A  59      -1.212 -31.090 -69.691  1.00  0.90           C  
ATOM    438  O   VAL A  59       1.057 -29.365 -70.372  1.00  0.87           O  
ATOM    439  CG1 VAL A  59      -0.631 -31.947 -68.568  1.00  0.89           C  
ATOM    440  CG2 VAL A  59      -2.667 -31.470 -69.959  1.00  0.88           C  
ATOM    441  N   ARG A  60       0.779 -28.398 -68.303  1.00  0.90           N  
ATOM    442  CA  ARG A  60       2.129 -27.881 -68.103  1.00  0.89           C  
ATOM    443  C   ARG A  60       2.590 -27.071 -69.311  1.00  0.89           C  
ATOM    444  CB  ARG A  60       3.109 -29.025 -67.835  1.00  0.87           C  
ATOM    445  O   ARG A  60       3.711 -27.249 -69.793  1.00  0.86           O  
ATOM    446  CG  ARG A  60       2.966 -29.648 -66.455  1.00  0.80           C  
ATOM    447  CD  ARG A  60       3.321 -28.662 -65.351  1.00  0.74           C  
ATOM    448  NE  ARG A  60       3.784 -29.345 -64.147  1.00  0.68           N  
ATOM    449  NH1 ARG A  60       4.035 -27.416 -62.900  1.00  0.53           N  
ATOM    450  NH2 ARG A  60       4.522 -29.456 -61.975  1.00  0.48           N  
ATOM    451  CZ  ARG A  60       4.113 -28.737 -63.010  1.00  0.69           C  
ATOM    452  N   GLY A  61       1.742 -26.250 -69.843  1.00  0.89           N  
ATOM    453  CA  GLY A  61       2.038 -25.351 -70.946  1.00  0.89           C  
ATOM    454  C   GLY A  61       1.885 -26.004 -72.306  1.00  0.89           C  
ATOM    455  O   GLY A  61       2.024 -25.343 -73.338  1.00  0.88           O  
ATOM    456  N   HIS A  62       1.560 -27.302 -72.373  1.00  0.90           N  
ATOM    457  CA  HIS A  62       1.262 -28.021 -73.607  1.00  0.91           C  
ATOM    458  C   HIS A  62      -0.242 -28.159 -73.816  1.00  0.92           C  
ATOM    459  CB  HIS A  62       1.920 -29.402 -73.594  1.00  0.90           C  
ATOM    460  O   HIS A  62      -0.990 -28.365 -72.857  1.00  0.91           O  
ATOM    461  CG  HIS A  62       3.413 -29.356 -73.521  1.00  0.88           C  
ATOM    462  CD2 HIS A  62       4.355 -29.525 -74.478  1.00  0.85           C  
ATOM    463  ND1 HIS A  62       4.093 -29.112 -72.347  1.00  0.85           N  
ATOM    464  CE1 HIS A  62       5.394 -29.132 -72.587  1.00  0.85           C  
ATOM    465  NE2 HIS A  62       5.579 -29.382 -73.872  1.00  0.86           N  
ATOM    466  N   ALA A  63      -0.644 -28.023 -75.054  1.00  0.91           N  
ATOM    467  CA  ALA A  63      -2.058 -28.088 -75.415  1.00  0.92           C  
ATOM    468  C   ALA A  63      -2.464 -29.512 -75.785  1.00  0.93           C  
ATOM    469  CB  ALA A  63      -2.357 -27.135 -76.569  1.00  0.91           C  
ATOM    470  O   ALA A  63      -1.811 -30.155 -76.610  1.00  0.93           O  
ATOM    471  N   TYR A  64      -3.576 -29.987 -75.209  1.00  0.93           N  
ATOM    472  CA  TYR A  64      -4.290 -31.196 -75.604  1.00  0.94           C  
ATOM    473  C   TYR A  64      -5.617 -30.853 -76.270  1.00  0.94           C  
ATOM    474  CB  TYR A  64      -4.533 -32.098 -74.391  1.00  0.94           C  
ATOM    475  O   TYR A  64      -6.354 -29.988 -75.790  1.00  0.93           O  
ATOM    476  CG  TYR A  64      -5.348 -33.330 -74.704  1.00  0.94           C  
ATOM    477  CD1 TYR A  64      -4.750 -34.467 -75.242  1.00  0.92           C  
ATOM    478  CD2 TYR A  64      -6.718 -33.359 -74.462  1.00  0.92           C  
ATOM    479  CE1 TYR A  64      -5.497 -35.603 -75.534  1.00  0.93           C  
ATOM    480  CE2 TYR A  64      -7.475 -34.490 -74.750  1.00  0.93           C  
ATOM    481  OH  TYR A  64      -7.601 -36.727 -75.571  1.00  0.89           O  
ATOM    482  CZ  TYR A  64      -6.857 -35.605 -75.284  1.00  0.93           C  
ATOM    483  N   SER A  65      -5.966 -31.612 -77.395  1.00  0.95           N  
ATOM    484  CA  SER A  65      -7.241 -31.467 -78.091  1.00  0.95           C  
ATOM    485  C   SER A  65      -7.747 -32.810 -78.605  1.00  0.95           C  
ATOM    486  CB  SER A  65      -7.107 -30.484 -79.255  1.00  0.94           C  
ATOM    487  O   SER A  65      -7.036 -33.512 -79.328  1.00  0.93           O  
ATOM    488  OG  SER A  65      -8.367 -30.246 -79.859  1.00  0.88           O  
ATOM    489  N   SER A  66      -8.964 -33.185 -78.187  1.00  0.95           N  
ATOM    490  CA  SER A  66      -9.708 -34.331 -78.697  1.00  0.95           C  
ATOM    491  C   SER A  66     -11.029 -33.898 -79.325  1.00  0.94           C  
ATOM    492  CB  SER A  66      -9.973 -35.339 -77.578  1.00  0.94           C  
ATOM    493  O   SER A  66     -11.765 -33.097 -78.745  1.00  0.93           O  
ATOM    494  OG  SER A  66     -10.703 -36.452 -78.065  1.00  0.88           O  
ATOM    495  N   THR A  67     -11.335 -34.528 -80.561  1.00  0.94           N  
ATOM    496  CA  THR A  67     -12.541 -34.201 -81.312  1.00  0.95           C  
ATOM    497  C   THR A  67     -13.516 -35.375 -81.309  1.00  0.94           C  
ATOM    498  CB  THR A  67     -12.207 -33.812 -82.764  1.00  0.93           C  
ATOM    499  O   THR A  67     -14.595 -35.294 -81.898  1.00  0.92           O  
ATOM    500  CG2 THR A  67     -11.418 -32.508 -82.817  1.00  0.90           C  
ATOM    501  OG1 THR A  67     -11.428 -34.854 -83.365  1.00  0.93           O  
ATOM    502  N   ALA A  68     -13.201 -36.454 -80.645  1.00  0.95           N  
ATOM    503  CA  ALA A  68     -13.996 -37.677 -80.578  1.00  0.96           C  
ATOM    504  C   ALA A  68     -14.147 -38.156 -79.137  1.00  0.96           C  
ATOM    505  CB  ALA A  68     -13.363 -38.771 -81.435  1.00  0.94           C  
ATOM    506  O   ALA A  68     -13.362 -37.777 -78.265  1.00  0.96           O  
ATOM    507  N   VAL A  69     -15.243 -38.902 -78.793  1.00  0.95           N  
ATOM    508  CA  VAL A  69     -15.388 -39.622 -77.533  1.00  0.96           C  
ATOM    509  C   VAL A  69     -14.366 -40.754 -77.464  1.00  0.96           C  
ATOM    510  CB  VAL A  69     -16.817 -40.183 -77.361  1.00  0.95           C  
ATOM    511  O   VAL A  69     -14.351 -41.639 -78.323  1.00  0.95           O  
ATOM    512  CG1 VAL A  69     -16.959 -40.898 -76.018  1.00  0.92           C  
ATOM    513  CG2 VAL A  69     -17.848 -39.062 -77.484  1.00  0.91           C  
ATOM    514  N   GLU A  70     -13.498 -40.714 -76.461  1.00  0.98           N  
ATOM    515  CA  GLU A  70     -12.513 -41.762 -76.211  1.00  0.98           C  
ATOM    516  C   GLU A  70     -13.028 -42.770 -75.188  1.00  0.98           C  
ATOM    517  CB  GLU A  70     -11.191 -41.156 -75.733  1.00  0.97           C  
ATOM    518  O   GLU A  70     -13.654 -42.391 -74.196  1.00  0.97           O  
ATOM    519  CG  GLU A  70     -10.486 -40.311 -76.785  1.00  0.90           C  
ATOM    520  CD  GLU A  70      -9.948 -41.128 -77.949  1.00  0.82           C  
ATOM    521  OE1 GLU A  70      -9.863 -42.372 -77.829  1.00  0.86           O  
ATOM    522  OE2 GLU A  70      -9.609 -40.520 -78.988  1.00  0.83           O  
ATOM    523  N   THR A  71     -12.865 -44.109 -75.376  1.00  0.98           N  
ATOM    524  CA  THR A  71     -13.234 -45.171 -74.447  1.00  0.98           C  
ATOM    525  C   THR A  71     -11.993 -45.783 -73.804  1.00  0.98           C  
ATOM    526  CB  THR A  71     -14.047 -46.272 -75.152  1.00  0.97           C  
ATOM    527  O   THR A  71     -11.112 -46.289 -74.502  1.00  0.98           O  
ATOM    528  CG2 THR A  71     -14.437 -47.378 -74.176  1.00  0.94           C  
ATOM    529  OG1 THR A  71     -15.237 -45.698 -75.707  1.00  0.95           O  
ATOM    530  N   LEU A  72     -11.964 -45.757 -72.468  1.00  0.98           N  
ATOM    531  CA  LEU A  72     -10.884 -46.350 -71.687  1.00  0.98           C  
ATOM    532  C   LEU A  72     -11.370 -47.583 -70.934  1.00  0.98           C  
ATOM    533  CB  LEU A  72     -10.312 -45.328 -70.701  1.00  0.98           C  
ATOM    534  O   LEU A  72     -12.427 -47.551 -70.299  1.00  0.98           O  
ATOM    535  CG  LEU A  72      -9.752 -44.040 -71.307  1.00  0.98           C  
ATOM    536  CD1 LEU A  72      -9.308 -43.084 -70.205  1.00  0.97           C  
ATOM    537  CD2 LEU A  72      -8.595 -44.352 -72.250  1.00  0.97           C  
ATOM    538  N   THR A  73     -10.628 -48.647 -71.017  1.00  0.98           N  
ATOM    539  CA  THR A  73     -10.903 -49.864 -70.262  1.00  0.98           C  
ATOM    540  C   THR A  73     -10.367 -49.750 -68.838  1.00  0.98           C  
ATOM    541  CB  THR A  73     -10.287 -51.098 -70.947  1.00  0.98           C  
ATOM    542  O   THR A  73      -9.192 -49.434 -68.634  1.00  0.98           O  
ATOM    543  CG2 THR A  73     -10.626 -52.376 -70.187  1.00  0.95           C  
ATOM    544  OG1 THR A  73     -10.796 -51.200 -72.283  1.00  0.95           O  
ATOM    545  N   ILE A  74     -11.281 -50.041 -67.778  1.00  0.98           N  
ATOM    546  CA  ILE A  74     -10.956 -50.168 -66.361  1.00  0.98           C  
ATOM    547  C   ILE A  74     -10.734 -51.638 -66.013  1.00  0.98           C  
ATOM    548  CB  ILE A  74     -12.066 -49.568 -65.470  1.00  0.98           C  
ATOM    549  O   ILE A  74     -11.584 -52.485 -66.297  1.00  0.96           O  
ATOM    550  CG1 ILE A  74     -12.345 -48.115 -65.871  1.00  0.95           C  
ATOM    551  CG2 ILE A  74     -11.682 -49.664 -63.991  1.00  0.95           C  
ATOM    552  CD1 ILE A  74     -11.172 -47.172 -65.639  1.00  0.91           C  
ATOM    553  N   ALA A  75      -9.559 -51.997 -65.557  1.00  0.97           N  
ATOM    554  CA  ALA A  75      -9.321 -53.373 -65.129  1.00  0.97           C  
ATOM    555  C   ALA A  75     -10.253 -53.761 -63.986  1.00  0.97           C  
ATOM    556  CB  ALA A  75      -7.864 -53.555 -64.709  1.00  0.96           C  
ATOM    557  O   ALA A  75     -10.446 -52.989 -63.044  1.00  0.97           O  
ATOM    558  N   ALA A  76     -10.813 -54.866 -63.973  1.00  0.97           N  
ATOM    559  CA  ALA A  76     -11.636 -55.369 -62.877  1.00  0.97           C  
ATOM    560  C   ALA A  76     -10.824 -55.491 -61.591  1.00  0.96           C  
ATOM    561  CB  ALA A  76     -12.248 -56.718 -63.246  1.00  0.95           C  
ATOM    562  O   ALA A  76      -9.613 -55.721 -61.634  1.00  0.95           O  
ATOM    563  N   SER A  77     -11.544 -55.234 -60.400  1.00  0.97           N  
ATOM    564  CA  SER A  77     -10.957 -55.516 -59.094  1.00  0.96           C  
ATOM    565  C   SER A  77     -11.287 -56.933 -58.635  1.00  0.94           C  
ATOM    566  CB  SER A  77     -11.448 -54.507 -58.056  1.00  0.95           C  
ATOM    567  O   SER A  77     -12.379 -57.439 -58.901  1.00  0.90           O  
ATOM    568  OG  SER A  77     -10.658 -54.569 -56.881  1.00  0.86           O  
ATOM    569  N   GLU A  78     -10.391 -57.544 -58.050  1.00  0.94           N  
ATOM    570  CA  GLU A  78     -10.602 -58.921 -57.616  1.00  0.91           C  
ATOM    571  C   GLU A  78     -11.437 -58.976 -56.339  1.00  0.89           C  
ATOM    572  CB  GLU A  78      -9.262 -59.628 -57.399  1.00  0.88           C  
ATOM    573  O   GLU A  78     -12.654 -58.789 -56.379  1.00  0.80           O  
ATOM    574  CG  GLU A  78      -8.451 -59.814 -58.673  1.00  0.86           C  
ATOM    575  CD  GLU A  78      -7.105 -60.479 -58.436  1.00  0.81           C  
ATOM    576  OE1 GLU A  78      -6.780 -60.793 -57.268  1.00  0.78           O  
ATOM    577  OE2 GLU A  78      -6.368 -60.687 -59.426  1.00  0.79           O  
ATOM    578  N   SER A  79     -10.898 -59.103 -55.239  1.00  0.93           N  
ATOM    579  CA  SER A  79     -11.670 -59.397 -54.036  1.00  0.93           C  
ATOM    580  C   SER A  79     -11.899 -58.139 -53.205  1.00  0.93           C  
ATOM    581  CB  SER A  79     -10.961 -60.455 -53.189  1.00  0.90           C  
ATOM    582  O   SER A  79     -12.727 -58.135 -52.291  1.00  0.91           O  
ATOM    583  OG  SER A  79      -9.657 -60.025 -52.835  1.00  0.83           O  
ATOM    584  N   GLN A  80     -11.202 -57.048 -53.426  1.00  0.97           N  
ATOM    585  CA  GLN A  80     -11.324 -55.784 -52.708  1.00  0.97           C  
ATOM    586  C   GLN A  80     -11.553 -54.623 -53.672  1.00  0.97           C  
ATOM    587  CB  GLN A  80     -10.077 -55.525 -51.861  1.00  0.96           C  
ATOM    588  O   GLN A  80     -10.988 -54.599 -54.767  1.00  0.97           O  
ATOM    589  CG  GLN A  80      -9.883 -56.525 -50.729  1.00  0.91           C  
ATOM    590  CD  GLN A  80      -8.691 -56.195 -49.851  1.00  0.87           C  
ATOM    591  NE2 GLN A  80      -8.662 -56.764 -48.651  1.00  0.88           N  
ATOM    592  OE1 GLN A  80      -7.801 -55.436 -50.249  1.00  0.89           O  
ATOM    593  N   ALA A  81     -12.504 -53.707 -53.325  1.00  0.97           N  
ATOM    594  CA  ALA A  81     -12.697 -52.482 -54.096  1.00  0.98           C  
ATOM    595  C   ALA A  81     -11.396 -51.691 -54.206  1.00  0.98           C  
ATOM    596  CB  ALA A  81     -13.787 -51.621 -53.463  1.00  0.97           C  
ATOM    597  O   ALA A  81     -10.543 -51.761 -53.318  1.00  0.98           O  
ATOM    598  N   ARG A  82     -11.197 -50.974 -55.274  1.00  0.98           N  
ATOM    599  CA  ARG A  82     -10.126 -50.000 -55.459  1.00  0.98           C  
ATOM    600  C   ARG A  82     -10.649 -48.733 -56.128  1.00  0.98           C  
ATOM    601  CB  ARG A  82      -8.990 -50.601 -56.290  1.00  0.97           C  
ATOM    602  O   ARG A  82     -11.714 -48.746 -56.748  1.00  0.97           O  
ATOM    603  CG  ARG A  82      -9.321 -50.755 -57.766  1.00  0.96           C  
ATOM    604  CD  ARG A  82      -8.164 -51.369 -58.542  1.00  0.94           C  
ATOM    605  NE  ARG A  82      -8.429 -51.392 -59.977  1.00  0.93           N  
ATOM    606  NH1 ARG A  82      -9.320 -53.523 -59.989  1.00  0.89           N  
ATOM    607  NH2 ARG A  82      -9.170 -52.328 -61.939  1.00  0.88           N  
ATOM    608  CZ  ARG A  82      -8.972 -52.414 -60.632  1.00  0.90           C  
ATOM    609  N   THR A  83      -9.912 -47.675 -56.095  1.00  0.97           N  
ATOM    610  CA  THR A  83     -10.173 -46.464 -56.864  1.00  0.97           C  
ATOM    611  C   THR A  83      -9.068 -46.226 -57.890  1.00  0.97           C  
ATOM    612  CB  THR A  83     -10.297 -45.234 -55.946  1.00  0.96           C  
ATOM    613  O   THR A  83      -7.893 -46.128 -57.533  1.00  0.97           O  
ATOM    614  CG2 THR A  83     -10.733 -44.002 -56.732  1.00  0.94           C  
ATOM    615  OG1 THR A  83     -11.266 -45.504 -54.925  1.00  0.94           O  
ATOM    616  N   ASP A  84      -9.425 -46.176 -59.160  1.00  0.98           N  
ATOM    617  CA  ASP A  84      -8.563 -45.776 -60.268  1.00  0.98           C  
ATOM    618  C   ASP A  84      -8.737 -44.293 -60.591  1.00  0.98           C  
ATOM    619  CB  ASP A  84      -8.856 -46.622 -61.509  1.00  0.98           C  
ATOM    620  O   ASP A  84      -9.725 -43.676 -60.188  1.00  0.97           O  
ATOM    621  CG  ASP A  84      -8.459 -48.078 -61.341  1.00  0.97           C  
ATOM    622  OD1 ASP A  84      -7.805 -48.419 -60.332  1.00  0.96           O  
ATOM    623  OD2 ASP A  84      -8.799 -48.890 -62.228  1.00  0.96           O  
ATOM    624  N   ARG A  85      -7.804 -43.686 -61.297  1.00  0.97           N  
ATOM    625  CA  ARG A  85      -7.915 -42.308 -61.766  1.00  0.97           C  
ATOM    626  C   ARG A  85      -7.847 -42.240 -63.288  1.00  0.97           C  
ATOM    627  CB  ARG A  85      -6.812 -41.442 -61.153  1.00  0.96           C  
ATOM    628  O   ARG A  85      -6.946 -42.816 -63.901  1.00  0.97           O  
ATOM    629  CG  ARG A  85      -6.957 -41.228 -59.655  1.00  0.93           C  
ATOM    630  CD  ARG A  85      -5.907 -40.265 -59.118  1.00  0.90           C  
ATOM    631  NE  ARG A  85      -6.183 -39.883 -57.736  1.00  0.88           N  
ATOM    632  NH1 ARG A  85      -4.324 -38.529 -57.522  1.00  0.84           N  
ATOM    633  NH2 ARG A  85      -5.768 -38.786 -55.761  1.00  0.82           N  
ATOM    634  CZ  ARG A  85      -5.424 -39.067 -57.010  1.00  0.84           C  
ATOM    635  N   VAL A  86      -8.698 -41.533 -63.893  1.00  0.97           N  
ATOM    636  CA  VAL A  86      -8.602 -41.123 -65.290  1.00  0.97           C  
ATOM    637  C   VAL A  86      -7.888 -39.777 -65.386  1.00  0.97           C  
ATOM    638  CB  VAL A  86      -9.995 -41.036 -65.953  1.00  0.96           C  
ATOM    639  O   VAL A  86      -8.304 -38.800 -64.758  1.00  0.96           O  
ATOM    640  CG1 VAL A  86      -9.869 -40.644 -67.424  1.00  0.95           C  
ATOM    641  CG2 VAL A  86     -10.736 -42.365 -65.813  1.00  0.95           C  
ATOM    642  N   VAL A  87      -6.853 -39.753 -66.215  1.00  0.96           N  
ATOM    643  CA  VAL A  87      -5.995 -38.574 -66.254  1.00  0.96           C  
ATOM    644  C   VAL A  87      -5.668 -38.220 -67.703  1.00  0.96           C  
ATOM    645  CB  VAL A  87      -4.693 -38.791 -65.451  1.00  0.96           C  
ATOM    646  O   VAL A  87      -5.654 -39.094 -68.574  1.00  0.95           O  
ATOM    647  CG1 VAL A  87      -5.006 -39.110 -63.990  1.00  0.94           C  
ATOM    648  CG2 VAL A  87      -3.861 -39.908 -66.079  1.00  0.94           C  
ATOM    649  N   LEU A  88      -5.368 -36.999 -68.005  1.00  0.96           N  
ATOM    650  CA  LEU A  88      -4.497 -36.618 -69.111  1.00  0.96           C  
ATOM    651  C   LEU A  88      -3.031 -36.672 -68.693  1.00  0.95           C  
ATOM    652  CB  LEU A  88      -4.846 -35.212 -69.608  1.00  0.94           C  
ATOM    653  O   LEU A  88      -2.599 -35.907 -67.828  1.00  0.94           O  
ATOM    654  CG  LEU A  88      -6.155 -35.074 -70.386  1.00  0.89           C  
ATOM    655  CD1 LEU A  88      -6.482 -33.602 -70.618  1.00  0.82           C  
ATOM    656  CD2 LEU A  88      -6.072 -35.824 -71.712  1.00  0.82           C  
ATOM    657  N   ARG A  89      -2.303 -37.527 -69.300  1.00  0.95           N  
ATOM    658  CA  ARG A  89      -0.882 -37.714 -69.023  1.00  0.95           C  
ATOM    659  C   ARG A  89      -0.023 -37.052 -70.095  1.00  0.94           C  
ATOM    660  CB  ARG A  89      -0.545 -39.203 -68.926  1.00  0.95           C  
ATOM    661  O   ARG A  89      -0.016 -37.488 -71.249  1.00  0.93           O  
ATOM    662  CG  ARG A  89       0.927 -39.486 -68.668  1.00  0.94           C  
ATOM    663  CD  ARG A  89       1.195 -40.975 -68.503  1.00  0.93           C  
ATOM    664  NE  ARG A  89       0.652 -41.484 -67.246  1.00  0.92           N  
ATOM    665  NH1 ARG A  89       0.987 -43.710 -67.763  1.00  0.88           N  
ATOM    666  NH2 ARG A  89       0.056 -43.123 -65.753  1.00  0.88           N  
ATOM    667  CZ  ARG A  89       0.566 -42.771 -66.923  1.00  0.90           C  
ATOM    668  N   LEU A  90       0.610 -36.034 -69.744  1.00  0.94           N  
ATOM    669  CA  LEU A  90       1.726 -35.472 -70.497  1.00  0.94           C  
ATOM    670  C   LEU A  90       2.996 -36.285 -70.274  1.00  0.93           C  
ATOM    671  CB  LEU A  90       1.962 -34.013 -70.098  1.00  0.93           C  
ATOM    672  O   LEU A  90       3.456 -36.428 -69.138  1.00  0.91           O  
ATOM    673  CG  LEU A  90       3.231 -33.358 -70.645  1.00  0.91           C  
ATOM    674  CD1 LEU A  90       3.136 -33.202 -72.159  1.00  0.87           C  
ATOM    675  CD2 LEU A  90       3.467 -32.007 -69.977  1.00  0.87           C  
ATOM    676  N   ASP A  91       3.565 -36.785 -71.334  1.00  0.92           N  
ATOM    677  CA  ASP A  91       4.903 -37.364 -71.412  1.00  0.92           C  
ATOM    678  C   ASP A  91       5.799 -36.553 -72.346  1.00  0.91           C  
ATOM    679  CB  ASP A  91       4.833 -38.818 -71.881  1.00  0.92           C  
ATOM    680  O   ASP A  91       5.694 -36.668 -73.569  1.00  0.90           O  
ATOM    681  CG  ASP A  91       6.172 -39.531 -71.805  1.00  0.91           C  
ATOM    682  OD1 ASP A  91       7.224 -38.858 -71.845  1.00  0.91           O  
ATOM    683  OD2 ASP A  91       6.174 -40.777 -71.706  1.00  0.90           O  
ATOM    684  N   PRO A  92       6.693 -35.770 -71.802  1.00  0.89           N  
ATOM    685  CA  PRO A  92       7.577 -34.930 -72.614  1.00  0.89           C  
ATOM    686  C   PRO A  92       8.651 -35.735 -73.342  1.00  0.89           C  
ATOM    687  CB  PRO A  92       8.205 -33.983 -71.588  1.00  0.88           C  
ATOM    688  O   PRO A  92       9.203 -35.271 -74.342  1.00  0.87           O  
ATOM    689  CG  PRO A  92       7.243 -33.968 -70.444  1.00  0.85           C  
ATOM    690  CD  PRO A  92       6.566 -35.307 -70.371  1.00  0.85           C  
ATOM    691  N   THR A  93       8.948 -36.955 -72.850  1.00  0.87           N  
ATOM    692  CA  THR A  93       9.918 -37.822 -73.509  1.00  0.88           C  
ATOM    693  C   THR A  93       9.313 -38.457 -74.759  1.00  0.88           C  
ATOM    694  CB  THR A  93      10.416 -38.927 -72.559  1.00  0.86           C  
ATOM    695  O   THR A  93       9.986 -38.586 -75.784  1.00  0.88           O  
ATOM    696  CG2 THR A  93      11.555 -39.722 -73.190  1.00  0.81           C  
ATOM    697  OG1 THR A  93      10.883 -38.328 -71.344  1.00  0.84           O  
ATOM    698  N   ALA A  94       7.989 -38.756 -74.666  1.00  0.90           N  
ATOM    699  CA  ALA A  94       7.245 -39.337 -75.780  1.00  0.91           C  
ATOM    700  C   ALA A  94       6.636 -38.249 -76.660  1.00  0.91           C  
ATOM    701  CB  ALA A  94       6.154 -40.271 -75.263  1.00  0.89           C  
ATOM    702  O   ALA A  94       5.992 -38.545 -77.669  1.00  0.90           O  
ATOM    703  N   ASN A  95       6.669 -36.921 -76.267  1.00  0.90           N  
ATOM    704  CA  ASN A  95       6.072 -35.749 -76.898  1.00  0.91           C  
ATOM    705  C   ASN A  95       4.565 -35.913 -77.075  1.00  0.91           C  
ATOM    706  CB  ASN A  95       6.737 -35.467 -78.247  1.00  0.88           C  
ATOM    707  O   ASN A  95       4.033 -35.675 -78.161  1.00  0.89           O  
ATOM    708  CG  ASN A  95       8.179 -35.021 -78.105  1.00  0.81           C  
ATOM    709  ND2 ASN A  95       8.962 -35.201 -79.163  1.00  0.78           N  
ATOM    710  OD1 ASN A  95       8.586 -34.521 -77.054  1.00  0.77           O  
ATOM    711  N   SER A  96       3.958 -36.436 -76.043  1.00  0.93           N  
ATOM    712  CA  SER A  96       2.550 -36.780 -76.214  1.00  0.93           C  
ATOM    713  C   SER A  96       1.742 -36.435 -74.967  1.00  0.94           C  
ATOM    714  CB  SER A  96       2.396 -38.267 -76.536  1.00  0.93           C  
ATOM    715  O   SER A  96       2.268 -36.461 -73.853  1.00  0.94           O  
ATOM    716  OG  SER A  96       2.796 -39.064 -75.435  1.00  0.92           O  
ATOM    717  N   ILE A  97       0.546 -36.121 -75.067  1.00  0.95           N  
ATOM    718  CA  ILE A  97      -0.493 -36.116 -74.043  1.00  0.95           C  
ATOM    719  C   ILE A  97      -1.559 -37.155 -74.384  1.00  0.95           C  
ATOM    720  CB  ILE A  97      -1.135 -34.718 -73.896  1.00  0.95           C  
ATOM    721  O   ILE A  97      -2.201 -37.073 -75.434  1.00  0.94           O  
ATOM    722  CG1 ILE A  97      -0.056 -33.659 -73.643  1.00  0.91           C  
ATOM    723  CG2 ILE A  97      -2.177 -34.717 -72.774  1.00  0.91           C  
ATOM    724  CD1 ILE A  97      -0.581 -32.229 -73.639  1.00  0.87           C  
ATOM    725  N   VAL A  98      -1.749 -38.081 -73.500  1.00  0.97           N  
ATOM    726  CA  VAL A  98      -2.693 -39.164 -73.758  1.00  0.97           C  
ATOM    727  C   VAL A  98      -3.677 -39.279 -72.596  1.00  0.98           C  
ATOM    728  CB  VAL A  98      -1.966 -40.510 -73.977  1.00  0.97           C  
ATOM    729  O   VAL A  98      -3.328 -38.994 -71.448  1.00  0.97           O  
ATOM    730  CG1 VAL A  98      -1.091 -40.454 -75.228  1.00  0.94           C  
ATOM    731  CG2 VAL A  98      -1.129 -40.870 -72.751  1.00  0.94           C  
ATOM    732  N   LEU A  99      -4.904 -39.757 -72.834  1.00  0.98           N  
ATOM    733  CA  LEU A  99      -5.819 -40.254 -71.812  1.00  0.98           C  
ATOM    734  C   LEU A  99      -5.329 -41.582 -71.244  1.00  0.98           C  
ATOM    735  CB  LEU A  99      -7.228 -40.421 -72.388  1.00  0.98           C  
ATOM    736  O   LEU A  99      -5.025 -42.510 -71.997  1.00  0.97           O  
ATOM    737  CG  LEU A  99      -8.007 -39.132 -72.655  1.00  0.96           C  
ATOM    738  CD1 LEU A  99      -9.209 -39.416 -73.550  1.00  0.93           C  
ATOM    739  CD2 LEU A  99      -8.450 -38.493 -71.343  1.00  0.93           C  
ATOM    740  N   ALA A 100      -5.190 -41.635 -69.967  1.00  0.98           N  
ATOM    741  CA  ALA A 100      -4.679 -42.828 -69.297  1.00  0.98           C  
ATOM    742  C   ALA A 100      -5.487 -43.141 -68.041  1.00  0.98           C  
ATOM    743  CB  ALA A 100      -3.204 -42.650 -68.946  1.00  0.97           C  
ATOM    744  O   ALA A 100      -6.075 -42.243 -67.434  1.00  0.97           O  
ATOM    745  N   VAL A 101      -5.481 -44.419 -67.593  1.00  0.98           N  
ATOM    746  CA  VAL A 101      -5.999 -44.872 -66.306  1.00  0.98           C  
ATOM    747  C   VAL A 101      -4.840 -45.186 -65.363  1.00  0.98           C  
ATOM    748  CB  VAL A 101      -6.908 -46.111 -66.466  1.00  0.98           C  
ATOM    749  O   VAL A 101      -4.031 -46.074 -65.639  1.00  0.97           O  
ATOM    750  CG1 VAL A 101      -7.485 -46.535 -65.116  1.00  0.97           C  
ATOM    751  CG2 VAL A 101      -8.029 -45.825 -67.464  1.00  0.97           C  
ATOM    752  N   VAL A 102      -4.723 -44.455 -64.265  1.00  0.97           N  
ATOM    753  CA  VAL A 102      -3.828 -44.788 -63.162  1.00  0.97           C  
ATOM    754  C   VAL A 102      -4.519 -45.762 -62.211  1.00  0.97           C  
ATOM    755  CB  VAL A 102      -3.377 -43.524 -62.395  1.00  0.96           C  
ATOM    756  O   VAL A 102      -5.429 -45.379 -61.473  1.00  0.96           O  
ATOM    757  CG1 VAL A 102      -2.320 -43.875 -61.350  1.00  0.94           C  
ATOM    758  CG2 VAL A 102      -2.844 -42.473 -63.367  1.00  0.94           C  
ATOM    759  N   LYS A 103      -4.159 -47.008 -62.316  1.00  0.98           N  
ATOM    760  CA  LYS A 103      -4.758 -48.084 -61.530  1.00  0.98           C  
ATOM    761  C   LYS A 103      -4.386 -47.960 -60.055  1.00  0.98           C  
ATOM    762  CB  LYS A 103      -4.322 -49.448 -62.068  1.00  0.97           C  
ATOM    763  O   LYS A 103      -3.205 -47.874 -59.712  1.00  0.97           O  
ATOM    764  CG  LYS A 103      -5.004 -50.627 -61.390  1.00  0.95           C  
ATOM    765  CD  LYS A 103      -4.565 -51.952 -61.999  1.00  0.94           C  
ATOM    766  CE  LYS A 103      -5.220 -53.135 -61.297  1.00  0.92           C  
ATOM    767  NZ  LYS A 103      -4.781 -54.437 -61.881  1.00  0.91           N  
ATOM    768  N   GLY A 104      -5.380 -47.972 -59.170  1.00  0.97           N  
ATOM    769  CA  GLY A 104      -5.200 -48.013 -57.728  1.00  0.97           C  
ATOM    770  C   GLY A 104      -4.870 -49.399 -57.206  1.00  0.97           C  
ATOM    771  O   GLY A 104      -4.926 -50.378 -57.953  1.00  0.95           O  
ATOM    772  N   THR A 105      -4.507 -49.488 -55.920  1.00  0.96           N  
ATOM    773  CA  THR A 105      -4.278 -50.743 -55.214  1.00  0.96           C  
ATOM    774  C   THR A 105      -5.572 -51.254 -54.586  1.00  0.96           C  
ATOM    775  CB  THR A 105      -3.203 -50.583 -54.123  1.00  0.95           C  
ATOM    776  O   THR A 105      -6.322 -50.483 -53.983  1.00  0.96           O  
ATOM    777  CG2 THR A 105      -2.845 -51.930 -53.502  1.00  0.89           C  
ATOM    778  OG1 THR A 105      -2.026 -50.008 -54.701  1.00  0.90           O  
ATOM    779  N   ALA A 106      -5.818 -52.572 -54.706  1.00  0.96           N  
ATOM    780  CA  ALA A 106      -6.997 -53.198 -54.113  1.00  0.96           C  
ATOM    781  C   ALA A 106      -6.980 -53.067 -52.592  1.00  0.96           C  
ATOM    782  CB  ALA A 106      -7.081 -54.668 -54.517  1.00  0.95           C  
ATOM    783  O   ALA A 106      -5.983 -53.398 -51.946  1.00  0.94           O  
ATOM    784  N   GLY A 107      -7.982 -52.490 -52.025  1.00  0.95           N  
ATOM    785  CA  GLY A 107      -8.045 -52.174 -50.607  1.00  0.95           C  
ATOM    786  C   GLY A 107      -7.189 -50.982 -50.223  1.00  0.94           C  
ATOM    787  O   GLY A 107      -7.138 -50.599 -49.052  1.00  0.91           O  
ATOM    788  N   GLY A 108      -6.488 -50.399 -51.146  1.00  0.93           N  
ATOM    789  CA  GLY A 108      -5.637 -49.238 -50.940  1.00  0.92           C  
ATOM    790  C   GLY A 108      -6.367 -47.922 -51.130  1.00  0.91           C  
ATOM    791  O   GLY A 108      -7.543 -47.906 -51.500  1.00  0.87           O  
ATOM    792  N   GLY A 109      -5.696 -46.797 -50.868  1.00  0.90           N  
ATOM    793  CA  GLY A 109      -6.181 -45.450 -51.124  1.00  0.91           C  
ATOM    794  C   GLY A 109      -6.105 -45.056 -52.587  1.00  0.92           C  
ATOM    795  O   GLY A 109      -5.773 -45.881 -53.441  1.00  0.91           O  
ATOM    796  N   LEU A 110      -6.390 -43.873 -52.906  1.00  0.93           N  
ATOM    797  CA  LEU A 110      -6.255 -43.254 -54.221  1.00  0.95           C  
ATOM    798  C   LEU A 110      -4.812 -43.327 -54.710  1.00  0.94           C  
ATOM    799  CB  LEU A 110      -6.718 -41.796 -54.177  1.00  0.93           C  
ATOM    800  O   LEU A 110      -3.887 -42.957 -53.984  1.00  0.93           O  
ATOM    801  CG  LEU A 110      -8.221 -41.567 -54.006  1.00  0.88           C  
ATOM    802  CD1 LEU A 110      -8.496 -40.117 -53.620  1.00  0.82           C  
ATOM    803  CD2 LEU A 110      -8.967 -41.936 -55.284  1.00  0.83           C  
ATOM    804  N   PRO A 111      -4.532 -43.856 -55.875  1.00  0.96           N  
ATOM    805  CA  PRO A 111      -3.159 -43.769 -56.379  1.00  0.95           C  
ATOM    806  C   PRO A 111      -2.652 -42.332 -56.463  1.00  0.95           C  
ATOM    807  CB  PRO A 111      -3.255 -44.397 -57.772  1.00  0.95           C  
ATOM    808  O   PRO A 111      -3.412 -41.424 -56.810  1.00  0.94           O  
ATOM    809  CG  PRO A 111      -4.666 -44.158 -58.203  1.00  0.94           C  
ATOM    810  CD  PRO A 111      -5.546 -44.178 -56.986  1.00  0.93           C  
ATOM    811  N   ALA A 112      -1.295 -42.162 -56.199  1.00  0.93           N  
ATOM    812  CA  ALA A 112      -0.674 -40.844 -56.295  1.00  0.93           C  
ATOM    813  C   ALA A 112      -0.617 -40.368 -57.744  1.00  0.94           C  
ATOM    814  CB  ALA A 112       0.729 -40.871 -55.692  1.00  0.92           C  
ATOM    815  O   ALA A 112      -0.297 -41.146 -58.647  1.00  0.93           O  
ATOM    816  N   LEU A 113      -1.027 -39.139 -57.970  1.00  0.92           N  
ATOM    817  CA  LEU A 113      -0.819 -38.468 -59.248  1.00  0.92           C  
ATOM    818  C   LEU A 113       0.623 -37.991 -59.383  1.00  0.90           C  
ATOM    819  CB  LEU A 113      -1.776 -37.282 -59.393  1.00  0.91           C  
ATOM    820  O   LEU A 113       1.183 -37.420 -58.444  1.00  0.87           O  
ATOM    821  CG  LEU A 113      -3.262 -37.622 -59.520  1.00  0.86           C  
ATOM    822  CD1 LEU A 113      -4.102 -36.349 -59.479  1.00  0.81           C  
ATOM    823  CD2 LEU A 113      -3.525 -38.402 -60.803  1.00  0.82           C  
ATOM    824  N   VAL A 114       1.204 -38.191 -60.524  1.00  0.92           N  
ATOM    825  CA  VAL A 114       2.488 -37.580 -60.848  1.00  0.91           C  
ATOM    826  C   VAL A 114       2.272 -36.145 -61.325  1.00  0.90           C  
ATOM    827  CB  VAL A 114       3.247 -38.390 -61.923  1.00  0.91           C  
ATOM    828  O   VAL A 114       1.728 -35.920 -62.409  1.00  0.87           O  
ATOM    829  CG1 VAL A 114       4.641 -37.809 -62.152  1.00  0.89           C  
ATOM    830  CG2 VAL A 114       3.338 -39.860 -61.517  1.00  0.89           C  
ATOM    831  N   GLN A 115       2.594 -35.262 -60.469  1.00  0.85           N  
ATOM    832  CA  GLN A 115       2.452 -33.834 -60.728  1.00  0.84           C  
ATOM    833  C   GLN A 115       3.789 -33.112 -60.582  1.00  0.77           C  
ATOM    834  CB  GLN A 115       1.417 -33.217 -59.786  1.00  0.79           C  
ATOM    835  O   GLN A 115       3.845 -31.999 -60.056  1.00  0.69           O  
ATOM    836  CG  GLN A 115      -0.011 -33.671 -60.059  1.00  0.75           C  
ATOM    837  CD  GLN A 115      -1.033 -32.935 -59.213  1.00  0.71           C  
ATOM    838  NE2 GLN A 115      -2.094 -32.452 -59.850  1.00  0.71           N  
ATOM    839  OE1 GLN A 115      -0.870 -32.802 -57.996  1.00  0.75           O  
ATOM    840  N   THR A 116       4.865 -33.836 -60.947  1.00  0.79           N  
ATOM    841  CA  THR A 116       6.197 -33.249 -60.848  1.00  0.78           C  
ATOM    842  C   THR A 116       6.708 -32.835 -62.225  1.00  0.75           C  
ATOM    843  CB  THR A 116       7.193 -34.229 -60.201  1.00  0.74           C  
ATOM    844  O   THR A 116       6.302 -33.404 -63.241  1.00  0.70           O  
ATOM    845  CG2 THR A 116       6.786 -34.561 -58.769  1.00  0.66           C  
ATOM    846  OG1 THR A 116       7.231 -35.438 -60.968  1.00  0.67           O  
ATOM    847  N   ASP A 117       7.645 -31.912 -62.412  1.00  0.70           N  
ATOM    848  CA  ASP A 117       8.142 -31.262 -63.621  1.00  0.70           C  
ATOM    849  C   ASP A 117       9.128 -32.162 -64.362  1.00  0.69           C  
ATOM    850  CB  ASP A 117       8.805 -29.926 -63.278  1.00  0.63           C  
ATOM    851  O   ASP A 117       9.510 -31.871 -65.497  1.00  0.64           O  
ATOM    852  CG  ASP A 117       7.802 -28.833 -62.953  1.00  0.58           C  
ATOM    853  OD1 ASP A 117       6.626 -28.943 -63.362  1.00  0.57           O  
ATOM    854  OD2 ASP A 117       8.193 -27.851 -62.286  1.00  0.62           O  
ATOM    855  N   THR A 118       9.646 -33.205 -63.815  1.00  0.68           N  
ATOM    856  CA  THR A 118      10.871 -33.807 -64.330  1.00  0.68           C  
ATOM    857  C   THR A 118      10.551 -34.976 -65.257  1.00  0.68           C  
ATOM    858  CB  THR A 118      11.780 -34.290 -63.185  1.00  0.61           C  
ATOM    859  O   THR A 118      11.427 -35.466 -65.973  1.00  0.63           O  
ATOM    860  CG2 THR A 118      12.370 -33.112 -62.417  1.00  0.52           C  
ATOM    861  OG1 THR A 118      11.014 -35.099 -62.283  1.00  0.57           O  
ATOM    862  N   ALA A 119       9.291 -35.387 -65.629  1.00  0.78           N  
ATOM    863  CA  ALA A 119       9.037 -36.460 -66.587  1.00  0.78           C  
ATOM    864  C   ALA A 119       7.554 -36.543 -66.938  1.00  0.79           C  
ATOM    865  CB  ALA A 119       9.525 -37.796 -66.032  1.00  0.71           C  
ATOM    866  O   ALA A 119       7.118 -35.992 -67.952  1.00  0.72           O  
ATOM    867  N   ILE A 120       6.595 -37.163 -66.442  1.00  0.88           N  
ATOM    868  CA  ILE A 120       5.162 -37.375 -66.616  1.00  0.89           C  
ATOM    869  C   ILE A 120       4.384 -36.377 -65.761  1.00  0.89           C  
ATOM    870  CB  ILE A 120       4.757 -38.822 -66.254  1.00  0.86           C  
ATOM    871  O   ILE A 120       4.740 -36.130 -64.607  1.00  0.87           O  
ATOM    872  CG1 ILE A 120       5.441 -39.820 -67.194  1.00  0.78           C  
ATOM    873  CG2 ILE A 120       3.234 -38.983 -66.298  1.00  0.76           C  
ATOM    874  CD1 ILE A 120       5.210 -41.279 -66.823  1.00  0.75           C  
ATOM    875  N   TYR A 121       3.452 -35.755 -66.244  1.00  0.90           N  
ATOM    876  CA  TYR A 121       2.486 -34.949 -65.508  1.00  0.92           C  
ATOM    877  C   TYR A 121       1.063 -35.425 -65.773  1.00  0.92           C  
ATOM    878  CB  TYR A 121       2.620 -33.471 -65.885  1.00  0.90           C  
ATOM    879  O   TYR A 121       0.660 -35.583 -66.928  1.00  0.92           O  
ATOM    880  CG  TYR A 121       1.823 -32.544 -65.000  1.00  0.87           C  
ATOM    881  CD1 TYR A 121       0.496 -32.237 -65.294  1.00  0.83           C  
ATOM    882  CD2 TYR A 121       2.394 -31.972 -63.868  1.00  0.84           C  
ATOM    883  CE1 TYR A 121      -0.242 -31.382 -64.483  1.00  0.84           C  
ATOM    884  CE2 TYR A 121       1.665 -31.115 -63.049  1.00  0.84           C  
ATOM    885  OH  TYR A 121      -0.376 -29.980 -62.557  1.00  0.74           O  
ATOM    886  CZ  TYR A 121       0.350 -30.827 -63.364  1.00  0.82           C  
ATOM    887  N   GLU A 122       0.291 -35.583 -64.714  1.00  0.92           N  
ATOM    888  CA  GLU A 122      -1.057 -36.137 -64.798  1.00  0.93           C  
ATOM    889  C   GLU A 122      -2.100 -35.126 -64.331  1.00  0.93           C  
ATOM    890  CB  GLU A 122      -1.162 -37.421 -63.970  1.00  0.92           C  
ATOM    891  O   GLU A 122      -2.127 -34.751 -63.157  1.00  0.91           O  
ATOM    892  CG  GLU A 122      -0.351 -38.581 -64.529  1.00  0.92           C  
ATOM    893  CD  GLU A 122      -0.325 -39.793 -63.611  1.00  0.90           C  
ATOM    894  OE1 GLU A 122      -0.584 -39.639 -62.396  1.00  0.90           O  
ATOM    895  OE2 GLU A 122      -0.043 -40.905 -64.111  1.00  0.91           O  
ATOM    896  N   LEU A 123      -2.948 -34.695 -65.243  1.00  0.92           N  
ATOM    897  CA  LEU A 123      -4.123 -33.878 -64.961  1.00  0.93           C  
ATOM    898  C   LEU A 123      -5.341 -34.755 -64.688  1.00  0.93           C  
ATOM    899  CB  LEU A 123      -4.412 -32.933 -66.130  1.00  0.91           C  
ATOM    900  O   LEU A 123      -5.842 -35.428 -65.592  1.00  0.93           O  
ATOM    901  CG  LEU A 123      -5.634 -32.025 -65.982  1.00  0.89           C  
ATOM    902  CD1 LEU A 123      -5.423 -31.035 -64.841  1.00  0.85           C  
ATOM    903  CD2 LEU A 123      -5.917 -31.291 -67.288  1.00  0.85           C  
ATOM    904  N   LEU A 124      -5.746 -34.766 -63.463  1.00  0.92           N  
ATOM    905  CA  LEU A 124      -6.889 -35.556 -63.017  1.00  0.93           C  
ATOM    906  C   LEU A 124      -8.169 -35.097 -63.707  1.00  0.93           C  
ATOM    907  CB  LEU A 124      -7.049 -35.456 -61.498  1.00  0.92           C  
ATOM    908  O   LEU A 124      -8.504 -33.911 -63.677  1.00  0.93           O  
ATOM    909  CG  LEU A 124      -8.207 -36.246 -60.885  1.00  0.92           C  
ATOM    910  CD1 LEU A 124      -8.002 -37.741 -61.102  1.00  0.91           C  
ATOM    911  CD2 LEU A 124      -8.343 -35.930 -59.400  1.00  0.91           C  
ATOM    912  N   LEU A 125      -8.923 -36.083 -64.319  1.00  0.93           N  
ATOM    913  CA  LEU A 125     -10.243 -35.865 -64.901  1.00  0.94           C  
ATOM    914  C   LEU A 125     -11.329 -36.496 -64.037  1.00  0.93           C  
ATOM    915  CB  LEU A 125     -10.304 -36.438 -66.319  1.00  0.94           C  
ATOM    916  O   LEU A 125     -12.361 -35.873 -63.777  1.00  0.92           O  
ATOM    917  CG  LEU A 125      -9.339 -35.832 -67.339  1.00  0.94           C  
ATOM    918  CD1 LEU A 125      -9.579 -36.434 -68.719  1.00  0.92           C  
ATOM    919  CD2 LEU A 125      -9.486 -34.315 -67.378  1.00  0.92           C  
ATOM    920  N   ALA A 126     -11.116 -37.705 -63.508  1.00  0.94           N  
ATOM    921  CA  ALA A 126     -12.077 -38.362 -62.627  1.00  0.95           C  
ATOM    922  C   ALA A 126     -11.393 -39.407 -61.750  1.00  0.95           C  
ATOM    923  CB  ALA A 126     -13.194 -39.007 -63.445  1.00  0.94           C  
ATOM    924  O   ALA A 126     -10.389 -40.000 -62.150  1.00  0.95           O  
ATOM    925  N   ASN A 127     -12.005 -39.660 -60.559  1.00  0.95           N  
ATOM    926  CA  ASN A 127     -11.838 -40.895 -59.800  1.00  0.96           C  
ATOM    927  C   ASN A 127     -12.901 -41.927 -60.167  1.00  0.95           C  
ATOM    928  CB  ASN A 127     -11.872 -40.610 -58.297  1.00  0.94           C  
ATOM    929  O   ASN A 127     -14.082 -41.594 -60.281  1.00  0.95           O  
ATOM    930  CG  ASN A 127     -10.801 -39.628 -57.864  1.00  0.92           C  
ATOM    931  ND2 ASN A 127     -11.149 -38.739 -56.942  1.00  0.93           N  
ATOM    932  OD1 ASN A 127      -9.669 -39.668 -58.355  1.00  0.91           O  
ATOM    933  N   VAL A 128     -12.478 -43.164 -60.396  1.00  0.97           N  
ATOM    934  CA  VAL A 128     -13.376 -44.271 -60.708  1.00  0.97           C  
ATOM    935  C   VAL A 128     -13.264 -45.347 -59.630  1.00  0.97           C  
ATOM    936  CB  VAL A 128     -13.071 -44.875 -62.097  1.00  0.97           C  
ATOM    937  O   VAL A 128     -12.256 -46.053 -59.551  1.00  0.95           O  
ATOM    938  CG1 VAL A 128     -14.101 -45.944 -62.458  1.00  0.96           C  
ATOM    939  CG2 VAL A 128     -13.040 -43.778 -63.160  1.00  0.96           C  
ATOM    940  N   THR A 129     -14.264 -45.430 -58.769  1.00  0.97           N  
ATOM    941  CA  THR A 129     -14.372 -46.528 -57.815  1.00  0.97           C  
ATOM    942  C   THR A 129     -14.714 -47.833 -58.527  1.00  0.97           C  
ATOM    943  CB  THR A 129     -15.435 -46.232 -56.741  1.00  0.97           C  
ATOM    944  O   THR A 129     -15.759 -47.938 -59.173  1.00  0.97           O  
ATOM    945  CG2 THR A 129     -15.500 -47.352 -55.708  1.00  0.94           C  
ATOM    946  OG1 THR A 129     -15.108 -45.004 -56.079  1.00  0.95           O  
ATOM    947  N   VAL A 130     -13.784 -48.814 -58.459  1.00  0.98           N  
ATOM    948  CA  VAL A 130     -13.967 -50.164 -58.982  1.00  0.98           C  
ATOM    949  C   VAL A 130     -14.375 -51.106 -57.851  1.00  0.97           C  
ATOM    950  CB  VAL A 130     -12.687 -50.684 -59.673  1.00  0.98           C  
ATOM    951  O   VAL A 130     -13.537 -51.517 -57.045  1.00  0.96           O  
ATOM    952  CG1 VAL A 130     -12.963 -51.994 -60.409  1.00  0.97           C  
ATOM    953  CG2 VAL A 130     -12.136 -49.633 -60.636  1.00  0.97           C  
ATOM    954  N   PRO A 131     -15.759 -51.463 -57.691  1.00  0.98           N  
ATOM    955  CA  PRO A 131     -16.168 -52.412 -56.653  1.00  0.98           C  
ATOM    956  C   PRO A 131     -15.500 -53.777 -56.805  1.00  0.98           C  
ATOM    957  CB  PRO A 131     -17.682 -52.521 -56.852  1.00  0.97           C  
ATOM    958  O   PRO A 131     -15.089 -54.148 -57.907  1.00  0.97           O  
ATOM    959  CG  PRO A 131     -18.062 -51.276 -57.587  1.00  0.96           C  
ATOM    960  CD  PRO A 131     -16.948 -50.921 -58.530  1.00  0.96           C  
ATOM    961  N   ALA A 132     -15.460 -54.505 -55.682  1.00  0.97           N  
ATOM    962  CA  ALA A 132     -14.963 -55.878 -55.717  1.00  0.97           C  
ATOM    963  C   ALA A 132     -15.791 -56.737 -56.668  1.00  0.97           C  
ATOM    964  CB  ALA A 132     -14.971 -56.483 -54.315  1.00  0.96           C  
ATOM    965  O   ALA A 132     -17.023 -56.692 -56.642  1.00  0.96           O  
ATOM    966  N   SER A 133     -15.124 -57.425 -57.581  1.00  0.95           N  
ATOM    967  CA  SER A 133     -15.695 -58.359 -58.546  1.00  0.96           C  
ATOM    968  C   SER A 133     -16.699 -57.663 -59.460  1.00  0.95           C  
ATOM    969  CB  SER A 133     -16.372 -59.526 -57.827  1.00  0.94           C  
ATOM    970  O   SER A 133     -17.586 -58.309 -60.022  1.00  0.95           O  
ATOM    971  OG  SER A 133     -15.474 -60.150 -56.925  1.00  0.89           O  
ATOM    972  N   ALA A 134     -16.672 -56.398 -59.598  1.00  0.97           N  
ATOM    973  CA  ALA A 134     -17.531 -55.680 -60.537  1.00  0.97           C  
ATOM    974  C   ALA A 134     -17.239 -56.096 -61.976  1.00  0.97           C  
ATOM    975  CB  ALA A 134     -17.353 -54.173 -60.375  1.00  0.96           C  
ATOM    976  O   ALA A 134     -16.076 -56.213 -62.371  1.00  0.97           O  
ATOM    977  N   THR A 135     -18.251 -56.235 -62.851  1.00  0.96           N  
ATOM    978  CA  THR A 135     -18.181 -56.494 -64.284  1.00  0.96           C  
ATOM    979  C   THR A 135     -18.609 -55.263 -65.078  1.00  0.96           C  
ATOM    980  CB  THR A 135     -19.063 -57.694 -64.678  1.00  0.95           C  
ATOM    981  O   THR A 135     -18.493 -55.239 -66.306  1.00  0.96           O  
ATOM    982  CG2 THR A 135     -18.533 -58.989 -64.072  1.00  0.92           C  
ATOM    983  OG1 THR A 135     -20.399 -57.472 -64.210  1.00  0.93           O  
ATOM    984  N   VAL A 136     -19.048 -54.262 -64.450  1.00  0.97           N  
ATOM    985  CA  VAL A 136     -19.530 -53.036 -65.078  1.00  0.98           C  
ATOM    986  C   VAL A 136     -19.212 -51.838 -64.186  1.00  0.98           C  
ATOM    987  CB  VAL A 136     -21.047 -53.102 -65.362  1.00  0.97           C  
ATOM    988  O   VAL A 136     -19.346 -51.915 -62.963  1.00  0.98           O  
ATOM    989  CG1 VAL A 136     -21.834 -53.253 -64.061  1.00  0.84           C  
ATOM    990  CG2 VAL A 136     -21.502 -51.857 -66.123  1.00  0.84           C  
ATOM    991  N   ILE A 137     -18.820 -50.692 -64.752  1.00  0.98           N  
ATOM    992  CA  ILE A 137     -18.749 -49.393 -64.092  1.00  0.98           C  
ATOM    993  C   ILE A 137     -20.051 -48.628 -64.316  1.00  0.98           C  
ATOM    994  CB  ILE A 137     -17.547 -48.566 -64.601  1.00  0.98           C  
ATOM    995  O   ILE A 137     -20.496 -48.468 -65.455  1.00  0.97           O  
ATOM    996  CG1 ILE A 137     -16.231 -49.287 -64.286  1.00  0.97           C  
ATOM    997  CG2 ILE A 137     -17.561 -47.161 -63.992  1.00  0.97           C  
ATOM    998  CD1 ILE A 137     -15.979 -49.494 -62.799  1.00  0.95           C  
ATOM    999  N   THR A 138     -20.743 -48.106 -63.264  1.00  0.97           N  
ATOM   1000  CA  THR A 138     -21.948 -47.285 -63.313  1.00  0.98           C  
ATOM   1001  C   THR A 138     -21.608 -45.812 -63.111  1.00  0.98           C  
ATOM   1002  CB  THR A 138     -22.970 -47.730 -62.250  1.00  0.97           C  
ATOM   1003  O   THR A 138     -20.502 -45.478 -62.679  1.00  0.97           O  
ATOM   1004  CG2 THR A 138     -23.259 -49.223 -62.355  1.00  0.93           C  
ATOM   1005  OG1 THR A 138     -22.448 -47.446 -60.946  1.00  0.94           O  
ATOM   1006  N   SER A 139     -22.519 -44.852 -63.313  1.00  0.96           N  
ATOM   1007  CA  SER A 139     -22.328 -43.412 -63.170  1.00  0.96           C  
ATOM   1008  C   SER A 139     -22.023 -43.036 -61.724  1.00  0.96           C  
ATOM   1009  CB  SER A 139     -23.568 -42.656 -63.651  1.00  0.94           C  
ATOM   1010  O   SER A 139     -21.315 -42.060 -61.467  1.00  0.95           O  
ATOM   1011  OG  SER A 139     -23.854 -42.968 -65.003  1.00  0.79           O  
ATOM   1012  N   SER A 140     -22.501 -43.919 -60.715  1.00  0.96           N  
ATOM   1013  CA  SER A 140     -22.265 -43.694 -59.293  1.00  0.96           C  
ATOM   1014  C   SER A 140     -20.830 -44.041 -58.909  1.00  0.96           C  
ATOM   1015  CB  SER A 140     -23.240 -44.517 -58.450  1.00  0.96           C  
ATOM   1016  O   SER A 140     -20.352 -43.641 -57.846  1.00  0.95           O  
ATOM   1017  OG  SER A 140     -23.161 -45.891 -58.788  1.00  0.92           O  
ATOM   1018  N   ASN A 141     -20.153 -44.735 -59.831  1.00  0.96           N  
ATOM   1019  CA  ASN A 141     -18.762 -45.112 -59.599  1.00  0.97           C  
ATOM   1020  C   ASN A 141     -17.800 -44.037 -60.094  1.00  0.97           C  
ATOM   1021  CB  ASN A 141     -18.451 -46.452 -60.268  1.00  0.96           C  
ATOM   1022  O   ASN A 141     -16.592 -44.126 -59.866  1.00  0.96           O  
ATOM   1023  CG  ASN A 141     -19.329 -47.578 -59.757  1.00  0.93           C  
ATOM   1024  ND2 ASN A 141     -19.351 -47.763 -58.442  1.00  0.92           N  
ATOM   1025  OD1 ASN A 141     -19.982 -48.276 -60.537  1.00  0.90           O  
ATOM   1026  N   VAL A 142     -18.168 -43.008 -60.764  1.00  0.95           N  
ATOM   1027  CA  VAL A 142     -17.330 -41.994 -61.396  1.00  0.95           C  
ATOM   1028  C   VAL A 142     -17.498 -40.660 -60.672  1.00  0.92           C  
ATOM   1029  CB  VAL A 142     -17.667 -41.833 -62.895  1.00  0.95           C  
ATOM   1030  O   VAL A 142     -18.517 -39.984 -60.831  1.00  0.88           O  
ATOM   1031  CG1 VAL A 142     -16.715 -40.840 -63.559  1.00  0.93           C  
ATOM   1032  CG2 VAL A 142     -17.610 -43.186 -63.602  1.00  0.92           C  
ATOM   1033  N   ASP A 143     -16.477 -40.278 -59.945  1.00  0.91           N  
ATOM   1034  CA  ASP A 143     -16.354 -38.978 -59.292  1.00  0.93           C  
ATOM   1035  C   ASP A 143     -15.511 -38.020 -60.129  1.00  0.92           C  
ATOM   1036  CB  ASP A 143     -15.744 -39.134 -57.897  1.00  0.92           C  
ATOM   1037  O   ASP A 143     -14.305 -38.222 -60.288  1.00  0.90           O  
ATOM   1038  CG  ASP A 143     -15.579 -37.810 -57.171  1.00  0.91           C  
ATOM   1039  OD1 ASP A 143     -16.260 -36.827 -57.533  1.00  0.91           O  
ATOM   1040  OD2 ASP A 143     -14.758 -37.750 -56.230  1.00  0.92           O  
ATOM   1041  N   ARG A 144     -16.071 -37.038 -60.662  1.00  0.87           N  
ATOM   1042  CA  ARG A 144     -15.473 -36.075 -61.581  1.00  0.88           C  
ATOM   1043  C   ARG A 144     -14.646 -35.039 -60.828  1.00  0.80           C  
ATOM   1044  CB  ARG A 144     -16.555 -35.379 -62.410  1.00  0.83           C  
ATOM   1045  O   ARG A 144     -15.177 -34.295 -60.001  1.00  0.72           O  
ATOM   1046  CG  ARG A 144     -17.366 -36.324 -63.283  1.00  0.82           C  
ATOM   1047  CD  ARG A 144     -18.575 -35.629 -63.894  1.00  0.75           C  
ATOM   1048  NE  ARG A 144     -19.535 -36.591 -64.429  1.00  0.81           N  
ATOM   1049  NH1 ARG A 144     -21.281 -35.084 -64.565  1.00  0.71           N  
ATOM   1050  NH2 ARG A 144     -21.586 -37.260 -65.216  1.00  0.66           N  
ATOM   1051  CZ  ARG A 144     -20.798 -36.309 -64.736  1.00  0.80           C  
ATOM   1052  N   GLN A 145     -13.354 -34.990 -61.208  1.00  0.88           N  
ATOM   1053  CA  GLN A 145     -12.361 -34.174 -60.518  1.00  0.87           C  
ATOM   1054  C   GLN A 145     -11.640 -33.246 -61.492  1.00  0.83           C  
ATOM   1055  CB  GLN A 145     -11.348 -35.060 -59.791  1.00  0.85           C  
ATOM   1056  O   GLN A 145     -10.452 -32.962 -61.323  1.00  0.77           O  
ATOM   1057  CG  GLN A 145     -11.942 -35.847 -58.630  1.00  0.86           C  
ATOM   1058  CD  GLN A 145     -12.338 -34.962 -57.463  1.00  0.81           C  
ATOM   1059  NE2 GLN A 145     -13.421 -35.325 -56.784  1.00  0.87           N  
ATOM   1060  OE1 GLN A 145     -11.675 -33.961 -57.173  1.00  0.84           O  
ATOM   1061  N   ARG A 146     -12.364 -32.749 -62.533  1.00  0.87           N  
ATOM   1062  CA  ARG A 146     -11.764 -31.886 -63.544  1.00  0.87           C  
ATOM   1063  C   ARG A 146     -11.331 -30.554 -62.941  1.00  0.81           C  
ATOM   1064  CB  ARG A 146     -12.741 -31.647 -64.697  1.00  0.87           C  
ATOM   1065  O   ARG A 146     -12.131 -29.867 -62.302  1.00  0.75           O  
ATOM   1066  CG  ARG A 146     -13.047 -32.892 -65.514  1.00  0.91           C  
ATOM   1067  CD  ARG A 146     -14.069 -32.613 -66.607  1.00  0.90           C  
ATOM   1068  NE  ARG A 146     -15.375 -32.271 -66.049  1.00  0.91           N  
ATOM   1069  NH1 ARG A 146     -16.171 -31.283 -67.980  1.00  0.88           N  
ATOM   1070  NH2 ARG A 146     -17.493 -31.385 -66.109  1.00  0.87           N  
ATOM   1071  CZ  ARG A 146     -16.343 -31.647 -66.714  1.00  0.90           C  
ATOM   1072  N   ARG A 147     -10.020 -30.263 -63.206  1.00  0.85           N  
ATOM   1073  CA  ARG A 147      -9.512 -28.908 -63.015  1.00  0.85           C  
ATOM   1074  C   ARG A 147      -9.640 -28.089 -64.295  1.00  0.84           C  
ATOM   1075  CB  ARG A 147      -8.052 -28.941 -62.558  1.00  0.81           C  
ATOM   1076  O   ARG A 147      -9.341 -28.581 -65.385  1.00  0.82           O  
ATOM   1077  CG  ARG A 147      -7.504 -27.583 -62.147  1.00  0.72           C  
ATOM   1078  CD  ARG A 147      -6.078 -27.685 -61.624  1.00  0.69           C  
ATOM   1079  NE  ARG A 147      -5.503 -26.368 -61.367  1.00  0.62           N  
ATOM   1080  NH1 ARG A 147      -3.388 -27.159 -60.876  1.00  0.47           N  
ATOM   1081  NH2 ARG A 147      -3.820 -24.909 -60.807  1.00  0.42           N  
ATOM   1082  CZ  ARG A 147      -4.239 -26.148 -61.017  1.00  0.63           C  
ATOM   1083  N   PHE A 148     -10.132 -26.955 -64.256  1.00  0.81           N  
ATOM   1084  CA  PHE A 148     -10.280 -26.076 -65.410  1.00  0.82           C  
ATOM   1085  C   PHE A 148      -9.163 -25.040 -65.447  1.00  0.79           C  
ATOM   1086  CB  PHE A 148     -11.643 -25.378 -65.385  1.00  0.78           C  
ATOM   1087  O   PHE A 148      -8.624 -24.662 -64.405  1.00  0.74           O  
ATOM   1088  CG  PHE A 148     -12.811 -26.327 -65.404  1.00  0.78           C  
ATOM   1089  CD1 PHE A 148     -13.312 -26.810 -66.606  1.00  0.75           C  
ATOM   1090  CD2 PHE A 148     -13.408 -26.735 -64.218  1.00  0.78           C  
ATOM   1091  CE1 PHE A 148     -14.393 -27.688 -66.627  1.00  0.80           C  
ATOM   1092  CE2 PHE A 148     -14.489 -27.612 -64.231  1.00  0.82           C  
ATOM   1093  CZ  PHE A 148     -14.980 -28.087 -65.436  1.00  0.77           C  
ATOM   1094  N   VAL A 149      -8.749 -24.798 -66.578  1.00  0.84           N  
ATOM   1095  CA  VAL A 149      -7.891 -23.627 -66.724  1.00  0.82           C  
ATOM   1096  C   VAL A 149      -8.598 -22.395 -66.165  1.00  0.79           C  
ATOM   1097  CB  VAL A 149      -7.496 -23.392 -68.199  1.00  0.80           C  
ATOM   1098  O   VAL A 149      -9.764 -22.145 -66.480  1.00  0.72           O  
ATOM   1099  CG1 VAL A 149      -6.551 -24.489 -68.686  1.00  0.72           C  
ATOM   1100  CG2 VAL A 149      -8.742 -23.326 -69.080  1.00  0.70           C  
ATOM   1101  N   GLY A 150      -8.258 -21.964 -64.885  1.00  0.67           N  
ATOM   1102  CA  GLY A 150      -8.824 -20.796 -64.228  1.00  0.66           C  
ATOM   1103  C   GLY A 150      -8.076 -19.514 -64.541  1.00  0.66           C  
ATOM   1104  O   GLY A 150      -6.956 -19.552 -65.054  1.00  0.62           O  
ATOM   1105  N   HIS A 151      -8.856 -18.417 -64.558  1.00  0.64           N  
ATOM   1106  CA  HIS A 151      -8.235 -17.105 -64.411  1.00  0.63           C  
ATOM   1107  C   HIS A 151      -7.330 -17.059 -63.185  1.00  0.64           C  
ATOM   1108  CB  HIS A 151      -9.303 -16.014 -64.316  1.00  0.58           C  
ATOM   1109  O   HIS A 151      -7.744 -17.438 -62.087  1.00  0.60           O  
ATOM   1110  CG  HIS A 151     -10.186 -15.933 -65.521  1.00  0.55           C  
ATOM   1111  CD2 HIS A 151     -11.500 -16.220 -65.681  1.00  0.52           C  
ATOM   1112  ND1 HIS A 151      -9.729 -15.515 -66.751  1.00  0.52           N  
ATOM   1113  CE1 HIS A 151     -10.726 -15.547 -67.619  1.00  0.49           C  
ATOM   1114  NE2 HIS A 151     -11.812 -15.972 -66.995  1.00  0.44           N  
ATOM   1115  N   ARG A 152      -5.971 -17.229 -63.362  1.00  0.66           N  
ATOM   1116  CA  ARG A 152      -5.107 -16.916 -62.229  1.00  0.65           C  
ATOM   1117  C   ARG A 152      -5.759 -15.886 -61.312  1.00  0.67           C  
ATOM   1118  CB  ARG A 152      -3.750 -16.401 -62.713  1.00  0.62           C  
ATOM   1119  O   ARG A 152      -6.218 -14.839 -61.773  1.00  0.66           O  
ATOM   1120  CG  ARG A 152      -2.794 -17.501 -63.149  1.00  0.59           C  
ATOM   1121  CD  ARG A 152      -1.396 -16.960 -63.414  1.00  0.58           C  
ATOM   1122  NE  ARG A 152      -0.477 -18.019 -63.821  1.00  0.47           N  
ATOM   1123  NH1 ARG A 152       1.419 -16.706 -63.696  1.00  0.38           N  
ATOM   1124  NH2 ARG A 152       1.582 -18.905 -64.323  1.00  0.34           N  
ATOM   1125  CZ  ARG A 152       0.839 -17.874 -63.946  1.00  0.53           C  
ATOM   1126  N   VAL A 153      -6.189 -16.311 -60.132  1.00  0.75           N  
ATOM   1127  CA  VAL A 153      -6.317 -15.265 -59.123  1.00  0.76           C  
ATOM   1128  C   VAL A 153      -5.182 -14.255 -59.277  1.00  0.77           C  
ATOM   1129  CB  VAL A 153      -6.318 -15.852 -57.694  1.00  0.73           C  
ATOM   1130  O   VAL A 153      -4.006 -14.627 -59.261  1.00  0.76           O  
ATOM   1131  CG1 VAL A 153      -6.540 -14.751 -56.658  1.00  0.68           C  
ATOM   1132  CG2 VAL A 153      -7.386 -16.936 -57.564  1.00  0.68           C  
ATOM   1133  N   GLY A 154      -5.643 -13.020 -59.736  1.00  0.77           N  
ATOM   1134  CA  GLY A 154      -4.649 -11.961 -59.813  1.00  0.78           C  
ATOM   1135  C   GLY A 154      -4.097 -11.561 -58.458  1.00  0.78           C  
ATOM   1136  O   GLY A 154      -4.673 -11.900 -57.422  1.00  0.77           O  
ATOM   1137  N   HIS A 155      -2.866 -11.040 -58.334  1.00  0.77           N  
ATOM   1138  CA  HIS A 155      -2.308 -10.206 -57.275  1.00  0.83           C  
ATOM   1139  C   HIS A 155      -1.924  -8.828 -57.803  1.00  0.80           C  
ATOM   1140  CB  HIS A 155      -1.091 -10.884 -56.645  1.00  0.74           C  
ATOM   1141  O   HIS A 155      -1.314  -8.714 -58.869  1.00  0.79           O  
ATOM   1142  CG  HIS A 155      -0.059 -11.311 -57.640  1.00  0.64           C  
ATOM   1143  CD2 HIS A 155       1.059 -10.691 -58.084  1.00  0.59           C  
ATOM   1144  ND1 HIS A 155      -0.122 -12.517 -58.305  1.00  0.55           N  
ATOM   1145  CE1 HIS A 155       0.917 -12.619 -59.117  1.00  0.52           C  
ATOM   1146  NE2 HIS A 155       1.649 -11.524 -59.002  1.00  0.52           N  
ATOM   1147  N   TRP A 156      -2.354  -7.780 -57.125  1.00  0.64           N  
ATOM   1148  CA  TRP A 156      -2.014  -6.425 -57.548  1.00  0.79           C  
ATOM   1149  C   TRP A 156      -1.958  -5.480 -56.353  1.00  0.71           C  
ATOM   1150  CB  TRP A 156      -3.028  -5.911 -58.574  1.00  0.65           C  
ATOM   1151  O   TRP A 156      -2.486  -5.790 -55.282  1.00  0.68           O  
ATOM   1152  CG  TRP A 156      -4.458  -6.107 -58.169  1.00  0.58           C  
ATOM   1153  CD1 TRP A 156      -5.173  -5.352 -57.281  1.00  0.56           C  
ATOM   1154  CD2 TRP A 156      -5.345  -7.129 -58.633  1.00  0.63           C  
ATOM   1155  CE2 TRP A 156      -6.584  -6.933 -57.985  1.00  0.66           C  
ATOM   1156  CE3 TRP A 156      -5.212  -8.193 -59.536  1.00  0.64           C  
ATOM   1157  NE1 TRP A 156      -6.453  -5.844 -57.167  1.00  0.74           N  
ATOM   1158  CH2 TRP A 156      -7.528  -8.795 -59.100  1.00  0.69           C  
ATOM   1159  CZ2 TRP A 156      -7.685  -7.762 -58.212  1.00  0.74           C  
ATOM   1160  CZ3 TRP A 156      -6.309  -9.017 -59.760  1.00  0.69           C  
ATOM   1161  N   GLU A 157      -1.333  -4.370 -56.441  1.00  0.68           N  
ATOM   1162  CA  GLU A 157      -1.568  -3.165 -55.651  1.00  0.78           C  
ATOM   1163  C   GLU A 157      -2.752  -2.370 -56.195  1.00  0.71           C  
ATOM   1164  CB  GLU A 157      -0.314  -2.287 -55.623  1.00  0.68           C  
ATOM   1165  O   GLU A 157      -3.163  -2.565 -57.341  1.00  0.70           O  
ATOM   1166  CG  GLU A 157       0.860  -2.916 -54.887  1.00  0.60           C  
ATOM   1167  CD  GLU A 157       2.085  -2.017 -54.833  1.00  0.61           C  
ATOM   1168  OE1 GLU A 157       2.057  -0.916 -55.429  1.00  0.76           O  
ATOM   1169  OE2 GLU A 157       3.082  -2.418 -54.192  1.00  0.75           O  
ATOM   1170  N   THR A 158      -3.356  -1.416 -55.406  1.00  0.75           N  
ATOM   1171  CA  THR A 158      -4.508  -0.627 -55.828  1.00  0.83           C  
ATOM   1172  C   THR A 158      -4.223   0.086 -57.146  1.00  0.79           C  
ATOM   1173  CB  THR A 158      -4.899   0.407 -54.756  1.00  0.75           C  
ATOM   1174  O   THR A 158      -5.090   0.157 -58.020  1.00  0.79           O  
ATOM   1175  CG2 THR A 158      -6.067   1.270 -55.224  1.00  0.63           C  
ATOM   1176  OG1 THR A 158      -5.277  -0.277 -53.555  1.00  0.71           O  
ATOM   1177  N   GLU A 159      -2.884   0.458 -57.436  1.00  0.70           N  
ATOM   1178  CA  GLU A 159      -2.480   1.169 -58.646  1.00  0.78           C  
ATOM   1179  C   GLU A 159      -2.318   0.211 -59.822  1.00  0.63           C  
ATOM   1180  CB  GLU A 159      -1.176   1.937 -58.409  1.00  0.64           C  
ATOM   1181  O   GLU A 159      -2.338   0.631 -60.980  1.00  0.60           O  
ATOM   1182  CG  GLU A 159      -1.282   3.012 -57.337  1.00  0.51           C  
ATOM   1183  CD  GLU A 159       0.005   3.799 -57.149  1.00  0.54           C  
ATOM   1184  OE1 GLU A 159       1.029   3.449 -57.779  1.00  0.66           O  
ATOM   1185  OE2 GLU A 159      -0.010   4.773 -56.364  1.00  0.65           O  
ATOM   1186  N   GLN A 160      -2.247  -0.963 -59.523  1.00  0.81           N  
ATOM   1187  CA  GLN A 160      -1.922  -1.962 -60.536  1.00  0.84           C  
ATOM   1188  C   GLN A 160      -3.152  -2.783 -60.913  1.00  0.77           C  
ATOM   1189  CB  GLN A 160      -0.806  -2.884 -60.042  1.00  0.75           C  
ATOM   1190  O   GLN A 160      -3.043  -3.780 -61.631  1.00  0.71           O  
ATOM   1191  CG  GLN A 160       0.518  -2.172 -59.800  1.00  0.64           C  
ATOM   1192  CD  GLN A 160       1.622  -3.117 -59.364  1.00  0.61           C  
ATOM   1193  NE2 GLN A 160       2.860  -2.635 -59.389  1.00  0.58           N  
ATOM   1194  OE1 GLN A 160       1.364  -4.271 -59.006  1.00  0.71           O  
ATOM   1195  N   ARG A 161      -4.375  -2.480 -60.491  1.00  0.81           N  
ATOM   1196  CA  ARG A 161      -5.610  -3.151 -60.884  1.00  0.85           C  
ATOM   1197  C   ARG A 161      -5.730  -3.233 -62.402  1.00  0.81           C  
ATOM   1198  CB  ARG A 161      -6.825  -2.427 -60.301  1.00  0.81           C  
ATOM   1199  O   ARG A 161      -5.438  -2.265 -63.106  1.00  0.79           O  
ATOM   1200  CG  ARG A 161      -7.062  -2.711 -58.826  1.00  0.78           C  
ATOM   1201  CD  ARG A 161      -8.153  -1.820 -58.248  1.00  0.77           C  
ATOM   1202  NE  ARG A 161      -8.402  -2.117 -56.840  1.00  0.84           N  
ATOM   1203  NH1 ARG A 161      -9.254  -0.029 -56.338  1.00  0.70           N  
ATOM   1204  NH2 ARG A 161      -9.104  -1.634 -54.708  1.00  0.66           N  
ATOM   1205  CZ  ARG A 161      -8.920  -1.259 -55.965  1.00  0.84           C  
ATOM   1206  N   PRO A 162      -5.947  -4.385 -62.870  1.00  0.83           N  
ATOM   1207  CA  PRO A 162      -6.238  -4.442 -64.304  1.00  0.86           C  
ATOM   1208  C   PRO A 162      -7.156  -3.312 -64.765  1.00  0.88           C  
ATOM   1209  CB  PRO A 162      -6.918  -5.802 -64.473  1.00  0.83           C  
ATOM   1210  O   PRO A 162      -8.208  -3.082 -64.162  1.00  0.86           O  
ATOM   1211  CG  PRO A 162      -6.440  -6.615 -63.313  1.00  0.80           C  
ATOM   1212  CD  PRO A 162      -6.259  -5.703 -62.134  1.00  0.80           C  
ATOM   1213  N   THR A 163      -6.929  -2.549 -65.946  1.00  0.78           N  
ATOM   1214  CA  THR A 163      -7.685  -1.422 -66.479  1.00  0.84           C  
ATOM   1215  C   THR A 163      -8.909  -1.908 -67.250  1.00  0.76           C  
ATOM   1216  CB  THR A 163      -6.811  -0.548 -67.397  1.00  0.75           C  
ATOM   1217  O   THR A 163      -9.859  -1.151 -67.458  1.00  0.73           O  
ATOM   1218  CG2 THR A 163      -5.715   0.157 -66.605  1.00  0.60           C  
ATOM   1219  OG1 THR A 163      -6.206  -1.374 -68.399  1.00  0.68           O  
ATOM   1220  N   SER A 164      -8.885  -3.210 -67.663  1.00  0.75           N  
ATOM   1221  CA  SER A 164      -9.989  -3.874 -68.351  1.00  0.78           C  
ATOM   1222  C   SER A 164     -10.353  -5.188 -67.670  1.00  0.72           C  
ATOM   1223  CB  SER A 164      -9.632  -4.130 -69.815  1.00  0.69           C  
ATOM   1224  O   SER A 164     -10.144  -6.265 -68.234  1.00  0.66           O  
ATOM   1225  OG  SER A 164      -9.351  -2.913 -70.485  1.00  0.59           O  
ATOM   1226  N   PRO A 165     -10.780  -5.073 -66.418  1.00  0.81           N  
ATOM   1227  CA  PRO A 165     -11.118  -6.311 -65.712  1.00  0.84           C  
ATOM   1228  C   PRO A 165     -12.360  -6.994 -66.281  1.00  0.80           C  
ATOM   1229  CB  PRO A 165     -11.363  -5.842 -64.276  1.00  0.79           C  
ATOM   1230  O   PRO A 165     -13.239  -6.326 -66.832  1.00  0.76           O  
ATOM   1231  CG  PRO A 165     -11.800  -4.418 -64.408  1.00  0.76           C  
ATOM   1232  CD  PRO A 165     -11.109  -3.816 -65.597  1.00  0.76           C  
ATOM   1233  N   ARG A 166     -12.340  -8.223 -66.273  1.00  0.79           N  
ATOM   1234  CA  ARG A 166     -13.528  -9.000 -66.613  1.00  0.80           C  
ATOM   1235  C   ARG A 166     -14.440  -9.163 -65.401  1.00  0.80           C  
ATOM   1236  CB  ARG A 166     -13.135 -10.373 -67.162  1.00  0.77           C  
ATOM   1237  O   ARG A 166     -13.963  -9.337 -64.278  1.00  0.78           O  
ATOM   1238  CG  ARG A 166     -12.344 -10.314 -68.460  1.00  0.71           C  
ATOM   1239  CD  ARG A 166     -12.017 -11.705 -68.984  1.00  0.70           C  
ATOM   1240  NE  ARG A 166     -11.248 -11.646 -70.224  1.00  0.62           N  
ATOM   1241  NH1 ARG A 166     -11.230 -13.931 -70.564  1.00  0.52           N  
ATOM   1242  NH2 ARG A 166     -10.191 -12.537 -72.058  1.00  0.47           N  
ATOM   1243  CZ  ARG A 166     -10.891 -12.705 -70.946  1.00  0.65           C  
ATOM   1244  N   GLN A 167     -15.888  -9.238 -65.611  1.00  0.78           N  
ATOM   1245  CA  GLN A 167     -16.822  -9.552 -64.536  1.00  0.80           C  
ATOM   1246  C   GLN A 167     -16.450 -10.865 -63.851  1.00  0.76           C  
ATOM   1247  CB  GLN A 167     -18.253  -9.626 -65.071  1.00  0.75           C  
ATOM   1248  O   GLN A 167     -16.204 -11.871 -64.519  1.00  0.72           O  
ATOM   1249  CG  GLN A 167     -19.312  -9.736 -63.982  1.00  0.69           C  
ATOM   1250  CD  GLN A 167     -20.725  -9.711 -64.533  1.00  0.69           C  
ATOM   1251  NE2 GLN A 167     -21.709  -9.694 -63.641  1.00  0.73           N  
ATOM   1252  OE1 GLN A 167     -20.930  -9.707 -65.751  1.00  0.78           O  
ATOM   1253  N   GLY A 168     -16.158 -10.861 -62.467  1.00  0.81           N  
ATOM   1254  CA  GLY A 168     -15.768 -11.988 -61.635  1.00  0.82           C  
ATOM   1255  C   GLY A 168     -14.265 -12.177 -61.553  1.00  0.79           C  
ATOM   1256  O   GLY A 168     -13.787 -13.125 -60.926  1.00  0.76           O  
ATOM   1257  N   GLN A 169     -13.513 -11.333 -62.295  1.00  0.83           N  
ATOM   1258  CA  GLN A 169     -12.069 -11.374 -62.091  1.00  0.84           C  
ATOM   1259  C   GLN A 169     -11.715 -11.153 -60.623  1.00  0.85           C  
ATOM   1260  CB  GLN A 169     -11.373 -10.328 -62.962  1.00  0.83           C  
ATOM   1261  O   GLN A 169     -12.030 -10.106 -60.054  1.00  0.84           O  
ATOM   1262  CG  GLN A 169      -9.853 -10.361 -62.867  1.00  0.82           C  
ATOM   1263  CD  GLN A 169      -9.179  -9.537 -63.948  1.00  0.80           C  
ATOM   1264  NE2 GLN A 169      -7.864  -9.383 -63.842  1.00  0.82           N  
ATOM   1265  OE1 GLN A 169      -9.835  -9.044 -64.871  1.00  0.83           O  
ATOM   1266  N   LEU A 170     -11.066 -12.140 -59.959  1.00  0.86           N  
ATOM   1267  CA  LEU A 170     -10.646 -12.168 -58.562  1.00  0.88           C  
ATOM   1268  C   LEU A 170      -9.154 -11.877 -58.437  1.00  0.87           C  
ATOM   1269  CB  LEU A 170     -10.967 -13.526 -57.932  1.00  0.84           C  
ATOM   1270  O   LEU A 170      -8.351 -12.375 -59.229  1.00  0.86           O  
ATOM   1271  CG  LEU A 170     -10.754 -13.641 -56.422  1.00  0.75           C  
ATOM   1272  CD1 LEU A 170     -11.890 -12.953 -55.672  1.00  0.69           C  
ATOM   1273  CD2 LEU A 170     -10.641 -15.104 -56.008  1.00  0.71           C  
ATOM   1274  N   GLY A 171      -8.767 -11.132 -57.501  1.00  0.87           N  
ATOM   1275  CA  GLY A 171      -7.366 -10.961 -57.152  1.00  0.89           C  
ATOM   1276  C   GLY A 171      -7.160 -10.494 -55.724  1.00  0.89           C  
ATOM   1277  O   GLY A 171      -8.088  -9.988 -55.090  1.00  0.87           O  
ATOM   1278  N   TYR A 172      -5.996 -10.835 -55.115  1.00  0.85           N  
ATOM   1279  CA  TYR A 172      -5.563 -10.292 -53.832  1.00  0.88           C  
ATOM   1280  C   TYR A 172      -4.922  -8.920 -54.009  1.00  0.88           C  
ATOM   1281  CB  TYR A 172      -4.577 -11.245 -53.149  1.00  0.85           C  
ATOM   1282  O   TYR A 172      -3.919  -8.783 -54.713  1.00  0.88           O  
ATOM   1283  CG  TYR A 172      -4.224 -10.843 -51.738  1.00  0.81           C  
ATOM   1284  CD1 TYR A 172      -5.097 -11.093 -50.682  1.00  0.77           C  
ATOM   1285  CD2 TYR A 172      -3.016 -10.212 -51.457  1.00  0.80           C  
ATOM   1286  CE1 TYR A 172      -4.776 -10.723 -49.380  1.00  0.83           C  
ATOM   1287  CE2 TYR A 172      -2.685  -9.838 -50.159  1.00  0.82           C  
ATOM   1288  OH  TYR A 172      -3.247  -9.729 -47.842  1.00  0.71           O  
ATOM   1289  CZ  TYR A 172      -3.570 -10.098 -49.129  1.00  0.83           C  
ATOM   1290  N   ASN A 173      -5.527  -7.861 -53.397  1.00  0.82           N  
ATOM   1291  CA  ASN A 173      -4.961  -6.517 -53.359  1.00  0.87           C  
ATOM   1292  C   ASN A 173      -4.021  -6.337 -52.170  1.00  0.84           C  
ATOM   1293  CB  ASN A 173      -6.073  -5.466 -53.320  1.00  0.82           C  
ATOM   1294  O   ASN A 173      -4.462  -6.334 -51.020  1.00  0.82           O  
ATOM   1295  CG  ASN A 173      -5.543  -4.051 -53.437  1.00  0.77           C  
ATOM   1296  ND2 ASN A 173      -6.241  -3.218 -54.200  1.00  0.85           N  
ATOM   1297  OD1 ASN A 173      -4.515  -3.709 -52.847  1.00  0.81           O  
ATOM   1298  N   PHE A 174      -2.661  -6.169 -52.334  1.00  0.82           N  
ATOM   1299  CA  PHE A 174      -1.639  -6.051 -51.300  1.00  0.85           C  
ATOM   1300  C   PHE A 174      -1.767  -4.724 -50.562  1.00  0.81           C  
ATOM   1301  CB  PHE A 174      -0.239  -6.182 -51.908  1.00  0.80           C  
ATOM   1302  O   PHE A 174      -1.408  -4.624 -49.387  1.00  0.78           O  
ATOM   1303  CG  PHE A 174       0.093  -7.574 -52.372  1.00  0.74           C  
ATOM   1304  CD1 PHE A 174       0.206  -8.617 -51.462  1.00  0.70           C  
ATOM   1305  CD2 PHE A 174       0.293  -7.839 -53.721  1.00  0.73           C  
ATOM   1306  CE1 PHE A 174       0.514  -9.907 -51.889  1.00  0.75           C  
ATOM   1307  CE2 PHE A 174       0.601  -9.125 -54.155  1.00  0.72           C  
ATOM   1308  CZ  PHE A 174       0.712 -10.157 -53.238  1.00  0.76           C  
ATOM   1309  N   THR A 175      -2.204  -3.733 -51.158  1.00  0.87           N  
ATOM   1310  CA  THR A 175      -2.373  -2.430 -50.526  1.00  0.89           C  
ATOM   1311  C   THR A 175      -3.436  -2.492 -49.433  1.00  0.81           C  
ATOM   1312  CB  THR A 175      -2.755  -1.353 -51.558  1.00  0.86           C  
ATOM   1313  O   THR A 175      -3.248  -1.947 -48.344  1.00  0.75           O  
ATOM   1314  CG2 THR A 175      -2.722   0.040 -50.938  1.00  0.72           C  
ATOM   1315  OG1 THR A 175      -1.831  -1.399 -52.652  1.00  0.81           O  
ATOM   1316  N   THR A 176      -4.603  -3.219 -49.655  1.00  0.90           N  
ATOM   1317  CA  THR A 176      -5.745  -3.250 -48.749  1.00  0.89           C  
ATOM   1318  C   THR A 176      -5.740  -4.529 -47.917  1.00  0.86           C  
ATOM   1319  CB  THR A 176      -7.074  -3.141 -49.520  1.00  0.88           C  
ATOM   1320  O   THR A 176      -6.494  -4.649 -46.949  1.00  0.81           O  
ATOM   1321  CG2 THR A 176      -7.148  -1.836 -50.305  1.00  0.82           C  
ATOM   1322  OG1 THR A 176      -7.182  -4.241 -50.432  1.00  0.85           O  
ATOM   1323  N   ASN A 177      -4.790  -5.564 -48.250  1.00  0.86           N  
ATOM   1324  CA  ASN A 177      -4.751  -6.911 -47.690  1.00  0.87           C  
ATOM   1325  C   ASN A 177      -6.110  -7.598 -47.787  1.00  0.82           C  
ATOM   1326  CB  ASN A 177      -4.276  -6.875 -46.236  1.00  0.81           C  
ATOM   1327  O   ASN A 177      -6.583  -8.187 -46.813  1.00  0.75           O  
ATOM   1328  CG  ASN A 177      -3.840  -8.236 -45.731  1.00  0.72           C  
ATOM   1329  ND2 ASN A 177      -3.979  -8.457 -44.429  1.00  0.70           N  
ATOM   1330  OD1 ASN A 177      -3.380  -9.081 -46.503  1.00  0.69           O  
ATOM   1331  N   ARG A 178      -6.768  -7.492 -49.014  1.00  0.89           N  
ATOM   1332  CA  ARG A 178      -8.102  -8.051 -49.201  1.00  0.89           C  
ATOM   1333  C   ARG A 178      -8.201  -8.801 -50.525  1.00  0.89           C  
ATOM   1334  CB  ARG A 178      -9.161  -6.948 -49.143  1.00  0.87           C  
ATOM   1335  O   ARG A 178      -7.503  -8.470 -51.486  1.00  0.88           O  
ATOM   1336  CG  ARG A 178      -9.270  -6.269 -47.788  1.00  0.79           C  
ATOM   1337  CD  ARG A 178     -10.372  -5.219 -47.770  1.00  0.77           C  
ATOM   1338  NE  ARG A 178     -10.497  -4.591 -46.457  1.00  0.73           N  
ATOM   1339  NH1 ARG A 178     -12.620  -3.759 -46.829  1.00  0.62           N  
ATOM   1340  NH2 ARG A 178     -11.570  -3.381 -44.826  1.00  0.58           N  
ATOM   1341  CZ  ARG A 178     -11.562  -3.912 -46.040  1.00  0.73           C  
ATOM   1342  N   TRP A 179      -8.958  -9.822 -50.583  1.00  0.86           N  
ATOM   1343  CA  TRP A 179      -9.475 -10.381 -51.828  1.00  0.90           C  
ATOM   1344  C   TRP A 179     -10.515  -9.455 -52.450  1.00  0.88           C  
ATOM   1345  CB  TRP A 179     -10.086 -11.764 -51.586  1.00  0.84           C  
ATOM   1346  O   TRP A 179     -11.463  -9.037 -51.781  1.00  0.85           O  
ATOM   1347  CG  TRP A 179      -9.082 -12.818 -51.227  1.00  0.73           C  
ATOM   1348  CD1 TRP A 179      -8.754 -13.252 -49.973  1.00  0.66           C  
ATOM   1349  CD2 TRP A 179      -8.270 -13.569 -52.136  1.00  0.70           C  
ATOM   1350  CE2 TRP A 179      -7.473 -14.441 -51.362  1.00  0.71           C  
ATOM   1351  CE3 TRP A 179      -8.140 -13.589 -53.531  1.00  0.71           C  
ATOM   1352  NE1 TRP A 179      -7.787 -14.228 -50.047  1.00  0.74           N  
ATOM   1353  CH2 TRP A 179      -6.451 -15.325 -53.305  1.00  0.70           C  
ATOM   1354  CZ2 TRP A 179      -6.558 -15.326 -51.938  1.00  0.72           C  
ATOM   1355  CZ3 TRP A 179      -7.229 -14.470 -54.103  1.00  0.71           C  
ATOM   1356  N   GLU A 180     -10.358  -8.982 -53.635  1.00  0.90           N  
ATOM   1357  CA  GLU A 180     -11.308  -8.172 -54.390  1.00  0.91           C  
ATOM   1358  C   GLU A 180     -11.718  -8.865 -55.686  1.00  0.90           C  
ATOM   1359  CB  GLU A 180     -10.716  -6.793 -54.695  1.00  0.88           C  
ATOM   1360  O   GLU A 180     -10.949  -9.649 -56.247  1.00  0.89           O  
ATOM   1361  CG  GLU A 180      -9.381  -6.845 -55.423  1.00  0.80           C  
ATOM   1362  CD  GLU A 180      -8.747  -5.476 -55.613  1.00  0.80           C  
ATOM   1363  OE1 GLU A 180      -9.169  -4.513 -54.934  1.00  0.83           O  
ATOM   1364  OE2 GLU A 180      -7.821  -5.366 -56.447  1.00  0.84           O  
ATOM   1365  N   PHE A 181     -12.905  -8.673 -56.033  1.00  0.90           N  
ATOM   1366  CA  PHE A 181     -13.358  -9.110 -57.348  1.00  0.91           C  
ATOM   1367  C   PHE A 181     -13.950  -7.945 -58.131  1.00  0.92           C  
ATOM   1368  CB  PHE A 181     -14.391 -10.234 -57.217  1.00  0.89           C  
ATOM   1369  O   PHE A 181     -14.385  -6.952 -57.543  1.00  0.91           O  
ATOM   1370  CG  PHE A 181     -15.738  -9.766 -56.735  1.00  0.84           C  
ATOM   1371  CD1 PHE A 181     -15.966  -9.533 -55.384  1.00  0.79           C  
ATOM   1372  CD2 PHE A 181     -16.776  -9.560 -57.633  1.00  0.80           C  
ATOM   1373  CE1 PHE A 181     -17.211  -9.100 -54.935  1.00  0.80           C  
ATOM   1374  CE2 PHE A 181     -18.024  -9.128 -57.192  1.00  0.78           C  
ATOM   1375  CZ  PHE A 181     -18.240  -8.900 -55.843  1.00  0.79           C  
ATOM   1376  N   TRP A 182     -13.912  -7.937 -59.402  1.00  0.79           N  
ATOM   1377  CA  TRP A 182     -14.602  -6.993 -60.275  1.00  0.87           C  
ATOM   1378  C   TRP A 182     -16.064  -7.384 -60.455  1.00  0.81           C  
ATOM   1379  CB  TRP A 182     -13.910  -6.917 -61.639  1.00  0.77           C  
ATOM   1380  O   TRP A 182     -16.368  -8.407 -61.073  1.00  0.76           O  
ATOM   1381  CG  TRP A 182     -14.497  -5.893 -62.564  1.00  0.65           C  
ATOM   1382  CD1 TRP A 182     -15.275  -6.127 -63.664  1.00  0.61           C  
ATOM   1383  CD2 TRP A 182     -14.349  -4.473 -62.471  1.00  0.67           C  
ATOM   1384  CE2 TRP A 182     -15.065  -3.907 -63.549  1.00  0.72           C  
ATOM   1385  CE3 TRP A 182     -13.680  -3.624 -61.580  1.00  0.72           C  
ATOM   1386  NE1 TRP A 182     -15.620  -4.936 -64.261  1.00  0.74           N  
ATOM   1387  CH2 TRP A 182     -14.468  -1.719 -62.872  1.00  0.71           C  
ATOM   1388  CZ2 TRP A 182     -15.131  -2.528 -63.759  1.00  0.72           C  
ATOM   1389  CZ3 TRP A 182     -13.747  -2.251 -61.790  1.00  0.72           C  
ATOM   1390  N   ASP A 183     -17.105  -6.644 -59.950  1.00  0.87           N  
ATOM   1391  CA  ASP A 183     -18.530  -6.959 -59.988  1.00  0.89           C  
ATOM   1392  C   ASP A 183     -19.137  -6.595 -61.341  1.00  0.89           C  
ATOM   1393  CB  ASP A 183     -19.270  -6.229 -58.865  1.00  0.86           C  
ATOM   1394  O   ASP A 183     -20.313  -6.868 -61.592  1.00  0.88           O  
ATOM   1395  CG  ASP A 183     -19.361  -4.730 -59.091  1.00  0.80           C  
ATOM   1396  OD1 ASP A 183     -18.953  -4.250 -60.171  1.00  0.80           O  
ATOM   1397  OD2 ASP A 183     -19.841  -4.022 -58.180  1.00  0.86           O  
ATOM   1398  N   GLY A 184     -18.447  -5.840 -62.121  1.00  0.83           N  
ATOM   1399  CA  GLY A 184     -18.923  -5.322 -63.394  1.00  0.86           C  
ATOM   1400  C   GLY A 184     -18.945  -3.806 -63.450  1.00  0.85           C  
ATOM   1401  O   GLY A 184     -18.998  -3.220 -64.533  1.00  0.83           O  
ATOM   1402  N   SER A 185     -18.741  -3.208 -62.306  1.00  0.88           N  
ATOM   1403  CA  SER A 185     -18.786  -1.751 -62.232  1.00  0.90           C  
ATOM   1404  C   SER A 185     -17.643  -1.205 -61.382  1.00  0.86           C  
ATOM   1405  CB  SER A 185     -20.125  -1.284 -61.661  1.00  0.85           C  
ATOM   1406  O   SER A 185     -17.016  -0.207 -61.743  1.00  0.83           O  
ATOM   1407  OG  SER A 185     -20.250  -1.658 -60.300  1.00  0.72           O  
ATOM   1408  N   ALA A 186     -17.302  -1.996 -60.280  1.00  0.92           N  
ATOM   1409  CA  ALA A 186     -16.263  -1.585 -59.340  1.00  0.93           C  
ATOM   1410  C   ALA A 186     -15.550  -2.796 -58.746  1.00  0.92           C  
ATOM   1411  CB  ALA A 186     -16.861  -0.725 -58.228  1.00  0.91           C  
ATOM   1412  O   ALA A 186     -16.076  -3.911 -58.778  1.00  0.90           O  
ATOM   1413  N   TRP A 187     -14.339  -2.750 -58.279  1.00  0.90           N  
ATOM   1414  CA  TRP A 187     -13.630  -3.695 -57.423  1.00  0.92           C  
ATOM   1415  C   TRP A 187     -14.257  -3.749 -56.034  1.00  0.86           C  
ATOM   1416  CB  TRP A 187     -12.150  -3.317 -57.315  1.00  0.88           C  
ATOM   1417  O   TRP A 187     -14.334  -2.732 -55.341  1.00  0.76           O  
ATOM   1418  CG  TRP A 187     -11.376  -3.514 -58.584  1.00  0.81           C  
ATOM   1419  CD1 TRP A 187     -10.972  -2.546 -59.461  1.00  0.74           C  
ATOM   1420  CD2 TRP A 187     -10.918  -4.758 -59.121  1.00  0.79           C  
ATOM   1421  CE2 TRP A 187     -10.242  -4.469 -60.327  1.00  0.88           C  
ATOM   1422  CE3 TRP A 187     -11.013  -6.091 -58.698  1.00  0.76           C  
ATOM   1423  NE1 TRP A 187     -10.289  -3.114 -60.511  1.00  0.77           N  
ATOM   1424  CH2 TRP A 187      -9.770  -6.762 -60.679  1.00  0.76           C  
ATOM   1425  CZ2 TRP A 187      -9.663  -5.467 -61.115  1.00  0.76           C  
ATOM   1426  CZ3 TRP A 187     -10.436  -7.082 -59.484  1.00  0.76           C  
ATOM   1427  N   THR A 188     -14.835  -4.973 -55.743  1.00  0.90           N  
ATOM   1428  CA  THR A 188     -15.586  -5.238 -54.521  1.00  0.90           C  
ATOM   1429  C   THR A 188     -14.840  -6.228 -53.632  1.00  0.88           C  
ATOM   1430  CB  THR A 188     -16.991  -5.783 -54.836  1.00  0.87           C  
ATOM   1431  O   THR A 188     -14.324  -7.238 -54.115  1.00  0.85           O  
ATOM   1432  CG2 THR A 188     -17.784  -6.032 -53.557  1.00  0.78           C  
ATOM   1433  OG1 THR A 188     -17.696  -4.834 -55.645  1.00  0.80           O  
ATOM   1434  N   ASP A 189     -14.626  -6.050 -52.372  1.00  0.87           N  
ATOM   1435  CA  ASP A 189     -14.018  -6.970 -51.415  1.00  0.88           C  
ATOM   1436  C   ASP A 189     -14.803  -8.277 -51.335  1.00  0.85           C  
ATOM   1437  CB  ASP A 189     -13.930  -6.323 -50.031  1.00  0.84           C  
ATOM   1438  O   ASP A 189     -16.028  -8.264 -51.199  1.00  0.82           O  
ATOM   1439  CG  ASP A 189     -12.874  -5.235 -49.950  1.00  0.76           C  
ATOM   1440  OD1 ASP A 189     -12.036  -5.130 -50.872  1.00  0.76           O  
ATOM   1441  OD2 ASP A 189     -12.878  -4.479 -48.955  1.00  0.80           O  
ATOM   1442  N   LEU A 190     -14.188  -9.501 -51.552  1.00  0.86           N  
ATOM   1443  CA  LEU A 190     -14.838 -10.804 -51.466  1.00  0.84           C  
ATOM   1444  C   LEU A 190     -15.241 -11.118 -50.029  1.00  0.80           C  
ATOM   1445  CB  LEU A 190     -13.913 -11.901 -52.000  1.00  0.81           C  
ATOM   1446  O   LEU A 190     -16.198 -11.859 -49.796  1.00  0.72           O  
ATOM   1447  CG  LEU A 190     -14.587 -13.202 -52.439  1.00  0.75           C  
ATOM   1448  CD1 LEU A 190     -14.969 -13.130 -53.913  1.00  0.70           C  
ATOM   1449  CD2 LEU A 190     -13.672 -14.394 -52.177  1.00  0.71           C  
ATOM   1450  N   ALA A 191     -14.703 -10.464 -48.973  1.00  0.71           N  
ATOM   1451  CA  ALA A 191     -15.069 -10.558 -47.562  1.00  0.70           C  
ATOM   1452  C   ALA A 191     -15.128  -9.176 -46.918  1.00  0.71           C  
ATOM   1453  CB  ALA A 191     -14.079 -11.448 -46.814  1.00  0.66           C  
ATOM   1454  O   ALA A 191     -14.113  -8.661 -46.444  1.00  0.67           O  
ATOM   1455  N   PRO A 192     -16.254  -8.475 -47.153  1.00  0.66           N  
ATOM   1456  CA  PRO A 192     -16.403  -7.284 -46.313  1.00  0.65           C  
ATOM   1457  C   PRO A 192     -16.245  -7.587 -44.825  1.00  0.66           C  
ATOM   1458  CB  PRO A 192     -17.824  -6.808 -46.625  1.00  0.62           C  
ATOM   1459  O   PRO A 192     -16.690  -8.637 -44.355  1.00  0.63           O  
ATOM   1460  CG  PRO A 192     -18.554  -8.040 -47.053  1.00  0.60           C  
ATOM   1461  CD  PRO A 192     -17.568  -8.987 -47.674  1.00  0.61           C  
ATOM   1462  N   ILE A 193     -15.140  -7.130 -44.015  1.00  0.62           N  
ATOM   1463  CA  ILE A 193     -15.278  -7.145 -42.563  1.00  0.62           C  
ATOM   1464  C   ILE A 193     -16.758  -7.140 -42.186  1.00  0.62           C  
ATOM   1465  CB  ILE A 193     -14.556  -5.943 -41.914  1.00  0.58           C  
ATOM   1466  O   ILE A 193     -17.517  -6.279 -42.636  1.00  0.60           O  
ATOM   1467  CG1 ILE A 193     -13.075  -5.934 -42.310  1.00  0.51           C  
ATOM   1468  CG2 ILE A 193     -14.716  -5.975 -40.392  1.00  0.52           C  
ATOM   1469  CD1 ILE A 193     -12.311  -4.711 -41.821  1.00  0.52           C  
ATOM   1470  N   VAL A 194     -17.282  -8.334 -41.919  1.00  0.67           N  
ATOM   1471  CA  VAL A 194     -18.598  -8.308 -41.290  1.00  0.68           C  
ATOM   1472  C   VAL A 194     -18.624  -7.252 -40.187  1.00  0.68           C  
ATOM   1473  CB  VAL A 194     -18.978  -9.690 -40.713  1.00  0.64           C  
ATOM   1474  O   VAL A 194     -17.921  -7.378 -39.181  1.00  0.66           O  
ATOM   1475  CG1 VAL A 194     -20.425  -9.691 -40.223  1.00  0.58           C  
ATOM   1476  CG2 VAL A 194     -18.765 -10.782 -41.760  1.00  0.59           C  
ATOM   1477  N   ASP A 195     -18.891  -5.904 -40.604  1.00  0.69           N  
ATOM   1478  CA  ASP A 195     -19.309  -4.982 -39.552  1.00  0.70           C  
ATOM   1479  C   ASP A 195     -20.441  -5.578 -38.717  1.00  0.69           C  
ATOM   1480  CB  ASP A 195     -19.746  -3.645 -40.153  1.00  0.66           C  
ATOM   1481  O   ASP A 195     -21.428  -6.074 -39.265  1.00  0.67           O  
ATOM   1482  CG  ASP A 195     -20.157  -2.628 -39.102  1.00  0.63           C  
ATOM   1483  OD1 ASP A 195     -20.172  -2.967 -37.899  1.00  0.64           O  
ATOM   1484  OD2 ASP A 195     -20.470  -1.479 -39.480  1.00  0.69           O  
ATOM   1485  N   TYR A 196     -20.082  -5.741 -37.391  1.00  0.69           N  
ATOM   1486  CA  TYR A 196     -21.099  -6.229 -36.467  1.00  0.71           C  
ATOM   1487  C   TYR A 196     -22.468  -5.654 -36.810  1.00  0.71           C  
ATOM   1488  CB  TYR A 196     -20.730  -5.874 -35.024  1.00  0.66           C  
ATOM   1489  O   TYR A 196     -23.486  -6.337 -36.678  1.00  0.70           O  
ATOM   1490  CG  TYR A 196     -21.698  -6.415 -33.999  1.00  0.63           C  
ATOM   1491  CD1 TYR A 196     -21.609  -7.732 -33.555  1.00  0.58           C  
ATOM   1492  CD2 TYR A 196     -22.704  -5.610 -33.474  1.00  0.61           C  
ATOM   1493  CE1 TYR A 196     -22.499  -8.235 -32.612  1.00  0.57           C  
ATOM   1494  CE2 TYR A 196     -23.600  -6.103 -32.531  1.00  0.59           C  
ATOM   1495  OH  TYR A 196     -24.374  -7.907 -31.174  1.00  0.49           O  
ATOM   1496  CZ  TYR A 196     -23.490  -7.414 -32.107  1.00  0.55           C  
ATOM   1497  N   ASN A 197     -22.530  -4.299 -37.362  1.00  0.71           N  
ATOM   1498  CA  ASN A 197     -23.790  -3.652 -37.711  1.00  0.73           C  
ATOM   1499  C   ASN A 197     -24.414  -4.274 -38.958  1.00  0.72           C  
ATOM   1500  CB  ASN A 197     -23.584  -2.149 -37.914  1.00  0.68           C  
ATOM   1501  O   ASN A 197     -25.627  -4.194 -39.156  1.00  0.71           O  
ATOM   1502  CG  ASN A 197     -23.167  -1.440 -36.641  1.00  0.64           C  
ATOM   1503  ND2 ASN A 197     -22.159  -0.581 -36.744  1.00  0.66           N  
ATOM   1504  OD1 ASN A 197     -23.744  -1.663 -35.574  1.00  0.66           O  
ATOM   1505  N   THR A 198     -23.593  -5.157 -39.780  1.00  0.69           N  
ATOM   1506  CA  THR A 198     -24.156  -5.714 -41.005  1.00  0.69           C  
ATOM   1507  C   THR A 198     -24.537  -7.178 -40.809  1.00  0.68           C  
ATOM   1508  CB  THR A 198     -23.168  -5.591 -42.180  1.00  0.66           C  
ATOM   1509  O   THR A 198     -25.186  -7.777 -41.669  1.00  0.65           O  
ATOM   1510  CG2 THR A 198     -22.796  -4.134 -42.436  1.00  0.60           C  
ATOM   1511  OG1 THR A 198     -21.979  -6.330 -41.876  1.00  0.64           O  
ATOM   1512  N   ILE A 199     -24.179  -7.978 -39.591  1.00  0.72           N  
ATOM   1513  CA  ILE A 199     -24.627  -9.337 -39.309  1.00  0.74           C  
ATOM   1514  C   ILE A 199     -26.146  -9.356 -39.146  1.00  0.74           C  
ATOM   1515  CB  ILE A 199     -23.945  -9.907 -38.045  1.00  0.70           C  
ATOM   1516  O   ILE A 199     -26.687  -8.721 -38.237  1.00  0.73           O  
ATOM   1517  CG1 ILE A 199     -22.426  -9.967 -38.239  1.00  0.64           C  
ATOM   1518  CG2 ILE A 199     -24.509 -11.289 -37.703  1.00  0.63           C  
ATOM   1519  CD1 ILE A 199     -21.659 -10.392 -36.994  1.00  0.63           C  
ATOM   1520  N   ALA A 200     -26.794 -10.013 -40.281  1.00  0.74           N  
ATOM   1521  CA  ALA A 200     -28.208 -10.356 -40.155  1.00  0.76           C  
ATOM   1522  C   ALA A 200     -28.441 -11.294 -38.974  1.00  0.76           C  
ATOM   1523  CB  ALA A 200     -28.718 -10.993 -41.445  1.00  0.71           C  
ATOM   1524  O   ALA A 200     -27.615 -12.166 -38.693  1.00  0.73           O  
ATOM   1525  N   ASN A 201     -29.484 -10.993 -38.188  1.00  0.75           N  
ATOM   1526  CA  ASN A 201     -29.953 -11.756 -37.037  1.00  0.75           C  
ATOM   1527  C   ASN A 201     -28.958 -11.696 -35.881  1.00  0.71           C  
ATOM   1528  CB  ASN A 201     -30.222 -13.211 -37.430  1.00  0.70           C  
ATOM   1529  O   ASN A 201     -28.867 -12.632 -35.085  1.00  0.67           O  
ATOM   1530  CG  ASN A 201     -31.274 -13.337 -38.514  1.00  0.65           C  
ATOM   1531  ND2 ASN A 201     -31.050 -14.249 -39.454  1.00  0.68           N  
ATOM   1532  OD1 ASN A 201     -32.278 -12.621 -38.509  1.00  0.66           O  
ATOM   1533  N   LYS A 202     -28.059 -10.613 -35.913  1.00  0.69           N  
ATOM   1534  CA  LYS A 202     -27.241 -10.409 -34.720  1.00  0.70           C  
ATOM   1535  C   LYS A 202     -28.113 -10.194 -33.486  1.00  0.68           C  
ATOM   1536  CB  LYS A 202     -26.300  -9.219 -34.912  1.00  0.65           C  
ATOM   1537  O   LYS A 202     -29.153  -9.536 -33.562  1.00  0.65           O  
ATOM   1538  CG  LYS A 202     -27.007  -7.873 -34.960  1.00  0.63           C  
ATOM   1539  CD  LYS A 202     -26.028  -6.736 -35.224  1.00  0.63           C  
ATOM   1540  CE  LYS A 202     -26.733  -5.387 -35.262  1.00  0.57           C  
ATOM   1541  NZ  LYS A 202     -25.801  -4.286 -35.649  1.00  0.50           N  
ATOM   1542  N   PRO A 203     -27.812 -10.877 -32.455  1.00  0.68           N  
ATOM   1543  CA  PRO A 203     -28.504 -10.469 -31.230  1.00  0.68           C  
ATOM   1544  C   PRO A 203     -28.375  -8.973 -30.950  1.00  0.69           C  
ATOM   1545  CB  PRO A 203     -27.809 -11.290 -30.142  1.00  0.66           C  
ATOM   1546  O   PRO A 203     -27.304  -8.394 -31.150  1.00  0.67           O  
ATOM   1547  CG  PRO A 203     -26.613 -11.882 -30.815  1.00  0.64           C  
ATOM   1548  CD  PRO A 203     -26.728 -11.638 -32.292  1.00  0.63           C  
ATOM   1549  N   SER A 204     -29.461  -8.113 -30.665  1.00  0.65           N  
ATOM   1550  CA  SER A 204     -29.508  -6.727 -30.210  1.00  0.65           C  
ATOM   1551  C   SER A 204     -28.681  -6.533 -28.942  1.00  0.65           C  
ATOM   1552  CB  SER A 204     -30.952  -6.294 -29.957  1.00  0.62           C  
ATOM   1553  O   SER A 204     -28.301  -5.409 -28.609  1.00  0.63           O  
ATOM   1554  OG  SER A 204     -31.580  -7.155 -29.024  1.00  0.62           O  
ATOM   1555  N   THR A 205     -28.246  -7.535 -28.289  1.00  0.64           N  
ATOM   1556  CA  THR A 205     -27.505  -7.565 -27.033  1.00  0.63           C  
ATOM   1557  C   THR A 205     -26.457  -8.674 -27.050  1.00  0.63           C  
ATOM   1558  CB  THR A 205     -28.448  -7.764 -25.832  1.00  0.59           C  
ATOM   1559  O   THR A 205     -26.739  -9.796 -27.474  1.00  0.60           O  
ATOM   1560  CG2 THR A 205     -29.410  -6.590 -25.688  1.00  0.55           C  
ATOM   1561  OG1 THR A 205     -29.204  -8.967 -26.021  1.00  0.60           O  
ATOM   1562  N   PHE A 206     -25.034  -8.483 -27.193  1.00  0.59           N  
ATOM   1563  CA  PHE A 206     -23.918  -9.350 -26.835  1.00  0.60           C  
ATOM   1564  C   PHE A 206     -23.783  -9.459 -25.321  1.00  0.59           C  
ATOM   1565  CB  PHE A 206     -22.612  -8.828 -27.442  1.00  0.55           C  
ATOM   1566  O   PHE A 206     -23.799  -8.448 -24.616  1.00  0.56           O  
ATOM   1567  CG  PHE A 206     -22.460  -9.132 -28.908  1.00  0.54           C  
ATOM   1568  CD1 PHE A 206     -21.918 -10.340 -29.329  1.00  0.51           C  
ATOM   1569  CD2 PHE A 206     -22.860  -8.209 -29.866  1.00  0.52           C  
ATOM   1570  CE1 PHE A 206     -21.776 -10.625 -30.685  1.00  0.47           C  
ATOM   1571  CE2 PHE A 206     -22.722  -8.487 -31.223  1.00  0.51           C  
ATOM   1572  CZ  PHE A 206     -22.178  -9.694 -31.630  1.00  0.43           C  
ATOM   1573  N   PRO A 207     -23.878 -10.682 -24.714  1.00  0.51           N  
ATOM   1574  CA  PRO A 207     -23.640 -11.054 -23.318  1.00  0.53           C  
ATOM   1575  C   PRO A 207     -22.165 -11.316 -23.020  1.00  0.52           C  
ATOM   1576  CB  PRO A 207     -24.466 -12.331 -23.147  1.00  0.46           C  
ATOM   1577  O   PRO A 207     -21.527 -12.121 -23.704  1.00  0.50           O  
ATOM   1578  CG  PRO A 207     -24.782 -12.771 -24.540  1.00  0.46           C  
ATOM   1579  CD  PRO A 207     -24.506 -11.629 -25.475  1.00  0.51           C  
ATOM   1580  N   PRO A 208     -21.047 -10.259 -22.339  1.00  0.48           N  
ATOM   1581  CA  PRO A 208     -20.277 -10.441 -21.106  1.00  0.48           C  
ATOM   1582  C   PRO A 208     -19.826  -9.118 -20.492  1.00  0.48           C  
ATOM   1583  CB  PRO A 208     -19.073 -11.270 -21.562  1.00  0.42           C  
ATOM   1584  O   PRO A 208     -19.423  -9.080 -19.326  1.00  0.45           O  
ATOM   1585  CG  PRO A 208     -19.068 -11.149 -23.052  1.00  0.41           C  
ATOM   1586  CD  PRO A 208     -20.414 -10.651 -23.494  1.00  0.46           C  
ATOM   1587  N   ASN A 209     -20.708  -7.967 -20.636  1.00  0.51           N  
ATOM   1588  CA  ASN A 209     -20.084  -7.078 -19.662  1.00  0.52           C  
ATOM   1589  C   ASN A 209     -21.100  -6.122 -19.044  1.00  0.51           C  
ATOM   1590  CB  ASN A 209     -18.940  -6.293 -20.307  1.00  0.46           C  
ATOM   1591  O   ASN A 209     -20.837  -5.518 -18.002  1.00  0.48           O  
ATOM   1592  CG  ASN A 209     -17.628  -7.051 -20.288  1.00  0.44           C  
ATOM   1593  ND2 ASN A 209     -16.583  -6.441 -20.836  1.00  0.41           N  
ATOM   1594  OD1 ASN A 209     -17.553  -8.175 -19.786  1.00  0.46           O  
ATOM   1595  N   THR A 210     -22.613  -6.407 -19.068  1.00  0.51           N  
ATOM   1596  CA  THR A 210     -23.610  -5.785 -18.204  1.00  0.53           C  
ATOM   1597  C   THR A 210     -24.976  -6.437 -18.397  1.00  0.51           C  
ATOM   1598  CB  THR A 210     -23.718  -4.273 -18.474  1.00  0.47           C  
ATOM   1599  O   THR A 210     -25.657  -6.182 -19.392  1.00  0.49           O  
ATOM   1600  CG2 THR A 210     -22.456  -3.542 -18.028  1.00  0.43           C  
ATOM   1601  OG1 THR A 210     -23.911  -4.057 -19.878  1.00  0.43           O  
ATOM   1602  N   HIS A 211     -25.060  -7.806 -18.258  1.00  0.48           N  
ATOM   1603  CA  HIS A 211     -26.390  -8.378 -18.083  1.00  0.54           C  
ATOM   1604  C   HIS A 211     -26.745  -8.506 -16.606  1.00  0.48           C  
ATOM   1605  CB  HIS A 211     -26.479  -9.745 -18.765  1.00  0.48           C  
ATOM   1606  O   HIS A 211     -25.868  -8.730 -15.769  1.00  0.47           O  
ATOM   1607  CG  HIS A 211     -25.616 -10.789 -18.131  1.00  0.50           C  
ATOM   1608  CD2 HIS A 211     -25.927 -11.831 -17.326  1.00  0.48           C  
ATOM   1609  ND1 HIS A 211     -24.249 -10.826 -18.300  1.00  0.43           N  
ATOM   1610  CE1 HIS A 211     -23.756 -11.851 -17.625  1.00  0.43           C  
ATOM   1611  NE2 HIS A 211     -24.753 -12.477 -17.025  1.00  0.42           N  
ATOM   1612  N   SER A 212     -27.706  -7.929 -16.100  1.00  0.61           N  
ATOM   1613  CA  SER A 212     -28.556  -8.223 -14.950  1.00  0.60           C  
ATOM   1614  C   SER A 212     -29.558  -9.326 -15.271  1.00  0.60           C  
ATOM   1615  CB  SER A 212     -29.298  -6.965 -14.496  1.00  0.58           C  
ATOM   1616  O   SER A 212     -30.184  -9.313 -16.334  1.00  0.59           O  
ATOM   1617  OG  SER A 212     -30.699  -7.172 -14.519  1.00  0.58           O  
ATOM   1618  N   HIS A 213     -29.396 -10.451 -14.840  1.00  0.67           N  
ATOM   1619  CA  HIS A 213     -30.449 -11.449 -14.694  1.00  0.68           C  
ATOM   1620  C   HIS A 213     -31.370 -11.113 -13.526  1.00  0.67           C  
ATOM   1621  CB  HIS A 213     -29.844 -12.841 -14.502  1.00  0.65           C  
ATOM   1622  O   HIS A 213     -30.901 -10.745 -12.447  1.00  0.66           O  
ATOM   1623  CG  HIS A 213     -29.079 -13.332 -15.689  1.00  0.63           C  
ATOM   1624  CD2 HIS A 213     -27.747 -13.398 -15.923  1.00  0.61           C  
ATOM   1625  ND1 HIS A 213     -29.694 -13.830 -16.818  1.00  0.59           N  
ATOM   1626  CE1 HIS A 213     -28.770 -14.182 -17.696  1.00  0.58           C  
ATOM   1627  NE2 HIS A 213     -27.580 -13.931 -17.177  1.00  0.54           N  
ATOM   1628  N   ASP A 214     -32.706 -11.074 -13.739  1.00  0.66           N  
ATOM   1629  CA  ASP A 214     -33.537 -11.254 -12.552  1.00  0.67           C  
ATOM   1630  C   ASP A 214     -33.168 -12.537 -11.811  1.00  0.67           C  
ATOM   1631  CB  ASP A 214     -35.019 -11.274 -12.933  1.00  0.64           C  
ATOM   1632  O   ASP A 214     -32.970 -13.583 -12.432  1.00  0.65           O  
ATOM   1633  CG  ASP A 214     -35.826 -10.193 -12.235  1.00  0.61           C  
ATOM   1634  OD1 ASP A 214     -35.682 -10.023 -11.005  1.00  0.61           O  
ATOM   1635  OD2 ASP A 214     -36.615  -9.508 -12.921  1.00  0.65           O  
ATOM   1636  N   TRP A 215     -32.885 -12.367 -10.559  1.00  0.64           N  
ATOM   1637  CA  TRP A 215     -32.675 -13.526  -9.698  1.00  0.66           C  
ATOM   1638  C   TRP A 215     -33.576 -14.683 -10.114  1.00  0.65           C  
ATOM   1639  CB  TRP A 215     -32.933 -13.162  -8.233  1.00  0.61           C  
ATOM   1640  O   TRP A 215     -33.164 -15.845 -10.074  1.00  0.64           O  
ATOM   1641  CG  TRP A 215     -32.674 -14.283  -7.272  1.00  0.58           C  
ATOM   1642  CD1 TRP A 215     -33.606 -15.021  -6.597  1.00  0.52           C  
ATOM   1643  CD2 TRP A 215     -31.396 -14.791  -6.876  1.00  0.54           C  
ATOM   1644  CE2 TRP A 215     -31.629 -15.838  -5.958  1.00  0.53           C  
ATOM   1645  CE3 TRP A 215     -30.076 -14.462  -7.210  1.00  0.65           C  
ATOM   1646  NE1 TRP A 215     -32.984 -15.958  -5.805  1.00  0.65           N  
ATOM   1647  CH2 TRP A 215     -29.306 -16.218  -5.712  1.00  0.60           C  
ATOM   1648  CZ2 TRP A 215     -30.588 -16.560  -5.368  1.00  0.64           C  
ATOM   1649  CZ3 TRP A 215     -29.041 -15.181  -6.622  1.00  0.58           C  
ATOM   1650  N   ALA A 216     -34.917 -14.327 -10.527  1.00  0.70           N  
ATOM   1651  CA  ALA A 216     -35.936 -15.298 -10.916  1.00  0.70           C  
ATOM   1652  C   ALA A 216     -35.540 -16.024 -12.199  1.00  0.70           C  
ATOM   1653  CB  ALA A 216     -37.287 -14.609 -11.094  1.00  0.67           C  
ATOM   1654  O   ALA A 216     -35.947 -17.167 -12.423  1.00  0.69           O  
ATOM   1655  N   SER A 217     -34.656 -15.546 -13.017  1.00  0.68           N  
ATOM   1656  CA  SER A 217     -34.351 -16.124 -14.322  1.00  0.68           C  
ATOM   1657  C   SER A 217     -33.065 -16.943 -14.277  1.00  0.67           C  
ATOM   1658  CB  SER A 217     -34.229 -15.026 -15.380  1.00  0.64           C  
ATOM   1659  O   SER A 217     -32.774 -17.702 -15.204  1.00  0.63           O  
ATOM   1660  OG  SER A 217     -33.077 -14.232 -15.150  1.00  0.62           O  
ATOM   1661  N   ILE A 218     -32.199 -17.049 -13.307  1.00  0.69           N  
ATOM   1662  CA  ILE A 218     -30.988 -17.839 -13.114  1.00  0.70           C  
ATOM   1663  C   ILE A 218     -31.361 -19.287 -12.807  1.00  0.70           C  
ATOM   1664  CB  ILE A 218     -30.111 -17.260 -11.982  1.00  0.66           C  
ATOM   1665  O   ILE A 218     -31.929 -19.579 -11.752  1.00  0.70           O  
ATOM   1666  CG1 ILE A 218     -29.690 -15.823 -12.313  1.00  0.60           C  
ATOM   1667  CG2 ILE A 218     -28.886 -18.147 -11.741  1.00  0.61           C  
ATOM   1668  CD1 ILE A 218     -28.943 -15.121 -11.187  1.00  0.60           C  
ATOM   1669  N   THR A 219     -31.340 -20.239 -13.701  1.00  0.72           N  
ATOM   1670  CA  THR A 219     -31.803 -21.617 -13.582  1.00  0.73           C  
ATOM   1671  C   THR A 219     -30.811 -22.453 -12.778  1.00  0.71           C  
ATOM   1672  CB  THR A 219     -32.014 -22.257 -14.966  1.00  0.68           C  
ATOM   1673  O   THR A 219     -31.196 -23.425 -12.125  1.00  0.67           O  
ATOM   1674  CG2 THR A 219     -33.173 -21.597 -15.706  1.00  0.62           C  
ATOM   1675  OG1 THR A 219     -30.819 -22.108 -15.743  1.00  0.68           O  
ATOM   1676  N   SER A 220     -29.535 -22.096 -12.613  1.00  0.68           N  
ATOM   1677  CA  SER A 220     -28.497 -22.812 -11.879  1.00  0.69           C  
ATOM   1678  C   SER A 220     -27.987 -21.990 -10.700  1.00  0.65           C  
ATOM   1679  CB  SER A 220     -27.333 -23.168 -12.804  1.00  0.62           C  
ATOM   1680  O   SER A 220     -26.805 -22.055 -10.356  1.00  0.61           O  
ATOM   1681  OG  SER A 220     -27.791 -23.896 -13.931  1.00  0.57           O  
ATOM   1682  N   LYS A 221     -28.772 -21.167 -10.315  1.00  0.69           N  
ATOM   1683  CA  LYS A 221     -28.452 -20.366  -9.136  1.00  0.70           C  
ATOM   1684  C   LYS A 221     -28.221 -21.253  -7.916  1.00  0.69           C  
ATOM   1685  CB  LYS A 221     -29.569 -19.362  -8.850  1.00  0.67           C  
ATOM   1686  O   LYS A 221     -28.942 -22.231  -7.707  1.00  0.67           O  
ATOM   1687  CG  LYS A 221     -30.903 -20.003  -8.497  1.00  0.64           C  
ATOM   1688  CD  LYS A 221     -32.007 -18.962  -8.370  1.00  0.63           C  
ATOM   1689  CE  LYS A 221     -33.339 -19.600  -8.001  1.00  0.56           C  
ATOM   1690  NZ  LYS A 221     -34.496 -18.784  -8.477  1.00  0.49           N  
ATOM   1691  N   PRO A 222     -27.083 -21.164  -7.337  1.00  0.64           N  
ATOM   1692  CA  PRO A 222     -27.043 -21.845  -6.041  1.00  0.64           C  
ATOM   1693  C   PRO A 222     -28.335 -21.673  -5.245  1.00  0.65           C  
ATOM   1694  CB  PRO A 222     -25.868 -21.174  -5.326  1.00  0.61           C  
ATOM   1695  O   PRO A 222     -28.920 -20.587  -5.238  1.00  0.64           O  
ATOM   1696  CG  PRO A 222     -25.607 -19.927  -6.107  1.00  0.60           C  
ATOM   1697  CD  PRO A 222     -26.302 -20.041  -7.433  1.00  0.60           C  
ATOM   1698  N   THR A 223     -29.042 -22.703  -4.625  1.00  0.63           N  
ATOM   1699  CA  THR A 223     -30.144 -22.639  -3.672  1.00  0.62           C  
ATOM   1700  C   THR A 223     -29.758 -21.802  -2.455  1.00  0.62           C  
ATOM   1701  CB  THR A 223     -30.572 -24.046  -3.216  1.00  0.60           C  
ATOM   1702  O   THR A 223     -30.627 -21.325  -1.723  1.00  0.61           O  
ATOM   1703  CG2 THR A 223     -31.220 -24.820  -4.359  1.00  0.56           C  
ATOM   1704  OG1 THR A 223     -29.419 -24.765  -2.760  1.00  0.60           O  
ATOM   1705  N   THR A 224     -28.436 -21.413  -2.433  1.00  0.63           N  
ATOM   1706  CA  THR A 224     -27.974 -20.612  -1.304  1.00  0.62           C  
ATOM   1707  C   THR A 224     -27.072 -19.477  -1.780  1.00  0.62           C  
ATOM   1708  CB  THR A 224     -27.218 -21.477  -0.279  1.00  0.58           C  
ATOM   1709  O   THR A 224     -26.028 -19.719  -2.388  1.00  0.59           O  
ATOM   1710  CG2 THR A 224     -28.151 -22.482   0.388  1.00  0.53           C  
ATOM   1711  OG1 THR A 224     -26.166 -22.187  -0.944  1.00  0.58           O  
ATOM   1712  N   PHE A 225     -27.485 -18.336  -2.384  1.00  0.57           N  
ATOM   1713  CA  PHE A 225     -26.840 -17.029  -2.347  1.00  0.58           C  
ATOM   1714  C   PHE A 225     -27.076 -16.346  -1.005  1.00  0.57           C  
ATOM   1715  CB  PHE A 225     -27.353 -16.142  -3.485  1.00  0.54           C  
ATOM   1716  O   PHE A 225     -28.207 -16.304  -0.515  1.00  0.55           O  
ATOM   1717  CG  PHE A 225     -26.352 -15.932  -4.589  1.00  0.53           C  
ATOM   1718  CD1 PHE A 225     -25.448 -14.877  -4.535  1.00  0.50           C  
ATOM   1719  CD2 PHE A 225     -26.315 -16.789  -5.681  1.00  0.50           C  
ATOM   1720  CE1 PHE A 225     -24.521 -14.680  -5.556  1.00  0.45           C  
ATOM   1721  CE2 PHE A 225     -25.391 -16.598  -6.705  1.00  0.50           C  
ATOM   1722  CZ  PHE A 225     -24.495 -15.543  -6.641  1.00  0.41           C  
ATOM   1723  N   PRO A 226     -25.988 -15.868  -0.261  1.00  0.53           N  
ATOM   1724  CA  PRO A 226     -26.292 -14.845   0.743  1.00  0.53           C  
ATOM   1725  C   PRO A 226     -26.897 -13.582   0.134  1.00  0.54           C  
ATOM   1726  CB  PRO A 226     -24.928 -14.550   1.370  1.00  0.51           C  
ATOM   1727  O   PRO A 226     -26.531 -13.192  -0.977  1.00  0.52           O  
ATOM   1728  CG  PRO A 226     -23.933 -15.022   0.360  1.00  0.50           C  
ATOM   1729  CD  PRO A 226     -24.610 -16.003  -0.554  1.00  0.53           C  
ATOM   1730  N   PRO A 227     -28.207 -13.111   0.436  1.00  0.51           N  
ATOM   1731  CA  PRO A 227     -28.858 -11.864   0.027  1.00  0.51           C  
ATOM   1732  C   PRO A 227     -27.889 -10.686  -0.037  1.00  0.52           C  
ATOM   1733  CB  PRO A 227     -29.913 -11.644   1.114  1.00  0.48           C  
ATOM   1734  O   PRO A 227     -26.936 -10.622   0.744  1.00  0.50           O  
ATOM   1735  CG  PRO A 227     -29.616 -12.680   2.150  1.00  0.46           C  
ATOM   1736  CD  PRO A 227     -28.558 -13.600   1.614  1.00  0.49           C  
ATOM   1737  N   SER A 228     -27.646  -9.825  -1.226  1.00  0.55           N  
ATOM   1738  CA  SER A 228     -26.965  -8.541  -1.352  1.00  0.54           C  
ATOM   1739  C   SER A 228     -27.270  -7.634  -0.166  1.00  0.55           C  
ATOM   1740  CB  SER A 228     -27.368  -7.846  -2.653  1.00  0.51           C  
ATOM   1741  O   SER A 228     -26.548  -6.667   0.086  1.00  0.53           O  
ATOM   1742  OG  SER A 228     -28.771  -7.653  -2.707  1.00  0.52           O  
ATOM   1743  N   THR A 229     -28.017  -8.047   0.807  1.00  0.53           N  
ATOM   1744  CA  THR A 229     -28.281  -7.577   2.162  1.00  0.52           C  
ATOM   1745  C   THR A 229     -27.992  -8.675   3.181  1.00  0.52           C  
ATOM   1746  CB  THR A 229     -29.738  -7.102   2.315  1.00  0.48           C  
ATOM   1747  O   THR A 229     -28.733  -8.838   4.153  1.00  0.49           O  
ATOM   1748  CG2 THR A 229     -30.005  -5.862   1.468  1.00  0.44           C  
ATOM   1749  OG1 THR A 229     -30.622  -8.151   1.898  1.00  0.47           O  
ATOM   1750  N   HIS A 230     -27.011  -9.573   2.886  1.00  0.47           N  
ATOM   1751  CA  HIS A 230     -26.707 -10.395   4.052  1.00  0.53           C  
ATOM   1752  C   HIS A 230     -26.069  -9.564   5.161  1.00  0.48           C  
ATOM   1753  CB  HIS A 230     -25.784 -11.553   3.666  1.00  0.47           C  
ATOM   1754  O   HIS A 230     -25.145  -8.788   4.907  1.00  0.47           O  
ATOM   1755  CG  HIS A 230     -24.612 -11.716   4.581  1.00  0.49           C  
ATOM   1756  CD2 HIS A 230     -24.194 -12.778   5.309  1.00  0.47           C  
ATOM   1757  ND1 HIS A 230     -23.715 -10.700   4.830  1.00  0.39           N  
ATOM   1758  CE1 HIS A 230     -22.792 -11.133   5.673  1.00  0.43           C  
ATOM   1759  NE2 HIS A 230     -23.060 -12.390   5.979  1.00  0.43           N  
ATOM   1760  N   THR A 231     -26.685  -9.192   6.067  1.00  0.55           N  
ATOM   1761  CA  THR A 231     -26.250  -9.185   7.460  1.00  0.55           C  
ATOM   1762  C   THR A 231     -26.006 -10.606   7.958  1.00  0.54           C  
ATOM   1763  CB  THR A 231     -27.286  -8.492   8.364  1.00  0.53           C  
ATOM   1764  O   THR A 231     -26.906 -11.448   7.915  1.00  0.53           O  
ATOM   1765  CG2 THR A 231     -26.857  -7.068   8.702  1.00  0.50           C  
ATOM   1766  OG1 THR A 231     -28.550  -8.450   7.689  1.00  0.54           O  
ATOM   1767  N   HIS A 232     -24.847 -11.318   7.766  1.00  0.60           N  
ATOM   1768  CA  HIS A 232     -24.590 -12.302   8.812  1.00  0.61           C  
ATOM   1769  C   HIS A 232     -25.048 -11.791  10.173  1.00  0.60           C  
ATOM   1770  CB  HIS A 232     -23.103 -12.658   8.858  1.00  0.58           C  
ATOM   1771  O   HIS A 232     -24.677 -10.689  10.585  1.00  0.59           O  
ATOM   1772  CG  HIS A 232     -22.619 -13.375   7.638  1.00  0.57           C  
ATOM   1773  CD2 HIS A 232     -21.955 -12.924   6.547  1.00  0.54           C  
ATOM   1774  ND1 HIS A 232     -22.809 -14.726   7.444  1.00  0.55           N  
ATOM   1775  CE1 HIS A 232     -22.280 -15.076   6.283  1.00  0.51           C  
ATOM   1776  NE2 HIS A 232     -21.756 -14.002   5.719  1.00  0.48           N  
ATOM   1777  N   PRO A 233     -26.280 -12.117  10.563  1.00  0.55           N  
ATOM   1778  CA  PRO A 233     -26.062 -11.965  12.004  1.00  0.55           C  
ATOM   1779  C   PRO A 233     -24.643 -12.338  12.428  1.00  0.56           C  
ATOM   1780  CB  PRO A 233     -27.085 -12.924  12.617  1.00  0.54           C  
ATOM   1781  O   PRO A 233     -24.033 -13.232  11.838  1.00  0.55           O  
ATOM   1782  CG  PRO A 233     -27.349 -13.936  11.550  1.00  0.54           C  
ATOM   1783  CD  PRO A 233     -27.085 -13.301  10.215  1.00  0.55           C  
ATOM   1784  N   ALA A 234     -23.880 -11.468  12.935  1.00  0.62           N  
ATOM   1785  CA  ALA A 234     -22.715 -11.889  13.709  1.00  0.61           C  
ATOM   1786  C   ALA A 234     -22.859 -13.335  14.175  1.00  0.62           C  
ATOM   1787  CB  ALA A 234     -22.509 -10.965  14.906  1.00  0.59           C  
ATOM   1788  O   ALA A 234     -23.906 -13.723  14.700  1.00  0.62           O  
ATOM   1789  N   PRO A 235     -22.174 -14.341  13.452  1.00  0.63           N  
ATOM   1790  CA  PRO A 235     -22.281 -15.630  14.140  1.00  0.63           C  
ATOM   1791  C   PRO A 235     -22.473 -15.480  15.647  1.00  0.64           C  
ATOM   1792  CB  PRO A 235     -20.946 -16.309  13.824  1.00  0.61           C  
ATOM   1793  O   PRO A 235     -21.842 -14.623  16.271  1.00  0.63           O  
ATOM   1794  CG  PRO A 235     -20.016 -15.188  13.490  1.00  0.60           C  
ATOM   1795  CD  PRO A 235     -20.828 -14.028  12.990  1.00  0.60           C  
ATOM   1796  N   SER A 236     -23.654 -16.064  16.134  1.00  0.65           N  
ATOM   1797  CA  SER A 236     -23.644 -16.273  17.578  1.00  0.65           C  
ATOM   1798  C   SER A 236     -22.406 -17.048  18.017  1.00  0.65           C  
ATOM   1799  CB  SER A 236     -24.905 -17.017  18.021  1.00  0.63           C  
ATOM   1800  O   SER A 236     -21.867 -17.851  17.253  1.00  0.64           O  
ATOM   1801  OG  SER A 236     -24.736 -18.418  17.886  1.00  0.63           O  
ATOM   1802  N   TRP A 237     -21.863 -16.657  19.148  1.00  0.62           N  
ATOM   1803  CA  TRP A 237     -20.846 -17.447  19.834  1.00  0.64           C  
ATOM   1804  C   TRP A 237     -21.106 -18.939  19.659  1.00  0.63           C  
ATOM   1805  CB  TRP A 237     -20.805 -17.095  21.324  1.00  0.59           C  
ATOM   1806  O   TRP A 237     -20.166 -19.733  19.566  1.00  0.61           O  
ATOM   1807  CG  TRP A 237     -19.716 -17.790  22.085  1.00  0.56           C  
ATOM   1808  CD1 TRP A 237     -19.862 -18.803  22.991  1.00  0.49           C  
ATOM   1809  CD2 TRP A 237     -18.314 -17.519  22.007  1.00  0.51           C  
ATOM   1810  CE2 TRP A 237     -17.667 -18.407  22.895  1.00  0.51           C  
ATOM   1811  CE3 TRP A 237     -17.540 -16.610  21.273  1.00  0.63           C  
ATOM   1812  NE1 TRP A 237     -18.632 -19.179  23.482  1.00  0.63           N  
ATOM   1813  CH2 TRP A 237     -15.547 -17.513  22.336  1.00  0.58           C  
ATOM   1814  CZ2 TRP A 237     -16.280 -18.412  23.067  1.00  0.63           C  
ATOM   1815  CZ3 TRP A 237     -16.161 -16.617  21.445  1.00  0.55           C  
ATOM   1816  N   ASN A 238     -22.546 -19.378  19.516  1.00  0.69           N  
ATOM   1817  CA  ASN A 238     -22.945 -20.771  19.343  1.00  0.69           C  
ATOM   1818  C   ASN A 238     -22.684 -21.257  17.920  1.00  0.69           C  
ATOM   1819  CB  ASN A 238     -24.420 -20.955  19.705  1.00  0.66           C  
ATOM   1820  O   ASN A 238     -22.493 -22.453  17.694  1.00  0.69           O  
ATOM   1821  CG  ASN A 238     -24.669 -20.879  21.199  1.00  0.64           C  
ATOM   1822  ND2 ASN A 238     -25.920 -20.655  21.581  1.00  0.64           N  
ATOM   1823  OD1 ASN A 238     -23.743 -21.018  22.003  1.00  0.65           O  
ATOM   1824  N   ASP A 239     -22.481 -20.463  16.974  1.00  0.66           N  
ATOM   1825  CA  ASP A 239     -22.251 -20.904  15.601  1.00  0.65           C  
ATOM   1826  C   ASP A 239     -20.760 -21.064  15.318  1.00  0.65           C  
ATOM   1827  CB  ASP A 239     -22.873 -19.919  14.609  1.00  0.63           C  
ATOM   1828  O   ASP A 239     -20.373 -21.746  14.366  1.00  0.64           O  
ATOM   1829  CG  ASP A 239     -24.365 -19.729  14.818  1.00  0.61           C  
ATOM   1830  OD1 ASP A 239     -25.080 -20.727  15.055  1.00  0.65           O  
ATOM   1831  OD2 ASP A 239     -24.831 -18.571  14.742  1.00  0.68           O  
ATOM   1832  N   VAL A 240     -19.665 -20.410  16.023  1.00  0.66           N  
ATOM   1833  CA  VAL A 240     -18.218 -20.554  15.896  1.00  0.66           C  
ATOM   1834  C   VAL A 240     -17.806 -21.978  16.261  1.00  0.68           C  
ATOM   1835  CB  VAL A 240     -17.467 -19.538  16.786  1.00  0.64           C  
ATOM   1836  O   VAL A 240     -17.873 -22.371  17.428  1.00  0.68           O  
ATOM   1837  CG1 VAL A 240     -15.956 -19.675  16.605  1.00  0.58           C  
ATOM   1838  CG2 VAL A 240     -17.919 -18.114  16.468  1.00  0.59           C  
ATOM   1839  N   THR A 241     -17.748 -22.810  15.215  1.00  0.72           N  
ATOM   1840  CA  THR A 241     -17.045 -24.085  15.313  1.00  0.73           C  
ATOM   1841  C   THR A 241     -15.586 -23.870  15.703  1.00  0.72           C  
ATOM   1842  CB  THR A 241     -17.115 -24.865  13.987  1.00  0.68           C  
ATOM   1843  O   THR A 241     -14.931 -22.957  15.197  1.00  0.70           O  
ATOM   1844  CG2 THR A 241     -18.475 -25.533  13.812  1.00  0.62           C  
ATOM   1845  OG1 THR A 241     -16.896 -23.961  12.896  1.00  0.69           O  
ATOM   1846  N   GLY A 242     -15.201 -24.696  16.825  1.00  0.72           N  
ATOM   1847  CA  GLY A 242     -13.881 -24.684  17.435  1.00  0.72           C  
ATOM   1848  C   GLY A 242     -13.695 -23.558  18.435  1.00  0.70           C  
ATOM   1849  O   GLY A 242     -12.570 -23.257  18.837  1.00  0.67           O  
ATOM   1850  N   LYS A 243     -14.772 -22.791  18.548  1.00  0.68           N  
ATOM   1851  CA  LYS A 243     -14.666 -21.775  19.591  1.00  0.68           C  
ATOM   1852  C   LYS A 243     -14.122 -22.372  20.886  1.00  0.68           C  
ATOM   1853  CB  LYS A 243     -16.026 -21.123  19.846  1.00  0.65           C  
ATOM   1854  O   LYS A 243     -14.453 -23.505  21.241  1.00  0.66           O  
ATOM   1855  CG  LYS A 243     -17.072 -22.074  20.410  1.00  0.63           C  
ATOM   1856  CD  LYS A 243     -18.436 -21.405  20.515  1.00  0.62           C  
ATOM   1857  CE  LYS A 243     -19.480 -22.349  21.097  1.00  0.56           C  
ATOM   1858  NZ  LYS A 243     -20.866 -21.943  20.718  1.00  0.49           N  
ATOM   1859  N   PRO A 244     -13.147 -21.790  21.400  1.00  0.63           N  
ATOM   1860  CA  PRO A 244     -12.741 -22.210  22.743  1.00  0.62           C  
ATOM   1861  C   PRO A 244     -13.916 -22.295  23.715  1.00  0.63           C  
ATOM   1862  CB  PRO A 244     -11.756 -21.120  23.171  1.00  0.60           C  
ATOM   1863  O   PRO A 244     -14.791 -21.426  23.709  1.00  0.62           O  
ATOM   1864  CG  PRO A 244     -12.035 -19.972  22.255  1.00  0.59           C  
ATOM   1865  CD  PRO A 244     -12.781 -20.488  21.058  1.00  0.59           C  
ATOM   1866  N   THR A 245     -14.316 -23.390  24.500  1.00  0.64           N  
ATOM   1867  CA  THR A 245     -15.226 -23.558  25.627  1.00  0.63           C  
ATOM   1868  C   THR A 245     -14.880 -22.588  26.752  1.00  0.63           C  
ATOM   1869  CB  THR A 245     -15.192 -25.002  26.162  1.00  0.61           C  
ATOM   1870  O   THR A 245     -15.699 -22.341  27.640  1.00  0.62           O  
ATOM   1871  CG2 THR A 245     -15.750 -25.982  25.135  1.00  0.58           C  
ATOM   1872  OG1 THR A 245     -13.838 -25.362  26.463  1.00  0.61           O  
ATOM   1873  N   THR A 246     -13.769 -21.956  26.736  1.00  0.56           N  
ATOM   1874  CA  THR A 246     -13.287 -21.196  27.884  1.00  0.56           C  
ATOM   1875  C   THR A 246     -13.451 -19.697  27.648  1.00  0.55           C  
ATOM   1876  CB  THR A 246     -11.810 -21.513  28.184  1.00  0.52           C  
ATOM   1877  O   THR A 246     -13.260 -18.895  28.564  1.00  0.53           O  
ATOM   1878  CG2 THR A 246     -11.654 -22.920  28.752  1.00  0.48           C  
ATOM   1879  OG1 THR A 246     -11.050 -21.411  26.974  1.00  0.50           O  
ATOM   1880  N   PHE A 247     -14.125 -19.203  26.434  1.00  0.56           N  
ATOM   1881  CA  PHE A 247     -14.280 -17.776  26.176  1.00  0.58           C  
ATOM   1882  C   PHE A 247     -15.707 -17.456  25.745  1.00  0.56           C  
ATOM   1883  CB  PHE A 247     -13.291 -17.312  25.102  1.00  0.51           C  
ATOM   1884  O   PHE A 247     -16.097 -17.742  24.612  1.00  0.53           O  
ATOM   1885  CG  PHE A 247     -11.852 -17.363  25.540  1.00  0.50           C  
ATOM   1886  CD1 PHE A 247     -11.308 -16.341  26.307  1.00  0.47           C  
ATOM   1887  CD2 PHE A 247     -11.043 -18.434  25.183  1.00  0.48           C  
ATOM   1888  CE1 PHE A 247      -9.976 -16.385  26.713  1.00  0.44           C  
ATOM   1889  CE2 PHE A 247      -9.712 -18.486  25.585  1.00  0.46           C  
ATOM   1890  CZ  PHE A 247      -9.180 -17.460  26.350  1.00  0.41           C  
ATOM   1891  N   ALA A 248     -16.683 -17.068  26.544  1.00  0.54           N  
ATOM   1892  CA  ALA A 248     -17.931 -16.337  26.339  1.00  0.54           C  
ATOM   1893  C   ALA A 248     -17.664 -14.857  26.080  1.00  0.54           C  
ATOM   1894  CB  ALA A 248     -18.851 -16.506  27.545  1.00  0.50           C  
ATOM   1895  O   ALA A 248     -16.888 -14.225  26.801  1.00  0.53           O  
ATOM   1896  N   PRO A 249     -17.837 -14.197  24.832  1.00  0.53           N  
ATOM   1897  CA  PRO A 249     -17.502 -12.798  24.555  1.00  0.53           C  
ATOM   1898  C   PRO A 249     -18.128 -11.831  25.558  1.00  0.53           C  
ATOM   1899  CB  PRO A 249     -18.068 -12.571  23.151  1.00  0.48           C  
ATOM   1900  O   PRO A 249     -17.672 -10.693  25.691  1.00  0.51           O  
ATOM   1901  CG  PRO A 249     -18.506 -13.925  22.693  1.00  0.47           C  
ATOM   1902  CD  PRO A 249     -18.483 -14.857  23.869  1.00  0.49           C  
ATOM   1903  N   SER A 250     -18.993 -12.123  26.404  1.00  0.54           N  
ATOM   1904  CA  SER A 250     -19.657 -11.039  27.121  1.00  0.54           C  
ATOM   1905  C   SER A 250     -19.507 -11.202  28.630  1.00  0.54           C  
ATOM   1906  CB  SER A 250     -21.139 -10.980  26.751  1.00  0.49           C  
ATOM   1907  O   SER A 250     -19.705 -10.249  29.386  1.00  0.51           O  
ATOM   1908  OG  SER A 250     -21.761 -12.236  26.962  1.00  0.49           O  
ATOM   1909  N   SER A 251     -18.421 -11.956  29.197  1.00  0.56           N  
ATOM   1910  CA  SER A 251     -17.924 -12.043  30.567  1.00  0.57           C  
ATOM   1911  C   SER A 251     -16.819 -13.087  30.689  1.00  0.56           C  
ATOM   1912  CB  SER A 251     -19.063 -12.379  31.530  1.00  0.52           C  
ATOM   1913  O   SER A 251     -17.049 -14.273  30.443  1.00  0.53           O  
ATOM   1914  OG  SER A 251     -19.138 -13.776  31.753  1.00  0.52           O  
ATOM   1915  N   HIS A 252     -15.694 -12.691  30.277  1.00  0.52           N  
ATOM   1916  CA  HIS A 252     -14.533 -13.434  30.754  1.00  0.55           C  
ATOM   1917  C   HIS A 252     -13.672 -12.578  31.676  1.00  0.52           C  
ATOM   1918  CB  HIS A 252     -13.699 -13.939  29.575  1.00  0.51           C  
ATOM   1919  O   HIS A 252     -13.692 -11.349  31.588  1.00  0.51           O  
ATOM   1920  CG  HIS A 252     -13.104 -12.843  28.748  1.00  0.51           C  
ATOM   1921  CD2 HIS A 252     -11.837 -12.372  28.677  1.00  0.49           C  
ATOM   1922  ND1 HIS A 252     -13.846 -12.092  27.863  1.00  0.47           N  
ATOM   1923  CE1 HIS A 252     -13.058 -11.203  27.281  1.00  0.44           C  
ATOM   1924  NE2 HIS A 252     -11.834 -11.352  27.757  1.00  0.42           N  
ATOM   1925  N   SER A 253     -13.340 -13.025  32.716  1.00  0.64           N  
ATOM   1926  CA  SER A 253     -12.243 -12.762  33.641  1.00  0.64           C  
ATOM   1927  C   SER A 253     -10.971 -13.485  33.213  1.00  0.64           C  
ATOM   1928  CB  SER A 253     -12.626 -13.183  35.061  1.00  0.62           C  
ATOM   1929  O   SER A 253     -11.019 -14.650  32.812  1.00  0.62           O  
ATOM   1930  OG  SER A 253     -12.056 -14.441  35.383  1.00  0.61           O  
ATOM   1931  N   HIS A 254      -9.967 -12.815  32.843  1.00  0.66           N  
ATOM   1932  CA  HIS A 254      -8.587 -13.284  32.792  1.00  0.66           C  
ATOM   1933  C   HIS A 254      -7.944 -13.253  34.174  1.00  0.66           C  
ATOM   1934  CB  HIS A 254      -7.770 -12.441  31.813  1.00  0.64           C  
ATOM   1935  O   HIS A 254      -8.081 -12.269  34.905  1.00  0.65           O  
ATOM   1936  CG  HIS A 254      -8.187 -12.604  30.386  1.00  0.62           C  
ATOM   1937  CD2 HIS A 254      -8.920 -11.803  29.577  1.00  0.61           C  
ATOM   1938  ND1 HIS A 254      -7.849 -13.708  29.633  1.00  0.60           N  
ATOM   1939  CE1 HIS A 254      -8.355 -13.577  28.419  1.00  0.58           C  
ATOM   1940  NE2 HIS A 254      -9.010 -12.430  28.358  1.00  0.54           N  
ATOM   1941  N   ASP A 255      -7.428 -14.470  34.463  1.00  0.67           N  
ATOM   1942  CA  ASP A 255      -6.467 -14.367  35.557  1.00  0.67           C  
ATOM   1943  C   ASP A 255      -5.317 -13.430  35.192  1.00  0.67           C  
ATOM   1944  CB  ASP A 255      -5.922 -15.749  35.925  1.00  0.65           C  
ATOM   1945  O   ASP A 255      -4.858 -13.419  34.048  1.00  0.65           O  
ATOM   1946  CG  ASP A 255      -6.925 -16.597  36.688  1.00  0.63           C  
ATOM   1947  OD1 ASP A 255      -7.668 -16.052  37.531  1.00  0.62           O  
ATOM   1948  OD2 ASP A 255      -6.969 -17.822  36.444  1.00  0.65           O  
ATOM   1949  N   TRP A 256      -5.033 -12.548  36.145  1.00  0.63           N  
ATOM   1950  CA  TRP A 256      -3.857 -11.691  36.037  1.00  0.67           C  
ATOM   1951  C   TRP A 256      -2.698 -12.436  35.383  1.00  0.64           C  
ATOM   1952  CB  TRP A 256      -3.436 -11.177  37.416  1.00  0.61           C  
ATOM   1953  O   TRP A 256      -1.958 -11.864  34.580  1.00  0.63           O  
ATOM   1954  CG  TRP A 256      -2.400 -10.094  37.373  1.00  0.59           C  
ATOM   1955  CD1 TRP A 256      -1.078 -10.206  37.703  1.00  0.52           C  
ATOM   1956  CD2 TRP A 256      -2.602  -8.733  36.981  1.00  0.54           C  
ATOM   1957  CE2 TRP A 256      -1.358  -8.075  37.097  1.00  0.52           C  
ATOM   1958  CE3 TRP A 256      -3.716  -8.005  36.542  1.00  0.57           C  
ATOM   1959  NE1 TRP A 256      -0.445  -8.995  37.539  1.00  0.55           N  
ATOM   1960  CH2 TRP A 256      -2.302  -6.034  36.362  1.00  0.52           C  
ATOM   1961  CZ2 TRP A 256      -1.197  -6.722  36.789  1.00  0.57           C  
ATOM   1962  CZ3 TRP A 256      -3.554  -6.659  36.236  1.00  0.47           C  
ATOM   1963  N   SER A 257      -2.533 -13.814  35.682  1.00  0.70           N  
ATOM   1964  CA  SER A 257      -1.507 -14.725  35.184  1.00  0.70           C  
ATOM   1965  C   SER A 257      -1.657 -14.961  33.685  1.00  0.70           C  
ATOM   1966  CB  SER A 257      -1.569 -16.060  35.928  1.00  0.68           C  
ATOM   1967  O   SER A 257      -0.743 -15.476  33.038  1.00  0.69           O  
ATOM   1968  OG  SER A 257      -2.822 -16.691  35.724  1.00  0.68           O  
ATOM   1969  N   GLN A 258      -2.735 -14.550  32.996  1.00  0.68           N  
ATOM   1970  CA  GLN A 258      -2.948 -14.756  31.567  1.00  0.67           C  
ATOM   1971  C   GLN A 258      -2.665 -13.480  30.780  1.00  0.67           C  
ATOM   1972  CB  GLN A 258      -4.376 -15.232  31.299  1.00  0.65           C  
ATOM   1973  O   GLN A 258      -2.556 -13.513  29.552  1.00  0.65           O  
ATOM   1974  CG  GLN A 258      -4.703 -16.580  31.929  1.00  0.62           C  
ATOM   1975  CD  GLN A 258      -6.137 -17.010  31.683  1.00  0.63           C  
ATOM   1976  NE2 GLN A 258      -6.333 -18.296  31.413  1.00  0.56           N  
ATOM   1977  OE1 GLN A 258      -7.062 -16.193  31.738  1.00  0.67           O  
ATOM   1978  N   ILE A 259      -2.572 -12.203  31.305  1.00  0.68           N  
ATOM   1979  CA  ILE A 259      -2.265 -10.930  30.662  1.00  0.68           C  
ATOM   1980  C   ILE A 259      -0.775 -10.861  30.337  1.00  0.69           C  
ATOM   1981  CB  ILE A 259      -2.676  -9.734  31.550  1.00  0.65           C  
ATOM   1982  O   ILE A 259       0.064 -10.842  31.241  1.00  0.67           O  
ATOM   1983  CG1 ILE A 259      -4.177  -9.789  31.859  1.00  0.59           C  
ATOM   1984  CG2 ILE A 259      -2.303  -8.409  30.878  1.00  0.60           C  
ATOM   1985  CD1 ILE A 259      -4.677  -8.627  32.706  1.00  0.59           C  
ATOM   1986  N   THR A 260      -0.441 -11.227  29.129  1.00  0.73           N  
ATOM   1987  CA  THR A 260       0.844 -10.911  28.515  1.00  0.73           C  
ATOM   1988  C   THR A 260       0.931  -9.425  28.178  1.00  0.73           C  
ATOM   1989  CB  THR A 260       1.074 -11.743  27.240  1.00  0.69           C  
ATOM   1990  O   THR A 260      -0.032  -8.838  27.680  1.00  0.69           O  
ATOM   1991  CG2 THR A 260       1.165 -13.231  27.563  1.00  0.65           C  
ATOM   1992  OG1 THR A 260      -0.015 -11.528  26.333  1.00  0.72           O  
ATOM   1993  N   GLY A 261       2.147  -8.815  28.648  1.00  0.68           N  
ATOM   1994  CA  GLY A 261       2.510  -7.417  28.475  1.00  0.68           C  
ATOM   1995  C   GLY A 261       1.942  -6.515  29.554  1.00  0.67           C  
ATOM   1996  O   GLY A 261       1.666  -5.339  29.306  1.00  0.64           O  
ATOM   1997  N   GLU A 262       1.580  -7.089  30.546  1.00  0.65           N  
ATOM   1998  CA  GLU A 262       1.191  -6.304  31.713  1.00  0.65           C  
ATOM   1999  C   GLU A 262       2.132  -5.121  31.922  1.00  0.65           C  
ATOM   2000  CB  GLU A 262       1.164  -7.182  32.967  1.00  0.62           C  
ATOM   2001  O   GLU A 262       3.351  -5.263  31.805  1.00  0.63           O  
ATOM   2002  CG  GLU A 262       0.043  -8.212  32.972  1.00  0.60           C  
ATOM   2003  CD  GLU A 262      -0.029  -9.013  34.263  1.00  0.60           C  
ATOM   2004  OE1 GLU A 262       0.802  -8.780  35.169  1.00  0.59           O  
ATOM   2005  OE2 GLU A 262      -0.924  -9.882  34.367  1.00  0.54           O  
ATOM   2006  N   PRO A 263       1.535  -3.950  31.914  1.00  0.62           N  
ATOM   2007  CA  PRO A 263       2.378  -2.866  32.425  1.00  0.61           C  
ATOM   2008  C   PRO A 263       3.002  -3.193  33.780  1.00  0.62           C  
ATOM   2009  CB  PRO A 263       1.406  -1.689  32.542  1.00  0.59           C  
ATOM   2010  O   PRO A 263       2.315  -3.686  34.678  1.00  0.61           O  
ATOM   2011  CG  PRO A 263       0.073  -2.257  32.175  1.00  0.58           C  
ATOM   2012  CD  PRO A 263       0.249  -3.711  31.842  1.00  0.58           C  
ATOM   2013  N   ALA A 264       4.352  -3.201  33.996  1.00  0.59           N  
ATOM   2014  CA  ALA A 264       5.218  -3.455  35.144  1.00  0.58           C  
ATOM   2015  C   ALA A 264       4.593  -2.925  36.431  1.00  0.59           C  
ATOM   2016  CB  ALA A 264       6.592  -2.825  34.925  1.00  0.56           C  
ATOM   2017  O   ALA A 264       4.947  -3.364  37.528  1.00  0.57           O  
ATOM   2018  N   PHE A 265       3.468  -2.114  36.356  1.00  0.57           N  
ATOM   2019  CA  PHE A 265       2.813  -1.507  37.509  1.00  0.58           C  
ATOM   2020  C   PHE A 265       1.533  -2.255  37.861  1.00  0.56           C  
ATOM   2021  CB  PHE A 265       2.502  -0.032  37.237  1.00  0.53           C  
ATOM   2022  O   PHE A 265       0.885  -1.950  38.865  1.00  0.54           O  
ATOM   2023  CG  PHE A 265       3.627   0.714  36.572  1.00  0.52           C  
ATOM   2024  CD1 PHE A 265       4.619   1.325  37.330  1.00  0.49           C  
ATOM   2025  CD2 PHE A 265       3.694   0.803  35.188  1.00  0.50           C  
ATOM   2026  CE1 PHE A 265       5.662   2.015  36.717  1.00  0.43           C  
ATOM   2027  CE2 PHE A 265       4.733   1.491  34.568  1.00  0.47           C  
ATOM   2028  CZ  PHE A 265       5.715   2.098  35.335  1.00  0.43           C  
ATOM   2029  N   ALA A 266       1.181  -3.434  37.185  1.00  0.57           N  
ATOM   2030  CA  ALA A 266      -0.087  -4.129  37.386  1.00  0.56           C  
ATOM   2031  C   ALA A 266       0.140  -5.553  37.885  1.00  0.57           C  
ATOM   2032  CB  ALA A 266      -0.896  -4.145  36.091  1.00  0.52           C  
ATOM   2033  O   ALA A 266      -0.147  -6.519  37.175  1.00  0.54           O  
ATOM   2034  N   SER A 267       0.999  -5.819  38.879  1.00  0.55           N  
ATOM   2035  CA  SER A 267       1.125  -7.092  39.583  1.00  0.55           C  
ATOM   2036  C   SER A 267      -0.063  -7.332  40.507  1.00  0.55           C  
ATOM   2037  CB  SER A 267       2.425  -7.133  40.388  1.00  0.52           C  
ATOM   2038  O   SER A 267      -0.597  -6.392  41.098  1.00  0.54           O  
ATOM   2039  OG  SER A 267       2.166  -7.456  41.744  1.00  0.51           O  
ATOM   2040  N   THR A 268      -0.830  -8.435  40.502  1.00  0.60           N  
ATOM   2041  CA  THR A 268      -1.773  -8.936  41.496  1.00  0.59           C  
ATOM   2042  C   THR A 268      -1.231  -8.731  42.908  1.00  0.60           C  
ATOM   2043  CB  THR A 268      -2.080 -10.429  41.273  1.00  0.57           C  
ATOM   2044  O   THR A 268      -1.986  -8.776  43.881  1.00  0.58           O  
ATOM   2045  CG2 THR A 268      -2.878 -10.640  39.990  1.00  0.54           C  
ATOM   2046  OG1 THR A 268      -0.848 -11.155  41.181  1.00  0.57           O  
ATOM   2047  N   SER A 269      -0.106  -8.351  43.198  1.00  0.58           N  
ATOM   2048  CA  SER A 269       0.528  -7.906  44.435  1.00  0.57           C  
ATOM   2049  C   SER A 269       1.067  -6.486  44.300  1.00  0.57           C  
ATOM   2050  CB  SER A 269       1.660  -8.855  44.828  1.00  0.55           C  
ATOM   2051  O   SER A 269       2.045  -6.253  43.587  1.00  0.55           O  
ATOM   2052  OG  SER A 269       2.655  -8.171  45.570  1.00  0.55           O  
ATOM   2053  N   HIS A 270       0.168  -5.438  44.118  1.00  0.60           N  
ATOM   2054  CA  HIS A 270       0.511  -4.023  44.208  1.00  0.61           C  
ATOM   2055  C   HIS A 270       1.575  -3.781  45.273  1.00  0.60           C  
ATOM   2056  CB  HIS A 270      -0.735  -3.188  44.511  1.00  0.57           C  
ATOM   2057  O   HIS A 270       1.338  -3.052  46.239  1.00  0.58           O  
ATOM   2058  CG  HIS A 270      -1.604  -2.952  43.317  1.00  0.56           C  
ATOM   2059  CD2 HIS A 270      -2.698  -3.612  42.870  1.00  0.53           C  
ATOM   2060  ND1 HIS A 270      -1.379  -1.927  42.424  1.00  0.49           N  
ATOM   2061  CE1 HIS A 270      -2.301  -1.967  41.476  1.00  0.48           C  
ATOM   2062  NE2 HIS A 270      -3.113  -2.981  41.723  1.00  0.45           N  
ATOM   2063  N   THR A 271       2.574  -4.575  45.459  1.00  0.66           N  
ATOM   2064  CA  THR A 271       3.724  -4.076  46.206  1.00  0.66           C  
ATOM   2065  C   THR A 271       4.636  -3.248  45.305  1.00  0.66           C  
ATOM   2066  CB  THR A 271       4.527  -5.231  46.832  1.00  0.63           C  
ATOM   2067  O   THR A 271       5.230  -3.775  44.362  1.00  0.64           O  
ATOM   2068  CG2 THR A 271       5.394  -4.736  47.985  1.00  0.58           C  
ATOM   2069  OG1 THR A 271       3.619  -6.225  47.324  1.00  0.61           O  
ATOM   2070  N   HIS A 272       4.476  -2.027  45.332  1.00  0.68           N  
ATOM   2071  CA  HIS A 272       5.365  -1.074  44.678  1.00  0.68           C  
ATOM   2072  C   HIS A 272       6.443  -0.579  45.636  1.00  0.68           C  
ATOM   2073  CB  HIS A 272       4.569   0.111  44.128  1.00  0.66           C  
ATOM   2074  O   HIS A 272       6.158  -0.277  46.797  1.00  0.66           O  
ATOM   2075  CG  HIS A 272       3.581  -0.270  43.070  1.00  0.64           C  
ATOM   2076  CD2 HIS A 272       2.246  -0.482  43.136  1.00  0.62           C  
ATOM   2077  ND1 HIS A 272       3.941  -0.478  41.756  1.00  0.59           N  
ATOM   2078  CE1 HIS A 272       2.866  -0.802  41.058  1.00  0.59           C  
ATOM   2079  NE2 HIS A 272       1.824  -0.811  41.872  1.00  0.55           N  
ATOM   2080  N   SER A 273       7.648  -0.675  45.128  1.00  0.70           N  
ATOM   2081  CA  SER A 273       8.674   0.052  45.868  1.00  0.70           C  
ATOM   2082  C   SER A 273       8.344   1.539  45.955  1.00  0.70           C  
ATOM   2083  CB  SER A 273      10.043  -0.136  45.212  1.00  0.68           C  
ATOM   2084  O   SER A 273       7.890   2.138  44.978  1.00  0.68           O  
ATOM   2085  OG  SER A 273      10.144   0.635  44.027  1.00  0.64           O  
ATOM   2086  N   TRP A 274       8.498   2.011  47.198  1.00  0.65           N  
ATOM   2087  CA  TRP A 274       8.432   3.449  47.433  1.00  0.68           C  
ATOM   2088  C   TRP A 274       9.152   4.215  46.328  1.00  0.66           C  
ATOM   2089  CB  TRP A 274       9.040   3.801  48.794  1.00  0.62           C  
ATOM   2090  O   TRP A 274       8.706   5.289  45.916  1.00  0.65           O  
ATOM   2091  CG  TRP A 274       8.932   5.253  49.152  1.00  0.58           C  
ATOM   2092  CD1 TRP A 274       9.949   6.165  49.209  1.00  0.52           C  
ATOM   2093  CD2 TRP A 274       7.739   5.958  49.508  1.00  0.55           C  
ATOM   2094  CE2 TRP A 274       8.107   7.297  49.769  1.00  0.52           C  
ATOM   2095  CE3 TRP A 274       6.393   5.588  49.632  1.00  0.65           C  
ATOM   2096  NE1 TRP A 274       9.459   7.396  49.579  1.00  0.67           N  
ATOM   2097  CH2 TRP A 274       5.866   7.878  50.259  1.00  0.62           C  
ATOM   2098  CZ2 TRP A 274       7.176   8.267  50.146  1.00  0.66           C  
ATOM   2099  CZ3 TRP A 274       5.468   6.555  50.007  1.00  0.60           C  
ATOM   2100  N   SER A 275      10.267   3.527  45.745  1.00  0.74           N  
ATOM   2101  CA  SER A 275      11.106   4.126  44.711  1.00  0.74           C  
ATOM   2102  C   SER A 275      10.400   4.129  43.360  1.00  0.73           C  
ATOM   2103  CB  SER A 275      12.435   3.377  44.600  1.00  0.71           C  
ATOM   2104  O   SER A 275      10.709   4.950  42.494  1.00  0.72           O  
ATOM   2105  OG  SER A 275      12.217   1.986  44.440  1.00  0.70           O  
ATOM   2106  N   SER A 276       9.355   3.374  43.161  1.00  0.71           N  
ATOM   2107  CA  SER A 276       8.680   3.306  41.869  1.00  0.71           C  
ATOM   2108  C   SER A 276       7.467   4.230  41.830  1.00  0.70           C  
ATOM   2109  CB  SER A 276       8.247   1.871  41.565  1.00  0.68           C  
ATOM   2110  O   SER A 276       6.917   4.495  40.759  1.00  0.67           O  
ATOM   2111  OG  SER A 276       7.240   1.446  42.468  1.00  0.66           O  
ATOM   2112  N   ILE A 277       6.909   4.866  42.877  1.00  0.70           N  
ATOM   2113  CA  ILE A 277       5.779   5.783  42.991  1.00  0.70           C  
ATOM   2114  C   ILE A 277       6.208   7.185  42.564  1.00  0.71           C  
ATOM   2115  CB  ILE A 277       5.215   5.809  44.429  1.00  0.67           C  
ATOM   2116  O   ILE A 277       7.068   7.799  43.201  1.00  0.71           O  
ATOM   2117  CG1 ILE A 277       4.754   4.408  44.847  1.00  0.62           C  
ATOM   2118  CG2 ILE A 277       4.070   6.819  44.542  1.00  0.63           C  
ATOM   2119  CD1 ILE A 277       4.240   4.327  46.278  1.00  0.61           C  
ATOM   2120  N   THR A 278       5.841   7.703  41.304  1.00  0.76           N  
ATOM   2121  CA  THR A 278       6.251   8.963  40.695  1.00  0.77           C  
ATOM   2122  C   THR A 278       5.486  10.133  41.307  1.00  0.75           C  
ATOM   2123  CB  THR A 278       6.032   8.944  39.171  1.00  0.73           C  
ATOM   2124  O   THR A 278       5.993  11.256  41.355  1.00  0.72           O  
ATOM   2125  CG2 THR A 278       6.976   7.958  38.491  1.00  0.67           C  
ATOM   2126  OG1 THR A 278       4.679   8.563  38.893  1.00  0.72           O  
ATOM   2127  N   SER A 279       4.284  10.013  41.877  1.00  0.72           N  
ATOM   2128  CA  SER A 279       3.483  11.068  42.489  1.00  0.73           C  
ATOM   2129  C   SER A 279       3.386  10.883  43.999  1.00  0.69           C  
ATOM   2130  CB  SER A 279       2.081  11.099  41.880  1.00  0.67           C  
ATOM   2131  O   SER A 279       2.315  11.057  44.584  1.00  0.66           O  
ATOM   2132  OG  SER A 279       2.145  11.291  40.477  1.00  0.61           O  
ATOM   2133  N   LYS A 280       4.320  10.360  44.523  1.00  0.75           N  
ATOM   2134  CA  LYS A 280       4.361  10.225  45.977  1.00  0.76           C  
ATOM   2135  C   LYS A 280       4.366  11.592  46.655  1.00  0.76           C  
ATOM   2136  CB  LYS A 280       5.588   9.421  46.408  1.00  0.72           C  
ATOM   2137  O   LYS A 280       5.027  12.521  46.186  1.00  0.73           O  
ATOM   2138  CG  LYS A 280       6.914  10.063  46.025  1.00  0.68           C  
ATOM   2139  CD  LYS A 280       8.087   9.134  46.310  1.00  0.66           C  
ATOM   2140  CE  LYS A 280       9.419   9.797  45.982  1.00  0.61           C  
ATOM   2141  NZ  LYS A 280      10.398   8.822  45.415  1.00  0.54           N  
ATOM   2142  N   PRO A 281       3.494  11.802  47.480  1.00  0.66           N  
ATOM   2143  CA  PRO A 281       3.714  12.996  48.298  1.00  0.67           C  
ATOM   2144  C   PRO A 281       5.155  13.122  48.785  1.00  0.68           C  
ATOM   2145  CB  PRO A 281       2.755  12.798  49.475  1.00  0.64           C  
ATOM   2146  O   PRO A 281       5.764  12.126  49.185  1.00  0.67           O  
ATOM   2147  CG  PRO A 281       2.348  11.362  49.398  1.00  0.63           C  
ATOM   2148  CD  PRO A 281       2.766  10.818  48.062  1.00  0.64           C  
ATOM   2149  N   SER A 282       5.833  14.202  48.514  1.00  0.70           N  
ATOM   2150  CA  SER A 282       7.124  14.581  49.079  1.00  0.70           C  
ATOM   2151  C   SER A 282       7.061  14.656  50.601  1.00  0.69           C  
ATOM   2152  CB  SER A 282       7.583  15.926  48.513  1.00  0.67           C  
ATOM   2153  O   SER A 282       8.096  14.681  51.269  1.00  0.67           O  
ATOM   2154  OG  SER A 282       6.620  16.934  48.768  1.00  0.66           O  
ATOM   2155  N   THR A 283       5.894  14.586  51.180  1.00  0.67           N  
ATOM   2156  CA  THR A 283       5.775  14.667  52.631  1.00  0.66           C  
ATOM   2157  C   THR A 283       4.783  13.630  53.152  1.00  0.65           C  
ATOM   2158  CB  THR A 283       5.333  16.073  53.078  1.00  0.62           C  
ATOM   2159  O   THR A 283       3.694  13.472  52.596  1.00  0.62           O  
ATOM   2160  CG2 THR A 283       6.398  17.114  52.750  1.00  0.57           C  
ATOM   2161  OG1 THR A 283       4.117  16.421  52.405  1.00  0.62           O  
ATOM   2162  N   PHE A 284       5.070  12.443  53.596  1.00  0.64           N  
ATOM   2163  CA  PHE A 284       4.328  11.558  54.487  1.00  0.64           C  
ATOM   2164  C   PHE A 284       4.251  12.145  55.892  1.00  0.63           C  
ATOM   2165  CB  PHE A 284       4.977  10.171  54.532  1.00  0.60           C  
ATOM   2166  O   PHE A 284       5.194  12.792  56.352  1.00  0.59           O  
ATOM   2167  CG  PHE A 284       4.953   9.446  53.214  1.00  0.58           C  
ATOM   2168  CD1 PHE A 284       3.873   8.644  52.866  1.00  0.55           C  
ATOM   2169  CD2 PHE A 284       6.010   9.567  52.322  1.00  0.56           C  
ATOM   2170  CE1 PHE A 284       3.847   7.972  51.646  1.00  0.53           C  
ATOM   2171  CE2 PHE A 284       5.992   8.899  51.101  1.00  0.54           C  
ATOM   2172  CZ  PHE A 284       4.910   8.101  50.765  1.00  0.50           C  
ATOM   2173  N   ALA A 285       3.037  11.921  56.412  1.00  0.60           N  
ATOM   2174  CA  ALA A 285       3.001  11.968  57.872  1.00  0.60           C  
ATOM   2175  C   ALA A 285       4.064  11.055  58.476  1.00  0.60           C  
ATOM   2176  CB  ALA A 285       1.616  11.580  58.383  1.00  0.58           C  
ATOM   2177  O   ALA A 285       4.318   9.963  57.962  1.00  0.59           O  
ATOM   2178  N   PRO A 286       5.063  11.456  59.200  1.00  0.56           N  
ATOM   2179  CA  PRO A 286       5.980  10.578  59.931  1.00  0.55           C  
ATOM   2180  C   PRO A 286       5.303   9.305  60.434  1.00  0.56           C  
ATOM   2181  CB  PRO A 286       6.444  11.448  61.102  1.00  0.53           C  
ATOM   2182  O   PRO A 286       4.175   9.356  60.930  1.00  0.55           O  
ATOM   2183  CG  PRO A 286       5.610  12.685  61.012  1.00  0.52           C  
ATOM   2184  CD  PRO A 286       4.773  12.607  59.767  1.00  0.53           C  
ATOM   2185  N   SER A 287       5.647   7.867  59.719  1.00  0.59           N  
ATOM   2186  CA  SER A 287       5.201   6.539  60.127  1.00  0.58           C  
ATOM   2187  C   SER A 287       5.262   6.376  61.642  1.00  0.59           C  
ATOM   2188  CB  SER A 287       6.050   5.458  59.455  1.00  0.55           C  
ATOM   2189  O   SER A 287       4.622   5.484  62.202  1.00  0.56           O  
ATOM   2190  OG  SER A 287       7.424   5.647  59.744  1.00  0.56           O  
ATOM   2191  N   THR A 288       5.741   7.120  62.404  1.00  0.55           N  
ATOM   2192  CA  THR A 288       5.826   7.338  63.844  1.00  0.55           C  
ATOM   2193  C   THR A 288       5.365   8.747  64.206  1.00  0.54           C  
ATOM   2194  CB  THR A 288       7.260   7.116  64.358  1.00  0.52           C  
ATOM   2195  O   THR A 288       5.988   9.732  63.804  1.00  0.52           O  
ATOM   2196  CG2 THR A 288       7.462   5.677  64.822  1.00  0.50           C  
ATOM   2197  OG1 THR A 288       8.189   7.401  63.305  1.00  0.52           O  
ATOM   2198  N   HIS A 289       4.042   8.979  63.859  1.00  0.51           N  
ATOM   2199  CA  HIS A 289       3.457  10.037  64.676  1.00  0.54           C  
ATOM   2200  C   HIS A 289       3.199   9.554  66.099  1.00  0.51           C  
ATOM   2201  CB  HIS A 289       2.157  10.541  64.048  1.00  0.51           C  
ATOM   2202  O   HIS A 289       2.591   8.501  66.301  1.00  0.51           O  
ATOM   2203  CG  HIS A 289       1.381  11.464  64.933  1.00  0.52           C  
ATOM   2204  CD2 HIS A 289       1.040  12.765  64.780  1.00  0.50           C  
ATOM   2205  ND1 HIS A 289       0.863  11.069  66.148  1.00  0.47           N  
ATOM   2206  CE1 HIS A 289       0.233  12.091  66.704  1.00  0.47           C  
ATOM   2207  NE2 HIS A 289       0.326  13.132  65.894  1.00  0.44           N  
ATOM   2208  N   TYR A 290       4.083   9.590  66.952  1.00  0.53           N  
ATOM   2209  CA  TYR A 290       3.793   9.768  68.370  1.00  0.53           C  
ATOM   2210  C   TYR A 290       2.875  10.964  68.593  1.00  0.53           C  
ATOM   2211  CB  TYR A 290       5.089   9.950  69.165  1.00  0.51           C  
ATOM   2212  O   TYR A 290       3.214  12.092  68.226  1.00  0.51           O  
ATOM   2213  CG  TYR A 290       5.989   8.738  69.143  1.00  0.50           C  
ATOM   2214  CD1 TYR A 290       5.806   7.693  70.046  1.00  0.48           C  
ATOM   2215  CD2 TYR A 290       7.025   8.637  68.221  1.00  0.48           C  
ATOM   2216  CE1 TYR A 290       6.634   6.576  70.031  1.00  0.48           C  
ATOM   2217  CE2 TYR A 290       7.860   7.524  68.196  1.00  0.49           C  
ATOM   2218  OH  TYR A 290       8.479   5.396  69.084  1.00  0.51           O  
ATOM   2219  CZ  TYR A 290       7.656   6.500  69.103  1.00  0.45           C  
ATOM   2220  N   HIS A 291       1.461  10.853  68.149  1.00  0.54           N  
ATOM   2221  CA  HIS A 291       0.436  11.806  68.563  1.00  0.54           C  
ATOM   2222  C   HIS A 291       0.733  12.365  69.950  1.00  0.53           C  
ATOM   2223  CB  HIS A 291      -0.945  11.148  68.546  1.00  0.51           C  
ATOM   2224  O   HIS A 291      -0.038  13.172  70.477  1.00  0.51           O  
ATOM   2225  CG  HIS A 291      -1.436  10.819  67.173  1.00  0.50           C  
ATOM   2226  CD2 HIS A 291      -1.305   9.697  66.427  1.00  0.49           C  
ATOM   2227  ND1 HIS A 291      -2.158  11.709  66.408  1.00  0.51           N  
ATOM   2228  CE1 HIS A 291      -2.452  11.146  65.247  1.00  0.48           C  
ATOM   2229  NE2 HIS A 291      -1.945   9.925  65.234  1.00  0.42           N  
ATOM   2230  N   SER A 292       1.850  12.052  70.522  1.00  0.48           N  
ATOM   2231  CA  SER A 292       2.231  12.772  71.733  1.00  0.48           C  
ATOM   2232  C   SER A 292       2.402  14.262  71.459  1.00  0.48           C  
ATOM   2233  CB  SER A 292       3.525  12.200  72.312  1.00  0.46           C  
ATOM   2234  O   SER A 292       2.383  15.075  72.385  1.00  0.46           O  
ATOM   2235  OG  SER A 292       4.595  12.344  71.394  1.00  0.44           O  
ATOM   2236  N   GLN A 293       2.111  14.702  70.020  1.00  0.50           N  
ATOM   2237  CA  GLN A 293       2.260  16.119  69.706  1.00  0.50           C  
ATOM   2238  C   GLN A 293       0.911  16.755  69.378  1.00  0.50           C  
ATOM   2239  CB  GLN A 293       3.229  16.312  68.539  1.00  0.47           C  
ATOM   2240  O   GLN A 293       0.794  17.981  69.322  1.00  0.48           O  
ATOM   2241  CG  GLN A 293       4.665  15.920  68.860  1.00  0.46           C  
ATOM   2242  CD  GLN A 293       5.624  16.221  67.724  1.00  0.48           C  
ATOM   2243  NE2 GLN A 293       6.896  16.411  68.056  1.00  0.36           N  
ATOM   2244  OE1 GLN A 293       5.225  16.280  66.556  1.00  0.47           O  
ATOM   2245  N   TYR A 294      -0.298  16.119  69.292  1.00  0.49           N  
ATOM   2246  CA  TYR A 294      -1.627  16.682  69.079  1.00  0.49           C  
ATOM   2247  C   TYR A 294      -2.574  16.284  70.205  1.00  0.48           C  
ATOM   2248  CB  TYR A 294      -2.195  16.224  67.733  1.00  0.45           C  
ATOM   2249  O   TYR A 294      -2.606  15.122  70.617  1.00  0.46           O  
ATOM   2250  CG  TYR A 294      -1.400  16.707  66.543  1.00  0.44           C  
ATOM   2251  CD1 TYR A 294      -1.576  17.994  66.039  1.00  0.42           C  
ATOM   2252  CD2 TYR A 294      -0.474  15.877  65.921  1.00  0.43           C  
ATOM   2253  CE1 TYR A 294      -0.848  18.442  64.942  1.00  0.45           C  
ATOM   2254  CE2 TYR A 294       0.260  16.315  64.823  1.00  0.44           C  
ATOM   2255  OH  TYR A 294       0.791  18.036  63.256  1.00  0.46           O  
ATOM   2256  CZ  TYR A 294       0.067  17.597  64.342  1.00  0.41           C  
ATOM   2257  N   LEU A 295      -2.929  17.136  71.120  1.00  0.49           N  
ATOM   2258  CA  LEU A 295      -4.137  17.209  71.935  1.00  0.50           C  
ATOM   2259  C   LEU A 295      -5.367  16.824  71.119  1.00  0.49           C  
ATOM   2260  CB  LEU A 295      -4.311  18.617  72.510  1.00  0.47           C  
ATOM   2261  O   LEU A 295      -5.683  17.475  70.120  1.00  0.48           O  
ATOM   2262  CG  LEU A 295      -3.437  18.969  73.715  1.00  0.46           C  
ATOM   2263  CD1 LEU A 295      -3.235  20.478  73.799  1.00  0.45           C  
ATOM   2264  CD2 LEU A 295      -4.059  18.436  75.001  1.00  0.45           C  
ATOM   2265  N   GLU A 296      -5.874  15.443  70.886  1.00  0.49           N  
ATOM   2266  CA  GLU A 296      -7.268  15.147  70.571  1.00  0.48           C  
ATOM   2267  C   GLU A 296      -8.212  15.796  71.579  1.00  0.48           C  
ATOM   2268  CB  GLU A 296      -7.501  13.634  70.531  1.00  0.46           C  
ATOM   2269  O   GLU A 296      -7.988  15.714  72.789  1.00  0.47           O  
ATOM   2270  CG  GLU A 296      -7.155  12.993  69.195  1.00  0.45           C  
ATOM   2271  CD  GLU A 296      -7.458  11.504  69.147  1.00  0.48           C  
ATOM   2272  OE1 GLU A 296      -7.881  10.937  70.180  1.00  0.54           O  
ATOM   2273  OE2 GLU A 296      -7.269  10.899  68.068  1.00  0.49           O  
ATOM   2274  N   GLY A 297      -8.794  16.956  71.219  1.00  0.46           N  
ATOM   2275  CA  GLY A 297     -10.037  17.289  71.897  1.00  0.47           C  
ATOM   2276  C   GLY A 297     -10.642  16.115  72.644  1.00  0.46           C  
ATOM   2277  O   GLY A 297     -11.064  15.133  72.030  1.00  0.45           O  
ATOM   2278  N   GLY A 298     -10.024  15.760  73.783  1.00  0.47           N  
ATOM   2279  CA  GLY A 298     -10.463  14.935  74.898  1.00  0.47           C  
ATOM   2280  C   GLY A 298      -9.363  14.051  75.455  1.00  0.46           C  
ATOM   2281  O   GLY A 298      -9.501  13.492  76.545  1.00  0.44           O  
ATOM   2282  N   ASP A 299      -8.075  14.056  74.984  1.00  0.40           N  
ATOM   2283  CA  ASP A 299      -7.097  13.213  75.664  1.00  0.40           C  
ATOM   2284  C   ASP A 299      -6.198  14.043  76.578  1.00  0.40           C  
ATOM   2285  CB  ASP A 299      -6.249  12.447  74.646  1.00  0.36           C  
ATOM   2286  O   ASP A 299      -5.658  15.069  76.161  1.00  0.37           O  
ATOM   2287  CG  ASP A 299      -6.985  11.274  74.024  1.00  0.34           C  
ATOM   2288  OD1 ASP A 299      -7.928  10.744  74.650  1.00  0.37           O  
ATOM   2289  OD2 ASP A 299      -6.618  10.875  72.898  1.00  0.41           O  
ATOM   2290  N   THR A 300      -6.387  14.203  77.816  1.00  0.42           N  
ATOM   2291  CA  THR A 300      -5.618  14.319  79.050  1.00  0.42           C  
ATOM   2292  C   THR A 300      -4.141  14.034  78.795  1.00  0.41           C  
ATOM   2293  CB  THR A 300      -6.150  13.361  80.132  1.00  0.39           C  
ATOM   2294  O   THR A 300      -3.788  12.972  78.278  1.00  0.39           O  
ATOM   2295  CG2 THR A 300      -6.472  14.111  81.420  1.00  0.37           C  
ATOM   2296  OG1 THR A 300      -7.340  12.722  79.653  1.00  0.34           O  
ATOM   2297  N   ILE A 301      -3.190  14.889  78.175  1.00  0.45           N  
ATOM   2298  CA  ILE A 301      -1.759  15.114  78.348  1.00  0.46           C  
ATOM   2299  C   ILE A 301      -1.197  14.110  79.353  1.00  0.45           C  
ATOM   2300  CB  ILE A 301      -1.466  16.558  78.812  1.00  0.43           C  
ATOM   2301  O   ILE A 301      -1.453  14.216  80.555  1.00  0.43           O  
ATOM   2302  CG1 ILE A 301      -2.014  17.567  77.796  1.00  0.40           C  
ATOM   2303  CG2 ILE A 301       0.037  16.761  79.029  1.00  0.40           C  
ATOM   2304  CD1 ILE A 301      -1.856  19.021  78.220  1.00  0.41           C  
ATOM   2305  N   ALA A 302      -1.096  12.784  79.113  1.00  0.43           N  
ATOM   2306  CA  ALA A 302      -0.211  11.853  79.808  1.00  0.43           C  
ATOM   2307  C   ALA A 302       1.246  12.085  79.417  1.00  0.42           C  
ATOM   2308  CB  ALA A 302      -0.615  10.411  79.509  1.00  0.39           C  
ATOM   2309  O   ALA A 302       1.593  12.037  78.235  1.00  0.40           O  
ATOM   2310  N   TRP A 303       2.132  13.109  79.990  1.00  0.40           N  
ATOM   2311  CA  TRP A 303       3.510  13.416  80.359  1.00  0.48           C  
ATOM   2312  C   TRP A 303       4.326  12.139  80.529  1.00  0.41           C  
ATOM   2313  CB  TRP A 303       3.550  14.239  81.650  1.00  0.39           C  
ATOM   2314  O   TRP A 303       5.347  12.136  81.221  1.00  0.41           O  
ATOM   2315  CG  TRP A 303       3.073  15.651  81.487  1.00  0.40           C  
ATOM   2316  CD1 TRP A 303       1.810  16.125  81.710  1.00  0.39           C  
ATOM   2317  CD2 TRP A 303       3.853  16.773  81.062  1.00  0.41           C  
ATOM   2318  CE2 TRP A 303       2.998  17.896  81.050  1.00  0.40           C  
ATOM   2319  CE3 TRP A 303       5.194  16.937  80.691  1.00  0.49           C  
ATOM   2320  NE1 TRP A 303       1.758  17.474  81.449  1.00  0.47           N  
ATOM   2321  CH2 TRP A 303       4.758  19.301  80.321  1.00  0.42           C  
ATOM   2322  CZ2 TRP A 303       3.441  19.168  80.680  1.00  0.50           C  
ATOM   2323  CZ3 TRP A 303       5.634  18.203  80.323  1.00  0.39           C  
ATOM   2324  N   ALA A 304       4.270  11.096  79.608  1.00  0.44           N  
ATOM   2325  CA  ALA A 304       5.104   9.896  79.589  1.00  0.45           C  
ATOM   2326  C   ALA A 304       6.060   9.912  78.400  1.00  0.44           C  
ATOM   2327  CB  ALA A 304       4.232   8.643  79.550  1.00  0.40           C  
ATOM   2328  O   ALA A 304       5.650  10.182  77.269  1.00  0.42           O  
ATOM   2329  N   ASN A 305       7.551  10.257  78.679  1.00  0.45           N  
ATOM   2330  CA  ASN A 305       8.884   9.774  78.333  1.00  0.46           C  
ATOM   2331  C   ASN A 305       9.467  10.536  77.147  1.00  0.45           C  
ATOM   2332  CB  ASN A 305       8.851   8.273  78.036  1.00  0.41           C  
ATOM   2333  O   ASN A 305       9.036  10.344  76.008  1.00  0.43           O  
ATOM   2334  CG  ASN A 305       9.065   7.427  79.275  1.00  0.39           C  
ATOM   2335  ND2 ASN A 305       8.744   6.142  79.179  1.00  0.37           N  
ATOM   2336  OD1 ASN A 305       9.516   7.924  80.311  1.00  0.43           O  
ATOM   2337  N   GLY A 306      10.066  12.067  77.105  1.00  0.46           N  
ATOM   2338  CA  GLY A 306      11.382  12.615  76.818  1.00  0.46           C  
ATOM   2339  C   GLY A 306      11.492  13.205  75.424  1.00  0.46           C  
ATOM   2340  O   GLY A 306      12.509  13.811  75.080  1.00  0.43           O  
ATOM   2341  N   SER A 307      10.566  13.736  74.688  1.00  0.47           N  
ATOM   2342  CA  SER A 307      10.992  14.566  73.566  1.00  0.47           C  
ATOM   2343  C   SER A 307       9.930  15.600  73.208  1.00  0.47           C  
ATOM   2344  CB  SER A 307      11.304  13.699  72.345  1.00  0.42           C  
ATOM   2345  O   SER A 307      10.018  16.252  72.165  1.00  0.45           O  
ATOM   2346  OG  SER A 307      10.344  12.666  72.204  1.00  0.40           O  
ATOM   2347  N   LYS A 308       9.128  15.950  74.095  1.00  0.44           N  
ATOM   2348  CA  LYS A 308       8.149  16.948  73.675  1.00  0.44           C  
ATOM   2349  C   LYS A 308       8.026  18.065  74.708  1.00  0.44           C  
ATOM   2350  CB  LYS A 308       6.785  16.298  73.441  1.00  0.40           C  
ATOM   2351  O   LYS A 308       7.680  17.813  75.864  1.00  0.41           O  
ATOM   2352  CG  LYS A 308       6.755  15.328  72.269  1.00  0.36           C  
ATOM   2353  CD  LYS A 308       5.327  14.952  71.892  1.00  0.40           C  
ATOM   2354  CE  LYS A 308       5.297  13.946  70.750  1.00  0.33           C  
ATOM   2355  NZ  LYS A 308       3.899  13.602  70.351  1.00  0.33           N  
ATOM   2356  N   GLN A 309       8.781  19.278  74.504  1.00  0.44           N  
ATOM   2357  CA  GLN A 309       8.872  20.624  75.060  1.00  0.46           C  
ATOM   2358  C   GLN A 309       7.485  21.210  75.308  1.00  0.44           C  
ATOM   2359  CB  GLN A 309       9.669  21.538  74.129  1.00  0.42           C  
ATOM   2360  O   GLN A 309       6.579  21.044  74.489  1.00  0.43           O  
ATOM   2361  CG  GLN A 309      11.168  21.271  74.141  1.00  0.40           C  
ATOM   2362  CD  GLN A 309      11.991  22.546  74.129  1.00  0.44           C  
ATOM   2363  NE2 GLN A 309      13.233  22.455  74.592  1.00  0.36           N  
ATOM   2364  OE1 GLN A 309      11.515  23.604  73.705  1.00  0.44           O  
ATOM   2365  N   PRO A 310       7.057  21.656  76.591  1.00  0.43           N  
ATOM   2366  CA  PRO A 310       6.071  22.665  76.985  1.00  0.43           C  
ATOM   2367  C   PRO A 310       6.070  23.880  76.060  1.00  0.43           C  
ATOM   2368  CB  PRO A 310       6.511  23.055  78.398  1.00  0.41           C  
ATOM   2369  O   PRO A 310       7.119  24.486  75.829  1.00  0.42           O  
ATOM   2370  CG  PRO A 310       7.917  22.562  78.511  1.00  0.40           C  
ATOM   2371  CD  PRO A 310       8.173  21.592  77.394  1.00  0.42           C  
ATOM   2372  N   HIS A 311       5.088  24.067  75.059  1.00  0.40           N  
ATOM   2373  CA  HIS A 311       4.628  25.341  74.516  1.00  0.42           C  
ATOM   2374  C   HIS A 311       3.769  26.092  75.528  1.00  0.40           C  
ATOM   2375  CB  HIS A 311       3.843  25.120  73.222  1.00  0.38           C  
ATOM   2376  O   HIS A 311       2.759  25.567  76.002  1.00  0.39           O  
ATOM   2377  CG  HIS A 311       4.569  25.572  71.995  1.00  0.36           C  
ATOM   2378  CD2 HIS A 311       5.400  24.908  71.158  1.00  0.36           C  
ATOM   2379  ND1 HIS A 311       4.478  26.859  71.510  1.00  0.47           N  
ATOM   2380  CE1 HIS A 311       5.224  26.966  70.423  1.00  0.38           C  
ATOM   2381  NE2 HIS A 311       5.794  25.797  70.188  1.00  0.36           N  
ATOM   2382  N   ALA A 312       4.347  26.907  76.459  1.00  0.46           N  
ATOM   2383  CA  ALA A 312       3.858  28.120  77.111  1.00  0.46           C  
ATOM   2384  C   ALA A 312       2.955  28.919  76.175  1.00  0.46           C  
ATOM   2385  CB  ALA A 312       5.028  28.981  77.580  1.00  0.43           C  
ATOM   2386  O   ALA A 312       3.423  29.484  75.184  1.00  0.45           O  
ATOM   2387  N   ARG A 313       2.164  28.343  75.293  1.00  0.42           N  
ATOM   2388  CA  ARG A 313       1.260  29.385  74.816  1.00  0.43           C  
ATOM   2389  C   ARG A 313      -0.114  28.809  74.489  1.00  0.41           C  
ATOM   2390  CB  ARG A 313       1.843  30.081  73.584  1.00  0.39           C  
ATOM   2391  O   ARG A 313      -0.256  28.022  73.551  1.00  0.41           O  
ATOM   2392  CG  ARG A 313       2.232  31.531  73.823  1.00  0.38           C  
ATOM   2393  CD  ARG A 313       2.739  32.196  72.550  1.00  0.41           C  
ATOM   2394  NE  ARG A 313       3.254  33.537  72.811  1.00  0.39           N  
ATOM   2395  NH1 ARG A 313       3.418  34.131  70.585  1.00  0.30           N  
ATOM   2396  NH2 ARG A 313       4.026  35.617  72.220  1.00  0.26           N  
ATOM   2397  CZ  ARG A 313       3.565  34.425  71.871  1.00  0.40           C  
ATOM   2398  N   GLY A 314      -0.931  28.800  75.413  1.00  0.39           N  
ATOM   2399  CA  GLY A 314      -2.349  29.119  75.419  1.00  0.39           C  
ATOM   2400  C   GLY A 314      -3.016  28.848  76.755  1.00  0.39           C  
ATOM   2401  O   GLY A 314      -3.167  27.693  77.157  1.00  0.38           O  
ATOM   2402  N   VAL A 315      -2.319  29.376  77.750  1.00  0.36           N  
ATOM   2403  CA  VAL A 315      -3.186  29.433  78.922  1.00  0.38           C  
ATOM   2404  C   VAL A 315      -3.593  30.880  79.193  1.00  0.36           C  
ATOM   2405  CB  VAL A 315      -2.497  28.831  80.167  1.00  0.34           C  
ATOM   2406  O   VAL A 315      -2.738  31.742  79.409  1.00  0.35           O  
ATOM   2407  CG1 VAL A 315      -3.515  28.579  81.278  1.00  0.33           C  
ATOM   2408  CG2 VAL A 315      -1.769  27.539  79.801  1.00  0.32           C  
ATOM   2409  N   SER A 316      -4.722  31.358  78.257  1.00  0.39           N  
ATOM   2410  CA  SER A 316      -5.806  32.200  78.752  1.00  0.40           C  
ATOM   2411  C   SER A 316      -6.095  31.922  80.224  1.00  0.39           C  
ATOM   2412  CB  SER A 316      -7.075  31.983  77.926  1.00  0.36           C  
ATOM   2413  O   SER A 316      -6.528  30.825  80.581  1.00  0.38           O  
ATOM   2414  OG  SER A 316      -7.736  30.794  78.323  1.00  0.38           O  
ATOM   2415  N   GLY A 317      -5.063  32.154  81.091  1.00  0.38           N  
ATOM   2416  CA  GLY A 317      -5.387  32.497  82.466  1.00  0.37           C  
ATOM   2417  C   GLY A 317      -4.160  32.728  83.329  1.00  0.38           C  
ATOM   2418  O   GLY A 317      -3.176  31.992  83.227  1.00  0.35           O  
ATOM   2419  N   SER A 318      -3.850  33.937  83.516  1.00  0.39           N  
ATOM   2420  CA  SER A 318      -3.340  34.623  84.699  1.00  0.40           C  
ATOM   2421  C   SER A 318      -2.523  33.679  85.576  1.00  0.40           C  
ATOM   2422  CB  SER A 318      -4.491  35.217  85.512  1.00  0.35           C  
ATOM   2423  O   SER A 318      -3.080  32.948  86.397  1.00  0.38           O  
ATOM   2424  OG  SER A 318      -5.343  34.195  86.000  1.00  0.39           O  
ATOM   2425  N   GLY A 319      -1.571  32.835  85.033  1.00  0.40           N  
ATOM   2426  CA  GLY A 319      -0.645  32.265  85.998  1.00  0.39           C  
ATOM   2427  C   GLY A 319       0.785  32.211  85.494  1.00  0.40           C  
ATOM   2428  O   GLY A 319       1.025  31.893  84.327  1.00  0.38           O  
ATOM   2429  N   THR A 320       1.616  33.148  85.866  1.00  0.45           N  
ATOM   2430  CA  THR A 320       3.047  33.129  86.148  1.00  0.44           C  
ATOM   2431  C   THR A 320       3.609  31.718  85.998  1.00  0.45           C  
ATOM   2432  CB  THR A 320       3.344  33.654  87.565  1.00  0.40           C  
ATOM   2433  O   THR A 320       3.370  30.855  86.846  1.00  0.43           O  
ATOM   2434  CG2 THR A 320       4.734  34.277  87.640  1.00  0.37           C  
ATOM   2435  OG1 THR A 320       2.369  34.644  87.915  1.00  0.37           O  
ATOM   2436  N   TYR A 321       3.629  31.081  84.884  1.00  0.42           N  
ATOM   2437  CA  TYR A 321       4.324  29.811  84.705  1.00  0.43           C  
ATOM   2438  C   TYR A 321       5.728  30.031  84.155  1.00  0.42           C  
ATOM   2439  CB  TYR A 321       3.534  28.892  83.768  1.00  0.38           C  
ATOM   2440  O   TYR A 321       5.923  30.829  83.236  1.00  0.40           O  
ATOM   2441  CG  TYR A 321       2.139  28.585  84.254  1.00  0.36           C  
ATOM   2442  CD1 TYR A 321       1.914  27.590  85.203  1.00  0.34           C  
ATOM   2443  CD2 TYR A 321       1.042  29.287  83.765  1.00  0.36           C  
ATOM   2444  CE1 TYR A 321       0.630  27.301  85.653  1.00  0.35           C  
ATOM   2445  CE2 TYR A 321      -0.247  29.007  84.207  1.00  0.37           C  
ATOM   2446  OH  TYR A 321      -1.716  27.733  85.591  1.00  0.30           O  
ATOM   2447  CZ  TYR A 321      -0.442  28.014  85.150  1.00  0.33           C  
ATOM   2448  N   TYR A 322       6.819  29.665  85.132  1.00  0.47           N  
ATOM   2449  CA  TYR A 322       8.255  29.524  85.341  1.00  0.47           C  
ATOM   2450  C   TYR A 322       8.821  28.392  84.492  1.00  0.47           C  
ATOM   2451  CB  TYR A 322       8.561  29.270  86.820  1.00  0.43           C  
ATOM   2452  O   TYR A 322       8.253  27.298  84.446  1.00  0.45           O  
ATOM   2453  CG  TYR A 322       8.091  30.375  87.735  1.00  0.41           C  
ATOM   2454  CD1 TYR A 322       8.832  31.545  87.885  1.00  0.38           C  
ATOM   2455  CD2 TYR A 322       6.906  30.251  88.452  1.00  0.39           C  
ATOM   2456  CE1 TYR A 322       8.404  32.565  88.728  1.00  0.40           C  
ATOM   2457  CE2 TYR A 322       6.468  31.264  89.299  1.00  0.42           C  
ATOM   2458  OH  TYR A 322       6.794  33.422  90.266  1.00  0.40           O  
ATOM   2459  CZ  TYR A 322       7.223  32.416  89.430  1.00  0.37           C  
ATOM   2460  N   ALA A 323       9.395  28.723  83.324  1.00  0.47           N  
ATOM   2461  CA  ALA A 323      10.352  28.040  82.457  1.00  0.47           C  
ATOM   2462  C   ALA A 323      10.962  26.830  83.159  1.00  0.47           C  
ATOM   2463  CB  ALA A 323      11.450  29.004  82.015  1.00  0.44           C  
ATOM   2464  O   ALA A 323      11.615  26.970  84.196  1.00  0.46           O  
ATOM   2465  N   VAL A 324      10.463  25.677  83.083  1.00  0.52           N  
ATOM   2466  CA  VAL A 324      10.920  24.352  83.490  1.00  0.53           C  
ATOM   2467  C   VAL A 324      11.740  23.721  82.367  1.00  0.52           C  
ATOM   2468  CB  VAL A 324       9.735  23.434  83.865  1.00  0.50           C  
ATOM   2469  O   VAL A 324      11.297  23.673  81.217  1.00  0.51           O  
ATOM   2470  CG1 VAL A 324      10.234  22.158  84.541  1.00  0.46           C  
ATOM   2471  CG2 VAL A 324       8.754  24.174  84.773  1.00  0.48           C  
ATOM   2472  N   TRP A 325      13.117  23.610  82.487  1.00  0.42           N  
ATOM   2473  CA  TRP A 325      14.016  22.761  81.711  1.00  0.51           C  
ATOM   2474  C   TRP A 325      13.986  21.326  82.224  1.00  0.44           C  
ATOM   2475  CB  TRP A 325      15.446  23.305  81.761  1.00  0.45           C  
ATOM   2476  O   TRP A 325      14.050  21.090  83.432  1.00  0.43           O  
ATOM   2477  CG  TRP A 325      15.537  24.794  81.614  1.00  0.47           C  
ATOM   2478  CD1 TRP A 325      15.216  25.736  82.552  1.00  0.45           C  
ATOM   2479  CD2 TRP A 325      15.975  25.513  80.457  1.00  0.44           C  
ATOM   2480  CE2 TRP A 325      15.894  26.890  80.765  1.00  0.42           C  
ATOM   2481  CE3 TRP A 325      16.430  25.127  79.189  1.00  0.41           C  
ATOM   2482  NE1 TRP A 325      15.428  26.998  82.047  1.00  0.37           N  
ATOM   2483  CH2 TRP A 325      16.693  27.477  78.616  1.00  0.30           C  
ATOM   2484  CZ2 TRP A 325      16.252  27.882  79.849  1.00  0.30           C  
ATOM   2485  CZ3 TRP A 325      16.785  26.116  78.279  1.00  0.32           C  
ATOM   2486  N   VAL A 326      13.822  20.256  81.501  1.00  0.53           N  
ATOM   2487  CA  VAL A 326      14.034  18.840  81.782  1.00  0.53           C  
ATOM   2488  C   VAL A 326      15.405  18.410  81.267  1.00  0.54           C  
ATOM   2489  CB  VAL A 326      12.929  17.964  81.151  1.00  0.50           C  
ATOM   2490  O   VAL A 326      15.735  18.633  80.100  1.00  0.52           O  
ATOM   2491  CG1 VAL A 326      13.099  16.502  81.559  1.00  0.46           C  
ATOM   2492  CG2 VAL A 326      11.547  18.477  81.553  1.00  0.48           C  
ATOM   2493  N   ARG A 327      16.438  18.027  82.199  1.00  0.52           N  
ATOM   2494  CA  ARG A 327      17.708  17.348  81.960  1.00  0.52           C  
ATOM   2495  C   ARG A 327      17.496  16.040  81.205  1.00  0.52           C  
ATOM   2496  CB  ARG A 327      18.432  17.080  83.281  1.00  0.50           C  
ATOM   2497  O   ARG A 327      16.390  15.495  81.196  1.00  0.51           O  
ATOM   2498  CG  ARG A 327      19.464  18.136  83.643  1.00  0.50           C  
ATOM   2499  CD  ARG A 327      20.080  17.877  85.011  1.00  0.51           C  
ATOM   2500  NE  ARG A 327      20.496  16.486  85.160  1.00  0.46           N  
ATOM   2501  NH1 ARG A 327      21.522  16.796  87.206  1.00  0.37           N  
ATOM   2502  NH2 ARG A 327      21.500  14.720  86.233  1.00  0.33           N  
ATOM   2503  CZ  ARG A 327      21.172  16.004  86.199  1.00  0.51           C  
ATOM   2504  N   GLY A 328      18.760  15.635  80.466  1.00  0.52           N  
ATOM   2505  CA  GLY A 328      19.064  14.405  79.753  1.00  0.52           C  
ATOM   2506  C   GLY A 328      18.822  13.159  80.584  1.00  0.52           C  
ATOM   2507  O   GLY A 328      18.667  12.064  80.040  1.00  0.52           O  
ATOM   2508  N   ASP A 329      18.556  13.187  81.858  1.00  0.41           N  
ATOM   2509  CA  ASP A 329      18.006  12.177  82.758  1.00  0.41           C  
ATOM   2510  C   ASP A 329      16.498  12.352  82.924  1.00  0.41           C  
ATOM   2511  CB  ASP A 329      18.697  12.240  84.121  1.00  0.40           C  
ATOM   2512  O   ASP A 329      15.871  11.649  83.719  1.00  0.40           O  
ATOM   2513  CG  ASP A 329      18.456  13.551  84.848  1.00  0.38           C  
ATOM   2514  OD1 ASP A 329      17.886  14.486  84.246  1.00  0.40           O  
ATOM   2515  OD2 ASP A 329      18.843  13.651  86.033  1.00  0.43           O  
ATOM   2516  N   GLY A 330      15.770  13.117  82.193  1.00  0.50           N  
ATOM   2517  CA  GLY A 330      14.385  13.421  82.518  1.00  0.49           C  
ATOM   2518  C   GLY A 330      14.244  14.447  83.626  1.00  0.50           C  
ATOM   2519  O   GLY A 330      13.129  14.833  83.984  1.00  0.49           O  
ATOM   2520  N   GLY A 331      15.204  14.961  84.413  1.00  0.43           N  
ATOM   2521  CA  GLY A 331      15.089  15.915  85.505  1.00  0.42           C  
ATOM   2522  C   GLY A 331      14.790  17.326  85.036  1.00  0.43           C  
ATOM   2523  O   GLY A 331      15.448  17.835  84.126  1.00  0.41           O  
ATOM   2524  N   PHE A 332      13.807  18.058  85.287  1.00  0.52           N  
ATOM   2525  CA  PHE A 332      13.354  19.444  85.281  1.00  0.52           C  
ATOM   2526  C   PHE A 332      14.399  20.358  85.911  1.00  0.52           C  
ATOM   2527  CB  PHE A 332      12.022  19.580  86.025  1.00  0.49           C  
ATOM   2528  O   PHE A 332      14.772  20.175  87.071  1.00  0.50           O  
ATOM   2529  CG  PHE A 332      10.851  18.993  85.283  1.00  0.47           C  
ATOM   2530  CD1 PHE A 332      10.174  19.738  84.325  1.00  0.44           C  
ATOM   2531  CD2 PHE A 332      10.427  17.697  85.545  1.00  0.45           C  
ATOM   2532  CE1 PHE A 332       9.089  19.198  83.637  1.00  0.46           C  
ATOM   2533  CE2 PHE A 332       9.344  17.151  84.862  1.00  0.47           C  
ATOM   2534  CZ  PHE A 332       8.676  17.903  83.909  1.00  0.43           C  
ATOM   2535  N   CYS A 333      15.366  21.116  84.987  1.00  0.44           N  
ATOM   2536  CA  CYS A 333      16.200  22.209  85.474  1.00  0.46           C  
ATOM   2537  C   CYS A 333      15.447  23.533  85.424  1.00  0.44           C  
ATOM   2538  CB  CYS A 333      17.483  22.311  84.651  1.00  0.41           C  
ATOM   2539  O   CYS A 333      14.758  23.824  84.445  1.00  0.42           O  
ATOM   2540  SG  CYS A 333      18.559  20.868  84.797  1.00  0.39           S  
ATOM   2541  N   ARG A 334      15.200  24.122  86.437  1.00  0.52           N  
ATOM   2542  CA  ARG A 334      15.061  25.492  86.922  1.00  0.51           C  
ATOM   2543  C   ARG A 334      16.379  26.250  86.807  1.00  0.52           C  
ATOM   2544  CB  ARG A 334      14.576  25.502  88.373  1.00  0.48           C  
ATOM   2545  O   ARG A 334      17.454  25.654  86.896  1.00  0.49           O  
ATOM   2546  CG  ARG A 334      13.207  26.136  88.561  1.00  0.46           C  
ATOM   2547  CD  ARG A 334      12.775  26.126  90.021  1.00  0.47           C  
ATOM   2548  NE  ARG A 334      11.524  26.852  90.218  1.00  0.44           N  
ATOM   2549  NH1 ARG A 334      11.660  26.873  92.524  1.00  0.34           N  
ATOM   2550  NH2 ARG A 334       9.876  27.850  91.468  1.00  0.30           N  
ATOM   2551  CZ  ARG A 334      11.023  27.190  91.403  1.00  0.43           C  
ATOM   2552  N   ASN A 335      16.615  27.572  86.007  1.00  0.52           N  
ATOM   2553  CA  ASN A 335      17.534  28.603  86.476  1.00  0.52           C  
ATOM   2554  C   ASN A 335      18.497  28.059  87.527  1.00  0.52           C  
ATOM   2555  CB  ASN A 335      16.760  29.800  87.033  1.00  0.49           C  
ATOM   2556  O   ASN A 335      18.279  28.238  88.727  1.00  0.50           O  
ATOM   2557  CG  ASN A 335      16.817  31.009  86.121  1.00  0.47           C  
ATOM   2558  ND2 ASN A 335      15.972  31.997  86.391  1.00  0.39           N  
ATOM   2559  OD1 ASN A 335      17.613  31.054  85.179  1.00  0.48           O  
ATOM   2560  N   THR A 336      19.413  27.071  87.143  1.00  0.51           N  
ATOM   2561  CA  THR A 336      20.533  26.850  88.051  1.00  0.50           C  
ATOM   2562  C   THR A 336      21.739  27.688  87.636  1.00  0.52           C  
ATOM   2563  CB  THR A 336      20.929  25.363  88.098  1.00  0.46           C  
ATOM   2564  O   THR A 336      22.099  27.727  86.458  1.00  0.49           O  
ATOM   2565  CG2 THR A 336      19.960  24.510  87.286  1.00  0.41           C  
ATOM   2566  OG1 THR A 336      22.249  25.209  87.561  1.00  0.40           O  
ATOM   2567  N   SER A 337      21.989  28.862  88.286  1.00  0.65           N  
ATOM   2568  CA  SER A 337      23.197  29.618  88.601  1.00  0.64           C  
ATOM   2569  C   SER A 337      24.240  28.736  89.278  1.00  0.66           C  
ATOM   2570  CB  SER A 337      22.864  30.809  89.500  1.00  0.61           C  
ATOM   2571  O   SER A 337      24.490  28.869  90.477  1.00  0.62           O  
ATOM   2572  OG  SER A 337      23.992  31.655  89.652  1.00  0.61           O  
ATOM   2573  N   SER A 338      24.805  27.394  88.653  1.00  0.64           N  
ATOM   2574  CA  SER A 338      25.954  26.677  89.196  1.00  0.66           C  
ATOM   2575  C   SER A 338      27.222  26.990  88.409  1.00  0.67           C  
ATOM   2576  CB  SER A 338      25.698  25.169  89.188  1.00  0.61           C  
ATOM   2577  O   SER A 338      27.179  27.147  87.187  1.00  0.67           O  
ATOM   2578  OG  SER A 338      26.835  24.464  89.658  1.00  0.61           O  
ATOM   2579  N   ILE A 339      28.445  27.038  89.179  1.00  0.69           N  
ATOM   2580  CA  ILE A 339      29.793  27.360  88.726  1.00  0.70           C  
ATOM   2581  C   ILE A 339      30.274  26.296  87.741  1.00  0.70           C  
ATOM   2582  CB  ILE A 339      30.776  27.474  89.912  1.00  0.67           C  
ATOM   2583  O   ILE A 339      31.028  26.596  86.813  1.00  0.67           O  
ATOM   2584  CG1 ILE A 339      32.084  28.136  89.461  1.00  0.65           C  
ATOM   2585  CG2 ILE A 339      31.043  26.098  90.528  1.00  0.65           C  
ATOM   2586  CD1 ILE A 339      32.872  28.784  90.591  1.00  0.65           C  
ATOM   2587  N   LYS A 340      29.630  25.002  87.917  1.00  0.71           N  
ATOM   2588  CA  LYS A 340      29.926  23.845  87.077  1.00  0.70           C  
ATOM   2589  C   LYS A 340      29.393  24.043  85.661  1.00  0.68           C  
ATOM   2590  CB  LYS A 340      29.336  22.573  87.686  1.00  0.67           C  
ATOM   2591  O   LYS A 340      29.758  23.303  84.745  1.00  0.65           O  
ATOM   2592  CG  LYS A 340      27.819  22.492  87.601  1.00  0.66           C  
ATOM   2593  CD  LYS A 340      27.280  21.280  88.350  1.00  0.67           C  
ATOM   2594  CE  LYS A 340      25.761  21.202  88.269  1.00  0.64           C  
ATOM   2595  NZ  LYS A 340      25.236  19.962  88.916  1.00  0.59           N  
ATOM   2596  N   PHE A 341      28.536  25.073  85.354  1.00  0.67           N  
ATOM   2597  CA  PHE A 341      28.000  25.482  84.061  1.00  0.67           C  
ATOM   2598  C   PHE A 341      28.561  26.838  83.647  1.00  0.68           C  
ATOM   2599  CB  PHE A 341      26.470  25.538  84.105  1.00  0.65           C  
ATOM   2600  O   PHE A 341      28.073  27.453  82.697  1.00  0.68           O  
ATOM   2601  CG  PHE A 341      25.829  24.258  84.570  1.00  0.62           C  
ATOM   2602  CD1 PHE A 341      25.932  23.098  83.813  1.00  0.60           C  
ATOM   2603  CD2 PHE A 341      25.123  24.216  85.765  1.00  0.63           C  
ATOM   2604  CE1 PHE A 341      25.340  21.912  84.241  1.00  0.59           C  
ATOM   2605  CE2 PHE A 341      24.529  23.034  86.199  1.00  0.59           C  
ATOM   2606  CZ  PHE A 341      24.638  21.884  85.435  1.00  0.57           C  
ATOM   2607  N   LYS A 342      29.653  27.439  84.062  1.00  0.75           N  
ATOM   2608  CA  LYS A 342      30.220  28.762  83.819  1.00  0.76           C  
ATOM   2609  C   LYS A 342      31.734  28.688  83.644  1.00  0.78           C  
ATOM   2610  CB  LYS A 342      29.870  29.714  84.964  1.00  0.76           C  
ATOM   2611  O   LYS A 342      32.427  28.065  84.450  1.00  0.78           O  
ATOM   2612  CG  LYS A 342      28.382  29.998  85.101  1.00  0.77           C  
ATOM   2613  CD  LYS A 342      28.094  30.913  86.284  1.00  0.76           C  
ATOM   2614  CE  LYS A 342      26.599  31.150  86.458  1.00  0.75           C  
ATOM   2615  NZ  LYS A 342      26.312  32.047  87.617  1.00  0.66           N  
ATOM   2616  N   GLU A 343      32.178  29.030  82.593  1.00  0.72           N  
ATOM   2617  CA  GLU A 343      33.560  29.294  82.205  1.00  0.77           C  
ATOM   2618  C   GLU A 343      33.850  30.792  82.184  1.00  0.76           C  
ATOM   2619  CB  GLU A 343      33.861  28.681  80.835  1.00  0.71           C  
ATOM   2620  O   GLU A 343      32.928  31.608  82.133  1.00  0.76           O  
ATOM   2621  CG  GLU A 343      33.794  27.161  80.813  1.00  0.66           C  
ATOM   2622  CD  GLU A 343      34.073  26.568  79.441  1.00  0.69           C  
ATOM   2623  OE1 GLU A 343      34.373  27.334  78.498  1.00  0.75           O  
ATOM   2624  OE2 GLU A 343      33.988  25.327  79.308  1.00  0.68           O  
ATOM   2625  N   ASN A 344      35.020  31.076  82.290  1.00  0.77           N  
ATOM   2626  CA  ASN A 344      35.556  32.432  82.247  1.00  0.81           C  
ATOM   2627  C   ASN A 344      34.859  33.342  83.254  1.00  0.72           C  
ATOM   2628  CB  ASN A 344      35.437  33.011  80.836  1.00  0.67           C  
ATOM   2629  O   ASN A 344      34.477  34.466  82.921  1.00  0.64           O  
ATOM   2630  CG  ASN A 344      36.322  32.297  79.834  1.00  0.58           C  
ATOM   2631  ND2 ASN A 344      35.792  32.054  78.641  1.00  0.56           N  
ATOM   2632  OD1 ASN A 344      37.473  31.965  80.130  1.00  0.55           O  
ATOM   2633  N   VAL A 345      34.592  32.732  84.391  1.00  0.84           N  
ATOM   2634  CA  VAL A 345      33.994  33.486  85.488  1.00  0.87           C  
ATOM   2635  C   VAL A 345      34.920  34.631  85.893  1.00  0.86           C  
ATOM   2636  CB  VAL A 345      33.700  32.582  86.705  1.00  0.85           C  
ATOM   2637  O   VAL A 345      36.078  34.404  86.250  1.00  0.84           O  
ATOM   2638  CG1 VAL A 345      33.015  33.376  87.816  1.00  0.81           C  
ATOM   2639  CG2 VAL A 345      32.841  31.389  86.289  1.00  0.79           C  
ATOM   2640  N   ARG A 346      34.539  35.892  85.849  1.00  0.81           N  
ATOM   2641  CA  ARG A 346      35.120  37.147  86.312  1.00  0.83           C  
ATOM   2642  C   ARG A 346      34.073  38.013  87.005  1.00  0.80           C  
ATOM   2643  CB  ARG A 346      35.743  37.915  85.144  1.00  0.79           C  
ATOM   2644  O   ARG A 346      32.873  37.842  86.783  1.00  0.77           O  
ATOM   2645  CG  ARG A 346      34.759  38.258  84.037  1.00  0.76           C  
ATOM   2646  CD  ARG A 346      35.451  38.916  82.851  1.00  0.75           C  
ATOM   2647  NE  ARG A 346      34.494  39.322  81.826  1.00  0.69           N  
ATOM   2648  NH1 ARG A 346      36.089  39.745  80.210  1.00  0.53           N  
ATOM   2649  NH2 ARG A 346      33.867  40.055  79.742  1.00  0.47           N  
ATOM   2650  CZ  ARG A 346      34.819  39.706  80.595  1.00  0.74           C  
ATOM   2651  N   ASP A 347      34.536  38.719  87.894  1.00  0.85           N  
ATOM   2652  CA  ASP A 347      33.699  39.717  88.555  1.00  0.86           C  
ATOM   2653  C   ASP A 347      33.040  40.643  87.536  1.00  0.85           C  
ATOM   2654  CB  ASP A 347      34.524  40.533  89.552  1.00  0.84           C  
ATOM   2655  O   ASP A 347      33.686  41.087  86.584  1.00  0.82           O  
ATOM   2656  CG  ASP A 347      34.999  39.714  90.740  1.00  0.82           C  
ATOM   2657  OD1 ASP A 347      34.286  38.776  91.158  1.00  0.79           O  
ATOM   2658  OD2 ASP A 347      36.094  40.011  91.264  1.00  0.83           O  
ATOM   2659  N   TYR A 348      31.736  40.817  87.754  1.00  0.83           N  
ATOM   2660  CA  TYR A 348      30.968  41.757  86.946  1.00  0.85           C  
ATOM   2661  C   TYR A 348      31.026  43.160  87.539  1.00  0.84           C  
ATOM   2662  CB  TYR A 348      29.510  41.300  86.828  1.00  0.82           C  
ATOM   2663  O   TYR A 348      30.605  43.377  88.677  1.00  0.83           O  
ATOM   2664  CG  TYR A 348      28.675  42.163  85.915  1.00  0.81           C  
ATOM   2665  CD1 TYR A 348      28.876  42.150  84.536  1.00  0.80           C  
ATOM   2666  CD2 TYR A 348      27.685  42.995  86.427  1.00  0.81           C  
ATOM   2667  CE1 TYR A 348      28.110  42.945  83.690  1.00  0.81           C  
ATOM   2668  CE2 TYR A 348      26.913  43.794  85.591  1.00  0.82           C  
ATOM   2669  OH  TYR A 348      26.371  44.552  83.393  1.00  0.68           O  
ATOM   2670  CZ  TYR A 348      27.132  43.762  84.226  1.00  0.80           C  
ATOM   2671  N   GLU A 349      31.601  44.099  86.604  1.00  0.84           N  
ATOM   2672  CA  GLU A 349      31.671  45.525  86.909  1.00  0.85           C  
ATOM   2673  C   GLU A 349      30.648  46.314  86.098  1.00  0.85           C  
ATOM   2674  CB  GLU A 349      33.080  46.063  86.644  1.00  0.82           C  
ATOM   2675  O   GLU A 349      30.524  46.119  84.887  1.00  0.82           O  
ATOM   2676  CG  GLU A 349      34.147  45.466  87.550  1.00  0.77           C  
ATOM   2677  CD  GLU A 349      35.523  46.077  87.341  1.00  0.77           C  
ATOM   2678  OE1 GLU A 349      35.684  46.908  86.418  1.00  0.78           O  
ATOM   2679  OE2 GLU A 349      36.448  45.722  88.105  1.00  0.77           O  
ATOM   2680  N   ILE A 350      29.858  47.112  86.808  1.00  0.85           N  
ATOM   2681  CA  ILE A 350      28.882  48.007  86.198  1.00  0.87           C  
ATOM   2682  C   ILE A 350      29.058  49.418  86.754  1.00  0.87           C  
ATOM   2683  CB  ILE A 350      27.437  47.514  86.436  1.00  0.84           C  
ATOM   2684  O   ILE A 350      29.468  49.593  87.904  1.00  0.86           O  
ATOM   2685  CG1 ILE A 350      26.447  48.342  85.609  1.00  0.75           C  
ATOM   2686  CG2 ILE A 350      27.086  47.568  87.925  1.00  0.75           C  
ATOM   2687  CD1 ILE A 350      25.070  47.706  85.472  1.00  0.72           C  
ATOM   2688  N   ASP A 351      28.853  50.425  85.847  1.00  0.85           N  
ATOM   2689  CA  ASP A 351      28.781  51.824  86.258  1.00  0.87           C  
ATOM   2690  C   ASP A 351      27.592  52.064  87.185  1.00  0.87           C  
ATOM   2691  CB  ASP A 351      28.688  52.738  85.034  1.00  0.83           C  
ATOM   2692  O   ASP A 351      26.441  51.857  86.793  1.00  0.86           O  
ATOM   2693  CG  ASP A 351      28.662  54.212  85.396  1.00  0.80           C  
ATOM   2694  OD1 ASP A 351      28.765  54.548  86.596  1.00  0.82           O  
ATOM   2695  OD2 ASP A 351      28.535  55.046  84.474  1.00  0.83           O  
ATOM   2696  N   PRO A 352      27.814  52.363  88.557  1.00  0.84           N  
ATOM   2697  CA  PRO A 352      26.662  52.643  89.418  1.00  0.86           C  
ATOM   2698  C   PRO A 352      25.767  53.750  88.864  1.00  0.87           C  
ATOM   2699  CB  PRO A 352      27.305  53.070  90.740  1.00  0.82           C  
ATOM   2700  O   PRO A 352      24.557  53.748  89.103  1.00  0.86           O  
ATOM   2701  CG  PRO A 352      28.642  52.402  90.748  1.00  0.78           C  
ATOM   2702  CD  PRO A 352      29.163  52.361  89.340  1.00  0.79           C  
ATOM   2703  N   ASP A 353      26.331  54.660  88.038  1.00  0.88           N  
ATOM   2704  CA  ASP A 353      25.564  55.804  87.558  1.00  0.89           C  
ATOM   2705  C   ASP A 353      24.593  55.391  86.454  1.00  0.89           C  
ATOM   2706  CB  ASP A 353      26.500  56.904  87.050  1.00  0.87           C  
ATOM   2707  O   ASP A 353      23.462  55.879  86.400  1.00  0.88           O  
ATOM   2708  CG  ASP A 353      27.346  57.516  88.152  1.00  0.85           C  
ATOM   2709  OD1 ASP A 353      26.915  57.515  89.325  1.00  0.87           O  
ATOM   2710  OD2 ASP A 353      28.454  58.008  87.844  1.00  0.87           O  
ATOM   2711  N   ALA A 354      24.917  54.329  85.721  1.00  0.89           N  
ATOM   2712  CA  ALA A 354      24.041  53.745  84.709  1.00  0.90           C  
ATOM   2713  C   ALA A 354      22.832  53.071  85.352  1.00  0.88           C  
ATOM   2714  CB  ALA A 354      24.811  52.744  83.852  1.00  0.87           C  
ATOM   2715  O   ALA A 354      21.714  53.171  84.843  1.00  0.85           O  
ATOM   2716  N   VAL A 355      23.024  52.438  86.509  1.00  0.89           N  
ATOM   2717  CA  VAL A 355      21.934  51.826  87.263  1.00  0.89           C  
ATOM   2718  C   VAL A 355      21.110  52.911  87.953  1.00  0.88           C  
ATOM   2719  CB  VAL A 355      22.463  50.815  88.305  1.00  0.87           C  
ATOM   2720  O   VAL A 355      19.880  52.832  87.995  1.00  0.87           O  
ATOM   2721  CG1 VAL A 355      21.318  50.270  89.157  1.00  0.85           C  
ATOM   2722  CG2 VAL A 355      23.207  49.675  87.612  1.00  0.84           C  
ATOM   2723  N   LEU A 356      21.685  53.942  88.375  1.00  0.87           N  
ATOM   2724  CA  LEU A 356      21.025  54.999  89.134  1.00  0.87           C  
ATOM   2725  C   LEU A 356      20.276  55.949  88.204  1.00  0.87           C  
ATOM   2726  CB  LEU A 356      22.045  55.780  89.966  1.00  0.86           C  
ATOM   2727  O   LEU A 356      19.379  56.673  88.641  1.00  0.85           O  
ATOM   2728  CG  LEU A 356      22.652  55.043  91.161  1.00  0.84           C  
ATOM   2729  CD1 LEU A 356      23.750  55.885  91.801  1.00  0.82           C  
ATOM   2730  CD2 LEU A 356      21.572  54.699  92.181  1.00  0.81           C  
ATOM   2731  N   ALA A 357      20.561  55.837  86.827  1.00  0.90           N  
ATOM   2732  CA  ALA A 357      19.885  56.625  85.800  1.00  0.90           C  
ATOM   2733  C   ALA A 357      18.556  55.986  85.405  1.00  0.89           C  
ATOM   2734  CB  ALA A 357      20.781  56.782  84.574  1.00  0.87           C  
ATOM   2735  O   ALA A 357      17.741  56.608  84.720  1.00  0.85           O  
ATOM   2736  N   LEU A 358      18.270  54.820  85.884  1.00  0.92           N  
ATOM   2737  CA  LEU A 358      17.007  54.143  85.609  1.00  0.92           C  
ATOM   2738  C   LEU A 358      15.873  54.753  86.426  1.00  0.90           C  
ATOM   2739  CB  LEU A 358      17.124  52.647  85.912  1.00  0.91           C  
ATOM   2740  O   LEU A 358      15.952  54.816  87.655  1.00  0.88           O  
ATOM   2741  CG  LEU A 358      18.233  51.891  85.180  1.00  0.90           C  
ATOM   2742  CD1 LEU A 358      18.197  50.411  85.546  1.00  0.88           C  
ATOM   2743  CD2 LEU A 358      18.102  52.077  83.672  1.00  0.88           C  
ATOM   2744  N   ASP A 359      14.791  55.121  85.722  1.00  0.91           N  
ATOM   2745  CA  ASP A 359      13.648  55.796  86.329  1.00  0.91           C  
ATOM   2746  C   ASP A 359      12.418  54.891  86.340  1.00  0.89           C  
ATOM   2747  CB  ASP A 359      13.337  57.097  85.587  1.00  0.87           C  
ATOM   2748  O   ASP A 359      11.848  54.596  85.287  1.00  0.85           O  
ATOM   2749  CG  ASP A 359      12.312  57.958  86.304  1.00  0.79           C  
ATOM   2750  OD1 ASP A 359      12.125  57.792  87.529  1.00  0.79           O  
ATOM   2751  OD2 ASP A 359      11.683  58.808  85.638  1.00  0.83           O  
ATOM   2752  N   PRO A 360      12.049  54.188  87.502  1.00  0.90           N  
ATOM   2753  CA  PRO A 360      10.813  53.403  87.550  1.00  0.91           C  
ATOM   2754  C   PRO A 360       9.575  54.231  87.213  1.00  0.90           C  
ATOM   2755  CB  PRO A 360      10.763  52.912  88.999  1.00  0.89           C  
ATOM   2756  O   PRO A 360       9.439  55.364  87.682  1.00  0.89           O  
ATOM   2757  CG  PRO A 360      11.497  53.954  89.781  1.00  0.86           C  
ATOM   2758  CD  PRO A 360      12.521  54.589  88.885  1.00  0.86           C  
ATOM   2759  N   LYS A 361       8.761  53.587  86.374  1.00  0.91           N  
ATOM   2760  CA  LYS A 361       7.511  54.170  85.896  1.00  0.91           C  
ATOM   2761  C   LYS A 361       6.308  53.368  86.384  1.00  0.87           C  
ATOM   2762  CB  LYS A 361       7.504  54.249  84.369  1.00  0.90           C  
ATOM   2763  O   LYS A 361       6.410  52.160  86.606  1.00  0.83           O  
ATOM   2764  CG  LYS A 361       8.669  55.034  83.784  1.00  0.91           C  
ATOM   2765  CD  LYS A 361       8.613  56.502  84.189  1.00  0.91           C  
ATOM   2766  CE  LYS A 361       9.728  57.306  83.536  1.00  0.92           C  
ATOM   2767  NZ  LYS A 361       9.811  58.691  84.091  1.00  0.91           N  
ATOM   2768  N   ILE A 362       5.268  54.177  86.619  1.00  0.90           N  
ATOM   2769  CA  ILE A 362       3.937  53.586  86.708  1.00  0.91           C  
ATOM   2770  C   ILE A 362       3.180  53.821  85.403  1.00  0.86           C  
ATOM   2771  CB  ILE A 362       3.142  54.162  87.901  1.00  0.88           C  
ATOM   2772  O   ILE A 362       3.105  54.951  84.916  1.00  0.81           O  
ATOM   2773  CG1 ILE A 362       3.905  53.937  89.211  1.00  0.85           C  
ATOM   2774  CG2 ILE A 362       1.744  53.541  87.968  1.00  0.83           C  
ATOM   2775  CD1 ILE A 362       3.252  54.580  90.426  1.00  0.84           C  
ATOM   2776  N   TYR A 363       2.677  52.778  84.740  1.00  0.89           N  
ATOM   2777  CA  TYR A 363       2.037  52.847  83.431  1.00  0.89           C  
ATOM   2778  C   TYR A 363       0.845  51.901  83.356  1.00  0.84           C  
ATOM   2779  CB  TYR A 363       3.041  52.511  82.324  1.00  0.87           C  
ATOM   2780  O   TYR A 363       0.748  50.950  84.136  1.00  0.79           O  
ATOM   2781  CG  TYR A 363       3.694  51.160  82.486  1.00  0.86           C  
ATOM   2782  CD1 TYR A 363       4.930  51.034  83.117  1.00  0.85           C  
ATOM   2783  CD2 TYR A 363       3.079  50.008  82.009  1.00  0.85           C  
ATOM   2784  CE1 TYR A 363       5.537  49.792  83.268  1.00  0.86           C  
ATOM   2785  CE2 TYR A 363       3.677  48.760  82.154  1.00  0.86           C  
ATOM   2786  OH  TYR A 363       5.500  47.430  82.931  1.00  0.77           O  
ATOM   2787  CZ  TYR A 363       4.904  48.662  82.784  1.00  0.85           C  
ATOM   2788  N   ASP A 364      -0.025  52.258  82.480  1.00  0.88           N  
ATOM   2789  CA  ASP A 364      -1.057  51.324  82.039  1.00  0.88           C  
ATOM   2790  C   ASP A 364      -0.585  50.513  80.835  1.00  0.82           C  
ATOM   2791  CB  ASP A 364      -2.347  52.071  81.697  1.00  0.86           C  
ATOM   2792  O   ASP A 364      -0.115  51.077  79.845  1.00  0.77           O  
ATOM   2793  CG  ASP A 364      -3.024  52.675  82.915  1.00  0.86           C  
ATOM   2794  OD1 ASP A 364      -2.733  52.243  84.051  1.00  0.88           O  
ATOM   2795  OD2 ASP A 364      -3.858  53.588  82.737  1.00  0.88           O  
ATOM   2796  N   ARG A 365      -0.625  49.187  80.832  1.00  0.84           N  
ATOM   2797  CA  ARG A 365      -0.291  48.391  79.655  1.00  0.84           C  
ATOM   2798  C   ARG A 365      -1.325  48.585  78.551  1.00  0.80           C  
ATOM   2799  CB  ARG A 365      -0.187  46.909  80.021  1.00  0.78           C  
ATOM   2800  O   ARG A 365      -2.528  48.624  78.819  1.00  0.76           O  
ATOM   2801  CG  ARG A 365       0.514  46.063  78.970  1.00  0.69           C  
ATOM   2802  CD  ARG A 365       0.749  44.640  79.456  1.00  0.68           C  
ATOM   2803  NE  ARG A 365       2.022  44.514  80.161  1.00  0.65           N  
ATOM   2804  NH1 ARG A 365       1.960  42.208  80.287  1.00  0.55           N  
ATOM   2805  NH2 ARG A 365       3.731  43.362  81.174  1.00  0.49           N  
ATOM   2806  CZ  ARG A 365       2.568  43.361  80.539  1.00  0.67           C  
ATOM   2807  N   LYS A 366      -0.773  48.804  77.494  1.00  0.86           N  
ATOM   2808  CA  LYS A 366      -1.675  48.771  76.346  1.00  0.85           C  
ATOM   2809  C   LYS A 366      -2.449  47.457  76.293  1.00  0.80           C  
ATOM   2810  CB  LYS A 366      -0.896  48.974  75.046  1.00  0.83           C  
ATOM   2811  O   LYS A 366      -1.927  46.407  76.671  1.00  0.77           O  
ATOM   2812  CG  LYS A 366      -0.274  50.355  74.906  1.00  0.81           C  
ATOM   2813  CD  LYS A 366       0.534  50.477  73.620  1.00  0.82           C  
ATOM   2814  CE  LYS A 366       1.190  51.845  73.498  1.00  0.82           C  
ATOM   2815  NZ  LYS A 366       2.112  51.915  72.325  1.00  0.81           N  
ATOM   2816  N   ALA A 367      -3.680  47.522  75.805  1.00  0.84           N  
ATOM   2817  CA  ALA A 367      -4.415  46.305  75.468  1.00  0.84           C  
ATOM   2818  C   ALA A 367      -3.674  45.492  74.410  1.00  0.79           C  
ATOM   2819  CB  ALA A 367      -5.821  46.649  74.982  1.00  0.80           C  
ATOM   2820  O   ALA A 367      -3.132  46.053  73.454  1.00  0.73           O  
ATOM   2821  N   GLU A 368      -3.591  44.324  74.469  1.00  0.79           N  
ATOM   2822  CA  GLU A 368      -2.987  43.384  73.530  1.00  0.78           C  
ATOM   2823  C   GLU A 368      -4.042  42.476  72.902  1.00  0.76           C  
ATOM   2824  CB  GLU A 368      -1.915  42.541  74.226  1.00  0.74           C  
ATOM   2825  O   GLU A 368      -5.095  42.236  73.497  1.00  0.71           O  
ATOM   2826  CG  GLU A 368      -0.686  43.334  74.645  1.00  0.70           C  
ATOM   2827  CD  GLU A 368       0.372  42.483  75.330  1.00  0.70           C  
ATOM   2828  OE1 GLU A 368       0.201  41.245  75.404  1.00  0.73           O  
ATOM   2829  OE2 GLU A 368       1.380  43.059  75.796  1.00  0.71           O  
ATOM   2830  N   VAL A 369      -3.878  42.189  71.620  1.00  0.77           N  
ATOM   2831  CA  VAL A 369      -4.674  41.142  70.988  1.00  0.77           C  
ATOM   2832  C   VAL A 369      -4.063  39.776  71.287  1.00  0.74           C  
ATOM   2833  CB  VAL A 369      -4.782  41.355  69.461  1.00  0.72           C  
ATOM   2834  O   VAL A 369      -2.904  39.520  70.953  1.00  0.71           O  
ATOM   2835  CG1 VAL A 369      -5.693  40.303  68.832  1.00  0.75           C  
ATOM   2836  CG2 VAL A 369      -5.292  42.762  69.154  1.00  0.72           C  
ATOM   2837  N   ASN A 370      -4.733  39.133  71.932  1.00  0.73           N  
ATOM   2838  CA  ASN A 370      -4.273  37.793  72.280  1.00  0.73           C  
ATOM   2839  C   ASN A 370      -4.305  36.859  71.074  1.00  0.72           C  
ATOM   2840  CB  ASN A 370      -5.112  37.217  73.422  1.00  0.69           C  
ATOM   2841  O   ASN A 370      -4.726  37.256  69.987  1.00  0.68           O  
ATOM   2842  CG  ASN A 370      -6.531  36.893  72.997  1.00  0.68           C  
ATOM   2843  ND2 ASN A 370      -7.409  36.687  73.972  1.00  0.67           N  
ATOM   2844  OD1 ASN A 370      -6.835  36.827  71.803  1.00  0.69           O  
ATOM   2845  N   ASP A 371      -3.805  35.632  71.143  1.00  0.71           N  
ATOM   2846  CA  ASP A 371      -3.669  34.672  70.052  1.00  0.72           C  
ATOM   2847  C   ASP A 371      -5.030  34.320  69.456  1.00  0.72           C  
ATOM   2848  CB  ASP A 371      -2.964  33.404  70.539  1.00  0.68           C  
ATOM   2849  O   ASP A 371      -5.115  33.864  68.314  1.00  0.70           O  
ATOM   2850  CG  ASP A 371      -1.483  33.612  70.800  1.00  0.66           C  
ATOM   2851  OD1 ASP A 371      -0.877  34.519  70.190  1.00  0.67           O  
ATOM   2852  OD2 ASP A 371      -0.915  32.860  71.623  1.00  0.70           O  
ATOM   2853  N   GLU A 372      -6.142  34.454  70.126  1.00  0.65           N  
ATOM   2854  CA  GLU A 372      -7.531  34.181  69.768  1.00  0.68           C  
ATOM   2855  C   GLU A 372      -8.179  35.395  69.109  1.00  0.69           C  
ATOM   2856  CB  GLU A 372      -8.332  33.762  71.003  1.00  0.65           C  
ATOM   2857  O   GLU A 372      -9.318  35.320  68.643  1.00  0.71           O  
ATOM   2858  CG  GLU A 372      -7.835  32.478  71.652  1.00  0.61           C  
ATOM   2859  CD  GLU A 372      -8.533  32.161  72.965  1.00  0.62           C  
ATOM   2860  OE1 GLU A 372      -9.333  32.996  73.445  1.00  0.68           O  
ATOM   2861  OE2 GLU A 372      -8.278  31.068  73.519  1.00  0.66           O  
ATOM   2862  N   GLY A 373      -7.485  36.517  68.983  1.00  0.69           N  
ATOM   2863  CA  GLY A 373      -8.010  37.765  68.452  1.00  0.74           C  
ATOM   2864  C   GLY A 373      -8.754  38.588  69.487  1.00  0.71           C  
ATOM   2865  O   GLY A 373      -9.402  39.581  69.150  1.00  0.72           O  
ATOM   2866  N   GLU A 374      -8.816  38.244  70.614  1.00  0.80           N  
ATOM   2867  CA  GLU A 374      -9.499  39.033  71.635  1.00  0.82           C  
ATOM   2868  C   GLU A 374      -8.571  40.089  72.229  1.00  0.80           C  
ATOM   2869  CB  GLU A 374     -10.042  38.126  72.742  1.00  0.78           C  
ATOM   2870  O   GLU A 374      -7.388  39.827  72.454  1.00  0.79           O  
ATOM   2871  CG  GLU A 374     -10.962  37.024  72.238  1.00  0.73           C  
ATOM   2872  CD  GLU A 374     -11.539  36.168  73.354  1.00  0.72           C  
ATOM   2873  OE1 GLU A 374     -10.830  35.916  74.355  1.00  0.80           O  
ATOM   2874  OE2 GLU A 374     -12.710  35.745  73.227  1.00  0.82           O  
ATOM   2875  N   ILE A 375      -8.969  41.175  72.497  1.00  0.77           N  
ATOM   2876  CA  ILE A 375      -8.281  42.286  73.146  1.00  0.80           C  
ATOM   2877  C   ILE A 375      -8.233  42.052  74.654  1.00  0.76           C  
ATOM   2878  CB  ILE A 375      -8.966  43.635  72.834  1.00  0.73           C  
ATOM   2879  O   ILE A 375      -9.258  42.135  75.334  1.00  0.73           O  
ATOM   2880  CG1 ILE A 375      -8.991  43.884  71.321  1.00  0.67           C  
ATOM   2881  CG2 ILE A 375      -8.260  44.781  73.565  1.00  0.65           C  
ATOM   2882  CD1 ILE A 375      -9.756  45.135  70.913  1.00  0.66           C  
ATOM   2883  N   GLU A 376      -7.211  41.778  75.151  1.00  0.77           N  
ATOM   2884  CA  GLU A 376      -6.959  41.798  76.589  1.00  0.79           C  
ATOM   2885  C   GLU A 376      -6.568  43.195  77.061  1.00  0.82           C  
ATOM   2886  CB  GLU A 376      -5.865  40.792  76.957  1.00  0.75           C  
ATOM   2887  O   GLU A 376      -5.575  43.758  76.596  1.00  0.82           O  
ATOM   2888  CG  GLU A 376      -6.324  39.342  76.917  1.00  0.69           C  
ATOM   2889  CD  GLU A 376      -5.316  38.377  77.520  1.00  0.68           C  
ATOM   2890  OE1 GLU A 376      -4.210  38.818  77.908  1.00  0.71           O  
ATOM   2891  OE2 GLU A 376      -5.634  37.169  77.603  1.00  0.68           O  
ATOM   2892  N   GLU A 377      -7.463  43.665  77.813  1.00  0.78           N  
ATOM   2893  CA  GLU A 377      -7.081  44.911  78.472  1.00  0.80           C  
ATOM   2894  C   GLU A 377      -5.783  44.743  79.258  1.00  0.80           C  
ATOM   2895  CB  GLU A 377      -8.199  45.393  79.400  1.00  0.76           C  
ATOM   2896  O   GLU A 377      -5.644  43.803  80.043  1.00  0.80           O  
ATOM   2897  CG  GLU A 377      -9.449  45.856  78.667  1.00  0.72           C  
ATOM   2898  CD  GLU A 377     -10.434  46.590  79.564  1.00  0.73           C  
ATOM   2899  OE1 GLU A 377     -10.274  46.545  80.805  1.00  0.76           O  
ATOM   2900  OE2 GLU A 377     -11.373  47.214  79.021  1.00  0.77           O  
ATOM   2901  N   GLY A 378      -4.736  45.545  79.016  1.00  0.68           N  
ATOM   2902  CA  GLY A 378      -3.503  45.647  79.782  1.00  0.71           C  
ATOM   2903  C   GLY A 378      -3.717  46.172  81.189  1.00  0.70           C  
ATOM   2904  O   GLY A 378      -4.595  47.006  81.419  1.00  0.69           O  
ATOM   2905  N   ASN A 379      -3.066  45.588  82.218  1.00  0.75           N  
ATOM   2906  CA  ASN A 379      -3.069  45.976  83.625  1.00  0.80           C  
ATOM   2907  C   ASN A 379      -2.865  47.479  83.793  1.00  0.84           C  
ATOM   2908  CB  ASN A 379      -1.996  45.205  84.396  1.00  0.77           C  
ATOM   2909  O   ASN A 379      -2.046  48.080  83.096  1.00  0.86           O  
ATOM   2910  CG  ASN A 379      -2.293  43.721  84.485  1.00  0.73           C  
ATOM   2911  ND2 ASN A 379      -1.245  42.910  84.568  1.00  0.74           N  
ATOM   2912  OD1 ASN A 379      -3.455  43.307  84.478  1.00  0.72           O  
ATOM   2913  N   LYS A 380      -3.696  47.924  84.808  1.00  0.74           N  
ATOM   2914  CA  LYS A 380      -3.540  49.318  85.213  1.00  0.80           C  
ATOM   2915  C   LYS A 380      -2.546  49.448  86.363  1.00  0.78           C  
ATOM   2916  CB  LYS A 380      -4.890  49.912  85.618  1.00  0.72           C  
ATOM   2917  O   LYS A 380      -2.508  48.600  87.257  1.00  0.79           O  
ATOM   2918  CG  LYS A 380      -5.908  49.962  84.488  1.00  0.67           C  
ATOM   2919  CD  LYS A 380      -7.133  50.780  84.875  1.00  0.67           C  
ATOM   2920  CE  LYS A 380      -8.127  50.879  83.726  1.00  0.69           C  
ATOM   2921  NZ  LYS A 380      -9.331  51.679  84.101  1.00  0.65           N  
ATOM   2922  N   ASN A 381      -1.881  50.490  86.342  1.00  0.82           N  
ATOM   2923  CA  ASN A 381      -0.925  50.847  87.385  1.00  0.84           C  
ATOM   2924  C   ASN A 381       0.137  49.766  87.565  1.00  0.78           C  
ATOM   2925  CB  ASN A 381      -1.647  51.108  88.708  1.00  0.77           C  
ATOM   2926  O   ASN A 381       0.485  49.413  88.693  1.00  0.74           O  
ATOM   2927  CG  ASN A 381      -2.623  52.265  88.623  1.00  0.74           C  
ATOM   2928  ND2 ASN A 381      -3.905  51.973  88.804  1.00  0.82           N  
ATOM   2929  OD1 ASN A 381      -2.227  53.411  88.394  1.00  0.77           O  
ATOM   2930  N   GLU A 382       0.735  49.374  86.587  1.00  0.80           N  
ATOM   2931  CA  GLU A 382       1.912  48.527  86.759  1.00  0.83           C  
ATOM   2932  C   GLU A 382       3.161  49.363  87.021  1.00  0.82           C  
ATOM   2933  CB  GLU A 382       2.121  47.640  85.529  1.00  0.77           C  
ATOM   2934  O   GLU A 382       3.334  50.432  86.430  1.00  0.83           O  
ATOM   2935  CG  GLU A 382       1.140  46.480  85.433  1.00  0.68           C  
ATOM   2936  CD  GLU A 382       1.541  45.439  84.401  1.00  0.68           C  
ATOM   2937  OE1 GLU A 382       2.671  45.517  83.868  1.00  0.71           O  
ATOM   2938  OE2 GLU A 382       0.719  44.538  84.122  1.00  0.67           O  
ATOM   2939  N   VAL A 383       3.957  48.700  87.897  1.00  0.88           N  
ATOM   2940  CA  VAL A 383       5.258  49.296  88.185  1.00  0.90           C  
ATOM   2941  C   VAL A 383       6.345  48.572  87.393  1.00  0.88           C  
ATOM   2942  CB  VAL A 383       5.580  49.253  89.696  1.00  0.87           C  
ATOM   2943  O   VAL A 383       6.473  47.349  87.480  1.00  0.85           O  
ATOM   2944  CG1 VAL A 383       6.909  49.949  89.984  1.00  0.82           C  
ATOM   2945  CG2 VAL A 383       4.452  49.894  90.500  1.00  0.79           C  
ATOM   2946  N   GLY A 384       7.112  49.418  86.611  1.00  0.88           N  
ATOM   2947  CA  GLY A 384       8.197  48.851  85.826  1.00  0.91           C  
ATOM   2948  C   GLY A 384       9.153  49.898  85.286  1.00  0.91           C  
ATOM   2949  O   GLY A 384       9.163  51.038  85.756  1.00  0.91           O  
ATOM   2950  N   LEU A 385       9.915  49.452  84.369  1.00  0.89           N  
ATOM   2951  CA  LEU A 385      10.850  50.280  83.617  1.00  0.91           C  
ATOM   2952  C   LEU A 385      10.462  50.338  82.143  1.00  0.89           C  
ATOM   2953  CB  LEU A 385      12.277  49.743  83.759  1.00  0.89           C  
ATOM   2954  O   LEU A 385       9.805  49.427  81.634  1.00  0.85           O  
ATOM   2955  CG  LEU A 385      12.865  49.747  85.171  1.00  0.87           C  
ATOM   2956  CD1 LEU A 385      14.137  48.907  85.218  1.00  0.84           C  
ATOM   2957  CD2 LEU A 385      13.142  51.174  85.631  1.00  0.85           C  
ATOM   2958  N   ILE A 386      10.688  51.389  81.476  1.00  0.91           N  
ATOM   2959  CA  ILE A 386      10.533  51.496  80.029  1.00  0.92           C  
ATOM   2960  C   ILE A 386      11.774  50.938  79.335  1.00  0.92           C  
ATOM   2961  CB  ILE A 386      10.287  52.958  79.593  1.00  0.91           C  
ATOM   2962  O   ILE A 386      12.890  51.405  79.576  1.00  0.91           O  
ATOM   2963  CG1 ILE A 386       9.059  53.529  80.312  1.00  0.89           C  
ATOM   2964  CG2 ILE A 386      10.123  53.048  78.073  1.00  0.88           C  
ATOM   2965  CD1 ILE A 386       7.783  52.728  80.090  1.00  0.85           C  
ATOM   2966  N   ALA A 387      11.570  49.954  78.483  1.00  0.87           N  
ATOM   2967  CA  ALA A 387      12.677  49.195  77.907  1.00  0.91           C  
ATOM   2968  C   ALA A 387      13.566  50.089  77.046  1.00  0.91           C  
ATOM   2969  CB  ALA A 387      12.148  48.024  77.082  1.00  0.86           C  
ATOM   2970  O   ALA A 387      14.787  49.919  77.019  1.00  0.90           O  
ATOM   2971  N   GLU A 388      12.964  51.055  76.437  1.00  0.89           N  
ATOM   2972  CA  GLU A 388      13.683  52.037  75.631  1.00  0.92           C  
ATOM   2973  C   GLU A 388      14.620  52.878  76.492  1.00  0.92           C  
ATOM   2974  CB  GLU A 388      12.701  52.942  74.883  1.00  0.90           C  
ATOM   2975  O   GLU A 388      15.785  53.077  76.139  1.00  0.93           O  
ATOM   2976  CG  GLU A 388      11.885  52.219  73.821  1.00  0.88           C  
ATOM   2977  CD  GLU A 388      10.653  51.525  74.381  1.00  0.87           C  
ATOM   2978  OE1 GLU A 388      10.503  51.462  75.622  1.00  0.90           O  
ATOM   2979  OE2 GLU A 388       9.831  51.040  73.571  1.00  0.93           O  
ATOM   2980  N   GLU A 389      14.170  53.286  77.597  1.00  0.94           N  
ATOM   2981  CA  GLU A 389      14.994  54.070  78.512  1.00  0.94           C  
ATOM   2982  C   GLU A 389      16.117  53.224  79.105  1.00  0.93           C  
ATOM   2983  CB  GLU A 389      14.137  54.666  79.632  1.00  0.93           C  
ATOM   2984  O   GLU A 389      17.258  53.680  79.207  1.00  0.91           O  
ATOM   2985  CG  GLU A 389      13.112  55.681  79.148  1.00  0.88           C  
ATOM   2986  CD  GLU A 389      12.214  56.203  80.258  1.00  0.85           C  
ATOM   2987  OE1 GLU A 389      12.394  55.794  81.427  1.00  0.89           O  
ATOM   2988  OE2 GLU A 389      11.323  57.028  79.956  1.00  0.91           O  
ATOM   2989  N   VAL A 390      15.831  52.053  79.329  1.00  0.91           N  
ATOM   2990  CA  VAL A 390      16.802  51.136  79.918  1.00  0.93           C  
ATOM   2991  C   VAL A 390      17.888  50.808  78.896  1.00  0.91           C  
ATOM   2992  CB  VAL A 390      16.128  49.838  80.415  1.00  0.90           C  
ATOM   2993  O   VAL A 390      19.064  50.683  79.248  1.00  0.89           O  
ATOM   2994  CG1 VAL A 390      17.175  48.842  80.911  1.00  0.83           C  
ATOM   2995  CG2 VAL A 390      15.118  50.150  81.518  1.00  0.82           C  
ATOM   2996  N   ALA A 391      17.499  50.903  77.672  1.00  0.92           N  
ATOM   2997  CA  ALA A 391      18.407  50.593  76.570  1.00  0.93           C  
ATOM   2998  C   ALA A 391      19.490  51.659  76.435  1.00  0.92           C  
ATOM   2999  CB  ALA A 391      17.630  50.459  75.262  1.00  0.91           C  
ATOM   3000  O   ALA A 391      20.605  51.368  75.995  1.00  0.92           O  
ATOM   3001  N   GLU A 392      19.191  52.836  76.801  1.00  0.92           N  
ATOM   3002  CA  GLU A 392      20.153  53.934  76.781  1.00  0.93           C  
ATOM   3003  C   GLU A 392      21.253  53.722  77.818  1.00  0.91           C  
ATOM   3004  CB  GLU A 392      19.449  55.271  77.027  1.00  0.91           C  
ATOM   3005  O   GLU A 392      22.395  54.138  77.613  1.00  0.89           O  
ATOM   3006  CG  GLU A 392      18.436  55.639  75.953  1.00  0.83           C  
ATOM   3007  CD  GLU A 392      17.844  57.027  76.137  1.00  0.80           C  
ATOM   3008  OE1 GLU A 392      18.099  57.662  77.185  1.00  0.86           O  
ATOM   3009  OE2 GLU A 392      17.118  57.483  75.225  1.00  0.89           O  
ATOM   3010  N   HIS A 393      21.088  53.014  78.846  1.00  0.92           N  
ATOM   3011  CA  HIS A 393      22.008  52.968  79.976  1.00  0.93           C  
ATOM   3012  C   HIS A 393      22.569  51.564  80.173  1.00  0.89           C  
ATOM   3013  CB  HIS A 393      21.311  53.438  81.254  1.00  0.91           C  
ATOM   3014  O   HIS A 393      23.756  51.400  80.465  1.00  0.83           O  
ATOM   3015  CG  HIS A 393      20.858  54.862  81.201  1.00  0.88           C  
ATOM   3016  CD2 HIS A 393      19.620  55.405  81.279  1.00  0.85           C  
ATOM   3017  ND1 HIS A 393      21.733  55.916  81.048  1.00  0.81           N  
ATOM   3018  CE1 HIS A 393      21.051  57.049  81.035  1.00  0.87           C  
ATOM   3019  NE2 HIS A 393      19.767  56.767  81.173  1.00  0.91           N  
ATOM   3020  N   LEU A 394      21.748  50.537  79.879  1.00  0.91           N  
ATOM   3021  CA  LEU A 394      22.046  49.134  80.144  1.00  0.91           C  
ATOM   3022  C   LEU A 394      21.494  48.242  79.037  1.00  0.90           C  
ATOM   3023  CB  LEU A 394      21.465  48.708  81.496  1.00  0.89           C  
ATOM   3024  O   LEU A 394      20.617  47.410  79.283  1.00  0.86           O  
ATOM   3025  CG  LEU A 394      22.049  49.395  82.731  1.00  0.86           C  
ATOM   3026  CD1 LEU A 394      21.311  48.944  83.987  1.00  0.81           C  
ATOM   3027  CD2 LEU A 394      23.542  49.105  82.849  1.00  0.82           C  
ATOM   3028  N   PRO A 395      22.012  48.238  77.704  1.00  0.89           N  
ATOM   3029  CA  PRO A 395      21.460  47.516  76.555  1.00  0.89           C  
ATOM   3030  C   PRO A 395      21.566  46.000  76.705  1.00  0.84           C  
ATOM   3031  CB  PRO A 395      22.313  48.010  75.384  1.00  0.86           C  
ATOM   3032  O   PRO A 395      20.798  45.259  76.087  1.00  0.80           O  
ATOM   3033  CG  PRO A 395      23.577  48.501  76.013  1.00  0.86           C  
ATOM   3034  CD  PRO A 395      23.245  49.093  77.353  1.00  0.89           C  
ATOM   3035  N   TRP A 396      22.390  45.741  77.554  1.00  0.86           N  
ATOM   3036  CA  TRP A 396      22.699  44.317  77.638  1.00  0.88           C  
ATOM   3037  C   TRP A 396      21.644  43.578  78.454  1.00  0.83           C  
ATOM   3038  CB  TRP A 396      24.083  44.103  78.258  1.00  0.82           C  
ATOM   3039  O   TRP A 396      21.580  42.346  78.427  1.00  0.76           O  
ATOM   3040  CG  TRP A 396      24.242  44.711  79.619  1.00  0.71           C  
ATOM   3041  CD1 TRP A 396      24.746  45.947  79.916  1.00  0.67           C  
ATOM   3042  CD2 TRP A 396      23.899  44.107  80.870  1.00  0.70           C  
ATOM   3043  CE2 TRP A 396      24.221  45.035  81.885  1.00  0.71           C  
ATOM   3044  CE3 TRP A 396      23.348  42.870  81.231  1.00  0.71           C  
ATOM   3045  NE1 TRP A 396      24.736  46.148  81.276  1.00  0.76           N  
ATOM   3046  CH2 TRP A 396      23.471  43.546  83.565  1.00  0.72           C  
ATOM   3047  CZ2 TRP A 396      24.011  44.764  83.239  1.00  0.75           C  
ATOM   3048  CZ3 TRP A 396      23.140  42.602  82.579  1.00  0.73           C  
ATOM   3049  N   ILE A 397      20.646  44.232  79.104  1.00  0.86           N  
ATOM   3050  CA  ILE A 397      19.547  43.597  79.822  1.00  0.85           C  
ATOM   3051  C   ILE A 397      18.238  43.826  79.069  1.00  0.83           C  
ATOM   3052  CB  ILE A 397      19.433  44.129  81.268  1.00  0.82           C  
ATOM   3053  O   ILE A 397      17.167  43.433  79.538  1.00  0.78           O  
ATOM   3054  CG1 ILE A 397      18.996  45.598  81.263  1.00  0.74           C  
ATOM   3055  CG2 ILE A 397      20.760  43.954  82.013  1.00  0.74           C  
ATOM   3056  CD1 ILE A 397      18.717  46.165  82.649  1.00  0.72           C  
ATOM   3057  N   VAL A 398      18.267  44.324  77.878  1.00  0.87           N  
ATOM   3058  CA  VAL A 398      17.098  44.536  77.030  1.00  0.87           C  
ATOM   3059  C   VAL A 398      17.042  43.461  75.948  1.00  0.83           C  
ATOM   3060  CB  VAL A 398      17.112  45.941  76.386  1.00  0.85           C  
ATOM   3061  O   VAL A 398      18.065  43.122  75.347  1.00  0.79           O  
ATOM   3062  CG1 VAL A 398      15.876  46.145  75.511  1.00  0.88           C  
ATOM   3063  CG2 VAL A 398      17.192  47.021  77.463  1.00  0.87           C  
ATOM   3064  N   ASN A 399      15.879  42.990  75.625  1.00  0.81           N  
ATOM   3065  CA  ASN A 399      15.620  42.114  74.487  1.00  0.81           C  
ATOM   3066  C   ASN A 399      15.242  42.910  73.241  1.00  0.81           C  
ATOM   3067  CB  ASN A 399      14.522  41.104  74.825  1.00  0.77           C  
ATOM   3068  O   ASN A 399      14.451  43.852  73.318  1.00  0.79           O  
ATOM   3069  CG  ASN A 399      14.903  40.189  75.972  1.00  0.71           C  
ATOM   3070  ND2 ASN A 399      13.950  39.917  76.856  1.00  0.68           N  
ATOM   3071  OD1 ASN A 399      16.045  39.730  76.063  1.00  0.70           O  
ATOM   3072  N   TYR A 400      15.769  42.341  72.148  1.00  0.81           N  
ATOM   3073  CA  TYR A 400      15.453  42.889  70.834  1.00  0.82           C  
ATOM   3074  C   TYR A 400      14.822  41.828  69.939  1.00  0.78           C  
ATOM   3075  CB  TYR A 400      16.713  43.451  70.168  1.00  0.80           C  
ATOM   3076  O   TYR A 400      15.317  40.702  69.857  1.00  0.75           O  
ATOM   3077  CG  TYR A 400      17.332  44.605  70.919  1.00  0.82           C  
ATOM   3078  CD1 TYR A 400      17.004  45.922  70.606  1.00  0.83           C  
ATOM   3079  CD2 TYR A 400      18.247  44.380  71.942  1.00  0.83           C  
ATOM   3080  CE1 TYR A 400      17.574  46.988  71.294  1.00  0.86           C  
ATOM   3081  CE2 TYR A 400      18.823  45.439  72.637  1.00  0.84           C  
ATOM   3082  OH  TYR A 400      19.047  47.789  72.991  1.00  0.77           O  
ATOM   3083  CZ  TYR A 400      18.480  46.737  72.307  1.00  0.84           C  
ATOM   3084  N   LEU A 401      13.774  42.298  69.144  1.00  0.79           N  
ATOM   3085  CA  LEU A 401      13.114  41.563  68.071  1.00  0.80           C  
ATOM   3086  C   LEU A 401      13.071  42.391  66.791  1.00  0.79           C  
ATOM   3087  CB  LEU A 401      11.694  41.168  68.485  1.00  0.77           C  
ATOM   3088  O   LEU A 401      12.642  43.547  66.809  1.00  0.77           O  
ATOM   3089  CG  LEU A 401      10.931  40.265  67.516  1.00  0.73           C  
ATOM   3090  CD1 LEU A 401      11.643  38.924  67.369  1.00  0.72           C  
ATOM   3091  CD2 LEU A 401       9.495  40.065  67.988  1.00  0.72           C  
ATOM   3092  N   ASP A 402      13.713  41.774  65.688  1.00  0.71           N  
ATOM   3093  CA  ASP A 402      13.895  42.397  64.381  1.00  0.76           C  
ATOM   3094  C   ASP A 402      14.498  43.794  64.517  1.00  0.75           C  
ATOM   3095  CB  ASP A 402      12.563  42.470  63.632  1.00  0.69           C  
ATOM   3096  O   ASP A 402      14.237  44.671  63.692  1.00  0.77           O  
ATOM   3097  CG  ASP A 402      11.988  41.102  63.310  1.00  0.64           C  
ATOM   3098  OD1 ASP A 402      12.764  40.168  63.015  1.00  0.68           O  
ATOM   3099  OD2 ASP A 402      10.747  40.958  63.348  1.00  0.77           O  
ATOM   3100  N   GLY A 403      15.289  44.067  65.528  1.00  0.74           N  
ATOM   3101  CA  GLY A 403      16.054  45.291  65.706  1.00  0.78           C  
ATOM   3102  C   GLY A 403      15.338  46.324  66.556  1.00  0.74           C  
ATOM   3103  O   GLY A 403      15.921  47.346  66.923  1.00  0.73           O  
ATOM   3104  N   GLU A 404      14.140  45.822  67.048  1.00  0.87           N  
ATOM   3105  CA  GLU A 404      13.323  46.668  67.913  1.00  0.87           C  
ATOM   3106  C   GLU A 404      13.329  46.156  69.351  1.00  0.86           C  
ATOM   3107  CB  GLU A 404      11.887  46.747  67.388  1.00  0.84           C  
ATOM   3108  O   GLU A 404      13.554  44.968  69.591  1.00  0.84           O  
ATOM   3109  CG  GLU A 404      11.770  47.382  66.011  1.00  0.77           C  
ATOM   3110  CD  GLU A 404      10.333  47.667  65.602  1.00  0.75           C  
ATOM   3111  OE1 GLU A 404       9.402  47.134  66.246  1.00  0.79           O  
ATOM   3112  OE2 GLU A 404      10.138  48.429  64.628  1.00  0.81           O  
ATOM   3113  N   VAL A 405      13.241  47.009  70.280  1.00  0.86           N  
ATOM   3114  CA  VAL A 405      13.156  46.687  71.700  1.00  0.87           C  
ATOM   3115  C   VAL A 405      11.867  45.916  71.979  1.00  0.82           C  
ATOM   3116  CB  VAL A 405      13.216  47.959  72.575  1.00  0.83           C  
ATOM   3117  O   VAL A 405      10.769  46.423  71.738  1.00  0.75           O  
ATOM   3118  CG1 VAL A 405      13.039  47.608  74.051  1.00  0.79           C  
ATOM   3119  CG2 VAL A 405      14.535  48.697  72.353  1.00  0.77           C  
ATOM   3120  N   ASP A 406      12.016  44.729  72.422  1.00  0.81           N  
ATOM   3121  CA  ASP A 406      10.886  43.830  72.635  1.00  0.80           C  
ATOM   3122  C   ASP A 406      10.573  43.685  74.123  1.00  0.76           C  
ATOM   3123  CB  ASP A 406      11.168  42.458  72.021  1.00  0.76           C  
ATOM   3124  O   ASP A 406       9.421  43.461  74.501  1.00  0.73           O  
ATOM   3125  CG  ASP A 406      10.001  41.496  72.156  1.00  0.71           C  
ATOM   3126  OD1 ASP A 406       8.932  41.747  71.558  1.00  0.72           O  
ATOM   3127  OD2 ASP A 406      10.150  40.480  72.868  1.00  0.74           O  
ATOM   3128  N   GLY A 407      11.543  43.849  74.954  1.00  0.83           N  
ATOM   3129  CA  GLY A 407      11.336  43.664  76.381  1.00  0.84           C  
ATOM   3130  C   GLY A 407      12.600  43.856  77.197  1.00  0.85           C  
ATOM   3131  O   GLY A 407      13.673  44.098  76.642  1.00  0.84           O  
ATOM   3132  N   LEU A 408      12.483  43.633  78.549  1.00  0.87           N  
ATOM   3133  CA  LEU A 408      13.530  43.782  79.554  1.00  0.86           C  
ATOM   3134  C   LEU A 408      13.720  42.488  80.337  1.00  0.85           C  
ATOM   3135  CB  LEU A 408      13.193  44.928  80.512  1.00  0.83           C  
ATOM   3136  O   LEU A 408      12.751  41.912  80.838  1.00  0.81           O  
ATOM   3137  CG  LEU A 408      14.250  45.262  81.567  1.00  0.77           C  
ATOM   3138  CD1 LEU A 408      15.476  45.886  80.909  1.00  0.71           C  
ATOM   3139  CD2 LEU A 408      13.672  46.194  82.627  1.00  0.71           C  
ATOM   3140  N   ARG A 409      14.912  42.118  80.515  1.00  0.81           N  
ATOM   3141  CA  ARG A 409      15.315  40.991  81.350  1.00  0.80           C  
ATOM   3142  C   ARG A 409      15.472  41.416  82.806  1.00  0.80           C  
ATOM   3143  CB  ARG A 409      16.622  40.382  80.838  1.00  0.79           C  
ATOM   3144  O   ARG A 409      16.583  41.699  83.259  1.00  0.80           O  
ATOM   3145  CG  ARG A 409      16.483  39.651  79.512  1.00  0.76           C  
ATOM   3146  CD  ARG A 409      17.724  38.831  79.188  1.00  0.76           C  
ATOM   3147  NE  ARG A 409      17.962  37.793  80.186  1.00  0.70           N  
ATOM   3148  NH1 ARG A 409      20.048  37.208  79.384  1.00  0.65           N  
ATOM   3149  NH2 ARG A 409      19.171  36.129  81.207  1.00  0.62           N  
ATOM   3150  CZ  ARG A 409      19.060  37.046  80.257  1.00  0.70           C  
ATOM   3151  N   TYR A 410      14.329  41.442  83.571  1.00  0.83           N  
ATOM   3152  CA  TYR A 410      14.271  41.868  84.965  1.00  0.84           C  
ATOM   3153  C   TYR A 410      15.110  40.955  85.850  1.00  0.82           C  
ATOM   3154  CB  TYR A 410      12.822  41.889  85.461  1.00  0.82           C  
ATOM   3155  O   TYR A 410      15.596  41.376  86.903  1.00  0.81           O  
ATOM   3156  CG  TYR A 410      12.078  43.154  85.108  1.00  0.83           C  
ATOM   3157  CD1 TYR A 410      12.218  44.306  85.879  1.00  0.83           C  
ATOM   3158  CD2 TYR A 410      11.233  43.200  84.004  1.00  0.84           C  
ATOM   3159  CE1 TYR A 410      11.532  45.474  85.559  1.00  0.85           C  
ATOM   3160  CE2 TYR A 410      10.543  44.362  83.674  1.00  0.84           C  
ATOM   3161  OH  TYR A 410      10.018  46.645  84.134  1.00  0.77           O  
ATOM   3162  CZ  TYR A 410      10.699  45.492  84.456  1.00  0.83           C  
ATOM   3163  N   ASP A 411      15.353  39.725  85.472  1.00  0.79           N  
ATOM   3164  CA  ASP A 411      16.213  38.792  86.194  1.00  0.79           C  
ATOM   3165  C   ASP A 411      17.657  39.290  86.229  1.00  0.80           C  
ATOM   3166  CB  ASP A 411      16.152  37.402  85.557  1.00  0.77           C  
ATOM   3167  O   ASP A 411      18.329  39.188  87.257  1.00  0.80           O  
ATOM   3168  CG  ASP A 411      16.556  37.403  84.093  1.00  0.75           C  
ATOM   3169  OD1 ASP A 411      15.997  38.197  83.306  1.00  0.74           O  
ATOM   3170  OD2 ASP A 411      17.440  36.600  83.722  1.00  0.73           O  
ATOM   3171  N   LEU A 412      17.997  39.927  85.186  1.00  0.81           N  
ATOM   3172  CA  LEU A 412      19.373  40.410  85.136  1.00  0.83           C  
ATOM   3173  C   LEU A 412      19.503  41.753  85.847  1.00  0.85           C  
ATOM   3174  CB  LEU A 412      19.843  40.540  83.685  1.00  0.80           C  
ATOM   3175  O   LEU A 412      20.560  42.068  86.399  1.00  0.85           O  
ATOM   3176  CG  LEU A 412      19.930  39.241  82.882  1.00  0.76           C  
ATOM   3177  CD1 LEU A 412      20.502  39.513  81.495  1.00  0.74           C  
ATOM   3178  CD2 LEU A 412      20.776  38.210  83.622  1.00  0.75           C  
ATOM   3179  N   LEU A 413      18.496  42.418  85.871  1.00  0.82           N  
ATOM   3180  CA  LEU A 413      18.519  43.700  86.567  1.00  0.84           C  
ATOM   3181  C   LEU A 413      18.818  43.509  88.050  1.00  0.83           C  
ATOM   3182  CB  LEU A 413      17.183  44.429  86.393  1.00  0.81           C  
ATOM   3183  O   LEU A 413      19.643  44.228  88.618  1.00  0.83           O  
ATOM   3184  CG  LEU A 413      17.071  45.805  87.051  1.00  0.80           C  
ATOM   3185  CD1 LEU A 413      18.109  46.758  86.466  1.00  0.78           C  
ATOM   3186  CD2 LEU A 413      15.664  46.367  86.878  1.00  0.79           C  
ATOM   3187  N   GLY A 414      18.260  42.477  88.672  1.00  0.84           N  
ATOM   3188  CA  GLY A 414      18.553  42.162  90.061  1.00  0.85           C  
ATOM   3189  C   GLY A 414      20.011  41.818  90.300  1.00  0.85           C  
ATOM   3190  O   GLY A 414      20.583  42.194  91.325  1.00  0.84           O  
ATOM   3191  N   VAL A 415      20.679  41.266  89.372  1.00  0.82           N  
ATOM   3192  CA  VAL A 415      22.100  40.940  89.449  1.00  0.84           C  
ATOM   3193  C   VAL A 415      22.932  42.206  89.253  1.00  0.85           C  
ATOM   3194  CB  VAL A 415      22.495  39.875  88.402  1.00  0.82           C  
ATOM   3195  O   VAL A 415      23.927  42.416  89.950  1.00  0.85           O  
ATOM   3196  CG1 VAL A 415      23.991  39.576  88.475  1.00  0.79           C  
ATOM   3197  CG2 VAL A 415      21.681  38.598  88.607  1.00  0.77           C  
ATOM   3198  N   ALA A 416      22.448  42.944  88.408  1.00  0.82           N  
ATOM   3199  CA  ALA A 416      23.138  44.199  88.122  1.00  0.84           C  
ATOM   3200  C   ALA A 416      23.111  45.128  89.332  1.00  0.84           C  
ATOM   3201  CB  ALA A 416      22.510  44.887  86.912  1.00  0.80           C  
ATOM   3202  O   ALA A 416      24.071  45.862  89.581  1.00  0.84           O  
ATOM   3203  N   LEU A 417      22.149  45.012  90.101  1.00  0.82           N  
ATOM   3204  CA  LEU A 417      22.026  45.834  91.299  1.00  0.84           C  
ATOM   3205  C   LEU A 417      23.003  45.375  92.376  1.00  0.85           C  
ATOM   3206  CB  LEU A 417      20.594  45.785  91.838  1.00  0.81           C  
ATOM   3207  O   LEU A 417      23.398  46.163  93.238  1.00  0.85           O  
ATOM   3208  CG  LEU A 417      19.543  46.561  91.042  1.00  0.78           C  
ATOM   3209  CD1 LEU A 417      18.141  46.205  91.527  1.00  0.76           C  
ATOM   3210  CD2 LEU A 417      19.788  48.062  91.153  1.00  0.77           C  
ATOM   3211  N   LEU A 418      23.610  44.140  92.411  1.00  0.83           N  
ATOM   3212  CA  LEU A 418      24.386  43.607  93.526  1.00  0.87           C  
ATOM   3213  C   LEU A 418      25.698  44.368  93.688  1.00  0.86           C  
ATOM   3214  CB  LEU A 418      24.668  42.117  93.320  1.00  0.82           C  
ATOM   3215  O   LEU A 418      26.050  44.778  94.796  1.00  0.86           O  
ATOM   3216  CG  LEU A 418      23.511  41.161  93.611  1.00  0.77           C  
ATOM   3217  CD1 LEU A 418      23.882  39.739  93.202  1.00  0.73           C  
ATOM   3218  CD2 LEU A 418      23.130  41.216  95.087  1.00  0.76           C  
ATOM   3219  N   PRO A 419      26.427  44.594  92.551  1.00  0.85           N  
ATOM   3220  CA  PRO A 419      27.641  45.392  92.733  1.00  0.88           C  
ATOM   3221  C   PRO A 419      27.350  46.801  93.246  1.00  0.88           C  
ATOM   3222  CB  PRO A 419      28.247  45.437  91.328  1.00  0.85           C  
ATOM   3223  O   PRO A 419      28.113  47.337  94.053  1.00  0.88           O  
ATOM   3224  CG  PRO A 419      27.733  44.208  90.650  1.00  0.83           C  
ATOM   3225  CD  PRO A 419      26.326  43.962  91.112  1.00  0.83           C  
ATOM   3226  N   VAL A 420      26.364  47.358  92.872  1.00  0.86           N  
ATOM   3227  CA  VAL A 420      25.996  48.711  93.277  1.00  0.87           C  
ATOM   3228  C   VAL A 420      25.669  48.733  94.769  1.00  0.87           C  
ATOM   3229  CB  VAL A 420      24.795  49.241  92.461  1.00  0.84           C  
ATOM   3230  O   VAL A 420      26.231  49.532  95.522  1.00  0.86           O  
ATOM   3231  CG1 VAL A 420      24.457  50.674  92.867  1.00  0.83           C  
ATOM   3232  CG2 VAL A 420      25.092  49.162  90.965  1.00  0.82           C  
ATOM   3233  N   VAL A 421      24.819  47.793  95.336  1.00  0.83           N  
ATOM   3234  CA  VAL A 421      24.472  47.656  96.747  1.00  0.86           C  
ATOM   3235  C   VAL A 421      25.732  47.377  97.564  1.00  0.84           C  
ATOM   3236  CB  VAL A 421      23.433  46.534  96.970  1.00  0.82           C  
ATOM   3237  O   VAL A 421      25.942  47.980  98.619  1.00  0.85           O  
ATOM   3238  CG1 VAL A 421      23.244  46.261  98.461  1.00  0.80           C  
ATOM   3239  CG2 VAL A 421      22.102  46.904  96.318  1.00  0.78           C  
ATOM   3240  N   LYS A 422      26.624  46.478  97.086  1.00  0.84           N  
ATOM   3241  CA  LYS A 422      27.875  46.198  97.786  1.00  0.88           C  
ATOM   3242  C   LYS A 422      28.713  47.464  97.942  1.00  0.86           C  
ATOM   3243  CB  LYS A 422      28.677  45.127  97.044  1.00  0.84           C  
ATOM   3244  O   LYS A 422      29.292  47.704  99.004  1.00  0.86           O  
ATOM   3245  CG  LYS A 422      28.169  43.710  97.266  1.00  0.80           C  
ATOM   3246  CD  LYS A 422      28.972  42.696  96.460  1.00  0.79           C  
ATOM   3247  CE  LYS A 422      28.534  41.269  96.761  1.00  0.82           C  
ATOM   3248  NZ  LYS A 422      29.358  40.269  96.018  1.00  0.79           N  
ATOM   3249  N   ARG A 423      28.809  48.203  96.919  1.00  0.87           N  
ATOM   3250  CA  ARG A 423      29.569  49.447  96.978  1.00  0.89           C  
ATOM   3251  C   ARG A 423      28.928  50.435  97.948  1.00  0.88           C  
ATOM   3252  CB  ARG A 423      29.681  50.077  95.588  1.00  0.84           C  
ATOM   3253  O   ARG A 423      29.619  51.052  98.761  1.00  0.87           O  
ATOM   3254  CG  ARG A 423      30.512  51.349  95.553  1.00  0.76           C  
ATOM   3255  CD  ARG A 423      30.727  51.844  94.130  1.00  0.73           C  
ATOM   3256  NE  ARG A 423      31.479  53.095  94.101  1.00  0.70           N  
ATOM   3257  NH1 ARG A 423      31.531  53.252  91.797  1.00  0.61           N  
ATOM   3258  NH2 ARG A 423      32.526  54.868  93.084  1.00  0.55           N  
ATOM   3259  CZ  ARG A 423      31.844  53.736  92.994  1.00  0.70           C  
ATOM   3260  N   GLN A 424      27.582  50.554  97.874  1.00  0.84           N  
ATOM   3261  CA  GLN A 424      26.845  51.418  98.791  1.00  0.86           C  
ATOM   3262  C   GLN A 424      26.997  50.945 100.234  1.00  0.85           C  
ATOM   3263  CB  GLN A 424      25.366  51.470  98.408  1.00  0.82           C  
ATOM   3264  O   GLN A 424      27.240  51.751 101.135  1.00  0.85           O  
ATOM   3265  CG  GLN A 424      25.081  52.300  97.164  1.00  0.77           C  
ATOM   3266  CD  GLN A 424      23.615  52.291  96.774  1.00  0.75           C  
ATOM   3267  NE2 GLN A 424      23.173  53.349  96.103  1.00  0.78           N  
ATOM   3268  OE1 GLN A 424      22.886  51.340  97.073  1.00  0.79           O  
ATOM   3269  N   ALA A 425      26.948  49.602 100.589  1.00  0.82           N  
ATOM   3270  CA  ALA A 425      27.160  49.045 101.923  1.00  0.88           C  
ATOM   3271  C   ALA A 425      28.542  49.410 102.457  1.00  0.85           C  
ATOM   3272  CB  ALA A 425      26.985  47.528 101.899  1.00  0.82           C  
ATOM   3273  O   ALA A 425      28.668  49.919 103.573  1.00  0.86           O  
ATOM   3274  N   LYS A 426      29.518  49.146 101.678  1.00  0.86           N  
ATOM   3275  CA  LYS A 426      30.870  49.536 102.070  1.00  0.90           C  
ATOM   3276  C   LYS A 426      30.948  51.031 102.364  1.00  0.88           C  
ATOM   3277  CB  LYS A 426      31.874  49.163 100.979  1.00  0.85           C  
ATOM   3278  O   LYS A 426      31.610  51.448 103.317  1.00  0.88           O  
ATOM   3279  CG  LYS A 426      33.322  49.457 101.343  1.00  0.78           C  
ATOM   3280  CD  LYS A 426      34.278  48.991 100.253  1.00  0.74           C  
ATOM   3281  CE  LYS A 426      35.729  49.265 100.626  1.00  0.75           C  
ATOM   3282  NZ  LYS A 426      36.673  48.778  99.576  1.00  0.72           N  
ATOM   3283  N   GLN A 427      30.302  51.839 101.591  1.00  0.85           N  
ATOM   3284  CA  GLN A 427      30.310  53.282 101.806  1.00  0.88           C  
ATOM   3285  C   GLN A 427      29.636  53.645 103.126  1.00  0.86           C  
ATOM   3286  CB  GLN A 427      29.618  54.003 100.648  1.00  0.82           C  
ATOM   3287  O   GLN A 427      30.100  54.534 103.843  1.00  0.85           O  
ATOM   3288  CG  GLN A 427      30.462  54.083  99.383  1.00  0.75           C  
ATOM   3289  CD  GLN A 427      29.719  54.718  98.222  1.00  0.72           C  
ATOM   3290  NE2 GLN A 427      30.436  55.486  97.408  1.00  0.73           N  
ATOM   3291  OE1 GLN A 427      28.511  54.520  98.058  1.00  0.77           O  
ATOM   3292  N   ILE A 428      28.523  52.866 103.604  1.00  0.81           N  
ATOM   3293  CA  ILE A 428      27.847  53.033 104.886  1.00  0.87           C  
ATOM   3294  C   ILE A 428      28.779  52.611 106.020  1.00  0.83           C  
ATOM   3295  CB  ILE A 428      26.533  52.221 104.943  1.00  0.80           C  
ATOM   3296  O   ILE A 428      29.011  53.376 106.959  1.00  0.84           O  
ATOM   3297  CG1 ILE A 428      25.463  52.876 104.062  1.00  0.77           C  
ATOM   3298  CG2 ILE A 428      26.045  52.084 106.388  1.00  0.73           C  
ATOM   3299  CD1 ILE A 428      24.287  51.965 103.736  1.00  0.71           C  
ATOM   3300  N   GLU A 429      29.375  51.517 106.003  1.00  0.87           N  
ATOM   3301  CA  GLU A 429      30.312  51.022 107.007  1.00  0.91           C  
ATOM   3302  C   GLU A 429      31.436  52.024 107.254  1.00  0.87           C  
ATOM   3303  CB  GLU A 429      30.895  49.672 106.581  1.00  0.86           C  
ATOM   3304  O   GLU A 429      31.774  52.315 108.404  1.00  0.88           O  
ATOM   3305  CG  GLU A 429      29.900  48.523 106.649  1.00  0.75           C  
ATOM   3306  CD  GLU A 429      30.425  47.237 106.032  1.00  0.70           C  
ATOM   3307  OE1 GLU A 429      31.603  47.203 105.610  1.00  0.81           O  
ATOM   3308  OE2 GLU A 429      29.652  46.255 105.971  1.00  0.79           O  
ATOM   3309  N   ASP A 430      31.993  52.377 106.209  1.00  0.89           N  
ATOM   3310  CA  ASP A 430      33.038  53.393 106.290  1.00  0.92           C  
ATOM   3311  C   ASP A 430      32.531  54.648 106.998  1.00  0.90           C  
ATOM   3312  CB  ASP A 430      33.550  53.748 104.893  1.00  0.88           C  
ATOM   3313  O   ASP A 430      33.264  55.269 107.770  1.00  0.90           O  
ATOM   3314  CG  ASP A 430      34.466  52.686 104.309  1.00  0.76           C  
ATOM   3315  OD1 ASP A 430      35.004  51.857 105.075  1.00  0.69           O  
ATOM   3316  OD2 ASP A 430      34.652  52.679 103.073  1.00  0.80           O  
ATOM   3317  N   LEU A 431      31.311  54.923 106.611  1.00  0.77           N  
ATOM   3318  CA  LEU A 431      30.706  56.105 107.217  1.00  0.84           C  
ATOM   3319  C   LEU A 431      30.405  55.866 108.692  1.00  0.79           C  
ATOM   3320  CB  LEU A 431      29.422  56.489 106.477  1.00  0.76           C  
ATOM   3321  O   LEU A 431      30.686  56.722 109.534  1.00  0.79           O  
ATOM   3322  CG  LEU A 431      29.600  57.171 105.120  1.00  0.72           C  
ATOM   3323  CD1 LEU A 431      28.263  57.256 104.390  1.00  0.69           C  
ATOM   3324  CD2 LEU A 431      30.208  58.558 105.294  1.00  0.73           C  
ATOM   3325  N   GLU A 432      29.813  54.563 109.290  1.00  0.78           N  
ATOM   3326  CA  GLU A 432      29.572  54.193 110.681  1.00  0.86           C  
ATOM   3327  C   GLU A 432      30.874  54.154 111.476  1.00  0.79           C  
ATOM   3328  CB  GLU A 432      28.865  52.837 110.762  1.00  0.78           C  
ATOM   3329  O   GLU A 432      30.961  54.728 112.563  1.00  0.81           O  
ATOM   3330  CG  GLU A 432      27.399  52.883 110.358  1.00  0.72           C  
ATOM   3331  CD  GLU A 432      26.736  51.515 110.349  1.00  0.68           C  
ATOM   3332  OE1 GLU A 432      27.456  50.491 110.314  1.00  0.85           O  
ATOM   3333  OE2 GLU A 432      25.486  51.466 110.376  1.00  0.85           O  
ATOM   3334  N   ALA A 433      31.823  53.583 111.026  1.00  0.83           N  
ATOM   3335  CA  ALA A 433      33.116  53.527 111.704  1.00  0.89           C  
ATOM   3336  C   ALA A 433      33.679  54.927 111.927  1.00  0.84           C  
ATOM   3337  CB  ALA A 433      34.102  52.682 110.901  1.00  0.82           C  
ATOM   3338  O   ALA A 433      34.358  55.178 112.926  1.00  0.86           O  
ATOM   3339  N   ARG A 434      33.563  55.529 110.906  1.00  0.86           N  
ATOM   3340  CA  ARG A 434      33.965  56.923 111.066  1.00  0.90           C  
ATOM   3341  C   ARG A 434      33.137  57.610 112.146  1.00  0.86           C  
ATOM   3342  CB  ARG A 434      33.828  57.677 109.742  1.00  0.85           C  
ATOM   3343  O   ARG A 434      33.675  58.352 112.971  1.00  0.86           O  
ATOM   3344  CG  ARG A 434      34.951  57.398 108.755  1.00  0.75           C  
ATOM   3345  CD  ARG A 434      34.663  58.001 107.387  1.00  0.69           C  
ATOM   3346  NE  ARG A 434      34.657  59.460 107.432  1.00  0.75           N  
ATOM   3347  NH1 ARG A 434      33.797  59.728 105.305  1.00  0.60           N  
ATOM   3348  NH2 ARG A 434      34.284  61.564 106.589  1.00  0.53           N  
ATOM   3349  CZ  ARG A 434      34.246  60.247 106.442  1.00  0.71           C  
ATOM   3350  N   LEU A 435      31.731  57.191 112.140  1.00  0.78           N  
ATOM   3351  CA  LEU A 435      30.834  57.781 113.128  1.00  0.85           C  
ATOM   3352  C   LEU A 435      31.168  57.285 114.531  1.00  0.78           C  
ATOM   3353  CB  LEU A 435      29.377  57.454 112.792  1.00  0.73           C  
ATOM   3354  O   LEU A 435      31.395  58.087 115.440  1.00  0.77           O  
ATOM   3355  CG  LEU A 435      28.316  58.073 113.703  1.00  0.65           C  
ATOM   3356  CD1 LEU A 435      28.365  59.594 113.617  1.00  0.63           C  
ATOM   3357  CD2 LEU A 435      26.929  57.556 113.337  1.00  0.66           C  
ATOM   3358  N   ALA A 436      31.467  55.941 114.926  1.00  0.71           N  
ATOM   3359  CA  ALA A 436      31.834  55.357 116.213  1.00  0.81           C  
ATOM   3360  C   ALA A 436      33.150  55.938 116.723  1.00  0.71           C  
ATOM   3361  CB  ALA A 436      31.935  53.838 116.100  1.00  0.68           C  
ATOM   3362  O   ALA A 436      33.306  56.178 117.923  1.00  0.74           O  
ATOM   3363  N   ARG A 437      34.197  56.125 115.908  1.00  0.77           N  
ATOM   3364  CA  ARG A 437      35.422  56.796 116.332  1.00  0.84           C  
ATOM   3365  C   ARG A 437      35.128  58.204 116.838  1.00  0.75           C  
ATOM   3366  CB  ARG A 437      36.430  56.853 115.182  1.00  0.74           C  
ATOM   3367  O   ARG A 437      35.764  58.675 117.783  1.00  0.76           O  
ATOM   3368  CG  ARG A 437      37.146  55.536 114.925  1.00  0.62           C  
ATOM   3369  CD  ARG A 437      38.260  55.691 113.899  1.00  0.62           C  
ATOM   3370  NE  ARG A 437      37.734  56.026 112.579  1.00  0.70           N  
ATOM   3371  NH1 ARG A 437      39.314  54.810 111.412  1.00  0.51           N  
ATOM   3372  NH2 ARG A 437      37.688  55.967 110.283  1.00  0.46           N  
ATOM   3373  CZ  ARG A 437      38.246  55.600 111.428  1.00  0.65           C  
ATOM   3374  N   LEU A 438      34.178  58.710 115.916  1.00  0.80           N  
ATOM   3375  CA  LEU A 438      33.850  60.076 116.310  1.00  0.85           C  
ATOM   3376  C   LEU A 438      33.103  60.093 117.639  1.00  0.77           C  
ATOM   3377  CB  LEU A 438      33.009  60.759 115.229  1.00  0.78           C  
ATOM   3378  O   LEU A 438      33.413  60.899 118.520  1.00  0.75           O  
ATOM   3379  CG  LEU A 438      33.750  61.184 113.961  1.00  0.73           C  
ATOM   3380  CD1 LEU A 438      32.757  61.614 112.885  1.00  0.69           C  
ATOM   3381  CD2 LEU A 438      34.734  62.308 114.268  1.00  0.72           C  
ATOM   3382  N   GLU A 439      32.267  58.841 118.158  1.00  0.79           N  
ATOM   3383  CA  GLU A 439      31.515  58.709 119.402  1.00  0.85           C  
ATOM   3384  C   GLU A 439      32.424  58.293 120.555  1.00  0.76           C  
ATOM   3385  CB  GLU A 439      30.377  57.699 119.238  1.00  0.74           C  
ATOM   3386  O   GLU A 439      32.380  58.888 121.634  1.00  0.74           O  
ATOM   3387  CG  GLU A 439      29.233  58.197 118.366  1.00  0.67           C  
ATOM   3388  CD  GLU A 439      28.192  57.128 118.074  1.00  0.65           C  
ATOM   3389  OE1 GLU A 439      28.492  55.925 118.249  1.00  0.79           O  
ATOM   3390  OE2 GLU A 439      27.068  57.496 117.666  1.00  0.76           O  
ATOM   3391  N   SER A 440      33.222  57.359 120.427  1.00  0.75           N  
ATOM   3392  CA  SER A 440      34.197  56.981 121.444  1.00  0.83           C  
ATOM   3393  C   SER A 440      35.095  58.156 121.815  1.00  0.73           C  
ATOM   3394  CB  SER A 440      35.052  55.809 120.958  1.00  0.70           C  
ATOM   3395  O   SER A 440      35.469  58.316 122.978  1.00  0.75           O  
ATOM   3396  OG  SER A 440      35.763  56.159 119.784  1.00  0.60           O  
ATOM   3397  N   ALA A 441      35.678  58.732 120.729  1.00  0.75           N  
ATOM   3398  CA  ALA A 441      36.488  59.912 121.023  1.00  0.81           C  
ATOM   3399  C   ALA A 441      35.706  60.919 121.862  1.00  0.72           C  
ATOM   3400  CB  ALA A 441      36.971  60.563 119.729  1.00  0.72           C  
ATOM   3401  O   ALA A 441      36.275  61.593 122.724  1.00  0.72           O  
ATOM   3402  N   HIS A 442      34.047  60.783 121.650  1.00  0.79           N  
ATOM   3403  CA  HIS A 442      33.183  61.715 122.364  1.00  0.83           C  
ATOM   3404  C   HIS A 442      32.913  61.237 123.787  1.00  0.75           C  
ATOM   3405  CB  HIS A 442      31.863  61.903 121.615  1.00  0.73           C  
ATOM   3406  O   HIS A 442      33.108  61.987 124.746  1.00  0.70           O  
ATOM   3407  CG  HIS A 442      31.042  63.045 122.123  1.00  0.65           C  
ATOM   3408  CD2 HIS A 442      30.686  64.214 121.539  1.00  0.65           C  
ATOM   3409  ND1 HIS A 442      30.486  63.059 123.384  1.00  0.65           N  
ATOM   3410  CE1 HIS A 442      29.821  64.190 123.553  1.00  0.65           C  
ATOM   3411  NE2 HIS A 442      29.927  64.908 122.448  1.00  0.58           N  
ATOM   3412  N   HIS A 443      32.806  59.868 124.256  1.00  0.76           N  
ATOM   3413  CA  HIS A 443      32.634  59.241 125.562  1.00  0.81           C  
ATOM   3414  C   HIS A 443      33.947  59.211 126.336  1.00  0.70           C  
ATOM   3415  CB  HIS A 443      32.083  57.822 125.407  1.00  0.68           C  
ATOM   3416  O   HIS A 443      33.948  59.255 127.568  1.00  0.69           O  
ATOM   3417  CG  HIS A 443      30.610  57.775 125.148  1.00  0.59           C  
ATOM   3418  CD2 HIS A 443      29.584  57.359 125.927  1.00  0.62           C  
ATOM   3419  ND1 HIS A 443      30.050  58.191 123.960  1.00  0.63           N  
ATOM   3420  CE1 HIS A 443      28.738  58.032 124.019  1.00  0.61           C  
ATOM   3421  NE2 HIS A 443      28.430  57.528 125.202  1.00  0.57           N  
ATOM   3422  N   SER A 444      35.092  59.009 125.814  1.00  0.70           N  
ATOM   3423  CA  SER A 444      36.360  59.130 126.525  1.00  0.78           C  
ATOM   3424  C   SER A 444      36.590  60.559 127.005  1.00  0.68           C  
ATOM   3425  CB  SER A 444      37.521  58.691 125.631  1.00  0.66           C  
ATOM   3426  O   SER A 444      37.289  60.782 127.996  1.00  0.70           O  
ATOM   3427  OG  SER A 444      37.520  59.417 124.414  1.00  0.59           O  
ATOM   3428  N   ALA A 445      36.080  61.066 126.268  1.00  0.80           N  
ATOM   3429  CA  ALA A 445      36.205  62.457 126.696  1.00  0.84           C  
ATOM   3430  C   ALA A 445      35.316  62.742 127.903  1.00  0.79           C  
ATOM   3431  CB  ALA A 445      35.855  63.401 125.547  1.00  0.80           C  
ATOM   3432  O   ALA A 445      35.697  63.501 128.797  1.00  0.80           O  
ATOM   3433  N   ASP A 446      33.985  62.035 128.264  1.00  0.74           N  
ATOM   3434  CA  ASP A 446      32.993  62.311 129.298  1.00  0.80           C  
ATOM   3435  C   ASP A 446      33.299  61.532 130.575  1.00  0.72           C  
ATOM   3436  CB  ASP A 446      31.588  61.968 128.798  1.00  0.69           C  
ATOM   3437  O   ASP A 446      32.774  61.851 131.644  1.00  0.67           O  
ATOM   3438  CG  ASP A 446      31.063  62.963 127.777  1.00  0.63           C  
ATOM   3439  OD1 ASP A 446      31.562  64.108 127.729  1.00  0.65           O  
ATOM   3440  OD2 ASP A 446      30.139  62.600 127.017  1.00  0.76           O  
ATOM   3441  N   ALA A 447      33.925  60.454 130.513  1.00  0.68           N  
ATOM   3442  CA  ALA A 447      34.341  59.583 131.609  1.00  0.73           C  
ATOM   3443  C   ALA A 447      35.593  60.122 132.294  1.00  0.62           C  
ATOM   3444  CB  ALA A 447      34.586  58.165 131.098  1.00  0.61           C  
ATOM   3445  O   ALA A 447      36.021  59.596 133.324  1.00  0.62           O  
ATOM   3446  N   ASN A 448      36.183  60.907 131.743  1.00  0.71           N  
ATOM   3447  CA  ASN A 448      37.273  61.669 132.342  1.00  0.75           C  
ATOM   3448  C   ASN A 448      36.779  62.990 132.926  1.00  0.69           C  
ATOM   3449  CB  ASN A 448      38.378  61.924 131.314  1.00  0.69           C  
ATOM   3450  O   ASN A 448      37.349  63.497 133.894  1.00  0.69           O  
ATOM   3451  CG  ASN A 448      39.254  60.708 131.086  1.00  0.65           C  
ATOM   3452  ND2 ASN A 448      39.859  60.626 129.906  1.00  0.70           N  
ATOM   3453  OD1 ASN A 448      39.386  59.849 131.961  1.00  0.66           O  
TER    3454      ASN A 448
END
