# Supplementary material for: DepoScope: Accurate phage depolymerase annotation and domain delineation using large language models
Source: PLoS Comput Biol. 2024 Aug 5;20(8):e1011831. doi: 10.1371/journal.pcbi.1011831 (PMC11326577; doi:10.1371/journal.pcbi.1011831)
Supplement: S1 Data — (ZIP) [file pcbi.1011831.s003.zip › FN_FP_deposcope_032024/False_negatives/KC700557.1__YP_008051427.pdb]

PARENT N/A
ATOM      1  N   MET A   1     -50.331 -17.119 -40.545  1.00  0.50           N  
ATOM      2  CA  MET A   1     -49.231 -17.603 -41.375  1.00  0.62           C  
ATOM      3  C   MET A   1     -49.661 -18.816 -42.193  1.00  0.54           C  
ATOM      4  CB  MET A   1     -48.020 -17.958 -40.511  1.00  0.46           C  
ATOM      5  O   MET A   1     -50.172 -19.793 -41.642  1.00  0.50           O  
ATOM      6  CG  MET A   1     -47.284 -16.747 -39.961  1.00  0.45           C  
ATOM      7  SD  MET A   1     -45.842 -17.212 -38.925  1.00  0.49           S  
ATOM      8  CE  MET A   1     -45.620 -15.680 -37.979  1.00  0.40           C  
ATOM      9  N   THR A   2     -49.774 -18.853 -43.545  1.00  0.76           N  
ATOM     10  CA  THR A   2     -50.065 -20.054 -44.319  1.00  0.77           C  
ATOM     11  C   THR A   2     -48.888 -21.024 -44.276  1.00  0.76           C  
ATOM     12  CB  THR A   2     -50.396 -19.709 -45.783  1.00  0.70           C  
ATOM     13  O   THR A   2     -47.749 -20.639 -44.551  1.00  0.71           O  
ATOM     14  CG2 THR A   2     -51.621 -20.478 -46.266  1.00  0.57           C  
ATOM     15  OG1 THR A   2     -50.655 -18.304 -45.890  1.00  0.65           O  
ATOM     16  N   GLN A   3     -48.831 -22.002 -43.264  1.00  0.82           N  
ATOM     17  CA  GLN A   3     -47.924 -23.140 -43.376  1.00  0.83           C  
ATOM     18  C   GLN A   3     -48.006 -23.775 -44.761  1.00  0.80           C  
ATOM     19  CB  GLN A   3     -48.235 -24.183 -42.301  1.00  0.78           C  
ATOM     20  O   GLN A   3     -49.099 -24.057 -45.257  1.00  0.76           O  
ATOM     21  CG  GLN A   3     -47.924 -23.718 -40.884  1.00  0.72           C  
ATOM     22  CD  GLN A   3     -48.312 -24.740 -39.832  1.00  0.68           C  
ATOM     23  NE2 GLN A   3     -47.659 -24.679 -38.677  1.00  0.60           N  
ATOM     24  OE1 GLN A   3     -49.193 -25.576 -40.056  1.00  0.75           O  
ATOM     25  N   SER A   4     -46.888 -23.720 -45.503  1.00  0.80           N  
ATOM     26  CA  SER A   4     -46.717 -24.428 -46.767  1.00  0.81           C  
ATOM     27  C   SER A   4     -45.585 -25.447 -46.683  1.00  0.80           C  
ATOM     28  CB  SER A   4     -46.442 -23.441 -47.902  1.00  0.77           C  
ATOM     29  O   SER A   4     -44.555 -25.187 -46.058  1.00  0.77           O  
ATOM     30  OG  SER A   4     -45.223 -22.751 -47.684  1.00  0.69           O  
ATOM     31  N   SER A   5     -45.865 -26.725 -47.086  1.00  0.77           N  
ATOM     32  CA  SER A   5     -44.910 -27.822 -47.211  1.00  0.80           C  
ATOM     33  C   SER A   5     -44.886 -28.373 -48.633  1.00  0.77           C  
ATOM     34  CB  SER A   5     -45.248 -28.942 -46.227  1.00  0.75           C  
ATOM     35  O   SER A   5     -45.937 -28.576 -49.244  1.00  0.75           O  
ATOM     36  OG  SER A   5     -46.628 -29.258 -46.278  1.00  0.66           O  
ATOM     37  N   TYR A   6     -43.794 -28.496 -49.332  1.00  0.79           N  
ATOM     38  CA  TYR A   6     -43.530 -29.004 -50.673  1.00  0.83           C  
ATOM     39  C   TYR A   6     -42.144 -29.633 -50.755  1.00  0.79           C  
ATOM     40  CB  TYR A   6     -43.655 -27.881 -51.708  1.00  0.76           C  
ATOM     41  O   TYR A   6     -41.286 -29.371 -49.909  1.00  0.74           O  
ATOM     42  CG  TYR A   6     -42.766 -26.694 -51.427  1.00  0.68           C  
ATOM     43  CD1 TYR A   6     -43.214 -25.632 -50.646  1.00  0.62           C  
ATOM     44  CD2 TYR A   6     -41.475 -26.633 -51.942  1.00  0.67           C  
ATOM     45  CE1 TYR A   6     -42.399 -24.535 -50.386  1.00  0.63           C  
ATOM     46  CE2 TYR A   6     -40.651 -25.542 -51.689  1.00  0.68           C  
ATOM     47  OH  TYR A   6     -40.309 -23.417 -50.656  1.00  0.37           O  
ATOM     48  CZ  TYR A   6     -41.121 -24.500 -50.910  1.00  0.64           C  
ATOM     49  N   PRO A   7     -41.672 -30.582 -51.833  1.00  0.79           N  
ATOM     50  CA  PRO A   7     -42.675 -31.356 -52.567  1.00  0.84           C  
ATOM     51  C   PRO A   7     -43.249 -32.508 -51.745  1.00  0.85           C  
ATOM     52  CB  PRO A   7     -41.899 -31.882 -53.777  1.00  0.81           C  
ATOM     53  O   PRO A   7     -42.540 -33.102 -50.929  1.00  0.85           O  
ATOM     54  CG  PRO A   7     -40.506 -32.091 -53.276  1.00  0.81           C  
ATOM     55  CD  PRO A   7     -40.218 -31.059 -52.223  1.00  0.82           C  
ATOM     56  N   PHE A   8     -44.440 -32.889 -51.685  1.00  0.86           N  
ATOM     57  CA  PHE A   8     -45.061 -34.110 -51.186  1.00  0.88           C  
ATOM     58  C   PHE A   8     -45.810 -34.831 -52.300  1.00  0.88           C  
ATOM     59  CB  PHE A   8     -46.015 -33.796 -50.029  1.00  0.86           C  
ATOM     60  O   PHE A   8     -46.208 -34.213 -53.289  1.00  0.87           O  
ATOM     61  CG  PHE A   8     -45.316 -33.387 -48.760  1.00  0.82           C  
ATOM     62  CD1 PHE A   8     -44.828 -34.344 -47.879  1.00  0.80           C  
ATOM     63  CD2 PHE A   8     -45.147 -32.044 -48.449  1.00  0.82           C  
ATOM     64  CE1 PHE A   8     -44.182 -33.968 -46.704  1.00  0.82           C  
ATOM     65  CE2 PHE A   8     -44.502 -31.661 -47.277  1.00  0.84           C  
ATOM     66  CZ  PHE A   8     -44.021 -32.624 -46.405  1.00  0.80           C  
ATOM     67  N   ASP A   9     -45.919 -36.195 -52.206  1.00  0.85           N  
ATOM     68  CA  ASP A   9     -46.612 -37.043 -53.173  1.00  0.88           C  
ATOM     69  C   ASP A   9     -48.024 -36.528 -53.442  1.00  0.88           C  
ATOM     70  CB  ASP A   9     -46.665 -38.489 -52.677  1.00  0.85           C  
ATOM     71  O   ASP A   9     -48.745 -36.163 -52.511  1.00  0.87           O  
ATOM     72  CG  ASP A   9     -47.128 -39.465 -53.744  1.00  0.80           C  
ATOM     73  OD1 ASP A   9     -46.983 -39.166 -54.949  1.00  0.80           O  
ATOM     74  OD2 ASP A   9     -47.646 -40.542 -53.377  1.00  0.87           O  
ATOM     75  N   GLY A  10     -48.489 -36.448 -54.709  1.00  0.87           N  
ATOM     76  CA  GLY A  10     -49.786 -35.980 -55.171  1.00  0.87           C  
ATOM     77  C   GLY A  10     -49.906 -34.468 -55.180  1.00  0.86           C  
ATOM     78  O   GLY A  10     -50.923 -33.923 -55.615  1.00  0.83           O  
ATOM     79  N   GLN A  11     -48.915 -33.677 -54.803  1.00  0.87           N  
ATOM     80  CA  GLN A  11     -48.964 -32.219 -54.845  1.00  0.87           C  
ATOM     81  C   GLN A  11     -48.154 -31.675 -56.018  1.00  0.86           C  
ATOM     82  CB  GLN A  11     -48.450 -31.626 -53.532  1.00  0.83           C  
ATOM     83  O   GLN A  11     -47.065 -32.174 -56.312  1.00  0.83           O  
ATOM     84  CG  GLN A  11     -49.294 -31.992 -52.320  1.00  0.73           C  
ATOM     85  CD  GLN A  11     -48.993 -31.126 -51.111  1.00  0.70           C  
ATOM     86  NE2 GLN A  11     -49.825 -31.236 -50.081  1.00  0.60           N  
ATOM     87  OE1 GLN A  11     -48.020 -30.366 -51.103  1.00  0.70           O  
ATOM     88  N   THR A  12     -48.742 -30.672 -56.674  1.00  0.88           N  
ATOM     89  CA  THR A  12     -48.030 -29.923 -57.704  1.00  0.88           C  
ATOM     90  C   THR A  12     -47.110 -28.880 -57.076  1.00  0.88           C  
ATOM     91  CB  THR A  12     -49.010 -29.232 -58.670  1.00  0.86           C  
ATOM     92  O   THR A  12     -47.578 -27.948 -56.418  1.00  0.86           O  
ATOM     93  CG2 THR A  12     -48.267 -28.565 -59.823  1.00  0.81           C  
ATOM     94  OG1 THR A  12     -49.916 -30.208 -59.201  1.00  0.83           O  
ATOM     95  N   THR A  13     -45.861 -29.062 -57.060  1.00  0.87           N  
ATOM     96  CA  THR A  13     -44.863 -28.062 -56.699  1.00  0.88           C  
ATOM     97  C   THR A  13     -44.561 -27.148 -57.883  1.00  0.88           C  
ATOM     98  CB  THR A  13     -43.560 -28.722 -56.211  1.00  0.86           C  
ATOM     99  O   THR A  13     -44.157 -27.617 -58.949  1.00  0.86           O  
ATOM    100  CG2 THR A  13     -42.573 -27.679 -55.699  1.00  0.80           C  
ATOM    101  OG1 THR A  13     -43.863 -29.638 -55.152  1.00  0.85           O  
ATOM    102  N   SER A  14     -44.963 -25.891 -57.760  1.00  0.87           N  
ATOM    103  CA  SER A  14     -44.754 -24.916 -58.826  1.00  0.88           C  
ATOM    104  C   SER A  14     -43.269 -24.685 -59.080  1.00  0.88           C  
ATOM    105  CB  SER A  14     -45.434 -23.591 -58.481  1.00  0.87           C  
ATOM    106  O   SER A  14     -42.437 -24.934 -58.205  1.00  0.87           O  
ATOM    107  OG  SER A  14     -44.790 -22.966 -57.384  1.00  0.86           O  
ATOM    108  N   GLU A  15     -42.916 -24.171 -60.156  1.00  0.87           N  
ATOM    109  CA  GLU A  15     -41.575 -23.719 -60.513  1.00  0.87           C  
ATOM    110  C   GLU A  15     -41.003 -22.789 -59.447  1.00  0.87           C  
ATOM    111  CB  GLU A  15     -41.588 -23.015 -61.872  1.00  0.86           C  
ATOM    112  O   GLU A  15     -39.885 -22.995 -58.971  1.00  0.86           O  
ATOM    113  CG  GLU A  15     -40.217 -22.545 -62.335  1.00  0.83           C  
ATOM    114  CD  GLU A  15     -40.282 -21.505 -63.443  1.00  0.81           C  
ATOM    115  OE1 GLU A  15     -41.258 -21.513 -64.227  1.00  0.80           O  
ATOM    116  OE2 GLU A  15     -39.348 -20.676 -63.527  1.00  0.79           O  
ATOM    117  N   THR A  16     -41.776 -21.845 -58.964  1.00  0.86           N  
ATOM    118  CA  THR A  16     -41.404 -20.878 -57.937  1.00  0.86           C  
ATOM    119  C   THR A  16     -41.065 -21.584 -56.627  1.00  0.86           C  
ATOM    120  CB  THR A  16     -42.532 -19.858 -57.696  1.00  0.85           C  
ATOM    121  O   THR A  16     -40.070 -21.255 -55.978  1.00  0.86           O  
ATOM    122  CG2 THR A  16     -42.091 -18.771 -56.721  1.00  0.82           C  
ATOM    123  OG1 THR A  16     -42.891 -19.248 -58.942  1.00  0.84           O  
ATOM    124  N   GLN A  17     -41.792 -22.647 -56.312  1.00  0.87           N  
ATOM    125  CA  GLN A  17     -41.559 -23.406 -55.088  1.00  0.88           C  
ATOM    126  C   GLN A  17     -40.288 -24.244 -55.194  1.00  0.88           C  
ATOM    127  CB  GLN A  17     -42.757 -24.305 -54.777  1.00  0.87           C  
ATOM    128  O   GLN A  17     -39.462 -24.247 -54.280  1.00  0.87           O  
ATOM    129  CG  GLN A  17     -43.948 -23.561 -54.190  1.00  0.87           C  
ATOM    130  CD  GLN A  17     -45.199 -24.416 -54.122  1.00  0.87           C  
ATOM    131  NE2 GLN A  17     -45.863 -24.406 -52.971  1.00  0.88           N  
ATOM    132  OE1 GLN A  17     -45.567 -25.080 -55.097  1.00  0.87           O  
ATOM    133  N   TYR A  18     -40.024 -24.867 -56.255  1.00  0.88           N  
ATOM    134  CA  TYR A  18     -38.812 -25.641 -56.495  1.00  0.89           C  
ATOM    135  C   TYR A  18     -37.584 -24.739 -56.514  1.00  0.88           C  
ATOM    136  CB  TYR A  18     -38.916 -26.409 -57.816  1.00  0.87           C  
ATOM    137  O   TYR A  18     -36.588 -25.021 -55.843  1.00  0.86           O  
ATOM    138  CG  TYR A  18     -39.586 -27.755 -57.685  1.00  0.85           C  
ATOM    139  CD1 TYR A  18     -39.019 -28.764 -56.910  1.00  0.82           C  
ATOM    140  CD2 TYR A  18     -40.786 -28.021 -58.336  1.00  0.83           C  
ATOM    141  CE1 TYR A  18     -39.632 -30.007 -56.787  1.00  0.83           C  
ATOM    142  CE2 TYR A  18     -41.407 -29.260 -58.220  1.00  0.83           C  
ATOM    143  OH  TYR A  18     -41.435 -31.474 -57.327  1.00  0.76           O  
ATOM    144  CZ  TYR A  18     -40.824 -30.245 -57.445  1.00  0.81           C  
ATOM    145  N   SER A  19     -37.685 -23.608 -57.198  1.00  0.87           N  
ATOM    146  CA  SER A  19     -36.563 -22.679 -57.283  1.00  0.87           C  
ATOM    147  C   SER A  19     -36.248 -22.066 -55.923  1.00  0.86           C  
ATOM    148  CB  SER A  19     -36.861 -21.570 -58.294  1.00  0.85           C  
ATOM    149  O   SER A  19     -35.082 -21.971 -55.534  1.00  0.84           O  
ATOM    150  OG  SER A  19     -37.879 -20.710 -57.812  1.00  0.75           O  
ATOM    151  N   GLN A  20     -37.303 -21.824 -55.149  1.00  0.86           N  
ATOM    152  CA  GLN A  20     -37.110 -21.353 -53.781  1.00  0.86           C  
ATOM    153  C   GLN A  20     -36.451 -22.425 -52.918  1.00  0.86           C  
ATOM    154  CB  GLN A  20     -38.445 -20.931 -53.165  1.00  0.84           C  
ATOM    155  O   GLN A  20     -35.437 -22.168 -52.266  1.00  0.84           O  
ATOM    156  CG  GLN A  20     -38.928 -19.562 -53.623  1.00  0.77           C  
ATOM    157  CD  GLN A  20     -40.335 -19.247 -53.151  1.00  0.74           C  
ATOM    158  NE2 GLN A  20     -40.727 -17.982 -53.255  1.00  0.69           N  
ATOM    159  OE1 GLN A  20     -41.065 -20.134 -52.696  1.00  0.73           O  
ATOM    160  N   PHE A  21     -37.001 -23.585 -52.991  1.00  0.87           N  
ATOM    161  CA  PHE A  21     -36.480 -24.717 -52.235  1.00  0.87           C  
ATOM    162  C   PHE A  21     -35.017 -24.971 -52.579  1.00  0.86           C  
ATOM    163  CB  PHE A  21     -37.309 -25.976 -52.509  1.00  0.86           C  
ATOM    164  O   PHE A  21     -34.179 -25.110 -51.685  1.00  0.84           O  
ATOM    165  CG  PHE A  21     -36.736 -27.226 -51.897  1.00  0.83           C  
ATOM    166  CD1 PHE A  21     -36.799 -27.436 -50.525  1.00  0.80           C  
ATOM    167  CD2 PHE A  21     -36.135 -28.191 -52.695  1.00  0.81           C  
ATOM    168  CE1 PHE A  21     -36.269 -28.592 -49.956  1.00  0.82           C  
ATOM    169  CE2 PHE A  21     -35.604 -29.348 -52.134  1.00  0.83           C  
ATOM    170  CZ  PHE A  21     -35.671 -29.547 -50.764  1.00  0.80           C  
ATOM    171  N   PHE A  22     -34.592 -24.884 -53.796  1.00  0.86           N  
ATOM    172  CA  PHE A  22     -33.224 -25.140 -54.230  1.00  0.86           C  
ATOM    173  C   PHE A  22     -32.315 -23.969 -53.874  1.00  0.86           C  
ATOM    174  CB  PHE A  22     -33.177 -25.401 -55.739  1.00  0.85           C  
ATOM    175  O   PHE A  22     -31.149 -24.166 -53.525  1.00  0.83           O  
ATOM    176  CG  PHE A  22     -33.566 -26.802 -56.125  1.00  0.82           C  
ATOM    177  CD1 PHE A  22     -32.797 -27.887 -55.724  1.00  0.79           C  
ATOM    178  CD2 PHE A  22     -34.702 -27.034 -56.889  1.00  0.79           C  
ATOM    179  CE1 PHE A  22     -33.155 -29.186 -56.080  1.00  0.79           C  
ATOM    180  CE2 PHE A  22     -35.066 -28.329 -57.249  1.00  0.80           C  
ATOM    181  CZ  PHE A  22     -34.291 -29.403 -56.844  1.00  0.77           C  
ATOM    182  N   ARG A  23     -32.845 -22.786 -53.765  1.00  0.84           N  
ATOM    183  CA  ARG A  23     -32.098 -21.610 -53.331  1.00  0.84           C  
ATOM    184  C   ARG A  23     -31.756 -21.696 -51.847  1.00  0.83           C  
ATOM    185  CB  ARG A  23     -32.893 -20.333 -53.612  1.00  0.82           C  
ATOM    186  O   ARG A  23     -30.724 -21.181 -51.412  1.00  0.80           O  
ATOM    187  CG  ARG A  23     -32.833 -19.877 -55.062  1.00  0.77           C  
ATOM    188  CD  ARG A  23     -33.464 -18.504 -55.247  1.00  0.75           C  
ATOM    189  NE  ARG A  23     -34.862 -18.492 -54.827  1.00  0.68           N  
ATOM    190  NH1 ARG A  23     -35.421 -16.597 -56.025  1.00  0.59           N  
ATOM    191  NH2 ARG A  23     -37.006 -17.670 -54.762  1.00  0.56           N  
ATOM    192  CZ  ARG A  23     -35.760 -17.586 -55.205  1.00  0.70           C  
ATOM    193  N   GLU A  24     -32.737 -22.320 -51.141  1.00  0.82           N  
ATOM    194  CA  GLU A  24     -32.520 -22.498 -49.708  1.00  0.81           C  
ATOM    195  C   GLU A  24     -31.546 -23.640 -49.434  1.00  0.80           C  
ATOM    196  CB  GLU A  24     -33.848 -22.757 -48.992  1.00  0.79           C  
ATOM    197  O   GLU A  24     -30.840 -23.632 -48.424  1.00  0.76           O  
ATOM    198  CG  GLU A  24     -34.775 -21.550 -48.961  1.00  0.74           C  
ATOM    199  CD  GLU A  24     -36.106 -21.833 -48.281  1.00  0.71           C  
ATOM    200  OE1 GLU A  24     -36.313 -22.972 -47.804  1.00  0.71           O  
ATOM    201  OE2 GLU A  24     -36.947 -20.909 -48.226  1.00  0.66           O  
ATOM    202  N   LEU A  25     -31.425 -24.555 -50.418  1.00  0.82           N  
ATOM    203  CA  LEU A  25     -30.587 -25.741 -50.279  1.00  0.82           C  
ATOM    204  C   LEU A  25     -29.179 -25.475 -50.801  1.00  0.82           C  
ATOM    205  CB  LEU A  25     -31.205 -26.925 -51.026  1.00  0.80           C  
ATOM    206  O   LEU A  25     -28.201 -25.984 -50.248  1.00  0.79           O  
ATOM    207  CG  LEU A  25     -32.423 -27.579 -50.370  1.00  0.76           C  
ATOM    208  CD1 LEU A  25     -32.979 -28.681 -51.265  1.00  0.71           C  
ATOM    209  CD2 LEU A  25     -32.059 -28.131 -48.996  1.00  0.72           C  
ATOM    210  N   GLN A  26     -29.106 -24.628 -51.863  1.00  0.81           N  
ATOM    211  CA  GLN A  26     -27.830 -24.566 -52.568  1.00  0.82           C  
ATOM    212  C   GLN A  26     -27.603 -23.184 -53.174  1.00  0.83           C  
ATOM    213  CB  GLN A  26     -27.766 -25.635 -53.660  1.00  0.79           C  
ATOM    214  O   GLN A  26     -28.482 -22.643 -53.847  1.00  0.80           O  
ATOM    215  CG  GLN A  26     -26.407 -25.743 -54.337  1.00  0.71           C  
ATOM    216  CD  GLN A  26     -25.336 -26.301 -53.418  1.00  0.66           C  
ATOM    217  NE2 GLN A  26     -24.088 -25.917 -53.660  1.00  0.55           N  
ATOM    218  OE1 GLN A  26     -25.629 -27.072 -52.498  1.00  0.64           O  
ATOM    219  N   ASP A  27     -26.437 -22.551 -52.998  1.00  0.79           N  
ATOM    220  CA  ASP A  27     -26.056 -21.297 -53.641  1.00  0.80           C  
ATOM    221  C   ASP A  27     -25.836 -21.494 -55.140  1.00  0.82           C  
ATOM    222  CB  ASP A  27     -24.792 -20.725 -52.995  1.00  0.77           C  
ATOM    223  O   ASP A  27     -25.560 -22.607 -55.591  1.00  0.81           O  
ATOM    224  CG  ASP A  27     -25.033 -20.186 -51.596  1.00  0.72           C  
ATOM    225  OD1 ASP A  27     -26.145 -19.686 -51.319  1.00  0.70           O  
ATOM    226  OD2 ASP A  27     -24.103 -20.258 -50.765  1.00  0.71           O  
ATOM    227  N   SER A  28     -25.956 -20.448 -55.939  1.00  0.87           N  
ATOM    228  CA  SER A  28     -25.662 -20.470 -57.368  1.00  0.88           C  
ATOM    229  C   SER A  28     -24.194 -20.791 -57.626  1.00  0.88           C  
ATOM    230  CB  SER A  28     -26.020 -19.128 -58.009  1.00  0.87           C  
ATOM    231  O   SER A  28     -23.305 -20.166 -57.043  1.00  0.87           O  
ATOM    232  OG  SER A  28     -27.398 -18.843 -57.843  1.00  0.88           O  
ATOM    233  N   GLY A  29     -23.938 -21.749 -58.537  1.00  0.87           N  
ATOM    234  CA  GLY A  29     -22.587 -22.168 -58.878  1.00  0.89           C  
ATOM    235  C   GLY A  29     -22.552 -23.333 -59.849  1.00  0.89           C  
ATOM    236  O   GLY A  29     -23.594 -23.893 -60.193  1.00  0.89           O  
ATOM    237  N   VAL A  30     -21.373 -23.670 -60.297  1.00  0.87           N  
ATOM    238  CA  VAL A  30     -21.081 -24.855 -61.098  1.00  0.88           C  
ATOM    239  C   VAL A  30     -21.125 -26.099 -60.215  1.00  0.86           C  
ATOM    240  CB  VAL A  30     -19.707 -24.744 -61.796  1.00  0.87           C  
ATOM    241  O   VAL A  30     -20.482 -26.144 -59.163  1.00  0.82           O  
ATOM    242  CG1 VAL A  30     -19.457 -25.957 -62.691  1.00  0.86           C  
ATOM    243  CG2 VAL A  30     -19.624 -23.452 -62.607  1.00  0.84           C  
ATOM    244  N   CYS A  31     -21.879 -27.152 -60.586  1.00  0.85           N  
ATOM    245  CA  CYS A  31     -22.025 -28.428 -59.895  1.00  0.84           C  
ATOM    246  C   CYS A  31     -20.846 -29.347 -60.193  1.00  0.79           C  
ATOM    247  CB  CYS A  31     -23.330 -29.111 -60.302  1.00  0.80           C  
ATOM    248  O   CYS A  31     -21.020 -30.418 -60.777  1.00  0.71           O  
ATOM    249  SG  CYS A  31     -24.810 -28.178 -59.853  1.00  0.84           S  
ATOM    250  N   ALA A  32     -19.681 -28.941 -59.909  1.00  0.80           N  
ATOM    251  CA  ALA A  32     -18.441 -29.676 -60.147  1.00  0.79           C  
ATOM    252  C   ALA A  32     -17.384 -29.321 -59.105  1.00  0.76           C  
ATOM    253  CB  ALA A  32     -17.915 -29.391 -61.552  1.00  0.75           C  
ATOM    254  O   ALA A  32     -17.617 -28.474 -58.239  1.00  0.69           O  
ATOM    255  N   GLN A  33     -16.275 -30.036 -59.059  1.00  0.67           N  
ATOM    256  CA  GLN A  33     -15.081 -29.664 -58.308  1.00  0.68           C  
ATOM    257  C   GLN A  33     -14.210 -28.695 -59.102  1.00  0.69           C  
ATOM    258  CB  GLN A  33     -14.274 -30.907 -57.931  1.00  0.63           C  
ATOM    259  O   GLN A  33     -14.296 -28.639 -60.331  1.00  0.67           O  
ATOM    260  CG  GLN A  33     -15.050 -31.913 -57.092  1.00  0.58           C  
ATOM    261  CD  GLN A  33     -14.169 -33.014 -56.532  1.00  0.59           C  
ATOM    262  NE2 GLN A  33     -14.746 -33.865 -55.691  1.00  0.52           N  
ATOM    263  OE1 GLN A  33     -12.979 -33.099 -56.852  1.00  0.64           O  
ATOM    264  N   ALA A  34     -13.413 -27.867 -58.319  1.00  0.49           N  
ATOM    265  CA  ALA A  34     -12.526 -26.889 -58.942  1.00  0.52           C  
ATOM    266  C   ALA A  34     -11.623 -27.550 -59.980  1.00  0.52           C  
ATOM    267  CB  ALA A  34     -11.684 -26.182 -57.882  1.00  0.47           C  
ATOM    268  O   ALA A  34     -11.224 -26.915 -60.959  1.00  0.53           O  
ATOM    269  N   SER A  35     -11.233 -28.791 -59.813  1.00  0.52           N  
ATOM    270  CA  SER A  35     -10.378 -29.549 -60.720  1.00  0.55           C  
ATOM    271  C   SER A  35     -11.123 -29.927 -61.996  1.00  0.55           C  
ATOM    272  CB  SER A  35      -9.853 -30.810 -60.034  1.00  0.48           C  
ATOM    273  O   SER A  35     -10.502 -30.208 -63.023  1.00  0.55           O  
ATOM    274  OG  SER A  35     -10.910 -31.527 -59.420  1.00  0.40           O  
ATOM    275  N   ASP A  36     -12.390 -29.894 -62.056  1.00  0.71           N  
ATOM    276  CA  ASP A  36     -13.173 -30.419 -63.170  1.00  0.76           C  
ATOM    277  C   ASP A  36     -13.269 -29.400 -64.303  1.00  0.80           C  
ATOM    278  CB  ASP A  36     -14.574 -30.817 -62.701  1.00  0.67           C  
ATOM    279  O   ASP A  36     -13.037 -28.207 -64.093  1.00  0.78           O  
ATOM    280  CG  ASP A  36     -14.559 -31.911 -61.648  1.00  0.62           C  
ATOM    281  OD1 ASP A  36     -13.580 -32.687 -61.589  1.00  0.59           O  
ATOM    282  OD2 ASP A  36     -15.535 -32.001 -60.873  1.00  0.68           O  
ATOM    283  N   LEU A  37     -13.523 -29.897 -65.478  1.00  0.84           N  
ATOM    284  CA  LEU A  37     -13.632 -29.116 -66.705  1.00  0.87           C  
ATOM    285  C   LEU A  37     -15.029 -28.521 -66.848  1.00  0.88           C  
ATOM    286  CB  LEU A  37     -13.306 -29.984 -67.924  1.00  0.82           C  
ATOM    287  O   LEU A  37     -15.285 -27.743 -67.770  1.00  0.87           O  
ATOM    288  CG  LEU A  37     -11.881 -30.532 -68.004  1.00  0.79           C  
ATOM    289  CD1 LEU A  37     -11.695 -31.341 -69.284  1.00  0.76           C  
ATOM    290  CD2 LEU A  37     -10.865 -29.397 -67.931  1.00  0.78           C  
ATOM    291  N   ASP A  38     -15.923 -28.800 -66.014  1.00  0.83           N  
ATOM    292  CA  ASP A  38     -17.314 -28.384 -66.165  1.00  0.89           C  
ATOM    293  C   ASP A  38     -17.425 -26.864 -66.259  1.00  0.90           C  
ATOM    294  CB  ASP A  38     -18.159 -28.902 -65.000  1.00  0.85           C  
ATOM    295  O   ASP A  38     -16.926 -26.145 -65.391  1.00  0.91           O  
ATOM    296  CG  ASP A  38     -18.427 -30.395 -65.079  1.00  0.80           C  
ATOM    297  OD1 ASP A  38     -17.695 -31.109 -65.798  1.00  0.80           O  
ATOM    298  OD2 ASP A  38     -19.381 -30.862 -64.420  1.00  0.84           O  
ATOM    299  N   LEU A  39     -18.049 -26.344 -67.372  1.00  0.86           N  
ATOM    300  CA  LEU A  39     -18.318 -24.959 -67.744  1.00  0.90           C  
ATOM    301  C   LEU A  39     -17.034 -24.136 -67.741  1.00  0.88           C  
ATOM    302  CB  LEU A  39     -19.339 -24.337 -66.788  1.00  0.88           C  
ATOM    303  O   LEU A  39     -17.072 -22.920 -67.542  1.00  0.85           O  
ATOM    304  CG  LEU A  39     -20.702 -25.027 -66.707  1.00  0.90           C  
ATOM    305  CD1 LEU A  39     -21.615 -24.286 -65.736  1.00  0.87           C  
ATOM    306  CD2 LEU A  39     -21.340 -25.113 -68.089  1.00  0.87           C  
ATOM    307  N   ARG A  40     -15.896 -24.792 -67.869  1.00  0.92           N  
ATOM    308  CA  ARG A  40     -14.618 -24.107 -68.036  1.00  0.93           C  
ATOM    309  C   ARG A  40     -14.575 -23.343 -69.355  1.00  0.93           C  
ATOM    310  CB  ARG A  40     -13.461 -25.105 -67.970  1.00  0.91           C  
ATOM    311  O   ARG A  40     -14.734 -23.933 -70.426  1.00  0.93           O  
ATOM    312  CG  ARG A  40     -12.086 -24.456 -67.986  1.00  0.86           C  
ATOM    313  CD  ARG A  40     -10.976 -25.479 -67.787  1.00  0.84           C  
ATOM    314  NE  ARG A  40      -9.656 -24.857 -67.829  1.00  0.83           N  
ATOM    315  NH1 ARG A  40      -8.496 -26.807 -67.394  1.00  0.81           N  
ATOM    316  NH2 ARG A  40      -7.363 -24.838 -67.701  1.00  0.77           N  
ATOM    317  CZ  ARG A  40      -8.508 -25.502 -67.641  1.00  0.79           C  
ATOM    318  N   VAL A  41     -14.236 -22.100 -69.242  1.00  0.95           N  
ATOM    319  CA  VAL A  41     -14.055 -21.237 -70.405  1.00  0.96           C  
ATOM    320  C   VAL A  41     -12.606 -21.307 -70.880  1.00  0.94           C  
ATOM    321  CB  VAL A  41     -14.445 -19.775 -70.093  1.00  0.95           C  
ATOM    322  O   VAL A  41     -11.677 -21.221 -70.073  1.00  0.93           O  
ATOM    323  CG1 VAL A  41     -14.413 -18.925 -71.362  1.00  0.94           C  
ATOM    324  CG2 VAL A  41     -15.826 -19.718 -69.442  1.00  0.94           C  
ATOM    325  N   GLY A  42     -12.374 -21.516 -72.241  1.00  0.96           N  
ATOM    326  CA  GLY A  42     -11.077 -21.503 -72.899  1.00  0.96           C  
ATOM    327  C   GLY A  42     -11.077 -20.725 -74.202  1.00  0.95           C  
ATOM    328  O   GLY A  42     -12.132 -20.509 -74.802  1.00  0.94           O  
ATOM    329  N   ALA A  43      -9.873 -20.308 -74.635  1.00  0.96           N  
ATOM    330  CA  ALA A  43      -9.732 -19.788 -75.993  1.00  0.97           C  
ATOM    331  C   ALA A  43      -9.985 -20.880 -77.028  1.00  0.96           C  
ATOM    332  CB  ALA A  43      -8.343 -19.184 -76.190  1.00  0.95           C  
ATOM    333  O   ALA A  43      -9.511 -22.009 -76.877  1.00  0.95           O  
ATOM    334  N   ALA A  44     -10.659 -20.524 -78.166  1.00  0.97           N  
ATOM    335  CA  ALA A  44     -10.959 -21.504 -79.206  1.00  0.96           C  
ATOM    336  C   ALA A  44      -9.746 -21.743 -80.101  1.00  0.93           C  
ATOM    337  CB  ALA A  44     -12.151 -21.044 -80.043  1.00  0.95           C  
ATOM    338  O   ALA A  44      -9.722 -22.695 -80.884  1.00  0.87           O  
ATOM    339  N   GLY A  45      -8.747 -20.941 -80.053  1.00  0.92           N  
ATOM    340  CA  GLY A  45      -7.517 -21.025 -80.825  1.00  0.91           C  
ATOM    341  C   GLY A  45      -7.600 -20.306 -82.158  1.00  0.89           C  
ATOM    342  O   GLY A  45      -6.574 -20.018 -82.778  1.00  0.86           O  
ATOM    343  N   THR A  46      -8.777 -20.020 -82.592  1.00  0.92           N  
ATOM    344  CA  THR A  46      -8.974 -19.314 -83.854  1.00  0.93           C  
ATOM    345  C   THR A  46     -10.020 -18.213 -83.700  1.00  0.92           C  
ATOM    346  CB  THR A  46      -9.401 -20.280 -84.974  1.00  0.90           C  
ATOM    347  O   THR A  46     -11.041 -18.408 -83.037  1.00  0.92           O  
ATOM    348  CG2 THR A  46      -8.324 -21.326 -85.239  1.00  0.88           C  
ATOM    349  OG1 THR A  46     -10.612 -20.943 -84.588  1.00  0.89           O  
ATOM    350  N   GLY A  47      -9.686 -17.055 -84.240  1.00  0.96           N  
ATOM    351  CA  GLY A  47     -10.603 -15.928 -84.297  1.00  0.96           C  
ATOM    352  C   GLY A  47     -10.947 -15.369 -82.929  1.00  0.97           C  
ATOM    353  O   GLY A  47     -10.236 -15.618 -81.954  1.00  0.96           O  
ATOM    354  N   MET A  48     -11.892 -14.478 -82.776  1.00  0.97           N  
ATOM    355  CA  MET A  48     -12.434 -13.809 -81.596  1.00  0.98           C  
ATOM    356  C   MET A  48     -13.483 -14.678 -80.912  1.00  0.98           C  
ATOM    357  CB  MET A  48     -13.040 -12.457 -81.976  1.00  0.97           C  
ATOM    358  O   MET A  48     -14.630 -14.259 -80.746  1.00  0.97           O  
ATOM    359  CG  MET A  48     -12.024 -11.453 -82.495  1.00  0.94           C  
ATOM    360  SD  MET A  48     -10.767 -11.009 -81.234  1.00  0.94           S  
ATOM    361  CE  MET A  48     -11.793 -10.051 -80.083  1.00  0.89           C  
ATOM    362  N   THR A  49     -13.207 -15.969 -80.619  1.00  0.98           N  
ATOM    363  CA  THR A  49     -14.147 -16.911 -80.023  1.00  0.98           C  
ATOM    364  C   THR A  49     -13.546 -17.563 -78.781  1.00  0.98           C  
ATOM    365  CB  THR A  49     -14.560 -18.001 -81.030  1.00  0.97           C  
ATOM    366  O   THR A  49     -12.335 -17.788 -78.716  1.00  0.98           O  
ATOM    367  CG2 THR A  49     -15.316 -17.402 -82.211  1.00  0.92           C  
ATOM    368  OG1 THR A  49     -13.386 -18.665 -81.515  1.00  0.93           O  
ATOM    369  N   VAL A  50     -14.377 -17.915 -77.823  1.00  0.98           N  
ATOM    370  CA  VAL A  50     -14.070 -18.735 -76.656  1.00  0.98           C  
ATOM    371  C   VAL A  50     -14.960 -19.976 -76.647  1.00  0.98           C  
ATOM    372  CB  VAL A  50     -14.248 -17.942 -75.342  1.00  0.98           C  
ATOM    373  O   VAL A  50     -16.070 -19.955 -77.184  1.00  0.97           O  
ATOM    374  CG1 VAL A  50     -13.249 -16.789 -75.268  1.00  0.95           C  
ATOM    375  CG2 VAL A  50     -15.679 -17.421 -75.224  1.00  0.95           C  
ATOM    376  N   THR A  51     -14.511 -21.099 -76.014  1.00  0.97           N  
ATOM    377  CA  THR A  51     -15.271 -22.326 -75.802  1.00  0.97           C  
ATOM    378  C   THR A  51     -15.642 -22.485 -74.330  1.00  0.97           C  
ATOM    379  CB  THR A  51     -14.480 -23.561 -76.271  1.00  0.97           C  
ATOM    380  O   THR A  51     -14.831 -22.202 -73.446  1.00  0.97           O  
ATOM    381  CG2 THR A  51     -14.292 -23.552 -77.784  1.00  0.90           C  
ATOM    382  OG1 THR A  51     -13.193 -23.565 -75.640  1.00  0.92           O  
ATOM    383  N   VAL A  52     -16.835 -22.911 -74.042  1.00  0.96           N  
ATOM    384  CA  VAL A  52     -17.307 -23.342 -72.731  1.00  0.97           C  
ATOM    385  C   VAL A  52     -17.538 -24.852 -72.735  1.00  0.96           C  
ATOM    386  CB  VAL A  52     -18.602 -22.605 -72.323  1.00  0.96           C  
ATOM    387  O   VAL A  52     -18.298 -25.367 -73.559  1.00  0.95           O  
ATOM    388  CG1 VAL A  52     -18.967 -22.918 -70.873  1.00  0.95           C  
ATOM    389  CG2 VAL A  52     -18.445 -21.099 -72.525  1.00  0.96           C  
ATOM    390  N   GLN A  53     -16.811 -25.558 -71.852  1.00  0.94           N  
ATOM    391  CA  GLN A  53     -16.899 -27.010 -71.742  1.00  0.94           C  
ATOM    392  C   GLN A  53     -18.269 -27.441 -71.227  1.00  0.94           C  
ATOM    393  CB  GLN A  53     -15.800 -27.547 -70.823  1.00  0.94           C  
ATOM    394  O   GLN A  53     -18.951 -26.673 -70.546  1.00  0.93           O  
ATOM    395  CG  GLN A  53     -14.389 -27.265 -71.321  1.00  0.93           C  
ATOM    396  CD  GLN A  53     -14.115 -27.873 -72.684  1.00  0.93           C  
ATOM    397  NE2 GLN A  53     -13.645 -27.051 -73.617  1.00  0.92           N  
ATOM    398  OE1 GLN A  53     -14.323 -29.072 -72.897  1.00  0.91           O  
ATOM    399  N   PRO A  54     -18.703 -28.697 -71.550  1.00  0.94           N  
ATOM    400  CA  PRO A  54     -19.909 -29.255 -70.933  1.00  0.95           C  
ATOM    401  C   PRO A  54     -19.878 -29.185 -69.408  1.00  0.94           C  
ATOM    402  CB  PRO A  54     -19.910 -30.709 -71.413  1.00  0.94           C  
ATOM    403  O   PRO A  54     -18.800 -29.203 -68.807  1.00  0.93           O  
ATOM    404  CG  PRO A  54     -19.077 -30.702 -72.654  1.00  0.92           C  
ATOM    405  CD  PRO A  54     -18.012 -29.654 -72.507  1.00  0.93           C  
ATOM    406  N   GLY A  55     -21.143 -29.161 -68.890  1.00  0.92           N  
ATOM    407  CA  GLY A  55     -21.204 -29.123 -67.438  1.00  0.92           C  
ATOM    408  C   GLY A  55     -22.566 -28.717 -66.908  1.00  0.92           C  
ATOM    409  O   GLY A  55     -23.497 -28.490 -67.683  1.00  0.90           O  
ATOM    410  N   ARG A  56     -22.711 -28.645 -65.539  1.00  0.92           N  
ATOM    411  CA  ARG A  56     -23.950 -28.353 -64.826  1.00  0.93           C  
ATOM    412  C   ARG A  56     -23.755 -27.210 -63.835  1.00  0.93           C  
ATOM    413  CB  ARG A  56     -24.457 -29.598 -64.096  1.00  0.91           C  
ATOM    414  O   ARG A  56     -22.687 -27.077 -63.235  1.00  0.92           O  
ATOM    415  CG  ARG A  56     -24.840 -30.742 -65.021  1.00  0.87           C  
ATOM    416  CD  ARG A  56     -25.298 -31.968 -64.244  1.00  0.85           C  
ATOM    417  NE  ARG A  56     -24.181 -32.629 -63.574  1.00  0.85           N  
ATOM    418  NH1 ARG A  56     -25.484 -34.224 -62.527  1.00  0.79           N  
ATOM    419  NH2 ARG A  56     -23.213 -34.208 -62.217  1.00  0.76           N  
ATOM    420  CZ  ARG A  56     -24.295 -33.686 -62.774  1.00  0.81           C  
ATOM    421  N   ALA A  57     -24.711 -26.407 -63.697  1.00  0.92           N  
ATOM    422  CA  ALA A  57     -24.737 -25.318 -62.723  1.00  0.92           C  
ATOM    423  C   ALA A  57     -26.131 -25.150 -62.126  1.00  0.91           C  
ATOM    424  CB  ALA A  57     -24.277 -24.014 -63.370  1.00  0.92           C  
ATOM    425  O   ALA A  57     -27.129 -25.525 -62.746  1.00  0.89           O  
ATOM    426  N   ILE A  58     -26.139 -24.632 -60.938  1.00  0.91           N  
ATOM    427  CA  ILE A  58     -27.344 -24.065 -60.342  1.00  0.91           C  
ATOM    428  C   ILE A  58     -27.278 -22.540 -60.396  1.00  0.92           C  
ATOM    429  CB  ILE A  58     -27.532 -24.542 -58.885  1.00  0.90           C  
ATOM    430  O   ILE A  58     -26.266 -21.943 -60.022  1.00  0.91           O  
ATOM    431  CG1 ILE A  58     -27.608 -26.072 -58.830  1.00  0.85           C  
ATOM    432  CG2 ILE A  58     -28.782 -23.909 -58.266  1.00  0.85           C  
ATOM    433  CD1 ILE A  58     -28.851 -26.655 -59.488  1.00  0.80           C  
ATOM    434  N   VAL A  59     -28.277 -21.920 -60.910  1.00  0.91           N  
ATOM    435  CA  VAL A  59     -28.435 -20.472 -60.999  1.00  0.91           C  
ATOM    436  C   VAL A  59     -29.777 -20.061 -60.397  1.00  0.90           C  
ATOM    437  CB  VAL A  59     -28.331 -19.978 -62.459  1.00  0.91           C  
ATOM    438  O   VAL A  59     -30.833 -20.338 -60.971  1.00  0.87           O  
ATOM    439  CG1 VAL A  59     -28.206 -18.456 -62.507  1.00  0.90           C  
ATOM    440  CG2 VAL A  59     -27.146 -20.637 -63.162  1.00  0.89           C  
ATOM    441  N   ARG A  60     -29.726 -19.493 -59.157  1.00  0.90           N  
ATOM    442  CA  ARG A  60     -30.868 -19.007 -58.389  1.00  0.89           C  
ATOM    443  C   ARG A  60     -31.932 -20.090 -58.246  1.00  0.89           C  
ATOM    444  CB  ARG A  60     -31.470 -17.764 -59.048  1.00  0.87           C  
ATOM    445  O   ARG A  60     -33.121 -19.829 -58.447  1.00  0.86           O  
ATOM    446  CG  ARG A  60     -30.622 -16.512 -58.890  1.00  0.79           C  
ATOM    447  CD  ARG A  60     -30.520 -16.080 -57.434  1.00  0.74           C  
ATOM    448  NE  ARG A  60     -30.082 -14.692 -57.313  1.00  0.68           N  
ATOM    449  NH1 ARG A  60     -30.091 -14.674 -55.003  1.00  0.52           N  
ATOM    450  NH2 ARG A  60     -29.489 -12.792 -56.166  1.00  0.47           N  
ATOM    451  CZ  ARG A  60     -29.889 -14.056 -56.161  1.00  0.69           C  
ATOM    452  N   GLY A  61     -31.523 -21.297 -57.959  1.00  0.89           N  
ATOM    453  CA  GLY A  61     -32.402 -22.429 -57.713  1.00  0.89           C  
ATOM    454  C   GLY A  61     -32.841 -23.131 -58.985  1.00  0.90           C  
ATOM    455  O   GLY A  61     -33.523 -24.156 -58.930  1.00  0.88           O  
ATOM    456  N   HIS A  62     -32.443 -22.637 -60.169  1.00  0.90           N  
ATOM    457  CA  HIS A  62     -32.687 -23.280 -61.455  1.00  0.91           C  
ATOM    458  C   HIS A  62     -31.454 -24.039 -61.934  1.00  0.92           C  
ATOM    459  CB  HIS A  62     -33.106 -22.245 -62.501  1.00  0.90           C  
ATOM    460  O   HIS A  62     -30.326 -23.577 -61.750  1.00  0.92           O  
ATOM    461  CG  HIS A  62     -34.386 -21.544 -62.172  1.00  0.88           C  
ATOM    462  CD2 HIS A  62     -35.642 -21.717 -62.649  1.00  0.85           C  
ATOM    463  ND1 HIS A  62     -34.461 -20.524 -61.249  1.00  0.85           N  
ATOM    464  CE1 HIS A  62     -35.711 -20.100 -61.170  1.00  0.85           C  
ATOM    465  NE2 HIS A  62     -36.447 -20.807 -62.010  1.00  0.86           N  
ATOM    466  N   ALA A  63     -31.712 -25.183 -62.513  1.00  0.92           N  
ATOM    467  CA  ALA A  63     -30.640 -26.050 -62.993  1.00  0.93           C  
ATOM    468  C   ALA A  63     -30.307 -25.755 -64.453  1.00  0.93           C  
ATOM    469  CB  ALA A  63     -31.027 -27.518 -62.825  1.00  0.91           C  
ATOM    470  O   ALA A  63     -31.199 -25.713 -65.303  1.00  0.93           O  
ATOM    471  N   TYR A  64     -29.024 -25.585 -64.754  1.00  0.93           N  
ATOM    472  CA  TYR A  64     -28.456 -25.560 -66.098  1.00  0.94           C  
ATOM    473  C   TYR A  64     -27.653 -26.825 -66.374  1.00  0.94           C  
ATOM    474  CB  TYR A  64     -27.566 -24.326 -66.282  1.00  0.94           C  
ATOM    475  O   TYR A  64     -26.877 -27.273 -65.527  1.00  0.93           O  
ATOM    476  CG  TYR A  64     -26.867 -24.276 -67.619  1.00  0.94           C  
ATOM    477  CD1 TYR A  64     -27.517 -23.783 -68.748  1.00  0.93           C  
ATOM    478  CD2 TYR A  64     -25.558 -24.723 -67.756  1.00  0.93           C  
ATOM    479  CE1 TYR A  64     -26.877 -23.736 -69.983  1.00  0.93           C  
ATOM    480  CE2 TYR A  64     -24.908 -24.682 -68.985  1.00  0.93           C  
ATOM    481  OH  TYR A  64     -24.938 -24.144 -71.311  1.00  0.90           O  
ATOM    482  CZ  TYR A  64     -25.575 -24.187 -70.091  1.00  0.93           C  
ATOM    483  N   SER A  65     -27.808 -27.397 -67.631  1.00  0.95           N  
ATOM    484  CA  SER A  65     -27.045 -28.558 -68.078  1.00  0.95           C  
ATOM    485  C   SER A  65     -26.704 -28.457 -69.561  1.00  0.95           C  
ATOM    486  CB  SER A  65     -27.823 -29.847 -67.812  1.00  0.94           C  
ATOM    487  O   SER A  65     -27.593 -28.285 -70.398  1.00  0.93           O  
ATOM    488  OG  SER A  65     -27.039 -30.983 -68.131  1.00  0.88           O  
ATOM    489  N   SER A  66     -25.430 -28.521 -69.887  1.00  0.95           N  
ATOM    490  CA  SER A  66     -24.890 -28.628 -71.238  1.00  0.95           C  
ATOM    491  C   SER A  66     -24.080 -29.909 -71.410  1.00  0.94           C  
ATOM    492  CB  SER A  66     -24.016 -27.416 -71.563  1.00  0.94           C  
ATOM    493  O   SER A  66     -23.250 -30.243 -70.562  1.00  0.93           O  
ATOM    494  OG  SER A  66     -23.483 -27.517 -72.873  1.00  0.88           O  
ATOM    495  N   THR A  67     -24.346 -30.616 -72.608  1.00  0.94           N  
ATOM    496  CA  THR A  67     -23.687 -31.878 -72.922  1.00  0.95           C  
ATOM    497  C   THR A  67     -22.708 -31.704 -74.079  1.00  0.94           C  
ATOM    498  CB  THR A  67     -24.713 -32.971 -73.275  1.00  0.93           C  
ATOM    499  O   THR A  67     -22.057 -32.663 -74.499  1.00  0.92           O  
ATOM    500  CG2 THR A  67     -25.567 -33.335 -72.065  1.00  0.90           C  
ATOM    501  OG1 THR A  67     -25.568 -32.496 -74.323  1.00  0.92           O  
ATOM    502  N   ALA A  68     -22.564 -30.522 -74.600  1.00  0.95           N  
ATOM    503  CA  ALA A  68     -21.704 -30.200 -75.736  1.00  0.96           C  
ATOM    504  C   ALA A  68     -20.833 -28.984 -75.437  1.00  0.96           C  
ATOM    505  CB  ALA A  68     -22.545 -29.954 -76.987  1.00  0.95           C  
ATOM    506  O   ALA A  68     -21.141 -28.197 -74.539  1.00  0.96           O  
ATOM    507  N   VAL A  69     -19.637 -28.849 -76.084  1.00  0.95           N  
ATOM    508  CA  VAL A  69     -18.826 -27.636 -76.080  1.00  0.96           C  
ATOM    509  C   VAL A  69     -19.557 -26.523 -76.828  1.00  0.96           C  
ATOM    510  CB  VAL A  69     -17.437 -27.879 -76.711  1.00  0.95           C  
ATOM    511  O   VAL A  69     -19.883 -26.670 -78.008  1.00  0.95           O  
ATOM    512  CG1 VAL A  69     -16.590 -26.609 -76.660  1.00  0.91           C  
ATOM    513  CG2 VAL A  69     -16.724 -29.030 -76.003  1.00  0.91           C  
ATOM    514  N   GLU A  70     -19.844 -25.440 -76.120  1.00  0.98           N  
ATOM    515  CA  GLU A  70     -20.467 -24.259 -76.710  1.00  0.98           C  
ATOM    516  C   GLU A  70     -19.418 -23.235 -77.133  1.00  0.98           C  
ATOM    517  CB  GLU A  70     -21.455 -23.624 -75.727  1.00  0.97           C  
ATOM    518  O   GLU A  70     -18.435 -23.015 -76.422  1.00  0.98           O  
ATOM    519  CG  GLU A  70     -22.665 -24.495 -75.423  1.00  0.90           C  
ATOM    520  CD  GLU A  70     -23.603 -24.654 -76.608  1.00  0.83           C  
ATOM    521  OE1 GLU A  70     -23.485 -23.879 -77.584  1.00  0.86           O  
ATOM    522  OE2 GLU A  70     -24.465 -25.560 -76.561  1.00  0.84           O  
ATOM    523  N   THR A  71     -19.496 -22.602 -78.342  1.00  0.98           N  
ATOM    524  CA  THR A  71     -18.610 -21.554 -78.837  1.00  0.98           C  
ATOM    525  C   THR A  71     -19.313 -20.200 -78.819  1.00  0.98           C  
ATOM    526  CB  THR A  71     -18.121 -21.863 -80.264  1.00  0.97           C  
ATOM    527  O   THR A  71     -20.361 -20.030 -79.447  1.00  0.98           O  
ATOM    528  CG2 THR A  71     -17.192 -20.767 -80.776  1.00  0.94           C  
ATOM    529  OG1 THR A  71     -17.415 -23.110 -80.261  1.00  0.95           O  
ATOM    530  N   LEU A  72     -18.715 -19.250 -78.100  1.00  0.98           N  
ATOM    531  CA  LEU A  72     -19.214 -17.881 -78.021  1.00  0.98           C  
ATOM    532  C   LEU A  72     -18.291 -16.923 -78.767  1.00  0.98           C  
ATOM    533  CB  LEU A  72     -19.350 -17.443 -76.561  1.00  0.98           C  
ATOM    534  O   LEU A  72     -17.070 -16.977 -78.603  1.00  0.98           O  
ATOM    535  CG  LEU A  72     -20.270 -18.292 -75.682  1.00  0.98           C  
ATOM    536  CD1 LEU A  72     -20.240 -17.790 -74.242  1.00  0.97           C  
ATOM    537  CD2 LEU A  72     -21.694 -18.280 -76.228  1.00  0.97           C  
ATOM    538  N   THR A  73     -18.852 -16.080 -79.602  1.00  0.98           N  
ATOM    539  CA  THR A  73     -18.114 -15.033 -80.301  1.00  0.98           C  
ATOM    540  C   THR A  73     -17.907 -13.822 -79.396  1.00  0.98           C  
ATOM    541  CB  THR A  73     -18.843 -14.599 -81.586  1.00  0.98           C  
ATOM    542  O   THR A  73     -18.864 -13.296 -78.825  1.00  0.98           O  
ATOM    543  CG2 THR A  73     -18.041 -13.547 -82.344  1.00  0.95           C  
ATOM    544  OG1 THR A  73     -19.032 -15.741 -82.430  1.00  0.95           O  
ATOM    545  N   ILE A  74     -16.588 -13.351 -79.251  1.00  0.98           N  
ATOM    546  CA  ILE A  74     -16.171 -12.120 -78.589  1.00  0.98           C  
ATOM    547  C   ILE A  74     -16.034 -11.001 -79.618  1.00  0.98           C  
ATOM    548  CB  ILE A  74     -14.841 -12.311 -77.826  1.00  0.98           C  
ATOM    549  O   ILE A  74     -15.341 -11.157 -80.626  1.00  0.96           O  
ATOM    550  CG1 ILE A  74     -14.953 -13.482 -76.842  1.00  0.94           C  
ATOM    551  CG2 ILE A  74     -14.445 -11.022 -77.100  1.00  0.94           C  
ATOM    552  CD1 ILE A  74     -15.962 -13.257 -75.725  1.00  0.90           C  
ATOM    553  N   ALA A  75     -16.794  -9.956 -79.494  1.00  0.97           N  
ATOM    554  CA  ALA A  75     -16.642  -8.822 -80.402  1.00  0.97           C  
ATOM    555  C   ALA A  75     -15.237  -8.234 -80.315  1.00  0.97           C  
ATOM    556  CB  ALA A  75     -17.685  -7.750 -80.094  1.00  0.96           C  
ATOM    557  O   ALA A  75     -14.702  -8.049 -79.220  1.00  0.97           O  
ATOM    558  N   ALA A  76     -14.603  -7.917 -81.356  1.00  0.97           N  
ATOM    559  CA  ALA A  76     -13.302  -7.253 -81.375  1.00  0.97           C  
ATOM    560  C   ALA A  76     -13.374  -5.886 -80.700  1.00  0.96           C  
ATOM    561  CB  ALA A  76     -12.800  -7.108 -82.810  1.00  0.95           C  
ATOM    562  O   ALA A  76     -14.423  -5.238 -80.706  1.00  0.95           O  
ATOM    563  N   SER A  77     -12.206  -5.502 -80.020  1.00  0.97           N  
ATOM    564  CA  SER A  77     -12.050  -4.145 -79.508  1.00  0.96           C  
ATOM    565  C   SER A  77     -11.371  -3.242 -80.532  1.00  0.94           C  
ATOM    566  CB  SER A  77     -11.244  -4.152 -78.208  1.00  0.95           C  
ATOM    567  O   SER A  77     -10.479  -3.681 -81.261  1.00  0.90           O  
ATOM    568  OG  SER A  77     -11.360  -2.909 -77.537  1.00  0.87           O  
ATOM    569  N   GLU A  78     -11.817  -2.098 -80.642  1.00  0.93           N  
ATOM    570  CA  GLU A  78     -11.269  -1.187 -81.642  1.00  0.91           C  
ATOM    571  C   GLU A  78      -9.928  -0.615 -81.193  1.00  0.89           C  
ATOM    572  CB  GLU A  78     -12.254  -0.051 -81.931  1.00  0.88           C  
ATOM    573  O   GLU A  78      -8.878  -1.211 -81.445  1.00  0.80           O  
ATOM    574  CG  GLU A  78     -13.543  -0.510 -82.598  1.00  0.86           C  
ATOM    575  CD  GLU A  78     -14.526   0.623 -82.847  1.00  0.80           C  
ATOM    576  OE1 GLU A  78     -14.220   1.782 -82.487  1.00  0.78           O  
ATOM    577  OE2 GLU A  78     -15.611   0.349 -83.406  1.00  0.79           O  
ATOM    578  N   SER A  79      -9.847   0.446 -80.592  1.00  0.93           N  
ATOM    579  CA  SER A  79      -8.570   1.115 -80.367  1.00  0.92           C  
ATOM    580  C   SER A  79      -8.105   0.948 -78.924  1.00  0.93           C  
ATOM    581  CB  SER A  79      -8.675   2.601 -80.708  1.00  0.90           C  
ATOM    582  O   SER A  79      -6.945   1.215 -78.604  1.00  0.91           O  
ATOM    583  OG  SER A  79      -9.691   3.223 -79.940  1.00  0.83           O  
ATOM    584  N   GLN A  80      -8.952   0.561 -77.988  1.00  0.97           N  
ATOM    585  CA  GLN A  80      -8.634   0.364 -76.578  1.00  0.97           C  
ATOM    586  C   GLN A  80      -9.032  -1.034 -76.114  1.00  0.97           C  
ATOM    587  CB  GLN A  80      -9.331   1.420 -75.718  1.00  0.96           C  
ATOM    588  O   GLN A  80     -10.056  -1.569 -76.545  1.00  0.97           O  
ATOM    589  CG  GLN A  80      -8.838   2.839 -75.967  1.00  0.91           C  
ATOM    590  CD  GLN A  80      -9.477   3.854 -75.038  1.00  0.87           C  
ATOM    591  NE2 GLN A  80      -8.853   5.021 -74.915  1.00  0.88           N  
ATOM    592  OE1 GLN A  80     -10.523   3.593 -74.436  1.00  0.89           O  
ATOM    593  N   ALA A  81      -8.142  -1.700 -75.311  1.00  0.97           N  
ATOM    594  CA  ALA A  81      -8.479  -2.978 -74.691  1.00  0.98           C  
ATOM    595  C   ALA A  81      -9.748  -2.862 -73.851  1.00  0.98           C  
ATOM    596  CB  ALA A  81      -7.320  -3.475 -73.831  1.00  0.97           C  
ATOM    597  O   ALA A  81     -10.053  -1.792 -73.320  1.00  0.98           O  
ATOM    598  N   ARG A  82     -10.540  -3.886 -73.745  1.00  0.98           N  
ATOM    599  CA  ARG A  82     -11.666  -4.029 -72.828  1.00  0.98           C  
ATOM    600  C   ARG A  82     -11.675  -5.410 -72.183  1.00  0.98           C  
ATOM    601  CB  ARG A  82     -12.988  -3.783 -73.558  1.00  0.97           C  
ATOM    602  O   ARG A  82     -11.045  -6.342 -72.689  1.00  0.97           O  
ATOM    603  CG  ARG A  82     -13.396  -4.911 -74.492  1.00  0.96           C  
ATOM    604  CD  ARG A  82     -14.710  -4.611 -75.200  1.00  0.94           C  
ATOM    605  NE  ARG A  82     -15.164  -5.746 -75.997  1.00  0.93           N  
ATOM    606  NH1 ARG A  82     -14.147  -5.047 -77.950  1.00  0.89           N  
ATOM    607  NH2 ARG A  82     -15.352  -6.997 -77.914  1.00  0.88           N  
ATOM    608  CZ  ARG A  82     -14.887  -5.928 -77.285  1.00  0.91           C  
ATOM    609  N   THR A  83     -12.416  -5.587 -71.141  1.00  0.97           N  
ATOM    610  CA  THR A  83     -12.691  -6.891 -70.548  1.00  0.97           C  
ATOM    611  C   THR A  83     -14.172  -7.239 -70.671  1.00  0.97           C  
ATOM    612  CB  THR A  83     -12.273  -6.930 -69.066  1.00  0.96           C  
ATOM    613  O   THR A  83     -15.032  -6.489 -70.206  1.00  0.97           O  
ATOM    614  CG2 THR A  83     -12.412  -8.337 -68.493  1.00  0.94           C  
ATOM    615  OG1 THR A  83     -10.908  -6.510 -68.950  1.00  0.94           O  
ATOM    616  N   ASP A  84     -14.481  -8.335 -71.329  1.00  0.98           N  
ATOM    617  CA  ASP A  84     -15.808  -8.939 -71.400  1.00  0.98           C  
ATOM    618  C   ASP A  84     -15.975 -10.024 -70.338  1.00  0.98           C  
ATOM    619  CB  ASP A  84     -16.058  -9.523 -72.792  1.00  0.98           C  
ATOM    620  O   ASP A  84     -14.990 -10.516 -69.786  1.00  0.97           O  
ATOM    621  CG  ASP A  84     -16.159  -8.460 -73.872  1.00  0.97           C  
ATOM    622  OD1 ASP A  84     -16.208  -7.256 -73.540  1.00  0.96           O  
ATOM    623  OD2 ASP A  84     -16.192  -8.830 -75.066  1.00  0.96           O  
ATOM    624  N   ARG A  85     -17.197 -10.414 -70.014  1.00  0.97           N  
ATOM    625  CA  ARG A  85     -17.479 -11.518 -69.102  1.00  0.97           C  
ATOM    626  C   ARG A  85     -18.278 -12.613 -69.799  1.00  0.97           C  
ATOM    627  CB  ARG A  85     -18.237 -11.018 -67.871  1.00  0.96           C  
ATOM    628  O   ARG A  85     -19.295 -12.336 -70.439  1.00  0.97           O  
ATOM    629  CG  ARG A  85     -17.411 -10.126 -66.958  1.00  0.92           C  
ATOM    630  CD  ARG A  85     -18.170  -9.758 -65.691  1.00  0.90           C  
ATOM    631  NE  ARG A  85     -17.305  -9.098 -64.717  1.00  0.88           N  
ATOM    632  NH1 ARG A  85     -18.973  -8.762 -63.154  1.00  0.83           N  
ATOM    633  NH2 ARG A  85     -16.835  -8.055 -62.725  1.00  0.81           N  
ATOM    634  CZ  ARG A  85     -17.707  -8.640 -63.534  1.00  0.84           C  
ATOM    635  N   VAL A  86     -17.901 -13.798 -69.643  1.00  0.97           N  
ATOM    636  CA  VAL A  86     -18.700 -14.971 -69.985  1.00  0.97           C  
ATOM    637  C   VAL A  86     -19.515 -15.413 -68.773  1.00  0.97           C  
ATOM    638  CB  VAL A  86     -17.814 -16.134 -70.485  1.00  0.96           C  
ATOM    639  O   VAL A  86     -18.959 -15.668 -67.702  1.00  0.96           O  
ATOM    640  CG1 VAL A  86     -18.671 -17.337 -70.874  1.00  0.95           C  
ATOM    641  CG2 VAL A  86     -16.955 -15.681 -71.664  1.00  0.95           C  
ATOM    642  N   VAL A  87     -20.814 -15.540 -68.988  1.00  0.96           N  
ATOM    643  CA  VAL A  87     -21.710 -15.790 -67.864  1.00  0.96           C  
ATOM    644  C   VAL A  87     -22.730 -16.861 -68.245  1.00  0.96           C  
ATOM    645  CB  VAL A  87     -22.434 -14.500 -67.417  1.00  0.96           C  
ATOM    646  O   VAL A  87     -23.062 -17.021 -69.422  1.00  0.95           O  
ATOM    647  CG1 VAL A  87     -21.425 -13.432 -67.000  1.00  0.93           C  
ATOM    648  CG2 VAL A  87     -23.336 -13.980 -68.535  1.00  0.93           C  
ATOM    649  N   LEU A  88     -23.259 -17.571 -67.305  1.00  0.96           N  
ATOM    650  CA  LEU A  88     -24.590 -18.161 -67.395  1.00  0.96           C  
ATOM    651  C   LEU A  88     -25.659 -17.158 -66.975  1.00  0.95           C  
ATOM    652  CB  LEU A  88     -24.680 -19.416 -66.523  1.00  0.94           C  
ATOM    653  O   LEU A  88     -25.705 -16.743 -65.815  1.00  0.94           O  
ATOM    654  CG  LEU A  88     -23.930 -20.649 -67.030  1.00  0.89           C  
ATOM    655  CD1 LEU A  88     -23.925 -21.741 -65.966  1.00  0.83           C  
ATOM    656  CD2 LEU A  88     -24.552 -21.159 -68.325  1.00  0.82           C  
ATOM    657  N   ARG A  89     -26.493 -16.796 -67.899  1.00  0.95           N  
ATOM    658  CA  ARG A  89     -27.576 -15.844 -67.672  1.00  0.95           C  
ATOM    659  C   ARG A  89     -28.912 -16.562 -67.515  1.00  0.94           C  
ATOM    660  CB  ARG A  89     -27.655 -14.836 -68.820  1.00  0.95           C  
ATOM    661  O   ARG A  89     -29.420 -17.156 -68.469  1.00  0.93           O  
ATOM    662  CG  ARG A  89     -28.776 -13.820 -68.671  1.00  0.94           C  
ATOM    663  CD  ARG A  89     -28.762 -12.796 -69.798  1.00  0.93           C  
ATOM    664  NE  ARG A  89     -27.628 -11.884 -69.684  1.00  0.92           N  
ATOM    665  NH1 ARG A  89     -27.914 -10.936 -71.771  1.00  0.88           N  
ATOM    666  NH2 ARG A  89     -26.202 -10.238 -70.415  1.00  0.88           N  
ATOM    667  CZ  ARG A  89     -27.251 -11.021 -70.623  1.00  0.90           C  
ATOM    668  N   LEU A  90     -29.403 -16.552 -66.361  1.00  0.94           N  
ATOM    669  CA  LEU A  90     -30.798 -16.875 -66.079  1.00  0.94           C  
ATOM    670  C   LEU A  90     -31.708 -15.703 -66.430  1.00  0.93           C  
ATOM    671  CB  LEU A  90     -30.974 -17.250 -64.606  1.00  0.93           C  
ATOM    672  O   LEU A  90     -31.548 -14.605 -65.893  1.00  0.92           O  
ATOM    673  CG  LEU A  90     -32.414 -17.409 -64.114  1.00  0.91           C  
ATOM    674  CD1 LEU A  90     -33.068 -18.620 -64.772  1.00  0.87           C  
ATOM    675  CD2 LEU A  90     -32.449 -17.535 -62.595  1.00  0.87           C  
ATOM    676  N   ASP A  91     -32.657 -15.919 -67.303  1.00  0.92           N  
ATOM    677  CA  ASP A  91     -33.799 -15.058 -67.595  1.00  0.92           C  
ATOM    678  C   ASP A  91     -35.113 -15.747 -67.232  1.00  0.91           C  
ATOM    679  CB  ASP A  91     -33.805 -14.656 -69.071  1.00  0.92           C  
ATOM    680  O   ASP A  91     -35.594 -16.606 -67.973  1.00  0.90           O  
ATOM    681  CG  ASP A  91     -34.858 -13.611 -69.396  1.00  0.91           C  
ATOM    682  OD1 ASP A  91     -35.863 -13.507 -68.661  1.00  0.91           O  
ATOM    683  OD2 ASP A  91     -34.681 -12.886 -70.400  1.00  0.90           O  
ATOM    684  N   PRO A  92     -35.704 -15.379 -66.139  1.00  0.89           N  
ATOM    685  CA  PRO A  92     -36.952 -16.003 -65.694  1.00  0.89           C  
ATOM    686  C   PRO A  92     -38.149 -15.608 -66.555  1.00  0.89           C  
ATOM    687  CB  PRO A  92     -37.115 -15.485 -64.263  1.00  0.88           C  
ATOM    688  O   PRO A  92     -39.160 -16.315 -66.576  1.00  0.87           O  
ATOM    689  CG  PRO A  92     -35.734 -15.106 -63.835  1.00  0.85           C  
ATOM    690  CD  PRO A  92     -34.968 -14.648 -65.043  1.00  0.85           C  
ATOM    691  N   THR A  93     -38.045 -14.461 -67.277  1.00  0.87           N  
ATOM    692  CA  THR A  93     -39.111 -14.031 -68.175  1.00  0.88           C  
ATOM    693  C   THR A  93     -39.109 -14.863 -69.455  1.00  0.88           C  
ATOM    694  CB  THR A  93     -38.975 -12.539 -68.530  1.00  0.86           C  
ATOM    695  O   THR A  93     -40.170 -15.222 -69.970  1.00  0.88           O  
ATOM    696  CG2 THR A  93     -40.184 -12.049 -69.321  1.00  0.82           C  
ATOM    697  OG1 THR A  93     -38.866 -11.775 -67.323  1.00  0.84           O  
ATOM    698  N   ALA A  94     -37.874 -15.243 -69.885  1.00  0.90           N  
ATOM    699  CA  ALA A  94     -37.692 -16.073 -71.073  1.00  0.91           C  
ATOM    700  C   ALA A  94     -37.697 -17.556 -70.712  1.00  0.91           C  
ATOM    701  CB  ALA A  94     -36.392 -15.706 -71.784  1.00  0.90           C  
ATOM    702  O   ALA A  94     -37.582 -18.415 -71.589  1.00  0.90           O  
ATOM    703  N   ASN A  95     -37.685 -17.960 -69.378  1.00  0.90           N  
ATOM    704  CA  ASN A  95     -37.593 -19.303 -68.816  1.00  0.91           C  
ATOM    705  C   ASN A  95     -36.345 -20.032 -69.306  1.00  0.91           C  
ATOM    706  CB  ASN A  95     -38.847 -20.113 -69.153  1.00  0.88           C  
ATOM    707  O   ASN A  95     -36.424 -21.179 -69.749  1.00  0.89           O  
ATOM    708  CG  ASN A  95     -40.087 -19.586 -68.459  1.00  0.81           C  
ATOM    709  ND2 ASN A  95     -41.253 -19.880 -69.023  1.00  0.77           N  
ATOM    710  OD1 ASN A  95     -39.998 -18.919 -67.425  1.00  0.76           O  
ATOM    711  N   SER A  96     -35.273 -19.312 -69.330  1.00  0.93           N  
ATOM    712  CA  SER A  96     -34.089 -19.898 -69.949  1.00  0.94           C  
ATOM    713  C   SER A  96     -32.828 -19.559 -69.162  1.00  0.94           C  
ATOM    714  CB  SER A  96     -33.945 -19.416 -71.393  1.00  0.93           C  
ATOM    715  O   SER A  96     -32.752 -18.507 -68.524  1.00  0.94           O  
ATOM    716  OG  SER A  96     -33.684 -18.023 -71.435  1.00  0.92           O  
ATOM    717  N   ILE A  97     -31.879 -20.348 -69.136  1.00  0.95           N  
ATOM    718  CA  ILE A  97     -30.484 -20.096 -68.788  1.00  0.95           C  
ATOM    719  C   ILE A  97     -29.603 -20.286 -70.020  1.00  0.95           C  
ATOM    720  CB  ILE A  97     -30.012 -21.019 -67.643  1.00  0.95           C  
ATOM    721  O   ILE A  97     -29.553 -21.377 -70.593  1.00  0.94           O  
ATOM    722  CG1 ILE A  97     -30.951 -20.898 -66.437  1.00  0.91           C  
ATOM    723  CG2 ILE A  97     -28.569 -20.693 -67.247  1.00  0.90           C  
ATOM    724  CD1 ILE A  97     -30.650 -21.884 -65.317  1.00  0.87           C  
ATOM    725  N   VAL A  98     -28.926 -19.257 -70.398  1.00  0.97           N  
ATOM    726  CA  VAL A  98     -28.108 -19.310 -71.605  1.00  0.97           C  
ATOM    727  C   VAL A  98     -26.682 -18.871 -71.284  1.00  0.98           C  
ATOM    728  CB  VAL A  98     -28.697 -18.427 -72.728  1.00  0.97           C  
ATOM    729  O   VAL A  98     -26.466 -18.037 -70.401  1.00  0.97           O  
ATOM    730  CG1 VAL A  98     -30.065 -18.949 -73.164  1.00  0.94           C  
ATOM    731  CG2 VAL A  98     -28.799 -16.974 -72.266  1.00  0.94           C  
ATOM    732  N   LEU A  99     -25.679 -19.361 -72.018  1.00  0.98           N  
ATOM    733  CA  LEU A  99     -24.337 -18.793 -72.078  1.00  0.98           C  
ATOM    734  C   LEU A  99     -24.342 -17.465 -72.829  1.00  0.98           C  
ATOM    735  CB  LEU A  99     -23.371 -19.770 -72.753  1.00  0.98           C  
ATOM    736  O   LEU A  99     -24.867 -17.378 -73.942  1.00  0.97           O  
ATOM    737  CG  LEU A  99     -22.956 -20.990 -71.930  1.00  0.96           C  
ATOM    738  CD1 LEU A  99     -22.306 -22.039 -72.827  1.00  0.93           C  
ATOM    739  CD2 LEU A  99     -22.010 -20.581 -70.806  1.00  0.92           C  
ATOM    740  N   ALA A 100     -23.853 -16.476 -72.197  1.00  0.98           N  
ATOM    741  CA  ALA A 100     -23.846 -15.136 -72.780  1.00  0.98           C  
ATOM    742  C   ALA A 100     -22.507 -14.444 -72.546  1.00  0.98           C  
ATOM    743  CB  ALA A 100     -24.984 -14.298 -72.201  1.00  0.97           C  
ATOM    744  O   ALA A 100     -21.801 -14.753 -71.583  1.00  0.98           O  
ATOM    745  N   VAL A 101     -22.146 -13.455 -73.401  1.00  0.98           N  
ATOM    746  CA  VAL A 101     -21.025 -12.538 -73.223  1.00  0.98           C  
ATOM    747  C   VAL A 101     -21.544 -11.160 -72.817  1.00  0.98           C  
ATOM    748  CB  VAL A 101     -20.172 -12.429 -74.507  1.00  0.98           C  
ATOM    749  O   VAL A 101     -22.281 -10.521 -73.571  1.00  0.97           O  
ATOM    750  CG1 VAL A 101     -18.974 -11.508 -74.283  1.00  0.97           C  
ATOM    751  CG2 VAL A 101     -19.708 -13.813 -74.957  1.00  0.97           C  
ATOM    752  N   VAL A 102     -21.212 -10.704 -71.619  1.00  0.97           N  
ATOM    753  CA  VAL A 102     -21.425  -9.325 -71.191  1.00  0.97           C  
ATOM    754  C   VAL A 102     -20.258  -8.454 -71.652  1.00  0.97           C  
ATOM    755  CB  VAL A 102     -21.590  -9.225 -69.658  1.00  0.96           C  
ATOM    756  O   VAL A 102     -19.155  -8.544 -71.108  1.00  0.96           O  
ATOM    757  CG1 VAL A 102     -21.969  -7.803 -69.247  1.00  0.94           C  
ATOM    758  CG2 VAL A 102     -22.639 -10.223 -69.169  1.00  0.94           C  
ATOM    759  N   LYS A 103     -20.470  -7.714 -72.717  1.00  0.98           N  
ATOM    760  CA  LYS A 103     -19.453  -6.870 -73.337  1.00  0.98           C  
ATOM    761  C   LYS A 103     -19.078  -5.703 -72.429  1.00  0.98           C  
ATOM    762  CB  LYS A 103     -19.941  -6.346 -74.689  1.00  0.97           C  
ATOM    763  O   LYS A 103     -19.949  -4.954 -71.981  1.00  0.97           O  
ATOM    764  CG  LYS A 103     -18.891  -5.566 -75.466  1.00  0.96           C  
ATOM    765  CD  LYS A 103     -19.420  -5.112 -76.820  1.00  0.94           C  
ATOM    766  CE  LYS A 103     -18.383  -4.298 -77.583  1.00  0.92           C  
ATOM    767  NZ  LYS A 103     -18.903  -3.838 -78.905  1.00  0.91           N  
ATOM    768  N   GLY A 104     -17.790  -5.531 -72.166  1.00  0.97           N  
ATOM    769  CA  GLY A 104     -17.246  -4.392 -71.444  1.00  0.97           C  
ATOM    770  C   GLY A 104     -17.126  -3.145 -72.300  1.00  0.97           C  
ATOM    771  O   GLY A 104     -17.331  -3.198 -73.514  1.00  0.95           O  
ATOM    772  N   THR A 105     -16.818  -2.020 -71.660  1.00  0.96           N  
ATOM    773  CA  THR A 105     -16.536  -0.755 -72.331  1.00  0.96           C  
ATOM    774  C   THR A 105     -15.052  -0.640 -72.667  1.00  0.97           C  
ATOM    775  CB  THR A 105     -16.964   0.444 -71.464  1.00  0.95           C  
ATOM    776  O   THR A 105     -14.196  -0.952 -71.837  1.00  0.96           O  
ATOM    777  CG2 THR A 105     -16.829   1.754 -72.232  1.00  0.89           C  
ATOM    778  OG1 THR A 105     -18.330   0.275 -71.065  1.00  0.90           O  
ATOM    779  N   ALA A 106     -14.735  -0.160 -73.897  1.00  0.96           N  
ATOM    780  CA  ALA A 106     -13.354   0.040 -74.330  1.00  0.96           C  
ATOM    781  C   ALA A 106     -12.649   1.072 -73.454  1.00  0.96           C  
ATOM    782  CB  ALA A 106     -13.313   0.471 -75.794  1.00  0.95           C  
ATOM    783  O   ALA A 106     -13.164   2.173 -73.244  1.00  0.94           O  
ATOM    784  N   GLY A 107     -11.559   0.704 -72.840  1.00  0.95           N  
ATOM    785  CA  GLY A 107     -10.865   1.526 -71.861  1.00  0.95           C  
ATOM    786  C   GLY A 107     -11.563   1.568 -70.515  1.00  0.94           C  
ATOM    787  O   GLY A 107     -11.098   2.237 -69.589  1.00  0.91           O  
ATOM    788  N   GLY A 108     -12.679   0.953 -70.365  1.00  0.93           N  
ATOM    789  CA  GLY A 108     -13.449   0.885 -69.134  1.00  0.92           C  
ATOM    790  C   GLY A 108     -13.052  -0.278 -68.245  1.00  0.90           C  
ATOM    791  O   GLY A 108     -12.212  -1.097 -68.624  1.00  0.86           O  
ATOM    792  N   GLY A 109     -13.651  -0.354 -67.058  1.00  0.90           N  
ATOM    793  CA  GLY A 109     -13.503  -1.461 -66.128  1.00  0.91           C  
ATOM    794  C   GLY A 109     -14.319  -2.680 -66.516  1.00  0.91           C  
ATOM    795  O   GLY A 109     -14.933  -2.708 -67.585  1.00  0.91           O  
ATOM    796  N   LEU A 110     -14.358  -3.641 -65.698  1.00  0.94           N  
ATOM    797  CA  LEU A 110     -15.177  -4.842 -65.815  1.00  0.95           C  
ATOM    798  C   LEU A 110     -16.659  -4.487 -65.874  1.00  0.94           C  
ATOM    799  CB  LEU A 110     -14.913  -5.787 -64.639  1.00  0.93           C  
ATOM    800  O   LEU A 110     -17.154  -3.732 -65.035  1.00  0.93           O  
ATOM    801  CG  LEU A 110     -13.552  -6.485 -64.622  1.00  0.88           C  
ATOM    802  CD1 LEU A 110     -13.287  -7.097 -63.251  1.00  0.83           C  
ATOM    803  CD2 LEU A 110     -13.484  -7.551 -65.711  1.00  0.83           C  
ATOM    804  N   PRO A 111     -17.422  -4.914 -66.857  1.00  0.95           N  
ATOM    805  CA  PRO A 111     -18.868  -4.685 -66.803  1.00  0.95           C  
ATOM    806  C   PRO A 111     -19.509  -5.257 -65.541  1.00  0.95           C  
ATOM    807  CB  PRO A 111     -19.385  -5.402 -68.053  1.00  0.95           C  
ATOM    808  O   PRO A 111     -19.116  -6.330 -65.077  1.00  0.93           O  
ATOM    809  CG  PRO A 111     -18.392  -6.488 -68.309  1.00  0.94           C  
ATOM    810  CD  PRO A 111     -17.039  -6.012 -67.862  1.00  0.93           C  
ATOM    811  N   ALA A 112     -20.577  -4.533 -65.042  1.00  0.93           N  
ATOM    812  CA  ALA A 112     -21.308  -5.001 -63.868  1.00  0.94           C  
ATOM    813  C   ALA A 112     -22.100  -6.267 -64.184  1.00  0.94           C  
ATOM    814  CB  ALA A 112     -22.241  -3.909 -63.351  1.00  0.92           C  
ATOM    815  O   ALA A 112     -22.724  -6.368 -65.244  1.00  0.93           O  
ATOM    816  N   LEU A 113     -21.994  -7.252 -63.306  1.00  0.92           N  
ATOM    817  CA  LEU A 113     -22.857  -8.428 -63.343  1.00  0.93           C  
ATOM    818  C   LEU A 113     -24.228  -8.114 -62.753  1.00  0.91           C  
ATOM    819  CB  LEU A 113     -22.214  -9.589 -62.580  1.00  0.91           C  
ATOM    820  O   LEU A 113     -24.325  -7.485 -61.696  1.00  0.88           O  
ATOM    821  CG  LEU A 113     -20.949 -10.187 -63.196  1.00  0.86           C  
ATOM    822  CD1 LEU A 113     -20.327 -11.205 -62.246  1.00  0.81           C  
ATOM    823  CD2 LEU A 113     -21.261 -10.827 -64.544  1.00  0.81           C  
ATOM    824  N   VAL A 114     -25.272  -8.569 -63.382  1.00  0.92           N  
ATOM    825  CA  VAL A 114     -26.611  -8.531 -62.803  1.00  0.91           C  
ATOM    826  C   VAL A 114     -26.805  -9.726 -61.873  1.00  0.90           C  
ATOM    827  CB  VAL A 114     -27.702  -8.523 -63.896  1.00  0.91           C  
ATOM    828  O   VAL A 114     -26.890 -10.869 -62.329  1.00  0.87           O  
ATOM    829  CG1 VAL A 114     -29.088  -8.355 -63.275  1.00  0.89           C  
ATOM    830  CG2 VAL A 114     -27.431  -7.416 -64.913  1.00  0.89           C  
ATOM    831  N   GLN A 115     -26.773  -9.434 -60.640  1.00  0.85           N  
ATOM    832  CA  GLN A 115     -26.926 -10.441 -59.594  1.00  0.84           C  
ATOM    833  C   GLN A 115     -28.094 -10.104 -58.673  1.00  0.77           C  
ATOM    834  CB  GLN A 115     -25.637 -10.571 -58.781  1.00  0.79           C  
ATOM    835  O   GLN A 115     -28.013 -10.307 -57.459  1.00  0.69           O  
ATOM    836  CG  GLN A 115     -24.479 -11.182 -59.559  1.00  0.75           C  
ATOM    837  CD  GLN A 115     -23.260 -11.437 -58.692  1.00  0.71           C  
ATOM    838  NE2 GLN A 115     -22.695 -12.635 -58.801  1.00  0.72           N  
ATOM    839  OE1 GLN A 115     -22.829 -10.565 -57.931  1.00  0.75           O  
ATOM    840  N   THR A 116     -29.120  -9.450 -59.259  1.00  0.80           N  
ATOM    841  CA  THR A 116     -30.299  -9.083 -58.483  1.00  0.78           C  
ATOM    842  C   THR A 116     -31.462 -10.022 -58.788  1.00  0.76           C  
ATOM    843  CB  THR A 116     -30.722  -7.629 -58.764  1.00  0.75           C  
ATOM    844  O   THR A 116     -31.519 -10.618 -59.866  1.00  0.70           O  
ATOM    845  CG2 THR A 116     -29.631  -6.648 -58.348  1.00  0.66           C  
ATOM    846  OG1 THR A 116     -30.978  -7.475 -60.166  1.00  0.68           O  
ATOM    847  N   ASP A 117     -32.489 -10.190 -57.982  1.00  0.71           N  
ATOM    848  CA  ASP A 117     -33.582 -11.158 -57.993  1.00  0.70           C  
ATOM    849  C   ASP A 117     -34.685 -10.730 -58.959  1.00  0.70           C  
ATOM    850  CB  ASP A 117     -34.156 -11.336 -56.586  1.00  0.64           C  
ATOM    851  O   ASP A 117     -35.634 -11.479 -59.197  1.00  0.65           O  
ATOM    852  CG  ASP A 117     -33.254 -12.151 -55.677  1.00  0.59           C  
ATOM    853  OD1 ASP A 117     -32.404 -12.914 -56.185  1.00  0.58           O  
ATOM    854  OD2 ASP A 117     -33.396 -12.032 -54.440  1.00  0.63           O  
ATOM    855  N   THR A 118     -34.702  -9.571 -59.542  1.00  0.68           N  
ATOM    856  CA  THR A 118     -35.933  -9.009 -60.088  1.00  0.68           C  
ATOM    857  C   THR A 118     -36.024  -9.262 -61.590  1.00  0.68           C  
ATOM    858  CB  THR A 118     -36.027  -7.497 -59.812  1.00  0.61           C  
ATOM    859  O   THR A 118     -37.099  -9.140 -62.181  1.00  0.63           O  
ATOM    860  CG2 THR A 118     -36.245  -7.221 -58.328  1.00  0.52           C  
ATOM    861  OG1 THR A 118     -34.812  -6.864 -60.231  1.00  0.57           O  
ATOM    862  N   ALA A 119     -35.066  -9.924 -62.359  1.00  0.77           N  
ATOM    863  CA  ALA A 119     -35.286 -10.256 -63.765  1.00  0.77           C  
ATOM    864  C   ALA A 119     -34.161 -11.134 -64.304  1.00  0.78           C  
ATOM    865  CB  ALA A 119     -35.410  -8.983 -64.599  1.00  0.70           C  
ATOM    866  O   ALA A 119     -34.361 -12.325 -64.554  1.00  0.72           O  
ATOM    867  N   ILE A 120     -32.936 -10.844 -64.607  1.00  0.88           N  
ATOM    868  CA  ILE A 120     -31.748 -11.517 -65.119  1.00  0.90           C  
ATOM    869  C   ILE A 120     -30.774 -11.788 -63.974  1.00  0.89           C  
ATOM    870  CB  ILE A 120     -31.059 -10.686 -66.224  1.00  0.86           C  
ATOM    871  O   ILE A 120     -30.565 -10.929 -63.114  1.00  0.87           O  
ATOM    872  CG1 ILE A 120     -31.992 -10.521 -67.429  1.00  0.78           C  
ATOM    873  CG2 ILE A 120     -29.735 -11.334 -66.641  1.00  0.76           C  
ATOM    874  CD1 ILE A 120     -31.452  -9.593 -68.508  1.00  0.75           C  
ATOM    875  N   TYR A 121     -30.249 -12.887 -63.872  1.00  0.91           N  
ATOM    876  CA  TYR A 121     -29.147 -13.225 -62.979  1.00  0.92           C  
ATOM    877  C   TYR A 121     -27.979 -13.823 -63.756  1.00  0.92           C  
ATOM    878  CB  TYR A 121     -29.611 -14.206 -61.899  1.00  0.90           C  
ATOM    879  O   TYR A 121     -28.162 -14.752 -64.546  1.00  0.92           O  
ATOM    880  CG  TYR A 121     -28.596 -14.428 -60.803  1.00  0.87           C  
ATOM    881  CD1 TYR A 121     -27.609 -15.402 -60.929  1.00  0.83           C  
ATOM    882  CD2 TYR A 121     -28.623 -13.665 -59.641  1.00  0.84           C  
ATOM    883  CE1 TYR A 121     -26.673 -15.612 -59.922  1.00  0.84           C  
ATOM    884  CE2 TYR A 121     -27.692 -13.865 -58.627  1.00  0.84           C  
ATOM    885  OH  TYR A 121     -25.798 -15.042 -57.776  1.00  0.73           O  
ATOM    886  CZ  TYR A 121     -26.722 -14.839 -58.777  1.00  0.82           C  
ATOM    887  N   GLU A 122     -26.776 -13.341 -63.476  1.00  0.92           N  
ATOM    888  CA  GLU A 122     -25.580 -13.733 -64.216  1.00  0.93           C  
ATOM    889  C   GLU A 122     -24.562 -14.409 -63.301  1.00  0.93           C  
ATOM    890  CB  GLU A 122     -24.947 -12.517 -64.899  1.00  0.92           C  
ATOM    891  O   GLU A 122     -24.023 -13.777 -62.390  1.00  0.92           O  
ATOM    892  CG  GLU A 122     -25.792 -11.934 -66.022  1.00  0.92           C  
ATOM    893  CD  GLU A 122     -25.238 -10.632 -66.576  1.00  0.90           C  
ATOM    894  OE1 GLU A 122     -24.451  -9.959 -65.872  1.00  0.90           O  
ATOM    895  OE2 GLU A 122     -25.593 -10.281 -67.724  1.00  0.91           O  
ATOM    896  N   LEU A 123     -24.307 -15.683 -63.559  1.00  0.92           N  
ATOM    897  CA  LEU A 123     -23.240 -16.451 -62.927  1.00  0.93           C  
ATOM    898  C   LEU A 123     -21.951 -16.360 -63.738  1.00  0.93           C  
ATOM    899  CB  LEU A 123     -23.655 -17.916 -62.770  1.00  0.91           C  
ATOM    900  O   LEU A 123     -21.875 -16.886 -64.851  1.00  0.93           O  
ATOM    901  CG  LEU A 123     -22.620 -18.850 -62.140  1.00  0.89           C  
ATOM    902  CD1 LEU A 123     -22.362 -18.454 -60.690  1.00  0.85           C  
ATOM    903  CD2 LEU A 123     -23.084 -20.300 -62.229  1.00  0.85           C  
ATOM    904  N   LEU A 124     -21.013 -15.666 -63.199  1.00  0.92           N  
ATOM    905  CA  LEU A 124     -19.718 -15.458 -63.837  1.00  0.93           C  
ATOM    906  C   LEU A 124     -18.982 -16.781 -64.018  1.00  0.93           C  
ATOM    907  CB  LEU A 124     -18.862 -14.493 -63.012  1.00  0.93           C  
ATOM    908  O   LEU A 124     -18.806 -17.534 -63.057  1.00  0.93           O  
ATOM    909  CG  LEU A 124     -17.475 -14.171 -63.570  1.00  0.92           C  
ATOM    910  CD1 LEU A 124     -17.595 -13.451 -64.908  1.00  0.91           C  
ATOM    911  CD2 LEU A 124     -16.680 -13.332 -62.575  1.00  0.91           C  
ATOM    912  N   LEU A 125     -18.504 -17.053 -65.285  1.00  0.93           N  
ATOM    913  CA  LEU A 125     -17.658 -18.192 -65.623  1.00  0.94           C  
ATOM    914  C   LEU A 125     -16.229 -17.743 -65.909  1.00  0.93           C  
ATOM    915  CB  LEU A 125     -18.223 -18.939 -66.834  1.00  0.94           C  
ATOM    916  O   LEU A 125     -15.273 -18.361 -65.436  1.00  0.92           O  
ATOM    917  CG  LEU A 125     -19.619 -19.542 -66.668  1.00  0.94           C  
ATOM    918  CD1 LEU A 125     -20.006 -20.333 -67.913  1.00  0.92           C  
ATOM    919  CD2 LEU A 125     -19.675 -20.427 -65.427  1.00  0.92           C  
ATOM    920  N   ALA A 126     -16.034 -16.632 -66.629  1.00  0.94           N  
ATOM    921  CA  ALA A 126     -14.702 -16.100 -66.907  1.00  0.95           C  
ATOM    922  C   ALA A 126     -14.762 -14.611 -67.235  1.00  0.95           C  
ATOM    923  CB  ALA A 126     -14.051 -16.869 -68.055  1.00  0.94           C  
ATOM    924  O   ALA A 126     -15.764 -14.126 -67.766  1.00  0.95           O  
ATOM    925  N   ASN A 127     -13.639 -13.913 -66.959  1.00  0.95           N  
ATOM    926  CA  ASN A 127     -13.286 -12.648 -67.595  1.00  0.96           C  
ATOM    927  C   ASN A 127     -12.423 -12.866 -68.835  1.00  0.95           C  
ATOM    928  CB  ASN A 127     -12.569 -11.730 -66.603  1.00  0.94           C  
ATOM    929  O   ASN A 127     -11.487 -13.666 -68.812  1.00  0.95           O  
ATOM    930  CG  ASN A 127     -13.403 -11.435 -65.372  1.00  0.92           C  
ATOM    931  ND2 ASN A 127     -12.757 -11.403 -64.212  1.00  0.92           N  
ATOM    932  OD1 ASN A 127     -14.617 -11.239 -65.463  1.00  0.91           O  
ATOM    933  N   VAL A 128     -12.752 -12.195 -69.933  1.00  0.97           N  
ATOM    934  CA  VAL A 128     -11.999 -12.260 -71.181  1.00  0.97           C  
ATOM    935  C   VAL A 128     -11.459 -10.875 -71.531  1.00  0.97           C  
ATOM    936  CB  VAL A 128     -12.866 -12.802 -72.339  1.00  0.97           C  
ATOM    937  O   VAL A 128     -12.220  -9.984 -71.915  1.00  0.96           O  
ATOM    938  CG1 VAL A 128     -12.027 -12.981 -73.603  1.00  0.97           C  
ATOM    939  CG2 VAL A 128     -13.524 -14.121 -71.939  1.00  0.96           C  
ATOM    940  N   THR A 129     -10.176 -10.691 -71.346  1.00  0.97           N  
ATOM    941  CA  THR A 129      -9.500  -9.484 -71.810  1.00  0.98           C  
ATOM    942  C   THR A 129      -9.396  -9.473 -73.332  1.00  0.97           C  
ATOM    943  CB  THR A 129      -8.094  -9.361 -71.195  1.00  0.97           C  
ATOM    944  O   THR A 129      -8.785 -10.365 -73.924  1.00  0.97           O  
ATOM    945  CG2 THR A 129      -7.413  -8.068 -71.633  1.00  0.94           C  
ATOM    946  OG1 THR A 129      -8.200  -9.371 -69.766  1.00  0.95           O  
ATOM    947  N   VAL A 130     -10.057  -8.487 -73.972  1.00  0.98           N  
ATOM    948  CA  VAL A 130     -10.002  -8.245 -75.410  1.00  0.98           C  
ATOM    949  C   VAL A 130      -9.001  -7.131 -75.709  1.00  0.98           C  
ATOM    950  CB  VAL A 130     -11.392  -7.879 -75.977  1.00  0.98           C  
ATOM    951  O   VAL A 130      -9.299  -5.951 -75.514  1.00  0.97           O  
ATOM    952  CG1 VAL A 130     -11.362  -7.854 -77.504  1.00  0.97           C  
ATOM    953  CG2 VAL A 130     -12.448  -8.861 -75.476  1.00  0.97           C  
ATOM    954  N   PRO A 131      -7.670  -7.479 -76.167  1.00  0.98           N  
ATOM    955  CA  PRO A 131      -6.710  -6.432 -76.521  1.00  0.98           C  
ATOM    956  C   PRO A 131      -7.212  -5.526 -77.643  1.00  0.98           C  
ATOM    957  CB  PRO A 131      -5.476  -7.220 -76.967  1.00  0.97           C  
ATOM    958  O   PRO A 131      -8.055  -5.938 -78.444  1.00  0.97           O  
ATOM    959  CG  PRO A 131      -5.639  -8.569 -76.344  1.00  0.96           C  
ATOM    960  CD  PRO A 131      -7.100  -8.914 -76.328  1.00  0.96           C  
ATOM    961  N   ALA A 132      -6.630  -4.341 -77.682  1.00  0.97           N  
ATOM    962  CA  ALA A 132      -6.926  -3.428 -78.783  1.00  0.97           C  
ATOM    963  C   ALA A 132      -6.563  -4.055 -80.127  1.00  0.97           C  
ATOM    964  CB  ALA A 132      -6.182  -2.109 -78.596  1.00  0.96           C  
ATOM    965  O   ALA A 132      -5.485  -4.634 -80.278  1.00  0.96           O  
ATOM    966  N   SER A 133      -7.489  -4.033 -81.075  1.00  0.96           N  
ATOM    967  CA  SER A 133      -7.352  -4.494 -82.452  1.00  0.96           C  
ATOM    968  C   SER A 133      -6.989  -5.975 -82.505  1.00  0.96           C  
ATOM    969  CB  SER A 133      -6.292  -3.674 -83.189  1.00  0.94           C  
ATOM    970  O   SER A 133      -6.422  -6.445 -83.494  1.00  0.95           O  
ATOM    971  OG  SER A 133      -6.582  -2.290 -83.110  1.00  0.90           O  
ATOM    972  N   ALA A 134      -7.252  -6.730 -81.479  1.00  0.97           N  
ATOM    973  CA  ALA A 134      -7.038  -8.175 -81.482  1.00  0.97           C  
ATOM    974  C   ALA A 134      -7.945  -8.861 -82.500  1.00  0.97           C  
ATOM    975  CB  ALA A 134      -7.276  -8.751 -80.089  1.00  0.96           C  
ATOM    976  O   ALA A 134      -9.132  -8.542 -82.598  1.00  0.96           O  
ATOM    977  N   THR A 135      -7.451  -9.872 -83.236  1.00  0.96           N  
ATOM    978  CA  THR A 135      -8.174 -10.735 -84.163  1.00  0.96           C  
ATOM    979  C   THR A 135      -8.327 -12.140 -83.588  1.00  0.96           C  
ATOM    980  CB  THR A 135      -7.463 -10.810 -85.527  1.00  0.95           C  
ATOM    981  O   THR A 135      -9.023 -12.979 -84.162  1.00  0.95           O  
ATOM    982  CG2 THR A 135      -7.490  -9.461 -86.237  1.00  0.92           C  
ATOM    983  OG1 THR A 135      -6.101 -11.207 -85.328  1.00  0.93           O  
ATOM    984  N   VAL A 136      -7.759 -12.419 -82.504  1.00  0.98           N  
ATOM    985  CA  VAL A 136      -7.782 -13.729 -81.861  1.00  0.98           C  
ATOM    986  C   VAL A 136      -7.762 -13.561 -80.344  1.00  0.98           C  
ATOM    987  CB  VAL A 136      -6.593 -14.605 -82.317  1.00  0.97           C  
ATOM    988  O   VAL A 136      -7.045 -12.707 -79.817  1.00  0.98           O  
ATOM    989  CG1 VAL A 136      -5.265 -13.956 -81.932  1.00  0.84           C  
ATOM    990  CG2 VAL A 136      -6.701 -16.005 -81.714  1.00  0.84           C  
ATOM    991  N   ILE A 137      -8.525 -14.373 -79.589  1.00  0.98           N  
ATOM    992  CA  ILE A 137      -8.415 -14.543 -78.144  1.00  0.98           C  
ATOM    993  C   ILE A 137      -7.478 -15.707 -77.831  1.00  0.98           C  
ATOM    994  CB  ILE A 137      -9.798 -14.778 -77.496  1.00  0.98           C  
ATOM    995  O   ILE A 137      -7.660 -16.814 -78.344  1.00  0.97           O  
ATOM    996  CG1 ILE A 137     -10.706 -13.564 -77.722  1.00  0.97           C  
ATOM    997  CG2 ILE A 137      -9.649 -15.081 -76.002  1.00  0.97           C  
ATOM    998  CD1 ILE A 137     -10.184 -12.276 -77.101  1.00  0.95           C  
ATOM    999  N   THR A 138      -6.405 -15.531 -76.970  1.00  0.97           N  
ATOM   1000  CA  THR A 138      -5.472 -16.550 -76.503  1.00  0.98           C  
ATOM   1001  C   THR A 138      -5.834 -17.010 -75.094  1.00  0.98           C  
ATOM   1002  CB  THR A 138      -4.023 -16.031 -76.520  1.00  0.97           C  
ATOM   1003  O   THR A 138      -6.626 -16.360 -74.408  1.00  0.97           O  
ATOM   1004  CG2 THR A 138      -3.658 -15.464 -77.888  1.00  0.92           C  
ATOM   1005  OG1 THR A 138      -3.879 -15.000 -75.535  1.00  0.94           O  
ATOM   1006  N   SER A 139      -5.252 -18.084 -74.546  1.00  0.96           N  
ATOM   1007  CA  SER A 139      -5.502 -18.629 -73.216  1.00  0.96           C  
ATOM   1008  C   SER A 139      -5.114 -17.632 -72.129  1.00  0.96           C  
ATOM   1009  CB  SER A 139      -4.733 -19.936 -73.019  1.00  0.94           C  
ATOM   1010  O   SER A 139      -5.708 -17.621 -71.049  1.00  0.95           O  
ATOM   1011  OG  SER A 139      -5.098 -20.887 -74.004  1.00  0.78           O  
ATOM   1012  N   SER A 140      -4.121 -16.673 -72.443  1.00  0.96           N  
ATOM   1013  CA  SER A 140      -3.669 -15.655 -71.500  1.00  0.96           C  
ATOM   1014  C   SER A 140      -4.695 -14.535 -71.363  1.00  0.96           C  
ATOM   1015  CB  SER A 140      -2.324 -15.074 -71.940  1.00  0.96           C  
ATOM   1016  O   SER A 140      -4.643 -13.751 -70.413  1.00  0.95           O  
ATOM   1017  OG  SER A 140      -2.401 -14.578 -73.265  1.00  0.92           O  
ATOM   1018  N   ASN A 141      -5.650 -14.525 -72.293  1.00  0.96           N  
ATOM   1019  CA  ASN A 141      -6.707 -13.520 -72.258  1.00  0.97           C  
ATOM   1020  C   ASN A 141      -7.900 -13.988 -71.430  1.00  0.97           C  
ATOM   1021  CB  ASN A 141      -7.154 -13.161 -73.677  1.00  0.96           C  
ATOM   1022  O   ASN A 141      -8.832 -13.220 -71.186  1.00  0.96           O  
ATOM   1023  CG  ASN A 141      -6.022 -12.616 -74.526  1.00  0.94           C  
ATOM   1024  ND2 ASN A 141      -5.361 -11.575 -74.034  1.00  0.92           N  
ATOM   1025  OD1 ASN A 141      -5.744 -13.127 -75.614  1.00  0.90           O  
ATOM   1026  N   VAL A 142      -8.014 -15.181 -70.965  1.00  0.95           N  
ATOM   1027  CA  VAL A 142      -9.156 -15.775 -70.278  1.00  0.95           C  
ATOM   1028  C   VAL A 142      -8.805 -16.025 -68.813  1.00  0.93           C  
ATOM   1029  CB  VAL A 142      -9.602 -17.092 -70.952  1.00  0.95           C  
ATOM   1030  O   VAL A 142      -8.066 -16.960 -68.496  1.00  0.88           O  
ATOM   1031  CG1 VAL A 142     -10.856 -17.646 -70.277  1.00  0.94           C  
ATOM   1032  CG2 VAL A 142      -9.848 -16.871 -72.443  1.00  0.93           C  
ATOM   1033  N   ASP A 143      -9.378 -15.224 -67.938  1.00  0.91           N  
ATOM   1034  CA  ASP A 143      -9.314 -15.373 -66.487  1.00  0.92           C  
ATOM   1035  C   ASP A 143     -10.555 -16.085 -65.953  1.00  0.92           C  
ATOM   1036  CB  ASP A 143      -9.161 -14.007 -65.814  1.00  0.92           C  
ATOM   1037  O   ASP A 143     -11.658 -15.538 -65.996  1.00  0.90           O  
ATOM   1038  CG  ASP A 143      -9.099 -14.097 -64.299  1.00  0.91           C  
ATOM   1039  OD1 ASP A 143      -8.789 -15.183 -63.764  1.00  0.91           O  
ATOM   1040  OD2 ASP A 143      -9.367 -13.072 -63.634  1.00  0.92           O  
ATOM   1041  N   ARG A 144     -10.439 -17.238 -65.483  1.00  0.87           N  
ATOM   1042  CA  ARG A 144     -11.503 -18.126 -65.024  1.00  0.88           C  
ATOM   1043  C   ARG A 144     -11.973 -17.741 -63.626  1.00  0.81           C  
ATOM   1044  CB  ARG A 144     -11.031 -19.582 -65.036  1.00  0.83           C  
ATOM   1045  O   ARG A 144     -11.196 -17.786 -62.669  1.00  0.73           O  
ATOM   1046  CG  ARG A 144     -10.650 -20.095 -66.415  1.00  0.82           C  
ATOM   1047  CD  ARG A 144      -9.966 -21.453 -66.342  1.00  0.75           C  
ATOM   1048  NE  ARG A 144      -9.304 -21.791 -67.599  1.00  0.82           N  
ATOM   1049  NH1 ARG A 144      -8.000 -23.473 -66.699  1.00  0.72           N  
ATOM   1050  NH2 ARG A 144      -7.847 -22.967 -68.930  1.00  0.67           N  
ATOM   1051  CZ  ARG A 144      -8.385 -22.743 -67.740  1.00  0.80           C  
ATOM   1052  N   GLN A 145     -13.277 -17.445 -63.538  1.00  0.88           N  
ATOM   1053  CA  GLN A 145     -13.900 -16.918 -62.328  1.00  0.87           C  
ATOM   1054  C   GLN A 145     -15.101 -17.763 -61.915  1.00  0.84           C  
ATOM   1055  CB  GLN A 145     -14.327 -15.463 -62.534  1.00  0.85           C  
ATOM   1056  O   GLN A 145     -16.085 -17.237 -61.390  1.00  0.78           O  
ATOM   1057  CG  GLN A 145     -13.161 -14.499 -62.707  1.00  0.85           C  
ATOM   1058  CD  GLN A 145     -12.361 -14.310 -61.432  1.00  0.80           C  
ATOM   1059  NE2 GLN A 145     -11.051 -14.138 -61.574  1.00  0.86           N  
ATOM   1060  OE1 GLN A 145     -12.916 -14.317 -60.329  1.00  0.84           O  
ATOM   1061  N   ARG A 146     -15.025 -19.107 -62.145  1.00  0.87           N  
ATOM   1062  CA  ARG A 146     -16.129 -20.007 -61.825  1.00  0.87           C  
ATOM   1063  C   ARG A 146     -16.369 -20.066 -60.321  1.00  0.81           C  
ATOM   1064  CB  ARG A 146     -15.853 -21.411 -62.368  1.00  0.87           C  
ATOM   1065  O   ARG A 146     -15.446 -20.335 -59.549  1.00  0.75           O  
ATOM   1066  CG  ARG A 146     -15.840 -21.493 -63.886  1.00  0.91           C  
ATOM   1067  CD  ARG A 146     -15.494 -22.894 -64.372  1.00  0.90           C  
ATOM   1068  NE  ARG A 146     -14.127 -23.264 -64.017  1.00  0.91           N  
ATOM   1069  NH1 ARG A 146     -14.454 -25.536 -64.284  1.00  0.88           N  
ATOM   1070  NH2 ARG A 146     -12.402 -24.735 -63.647  1.00  0.88           N  
ATOM   1071  CZ  ARG A 146     -13.664 -24.511 -63.983  1.00  0.90           C  
ATOM   1072  N   ARG A 147     -17.661 -19.804 -59.968  1.00  0.85           N  
ATOM   1073  CA  ARG A 147     -18.170 -20.135 -58.642  1.00  0.85           C  
ATOM   1074  C   ARG A 147     -18.758 -21.542 -58.616  1.00  0.84           C  
ATOM   1075  CB  ARG A 147     -19.224 -19.118 -58.201  1.00  0.81           C  
ATOM   1076  O   ARG A 147     -19.489 -21.931 -59.529  1.00  0.82           O  
ATOM   1077  CG  ARG A 147     -19.683 -19.290 -56.761  1.00  0.72           C  
ATOM   1078  CD  ARG A 147     -20.660 -18.199 -56.346  1.00  0.69           C  
ATOM   1079  NE  ARG A 147     -21.215 -18.450 -55.019  1.00  0.62           N  
ATOM   1080  NH1 ARG A 147     -22.708 -16.688 -55.085  1.00  0.47           N  
ATOM   1081  NH2 ARG A 147     -22.607 -18.043 -53.238  1.00  0.43           N  
ATOM   1082  CZ  ARG A 147     -22.176 -17.726 -54.450  1.00  0.64           C  
ATOM   1083  N   PHE A 148     -18.419 -22.347 -57.700  1.00  0.81           N  
ATOM   1084  CA  PHE A 148     -18.928 -23.707 -57.569  1.00  0.82           C  
ATOM   1085  C   PHE A 148     -20.036 -23.772 -56.525  1.00  0.78           C  
ATOM   1086  CB  PHE A 148     -17.797 -24.671 -57.196  1.00  0.78           C  
ATOM   1087  O   PHE A 148     -20.055 -22.979 -55.582  1.00  0.74           O  
ATOM   1088  CG  PHE A 148     -16.684 -24.721 -58.207  1.00  0.78           C  
ATOM   1089  CD1 PHE A 148     -16.761 -25.569 -59.306  1.00  0.75           C  
ATOM   1090  CD2 PHE A 148     -15.559 -23.920 -58.059  1.00  0.78           C  
ATOM   1091  CE1 PHE A 148     -15.732 -25.617 -60.243  1.00  0.80           C  
ATOM   1092  CE2 PHE A 148     -14.527 -23.963 -58.992  1.00  0.82           C  
ATOM   1093  CZ  PHE A 148     -14.615 -24.813 -60.083  1.00  0.77           C  
ATOM   1094  N   VAL A 149     -20.959 -24.566 -56.813  1.00  0.84           N  
ATOM   1095  CA  VAL A 149     -21.900 -24.911 -55.752  1.00  0.82           C  
ATOM   1096  C   VAL A 149     -21.144 -25.491 -54.559  1.00  0.79           C  
ATOM   1097  CB  VAL A 149     -22.967 -25.914 -56.245  1.00  0.80           C  
ATOM   1098  O   VAL A 149     -20.287 -26.363 -54.723  1.00  0.72           O  
ATOM   1099  CG1 VAL A 149     -23.903 -25.253 -57.256  1.00  0.72           C  
ATOM   1100  CG2 VAL A 149     -22.301 -27.145 -56.855  1.00  0.71           C  
ATOM   1101  N   GLY A 150     -20.926 -24.692 -53.427  1.00  0.67           N  
ATOM   1102  CA  GLY A 150     -20.240 -25.094 -52.209  1.00  0.66           C  
ATOM   1103  C   GLY A 150     -21.184 -25.580 -51.126  1.00  0.66           C  
ATOM   1104  O   GLY A 150     -22.399 -25.391 -51.222  1.00  0.61           O  
ATOM   1105  N   HIS A 151     -20.615 -26.517 -50.269  1.00  0.63           N  
ATOM   1106  CA  HIS A 151     -21.237 -26.767 -48.973  1.00  0.62           C  
ATOM   1107  C   HIS A 151     -21.477 -25.464 -48.217  1.00  0.63           C  
ATOM   1108  CB  HIS A 151     -20.369 -27.708 -48.136  1.00  0.58           C  
ATOM   1109  O   HIS A 151     -20.565 -24.647 -48.074  1.00  0.60           O  
ATOM   1110  CG  HIS A 151     -20.153 -29.046 -48.767  1.00  0.55           C  
ATOM   1111  CD2 HIS A 151     -19.039 -29.614 -49.288  1.00  0.52           C  
ATOM   1112  ND1 HIS A 151     -21.164 -29.969 -48.919  1.00  0.52           N  
ATOM   1113  CE1 HIS A 151     -20.680 -31.051 -49.508  1.00  0.49           C  
ATOM   1114  NE2 HIS A 151     -19.393 -30.860 -49.742  1.00  0.44           N  
ATOM   1115  N   ARG A 152     -22.743 -24.922 -48.233  1.00  0.66           N  
ATOM   1116  CA  ARG A 152     -23.041 -23.844 -47.295  1.00  0.65           C  
ATOM   1117  C   ARG A 152     -22.173 -23.950 -46.046  1.00  0.67           C  
ATOM   1118  CB  ARG A 152     -24.521 -23.863 -46.907  1.00  0.61           C  
ATOM   1119  O   ARG A 152     -22.075 -25.019 -45.440  1.00  0.65           O  
ATOM   1120  CG  ARG A 152     -25.431 -23.182 -47.917  1.00  0.58           C  
ATOM   1121  CD  ARG A 152     -26.850 -23.030 -47.387  1.00  0.58           C  
ATOM   1122  NE  ARG A 152     -27.721 -22.372 -48.357  1.00  0.46           N  
ATOM   1123  NH1 ARG A 152     -29.486 -22.094 -46.892  1.00  0.37           N  
ATOM   1124  NH2 ARG A 152     -29.658 -21.357 -49.056  1.00  0.34           N  
ATOM   1125  CZ  ARG A 152     -28.953 -21.942 -48.099  1.00  0.52           C  
ATOM   1126  N   VAL A 153     -21.200 -23.066 -45.867  1.00  0.76           N  
ATOM   1127  CA  VAL A 153     -20.751 -22.866 -44.493  1.00  0.76           C  
ATOM   1128  C   VAL A 153     -21.931 -23.022 -43.536  1.00  0.77           C  
ATOM   1129  CB  VAL A 153     -20.094 -21.480 -44.306  1.00  0.74           C  
ATOM   1130  O   VAL A 153     -22.950 -22.343 -43.681  1.00  0.76           O  
ATOM   1131  CG1 VAL A 153     -19.555 -21.325 -42.885  1.00  0.70           C  
ATOM   1132  CG2 VAL A 153     -18.979 -21.277 -45.329  1.00  0.70           C  
ATOM   1133  N   GLY A 154     -21.843 -24.207 -42.750  1.00  0.77           N  
ATOM   1134  CA  GLY A 154     -22.873 -24.398 -41.741  1.00  0.78           C  
ATOM   1135  C   GLY A 154     -22.831 -23.356 -40.640  1.00  0.79           C  
ATOM   1136  O   GLY A 154     -21.843 -22.631 -40.502  1.00  0.77           O  
ATOM   1137  N   HIS A 155     -23.937 -23.047 -39.940  1.00  0.79           N  
ATOM   1138  CA  HIS A 155     -24.075 -22.428 -38.627  1.00  0.84           C  
ATOM   1139  C   HIS A 155     -24.748 -23.375 -37.639  1.00  0.82           C  
ATOM   1140  CB  HIS A 155     -24.870 -21.125 -38.730  1.00  0.76           C  
ATOM   1141  O   HIS A 155     -25.764 -23.995 -37.961  1.00  0.81           O  
ATOM   1142  CG  HIS A 155     -26.126 -21.251 -39.532  1.00  0.66           C  
ATOM   1143  CD2 HIS A 155     -27.397 -21.529 -39.155  1.00  0.60           C  
ATOM   1144  ND1 HIS A 155     -26.156 -21.085 -40.899  1.00  0.55           N  
ATOM   1145  CE1 HIS A 155     -27.395 -21.256 -41.330  1.00  0.54           C  
ATOM   1146  NE2 HIS A 155     -28.167 -21.527 -40.292  1.00  0.53           N  
ATOM   1147  N   TRP A 156     -24.154 -23.563 -36.455  1.00  0.63           N  
ATOM   1148  CA  TRP A 156     -24.747 -24.435 -35.447  1.00  0.79           C  
ATOM   1149  C   TRP A 156     -24.366 -23.982 -34.042  1.00  0.71           C  
ATOM   1150  CB  TRP A 156     -24.309 -25.886 -35.665  1.00  0.66           C  
ATOM   1151  O   TRP A 156     -23.412 -23.220 -33.867  1.00  0.69           O  
ATOM   1152  CG  TRP A 156     -22.830 -26.056 -35.842  1.00  0.60           C  
ATOM   1153  CD1 TRP A 156     -21.878 -26.052 -34.861  1.00  0.58           C  
ATOM   1154  CD2 TRP A 156     -22.134 -26.250 -37.076  1.00  0.65           C  
ATOM   1155  CE2 TRP A 156     -20.759 -26.357 -36.769  1.00  0.67           C  
ATOM   1156  CE3 TRP A 156     -22.539 -26.345 -38.415  1.00  0.66           C  
ATOM   1157  NE1 TRP A 156     -20.630 -26.232 -35.412  1.00  0.75           N  
ATOM   1158  CH2 TRP A 156     -20.211 -26.643 -39.054  1.00  0.71           C  
ATOM   1159  CZ2 TRP A 156     -19.787 -26.554 -37.753  1.00  0.76           C  
ATOM   1160  CZ3 TRP A 156     -21.571 -26.541 -39.392  1.00  0.71           C  
ATOM   1161  N   GLU A 157     -25.071 -24.368 -33.048  1.00  0.70           N  
ATOM   1162  CA  GLU A 157     -24.628 -24.470 -31.661  1.00  0.79           C  
ATOM   1163  C   GLU A 157     -23.855 -25.764 -31.422  1.00  0.73           C  
ATOM   1164  CB  GLU A 157     -25.823 -24.388 -30.707  1.00  0.70           C  
ATOM   1165  O   GLU A 157     -23.953 -26.706 -32.211  1.00  0.72           O  
ATOM   1166  CG  GLU A 157     -26.521 -23.036 -30.711  1.00  0.62           C  
ATOM   1167  CD  GLU A 157     -27.689 -22.961 -29.741  1.00  0.63           C  
ATOM   1168  OE1 GLU A 157     -28.012 -23.986 -29.099  1.00  0.77           O  
ATOM   1169  OE2 GLU A 157     -28.287 -21.868 -29.623  1.00  0.77           O  
ATOM   1170  N   THR A 158     -23.046 -25.882 -30.310  1.00  0.76           N  
ATOM   1171  CA  THR A 158     -22.231 -27.057 -30.021  1.00  0.83           C  
ATOM   1172  C   THR A 158     -23.088 -28.320 -30.007  1.00  0.79           C  
ATOM   1173  CB  THR A 158     -21.503 -26.914 -28.671  1.00  0.75           C  
ATOM   1174  O   THR A 158     -22.670 -29.366 -30.507  1.00  0.79           O  
ATOM   1175  CG2 THR A 158     -20.701 -28.168 -28.343  1.00  0.64           C  
ATOM   1176  OG1 THR A 158     -20.613 -25.793 -28.732  1.00  0.71           O  
ATOM   1177  N   GLU A 159     -24.456 -28.205 -29.595  1.00  0.71           N  
ATOM   1178  CA  GLU A 159     -25.382 -29.330 -29.519  1.00  0.78           C  
ATOM   1179  C   GLU A 159     -25.946 -29.674 -30.894  1.00  0.64           C  
ATOM   1180  CB  GLU A 159     -26.522 -29.024 -28.544  1.00  0.65           C  
ATOM   1181  O   GLU A 159     -26.450 -30.779 -31.106  1.00  0.61           O  
ATOM   1182  CG  GLU A 159     -26.062 -28.794 -27.112  1.00  0.52           C  
ATOM   1183  CD  GLU A 159     -27.209 -28.544 -26.146  1.00  0.54           C  
ATOM   1184  OE1 GLU A 159     -28.372 -28.440 -26.598  1.00  0.67           O  
ATOM   1185  OE2 GLU A 159     -26.943 -28.450 -24.927  1.00  0.65           O  
ATOM   1186  N   GLN A 160     -25.787 -28.839 -31.759  1.00  0.82           N  
ATOM   1187  CA  GLN A 160     -26.432 -28.978 -33.060  1.00  0.85           C  
ATOM   1188  C   GLN A 160     -25.416 -29.328 -34.143  1.00  0.78           C  
ATOM   1189  CB  GLN A 160     -27.175 -27.693 -33.432  1.00  0.77           C  
ATOM   1190  O   GLN A 160     -25.743 -29.327 -35.332  1.00  0.72           O  
ATOM   1191  CG  GLN A 160     -28.320 -27.350 -32.489  1.00  0.66           C  
ATOM   1192  CD  GLN A 160     -29.085 -26.113 -32.921  1.00  0.62           C  
ATOM   1193  NE2 GLN A 160     -30.243 -25.889 -32.310  1.00  0.59           N  
ATOM   1194  OE1 GLN A 160     -28.638 -25.364 -33.796  1.00  0.71           O  
ATOM   1195  N   ARG A 161     -24.146 -29.626 -33.856  1.00  0.82           N  
ATOM   1196  CA  ARG A 161     -23.136 -30.072 -34.810  1.00  0.86           C  
ATOM   1197  C   ARG A 161     -23.649 -31.241 -35.644  1.00  0.82           C  
ATOM   1198  CB  ARG A 161     -21.849 -30.470 -34.084  1.00  0.83           C  
ATOM   1199  O   ARG A 161     -24.290 -32.153 -35.116  1.00  0.80           O  
ATOM   1200  CG  ARG A 161     -21.000 -29.289 -33.643  1.00  0.80           C  
ATOM   1201  CD  ARG A 161     -19.843 -29.726 -32.756  1.00  0.79           C  
ATOM   1202  NE  ARG A 161     -19.006 -28.595 -32.365  1.00  0.85           N  
ATOM   1203  NH1 ARG A 161     -18.218 -29.582 -30.430  1.00  0.74           N  
ATOM   1204  NH2 ARG A 161     -17.531 -27.473 -31.009  1.00  0.70           N  
ATOM   1205  CZ  ARG A 161     -18.254 -28.552 -31.269  1.00  0.85           C  
ATOM   1206  N   PRO A 162     -23.559 -31.092 -36.878  1.00  0.84           N  
ATOM   1207  CA  PRO A 162     -23.890 -32.279 -37.671  1.00  0.87           C  
ATOM   1208  C   PRO A 162     -23.338 -33.567 -37.064  1.00  0.88           C  
ATOM   1209  CB  PRO A 162     -23.239 -31.991 -39.026  1.00  0.84           C  
ATOM   1210  O   PRO A 162     -22.151 -33.639 -36.735  1.00  0.86           O  
ATOM   1211  CG  PRO A 162     -23.128 -30.501 -39.087  1.00  0.81           C  
ATOM   1212  CD  PRO A 162     -22.871 -29.985 -37.701  1.00  0.80           C  
ATOM   1213  N   THR A 163     -24.090 -34.760 -36.947  1.00  0.79           N  
ATOM   1214  CA  THR A 163     -23.716 -36.036 -36.347  1.00  0.84           C  
ATOM   1215  C   THR A 163     -22.892 -36.871 -37.322  1.00  0.78           C  
ATOM   1216  CB  THR A 163     -24.958 -36.832 -35.907  1.00  0.77           C  
ATOM   1217  O   THR A 163     -22.178 -37.789 -36.913  1.00  0.75           O  
ATOM   1218  CG2 THR A 163     -25.668 -36.147 -34.744  1.00  0.63           C  
ATOM   1219  OG1 THR A 163     -25.866 -36.937 -37.011  1.00  0.72           O  
ATOM   1220  N   SER A 164     -22.972 -36.546 -38.644  1.00  0.75           N  
ATOM   1221  CA  SER A 164     -22.205 -37.176 -39.715  1.00  0.78           C  
ATOM   1222  C   SER A 164     -21.489 -36.134 -40.568  1.00  0.73           C  
ATOM   1223  CB  SER A 164     -23.117 -38.030 -40.596  1.00  0.70           C  
ATOM   1224  O   SER A 164     -21.833 -35.938 -41.735  1.00  0.67           O  
ATOM   1225  OG  SER A 164     -23.743 -39.048 -39.835  1.00  0.62           O  
ATOM   1226  N   PRO A 165     -20.588 -35.402 -39.906  1.00  0.82           N  
ATOM   1227  CA  PRO A 165     -19.893 -34.366 -40.674  1.00  0.84           C  
ATOM   1228  C   PRO A 165     -18.948 -34.944 -41.725  1.00  0.81           C  
ATOM   1229  CB  PRO A 165     -19.114 -33.597 -39.603  1.00  0.80           C  
ATOM   1230  O   PRO A 165     -18.429 -36.050 -41.552  1.00  0.77           O  
ATOM   1231  CG  PRO A 165     -18.884 -34.590 -38.511  1.00  0.77           C  
ATOM   1232  CD  PRO A 165     -20.050 -35.536 -38.473  1.00  0.77           C  
ATOM   1233  N   ARG A 166     -18.884 -34.318 -42.798  1.00  0.79           N  
ATOM   1234  CA  ARG A 166     -17.893 -34.653 -43.816  1.00  0.80           C  
ATOM   1235  C   ARG A 166     -16.549 -34.003 -43.506  1.00  0.80           C  
ATOM   1236  CB  ARG A 166     -18.378 -34.219 -45.201  1.00  0.77           C  
ATOM   1237  O   ARG A 166     -16.497 -32.866 -43.032  1.00  0.78           O  
ATOM   1238  CG  ARG A 166     -19.642 -34.927 -45.661  1.00  0.71           C  
ATOM   1239  CD  ARG A 166     -20.055 -34.493 -47.060  1.00  0.70           C  
ATOM   1240  NE  ARG A 166     -21.277 -35.163 -47.495  1.00  0.63           N  
ATOM   1241  NH1 ARG A 166     -21.257 -34.269 -49.625  1.00  0.52           N  
ATOM   1242  NH2 ARG A 166     -22.935 -35.697 -48.992  1.00  0.48           N  
ATOM   1243  CZ  ARG A 166     -21.820 -35.041 -48.703  1.00  0.66           C  
ATOM   1244  N   GLN A 167     -15.321 -34.713 -43.864  1.00  0.77           N  
ATOM   1245  CA  GLN A 167     -14.003 -34.097 -43.756  1.00  0.80           C  
ATOM   1246  C   GLN A 167     -13.955 -32.765 -44.500  1.00  0.75           C  
ATOM   1247  CB  GLN A 167     -12.924 -35.038 -44.294  1.00  0.74           C  
ATOM   1248  O   GLN A 167     -14.381 -32.677 -45.653  1.00  0.71           O  
ATOM   1249  CG  GLN A 167     -11.503 -34.565 -44.020  1.00  0.68           C  
ATOM   1250  CD  GLN A 167     -10.454 -35.558 -44.483  1.00  0.68           C  
ATOM   1251  NE2 GLN A 167      -9.194 -35.283 -44.164  1.00  0.73           N  
ATOM   1252  OE1 GLN A 167     -10.774 -36.566 -45.121  1.00  0.78           O  
ATOM   1253  N   GLY A 168     -13.632 -31.604 -43.783  1.00  0.80           N  
ATOM   1254  CA  GLY A 168     -13.563 -30.242 -44.287  1.00  0.81           C  
ATOM   1255  C   GLY A 168     -14.879 -29.497 -44.173  1.00  0.79           C  
ATOM   1256  O   GLY A 168     -14.991 -28.352 -44.617  1.00  0.76           O  
ATOM   1257  N   GLN A 169     -15.931 -30.199 -43.705  1.00  0.83           N  
ATOM   1258  CA  GLN A 169     -17.148 -29.448 -43.419  1.00  0.84           C  
ATOM   1259  C   GLN A 169     -16.871 -28.297 -42.456  1.00  0.85           C  
ATOM   1260  CB  GLN A 169     -18.224 -30.369 -42.841  1.00  0.83           C  
ATOM   1261  O   GLN A 169     -16.432 -28.518 -41.326  1.00  0.84           O  
ATOM   1262  CG  GLN A 169     -19.557 -29.675 -42.590  1.00  0.82           C  
ATOM   1263  CD  GLN A 169     -20.684 -30.653 -42.313  1.00  0.81           C  
ATOM   1264  NE2 GLN A 169     -21.847 -30.127 -41.943  1.00  0.82           N  
ATOM   1265  OE1 GLN A 169     -20.511 -31.870 -42.430  1.00  0.83           O  
ATOM   1266  N   LEU A 170     -17.112 -27.036 -42.889  1.00  0.87           N  
ATOM   1267  CA  LEU A 170     -16.899 -25.784 -42.170  1.00  0.88           C  
ATOM   1268  C   LEU A 170     -18.218 -25.231 -41.640  1.00  0.88           C  
ATOM   1269  CB  LEU A 170     -16.228 -24.752 -43.079  1.00  0.85           C  
ATOM   1270  O   LEU A 170     -19.235 -25.263 -42.337  1.00  0.87           O  
ATOM   1271  CG  LEU A 170     -15.829 -23.429 -42.423  1.00  0.77           C  
ATOM   1272  CD1 LEU A 170     -14.608 -23.626 -41.531  1.00  0.71           C  
ATOM   1273  CD2 LEU A 170     -15.556 -22.367 -43.484  1.00  0.72           C  
ATOM   1274  N   GLY A 171     -18.228 -24.739 -40.480  1.00  0.87           N  
ATOM   1275  CA  GLY A 171     -19.360 -23.989 -39.960  1.00  0.89           C  
ATOM   1276  C   GLY A 171     -18.987 -23.063 -38.817  1.00  0.89           C  
ATOM   1277  O   GLY A 171     -17.932 -23.224 -38.200  1.00  0.87           O  
ATOM   1278  N   TYR A 172     -19.763 -21.937 -38.633  1.00  0.85           N  
ATOM   1279  CA  TYR A 172     -19.661 -21.063 -37.470  1.00  0.88           C  
ATOM   1280  C   TYR A 172     -20.433 -21.635 -36.287  1.00  0.89           C  
ATOM   1281  CB  TYR A 172     -20.180 -19.661 -37.804  1.00  0.86           C  
ATOM   1282  O   TYR A 172     -21.647 -21.836 -36.369  1.00  0.89           O  
ATOM   1283  CG  TYR A 172     -19.935 -18.647 -36.713  1.00  0.83           C  
ATOM   1284  CD1 TYR A 172     -18.677 -18.074 -36.538  1.00  0.80           C  
ATOM   1285  CD2 TYR A 172     -20.959 -18.260 -35.856  1.00  0.82           C  
ATOM   1286  CE1 TYR A 172     -18.445 -17.141 -35.533  1.00  0.84           C  
ATOM   1287  CE2 TYR A 172     -20.739 -17.328 -34.847  1.00  0.83           C  
ATOM   1288  OH  TYR A 172     -19.258 -15.850 -33.698  1.00  0.74           O  
ATOM   1289  CZ  TYR A 172     -19.481 -16.774 -34.694  1.00  0.83           C  
ATOM   1290  N   ASN A 173     -19.725 -21.964 -35.157  1.00  0.81           N  
ATOM   1291  CA  ASN A 173     -20.334 -22.397 -33.904  1.00  0.86           C  
ATOM   1292  C   ASN A 173     -20.700 -21.209 -33.019  1.00  0.84           C  
ATOM   1293  CB  ASN A 173     -19.401 -23.350 -33.155  1.00  0.82           C  
ATOM   1294  O   ASN A 173     -19.819 -20.518 -32.504  1.00  0.82           O  
ATOM   1295  CG  ASN A 173     -20.049 -23.954 -31.924  1.00  0.78           C  
ATOM   1296  ND2 ASN A 173     -19.805 -25.239 -31.696  1.00  0.86           N  
ATOM   1297  OD1 ASN A 173     -20.763 -23.272 -31.185  1.00  0.82           O  
ATOM   1298  N   PHE A 174     -22.012 -20.885 -32.748  1.00  0.82           N  
ATOM   1299  CA  PHE A 174     -22.513 -19.749 -31.985  1.00  0.85           C  
ATOM   1300  C   PHE A 174     -22.207 -19.915 -30.501  1.00  0.82           C  
ATOM   1301  CB  PHE A 174     -24.022 -19.582 -32.194  1.00  0.81           C  
ATOM   1302  O   PHE A 174     -22.050 -18.928 -29.780  1.00  0.79           O  
ATOM   1303  CG  PHE A 174     -24.394 -19.101 -33.570  1.00  0.76           C  
ATOM   1304  CD1 PHE A 174     -24.036 -17.828 -33.997  1.00  0.73           C  
ATOM   1305  CD2 PHE A 174     -25.104 -19.922 -34.437  1.00  0.74           C  
ATOM   1306  CE1 PHE A 174     -24.379 -17.380 -35.271  1.00  0.76           C  
ATOM   1307  CE2 PHE A 174     -25.451 -19.481 -35.711  1.00  0.73           C  
ATOM   1308  CZ  PHE A 174     -25.089 -18.209 -36.125  1.00  0.77           C  
ATOM   1309  N   THR A 175     -22.151 -21.048 -30.008  1.00  0.87           N  
ATOM   1310  CA  THR A 175     -21.839 -21.299 -28.605  1.00  0.89           C  
ATOM   1311  C   THR A 175     -20.416 -20.856 -28.280  1.00  0.80           C  
ATOM   1312  CB  THR A 175     -22.008 -22.789 -28.254  1.00  0.86           C  
ATOM   1313  O   THR A 175     -20.177 -20.225 -27.248  1.00  0.74           O  
ATOM   1314  CG2 THR A 175     -21.881 -23.018 -26.752  1.00  0.72           C  
ATOM   1315  OG1 THR A 175     -23.300 -23.233 -28.687  1.00  0.81           O  
ATOM   1316  N   THR A 176     -19.395 -21.119 -29.201  1.00  0.90           N  
ATOM   1317  CA  THR A 176     -17.981 -20.858 -28.957  1.00  0.89           C  
ATOM   1318  C   THR A 176     -17.542 -19.568 -29.643  1.00  0.86           C  
ATOM   1319  CB  THR A 176     -17.105 -22.027 -29.446  1.00  0.88           C  
ATOM   1320  O   THR A 176     -16.446 -19.064 -29.388  1.00  0.81           O  
ATOM   1321  CG2 THR A 176     -17.460 -23.321 -28.722  1.00  0.83           C  
ATOM   1322  OG1 THR A 176     -17.303 -22.209 -30.853  1.00  0.85           O  
ATOM   1323  N   ASN A 177     -18.447 -18.929 -30.553  1.00  0.87           N  
ATOM   1324  CA  ASN A 177     -18.140 -17.802 -31.427  1.00  0.87           C  
ATOM   1325  C   ASN A 177     -16.891 -18.064 -32.263  1.00  0.82           C  
ATOM   1326  CB  ASN A 177     -17.972 -16.519 -30.609  1.00  0.81           C  
ATOM   1327  O   ASN A 177     -16.011 -17.207 -32.357  1.00  0.76           O  
ATOM   1328  CG  ASN A 177     -18.019 -15.270 -31.467  1.00  0.73           C  
ATOM   1329  ND2 ASN A 177     -17.321 -14.227 -31.033  1.00  0.71           N  
ATOM   1330  OD1 ASN A 177     -18.677 -15.242 -32.510  1.00  0.70           O  
ATOM   1331  N   ARG A 178     -16.811 -19.310 -32.869  1.00  0.89           N  
ATOM   1332  CA  ARG A 178     -15.635 -19.699 -33.641  1.00  0.89           C  
ATOM   1333  C   ARG A 178     -16.037 -20.371 -34.950  1.00  0.89           C  
ATOM   1334  CB  ARG A 178     -14.741 -20.635 -32.824  1.00  0.87           C  
ATOM   1335  O   ARG A 178     -17.095 -20.998 -35.033  1.00  0.88           O  
ATOM   1336  CG  ARG A 178     -14.133 -19.985 -31.591  1.00  0.80           C  
ATOM   1337  CD  ARG A 178     -13.208 -20.939 -30.850  1.00  0.78           C  
ATOM   1338  NE  ARG A 178     -12.600 -20.304 -29.684  1.00  0.73           N  
ATOM   1339  NH1 ARG A 178     -10.877 -21.831 -29.492  1.00  0.62           N  
ATOM   1340  NH2 ARG A 178     -11.039 -20.086 -28.014  1.00  0.58           N  
ATOM   1341  CZ  ARG A 178     -11.507 -20.742 -29.066  1.00  0.73           C  
ATOM   1342  N   TRP A 179     -15.299 -20.203 -35.972  1.00  0.87           N  
ATOM   1343  CA  TRP A 179     -15.310 -21.070 -37.145  1.00  0.90           C  
ATOM   1344  C   TRP A 179     -14.702 -22.431 -36.822  1.00  0.89           C  
ATOM   1345  CB  TRP A 179     -14.548 -20.418 -38.303  1.00  0.86           C  
ATOM   1346  O   TRP A 179     -13.596 -22.512 -36.284  1.00  0.86           O  
ATOM   1347  CG  TRP A 179     -15.222 -19.205 -38.869  1.00  0.75           C  
ATOM   1348  CD1 TRP A 179     -14.947 -17.898 -38.577  1.00  0.69           C  
ATOM   1349  CD2 TRP A 179     -16.289 -19.187 -39.822  1.00  0.72           C  
ATOM   1350  CE2 TRP A 179     -16.611 -17.833 -40.064  1.00  0.74           C  
ATOM   1351  CE3 TRP A 179     -17.004 -20.185 -40.497  1.00  0.73           C  
ATOM   1352  NE1 TRP A 179     -15.779 -17.068 -39.292  1.00  0.75           N  
ATOM   1353  CH2 TRP A 179     -18.303 -18.449 -41.600  1.00  0.72           C  
ATOM   1354  CZ2 TRP A 179     -17.619 -17.452 -40.953  1.00  0.73           C  
ATOM   1355  CZ3 TRP A 179     -18.007 -19.804 -41.382  1.00  0.72           C  
ATOM   1356  N   GLU A 180     -15.351 -23.480 -36.973  1.00  0.90           N  
ATOM   1357  CA  GLU A 180     -14.873 -24.847 -36.789  1.00  0.91           C  
ATOM   1358  C   GLU A 180     -14.988 -25.651 -38.081  1.00  0.90           C  
ATOM   1359  CB  GLU A 180     -15.650 -25.541 -35.666  1.00  0.88           C  
ATOM   1360  O   GLU A 180     -15.862 -25.384 -38.908  1.00  0.89           O  
ATOM   1361  CG  GLU A 180     -17.154 -25.580 -35.892  1.00  0.81           C  
ATOM   1362  CD  GLU A 180     -17.922 -26.164 -34.717  1.00  0.80           C  
ATOM   1363  OE1 GLU A 180     -17.347 -26.275 -33.611  1.00  0.83           O  
ATOM   1364  OE2 GLU A 180     -19.109 -26.513 -34.904  1.00  0.83           O  
ATOM   1365  N   PHE A 181     -14.097 -26.486 -38.262  1.00  0.90           N  
ATOM   1366  CA  PHE A 181     -14.206 -27.441 -39.359  1.00  0.91           C  
ATOM   1367  C   PHE A 181     -14.085 -28.871 -38.846  1.00  0.92           C  
ATOM   1368  CB  PHE A 181     -13.133 -27.170 -40.418  1.00  0.89           C  
ATOM   1369  O   PHE A 181     -13.510 -29.108 -37.782  1.00  0.91           O  
ATOM   1370  CG  PHE A 181     -11.748 -27.578 -39.997  1.00  0.83           C  
ATOM   1371  CD1 PHE A 181     -10.989 -26.761 -39.168  1.00  0.78           C  
ATOM   1372  CD2 PHE A 181     -11.203 -28.780 -40.430  1.00  0.79           C  
ATOM   1373  CE1 PHE A 181      -9.706 -27.136 -38.776  1.00  0.79           C  
ATOM   1374  CE2 PHE A 181      -9.922 -29.162 -40.043  1.00  0.77           C  
ATOM   1375  CZ  PHE A 181      -9.175 -28.338 -39.217  1.00  0.79           C  
ATOM   1376  N   TRP A 182     -14.609 -29.824 -39.437  1.00  0.79           N  
ATOM   1377  CA  TRP A 182     -14.418 -31.244 -39.157  1.00  0.87           C  
ATOM   1378  C   TRP A 182     -13.138 -31.759 -39.807  1.00  0.82           C  
ATOM   1379  CB  TRP A 182     -15.619 -32.056 -39.650  1.00  0.78           C  
ATOM   1380  O   TRP A 182     -13.050 -31.849 -41.033  1.00  0.77           O  
ATOM   1381  CG  TRP A 182     -15.544 -33.516 -39.318  1.00  0.66           C  
ATOM   1382  CD1 TRP A 182     -15.280 -34.544 -40.180  1.00  0.61           C  
ATOM   1383  CD2 TRP A 182     -15.742 -34.110 -38.032  1.00  0.68           C  
ATOM   1384  CE2 TRP A 182     -15.582 -35.505 -38.187  1.00  0.73           C  
ATOM   1385  CE3 TRP A 182     -16.039 -33.599 -36.762  1.00  0.72           C  
ATOM   1386  NE1 TRP A 182     -15.300 -35.743 -39.505  1.00  0.74           N  
ATOM   1387  CH2 TRP A 182     -15.999 -35.868 -35.886  1.00  0.72           C  
ATOM   1388  CZ2 TRP A 182     -15.708 -36.395 -37.117  1.00  0.72           C  
ATOM   1389  CZ3 TRP A 182     -16.165 -34.485 -35.699  1.00  0.72           C  
ATOM   1390  N   ASP A 183     -12.034 -32.153 -39.067  1.00  0.86           N  
ATOM   1391  CA  ASP A 183     -10.733 -32.575 -39.579  1.00  0.89           C  
ATOM   1392  C   ASP A 183     -10.765 -34.036 -40.022  1.00  0.88           C  
ATOM   1393  CB  ASP A 183      -9.648 -32.370 -38.520  1.00  0.85           C  
ATOM   1394  O   ASP A 183      -9.782 -34.548 -40.561  1.00  0.87           O  
ATOM   1395  CG  ASP A 183      -9.759 -33.344 -37.361  1.00  0.80           C  
ATOM   1396  OD1 ASP A 183     -10.604 -34.263 -37.415  1.00  0.80           O  
ATOM   1397  OD2 ASP A 183      -8.996 -33.190 -36.383  1.00  0.85           O  
ATOM   1398  N   GLY A 184     -11.798 -34.753 -39.651  1.00  0.84           N  
ATOM   1399  CA  GLY A 184     -11.938 -36.179 -39.903  1.00  0.87           C  
ATOM   1400  C   GLY A 184     -12.042 -37.001 -38.632  1.00  0.86           C  
ATOM   1401  O   GLY A 184     -12.486 -38.151 -38.665  1.00  0.84           O  
ATOM   1402  N   SER A 185     -11.763 -36.333 -37.527  1.00  0.88           N  
ATOM   1403  CA  SER A 185     -11.792 -37.029 -36.244  1.00  0.90           C  
ATOM   1404  C   SER A 185     -12.516 -36.205 -35.184  1.00  0.86           C  
ATOM   1405  CB  SER A 185     -10.372 -37.346 -35.774  1.00  0.85           C  
ATOM   1406  O   SER A 185     -13.308 -36.741 -34.407  1.00  0.84           O  
ATOM   1407  OG  SER A 185      -9.671 -36.158 -35.451  1.00  0.73           O  
ATOM   1408  N   ALA A 186     -12.301 -34.846 -35.289  1.00  0.92           N  
ATOM   1409  CA  ALA A 186     -12.885 -33.925 -34.318  1.00  0.93           C  
ATOM   1410  C   ALA A 186     -13.199 -32.577 -34.961  1.00  0.92           C  
ATOM   1411  CB  ALA A 186     -11.944 -33.737 -33.130  1.00  0.91           C  
ATOM   1412  O   ALA A 186     -12.651 -32.242 -36.014  1.00  0.90           O  
ATOM   1413  N   TRP A 187     -14.131 -31.792 -34.499  1.00  0.90           N  
ATOM   1414  CA  TRP A 187     -14.351 -30.378 -34.782  1.00  0.92           C  
ATOM   1415  C   TRP A 187     -13.202 -29.530 -34.245  1.00  0.87           C  
ATOM   1416  CB  TRP A 187     -15.676 -29.907 -34.175  1.00  0.89           C  
ATOM   1417  O   TRP A 187     -12.919 -29.546 -33.045  1.00  0.78           O  
ATOM   1418  CG  TRP A 187     -16.889 -30.477 -34.846  1.00  0.83           C  
ATOM   1419  CD1 TRP A 187     -17.693 -31.481 -34.381  1.00  0.77           C  
ATOM   1420  CD2 TRP A 187     -17.434 -30.079 -36.108  1.00  0.81           C  
ATOM   1421  CE2 TRP A 187     -18.570 -30.884 -36.346  1.00  0.89           C  
ATOM   1422  CE3 TRP A 187     -17.072 -29.117 -37.061  1.00  0.77           C  
ATOM   1423  NE1 TRP A 187     -18.706 -31.730 -35.279  1.00  0.77           N  
ATOM   1424  CH2 TRP A 187     -18.971 -29.808 -38.416  1.00  0.77           C  
ATOM   1425  CZ2 TRP A 187     -19.347 -30.756 -37.500  1.00  0.77           C  
ATOM   1426  CZ3 TRP A 187     -17.847 -28.992 -38.208  1.00  0.77           C  
ATOM   1427  N   THR A 188     -12.478 -28.911 -35.248  1.00  0.90           N  
ATOM   1428  CA  THR A 188     -11.270 -28.134 -34.996  1.00  0.90           C  
ATOM   1429  C   THR A 188     -11.504 -26.656 -35.299  1.00  0.88           C  
ATOM   1430  CB  THR A 188     -10.088 -28.651 -35.836  1.00  0.88           C  
ATOM   1431  O   THR A 188     -12.099 -26.314 -36.323  1.00  0.85           O  
ATOM   1432  CG2 THR A 188      -8.816 -27.862 -35.541  1.00  0.79           C  
ATOM   1433  OG1 THR A 188      -9.861 -30.033 -35.531  1.00  0.81           O  
ATOM   1434  N   ASP A 189     -11.193 -25.722 -34.502  1.00  0.87           N  
ATOM   1435  CA  ASP A 189     -11.276 -24.283 -34.729  1.00  0.87           C  
ATOM   1436  C   ASP A 189     -10.427 -23.865 -35.927  1.00  0.86           C  
ATOM   1437  CB  ASP A 189     -10.836 -23.517 -33.479  1.00  0.84           C  
ATOM   1438  O   ASP A 189      -9.259 -24.248 -36.030  1.00  0.82           O  
ATOM   1439  CG  ASP A 189     -11.845 -23.599 -32.347  1.00  0.77           C  
ATOM   1440  OD1 ASP A 189     -12.994 -24.030 -32.584  1.00  0.76           O  
ATOM   1441  OD2 ASP A 189     -11.489 -23.225 -31.209  1.00  0.80           O  
ATOM   1442  N   LEU A 190     -10.983 -23.182 -36.983  1.00  0.86           N  
ATOM   1443  CA  LEU A 190     -10.247 -22.703 -38.148  1.00  0.84           C  
ATOM   1444  C   LEU A 190      -9.268 -21.601 -37.757  1.00  0.80           C  
ATOM   1445  CB  LEU A 190     -11.213 -22.187 -39.217  1.00  0.81           C  
ATOM   1446  O   LEU A 190      -8.242 -21.414 -38.415  1.00  0.73           O  
ATOM   1447  CG  LEU A 190     -10.668 -22.113 -40.645  1.00  0.76           C  
ATOM   1448  CD1 LEU A 190     -10.938 -23.420 -41.383  1.00  0.70           C  
ATOM   1449  CD2 LEU A 190     -11.282 -20.934 -41.391  1.00  0.71           C  
ATOM   1450  N   ALA A 191      -9.406 -20.925 -36.619  1.00  0.71           N  
ATOM   1451  CA  ALA A 191      -8.491 -19.932 -36.061  1.00  0.70           C  
ATOM   1452  C   ALA A 191      -8.257 -20.176 -34.573  1.00  0.71           C  
ATOM   1453  CB  ALA A 191      -9.034 -18.523 -36.287  1.00  0.66           C  
ATOM   1454  O   ALA A 191      -9.017 -19.691 -33.731  1.00  0.67           O  
ATOM   1455  N   PRO A 192      -7.383 -21.163 -34.307  1.00  0.65           N  
ATOM   1456  CA  PRO A 192      -6.974 -21.195 -32.900  1.00  0.64           C  
ATOM   1457  C   PRO A 192      -6.494 -19.836 -32.395  1.00  0.65           C  
ATOM   1458  CB  PRO A 192      -5.833 -22.216 -32.888  1.00  0.61           C  
ATOM   1459  O   PRO A 192      -5.823 -19.103 -33.125  1.00  0.62           O  
ATOM   1460  CG  PRO A 192      -5.270 -22.176 -34.272  1.00  0.60           C  
ATOM   1461  CD  PRO A 192      -6.365 -21.783 -35.222  1.00  0.60           C  
ATOM   1462  N   ILE A 193      -7.226 -19.043 -31.439  1.00  0.62           N  
ATOM   1463  CA  ILE A 193      -6.506 -17.976 -30.752  1.00  0.61           C  
ATOM   1464  C   ILE A 193      -5.005 -18.257 -30.794  1.00  0.62           C  
ATOM   1465  CB  ILE A 193      -6.982 -17.823 -29.291  1.00  0.58           C  
ATOM   1466  O   ILE A 193      -4.557 -19.333 -30.391  1.00  0.60           O  
ATOM   1467  CG1 ILE A 193      -8.487 -17.535 -29.247  1.00  0.51           C  
ATOM   1468  CG2 ILE A 193      -6.193 -16.720 -28.579  1.00  0.52           C  
ATOM   1469  CD1 ILE A 193      -9.069 -17.493 -27.841  1.00  0.52           C  
ATOM   1470  N   VAL A 194      -4.349 -17.663 -31.814  1.00  0.67           N  
ATOM   1471  CA  VAL A 194      -2.896 -17.678 -31.686  1.00  0.68           C  
ATOM   1472  C   VAL A 194      -2.500 -17.359 -30.246  1.00  0.68           C  
ATOM   1473  CB  VAL A 194      -2.231 -16.675 -32.656  1.00  0.64           C  
ATOM   1474  O   VAL A 194      -2.733 -16.248 -29.763  1.00  0.66           O  
ATOM   1475  CG1 VAL A 194      -0.713 -16.843 -32.649  1.00  0.58           C  
ATOM   1476  CG2 VAL A 194      -2.784 -16.854 -34.069  1.00  0.59           C  
ATOM   1477  N   ASP A 195      -2.511 -18.464 -29.338  1.00  0.69           N  
ATOM   1478  CA  ASP A 195      -1.752 -18.265 -28.108  1.00  0.70           C  
ATOM   1479  C   ASP A 195      -0.355 -17.723 -28.406  1.00  0.70           C  
ATOM   1480  CB  ASP A 195      -1.652 -19.573 -27.321  1.00  0.67           C  
ATOM   1481  O   ASP A 195       0.361 -18.270 -29.247  1.00  0.68           O  
ATOM   1482  CG  ASP A 195      -0.901 -19.421 -26.010  1.00  0.63           C  
ATOM   1483  OD1 ASP A 195      -0.407 -18.311 -25.715  1.00  0.64           O  
ATOM   1484  OD2 ASP A 195      -0.800 -20.421 -25.266  1.00  0.69           O  
ATOM   1485  N   TYR A 196      -0.167 -16.478 -27.852  1.00  0.69           N  
ATOM   1486  CA  TYR A 196       1.151 -15.867 -27.985  1.00  0.72           C  
ATOM   1487  C   TYR A 196       2.252 -16.912 -27.856  1.00  0.71           C  
ATOM   1488  CB  TYR A 196       1.344 -14.772 -26.932  1.00  0.67           C  
ATOM   1489  O   TYR A 196       3.278 -16.829 -28.535  1.00  0.71           O  
ATOM   1490  CG  TYR A 196       2.660 -14.042 -27.050  1.00  0.63           C  
ATOM   1491  CD1 TYR A 196       2.824 -13.005 -27.966  1.00  0.58           C  
ATOM   1492  CD2 TYR A 196       3.742 -14.387 -26.248  1.00  0.62           C  
ATOM   1493  CE1 TYR A 196       4.035 -12.330 -28.080  1.00  0.58           C  
ATOM   1494  CE2 TYR A 196       4.958 -13.720 -26.353  1.00  0.60           C  
ATOM   1495  OH  TYR A 196       6.296 -12.030 -27.379  1.00  0.49           O  
ATOM   1496  CZ  TYR A 196       5.094 -12.694 -27.270  1.00  0.56           C  
ATOM   1497  N   ASN A 197       2.024 -18.037 -26.957  1.00  0.72           N  
ATOM   1498  CA  ASN A 197       3.014 -19.092 -26.771  1.00  0.74           C  
ATOM   1499  C   ASN A 197       3.132 -19.975 -28.010  1.00  0.73           C  
ATOM   1500  CB  ASN A 197       2.671 -19.940 -25.545  1.00  0.69           C  
ATOM   1501  O   ASN A 197       4.168 -20.604 -28.234  1.00  0.73           O  
ATOM   1502  CG  ASN A 197       2.736 -19.151 -24.252  1.00  0.64           C  
ATOM   1503  ND2 ASN A 197       1.717 -19.301 -23.415  1.00  0.67           N  
ATOM   1504  OD1 ASN A 197       3.693 -18.412 -24.009  1.00  0.67           O  
ATOM   1505  N   THR A 198       2.136 -19.884 -29.038  1.00  0.71           N  
ATOM   1506  CA  THR A 198       2.211 -20.772 -30.193  1.00  0.71           C  
ATOM   1507  C   THR A 198       2.717 -20.021 -31.421  1.00  0.69           C  
ATOM   1508  CB  THR A 198       0.840 -21.402 -30.503  1.00  0.67           C  
ATOM   1509  O   THR A 198       2.997 -20.629 -32.456  1.00  0.66           O  
ATOM   1510  CG2 THR A 198       0.324 -22.207 -29.315  1.00  0.61           C  
ATOM   1511  OG1 THR A 198      -0.099 -20.364 -30.807  1.00  0.66           O  
ATOM   1512  N   ILE A 199       2.888 -18.556 -31.482  1.00  0.72           N  
ATOM   1513  CA  ILE A 199       3.466 -17.805 -32.592  1.00  0.74           C  
ATOM   1514  C   ILE A 199       4.930 -18.198 -32.773  1.00  0.74           C  
ATOM   1515  CB  ILE A 199       3.343 -16.281 -32.368  1.00  0.70           C  
ATOM   1516  O   ILE A 199       5.750 -17.991 -31.876  1.00  0.74           O  
ATOM   1517  CG1 ILE A 199       1.868 -15.873 -32.270  1.00  0.64           C  
ATOM   1518  CG2 ILE A 199       4.052 -15.512 -33.487  1.00  0.63           C  
ATOM   1519  CD1 ILE A 199       1.654 -14.408 -31.916  1.00  0.63           C  
ATOM   1520  N   ALA A 200       5.126 -18.976 -33.997  1.00  0.75           N  
ATOM   1521  CA  ALA A 200       6.493 -19.206 -34.457  1.00  0.77           C  
ATOM   1522  C   ALA A 200       7.204 -17.887 -34.748  1.00  0.77           C  
ATOM   1523  CB  ALA A 200       6.494 -20.093 -35.700  1.00  0.72           C  
ATOM   1524  O   ALA A 200       6.588 -16.939 -35.240  1.00  0.74           O  
ATOM   1525  N   ASN A 201       8.452 -17.778 -34.305  1.00  0.75           N  
ATOM   1526  CA  ASN A 201       9.362 -16.653 -34.499  1.00  0.76           C  
ATOM   1527  C   ASN A 201       8.880 -15.409 -33.758  1.00  0.72           C  
ATOM   1528  CB  ASN A 201       9.532 -16.351 -35.989  1.00  0.70           C  
ATOM   1529  O   ASN A 201       9.146 -14.284 -34.186  1.00  0.66           O  
ATOM   1530  CG  ASN A 201      10.092 -17.528 -36.763  1.00  0.65           C  
ATOM   1531  ND2 ASN A 201       9.558 -17.761 -37.956  1.00  0.68           N  
ATOM   1532  OD1 ASN A 201      10.997 -18.222 -36.293  1.00  0.65           O  
ATOM   1533  N   LYS A 202       7.955 -15.652 -32.697  1.00  0.69           N  
ATOM   1534  CA  LYS A 202       7.646 -14.518 -31.832  1.00  0.71           C  
ATOM   1535  C   LYS A 202       8.914 -13.942 -31.207  1.00  0.69           C  
ATOM   1536  CB  LYS A 202       6.662 -14.930 -30.736  1.00  0.66           C  
ATOM   1537  O   LYS A 202       9.823 -14.688 -30.836  1.00  0.67           O  
ATOM   1538  CG  LYS A 202       7.243 -15.895 -29.713  1.00  0.64           C  
ATOM   1539  CD  LYS A 202       6.195 -16.333 -28.699  1.00  0.63           C  
ATOM   1540  CE  LYS A 202       6.779 -17.286 -27.666  1.00  0.58           C  
ATOM   1541  NZ  LYS A 202       5.724 -17.844 -26.767  1.00  0.51           N  
ATOM   1542  N   PRO A 203       9.062 -12.693 -31.307  1.00  0.69           N  
ATOM   1543  CA  PRO A 203      10.148 -12.161 -30.480  1.00  0.70           C  
ATOM   1544  C   PRO A 203      10.102 -12.675 -29.043  1.00  0.70           C  
ATOM   1545  CB  PRO A 203       9.918 -10.648 -30.527  1.00  0.67           C  
ATOM   1546  O   PRO A 203       9.024 -12.762 -28.449  1.00  0.69           O  
ATOM   1547  CG  PRO A 203       8.552 -10.487 -31.112  1.00  0.65           C  
ATOM   1548  CD  PRO A 203       8.118 -11.808 -31.681  1.00  0.65           C  
ATOM   1549  N   SER A 204      11.192 -13.315 -28.429  1.00  0.66           N  
ATOM   1550  CA  SER A 204      11.366 -13.660 -27.022  1.00  0.65           C  
ATOM   1551  C   SER A 204      11.206 -12.435 -26.128  1.00  0.65           C  
ATOM   1552  CB  SER A 204      12.739 -14.294 -26.791  1.00  0.63           C  
ATOM   1553  O   SER A 204      11.010 -12.565 -24.918  1.00  0.63           O  
ATOM   1554  OG  SER A 204      13.772 -13.431 -27.235  1.00  0.63           O  
ATOM   1555  N   THR A 205      11.175 -11.262 -26.766  1.00  0.63           N  
ATOM   1556  CA  THR A 205      11.075  -9.947 -26.143  1.00  0.62           C  
ATOM   1557  C   THR A 205      10.173  -9.028 -26.961  1.00  0.63           C  
ATOM   1558  CB  THR A 205      12.463  -9.298 -25.981  1.00  0.59           C  
ATOM   1559  O   THR A 205      10.270  -8.987 -28.189  1.00  0.60           O  
ATOM   1560  CG2 THR A 205      13.347 -10.116 -25.045  1.00  0.55           C  
ATOM   1561  OG1 THR A 205      13.096  -9.213 -27.264  1.00  0.60           O  
ATOM   1562  N   PHE A 206       8.861  -8.650 -26.742  1.00  0.60           N  
ATOM   1563  CA  PHE A 206       8.063  -7.497 -27.139  1.00  0.61           C  
ATOM   1564  C   PHE A 206       8.659  -6.209 -26.584  1.00  0.60           C  
ATOM   1565  CB  PHE A 206       6.615  -7.653 -26.663  1.00  0.56           C  
ATOM   1566  O   PHE A 206       9.213  -6.199 -25.483  1.00  0.56           O  
ATOM   1567  CG  PHE A 206       5.854  -8.736 -27.380  1.00  0.54           C  
ATOM   1568  CD1 PHE A 206       5.195  -8.468 -28.573  1.00  0.52           C  
ATOM   1569  CD2 PHE A 206       5.798 -10.022 -26.860  1.00  0.53           C  
ATOM   1570  CE1 PHE A 206       4.490  -9.468 -29.239  1.00  0.48           C  
ATOM   1571  CE2 PHE A 206       5.096 -11.027 -27.519  1.00  0.53           C  
ATOM   1572  CZ  PHE A 206       4.441 -10.747 -28.708  1.00  0.44           C  
ATOM   1573  N   PRO A 207       8.886  -5.022 -27.520  1.00  0.53           N  
ATOM   1574  CA  PRO A 207       9.251  -3.821 -26.766  1.00  0.53           C  
ATOM   1575  C   PRO A 207       8.524  -3.721 -25.426  1.00  0.54           C  
ATOM   1576  CB  PRO A 207       8.836  -2.680 -27.698  1.00  0.49           C  
ATOM   1577  O   PRO A 207       7.309  -3.924 -25.362  1.00  0.52           O  
ATOM   1578  CG  PRO A 207       7.982  -3.329 -28.739  1.00  0.48           C  
ATOM   1579  CD  PRO A 207       8.128  -4.818 -28.615  1.00  0.51           C  
ATOM   1580  N   PRO A 208       9.103  -4.067 -24.250  1.00  0.47           N  
ATOM   1581  CA  PRO A 208       8.694  -3.989 -22.846  1.00  0.46           C  
ATOM   1582  C   PRO A 208       8.353  -2.566 -22.410  1.00  0.47           C  
ATOM   1583  CB  PRO A 208       9.919  -4.512 -22.092  1.00  0.41           C  
ATOM   1584  O   PRO A 208       9.054  -1.619 -22.776  1.00  0.45           O  
ATOM   1585  CG  PRO A 208      11.069  -4.266 -23.014  1.00  0.39           C  
ATOM   1586  CD  PRO A 208      10.548  -4.205 -24.421  1.00  0.44           C  
ATOM   1587  N   ASN A 209       7.098  -2.201 -22.170  1.00  0.48           N  
ATOM   1588  CA  ASN A 209       6.730  -1.163 -21.214  1.00  0.49           C  
ATOM   1589  C   ASN A 209       7.820  -0.954 -20.166  1.00  0.48           C  
ATOM   1590  CB  ASN A 209       5.401  -1.502 -20.538  1.00  0.45           C  
ATOM   1591  O   ASN A 209       7.873   0.094 -19.520  1.00  0.46           O  
ATOM   1592  CG  ASN A 209       4.203  -0.999 -21.319  1.00  0.44           C  
ATOM   1593  ND2 ASN A 209       3.006  -1.280 -20.816  1.00  0.41           N  
ATOM   1594  OD1 ASN A 209       4.351  -0.364 -22.366  1.00  0.46           O  
ATOM   1595  N   THR A 210       9.227  -1.625 -20.337  1.00  0.53           N  
ATOM   1596  CA  THR A 210      10.422  -1.320 -19.558  1.00  0.53           C  
ATOM   1597  C   THR A 210      11.681  -1.719 -20.321  1.00  0.52           C  
ATOM   1598  CB  THR A 210      10.397  -2.035 -18.194  1.00  0.48           C  
ATOM   1599  O   THR A 210      11.893  -2.900 -20.607  1.00  0.50           O  
ATOM   1600  CG2 THR A 210       9.403  -1.374 -17.245  1.00  0.44           C  
ATOM   1601  OG1 THR A 210      10.020  -3.404 -18.385  1.00  0.44           O  
ATOM   1602  N   HIS A 211      12.020  -1.083 -21.479  1.00  0.48           N  
ATOM   1603  CA  HIS A 211      13.381  -1.176 -21.995  1.00  0.53           C  
ATOM   1604  C   HIS A 211      14.260  -0.065 -21.433  1.00  0.49           C  
ATOM   1605  CB  HIS A 211      13.379  -1.122 -23.524  1.00  0.47           C  
ATOM   1606  O   HIS A 211      13.765   1.010 -21.087  1.00  0.48           O  
ATOM   1607  CG  HIS A 211      12.841   0.159 -24.078  1.00  0.48           C  
ATOM   1608  CD2 HIS A 211      13.472   1.235 -24.605  1.00  0.46           C  
ATOM   1609  ND1 HIS A 211      11.493   0.440 -24.127  1.00  0.47           N  
ATOM   1610  CE1 HIS A 211      11.318   1.637 -24.662  1.00  0.43           C  
ATOM   1611  NE2 HIS A 211      12.503   2.140 -24.960  1.00  0.41           N  
ATOM   1612  N   SER A 212      15.332  -0.356 -20.771  1.00  0.61           N  
ATOM   1613  CA  SER A 212      16.569   0.401 -20.600  1.00  0.61           C  
ATOM   1614  C   SER A 212      17.369   0.452 -21.897  1.00  0.61           C  
ATOM   1615  CB  SER A 212      17.422  -0.211 -19.488  1.00  0.58           C  
ATOM   1616  O   SER A 212      17.579  -0.576 -22.545  1.00  0.59           O  
ATOM   1617  OG  SER A 212      18.735   0.322 -19.512  1.00  0.58           O  
ATOM   1618  N   HIS A 213      17.278   1.381 -22.677  1.00  0.67           N  
ATOM   1619  CA  HIS A 213      18.274   1.741 -23.680  1.00  0.68           C  
ATOM   1620  C   HIS A 213      19.574   2.198 -23.027  1.00  0.68           C  
ATOM   1621  CB  HIS A 213      17.735   2.839 -24.600  1.00  0.65           C  
ATOM   1622  O   HIS A 213      19.553   2.959 -22.057  1.00  0.66           O  
ATOM   1623  CG  HIS A 213      16.570   2.406 -25.432  1.00  0.63           C  
ATOM   1624  CD2 HIS A 213      15.245   2.653 -25.304  1.00  0.61           C  
ATOM   1625  ND1 HIS A 213      16.709   1.613 -26.551  1.00  0.59           N  
ATOM   1626  CE1 HIS A 213      15.516   1.393 -27.078  1.00  0.58           C  
ATOM   1627  NE2 HIS A 213      14.611   2.013 -26.340  1.00  0.54           N  
ATOM   1628  N   ASP A 214      20.763   1.665 -23.400  1.00  0.67           N  
ATOM   1629  CA  ASP A 214      21.957   2.467 -23.149  1.00  0.68           C  
ATOM   1630  C   ASP A 214      21.820   3.861 -23.758  1.00  0.67           C  
ATOM   1631  CB  ASP A 214      23.199   1.769 -23.707  1.00  0.65           C  
ATOM   1632  O   ASP A 214      21.358   4.006 -24.891  1.00  0.65           O  
ATOM   1633  CG  ASP A 214      24.411   1.901 -22.801  1.00  0.61           C  
ATOM   1634  OD1 ASP A 214      24.785   3.039 -22.445  1.00  0.60           O  
ATOM   1635  OD2 ASP A 214      24.998   0.857 -22.443  1.00  0.64           O  
ATOM   1636  N   TRP A 215      22.002   4.772 -22.947  1.00  0.65           N  
ATOM   1637  CA  TRP A 215      22.041   6.158 -23.401  1.00  0.67           C  
ATOM   1638  C   TRP A 215      22.659   6.258 -24.791  1.00  0.67           C  
ATOM   1639  CB  TRP A 215      22.827   7.026 -22.415  1.00  0.62           C  
ATOM   1640  O   TRP A 215      22.212   7.054 -25.620  1.00  0.65           O  
ATOM   1641  CG  TRP A 215      22.871   8.478 -22.782  1.00  0.58           C  
ATOM   1642  CD1 TRP A 215      23.941   9.172 -23.273  1.00  0.53           C  
ATOM   1643  CD2 TRP A 215      21.795   9.417 -22.683  1.00  0.55           C  
ATOM   1644  CE2 TRP A 215      22.286  10.663 -23.132  1.00  0.54           C  
ATOM   1645  CE3 TRP A 215      20.463   9.325 -22.258  1.00  0.65           C  
ATOM   1646  NE1 TRP A 215      23.596  10.487 -23.486  1.00  0.66           N  
ATOM   1647  CH2 TRP A 215      20.189  11.692 -22.747  1.00  0.62           C  
ATOM   1648  CZ2 TRP A 215      21.488  11.810 -23.168  1.00  0.65           C  
ATOM   1649  CZ3 TRP A 215      19.672  10.467 -22.295  1.00  0.60           C  
ATOM   1650  N   ALA A 216      23.739   5.374 -24.984  1.00  0.72           N  
ATOM   1651  CA  ALA A 216      24.517   5.359 -26.220  1.00  0.73           C  
ATOM   1652  C   ALA A 216      23.683   4.840 -27.387  1.00  0.72           C  
ATOM   1653  CB  ALA A 216      25.773   4.509 -26.048  1.00  0.69           C  
ATOM   1654  O   ALA A 216      23.923   5.205 -28.541  1.00  0.70           O  
ATOM   1655  N   SER A 217      22.594   4.115 -27.250  1.00  0.67           N  
ATOM   1656  CA  SER A 217      21.786   3.500 -28.298  1.00  0.67           C  
ATOM   1657  C   SER A 217      20.574   4.360 -28.638  1.00  0.66           C  
ATOM   1658  CB  SER A 217      21.329   2.104 -27.873  1.00  0.64           C  
ATOM   1659  O   SER A 217      19.920   4.144 -29.661  1.00  0.63           O  
ATOM   1660  OG  SER A 217      20.394   2.183 -26.810  1.00  0.62           O  
ATOM   1661  N   ILE A 218      20.110   5.452 -28.025  1.00  0.69           N  
ATOM   1662  CA  ILE A 218      18.999   6.359 -28.293  1.00  0.70           C  
ATOM   1663  C   ILE A 218      19.394   7.350 -29.385  1.00  0.71           C  
ATOM   1664  CB  ILE A 218      18.564   7.113 -27.016  1.00  0.67           C  
ATOM   1665  O   ILE A 218      20.264   8.199 -29.175  1.00  0.71           O  
ATOM   1666  CG1 ILE A 218      18.113   6.121 -25.938  1.00  0.61           C  
ATOM   1667  CG2 ILE A 218      17.453   8.118 -27.335  1.00  0.62           C  
ATOM   1668  CD1 ILE A 218      17.827   6.762 -24.587  1.00  0.61           C  
ATOM   1669  N   THR A 219      19.040   7.221 -30.657  1.00  0.73           N  
ATOM   1670  CA  THR A 219      19.483   7.955 -31.837  1.00  0.74           C  
ATOM   1671  C   THR A 219      18.761   9.296 -31.941  1.00  0.72           C  
ATOM   1672  CB  THR A 219      19.247   7.141 -33.123  1.00  0.68           C  
ATOM   1673  O   THR A 219      19.283  10.243 -32.533  1.00  0.67           O  
ATOM   1674  CG2 THR A 219      20.146   5.910 -33.166  1.00  0.61           C  
ATOM   1675  OG1 THR A 219      17.878   6.722 -33.172  1.00  0.68           O  
ATOM   1676  N   SER A 220      17.748   9.677 -31.115  1.00  0.70           N  
ATOM   1677  CA  SER A 220      16.974  10.913 -31.097  1.00  0.71           C  
ATOM   1678  C   SER A 220      16.815  11.445 -29.676  1.00  0.67           C  
ATOM   1679  CB  SER A 220      15.597  10.694 -31.724  1.00  0.64           C  
ATOM   1680  O   SER A 220      15.767  11.990 -29.325  1.00  0.62           O  
ATOM   1681  OG  SER A 220      15.720  10.188 -33.042  1.00  0.58           O  
ATOM   1682  N   LYS A 221      17.766  11.169 -28.961  1.00  0.71           N  
ATOM   1683  CA  LYS A 221      17.816  11.656 -27.585  1.00  0.72           C  
ATOM   1684  C   LYS A 221      17.811  13.181 -27.541  1.00  0.71           C  
ATOM   1685  CB  LYS A 221      19.055  11.115 -26.869  1.00  0.68           C  
ATOM   1686  O   LYS A 221      18.520  13.832 -28.312  1.00  0.70           O  
ATOM   1687  CG  LYS A 221      20.369  11.484 -27.541  1.00  0.65           C  
ATOM   1688  CD  LYS A 221      21.554  10.815 -26.857  1.00  0.64           C  
ATOM   1689  CE  LYS A 221      22.874  11.227 -27.493  1.00  0.57           C  
ATOM   1690  NZ  LYS A 221      23.948  10.219 -27.245  1.00  0.50           N  
ATOM   1691  N   PRO A 222      16.808  13.719 -26.959  1.00  0.64           N  
ATOM   1692  CA  PRO A 222      17.025  15.149 -26.725  1.00  0.65           C  
ATOM   1693  C   PRO A 222      18.446  15.462 -26.262  1.00  0.66           C  
ATOM   1694  CB  PRO A 222      16.007  15.486 -25.633  1.00  0.62           C  
ATOM   1695  O   PRO A 222      19.012  14.722 -25.453  1.00  0.65           O  
ATOM   1696  CG  PRO A 222      15.631  14.166 -25.041  1.00  0.60           C  
ATOM   1697  CD  PRO A 222      16.019  13.082 -26.006  1.00  0.61           C  
ATOM   1698  N   THR A 223      19.286  16.516 -26.828  1.00  0.66           N  
ATOM   1699  CA  THR A 223      20.552  17.046 -26.333  1.00  0.66           C  
ATOM   1700  C   THR A 223      20.379  17.649 -24.942  1.00  0.65           C  
ATOM   1701  CB  THR A 223      21.124  18.109 -27.290  1.00  0.63           C  
ATOM   1702  O   THR A 223      21.359  17.855 -24.223  1.00  0.64           O  
ATOM   1703  CG2 THR A 223      21.562  17.482 -28.609  1.00  0.59           C  
ATOM   1704  OG1 THR A 223      20.119  19.096 -27.553  1.00  0.63           O  
ATOM   1705  N   THR A 224      19.058  17.728 -24.457  1.00  0.67           N  
ATOM   1706  CA  THR A 224      18.742  18.281 -23.144  1.00  0.67           C  
ATOM   1707  C   THR A 224      17.547  17.561 -22.527  1.00  0.66           C  
ATOM   1708  CB  THR A 224      18.449  19.790 -23.230  1.00  0.62           C  
ATOM   1709  O   THR A 224      16.525  17.364 -23.188  1.00  0.62           O  
ATOM   1710  CG2 THR A 224      19.671  20.561 -23.717  1.00  0.56           C  
ATOM   1711  OG1 THR A 224      17.364  20.009 -24.141  1.00  0.63           O  
ATOM   1712  N   PHE A 225      17.510  16.593 -21.620  1.00  0.60           N  
ATOM   1713  CA  PHE A 225      16.528  16.108 -20.657  1.00  0.60           C  
ATOM   1714  C   PHE A 225      16.264  17.154 -19.581  1.00  0.60           C  
ATOM   1715  CB  PHE A 225      17.004  14.802 -20.014  1.00  0.56           C  
ATOM   1716  O   PHE A 225      17.193  17.802 -19.095  1.00  0.57           O  
ATOM   1717  CG  PHE A 225      16.849  13.596 -20.901  1.00  0.55           C  
ATOM   1718  CD1 PHE A 225      15.672  12.857 -20.893  1.00  0.51           C  
ATOM   1719  CD2 PHE A 225      17.880  13.202 -21.744  1.00  0.52           C  
ATOM   1720  CE1 PHE A 225      15.526  11.741 -21.714  1.00  0.47           C  
ATOM   1721  CE2 PHE A 225      17.741  12.088 -22.567  1.00  0.52           C  
ATOM   1722  CZ  PHE A 225      16.563  11.358 -22.549  1.00  0.43           C  
ATOM   1723  N   PRO A 226      14.846  17.432 -19.137  1.00  0.54           N  
ATOM   1724  CA  PRO A 226      14.730  17.841 -17.735  1.00  0.54           C  
ATOM   1725  C   PRO A 226      15.299  16.805 -16.769  1.00  0.54           C  
ATOM   1726  CB  PRO A 226      13.221  18.001 -17.538  1.00  0.51           C  
ATOM   1727  O   PRO A 226      15.263  15.605 -17.053  1.00  0.52           O  
ATOM   1728  CG  PRO A 226      12.605  17.186 -18.629  1.00  0.50           C  
ATOM   1729  CD  PRO A 226      13.620  17.006 -19.721  1.00  0.52           C  
ATOM   1730  N   PRO A 227      16.187  16.949 -15.838  1.00  0.52           N  
ATOM   1731  CA  PRO A 227      16.771  16.073 -14.820  1.00  0.52           C  
ATOM   1732  C   PRO A 227      15.745  15.136 -14.187  1.00  0.53           C  
ATOM   1733  CB  PRO A 227      17.325  17.056 -13.785  1.00  0.48           C  
ATOM   1734  O   PRO A 227      14.663  15.578 -13.789  1.00  0.51           O  
ATOM   1735  CG  PRO A 227      16.883  18.402 -14.261  1.00  0.47           C  
ATOM   1736  CD  PRO A 227      16.145  18.230 -15.558  1.00  0.49           C  
ATOM   1737  N   SER A 228      15.659  13.698 -14.577  1.00  0.53           N  
ATOM   1738  CA  SER A 228      14.747  12.595 -14.294  1.00  0.52           C  
ATOM   1739  C   SER A 228      14.908  12.098 -12.862  1.00  0.53           C  
ATOM   1740  CB  SER A 228      14.980  11.443 -15.272  1.00  0.48           C  
ATOM   1741  O   SER A 228      14.011  11.447 -12.321  1.00  0.50           O  
ATOM   1742  OG  SER A 228      16.318  10.982 -15.197  1.00  0.49           O  
ATOM   1743  N   THR A 229      15.191  12.871 -11.851  1.00  0.51           N  
ATOM   1744  CA  THR A 229      15.365  12.841 -10.403  1.00  0.51           C  
ATOM   1745  C   THR A 229      16.170  14.048  -9.930  1.00  0.50           C  
ATOM   1746  CB  THR A 229      16.065  11.545  -9.952  1.00  0.47           C  
ATOM   1747  O   THR A 229      17.394  14.078 -10.072  1.00  0.48           O  
ATOM   1748  CG2 THR A 229      15.177  10.329 -10.191  1.00  0.44           C  
ATOM   1749  OG1 THR A 229      17.284  11.385 -10.687  1.00  0.45           O  
ATOM   1750  N   HIS A 230      15.752  15.231 -10.371  1.00  0.46           N  
ATOM   1751  CA  HIS A 230      16.247  16.354  -9.584  1.00  0.52           C  
ATOM   1752  C   HIS A 230      15.708  16.307  -8.158  1.00  0.47           C  
ATOM   1753  CB  HIS A 230      15.867  17.681 -10.245  1.00  0.46           C  
ATOM   1754  O   HIS A 230      14.496  16.209  -7.951  1.00  0.46           O  
ATOM   1755  CG  HIS A 230      16.067  18.870  -9.361  1.00  0.48           C  
ATOM   1756  CD2 HIS A 230      16.365  20.157  -9.657  1.00  0.46           C  
ATOM   1757  ND1 HIS A 230      15.965  18.803  -7.989  1.00  0.36           N  
ATOM   1758  CE1 HIS A 230      16.192  20.001  -7.477  1.00  0.42           C  
ATOM   1759  NE2 HIS A 230      16.438  20.841  -8.468  1.00  0.41           N  
ATOM   1760  N   THR A 231      16.170  15.754  -7.272  1.00  0.52           N  
ATOM   1761  CA  THR A 231      16.485  16.441  -6.024  1.00  0.53           C  
ATOM   1762  C   THR A 231      17.483  17.570  -6.265  1.00  0.52           C  
ATOM   1763  CB  THR A 231      17.054  15.464  -4.978  1.00  0.51           C  
ATOM   1764  O   THR A 231      18.587  17.335  -6.759  1.00  0.51           O  
ATOM   1765  CG2 THR A 231      16.044  15.200  -3.866  1.00  0.49           C  
ATOM   1766  OG1 THR A 231      17.379  14.224  -5.617  1.00  0.51           O  
ATOM   1767  N   HIS A 232      17.153  18.740  -6.834  1.00  0.56           N  
ATOM   1768  CA  HIS A 232      18.115  19.699  -6.302  1.00  0.58           C  
ATOM   1769  C   HIS A 232      18.496  19.358  -4.865  1.00  0.57           C  
ATOM   1770  CB  HIS A 232      17.551  21.119  -6.373  1.00  0.55           C  
ATOM   1771  O   HIS A 232      17.622  19.176  -4.014  1.00  0.56           O  
ATOM   1772  CG  HIS A 232      17.346  21.614  -7.770  1.00  0.55           C  
ATOM   1773  CD2 HIS A 232      16.231  21.684  -8.534  1.00  0.53           C  
ATOM   1774  ND1 HIS A 232      18.374  22.113  -8.541  1.00  0.54           N  
ATOM   1775  CE1 HIS A 232      17.897  22.469  -9.722  1.00  0.51           C  
ATOM   1776  NE2 HIS A 232      16.599  22.219  -9.743  1.00  0.47           N  
ATOM   1777  N   PRO A 233      19.430  18.506  -4.643  1.00  0.51           N  
ATOM   1778  CA  PRO A 233      19.777  19.000  -3.309  1.00  0.51           C  
ATOM   1779  C   PRO A 233      19.462  20.483  -3.128  1.00  0.52           C  
ATOM   1780  CB  PRO A 233      21.285  18.748  -3.221  1.00  0.51           C  
ATOM   1781  O   PRO A 233      19.502  21.249  -4.094  1.00  0.52           O  
ATOM   1782  CG  PRO A 233      21.750  18.718  -4.641  1.00  0.51           C  
ATOM   1783  CD  PRO A 233      20.599  18.303  -5.512  1.00  0.53           C  
ATOM   1784  N   ALA A 234      18.601  20.894  -2.286  1.00  0.57           N  
ATOM   1785  CA  ALA A 234      18.791  22.277  -1.855  1.00  0.57           C  
ATOM   1786  C   ALA A 234      20.135  22.820  -2.332  1.00  0.57           C  
ATOM   1787  CB  ALA A 234      18.688  22.380  -0.336  1.00  0.55           C  
ATOM   1788  O   ALA A 234      21.170  22.173  -2.158  1.00  0.57           O  
ATOM   1789  N   PRO A 235      20.164  23.497  -3.527  1.00  0.60           N  
ATOM   1790  CA  PRO A 235      21.492  24.098  -3.675  1.00  0.60           C  
ATOM   1791  C   PRO A 235      22.244  24.200  -2.350  1.00  0.61           C  
ATOM   1792  CB  PRO A 235      21.188  25.488  -4.239  1.00  0.59           C  
ATOM   1793  O   PRO A 235      21.658  24.569  -1.329  1.00  0.60           O  
ATOM   1794  CG  PRO A 235      19.759  25.742  -3.882  1.00  0.58           C  
ATOM   1795  CD  PRO A 235      19.077  24.419  -3.676  1.00  0.57           C  
ATOM   1796  N   THR A 236      23.361  23.355  -2.261  1.00  0.60           N  
ATOM   1797  CA  THR A 236      24.359  23.740  -1.270  1.00  0.59           C  
ATOM   1798  C   THR A 236      24.932  25.118  -1.587  1.00  0.60           C  
ATOM   1799  CB  THR A 236      25.502  22.710  -1.198  1.00  0.58           C  
ATOM   1800  O   THR A 236      24.895  25.563  -2.736  1.00  0.59           O  
ATOM   1801  CG2 THR A 236      24.962  21.306  -0.946  1.00  0.54           C  
ATOM   1802  OG1 THR A 236      26.222  22.718  -2.436  1.00  0.59           O  
ATOM   1803  N   TRP A 237      25.231  25.847  -0.588  1.00  0.57           N  
ATOM   1804  CA  TRP A 237      26.082  27.028  -0.695  1.00  0.61           C  
ATOM   1805  C   TRP A 237      27.160  26.829  -1.754  1.00  0.58           C  
ATOM   1806  CB  TRP A 237      26.728  27.349   0.656  1.00  0.56           C  
ATOM   1807  O   TRP A 237      27.638  27.796  -2.352  1.00  0.57           O  
ATOM   1808  CG  TRP A 237      27.322  28.723   0.736  1.00  0.55           C  
ATOM   1809  CD1 TRP A 237      28.626  29.044   0.991  1.00  0.48           C  
ATOM   1810  CD2 TRP A 237      26.630  29.964   0.563  1.00  0.49           C  
ATOM   1811  CE2 TRP A 237      27.578  30.998   0.727  1.00  0.48           C  
ATOM   1812  CE3 TRP A 237      25.299  30.302   0.285  1.00  0.56           C  
ATOM   1813  NE1 TRP A 237      28.787  30.410   0.987  1.00  0.51           N  
ATOM   1814  CH2 TRP A 237      25.927  32.651   0.349  1.00  0.47           C  
ATOM   1815  CZ2 TRP A 237      27.236  32.348   0.622  1.00  0.53           C  
ATOM   1816  CZ3 TRP A 237      24.961  31.646   0.180  1.00  0.44           C  
ATOM   1817  N   THR A 238      27.719  25.584  -2.055  1.00  0.65           N  
ATOM   1818  CA  THR A 238      28.733  25.318  -3.069  1.00  0.65           C  
ATOM   1819  C   THR A 238      28.154  25.483  -4.471  1.00  0.65           C  
ATOM   1820  CB  THR A 238      29.318  23.901  -2.916  1.00  0.63           C  
ATOM   1821  O   THR A 238      28.851  25.919  -5.389  1.00  0.65           O  
ATOM   1822  CG2 THR A 238      30.811  23.952  -2.611  1.00  0.59           C  
ATOM   1823  OG1 THR A 238      28.646  23.227  -1.845  1.00  0.62           O  
ATOM   1824  N   ASP A 239      26.910  25.403  -4.701  1.00  0.64           N  
ATOM   1825  CA  ASP A 239      26.375  25.451  -6.058  1.00  0.63           C  
ATOM   1826  C   ASP A 239      26.019  26.882  -6.458  1.00  0.64           C  
ATOM   1827  CB  ASP A 239      25.145  24.549  -6.183  1.00  0.61           C  
ATOM   1828  O   ASP A 239      25.833  27.173  -7.641  1.00  0.63           O  
ATOM   1829  CG  ASP A 239      25.432  23.103  -5.819  1.00  0.58           C  
ATOM   1830  OD1 ASP A 239      26.496  22.575  -6.208  1.00  0.62           O  
ATOM   1831  OD2 ASP A 239      24.584  22.484  -5.139  1.00  0.66           O  
ATOM   1832  N   VAL A 240      25.676  27.919  -5.519  1.00  0.63           N  
ATOM   1833  CA  VAL A 240      25.429  29.336  -5.768  1.00  0.63           C  
ATOM   1834  C   VAL A 240      26.648  29.962  -6.442  1.00  0.64           C  
ATOM   1835  CB  VAL A 240      25.095  30.092  -4.462  1.00  0.61           C  
ATOM   1836  O   VAL A 240      27.694  30.134  -5.812  1.00  0.64           O  
ATOM   1837  CG1 VAL A 240      24.773  31.557  -4.754  1.00  0.54           C  
ATOM   1838  CG2 VAL A 240      23.930  29.419  -3.740  1.00  0.56           C  
ATOM   1839  N   THR A 241      26.659  29.987  -7.842  1.00  0.69           N  
ATOM   1840  CA  THR A 241      27.499  30.892  -8.620  1.00  0.69           C  
ATOM   1841  C   THR A 241      27.100  32.344  -8.375  1.00  0.69           C  
ATOM   1842  CB  THR A 241      27.413  30.579 -10.125  1.00  0.66           C  
ATOM   1843  O   THR A 241      25.917  32.649  -8.209  1.00  0.67           O  
ATOM   1844  CG2 THR A 241      28.204  29.322 -10.472  1.00  0.62           C  
ATOM   1845  OG1 THR A 241      26.041  30.382 -10.489  1.00  0.68           O  
ATOM   1846  N   ASN A 242      28.132  33.176  -8.085  1.00  0.67           N  
ATOM   1847  CA  ASN A 242      28.137  34.588  -7.717  1.00  0.67           C  
ATOM   1848  C   ASN A 242      27.685  34.793  -6.274  1.00  0.65           C  
ATOM   1849  CB  ASN A 242      27.252  35.394  -8.670  1.00  0.62           C  
ATOM   1850  O   ASN A 242      26.942  35.731  -5.979  1.00  0.62           O  
ATOM   1851  CG  ASN A 242      27.750  35.355 -10.102  1.00  0.58           C  
ATOM   1852  ND2 ASN A 242      26.826  35.424 -11.053  1.00  0.60           N  
ATOM   1853  OD1 ASN A 242      28.955  35.263 -10.351  1.00  0.59           O  
ATOM   1854  N   LYS A 243      27.873  33.728  -5.506  1.00  0.64           N  
ATOM   1855  CA  LYS A 243      27.725  33.892  -4.063  1.00  0.65           C  
ATOM   1856  C   LYS A 243      28.316  35.220  -3.597  1.00  0.64           C  
ATOM   1857  CB  LYS A 243      28.390  32.733  -3.319  1.00  0.62           C  
ATOM   1858  O   LYS A 243      29.416  35.594  -4.009  1.00  0.63           O  
ATOM   1859  CG  LYS A 243      27.981  31.357  -3.824  1.00  0.61           C  
ATOM   1860  CD  LYS A 243      28.756  30.250  -3.122  1.00  0.60           C  
ATOM   1861  CE  LYS A 243      28.709  28.947  -3.908  1.00  0.53           C  
ATOM   1862  NZ  LYS A 243      29.536  27.882  -3.266  1.00  0.46           N  
ATOM   1863  N   PRO A 244      27.496  35.931  -2.959  1.00  0.61           N  
ATOM   1864  CA  PRO A 244      28.261  36.883  -2.150  1.00  0.60           C  
ATOM   1865  C   PRO A 244      29.300  36.202  -1.263  1.00  0.62           C  
ATOM   1866  CB  PRO A 244      27.186  37.569  -1.303  1.00  0.59           C  
ATOM   1867  O   PRO A 244      29.007  35.182  -0.634  1.00  0.61           O  
ATOM   1868  CG  PRO A 244      25.958  36.740  -1.499  1.00  0.58           C  
ATOM   1869  CD  PRO A 244      26.211  35.769  -2.617  1.00  0.58           C  
ATOM   1870  N   THR A 245      30.602  36.431  -1.316  1.00  0.62           N  
ATOM   1871  CA  THR A 245      31.653  36.108  -0.357  1.00  0.61           C  
ATOM   1872  C   THR A 245      31.250  36.535   1.051  1.00  0.61           C  
ATOM   1873  CB  THR A 245      32.984  36.782  -0.739  1.00  0.60           C  
ATOM   1874  O   THR A 245      31.836  36.079   2.035  1.00  0.60           O  
ATOM   1875  CG2 THR A 245      33.530  36.219  -2.047  1.00  0.57           C  
ATOM   1876  OG1 THR A 245      32.773  38.192  -0.890  1.00  0.60           O  
ATOM   1877  N   THR A 246      30.067  37.196   1.258  1.00  0.56           N  
ATOM   1878  CA  THR A 246      29.800  37.851   2.534  1.00  0.56           C  
ATOM   1879  C   THR A 246      28.631  37.183   3.252  1.00  0.55           C  
ATOM   1880  CB  THR A 246      29.499  39.349   2.341  1.00  0.52           C  
ATOM   1881  O   THR A 246      28.284  37.563   4.371  1.00  0.53           O  
ATOM   1882  CG2 THR A 246      30.767  40.125   1.999  1.00  0.49           C  
ATOM   1883  OG1 THR A 246      28.554  39.507   1.276  1.00  0.50           O  
ATOM   1884  N   PHE A 247      27.968  35.950   2.881  1.00  0.57           N  
ATOM   1885  CA  PHE A 247      26.815  35.326   3.520  1.00  0.59           C  
ATOM   1886  C   PHE A 247      26.915  33.807   3.451  1.00  0.56           C  
ATOM   1887  CB  PHE A 247      25.514  35.797   2.862  1.00  0.53           C  
ATOM   1888  O   PHE A 247      26.814  33.221   2.372  1.00  0.54           O  
ATOM   1889  CG  PHE A 247      25.178  37.236   3.144  1.00  0.52           C  
ATOM   1890  CD1 PHE A 247      24.528  37.596   4.319  1.00  0.50           C  
ATOM   1891  CD2 PHE A 247      25.512  38.231   2.234  1.00  0.50           C  
ATOM   1892  CE1 PHE A 247      24.216  38.927   4.583  1.00  0.45           C  
ATOM   1893  CE2 PHE A 247      25.204  39.564   2.491  1.00  0.48           C  
ATOM   1894  CZ  PHE A 247      24.554  39.910   3.665  1.00  0.44           C  
ATOM   1895  N   ALA A 248      27.253  32.995   4.537  1.00  0.54           N  
ATOM   1896  CA  ALA A 248      27.371  31.568   4.823  1.00  0.55           C  
ATOM   1897  C   ALA A 248      26.004  30.951   5.109  1.00  0.55           C  
ATOM   1898  CB  ALA A 248      28.312  31.337   6.003  1.00  0.51           C  
ATOM   1899  O   ALA A 248      25.176  31.553   5.796  1.00  0.53           O  
ATOM   1900  N   PRO A 249      25.466  29.795   4.373  1.00  0.55           N  
ATOM   1901  CA  PRO A 249      24.096  29.276   4.375  1.00  0.54           C  
ATOM   1902  C   PRO A 249      23.823  28.334   5.545  1.00  0.55           C  
ATOM   1903  CB  PRO A 249      24.000  28.531   3.041  1.00  0.50           C  
ATOM   1904  O   PRO A 249      22.666  28.011   5.825  1.00  0.52           O  
ATOM   1905  CG  PRO A 249      25.396  28.520   2.508  1.00  0.49           C  
ATOM   1906  CD  PRO A 249      26.240  29.423   3.361  1.00  0.52           C  
ATOM   1907  N   ASN A 250      24.495  28.220   6.565  1.00  0.54           N  
ATOM   1908  CA  ASN A 250      24.379  27.352   7.732  1.00  0.55           C  
ATOM   1909  C   ASN A 250      24.969  28.006   8.978  1.00  0.53           C  
ATOM   1910  CB  ASN A 250      25.057  26.005   7.468  1.00  0.50           C  
ATOM   1911  O   ASN A 250      25.943  28.755   8.889  1.00  0.51           O  
ATOM   1912  CG  ASN A 250      24.363  25.205   6.384  1.00  0.50           C  
ATOM   1913  ND2 ASN A 250      24.976  24.099   5.979  1.00  0.46           N  
ATOM   1914  OD1 ASN A 250      23.286  25.578   5.912  1.00  0.49           O  
ATOM   1915  N   ALA A 251      24.156  28.312  10.050  1.00  0.53           N  
ATOM   1916  CA  ALA A 251      24.595  28.846  11.337  1.00  0.53           C  
ATOM   1917  C   ALA A 251      25.860  29.685  11.179  1.00  0.53           C  
ATOM   1918  CB  ALA A 251      24.832  27.712  12.331  1.00  0.49           C  
ATOM   1919  O   ALA A 251      26.936  29.150  10.900  1.00  0.50           O  
ATOM   1920  N   HIS A 252      25.889  30.633  10.171  1.00  0.46           N  
ATOM   1921  CA  HIS A 252      27.018  31.555  10.221  1.00  0.51           C  
ATOM   1922  C   HIS A 252      27.075  32.283  11.560  1.00  0.47           C  
ATOM   1923  CB  HIS A 252      26.935  32.567   9.077  1.00  0.46           C  
ATOM   1924  O   HIS A 252      26.044  32.714  12.082  1.00  0.46           O  
ATOM   1925  CG  HIS A 252      25.921  33.644   9.301  1.00  0.48           C  
ATOM   1926  CD2 HIS A 252      26.069  34.954   9.609  1.00  0.45           C  
ATOM   1927  ND1 HIS A 252      24.564  33.417   9.217  1.00  0.34           N  
ATOM   1928  CE1 HIS A 252      23.920  34.546   9.464  1.00  0.41           C  
ATOM   1929  NE2 HIS A 252      24.810  35.493   9.704  1.00  0.40           N  
ATOM   1930  N   THR A 253      27.833  31.935  12.330  1.00  0.58           N  
ATOM   1931  CA  THR A 253      28.628  32.799  13.194  1.00  0.58           C  
ATOM   1932  C   THR A 253      29.529  33.711  12.366  1.00  0.58           C  
ATOM   1933  CB  THR A 253      29.487  31.974  14.171  1.00  0.56           C  
ATOM   1934  O   THR A 253      30.248  33.244  11.480  1.00  0.57           O  
ATOM   1935  CG2 THR A 253      28.642  31.419  15.313  1.00  0.53           C  
ATOM   1936  OG1 THR A 253      30.090  30.883  13.464  1.00  0.56           O  
ATOM   1937  N   HIS A 254      29.173  34.909  11.966  1.00  0.60           N  
ATOM   1938  CA  HIS A 254      30.157  35.942  11.661  1.00  0.61           C  
ATOM   1939  C   HIS A 254      31.113  36.154  12.830  1.00  0.61           C  
ATOM   1940  CB  HIS A 254      29.461  37.257  11.306  1.00  0.59           C  
ATOM   1941  O   HIS A 254      30.694  36.144  13.990  1.00  0.60           O  
ATOM   1942  CG  HIS A 254      28.726  37.215  10.004  1.00  0.58           C  
ATOM   1943  CD2 HIS A 254      27.410  37.054   9.731  1.00  0.56           C  
ATOM   1944  ND1 HIS A 254      29.360  37.345   8.788  1.00  0.54           N  
ATOM   1945  CE1 HIS A 254      28.462  37.266   7.820  1.00  0.54           C  
ATOM   1946  NE2 HIS A 254      27.271  37.089   8.366  1.00  0.49           N  
ATOM   1947  N   SER A 255      32.415  36.008  12.455  1.00  0.58           N  
ATOM   1948  CA  SER A 255      33.240  36.796  13.365  1.00  0.57           C  
ATOM   1949  C   SER A 255      32.830  38.265  13.352  1.00  0.58           C  
ATOM   1950  CB  SER A 255      34.718  36.668  12.995  1.00  0.57           C  
ATOM   1951  O   SER A 255      32.370  38.777  12.329  1.00  0.57           O  
ATOM   1952  OG  SER A 255      35.006  37.395  11.812  1.00  0.56           O  
ATOM   1953  N   TRP A 256      32.821  38.757  14.475  1.00  0.56           N  
ATOM   1954  CA  TRP A 256      32.805  40.208  14.630  1.00  0.60           C  
ATOM   1955  C   TRP A 256      33.585  40.884  13.507  1.00  0.57           C  
ATOM   1956  CB  TRP A 256      33.388  40.611  15.987  1.00  0.56           C  
ATOM   1957  O   TRP A 256      33.205  41.960  13.040  1.00  0.56           O  
ATOM   1958  CG  TRP A 256      32.722  41.803  16.606  1.00  0.56           C  
ATOM   1959  CD1 TRP A 256      33.328  42.944  17.057  1.00  0.50           C  
ATOM   1960  CD2 TRP A 256      31.322  41.970  16.847  1.00  0.50           C  
ATOM   1961  CE2 TRP A 256      31.149  43.237  17.447  1.00  0.49           C  
ATOM   1962  CE3 TRP A 256      30.195  41.171  16.613  1.00  0.47           C  
ATOM   1963  NE1 TRP A 256      32.387  43.810  17.563  1.00  0.41           N  
ATOM   1964  CH2 TRP A 256      28.807  42.921  17.576  1.00  0.31           C  
ATOM   1965  CZ2 TRP A 256      29.892  43.724  17.816  1.00  0.34           C  
ATOM   1966  CZ3 TRP A 256      28.946  41.656  16.981  1.00  0.35           C  
ATOM   1967  N   SER A 257      34.722  40.399  12.994  1.00  0.64           N  
ATOM   1968  CA  SER A 257      35.600  40.928  11.956  1.00  0.63           C  
ATOM   1969  C   SER A 257      34.907  40.935  10.597  1.00  0.64           C  
ATOM   1970  CB  SER A 257      36.889  40.110  11.876  1.00  0.61           C  
ATOM   1971  O   SER A 257      35.313  41.666   9.692  1.00  0.63           O  
ATOM   1972  OG  SER A 257      36.601  38.728  11.744  1.00  0.61           O  
ATOM   1973  N   ASP A 258      33.793  40.231  10.311  1.00  0.64           N  
ATOM   1974  CA  ASP A 258      33.152  40.184   9.000  1.00  0.63           C  
ATOM   1975  C   ASP A 258      32.084  41.268   8.871  1.00  0.63           C  
ATOM   1976  CB  ASP A 258      32.535  38.806   8.754  1.00  0.61           C  
ATOM   1977  O   ASP A 258      31.628  41.569   7.766  1.00  0.62           O  
ATOM   1978  CG  ASP A 258      33.554  37.681   8.813  1.00  0.59           C  
ATOM   1979  OD1 ASP A 258      34.709  37.881   8.379  1.00  0.61           O  
ATOM   1980  OD2 ASP A 258      33.198  36.584   9.295  1.00  0.63           O  
ATOM   1981  N   ILE A 259      31.435  41.890   9.953  1.00  0.63           N  
ATOM   1982  CA  ILE A 259      30.445  42.961   9.968  1.00  0.62           C  
ATOM   1983  C   ILE A 259      31.096  44.272   9.533  1.00  0.63           C  
ATOM   1984  CB  ILE A 259      29.804  43.119  11.365  1.00  0.60           C  
ATOM   1985  O   ILE A 259      31.930  44.827  10.252  1.00  0.62           O  
ATOM   1986  CG1 ILE A 259      29.126  41.813  11.793  1.00  0.54           C  
ATOM   1987  CG2 ILE A 259      28.807  44.282  11.374  1.00  0.55           C  
ATOM   1988  CD1 ILE A 259      28.412  41.896  13.135  1.00  0.54           C  
ATOM   1989  N   THR A 260      31.094  44.554   8.208  1.00  0.67           N  
ATOM   1990  CA  THR A 260      31.329  45.883   7.655  1.00  0.67           C  
ATOM   1991  C   THR A 260      30.152  46.808   7.951  1.00  0.67           C  
ATOM   1992  CB  THR A 260      31.567  45.821   6.135  1.00  0.64           C  
ATOM   1993  O   THR A 260      28.993  46.417   7.792  1.00  0.65           O  
ATOM   1994  CG2 THR A 260      32.862  45.083   5.810  1.00  0.60           C  
ATOM   1995  OG1 THR A 260      30.472  45.137   5.513  1.00  0.65           O  
ATOM   1996  N   GLY A 261      30.550  48.020   8.448  1.00  0.63           N  
ATOM   1997  CA  GLY A 261      29.698  49.107   8.905  1.00  0.63           C  
ATOM   1998  C   GLY A 261      29.129  48.875  10.292  1.00  0.63           C  
ATOM   1999  O   GLY A 261      28.017  49.314  10.594  1.00  0.61           O  
ATOM   2000  N   GLU A 262      29.623  47.981  10.901  1.00  0.57           N  
ATOM   2001  CA  GLU A 262      29.328  47.810  12.320  1.00  0.57           C  
ATOM   2002  C   GLU A 262      29.042  49.151  12.990  1.00  0.57           C  
ATOM   2003  CB  GLU A 262      30.488  47.105  13.029  1.00  0.54           C  
ATOM   2004  O   GLU A 262      29.775  50.121  12.788  1.00  0.57           O  
ATOM   2005  CG  GLU A 262      30.627  45.634  12.667  1.00  0.55           C  
ATOM   2006  CD  GLU A 262      31.601  44.884  13.562  1.00  0.56           C  
ATOM   2007  OE1 GLU A 262      32.220  45.516  14.448  1.00  0.55           O  
ATOM   2008  OE2 GLU A 262      31.746  43.655  13.376  1.00  0.50           O  
ATOM   2009  N   PRO A 263      27.767  49.280  13.460  1.00  0.57           N  
ATOM   2010  CA  PRO A 263      27.758  50.319  14.493  1.00  0.55           C  
ATOM   2011  C   PRO A 263      28.819  50.091  15.568  1.00  0.57           C  
ATOM   2012  CB  PRO A 263      26.350  50.215  15.086  1.00  0.54           C  
ATOM   2013  O   PRO A 263      29.008  48.961  16.024  1.00  0.55           O  
ATOM   2014  CG  PRO A 263      25.784  48.959  14.507  1.00  0.53           C  
ATOM   2015  CD  PRO A 263      26.709  48.471  13.429  1.00  0.53           C  
ATOM   2016  N   ALA A 264      29.903  50.933  15.752  1.00  0.56           N  
ATOM   2017  CA  ALA A 264      30.893  51.050  16.819  1.00  0.55           C  
ATOM   2018  C   ALA A 264      30.388  50.412  18.110  1.00  0.56           C  
ATOM   2019  CB  ALA A 264      31.249  52.515  17.057  1.00  0.53           C  
ATOM   2020  O   ALA A 264      31.157  50.207  19.051  1.00  0.54           O  
ATOM   2021  N   PHE A 265      29.154  49.831  18.153  1.00  0.51           N  
ATOM   2022  CA  PHE A 265      28.507  49.619  19.442  1.00  0.53           C  
ATOM   2023  C   PHE A 265      28.119  48.155  19.618  1.00  0.51           C  
ATOM   2024  CB  PHE A 265      27.269  50.510  19.578  1.00  0.47           C  
ATOM   2025  O   PHE A 265      27.148  47.689  19.018  1.00  0.49           O  
ATOM   2026  CG  PHE A 265      27.495  51.933  19.142  1.00  0.47           C  
ATOM   2027  CD1 PHE A 265      28.006  52.873  20.028  1.00  0.45           C  
ATOM   2028  CD2 PHE A 265      27.196  52.330  17.846  1.00  0.46           C  
ATOM   2029  CE1 PHE A 265      28.216  54.191  19.628  1.00  0.41           C  
ATOM   2030  CE2 PHE A 265      27.403  53.645  17.438  1.00  0.44           C  
ATOM   2031  CZ  PHE A 265      27.913  54.574  18.331  1.00  0.40           C  
ATOM   2032  N   ALA A 266      28.930  46.962  19.072  1.00  0.55           N  
ATOM   2033  CA  ALA A 266      28.546  45.698  19.695  1.00  0.55           C  
ATOM   2034  C   ALA A 266      29.345  44.535  19.113  1.00  0.55           C  
ATOM   2035  CB  ALA A 266      27.050  45.451  19.521  1.00  0.49           C  
ATOM   2036  O   ALA A 266      29.063  44.073  18.005  1.00  0.52           O  
ATOM   2037  N   PRO A 267      30.693  43.989  19.577  1.00  0.53           N  
ATOM   2038  CA  PRO A 267      31.155  42.599  19.592  1.00  0.53           C  
ATOM   2039  C   PRO A 267      30.717  41.845  20.845  1.00  0.54           C  
ATOM   2040  CB  PRO A 267      32.679  42.734  19.540  1.00  0.50           C  
ATOM   2041  O   PRO A 267      30.571  42.445  21.912  1.00  0.52           O  
ATOM   2042  CG  PRO A 267      32.945  44.176  19.830  1.00  0.49           C  
ATOM   2043  CD  PRO A 267      31.647  44.927  19.744  1.00  0.50           C  
ATOM   2044  N   SER A 268      30.247  40.689  20.837  1.00  0.53           N  
ATOM   2045  CA  SER A 268      29.983  39.730  21.905  1.00  0.53           C  
ATOM   2046  C   SER A 268      31.222  39.506  22.765  1.00  0.53           C  
ATOM   2047  CB  SER A 268      29.508  38.397  21.324  1.00  0.50           C  
ATOM   2048  O   SER A 268      31.123  39.001  23.886  1.00  0.51           O  
ATOM   2049  OG  SER A 268      30.428  37.911  20.362  1.00  0.49           O  
ATOM   2050  N   SER A 269      32.476  40.103  22.506  1.00  0.53           N  
ATOM   2051  CA  SER A 269      33.587  40.355  23.416  1.00  0.53           C  
ATOM   2052  C   SER A 269      33.921  41.842  23.483  1.00  0.53           C  
ATOM   2053  CB  SER A 269      34.824  39.566  22.985  1.00  0.49           C  
ATOM   2054  O   SER A 269      35.058  42.240  23.225  1.00  0.50           O  
ATOM   2055  OG  SER A 269      35.302  40.025  21.732  1.00  0.48           O  
ATOM   2056  N   HIS A 270      32.988  42.873  23.290  1.00  0.52           N  
ATOM   2057  CA  HIS A 270      33.344  44.259  23.572  1.00  0.56           C  
ATOM   2058  C   HIS A 270      33.944  44.401  24.966  1.00  0.52           C  
ATOM   2059  CB  HIS A 270      32.120  45.165  23.432  1.00  0.50           C  
ATOM   2060  O   HIS A 270      33.360  43.938  25.949  1.00  0.50           O  
ATOM   2061  CG  HIS A 270      31.793  45.519  22.016  1.00  0.51           C  
ATOM   2062  CD2 HIS A 270      30.962  44.932  21.123  1.00  0.48           C  
ATOM   2063  ND1 HIS A 270      32.356  46.598  21.370  1.00  0.33           N  
ATOM   2064  CE1 HIS A 270      31.883  46.660  20.136  1.00  0.42           C  
ATOM   2065  NE2 HIS A 270      31.036  45.660  19.961  1.00  0.41           N  
ATOM   2066  N   THR A 271      35.194  44.433  25.080  1.00  0.61           N  
ATOM   2067  CA  THR A 271      35.896  45.264  26.052  1.00  0.60           C  
ATOM   2068  C   THR A 271      35.835  46.735  25.649  1.00  0.61           C  
ATOM   2069  CB  THR A 271      37.365  44.830  26.201  1.00  0.58           C  
ATOM   2070  O   THR A 271      36.211  47.093  24.531  1.00  0.59           O  
ATOM   2071  CG2 THR A 271      37.532  43.839  27.348  1.00  0.55           C  
ATOM   2072  OG1 THR A 271      37.801  44.213  24.984  1.00  0.57           O  
ATOM   2073  N   HIS A 272      34.942  47.582  26.091  1.00  0.64           N  
ATOM   2074  CA  HIS A 272      35.089  49.030  26.171  1.00  0.64           C  
ATOM   2075  C   HIS A 272      36.107  49.422  27.238  1.00  0.64           C  
ATOM   2076  CB  HIS A 272      33.741  49.691  26.464  1.00  0.62           C  
ATOM   2077  O   HIS A 272      36.111  48.858  28.334  1.00  0.63           O  
ATOM   2078  CG  HIS A 272      32.758  49.571  25.343  1.00  0.61           C  
ATOM   2079  CD2 HIS A 272      31.693  48.753  25.178  1.00  0.58           C  
ATOM   2080  ND1 HIS A 272      32.819  50.358  24.213  1.00  0.55           N  
ATOM   2081  CE1 HIS A 272      31.829  50.029  23.401  1.00  0.56           C  
ATOM   2082  NE2 HIS A 272      31.131  49.057  23.963  1.00  0.51           N  
ATOM   2083  N   SER A 273      37.043  50.183  26.809  1.00  0.64           N  
ATOM   2084  CA  SER A 273      37.640  50.964  27.887  1.00  0.64           C  
ATOM   2085  C   SER A 273      36.571  51.670  28.715  1.00  0.65           C  
ATOM   2086  CB  SER A 273      38.622  51.992  27.324  1.00  0.63           C  
ATOM   2087  O   SER A 273      35.582  52.165  28.170  1.00  0.64           O  
ATOM   2088  OG  SER A 273      38.041  53.284  27.303  1.00  0.61           O  
ATOM   2089  N   TRP A 274      36.807  51.505  29.971  1.00  0.62           N  
ATOM   2090  CA  TRP A 274      36.054  52.329  30.911  1.00  0.64           C  
ATOM   2091  C   TRP A 274      35.827  53.728  30.348  1.00  0.64           C  
ATOM   2092  CB  TRP A 274      36.785  52.418  32.253  1.00  0.58           C  
ATOM   2093  O   TRP A 274      34.725  54.274  30.451  1.00  0.63           O  
ATOM   2094  CG  TRP A 274      36.047  53.199  33.298  1.00  0.56           C  
ATOM   2095  CD1 TRP A 274      36.329  54.464  33.734  1.00  0.50           C  
ATOM   2096  CD2 TRP A 274      34.905  52.764  34.043  1.00  0.52           C  
ATOM   2097  CE2 TRP A 274      34.546  53.817  34.913  1.00  0.52           C  
ATOM   2098  CE3 TRP A 274      34.149  51.584  34.058  1.00  0.64           C  
ATOM   2099  NE1 TRP A 274      35.430  54.842  34.705  1.00  0.65           N  
ATOM   2100  CH2 TRP A 274      32.740  52.561  35.784  1.00  0.60           C  
ATOM   2101  CZ2 TRP A 274      33.463  53.725  35.790  1.00  0.64           C  
ATOM   2102  CZ3 TRP A 274      33.071  51.495  34.931  1.00  0.57           C  
ATOM   2103  N   ASP A 275      36.778  54.344  29.562  1.00  0.69           N  
ATOM   2104  CA  ASP A 275      36.770  55.725  29.088  1.00  0.69           C  
ATOM   2105  C   ASP A 275      35.893  55.874  27.846  1.00  0.69           C  
ATOM   2106  CB  ASP A 275      38.193  56.197  28.787  1.00  0.66           C  
ATOM   2107  O   ASP A 275      35.427  56.973  27.537  1.00  0.68           O  
ATOM   2108  CG  ASP A 275      39.071  56.262  30.024  1.00  0.64           C  
ATOM   2109  OD1 ASP A 275      38.547  56.519  31.130  1.00  0.66           O  
ATOM   2110  OD2 ASP A 275      40.297  56.058  29.893  1.00  0.69           O  
ATOM   2111  N   SER A 276      35.473  54.684  27.197  1.00  0.68           N  
ATOM   2112  CA  SER A 276      34.668  54.790  25.984  1.00  0.68           C  
ATOM   2113  C   SER A 276      33.181  54.652  26.295  1.00  0.67           C  
ATOM   2114  CB  SER A 276      35.086  53.726  24.968  1.00  0.65           C  
ATOM   2115  O   SER A 276      32.335  54.937  25.444  1.00  0.65           O  
ATOM   2116  OG  SER A 276      34.736  52.431  25.424  1.00  0.64           O  
ATOM   2117  N   ILE A 277      32.625  54.202  27.483  1.00  0.66           N  
ATOM   2118  CA  ILE A 277      31.242  54.068  27.928  1.00  0.66           C  
ATOM   2119  C   ILE A 277      30.683  55.440  28.296  1.00  0.68           C  
ATOM   2120  CB  ILE A 277      31.127  53.102  29.129  1.00  0.64           C  
ATOM   2121  O   ILE A 277      31.135  56.064  29.259  1.00  0.69           O  
ATOM   2122  CG1 ILE A 277      31.631  51.707  28.742  1.00  0.57           C  
ATOM   2123  CG2 ILE A 277      29.683  53.042  29.637  1.00  0.59           C  
ATOM   2124  CD1 ILE A 277      31.690  50.726  29.905  1.00  0.57           C  
ATOM   2125  N   SER A 278      29.920  55.988  27.340  1.00  0.69           N  
ATOM   2126  CA  SER A 278      29.032  57.097  27.674  1.00  0.71           C  
ATOM   2127  C   SER A 278      27.955  56.663  28.663  1.00  0.70           C  
ATOM   2128  CB  SER A 278      28.380  57.661  26.412  1.00  0.66           C  
ATOM   2129  O   SER A 278      27.460  55.536  28.596  1.00  0.69           O  
ATOM   2130  OG  SER A 278      27.611  56.667  25.756  1.00  0.65           O  
ATOM   2131  N   GLY A 279      27.731  57.539  29.710  1.00  0.68           N  
ATOM   2132  CA  GLY A 279      26.761  57.394  30.783  1.00  0.69           C  
ATOM   2133  C   GLY A 279      27.222  56.453  31.881  1.00  0.66           C  
ATOM   2134  O   GLY A 279      26.413  55.988  32.687  1.00  0.65           O  
ATOM   2135  N   LYS A 280      28.310  55.933  31.743  1.00  0.72           N  
ATOM   2136  CA  LYS A 280      28.779  55.128  32.867  1.00  0.72           C  
ATOM   2137  C   LYS A 280      28.536  55.841  34.194  1.00  0.73           C  
ATOM   2138  CB  LYS A 280      30.265  54.802  32.711  1.00  0.69           C  
ATOM   2139  O   LYS A 280      28.686  57.061  34.285  1.00  0.72           O  
ATOM   2140  CG  LYS A 280      31.173  56.023  32.747  1.00  0.67           C  
ATOM   2141  CD  LYS A 280      32.616  55.655  32.427  1.00  0.65           C  
ATOM   2142  CE  LYS A 280      33.527  56.875  32.471  1.00  0.60           C  
ATOM   2143  NZ  LYS A 280      34.752  56.682  31.638  1.00  0.53           N  
ATOM   2144  N   PRO A 281      27.945  55.203  35.080  1.00  0.65           N  
ATOM   2145  CA  PRO A 281      27.980  55.777  36.427  1.00  0.65           C  
ATOM   2146  C   PRO A 281      29.375  56.252  36.829  1.00  0.66           C  
ATOM   2147  CB  PRO A 281      27.520  54.619  37.316  1.00  0.62           C  
ATOM   2148  O   PRO A 281      30.363  55.556  36.582  1.00  0.65           O  
ATOM   2149  CG  PRO A 281      27.682  53.399  36.468  1.00  0.61           C  
ATOM   2150  CD  PRO A 281      27.782  53.826  35.032  1.00  0.61           C  
ATOM   2151  N   GLY A 282      29.525  57.445  37.170  1.00  0.68           N  
ATOM   2152  CA  GLY A 282      30.722  58.019  37.762  1.00  0.67           C  
ATOM   2153  C   GLY A 282      31.251  57.216  38.935  1.00  0.67           C  
ATOM   2154  O   GLY A 282      32.409  57.373  39.330  1.00  0.66           O  
ATOM   2155  N   SER A 283      30.490  56.179  39.358  1.00  0.65           N  
ATOM   2156  CA  SER A 283      30.918  55.290  40.433  1.00  0.64           C  
ATOM   2157  C   SER A 283      30.349  53.887  40.249  1.00  0.64           C  
ATOM   2158  CB  SER A 283      30.493  55.847  41.792  1.00  0.61           C  
ATOM   2159  O   SER A 283      29.200  53.727  39.831  1.00  0.60           O  
ATOM   2160  OG  SER A 283      29.082  55.849  41.916  1.00  0.61           O  
ATOM   2161  N   PHE A 284      31.012  52.787  39.848  1.00  0.60           N  
ATOM   2162  CA  PHE A 284      30.696  51.379  40.058  1.00  0.60           C  
ATOM   2163  C   PHE A 284      30.742  51.029  41.540  1.00  0.60           C  
ATOM   2164  CB  PHE A 284      31.668  50.487  39.278  1.00  0.56           C  
ATOM   2165  O   PHE A 284      31.620  51.497  42.268  1.00  0.57           O  
ATOM   2166  CG  PHE A 284      31.500  50.567  37.785  1.00  0.54           C  
ATOM   2167  CD1 PHE A 284      30.593  49.745  37.128  1.00  0.52           C  
ATOM   2168  CD2 PHE A 284      32.250  51.466  37.037  1.00  0.52           C  
ATOM   2169  CE1 PHE A 284      30.436  49.817  35.746  1.00  0.49           C  
ATOM   2170  CE2 PHE A 284      32.098  51.544  35.656  1.00  0.52           C  
ATOM   2171  CZ  PHE A 284      31.191  50.718  35.012  1.00  0.45           C  
ATOM   2172  N   PRO A 285      29.739  50.240  41.861  1.00  0.56           N  
ATOM   2173  CA  PRO A 285      30.077  49.476  43.064  1.00  0.55           C  
ATOM   2174  C   PRO A 285      31.351  48.650  42.900  1.00  0.56           C  
ATOM   2175  CB  PRO A 285      28.860  48.568  43.258  1.00  0.53           C  
ATOM   2176  O   PRO A 285      31.640  48.165  41.803  1.00  0.54           O  
ATOM   2177  CG  PRO A 285      28.224  48.487  41.908  1.00  0.52           C  
ATOM   2178  CD  PRO A 285      28.645  49.688  41.110  1.00  0.52           C  
ATOM   2179  N   PRO A 286      32.505  48.743  43.644  1.00  0.53           N  
ATOM   2180  CA  PRO A 286      33.738  47.953  43.655  1.00  0.53           C  
ATOM   2181  C   PRO A 286      33.510  46.499  43.248  1.00  0.53           C  
ATOM   2182  CB  PRO A 286      34.204  48.046  45.110  1.00  0.50           C  
ATOM   2183  O   PRO A 286      32.567  45.861  43.723  1.00  0.52           O  
ATOM   2184  CG  PRO A 286      33.053  48.658  45.841  1.00  0.49           C  
ATOM   2185  CD  PRO A 286      32.057  49.153  44.832  1.00  0.50           C  
ATOM   2186  N   SER A 287      33.853  45.938  41.723  1.00  0.56           N  
ATOM   2187  CA  SER A 287      33.748  44.665  41.016  1.00  0.54           C  
ATOM   2188  C   SER A 287      34.559  43.578  41.712  1.00  0.55           C  
ATOM   2189  CB  SER A 287      34.219  44.816  39.569  1.00  0.50           C  
ATOM   2190  O   SER A 287      34.337  42.387  41.482  1.00  0.52           O  
ATOM   2191  OG  SER A 287      35.540  45.327  39.520  1.00  0.52           O  
ATOM   2192  N   THR A 288      35.130  43.688  42.752  1.00  0.50           N  
ATOM   2193  CA  THR A 288      35.720  42.967  43.874  1.00  0.51           C  
ATOM   2194  C   THR A 288      35.354  43.632  45.198  1.00  0.50           C  
ATOM   2195  CB  THR A 288      37.253  42.888  43.743  1.00  0.48           C  
ATOM   2196  O   THR A 288      35.752  44.769  45.458  1.00  0.48           O  
ATOM   2197  CG2 THR A 288      37.686  41.551  43.150  1.00  0.45           C  
ATOM   2198  OG1 THR A 288      37.708  43.946  42.891  1.00  0.44           O  
ATOM   2199  N   HIS A 289      34.048  43.750  45.405  1.00  0.44           N  
ATOM   2200  CA  HIS A 289      33.837  43.706  46.848  1.00  0.48           C  
ATOM   2201  C   HIS A 289      34.194  42.337  47.416  1.00  0.44           C  
ATOM   2202  CB  HIS A 289      32.386  44.054  47.188  1.00  0.44           C  
ATOM   2203  O   HIS A 289      33.851  41.308  46.829  1.00  0.43           O  
ATOM   2204  CG  HIS A 289      31.411  42.979  46.826  1.00  0.46           C  
ATOM   2205  CD2 HIS A 289      30.808  42.033  47.585  1.00  0.45           C  
ATOM   2206  ND1 HIS A 289      30.955  42.790  45.539  1.00  0.41           N  
ATOM   2207  CE1 HIS A 289      30.111  41.773  45.523  1.00  0.43           C  
ATOM   2208  NE2 HIS A 289      30.004  41.296  46.751  1.00  0.41           N  
ATOM   2209  N   TYR A 290      35.435  42.102  47.770  1.00  0.43           N  
ATOM   2210  CA  TYR A 290      35.745  41.527  49.074  1.00  0.45           C  
ATOM   2211  C   TYR A 290      34.897  42.166  50.168  1.00  0.43           C  
ATOM   2212  CB  TYR A 290      37.232  41.700  49.399  1.00  0.42           C  
ATOM   2213  O   TYR A 290      34.965  43.378  50.385  1.00  0.41           O  
ATOM   2214  CG  TYR A 290      38.021  40.415  49.335  1.00  0.42           C  
ATOM   2215  CD1 TYR A 290      38.194  39.624  50.469  1.00  0.41           C  
ATOM   2216  CD2 TYR A 290      38.596  39.989  48.143  1.00  0.42           C  
ATOM   2217  CE1 TYR A 290      38.921  38.440  50.416  1.00  0.41           C  
ATOM   2218  CE2 TYR A 290      39.326  38.807  48.078  1.00  0.43           C  
ATOM   2219  OH  TYR A 290      40.204  36.869  49.159  1.00  0.31           O  
ATOM   2220  CZ  TYR A 290      39.482  38.040  49.218  1.00  0.38           C  
ATOM   2221  N   HIS A 291      33.445  42.030  50.087  1.00  0.50           N  
ATOM   2222  CA  HIS A 291      32.916  42.070  51.446  1.00  0.51           C  
ATOM   2223  C   HIS A 291      33.753  41.212  52.388  1.00  0.49           C  
ATOM   2224  CB  HIS A 291      31.459  41.604  51.467  1.00  0.47           C  
ATOM   2225  O   HIS A 291      33.660  39.983  52.364  1.00  0.47           O  
ATOM   2226  CG  HIS A 291      30.526  42.518  50.738  1.00  0.47           C  
ATOM   2227  CD2 HIS A 291      29.986  42.435  49.499  1.00  0.46           C  
ATOM   2228  ND1 HIS A 291      30.047  43.687  51.290  1.00  0.49           N  
ATOM   2229  CE1 HIS A 291      29.250  44.284  50.419  1.00  0.45           C  
ATOM   2230  NE2 HIS A 291      29.197  43.544  49.325  1.00  0.41           N  
ATOM   2231  N   GLY A 292      35.206  41.239  52.270  1.00  0.41           N  
ATOM   2232  CA  GLY A 292      35.810  40.980  53.567  1.00  0.41           C  
ATOM   2233  C   GLY A 292      35.067  41.638  54.714  1.00  0.41           C  
ATOM   2234  O   GLY A 292      35.490  41.547  55.868  1.00  0.38           O  
ATOM   2235  N   GLN A 293      33.981  42.075  54.368  1.00  0.42           N  
ATOM   2236  CA  GLN A 293      33.087  42.300  55.500  1.00  0.42           C  
ATOM   2237  C   GLN A 293      32.168  41.102  55.722  1.00  0.42           C  
ATOM   2238  CB  GLN A 293      32.257  43.566  55.285  1.00  0.38           C  
ATOM   2239  O   GLN A 293      31.506  41.005  56.757  1.00  0.39           O  
ATOM   2240  CG  GLN A 293      33.030  44.856  55.520  1.00  0.37           C  
ATOM   2241  CD  GLN A 293      32.161  46.093  55.395  1.00  0.41           C  
ATOM   2242  NE2 GLN A 293      32.675  47.229  55.856  1.00  0.32           N  
ATOM   2243  OE1 GLN A 293      31.037  46.029  54.888  1.00  0.40           O  
ATOM   2244  N   TYR A 294      32.505  39.831  55.284  1.00  0.42           N  
ATOM   2245  CA  TYR A 294      31.868  38.543  55.539  1.00  0.43           C  
ATOM   2246  C   TYR A 294      32.835  37.395  55.275  1.00  0.42           C  
ATOM   2247  CB  TYR A 294      30.617  38.381  54.670  1.00  0.39           C  
ATOM   2248  O   TYR A 294      33.469  37.339  54.219  1.00  0.40           O  
ATOM   2249  CG  TYR A 294      29.502  39.334  55.028  1.00  0.37           C  
ATOM   2250  CD1 TYR A 294      28.673  39.088  56.120  1.00  0.35           C  
ATOM   2251  CD2 TYR A 294      29.276  40.481  54.275  1.00  0.38           C  
ATOM   2252  CE1 TYR A 294      27.643  39.963  56.452  1.00  0.38           C  
ATOM   2253  CE2 TYR A 294      28.249  41.363  54.598  1.00  0.39           C  
ATOM   2254  OH  TYR A 294      26.422  41.965  56.011  1.00  0.34           O  
ATOM   2255  CZ  TYR A 294      27.440  41.096  55.687  1.00  0.35           C  
ATOM   2256  N   LEU A 295      34.017  37.096  56.077  1.00  0.44           N  
ATOM   2257  CA  LEU A 295      34.700  35.894  56.542  1.00  0.46           C  
ATOM   2258  C   LEU A 295      35.306  35.127  55.372  1.00  0.44           C  
ATOM   2259  CB  LEU A 295      33.732  34.991  57.312  1.00  0.41           C  
ATOM   2260  O   LEU A 295      34.580  34.577  54.541  1.00  0.43           O  
ATOM   2261  CG  LEU A 295      33.331  35.464  58.710  1.00  0.40           C  
ATOM   2262  CD1 LEU A 295      32.063  34.750  59.168  1.00  0.39           C  
ATOM   2263  CD2 LEU A 295      34.468  35.233  59.699  1.00  0.41           C  
ATOM   2264  N   GLU A 296      36.250  35.657  54.420  1.00  0.40           N  
ATOM   2265  CA  GLU A 296      37.104  35.026  53.418  1.00  0.41           C  
ATOM   2266  C   GLU A 296      38.474  34.685  53.996  1.00  0.40           C  
ATOM   2267  CB  GLU A 296      37.259  35.933  52.195  1.00  0.36           C  
ATOM   2268  O   GLU A 296      39.157  35.554  54.542  1.00  0.39           O  
ATOM   2269  CG  GLU A 296      36.400  35.520  51.009  1.00  0.36           C  
ATOM   2270  CD  GLU A 296      36.575  36.422  49.798  1.00  0.42           C  
ATOM   2271  OE1 GLU A 296      37.329  37.418  49.887  1.00  0.46           O  
ATOM   2272  OE2 GLU A 296      35.953  36.132  48.752  1.00  0.43           O  
ATOM   2273  N   GLY A 297      38.689  33.372  54.299  1.00  0.40           N  
ATOM   2274  CA  GLY A 297      39.890  32.556  54.212  1.00  0.40           C  
ATOM   2275  C   GLY A 297      40.535  32.297  55.560  1.00  0.40           C  
ATOM   2276  O   GLY A 297      40.850  33.236  56.294  1.00  0.38           O  
ATOM   2277  N   GLY A 298      40.113  31.257  56.175  1.00  0.40           N  
ATOM   2278  CA  GLY A 298      41.010  30.538  57.065  1.00  0.40           C  
ATOM   2279  C   GLY A 298      41.532  31.392  58.205  1.00  0.40           C  
ATOM   2280  O   GLY A 298      42.179  32.416  57.975  1.00  0.38           O  
ATOM   2281  N   ASP A 299      40.499  32.146  58.746  1.00  0.39           N  
ATOM   2282  CA  ASP A 299      40.947  32.671  60.032  1.00  0.38           C  
ATOM   2283  C   ASP A 299      39.868  33.539  60.677  1.00  0.39           C  
ATOM   2284  CB  ASP A 299      42.238  33.475  59.864  1.00  0.35           C  
ATOM   2285  O   ASP A 299      39.317  34.434  60.033  1.00  0.36           O  
ATOM   2286  CG  ASP A 299      43.454  32.599  59.617  1.00  0.33           C  
ATOM   2287  OD1 ASP A 299      43.463  31.430  60.059  1.00  0.37           O  
ATOM   2288  OD2 ASP A 299      44.412  33.084  58.978  1.00  0.36           O  
ATOM   2289  N   THR A 300      38.656  33.022  61.230  1.00  0.40           N  
ATOM   2290  CA  THR A 300      38.232  33.575  62.511  1.00  0.40           C  
ATOM   2291  C   THR A 300      37.420  34.851  62.307  1.00  0.40           C  
ATOM   2292  CB  THR A 300      39.440  33.872  63.418  1.00  0.37           C  
ATOM   2293  O   THR A 300      37.864  35.772  61.618  1.00  0.38           O  
ATOM   2294  CG2 THR A 300      39.258  33.247  64.798  1.00  0.35           C  
ATOM   2295  OG1 THR A 300      40.625  33.336  62.816  1.00  0.32           O  
ATOM   2296  N   ILE A 301      36.066  35.023  61.889  1.00  0.43           N  
ATOM   2297  CA  ILE A 301      35.206  36.090  62.388  1.00  0.44           C  
ATOM   2298  C   ILE A 301      36.057  37.166  63.059  1.00  0.43           C  
ATOM   2299  CB  ILE A 301      34.149  35.549  63.376  1.00  0.41           C  
ATOM   2300  O   ILE A 301      36.479  37.006  64.207  1.00  0.41           O  
ATOM   2301  CG1 ILE A 301      33.302  34.459  62.708  1.00  0.38           C  
ATOM   2302  CG2 ILE A 301      33.265  36.686  63.897  1.00  0.39           C  
ATOM   2303  CD1 ILE A 301      32.279  33.815  63.634  1.00  0.39           C  
ATOM   2304  N   ALA A 302      37.022  37.763  62.435  1.00  0.41           N  
ATOM   2305  CA  ALA A 302      37.613  38.989  62.966  1.00  0.40           C  
ATOM   2306  C   ALA A 302      36.806  40.214  62.547  1.00  0.40           C  
ATOM   2307  CB  ALA A 302      39.061  39.126  62.502  1.00  0.37           C  
ATOM   2308  O   ALA A 302      36.535  40.410  61.360  1.00  0.38           O  
ATOM   2309  N   TRP A 303      35.586  40.533  63.204  1.00  0.38           N  
ATOM   2310  CA  TRP A 303      35.058  41.792  63.717  1.00  0.46           C  
ATOM   2311  C   TRP A 303      35.851  42.976  63.175  1.00  0.39           C  
ATOM   2312  CB  TRP A 303      35.083  41.802  65.248  1.00  0.38           C  
ATOM   2313  O   TRP A 303      36.994  43.203  63.580  1.00  0.38           O  
ATOM   2314  CG  TRP A 303      34.181  40.785  65.879  1.00  0.39           C  
ATOM   2315  CD1 TRP A 303      34.525  39.534  66.312  1.00  0.38           C  
ATOM   2316  CD2 TRP A 303      32.782  40.930  66.142  1.00  0.39           C  
ATOM   2317  CE2 TRP A 303      32.342  39.727  66.738  1.00  0.39           C  
ATOM   2318  CE3 TRP A 303      31.857  41.962  65.933  1.00  0.48           C  
ATOM   2319  NE1 TRP A 303      33.424  38.893  66.831  1.00  0.46           N  
ATOM   2320  CH2 TRP A 303      30.131  40.554  66.911  1.00  0.40           C  
ATOM   2321  CZ2 TRP A 303      31.015  39.529  67.127  1.00  0.46           C  
ATOM   2322  CZ3 TRP A 303      30.537  41.762  66.321  1.00  0.38           C  
ATOM   2323  N   ALA A 304      35.904  43.230  61.820  1.00  0.44           N  
ATOM   2324  CA  ALA A 304      36.443  44.362  61.069  1.00  0.44           C  
ATOM   2325  C   ALA A 304      35.834  45.677  61.547  1.00  0.44           C  
ATOM   2326  CB  ALA A 304      36.195  44.175  59.575  1.00  0.40           C  
ATOM   2327  O   ALA A 304      34.612  45.798  61.660  1.00  0.42           O  
ATOM   2328  N   ASN A 305      36.595  46.354  62.449  1.00  0.45           N  
ATOM   2329  CA  ASN A 305      36.973  47.702  62.862  1.00  0.45           C  
ATOM   2330  C   ASN A 305      35.753  48.531  63.252  1.00  0.45           C  
ATOM   2331  CB  ASN A 305      37.758  48.403  61.752  1.00  0.40           C  
ATOM   2332  O   ASN A 305      34.894  48.812  62.415  1.00  0.43           O  
ATOM   2333  CG  ASN A 305      39.258  48.330  61.961  1.00  0.38           C  
ATOM   2334  ND2 ASN A 305      40.018  48.624  60.913  1.00  0.36           N  
ATOM   2335  OD1 ASN A 305      39.729  48.010  63.056  1.00  0.41           O  
ATOM   2336  N   GLY A 306      35.153  48.265  64.470  1.00  0.44           N  
ATOM   2337  CA  GLY A 306      34.832  49.220  65.519  1.00  0.43           C  
ATOM   2338  C   GLY A 306      33.824  50.267  65.084  1.00  0.44           C  
ATOM   2339  O   GLY A 306      33.368  51.074  65.898  1.00  0.41           O  
ATOM   2340  N   SER A 307      33.001  50.125  64.015  1.00  0.44           N  
ATOM   2341  CA  SER A 307      31.896  51.078  64.008  1.00  0.45           C  
ATOM   2342  C   SER A 307      30.662  50.489  63.333  1.00  0.44           C  
ATOM   2343  CB  SER A 307      32.306  52.370  63.301  1.00  0.39           C  
ATOM   2344  O   SER A 307      29.661  51.183  63.142  1.00  0.41           O  
ATOM   2345  OG  SER A 307      32.907  52.090  62.049  1.00  0.38           O  
ATOM   2346  N   LYS A 308      30.442  49.129  63.371  1.00  0.43           N  
ATOM   2347  CA  LYS A 308      29.087  48.703  63.036  1.00  0.42           C  
ATOM   2348  C   LYS A 308      28.824  47.278  63.515  1.00  0.43           C  
ATOM   2349  CB  LYS A 308      28.850  48.802  61.528  1.00  0.39           C  
ATOM   2350  O   LYS A 308      29.507  46.341  63.095  1.00  0.40           O  
ATOM   2351  CG  LYS A 308      28.816  50.228  60.999  1.00  0.35           C  
ATOM   2352  CD  LYS A 308      28.298  50.280  59.567  1.00  0.39           C  
ATOM   2353  CE  LYS A 308      28.284  51.704  59.029  1.00  0.32           C  
ATOM   2354  NZ  LYS A 308      27.758  51.763  57.632  1.00  0.32           N  
ATOM   2355  N   GLN A 309      28.725  47.074  64.908  1.00  0.45           N  
ATOM   2356  CA  GLN A 309      27.858  46.181  65.670  1.00  0.46           C  
ATOM   2357  C   GLN A 309      27.158  45.180  64.755  1.00  0.45           C  
ATOM   2358  CB  GLN A 309      26.822  46.982  66.460  1.00  0.42           C  
ATOM   2359  O   GLN A 309      26.727  45.533  63.655  1.00  0.43           O  
ATOM   2360  CG  GLN A 309      27.391  47.682  67.687  1.00  0.40           C  
ATOM   2361  CD  GLN A 309      26.439  47.663  68.868  1.00  0.43           C  
ATOM   2362  NE2 GLN A 309      26.983  47.819  70.070  1.00  0.34           N  
ATOM   2363  OE1 GLN A 309      25.225  47.510  68.701  1.00  0.44           O  
ATOM   2364  N   PRO A 310      27.469  43.829  64.824  1.00  0.42           N  
ATOM   2365  CA  PRO A 310      26.271  43.058  64.481  1.00  0.42           C  
ATOM   2366  C   PRO A 310      24.978  43.779  64.855  1.00  0.42           C  
ATOM   2367  CB  PRO A 310      26.434  41.772  65.296  1.00  0.40           C  
ATOM   2368  O   PRO A 310      24.763  44.102  66.026  1.00  0.41           O  
ATOM   2369  CG  PRO A 310      27.447  42.109  66.342  1.00  0.39           C  
ATOM   2370  CD  PRO A 310      28.164  43.361  65.927  1.00  0.41           C  
ATOM   2371  N   HIS A 311      24.718  44.911  64.069  1.00  0.38           N  
ATOM   2372  CA  HIS A 311      23.301  45.245  64.161  1.00  0.39           C  
ATOM   2373  C   HIS A 311      22.435  44.147  63.553  1.00  0.38           C  
ATOM   2374  CB  HIS A 311      23.019  46.580  63.469  1.00  0.36           C  
ATOM   2375  O   HIS A 311      22.587  43.812  62.376  1.00  0.37           O  
ATOM   2376  CG  HIS A 311      23.030  47.752  64.399  1.00  0.34           C  
ATOM   2377  CD2 HIS A 311      24.000  48.653  64.682  1.00  0.33           C  
ATOM   2378  ND1 HIS A 311      21.942  48.101  65.169  1.00  0.31           N  
ATOM   2379  CE1 HIS A 311      22.243  49.169  65.888  1.00  0.34           C  
ATOM   2380  NE2 HIS A 311      23.486  49.524  65.611  1.00  0.32           N  
ATOM   2381  N   ALA A 312      22.134  43.090  64.263  1.00  0.45           N  
ATOM   2382  CA  ALA A 312      20.680  42.954  64.226  1.00  0.44           C  
ATOM   2383  C   ALA A 312      20.016  44.265  63.813  1.00  0.45           C  
ATOM   2384  CB  ALA A 312      20.153  42.500  65.585  1.00  0.43           C  
ATOM   2385  O   ALA A 312      19.945  45.208  64.604  1.00  0.44           O  
ATOM   2386  N   ARG A 313      20.608  45.191  63.038  1.00  0.38           N  
ATOM   2387  CA  ARG A 313      19.740  46.304  62.668  1.00  0.39           C  
ATOM   2388  C   ARG A 313      19.033  46.031  61.345  1.00  0.38           C  
ATOM   2389  CB  ARG A 313      20.542  47.604  62.576  1.00  0.36           C  
ATOM   2390  O   ARG A 313      19.675  45.962  60.295  1.00  0.37           O  
ATOM   2391  CG  ARG A 313      20.208  48.613  63.663  1.00  0.35           C  
ATOM   2392  CD  ARG A 313      20.972  49.916  63.477  1.00  0.39           C  
ATOM   2393  NE  ARG A 313      20.758  50.830  64.596  1.00  0.36           N  
ATOM   2394  NH1 ARG A 313      21.722  52.655  63.557  1.00  0.29           N  
ATOM   2395  NH2 ARG A 313      20.877  52.852  65.679  1.00  0.24           N  
ATOM   2396  CZ  ARG A 313      21.120  52.110  64.608  1.00  0.33           C  
ATOM   2397  N   GLY A 314      17.645  45.495  61.627  1.00  0.38           N  
ATOM   2398  CA  GLY A 314      16.332  45.891  61.145  1.00  0.38           C  
ATOM   2399  C   GLY A 314      15.566  44.754  60.496  1.00  0.38           C  
ATOM   2400  O   GLY A 314      15.873  44.355  59.370  1.00  0.36           O  
ATOM   2401  N   VAL A 315      15.414  43.634  61.189  1.00  0.37           N  
ATOM   2402  CA  VAL A 315      14.030  43.175  61.133  1.00  0.39           C  
ATOM   2403  C   VAL A 315      13.129  44.156  61.880  1.00  0.37           C  
ATOM   2404  CB  VAL A 315      13.878  41.755  61.724  1.00  0.35           C  
ATOM   2405  O   VAL A 315      13.306  44.380  63.080  1.00  0.36           O  
ATOM   2406  CG1 VAL A 315      12.530  41.150  61.336  1.00  0.34           C  
ATOM   2407  CG2 VAL A 315      15.023  40.859  61.258  1.00  0.34           C  
ATOM   2408  N   SER A 316      12.971  45.501  61.325  1.00  0.39           N  
ATOM   2409  CA  SER A 316      11.600  45.954  61.531  1.00  0.40           C  
ATOM   2410  C   SER A 316      10.675  44.787  61.857  1.00  0.39           C  
ATOM   2411  CB  SER A 316      11.087  46.691  60.293  1.00  0.37           C  
ATOM   2412  O   SER A 316      10.324  44.000  60.975  1.00  0.38           O  
ATOM   2413  OG  SER A 316      10.744  45.774  59.268  1.00  0.39           O  
ATOM   2414  N   GLY A 317      11.027  43.999  62.961  1.00  0.38           N  
ATOM   2415  CA  GLY A 317      10.070  43.303  63.806  1.00  0.38           C  
ATOM   2416  C   GLY A 317      10.685  42.758  65.081  1.00  0.38           C  
ATOM   2417  O   GLY A 317      11.772  42.177  65.053  1.00  0.37           O  
ATOM   2418  N   SER A 318      10.771  43.543  66.197  1.00  0.39           N  
ATOM   2419  CA  SER A 318      10.611  43.189  67.603  1.00  0.39           C  
ATOM   2420  C   SER A 318      11.062  41.756  67.867  1.00  0.39           C  
ATOM   2421  CB  SER A 318       9.155  43.361  68.038  1.00  0.35           C  
ATOM   2422  O   SER A 318      10.289  40.813  67.689  1.00  0.37           O  
ATOM   2423  OG  SER A 318       8.310  42.469  67.332  1.00  0.36           O  
ATOM   2424  N   GLY A 319      12.189  41.248  67.155  1.00  0.43           N  
ATOM   2425  CA  GLY A 319      12.668  39.988  67.701  1.00  0.42           C  
ATOM   2426  C   GLY A 319      14.039  40.098  68.343  1.00  0.43           C  
ATOM   2427  O   GLY A 319      14.911  40.808  67.837  1.00  0.41           O  
ATOM   2428  N   THR A 320      14.137  40.235  69.619  1.00  0.46           N  
ATOM   2429  CA  THR A 320      15.215  39.899  70.543  1.00  0.46           C  
ATOM   2430  C   THR A 320      16.071  38.766  69.987  1.00  0.46           C  
ATOM   2431  CB  THR A 320      14.662  39.499  71.924  1.00  0.42           C  
ATOM   2432  O   THR A 320      15.641  37.611  69.960  1.00  0.44           O  
ATOM   2433  CG2 THR A 320      15.632  39.883  73.037  1.00  0.38           C  
ATOM   2434  OG1 THR A 320      13.412  40.164  72.143  1.00  0.36           O  
ATOM   2435  N   TYR A 321      16.780  38.908  68.850  1.00  0.44           N  
ATOM   2436  CA  TYR A 321      17.861  38.034  68.408  1.00  0.45           C  
ATOM   2437  C   TYR A 321      19.133  38.293  69.205  1.00  0.44           C  
ATOM   2438  CB  TYR A 321      18.133  38.230  66.913  1.00  0.40           C  
ATOM   2439  O   TYR A 321      19.495  39.446  69.452  1.00  0.42           O  
ATOM   2440  CG  TYR A 321      16.950  37.907  66.033  1.00  0.38           C  
ATOM   2441  CD1 TYR A 321      16.671  36.593  65.663  1.00  0.36           C  
ATOM   2442  CD2 TYR A 321      16.109  38.913  65.570  1.00  0.37           C  
ATOM   2443  CE1 TYR A 321      15.583  36.290  64.850  1.00  0.37           C  
ATOM   2444  CE2 TYR A 321      15.018  38.622  64.758  1.00  0.39           C  
ATOM   2445  OH  TYR A 321      13.685  37.016  63.600  1.00  0.32           O  
ATOM   2446  CZ  TYR A 321      14.763  37.310  64.404  1.00  0.35           C  
ATOM   2447  N   TYR A 322      19.600  37.161  70.099  1.00  0.48           N  
ATOM   2448  CA  TYR A 322      20.605  36.753  71.073  1.00  0.48           C  
ATOM   2449  C   TYR A 322      21.965  36.568  70.409  1.00  0.48           C  
ATOM   2450  CB  TYR A 322      20.184  35.456  71.770  1.00  0.44           C  
ATOM   2451  O   TYR A 322      22.065  35.947  69.348  1.00  0.46           O  
ATOM   2452  CG  TYR A 322      18.866  35.559  72.500  1.00  0.41           C  
ATOM   2453  CD1 TYR A 322      18.788  36.159  73.754  1.00  0.39           C  
ATOM   2454  CD2 TYR A 322      17.698  35.056  71.937  1.00  0.40           C  
ATOM   2455  CE1 TYR A 322      17.577  36.255  74.431  1.00  0.39           C  
ATOM   2456  CE2 TYR A 322      16.482  35.146  72.605  1.00  0.42           C  
ATOM   2457  OH  TYR A 322      15.229  35.839  74.515  1.00  0.34           O  
ATOM   2458  CZ  TYR A 322      16.431  35.747  73.849  1.00  0.37           C  
ATOM   2459  N   ALA A 323      22.932  37.528  70.517  1.00  0.49           N  
ATOM   2460  CA  ALA A 323      24.359  37.515  70.210  1.00  0.48           C  
ATOM   2461  C   ALA A 323      24.886  36.086  70.114  1.00  0.49           C  
ATOM   2462  CB  ALA A 323      25.138  38.296  71.266  1.00  0.46           C  
ATOM   2463  O   ALA A 323      24.774  35.311  71.067  1.00  0.47           O  
ATOM   2464  N   VAL A 324      24.810  35.287  69.113  1.00  0.52           N  
ATOM   2465  CA  VAL A 324      25.757  34.224  68.794  1.00  0.52           C  
ATOM   2466  C   VAL A 324      27.161  34.808  68.651  1.00  0.52           C  
ATOM   2467  CB  VAL A 324      25.358  33.476  67.503  1.00  0.50           C  
ATOM   2468  O   VAL A 324      27.360  35.795  67.939  1.00  0.51           O  
ATOM   2469  CG1 VAL A 324      26.218  32.228  67.314  1.00  0.47           C  
ATOM   2470  CG2 VAL A 324      23.876  33.106  67.538  1.00  0.48           C  
ATOM   2471  N   TRP A 325      28.118  34.518  69.712  1.00  0.39           N  
ATOM   2472  CA  TRP A 325      29.560  34.701  69.585  1.00  0.49           C  
ATOM   2473  C   TRP A 325      30.220  33.450  69.013  1.00  0.42           C  
ATOM   2474  CB  TRP A 325      30.180  35.045  70.942  1.00  0.44           C  
ATOM   2475  O   TRP A 325      29.832  32.328  69.348  1.00  0.40           O  
ATOM   2476  CG  TRP A 325      29.426  34.493  72.114  1.00  0.46           C  
ATOM   2477  CD1 TRP A 325      29.258  33.176  72.441  1.00  0.44           C  
ATOM   2478  CD2 TRP A 325      28.731  35.246  73.114  1.00  0.44           C  
ATOM   2479  CE2 TRP A 325      28.165  34.319  74.017  1.00  0.41           C  
ATOM   2480  CE3 TRP A 325      28.533  36.615  73.334  1.00  0.27           C  
ATOM   2481  NE1 TRP A 325      28.501  33.064  73.584  1.00  0.25           N  
ATOM   2482  CH2 TRP A 325      27.234  36.064  75.316  1.00  0.23           C  
ATOM   2483  CZ2 TRP A 325      27.413  34.719  75.124  1.00  0.23           C  
ATOM   2484  CZ3 TRP A 325      27.784  37.011  74.436  1.00  0.24           C  
ATOM   2485  N   VAL A 326      30.979  33.388  68.042  1.00  0.52           N  
ATOM   2486  CA  VAL A 326      32.060  32.486  67.659  1.00  0.51           C  
ATOM   2487  C   VAL A 326      33.242  32.663  68.609  1.00  0.52           C  
ATOM   2488  CB  VAL A 326      32.508  32.726  66.200  1.00  0.50           C  
ATOM   2489  O   VAL A 326      33.739  33.776  68.791  1.00  0.50           O  
ATOM   2490  CG1 VAL A 326      33.568  31.707  65.786  1.00  0.45           C  
ATOM   2491  CG2 VAL A 326      31.308  32.666  65.257  1.00  0.47           C  
ATOM   2492  N   ARG A 327      33.623  31.657  69.671  1.00  0.49           N  
ATOM   2493  CA  ARG A 327      34.877  31.488  70.399  1.00  0.49           C  
ATOM   2494  C   ARG A 327      36.072  31.558  69.454  1.00  0.49           C  
ATOM   2495  CB  ARG A 327      34.885  30.159  71.157  1.00  0.48           C  
ATOM   2496  O   ARG A 327      35.931  31.337  68.249  1.00  0.48           O  
ATOM   2497  CG  ARG A 327      34.483  30.281  72.618  1.00  0.47           C  
ATOM   2498  CD  ARG A 327      34.376  28.918  73.289  1.00  0.49           C  
ATOM   2499  NE  ARG A 327      35.661  28.225  73.307  1.00  0.46           N  
ATOM   2500  NH1 ARG A 327      34.904  26.423  74.539  1.00  0.36           N  
ATOM   2501  NH2 ARG A 327      37.090  26.513  73.857  1.00  0.32           N  
ATOM   2502  CZ  ARG A 327      35.882  27.055  73.901  1.00  0.47           C  
ATOM   2503  N   GLY A 328      37.279  32.114  69.933  1.00  0.51           N  
ATOM   2504  CA  GLY A 328      38.587  32.188  69.303  1.00  0.51           C  
ATOM   2505  C   GLY A 328      39.019  30.879  68.669  1.00  0.51           C  
ATOM   2506  O   GLY A 328      39.882  30.864  67.789  1.00  0.51           O  
ATOM   2507  N   ASP A 329      38.367  29.623  69.003  1.00  0.41           N  
ATOM   2508  CA  ASP A 329      38.547  28.300  68.413  1.00  0.40           C  
ATOM   2509  C   ASP A 329      37.504  28.036  67.329  1.00  0.41           C  
ATOM   2510  CB  ASP A 329      38.472  27.216  69.491  1.00  0.40           C  
ATOM   2511  O   ASP A 329      37.449  26.939  66.768  1.00  0.40           O  
ATOM   2512  CG  ASP A 329      37.112  27.142  70.163  1.00  0.39           C  
ATOM   2513  OD1 ASP A 329      36.251  28.009  69.896  1.00  0.42           O  
ATOM   2514  OD2 ASP A 329      36.900  26.211  70.970  1.00  0.48           O  
ATOM   2515  N   GLY A 330      36.722  29.048  66.828  1.00  0.50           N  
ATOM   2516  CA  GLY A 330      35.758  28.921  65.746  1.00  0.49           C  
ATOM   2517  C   GLY A 330      34.414  28.387  66.205  1.00  0.50           C  
ATOM   2518  O   GLY A 330      33.456  28.354  65.429  1.00  0.48           O  
ATOM   2519  N   GLY A 331      34.066  27.939  67.413  1.00  0.42           N  
ATOM   2520  CA  GLY A 331      32.840  27.372  67.952  1.00  0.41           C  
ATOM   2521  C   GLY A 331      31.770  28.412  68.223  1.00  0.42           C  
ATOM   2522  O   GLY A 331      32.052  29.464  68.801  1.00  0.41           O  
ATOM   2523  N   PHE A 332      30.607  28.355  67.498  1.00  0.54           N  
ATOM   2524  CA  PHE A 332      29.401  29.081  67.879  1.00  0.53           C  
ATOM   2525  C   PHE A 332      29.080  28.861  69.353  1.00  0.54           C  
ATOM   2526  CB  PHE A 332      28.214  28.648  67.013  1.00  0.51           C  
ATOM   2527  O   PHE A 332      28.883  27.724  69.787  1.00  0.52           O  
ATOM   2528  CG  PHE A 332      28.261  29.184  65.608  1.00  0.50           C  
ATOM   2529  CD1 PHE A 332      27.768  30.450  65.315  1.00  0.47           C  
ATOM   2530  CD2 PHE A 332      28.799  28.422  64.579  1.00  0.47           C  
ATOM   2531  CE1 PHE A 332      27.810  30.948  64.015  1.00  0.47           C  
ATOM   2532  CE2 PHE A 332      28.844  28.913  63.277  1.00  0.49           C  
ATOM   2533  CZ  PHE A 332      28.349  30.176  62.997  1.00  0.45           C  
ATOM   2534  N   CYS A 333      29.618  29.665  70.146  1.00  0.45           N  
ATOM   2535  CA  CYS A 333      29.090  29.604  71.504  1.00  0.47           C  
ATOM   2536  C   CYS A 333      27.837  30.460  71.642  1.00  0.45           C  
ATOM   2537  CB  CYS A 333      30.145  30.063  72.510  1.00  0.43           C  
ATOM   2538  O   CYS A 333      27.779  31.573  71.117  1.00  0.44           O  
ATOM   2539  SG  CYS A 333      31.591  28.984  72.593  1.00  0.39           S  
ATOM   2540  N   ARG A 334      26.773  29.918  71.665  1.00  0.53           N  
ATOM   2541  CA  ARG A 334      25.664  30.275  72.544  1.00  0.52           C  
ATOM   2542  C   ARG A 334      26.090  30.233  74.007  1.00  0.53           C  
ATOM   2543  CB  ARG A 334      24.476  29.338  72.317  1.00  0.50           C  
ATOM   2544  O   ARG A 334      26.809  29.323  74.424  1.00  0.51           O  
ATOM   2545  CG  ARG A 334      23.174  30.059  72.005  1.00  0.49           C  
ATOM   2546  CD  ARG A 334      22.027  29.083  71.787  1.00  0.50           C  
ATOM   2547  NE  ARG A 334      20.742  29.772  71.697  1.00  0.46           N  
ATOM   2548  NH1 ARG A 334      19.467  27.852  71.864  1.00  0.35           N  
ATOM   2549  NH2 ARG A 334      18.450  29.895  71.645  1.00  0.29           N  
ATOM   2550  CZ  ARG A 334      19.556  29.171  71.735  1.00  0.45           C  
ATOM   2551  N   ASN A 335      26.764  31.434  74.542  1.00  0.52           N  
ATOM   2552  CA  ASN A 335      26.764  31.425  76.001  1.00  0.52           C  
ATOM   2553  C   ASN A 335      27.960  30.656  76.557  1.00  0.52           C  
ATOM   2554  CB  ASN A 335      25.458  30.832  76.534  1.00  0.48           C  
ATOM   2555  O   ASN A 335      28.013  29.429  76.462  1.00  0.50           O  
ATOM   2556  CG  ASN A 335      24.474  31.895  76.982  1.00  0.46           C  
ATOM   2557  ND2 ASN A 335      23.231  31.492  77.217  1.00  0.37           N  
ATOM   2558  OD1 ASN A 335      24.828  33.070  77.114  1.00  0.47           O  
ATOM   2559  N   THR A 336      29.211  30.901  76.514  1.00  0.49           N  
ATOM   2560  CA  THR A 336      30.128  30.526  77.585  1.00  0.48           C  
ATOM   2561  C   THR A 336      29.481  30.739  78.950  1.00  0.50           C  
ATOM   2562  CB  THR A 336      31.440  31.329  77.504  1.00  0.45           C  
ATOM   2563  O   THR A 336      28.954  31.818  79.231  1.00  0.47           O  
ATOM   2564  CG2 THR A 336      31.565  32.043  76.162  1.00  0.43           C  
ATOM   2565  OG1 THR A 336      31.462  32.303  78.555  1.00  0.39           O  
ATOM   2566  N   SER A 337      28.928  29.725  79.491  1.00  0.63           N  
ATOM   2567  CA  SER A 337      28.673  29.499  80.910  1.00  0.62           C  
ATOM   2568  C   SER A 337      29.954  29.628  81.729  1.00  0.64           C  
ATOM   2569  CB  SER A 337      28.055  28.118  81.131  1.00  0.59           C  
ATOM   2570  O   SER A 337      30.327  28.706  82.457  1.00  0.61           O  
ATOM   2571  OG  SER A 337      27.591  27.981  82.463  1.00  0.58           O  
ATOM   2572  N   SER A 338      31.025  30.664  81.540  1.00  0.58           N  
ATOM   2573  CA  SER A 338      32.098  30.891  82.503  1.00  0.59           C  
ATOM   2574  C   SER A 338      31.729  31.988  83.495  1.00  0.61           C  
ATOM   2575  CB  SER A 338      33.396  31.260  81.782  1.00  0.56           C  
ATOM   2576  O   SER A 338      31.103  32.983  83.124  1.00  0.61           O  
ATOM   2577  OG  SER A 338      34.424  31.549  82.714  1.00  0.55           O  
ATOM   2578  N   ILE A 339      32.311  31.826  84.810  1.00  0.67           N  
ATOM   2579  CA  ILE A 339      32.080  32.685  85.967  1.00  0.69           C  
ATOM   2580  C   ILE A 339      32.676  34.068  85.710  1.00  0.69           C  
ATOM   2581  CB  ILE A 339      32.679  32.074  87.253  1.00  0.65           C  
ATOM   2582  O   ILE A 339      32.150  35.076  86.188  1.00  0.66           O  
ATOM   2583  CG1 ILE A 339      32.141  32.801  88.491  1.00  0.62           C  
ATOM   2584  CG2 ILE A 339      34.209  32.123  87.212  1.00  0.62           C  
ATOM   2585  CD1 ILE A 339      32.126  31.949  89.752  1.00  0.63           C  
ATOM   2586  N   LYS A 340      33.769  34.057  84.658  1.00  0.67           N  
ATOM   2587  CA  LYS A 340      34.499  35.272  84.310  1.00  0.66           C  
ATOM   2588  C   LYS A 340      33.626  36.224  83.497  1.00  0.65           C  
ATOM   2589  CB  LYS A 340      35.769  34.931  83.529  1.00  0.63           C  
ATOM   2590  O   LYS A 340      33.970  37.395  83.324  1.00  0.62           O  
ATOM   2591  CG  LYS A 340      35.513  34.478  82.099  1.00  0.61           C  
ATOM   2592  CD  LYS A 340      36.795  34.004  81.425  1.00  0.63           C  
ATOM   2593  CE  LYS A 340      36.539  33.543  79.997  1.00  0.60           C  
ATOM   2594  NZ  LYS A 340      37.807  33.181  79.295  1.00  0.54           N  
ATOM   2595  N   PHE A 341      32.462  35.761  82.952  1.00  0.64           N  
ATOM   2596  CA  PHE A 341      31.461  36.535  82.228  1.00  0.64           C  
ATOM   2597  C   PHE A 341      30.190  36.685  83.055  1.00  0.65           C  
ATOM   2598  CB  PHE A 341      31.139  35.876  80.883  1.00  0.61           C  
ATOM   2599  O   PHE A 341      29.151  37.101  82.537  1.00  0.66           O  
ATOM   2600  CG  PHE A 341      32.348  35.634  80.020  1.00  0.59           C  
ATOM   2601  CD1 PHE A 341      33.076  36.700  79.506  1.00  0.56           C  
ATOM   2602  CD2 PHE A 341      32.756  34.340  79.723  1.00  0.59           C  
ATOM   2603  CE1 PHE A 341      34.195  36.479  78.707  1.00  0.54           C  
ATOM   2604  CE2 PHE A 341      33.873  34.112  78.925  1.00  0.56           C  
ATOM   2605  CZ  PHE A 341      34.591  35.183  78.417  1.00  0.53           C  
ATOM   2606  N   LYS A 342      30.108  36.498  84.275  1.00  0.72           N  
ATOM   2607  CA  LYS A 342      28.927  36.542  85.133  1.00  0.73           C  
ATOM   2608  C   LYS A 342      29.189  37.371  86.387  1.00  0.75           C  
ATOM   2609  CB  LYS A 342      28.493  35.128  85.521  1.00  0.72           C  
ATOM   2610  O   LYS A 342      30.194  37.170  87.072  1.00  0.75           O  
ATOM   2611  CG  LYS A 342      28.030  34.278  84.346  1.00  0.71           C  
ATOM   2612  CD  LYS A 342      27.665  32.867  84.787  1.00  0.72           C  
ATOM   2613  CE  LYS A 342      27.260  31.998  83.604  1.00  0.72           C  
ATOM   2614  NZ  LYS A 342      26.900  30.612  84.031  1.00  0.59           N  
ATOM   2615  N   GLU A 343      28.543  38.393  86.481  1.00  0.61           N  
ATOM   2616  CA  GLU A 343      28.376  39.163  87.710  1.00  0.66           C  
ATOM   2617  C   GLU A 343      27.123  38.732  88.465  1.00  0.65           C  
ATOM   2618  CB  GLU A 343      28.316  40.662  87.402  1.00  0.58           C  
ATOM   2619  O   GLU A 343      26.215  38.136  87.883  1.00  0.68           O  
ATOM   2620  CG  GLU A 343      29.613  41.227  86.842  1.00  0.55           C  
ATOM   2621  CD  GLU A 343      29.529  42.710  86.514  1.00  0.61           C  
ATOM   2622  OE1 GLU A 343      28.474  43.330  86.776  1.00  0.67           O  
ATOM   2623  OE2 GLU A 343      30.526  43.255  85.990  1.00  0.58           O  
ATOM   2624  N   ASN A 344      27.230  38.971  89.729  1.00  0.79           N  
ATOM   2625  CA  ASN A 344      26.119  38.813  90.661  1.00  0.81           C  
ATOM   2626  C   ASN A 344      25.568  37.390  90.639  1.00  0.75           C  
ATOM   2627  CB  ASN A 344      25.008  39.818  90.347  1.00  0.71           C  
ATOM   2628  O   ASN A 344      24.353  37.191  90.580  1.00  0.67           O  
ATOM   2629  CG  ASN A 344      25.420  41.250  90.626  1.00  0.64           C  
ATOM   2630  ND2 ASN A 344      25.025  42.163  89.747  1.00  0.58           N  
ATOM   2631  OD1 ASN A 344      26.089  41.533  91.624  1.00  0.58           O  
ATOM   2632  N   VAL A 345      26.421  36.418  90.667  1.00  0.76           N  
ATOM   2633  CA  VAL A 345      26.063  35.005  90.707  1.00  0.82           C  
ATOM   2634  C   VAL A 345      25.372  34.683  92.030  1.00  0.79           C  
ATOM   2635  CB  VAL A 345      27.300  34.099  90.518  1.00  0.75           C  
ATOM   2636  O   VAL A 345      25.956  34.863  93.102  1.00  0.79           O  
ATOM   2637  CG1 VAL A 345      26.893  32.627  90.484  1.00  0.67           C  
ATOM   2638  CG2 VAL A 345      28.049  34.479  89.242  1.00  0.64           C  
ATOM   2639  N   ARG A 346      24.111  34.088  92.024  1.00  0.83           N  
ATOM   2640  CA  ARG A 346      23.318  33.560  93.130  1.00  0.85           C  
ATOM   2641  C   ARG A 346      22.606  32.273  92.728  1.00  0.83           C  
ATOM   2642  CB  ARG A 346      22.297  34.597  93.604  1.00  0.81           C  
ATOM   2643  O   ARG A 346      22.398  32.017  91.540  1.00  0.79           O  
ATOM   2644  CG  ARG A 346      21.321  35.038  92.525  1.00  0.78           C  
ATOM   2645  CD  ARG A 346      20.405  36.152  93.013  1.00  0.76           C  
ATOM   2646  NE  ARG A 346      19.411  36.512  92.007  1.00  0.70           N  
ATOM   2647  NH1 ARG A 346      18.803  38.497  93.019  1.00  0.53           N  
ATOM   2648  NH2 ARG A 346      17.797  37.847  91.065  1.00  0.48           N  
ATOM   2649  CZ  ARG A 346      18.672  37.618  92.033  1.00  0.75           C  
ATOM   2650  N   ASP A 347      22.302  31.428  93.613  1.00  0.86           N  
ATOM   2651  CA  ASP A 347      21.503  30.230  93.375  1.00  0.87           C  
ATOM   2652  C   ASP A 347      20.149  30.586  92.764  1.00  0.86           C  
ATOM   2653  CB  ASP A 347      21.304  29.450  94.676  1.00  0.85           C  
ATOM   2654  O   ASP A 347      19.485  31.521  93.216  1.00  0.83           O  
ATOM   2655  CG  ASP A 347      22.593  28.850  95.210  1.00  0.82           C  
ATOM   2656  OD1 ASP A 347      23.470  28.473  94.404  1.00  0.80           O  
ATOM   2657  OD2 ASP A 347      22.730  28.750  96.449  1.00  0.84           O  
ATOM   2658  N   TYR A 348      19.908  29.811  91.701  1.00  0.79           N  
ATOM   2659  CA  TYR A 348      18.579  29.924  91.111  1.00  0.82           C  
ATOM   2660  C   TYR A 348      17.584  29.020  91.830  1.00  0.81           C  
ATOM   2661  CB  TYR A 348      18.620  29.572  89.620  1.00  0.77           C  
ATOM   2662  O   TYR A 348      17.767  27.801  91.880  1.00  0.80           O  
ATOM   2663  CG  TYR A 348      17.299  29.761  88.915  1.00  0.72           C  
ATOM   2664  CD1 TYR A 348      16.788  31.036  88.681  1.00  0.70           C  
ATOM   2665  CD2 TYR A 348      16.559  28.666  88.483  1.00  0.73           C  
ATOM   2666  CE1 TYR A 348      15.570  31.215  88.033  1.00  0.75           C  
ATOM   2667  CE2 TYR A 348      15.340  28.833  87.834  1.00  0.75           C  
ATOM   2668  OH  TYR A 348      13.648  30.281  86.972  1.00  0.58           O  
ATOM   2669  CZ  TYR A 348      14.855  30.109  87.614  1.00  0.75           C  
ATOM   2670  N   GLU A 349      16.505  29.816  92.200  1.00  0.84           N  
ATOM   2671  CA  GLU A 349      15.342  29.150  92.780  1.00  0.85           C  
ATOM   2672  C   GLU A 349      14.132  29.248  91.856  1.00  0.85           C  
ATOM   2673  CB  GLU A 349      15.008  29.748  94.149  1.00  0.82           C  
ATOM   2674  O   GLU A 349      13.820  30.325  91.344  1.00  0.83           O  
ATOM   2675  CG  GLU A 349      16.088  29.527  95.198  1.00  0.77           C  
ATOM   2676  CD  GLU A 349      15.699  30.035  96.577  1.00  0.76           C  
ATOM   2677  OE1 GLU A 349      14.624  30.663  96.712  1.00  0.78           O  
ATOM   2678  OE2 GLU A 349      16.476  29.804  97.530  1.00  0.76           O  
ATOM   2679  N   ILE A 350      13.598  28.051  91.624  1.00  0.84           N  
ATOM   2680  CA  ILE A 350      12.342  27.965  90.887  1.00  0.86           C  
ATOM   2681  C   ILE A 350      11.329  27.150  91.688  1.00  0.86           C  
ATOM   2682  CB  ILE A 350      12.549  27.339  89.490  1.00  0.81           C  
ATOM   2683  O   ILE A 350      11.704  26.248  92.440  1.00  0.86           O  
ATOM   2684  CG1 ILE A 350      11.265  27.451  88.660  1.00  0.71           C  
ATOM   2685  CG2 ILE A 350      12.996  25.879  89.613  1.00  0.71           C  
ATOM   2686  CD1 ILE A 350      11.469  27.217  87.169  1.00  0.69           C  
ATOM   2687  N   ASP A 351      10.041  27.625  91.445  1.00  0.86           N  
ATOM   2688  CA  ASP A 351       8.924  26.829  91.946  1.00  0.88           C  
ATOM   2689  C   ASP A 351       8.823  25.498  91.206  1.00  0.88           C  
ATOM   2690  CB  ASP A 351       7.611  27.605  91.815  1.00  0.84           C  
ATOM   2691  O   ASP A 351       8.629  25.471  89.989  1.00  0.86           O  
ATOM   2692  CG  ASP A 351       6.419  26.852  92.378  1.00  0.81           C  
ATOM   2693  OD1 ASP A 351       6.598  25.732  92.905  1.00  0.82           O  
ATOM   2694  OD2 ASP A 351       5.290  27.381  92.293  1.00  0.84           O  
ATOM   2695  N   PRO A 352       9.032  24.330  91.872  1.00  0.86           N  
ATOM   2696  CA  PRO A 352       8.908  23.034  91.200  1.00  0.88           C  
ATOM   2697  C   PRO A 352       7.523  22.812  90.597  1.00  0.89           C  
ATOM   2698  CB  PRO A 352       9.184  22.029  92.321  1.00  0.85           C  
ATOM   2699  O   PRO A 352       7.392  22.131  89.577  1.00  0.88           O  
ATOM   2700  CG  PRO A 352      10.039  22.770  93.298  1.00  0.81           C  
ATOM   2701  CD  PRO A 352       9.603  24.207  93.319  1.00  0.81           C  
ATOM   2702  N   ASP A 353       6.539  23.459  91.240  1.00  0.88           N  
ATOM   2703  CA  ASP A 353       5.166  23.240  90.795  1.00  0.90           C  
ATOM   2704  C   ASP A 353       4.908  23.926  89.455  1.00  0.90           C  
ATOM   2705  CB  ASP A 353       4.175  23.747  91.845  1.00  0.88           C  
ATOM   2706  O   ASP A 353       4.218  23.376  88.594  1.00  0.89           O  
ATOM   2707  CG  ASP A 353       4.230  22.959  93.142  1.00  0.86           C  
ATOM   2708  OD1 ASP A 353       4.605  21.767  93.116  1.00  0.87           O  
ATOM   2709  OD2 ASP A 353       3.892  23.534  94.199  1.00  0.87           O  
ATOM   2710  N   ALA A 354       5.579  24.998  89.148  1.00  0.89           N  
ATOM   2711  CA  ALA A 354       5.525  25.701  87.869  1.00  0.90           C  
ATOM   2712  C   ALA A 354       6.146  24.863  86.756  1.00  0.88           C  
ATOM   2713  CB  ALA A 354       6.232  27.050  87.973  1.00  0.86           C  
ATOM   2714  O   ALA A 354       5.641  24.841  85.631  1.00  0.86           O  
ATOM   2715  N   VAL A 355       7.171  24.139  87.061  1.00  0.89           N  
ATOM   2716  CA  VAL A 355       7.808  23.231  86.113  1.00  0.89           C  
ATOM   2717  C   VAL A 355       6.939  21.990  85.922  1.00  0.88           C  
ATOM   2718  CB  VAL A 355       9.224  22.824  86.579  1.00  0.87           C  
ATOM   2719  O   VAL A 355       6.787  21.496  84.802  1.00  0.87           O  
ATOM   2720  CG1 VAL A 355       9.820  21.775  85.642  1.00  0.82           C  
ATOM   2721  CG2 VAL A 355      10.131  24.050  86.660  1.00  0.82           C  
ATOM   2722  N   LEU A 356       6.271  21.520  86.929  1.00  0.89           N  
ATOM   2723  CA  LEU A 356       5.488  20.289  86.907  1.00  0.89           C  
ATOM   2724  C   LEU A 356       4.126  20.523  86.262  1.00  0.89           C  
ATOM   2725  CB  LEU A 356       5.308  19.744  88.326  1.00  0.87           C  
ATOM   2726  O   LEU A 356       3.468  19.573  85.831  1.00  0.88           O  
ATOM   2727  CG  LEU A 356       6.554  19.157  88.990  1.00  0.85           C  
ATOM   2728  CD1 LEU A 356       6.258  18.788  90.440  1.00  0.82           C  
ATOM   2729  CD2 LEU A 356       7.053  17.942  88.215  1.00  0.82           C  
ATOM   2730  N   ALA A 357       3.813  21.832  86.010  1.00  0.91           N  
ATOM   2731  CA  ALA A 357       2.569  22.227  85.352  1.00  0.91           C  
ATOM   2732  C   ALA A 357       2.732  22.242  83.835  1.00  0.90           C  
ATOM   2733  CB  ALA A 357       2.116  23.597  85.850  1.00  0.89           C  
ATOM   2734  O   ALA A 357       1.747  22.343  83.100  1.00  0.87           O  
ATOM   2735  N   LEU A 358       3.915  22.115  83.311  1.00  0.92           N  
ATOM   2736  CA  LEU A 358       4.172  22.045  81.877  1.00  0.92           C  
ATOM   2737  C   LEU A 358       3.728  20.702  81.309  1.00  0.91           C  
ATOM   2738  CB  LEU A 358       5.659  22.268  81.587  1.00  0.91           C  
ATOM   2739  O   LEU A 358       4.167  19.649  81.778  1.00  0.89           O  
ATOM   2740  CG  LEU A 358       6.264  23.571  82.114  1.00  0.90           C  
ATOM   2741  CD1 LEU A 358       7.732  23.673  81.712  1.00  0.87           C  
ATOM   2742  CD2 LEU A 358       5.479  24.772  81.599  1.00  0.87           C  
ATOM   2743  N   ASP A 359       2.859  20.734  80.234  1.00  0.92           N  
ATOM   2744  CA  ASP A 359       2.281  19.548  79.608  1.00  0.93           C  
ATOM   2745  C   ASP A 359       2.866  19.322  78.216  1.00  0.91           C  
ATOM   2746  CB  ASP A 359       0.758  19.673  79.526  1.00  0.89           C  
ATOM   2747  O   ASP A 359       2.600  20.095  77.292  1.00  0.88           O  
ATOM   2748  CG  ASP A 359       0.080  18.384  79.096  1.00  0.80           C  
ATOM   2749  OD1 ASP A 359       0.688  17.300  79.232  1.00  0.78           O  
ATOM   2750  OD2 ASP A 359      -1.071  18.453  78.614  1.00  0.83           O  
ATOM   2751  N   PRO A 360       3.822  18.372  77.999  1.00  0.92           N  
ATOM   2752  CA  PRO A 360       4.356  18.080  76.667  1.00  0.93           C  
ATOM   2753  C   PRO A 360       3.282  17.606  75.691  1.00  0.93           C  
ATOM   2754  CB  PRO A 360       5.380  16.973  76.933  1.00  0.91           C  
ATOM   2755  O   PRO A 360       2.427  16.794  76.055  1.00  0.92           O  
ATOM   2756  CG  PRO A 360       4.872  16.266  78.147  1.00  0.89           C  
ATOM   2757  CD  PRO A 360       4.087  17.243  78.975  1.00  0.88           C  
ATOM   2758  N   LYS A 361       3.366  18.157  74.412  1.00  0.93           N  
ATOM   2759  CA  LYS A 361       2.421  17.886  73.332  1.00  0.93           C  
ATOM   2760  C   LYS A 361       3.118  17.228  72.144  1.00  0.90           C  
ATOM   2761  CB  LYS A 361       1.732  19.176  72.886  1.00  0.92           C  
ATOM   2762  O   LYS A 361       4.307  17.454  71.912  1.00  0.87           O  
ATOM   2763  CG  LYS A 361       1.001  19.906  74.003  1.00  0.91           C  
ATOM   2764  CD  LYS A 361      -0.161  19.081  74.543  1.00  0.90           C  
ATOM   2765  CE  LYS A 361      -0.949  19.847  75.597  1.00  0.92           C  
ATOM   2766  NZ  LYS A 361      -1.970  18.983  76.262  1.00  0.90           N  
ATOM   2767  N   ILE A 362       2.286  16.345  71.503  1.00  0.92           N  
ATOM   2768  CA  ILE A 362       2.632  15.938  70.146  1.00  0.93           C  
ATOM   2769  C   ILE A 362       1.778  16.710  69.142  1.00  0.90           C  
ATOM   2770  CB  ILE A 362       2.447  14.416  69.948  1.00  0.90           C  
ATOM   2771  O   ILE A 362       0.557  16.794  69.292  1.00  0.87           O  
ATOM   2772  CG1 ILE A 362       3.291  13.639  70.965  1.00  0.88           C  
ATOM   2773  CG2 ILE A 362       2.805  14.011  68.515  1.00  0.86           C  
ATOM   2774  CD1 ILE A 362       3.073  12.133  70.928  1.00  0.86           C  
ATOM   2775  N   TYR A 363       2.402  17.386  68.085  1.00  0.90           N  
ATOM   2776  CA  TYR A 363       1.690  18.248  67.148  1.00  0.91           C  
ATOM   2777  C   TYR A 363       2.316  18.179  65.761  1.00  0.88           C  
ATOM   2778  CB  TYR A 363       1.683  19.696  67.647  1.00  0.90           C  
ATOM   2779  O   TYR A 363       3.502  17.869  65.622  1.00  0.83           O  
ATOM   2780  CG  TYR A 363       3.062  20.264  67.881  1.00  0.88           C  
ATOM   2781  CD1 TYR A 363       3.648  20.223  69.144  1.00  0.86           C  
ATOM   2782  CD2 TYR A 363       3.780  20.844  66.841  1.00  0.86           C  
ATOM   2783  CE1 TYR A 363       4.918  20.747  69.364  1.00  0.87           C  
ATOM   2784  CE2 TYR A 363       5.050  21.371  67.050  1.00  0.87           C  
ATOM   2785  OH  TYR A 363       6.867  21.838  68.525  1.00  0.79           O  
ATOM   2786  CZ  TYR A 363       5.610  21.318  68.313  1.00  0.86           C  
ATOM   2787  N   ASP A 364       1.497  18.414  64.751  1.00  0.90           N  
ATOM   2788  CA  ASP A 364       1.975  18.686  63.399  1.00  0.90           C  
ATOM   2789  C   ASP A 364       2.306  20.166  63.221  1.00  0.84           C  
ATOM   2790  CB  ASP A 364       0.934  18.252  62.365  1.00  0.88           C  
ATOM   2791  O   ASP A 364       1.478  21.032  63.512  1.00  0.79           O  
ATOM   2792  CG  ASP A 364       0.761  16.745  62.294  1.00  0.87           C  
ATOM   2793  OD1 ASP A 364       1.657  16.006  62.756  1.00  0.88           O  
ATOM   2794  OD2 ASP A 364      -0.280  16.292  61.770  1.00  0.89           O  
ATOM   2795  N   ARG A 365       3.469  20.471  62.708  1.00  0.85           N  
ATOM   2796  CA  ARG A 365       3.791  21.868  62.435  1.00  0.87           C  
ATOM   2797  C   ARG A 365       3.027  22.378  61.218  1.00  0.83           C  
ATOM   2798  CB  ARG A 365       5.296  22.040  62.218  1.00  0.79           C  
ATOM   2799  O   ARG A 365       2.936  21.687  60.201  1.00  0.77           O  
ATOM   2800  CG  ARG A 365       5.767  23.484  62.287  1.00  0.69           C  
ATOM   2801  CD  ARG A 365       7.286  23.583  62.278  1.00  0.69           C  
ATOM   2802  NE  ARG A 365       7.769  24.542  63.267  1.00  0.64           N  
ATOM   2803  NH1 ARG A 365       9.994  24.344  62.676  1.00  0.53           N  
ATOM   2804  NH2 ARG A 365       9.374  25.765  64.364  1.00  0.47           N  
ATOM   2805  CZ  ARG A 365       9.045  24.882  63.433  1.00  0.68           C  
ATOM   2806  N   LYS A 366       2.523  23.539  61.442  1.00  0.86           N  
ATOM   2807  CA  LYS A 366       1.923  24.185  60.278  1.00  0.86           C  
ATOM   2808  C   LYS A 366       2.944  24.356  59.158  1.00  0.82           C  
ATOM   2809  CB  LYS A 366       1.333  25.543  60.662  1.00  0.84           C  
ATOM   2810  O   LYS A 366       4.119  24.624  59.417  1.00  0.79           O  
ATOM   2811  CG  LYS A 366       0.147  25.457  61.611  1.00  0.81           C  
ATOM   2812  CD  LYS A 366      -0.362  26.840  61.997  1.00  0.81           C  
ATOM   2813  CE  LYS A 366      -1.519  26.756  62.983  1.00  0.82           C  
ATOM   2814  NZ  LYS A 366      -1.914  28.105  63.489  1.00  0.80           N  
ATOM   2815  N   ALA A 367       2.416  24.167  57.828  1.00  0.81           N  
ATOM   2816  CA  ALA A 367       3.249  24.572  56.698  1.00  0.83           C  
ATOM   2817  C   ALA A 367       3.637  26.044  56.803  1.00  0.76           C  
ATOM   2818  CB  ALA A 367       2.523  24.309  55.381  1.00  0.76           C  
ATOM   2819  O   ALA A 367       2.809  26.887  57.155  1.00  0.71           O  
ATOM   2820  N   GLU A 368       4.727  26.271  56.463  1.00  0.81           N  
ATOM   2821  CA  GLU A 368       5.267  27.627  56.421  1.00  0.81           C  
ATOM   2822  C   GLU A 368       5.648  28.025  54.998  1.00  0.81           C  
ATOM   2823  CB  GLU A 368       6.482  27.751  57.345  1.00  0.78           C  
ATOM   2824  O   GLU A 368       5.951  27.166  54.167  1.00  0.76           O  
ATOM   2825  CG  GLU A 368       6.145  27.623  58.823  1.00  0.74           C  
ATOM   2826  CD  GLU A 368       7.358  27.765  59.729  1.00  0.73           C  
ATOM   2827  OE1 GLU A 368       8.466  28.052  59.220  1.00  0.76           O  
ATOM   2828  OE2 GLU A 368       7.200  27.586  60.957  1.00  0.75           O  
ATOM   2829  N   VAL A 369       5.451  29.296  54.587  1.00  0.73           N  
ATOM   2830  CA  VAL A 369       6.005  29.865  53.364  1.00  0.74           C  
ATOM   2831  C   VAL A 369       7.446  30.308  53.607  1.00  0.71           C  
ATOM   2832  CB  VAL A 369       5.160  31.055  52.858  1.00  0.68           C  
ATOM   2833  O   VAL A 369       7.704  31.165  54.455  1.00  0.70           O  
ATOM   2834  CG1 VAL A 369       5.701  31.575  51.527  1.00  0.66           C  
ATOM   2835  CG2 VAL A 369       3.694  30.647  52.719  1.00  0.64           C  
ATOM   2836  N   ASN A 370       8.184  29.636  52.824  1.00  0.73           N  
ATOM   2837  CA  ASN A 370       9.587  30.015  52.947  1.00  0.75           C  
ATOM   2838  C   ASN A 370       9.874  31.337  52.241  1.00  0.74           C  
ATOM   2839  CB  ASN A 370      10.492  28.912  52.396  1.00  0.70           C  
ATOM   2840  O   ASN A 370       8.985  31.918  51.616  1.00  0.70           O  
ATOM   2841  CG  ASN A 370      10.401  28.780  50.888  1.00  0.69           C  
ATOM   2842  ND2 ASN A 370      10.890  27.664  50.360  1.00  0.71           N  
ATOM   2843  OD1 ASN A 370       9.896  29.674  50.204  1.00  0.71           O  
ATOM   2844  N   ASP A 371      11.099  31.893  52.309  1.00  0.73           N  
ATOM   2845  CA  ASP A 371      11.492  33.195  51.778  1.00  0.75           C  
ATOM   2846  C   ASP A 371      11.360  33.230  50.257  1.00  0.76           C  
ATOM   2847  CB  ASP A 371      12.927  33.532  52.189  1.00  0.71           C  
ATOM   2848  O   ASP A 371      11.234  34.303  49.664  1.00  0.73           O  
ATOM   2849  CG  ASP A 371      13.053  33.895  53.658  1.00  0.69           C  
ATOM   2850  OD1 ASP A 371      12.058  34.353  54.261  1.00  0.71           O  
ATOM   2851  OD2 ASP A 371      14.157  33.725  54.218  1.00  0.75           O  
ATOM   2852  N   GLU A 372      11.288  32.098  49.513  1.00  0.65           N  
ATOM   2853  CA  GLU A 372      11.130  31.876  48.079  1.00  0.69           C  
ATOM   2854  C   GLU A 372       9.658  31.755  47.698  1.00  0.67           C  
ATOM   2855  CB  GLU A 372      11.892  30.623  47.641  1.00  0.64           C  
ATOM   2856  O   GLU A 372       9.321  31.676  46.514  1.00  0.69           O  
ATOM   2857  CG  GLU A 372      13.395  30.707  47.864  1.00  0.59           C  
ATOM   2858  CD  GLU A 372      14.126  29.419  47.521  1.00  0.61           C  
ATOM   2859  OE1 GLU A 372      13.458  28.399  47.239  1.00  0.71           O  
ATOM   2860  OE2 GLU A 372      15.377  29.430  47.535  1.00  0.72           O  
ATOM   2861  N   GLY A 373       8.627  31.808  48.717  1.00  0.74           N  
ATOM   2862  CA  GLY A 373       7.199  31.641  48.499  1.00  0.79           C  
ATOM   2863  C   GLY A 373       6.777  30.187  48.403  1.00  0.76           C  
ATOM   2864  O   GLY A 373       5.641  29.889  48.026  1.00  0.75           O  
ATOM   2865  N   GLU A 374       7.674  29.364  48.673  1.00  0.83           N  
ATOM   2866  CA  GLU A 374       7.335  27.945  48.605  1.00  0.84           C  
ATOM   2867  C   GLU A 374       6.807  27.439  49.944  1.00  0.82           C  
ATOM   2868  CB  GLU A 374       8.551  27.122  48.173  1.00  0.82           C  
ATOM   2869  O   GLU A 374       7.311  27.823  51.001  1.00  0.80           O  
ATOM   2870  CG  GLU A 374       9.161  27.572  46.854  1.00  0.78           C  
ATOM   2871  CD  GLU A 374      10.338  26.715  46.414  1.00  0.75           C  
ATOM   2872  OE1 GLU A 374      11.110  26.252  47.283  1.00  0.83           O  
ATOM   2873  OE2 GLU A 374      10.490  26.507  45.189  1.00  0.86           O  
ATOM   2874  N   ILE A 375       5.737  26.678  49.978  1.00  0.76           N  
ATOM   2875  CA  ILE A 375       5.147  26.040  51.150  1.00  0.81           C  
ATOM   2876  C   ILE A 375       6.009  24.856  51.582  1.00  0.75           C  
ATOM   2877  CB  ILE A 375       3.699  25.576  50.872  1.00  0.69           C  
ATOM   2878  O   ILE A 375       6.065  23.836  50.891  1.00  0.69           O  
ATOM   2879  CG1 ILE A 375       2.824  26.769  50.473  1.00  0.59           C  
ATOM   2880  CG2 ILE A 375       3.120  24.856  52.093  1.00  0.57           C  
ATOM   2881  CD1 ILE A 375       1.406  26.389  50.068  1.00  0.60           C  
ATOM   2882  N   GLU A 376       6.741  25.118  52.585  1.00  0.78           N  
ATOM   2883  CA  GLU A 376       7.412  24.011  53.261  1.00  0.81           C  
ATOM   2884  C   GLU A 376       6.469  23.302  54.229  1.00  0.81           C  
ATOM   2885  CB  GLU A 376       8.653  24.509  54.005  1.00  0.76           C  
ATOM   2886  O   GLU A 376       5.975  23.911  55.180  1.00  0.79           O  
ATOM   2887  CG  GLU A 376       9.826  24.840  53.093  1.00  0.69           C  
ATOM   2888  CD  GLU A 376      11.119  25.103  53.849  1.00  0.68           C  
ATOM   2889  OE1 GLU A 376      11.099  25.110  55.101  1.00  0.73           O  
ATOM   2890  OE2 GLU A 376      12.159  25.305  53.185  1.00  0.71           O  
ATOM   2891  N   GLU A 377       6.166  22.059  53.823  1.00  0.80           N  
ATOM   2892  CA  GLU A 377       5.368  21.237  54.728  1.00  0.83           C  
ATOM   2893  C   GLU A 377       6.036  21.113  56.094  1.00  0.80           C  
ATOM   2894  CB  GLU A 377       5.134  19.848  54.129  1.00  0.76           C  
ATOM   2895  O   GLU A 377       7.226  20.801  56.183  1.00  0.77           O  
ATOM   2896  CG  GLU A 377       4.222  19.849  52.911  1.00  0.69           C  
ATOM   2897  CD  GLU A 377       3.792  18.455  52.482  1.00  0.68           C  
ATOM   2898  OE1 GLU A 377       4.381  17.462  52.967  1.00  0.75           O  
ATOM   2899  OE2 GLU A 377       2.860  18.355  51.653  1.00  0.75           O  
ATOM   2900  N   GLY A 378       5.273  21.451  57.226  1.00  0.73           N  
ATOM   2901  CA  GLY A 378       5.734  21.282  58.594  1.00  0.77           C  
ATOM   2902  C   GLY A 378       5.890  19.827  58.996  1.00  0.75           C  
ATOM   2903  O   GLY A 378       5.175  18.959  58.491  1.00  0.71           O  
ATOM   2904  N   ASN A 379       6.957  19.508  59.820  1.00  0.76           N  
ATOM   2905  CA  ASN A 379       7.178  18.162  60.340  1.00  0.81           C  
ATOM   2906  C   ASN A 379       5.930  17.614  61.026  1.00  0.85           C  
ATOM   2907  CB  ASN A 379       8.365  18.148  61.306  1.00  0.78           C  
ATOM   2908  O   ASN A 379       5.233  18.345  61.732  1.00  0.86           O  
ATOM   2909  CG  ASN A 379       9.679  18.465  60.621  1.00  0.72           C  
ATOM   2910  ND2 ASN A 379      10.618  19.029  61.371  1.00  0.73           N  
ATOM   2911  OD1 ASN A 379       9.849  18.206  59.426  1.00  0.70           O  
ATOM   2912  N   LYS A 380       5.743  16.264  60.792  1.00  0.76           N  
ATOM   2913  CA  LYS A 380       4.687  15.542  61.495  1.00  0.82           C  
ATOM   2914  C   LYS A 380       5.205  14.944  62.801  1.00  0.79           C  
ATOM   2915  CB  LYS A 380       4.108  14.439  60.608  1.00  0.73           C  
ATOM   2916  O   LYS A 380       6.375  14.569  62.896  1.00  0.78           O  
ATOM   2917  CG  LYS A 380       3.384  14.954  59.373  1.00  0.64           C  
ATOM   2918  CD  LYS A 380       2.637  13.837  58.656  1.00  0.65           C  
ATOM   2919  CE  LYS A 380       1.864  14.362  57.453  1.00  0.67           C  
ATOM   2920  NZ  LYS A 380       1.035  13.295  56.818  1.00  0.62           N  
ATOM   2921  N   ASP A 381       4.367  14.906  63.702  1.00  0.84           N  
ATOM   2922  CA  ASP A 381       4.576  14.239  64.983  1.00  0.85           C  
ATOM   2923  C   ASP A 381       5.763  14.843  65.730  1.00  0.79           C  
ATOM   2924  CB  ASP A 381       4.793  12.738  64.778  1.00  0.79           C  
ATOM   2925  O   ASP A 381       6.583  14.117  66.295  1.00  0.73           O  
ATOM   2926  CG  ASP A 381       3.562  12.029  64.243  1.00  0.77           C  
ATOM   2927  OD1 ASP A 381       2.445  12.284  64.744  1.00  0.77           O  
ATOM   2928  OD2 ASP A 381       3.709  11.205  63.315  1.00  0.87           O  
ATOM   2929  N   GLU A 382       5.838  16.101  65.841  1.00  0.83           N  
ATOM   2930  CA  GLU A 382       6.879  16.724  66.654  1.00  0.85           C  
ATOM   2931  C   GLU A 382       6.466  16.795  68.121  1.00  0.84           C  
ATOM   2932  CB  GLU A 382       7.204  18.126  66.131  1.00  0.80           C  
ATOM   2933  O   GLU A 382       5.318  17.119  68.433  1.00  0.83           O  
ATOM   2934  CG  GLU A 382       8.041  18.129  64.860  1.00  0.70           C  
ATOM   2935  CD  GLU A 382       8.613  19.497  64.522  1.00  0.70           C  
ATOM   2936  OE1 GLU A 382       8.558  20.406  65.381  1.00  0.72           O  
ATOM   2937  OE2 GLU A 382       9.119  19.660  63.389  1.00  0.69           O  
ATOM   2938  N   VAL A 383       7.475  16.493  68.956  1.00  0.90           N  
ATOM   2939  CA  VAL A 383       7.273  16.547  70.400  1.00  0.91           C  
ATOM   2940  C   VAL A 383       7.780  17.880  70.945  1.00  0.89           C  
ATOM   2941  CB  VAL A 383       7.980  15.374  71.116  1.00  0.88           C  
ATOM   2942  O   VAL A 383       8.943  18.238  70.743  1.00  0.85           O  
ATOM   2943  CG1 VAL A 383       7.694  15.406  72.617  1.00  0.83           C  
ATOM   2944  CG2 VAL A 383       7.543  14.040  70.514  1.00  0.80           C  
ATOM   2945  N   GLY A 384       6.887  18.620  71.733  1.00  0.89           N  
ATOM   2946  CA  GLY A 384       7.271  19.903  72.300  1.00  0.91           C  
ATOM   2947  C   GLY A 384       6.281  20.423  73.324  1.00  0.91           C  
ATOM   2948  O   GLY A 384       5.441  19.670  73.822  1.00  0.89           O  
ATOM   2949  N   LEU A 385       6.434  21.630  73.652  1.00  0.90           N  
ATOM   2950  CA  LEU A 385       5.536  22.384  74.521  1.00  0.92           C  
ATOM   2951  C   LEU A 385       4.818  23.480  73.741  1.00  0.91           C  
ATOM   2952  CB  LEU A 385       6.312  22.997  75.690  1.00  0.90           C  
ATOM   2953  O   LEU A 385       5.325  23.958  72.724  1.00  0.88           O  
ATOM   2954  CG  LEU A 385       6.982  22.014  76.650  1.00  0.89           C  
ATOM   2955  CD1 LEU A 385       7.954  22.747  77.568  1.00  0.85           C  
ATOM   2956  CD2 LEU A 385       5.933  21.263  77.464  1.00  0.86           C  
ATOM   2957  N   ILE A 386       3.649  23.869  74.102  1.00  0.92           N  
ATOM   2958  CA  ILE A 386       2.942  25.035  73.583  1.00  0.93           C  
ATOM   2959  C   ILE A 386       3.411  26.290  74.315  1.00  0.93           C  
ATOM   2960  CB  ILE A 386       1.412  24.875  73.719  1.00  0.92           C  
ATOM   2961  O   ILE A 386       3.299  26.381  75.539  1.00  0.92           O  
ATOM   2962  CG1 ILE A 386       0.945  23.590  73.026  1.00  0.88           C  
ATOM   2963  CG2 ILE A 386       0.688  26.099  73.148  1.00  0.88           C  
ATOM   2964  CD1 ILE A 386       1.323  23.508  71.553  1.00  0.84           C  
ATOM   2965  N   ALA A 387       3.957  27.236  73.573  1.00  0.88           N  
ATOM   2966  CA  ALA A 387       4.590  28.417  74.156  1.00  0.91           C  
ATOM   2967  C   ALA A 387       3.591  29.226  74.977  1.00  0.91           C  
ATOM   2968  CB  ALA A 387       5.203  29.287  73.061  1.00  0.87           C  
ATOM   2969  O   ALA A 387       3.947  29.800  76.009  1.00  0.90           O  
ATOM   2970  N   GLU A 388       2.369  29.287  74.548  1.00  0.90           N  
ATOM   2971  CA  GLU A 388       1.294  29.967  75.264  1.00  0.93           C  
ATOM   2972  C   GLU A 388       1.072  29.349  76.642  1.00  0.93           C  
ATOM   2973  CB  GLU A 388      -0.004  29.924  74.454  1.00  0.91           C  
ATOM   2974  O   GLU A 388       0.964  30.065  77.639  1.00  0.93           O  
ATOM   2975  CG  GLU A 388       0.050  30.729  73.164  1.00  0.87           C  
ATOM   2976  CD  GLU A 388       0.676  29.967  72.006  1.00  0.86           C  
ATOM   2977  OE1 GLU A 388       1.220  28.862  72.231  1.00  0.90           O  
ATOM   2978  OE2 GLU A 388       0.622  30.479  70.866  1.00  0.92           O  
ATOM   2979  N   GLU A 389       1.076  28.093  76.682  1.00  0.95           N  
ATOM   2980  CA  GLU A 389       0.907  27.397  77.954  1.00  0.95           C  
ATOM   2981  C   GLU A 389       2.115  27.607  78.863  1.00  0.94           C  
ATOM   2982  CB  GLU A 389       0.677  25.901  77.723  1.00  0.94           C  
ATOM   2983  O   GLU A 389       1.962  27.845  80.063  1.00  0.93           O  
ATOM   2984  CG  GLU A 389      -0.619  25.585  76.989  1.00  0.90           C  
ATOM   2985  CD  GLU A 389      -0.795  24.104  76.695  1.00  0.87           C  
ATOM   2986  OE1 GLU A 389       0.088  23.300  77.073  1.00  0.89           O  
ATOM   2987  OE2 GLU A 389      -1.824  23.744  76.081  1.00  0.91           O  
ATOM   2988  N   VAL A 390       3.204  27.621  78.337  1.00  0.92           N  
ATOM   2989  CA  VAL A 390       4.439  27.818  79.089  1.00  0.93           C  
ATOM   2990  C   VAL A 390       4.494  29.246  79.627  1.00  0.92           C  
ATOM   2991  CB  VAL A 390       5.685  27.527  78.222  1.00  0.91           C  
ATOM   2992  O   VAL A 390       4.972  29.479  80.739  1.00  0.89           O  
ATOM   2993  CG1 VAL A 390       6.965  27.858  78.987  1.00  0.85           C  
ATOM   2994  CG2 VAL A 390       5.690  26.067  77.771  1.00  0.84           C  
ATOM   2995  N   ALA A 391       3.898  30.150  78.926  1.00  0.92           N  
ATOM   2996  CA  ALA A 391       3.875  31.555  79.321  1.00  0.93           C  
ATOM   2997  C   ALA A 391       3.080  31.750  80.609  1.00  0.92           C  
ATOM   2998  CB  ALA A 391       3.289  32.413  78.202  1.00  0.89           C  
ATOM   2999  O   ALA A 391       3.356  32.669  81.383  1.00  0.91           O  
ATOM   3000  N   GLU A 392       2.163  30.916  80.873  1.00  0.94           N  
ATOM   3001  CA  GLU A 392       1.354  30.988  82.086  1.00  0.94           C  
ATOM   3002  C   GLU A 392       2.171  30.609  83.318  1.00  0.93           C  
ATOM   3003  CB  GLU A 392       0.127  30.079  81.969  1.00  0.93           C  
ATOM   3004  O   GLU A 392       1.935  31.129  84.410  1.00  0.92           O  
ATOM   3005  CG  GLU A 392      -0.832  30.481  80.859  1.00  0.86           C  
ATOM   3006  CD  GLU A 392      -2.112  29.660  80.845  1.00  0.83           C  
ATOM   3007  OE1 GLU A 392      -2.202  28.665  81.599  1.00  0.87           O  
ATOM   3008  OE2 GLU A 392      -3.031  30.015  80.073  1.00  0.90           O  
ATOM   3009  N   HIS A 393       3.137  29.871  83.204  1.00  0.93           N  
ATOM   3010  CA  HIS A 393       3.833  29.286  84.345  1.00  0.93           C  
ATOM   3011  C   HIS A 393       5.269  29.792  84.432  1.00  0.90           C  
ATOM   3012  CB  HIS A 393       3.819  27.759  84.256  1.00  0.92           C  
ATOM   3013  O   HIS A 393       5.766  30.077  85.523  1.00  0.86           O  
ATOM   3014  CG  HIS A 393       2.446  27.168  84.306  1.00  0.90           C  
ATOM   3015  CD2 HIS A 393       1.760  26.435  83.398  1.00  0.86           C  
ATOM   3016  ND1 HIS A 393       1.613  27.311  85.395  1.00  0.84           N  
ATOM   3017  CE1 HIS A 393       0.472  26.688  85.153  1.00  0.88           C  
ATOM   3018  NE2 HIS A 393       0.535  26.148  83.948  1.00  0.91           N  
ATOM   3019  N   LEU A 394       5.895  29.967  83.228  1.00  0.92           N  
ATOM   3020  CA  LEU A 394       7.312  30.297  83.115  1.00  0.91           C  
ATOM   3021  C   LEU A 394       7.546  31.314  82.002  1.00  0.90           C  
ATOM   3022  CB  LEU A 394       8.137  29.035  82.850  1.00  0.89           C  
ATOM   3023  O   LEU A 394       8.228  31.018  81.018  1.00  0.86           O  
ATOM   3024  CG  LEU A 394       8.134  27.979  83.957  1.00  0.85           C  
ATOM   3025  CD1 LEU A 394       8.923  26.750  83.518  1.00  0.81           C  
ATOM   3026  CD2 LEU A 394       8.705  28.555  85.248  1.00  0.81           C  
ATOM   3027  N   PRO A 395       7.054  32.585  82.111  1.00  0.90           N  
ATOM   3028  CA  PRO A 395       7.122  33.579  81.038  1.00  0.90           C  
ATOM   3029  C   PRO A 395       8.555  33.968  80.683  1.00  0.87           C  
ATOM   3030  CB  PRO A 395       6.359  34.774  81.615  1.00  0.88           C  
ATOM   3031  O   PRO A 395       8.818  34.423  79.567  1.00  0.83           O  
ATOM   3032  CG  PRO A 395       6.426  34.590  83.097  1.00  0.88           C  
ATOM   3033  CD  PRO A 395       6.395  33.119  83.397  1.00  0.90           C  
ATOM   3034  N   TRP A 396       9.335  33.733  81.686  1.00  0.87           N  
ATOM   3035  CA  TRP A 396      10.700  34.228  81.540  1.00  0.88           C  
ATOM   3036  C   TRP A 396      11.509  33.330  80.609  1.00  0.85           C  
ATOM   3037  CB  TRP A 396      11.388  34.321  82.905  1.00  0.85           C  
ATOM   3038  O   TRP A 396      12.583  33.716  80.142  1.00  0.79           O  
ATOM   3039  CG  TRP A 396      11.428  33.025  83.656  1.00  0.77           C  
ATOM   3040  CD1 TRP A 396      10.534  32.588  84.594  1.00  0.72           C  
ATOM   3041  CD2 TRP A 396      12.417  31.998  83.535  1.00  0.74           C  
ATOM   3042  CE2 TRP A 396      12.059  30.965  84.431  1.00  0.73           C  
ATOM   3043  CE3 TRP A 396      13.572  31.850  82.756  1.00  0.71           C  
ATOM   3044  NE1 TRP A 396      10.908  31.350  85.063  1.00  0.75           N  
ATOM   3045  CH2 TRP A 396      13.941  29.680  83.793  1.00  0.73           C  
ATOM   3046  CZ2 TRP A 396      12.816  29.800  84.567  1.00  0.75           C  
ATOM   3047  CZ3 TRP A 396      14.324  30.689  82.893  1.00  0.74           C  
ATOM   3048  N   ILE A 397      10.928  32.113  80.118  1.00  0.87           N  
ATOM   3049  CA  ILE A 397      11.594  31.244  79.155  1.00  0.86           C  
ATOM   3050  C   ILE A 397      10.876  31.319  77.809  1.00  0.85           C  
ATOM   3051  CB  ILE A 397      11.646  29.782  79.654  1.00  0.84           C  
ATOM   3052  O   ILE A 397      11.249  30.626  76.860  1.00  0.81           O  
ATOM   3053  CG1 ILE A 397      10.236  29.183  79.698  1.00  0.76           C  
ATOM   3054  CG2 ILE A 397      12.317  29.704  81.028  1.00  0.76           C  
ATOM   3055  CD1 ILE A 397      10.204  27.701  80.048  1.00  0.74           C  
ATOM   3056  N   VAL A 398       9.892  32.130  77.592  1.00  0.87           N  
ATOM   3057  CA  VAL A 398       9.131  32.342  76.365  1.00  0.86           C  
ATOM   3058  C   VAL A 398       9.644  33.589  75.647  1.00  0.84           C  
ATOM   3059  CB  VAL A 398       7.619  32.477  76.651  1.00  0.86           C  
ATOM   3060  O   VAL A 398       9.914  34.611  76.282  1.00  0.80           O  
ATOM   3061  CG1 VAL A 398       6.840  32.689  75.354  1.00  0.87           C  
ATOM   3062  CG2 VAL A 398       7.104  31.244  77.392  1.00  0.87           C  
ATOM   3063  N   ASN A 399       9.718  33.501  74.262  1.00  0.80           N  
ATOM   3064  CA  ASN A 399       9.982  34.644  73.394  1.00  0.81           C  
ATOM   3065  C   ASN A 399       8.689  35.311  72.937  1.00  0.80           C  
ATOM   3066  CB  ASN A 399      10.817  34.218  72.184  1.00  0.77           C  
ATOM   3067  O   ASN A 399       7.730  34.631  72.568  1.00  0.79           O  
ATOM   3068  CG  ASN A 399      12.176  33.673  72.575  1.00  0.71           C  
ATOM   3069  ND2 ASN A 399      12.608  32.615  71.899  1.00  0.66           N  
ATOM   3070  OD1 ASN A 399      12.833  34.198  73.478  1.00  0.69           O  
ATOM   3071  N   TYR A 400       8.777  36.604  72.919  1.00  0.83           N  
ATOM   3072  CA  TYR A 400       7.664  37.416  72.440  1.00  0.84           C  
ATOM   3073  C   TYR A 400       8.086  38.274  71.253  1.00  0.81           C  
ATOM   3074  CB  TYR A 400       7.126  38.307  73.563  1.00  0.82           C  
ATOM   3075  O   TYR A 400       9.142  38.912  71.285  1.00  0.77           O  
ATOM   3076  CG  TYR A 400       6.560  37.536  74.731  1.00  0.84           C  
ATOM   3077  CD1 TYR A 400       5.202  37.233  74.799  1.00  0.83           C  
ATOM   3078  CD2 TYR A 400       7.382  37.109  75.769  1.00  0.84           C  
ATOM   3079  CE1 TYR A 400       4.676  36.525  75.875  1.00  0.85           C  
ATOM   3080  CE2 TYR A 400       6.867  36.399  76.849  1.00  0.84           C  
ATOM   3081  OH  TYR A 400       5.000  35.410  77.959  1.00  0.78           O  
ATOM   3082  CZ  TYR A 400       5.515  36.112  76.893  1.00  0.84           C  
ATOM   3083  N   LEU A 401       7.155  38.278  70.150  1.00  0.79           N  
ATOM   3084  CA  LEU A 401       7.249  39.144  68.980  1.00  0.79           C  
ATOM   3085  C   LEU A 401       5.981  39.974  68.814  1.00  0.79           C  
ATOM   3086  CB  LEU A 401       7.499  38.314  67.718  1.00  0.76           C  
ATOM   3087  O   LEU A 401       4.874  39.430  68.812  1.00  0.78           O  
ATOM   3088  CG  LEU A 401       7.763  39.099  66.432  1.00  0.71           C  
ATOM   3089  CD1 LEU A 401       9.036  39.928  66.569  1.00  0.70           C  
ATOM   3090  CD2 LEU A 401       7.860  38.155  65.239  1.00  0.70           C  
ATOM   3091  N   ASP A 402       6.241  41.443  68.908  1.00  0.70           N  
ATOM   3092  CA  ASP A 402       5.176  42.440  68.873  1.00  0.74           C  
ATOM   3093  C   ASP A 402       4.102  42.133  69.915  1.00  0.76           C  
ATOM   3094  CB  ASP A 402       4.551  42.510  67.478  1.00  0.69           C  
ATOM   3095  O   ASP A 402       2.925  42.437  69.709  1.00  0.79           O  
ATOM   3096  CG  ASP A 402       5.523  42.993  66.416  1.00  0.64           C  
ATOM   3097  OD1 ASP A 402       6.375  43.857  66.717  1.00  0.67           O  
ATOM   3098  OD2 ASP A 402       5.435  42.507  65.268  1.00  0.74           O  
ATOM   3099  N   GLY A 403       4.386  41.558  71.057  1.00  0.78           N  
ATOM   3100  CA  GLY A 403       3.498  41.286  72.176  1.00  0.81           C  
ATOM   3101  C   GLY A 403       2.827  39.928  72.089  1.00  0.80           C  
ATOM   3102  O   GLY A 403       2.174  39.490  73.039  1.00  0.80           O  
ATOM   3103  N   GLU A 404       3.269  39.247  71.072  1.00  0.86           N  
ATOM   3104  CA  GLU A 404       2.728  37.902  70.896  1.00  0.87           C  
ATOM   3105  C   GLU A 404       3.783  36.840  71.191  1.00  0.86           C  
ATOM   3106  CB  GLU A 404       2.184  37.723  69.477  1.00  0.83           C  
ATOM   3107  O   GLU A 404       4.982  37.094  71.057  1.00  0.85           O  
ATOM   3108  CG  GLU A 404       1.023  38.648  69.142  1.00  0.75           C  
ATOM   3109  CD  GLU A 404       0.341  38.303  67.828  1.00  0.74           C  
ATOM   3110  OE1 GLU A 404       0.921  37.538  67.025  1.00  0.78           O  
ATOM   3111  OE2 GLU A 404      -0.783  38.803  67.598  1.00  0.77           O  
ATOM   3112  N   VAL A 405       3.382  35.721  71.647  1.00  0.87           N  
ATOM   3113  CA  VAL A 405       4.226  34.558  71.893  1.00  0.87           C  
ATOM   3114  C   VAL A 405       4.772  34.025  70.570  1.00  0.84           C  
ATOM   3115  CB  VAL A 405       3.456  33.445  72.638  1.00  0.85           C  
ATOM   3116  O   VAL A 405       4.005  33.641  69.685  1.00  0.78           O  
ATOM   3117  CG1 VAL A 405       4.333  32.207  72.818  1.00  0.82           C  
ATOM   3118  CG2 VAL A 405       2.960  33.953  73.991  1.00  0.81           C  
ATOM   3119  N   ASP A 406       6.087  34.026  70.504  1.00  0.82           N  
ATOM   3120  CA  ASP A 406       6.765  33.674  69.260  1.00  0.80           C  
ATOM   3121  C   ASP A 406       7.479  32.329  69.385  1.00  0.78           C  
ATOM   3122  CB  ASP A 406       7.764  34.764  68.866  1.00  0.78           C  
ATOM   3123  O   ASP A 406       7.642  31.613  68.395  1.00  0.74           O  
ATOM   3124  CG  ASP A 406       8.461  34.481  67.547  1.00  0.73           C  
ATOM   3125  OD1 ASP A 406       7.789  34.464  66.493  1.00  0.72           O  
ATOM   3126  OD2 ASP A 406       9.693  34.270  67.562  1.00  0.73           O  
ATOM   3127  N   GLY A 407       7.893  31.986  70.534  1.00  0.82           N  
ATOM   3128  CA  GLY A 407       8.617  30.740  70.726  1.00  0.83           C  
ATOM   3129  C   GLY A 407       9.027  30.504  72.168  1.00  0.84           C  
ATOM   3130  O   GLY A 407       8.778  31.344  73.035  1.00  0.83           O  
ATOM   3131  N   LEU A 408       9.704  29.402  72.453  1.00  0.87           N  
ATOM   3132  CA  LEU A 408      10.149  28.921  73.756  1.00  0.87           C  
ATOM   3133  C   LEU A 408      11.662  28.735  73.779  1.00  0.85           C  
ATOM   3134  CB  LEU A 408       9.455  27.601  74.105  1.00  0.84           C  
ATOM   3135  O   LEU A 408      12.230  28.122  72.872  1.00  0.82           O  
ATOM   3136  CG  LEU A 408       9.729  27.041  75.502  1.00  0.77           C  
ATOM   3137  CD1 LEU A 408       9.036  27.893  76.560  1.00  0.71           C  
ATOM   3138  CD2 LEU A 408       9.272  25.589  75.594  1.00  0.71           C  
ATOM   3139  N   ARG A 409      12.328  29.151  74.880  1.00  0.80           N  
ATOM   3140  CA  ARG A 409      13.754  28.974  75.136  1.00  0.80           C  
ATOM   3141  C   ARG A 409      14.028  27.632  75.808  1.00  0.80           C  
ATOM   3142  CB  ARG A 409      14.290  30.114  76.005  1.00  0.79           C  
ATOM   3143  O   ARG A 409      14.180  27.563  77.029  1.00  0.80           O  
ATOM   3144  CG  ARG A 409      14.344  31.457  75.295  1.00  0.76           C  
ATOM   3145  CD  ARG A 409      15.122  32.489  76.099  1.00  0.74           C  
ATOM   3146  NE  ARG A 409      16.513  32.088  76.290  1.00  0.69           N  
ATOM   3147  NH1 ARG A 409      17.011  33.774  77.789  1.00  0.64           N  
ATOM   3148  NH2 ARG A 409      18.621  32.257  77.186  1.00  0.61           N  
ATOM   3149  CZ  ARG A 409      17.378  32.707  77.088  1.00  0.69           C  
ATOM   3150  N   TYR A 410      14.112  26.508  74.961  1.00  0.82           N  
ATOM   3151  CA  TYR A 410      14.284  25.146  75.453  1.00  0.83           C  
ATOM   3152  C   TYR A 410      15.614  24.992  76.181  1.00  0.81           C  
ATOM   3153  CB  TYR A 410      14.202  24.143  74.298  1.00  0.81           C  
ATOM   3154  O   TYR A 410      15.751  24.145  77.066  1.00  0.80           O  
ATOM   3155  CG  TYR A 410      12.790  23.778  73.910  1.00  0.82           C  
ATOM   3156  CD1 TYR A 410      12.074  22.823  74.629  1.00  0.81           C  
ATOM   3157  CD2 TYR A 410      12.169  24.386  72.825  1.00  0.83           C  
ATOM   3158  CE1 TYR A 410      10.773  22.482  74.274  1.00  0.84           C  
ATOM   3159  CE2 TYR A 410      10.868  24.052  72.461  1.00  0.84           C  
ATOM   3160  OH  TYR A 410       8.892  22.767  72.835  1.00  0.76           O  
ATOM   3161  CZ  TYR A 410      10.179  23.101  73.191  1.00  0.83           C  
ATOM   3162  N   ASP A 411      16.597  25.733  75.913  1.00  0.78           N  
ATOM   3163  CA  ASP A 411      17.876  25.738  76.616  1.00  0.78           C  
ATOM   3164  C   ASP A 411      17.695  26.124  78.082  1.00  0.79           C  
ATOM   3165  CB  ASP A 411      18.858  26.696  75.938  1.00  0.76           C  
ATOM   3166  O   ASP A 411      18.343  25.555  78.964  1.00  0.79           O  
ATOM   3167  CG  ASP A 411      18.342  28.122  75.866  1.00  0.74           C  
ATOM   3168  OD1 ASP A 411      17.213  28.338  75.374  1.00  0.73           O  
ATOM   3169  OD2 ASP A 411      19.072  29.038  76.302  1.00  0.72           O  
ATOM   3170  N   LEU A 412      16.801  27.095  78.276  1.00  0.82           N  
ATOM   3171  CA  LEU A 412      16.600  27.536  79.652  1.00  0.83           C  
ATOM   3172  C   LEU A 412      15.711  26.558  80.413  1.00  0.85           C  
ATOM   3173  CB  LEU A 412      15.981  28.936  79.681  1.00  0.81           C  
ATOM   3174  O   LEU A 412      15.858  26.393  81.626  1.00  0.85           O  
ATOM   3175  CG  LEU A 412      16.835  30.068  79.109  1.00  0.78           C  
ATOM   3176  CD1 LEU A 412      16.135  31.409  79.300  1.00  0.75           C  
ATOM   3177  CD2 LEU A 412      18.213  30.081  79.763  1.00  0.76           C  
ATOM   3178  N   LEU A 413      14.925  25.913  79.717  1.00  0.82           N  
ATOM   3179  CA  LEU A 413      14.039  24.944  80.352  1.00  0.84           C  
ATOM   3180  C   LEU A 413      14.837  23.808  80.983  1.00  0.83           C  
ATOM   3181  CB  LEU A 413      13.044  24.379  79.334  1.00  0.80           C  
ATOM   3182  O   LEU A 413      14.583  23.427  82.128  1.00  0.82           O  
ATOM   3183  CG  LEU A 413      12.037  23.358  79.865  1.00  0.77           C  
ATOM   3184  CD1 LEU A 413      11.169  23.985  80.951  1.00  0.74           C  
ATOM   3185  CD2 LEU A 413      11.175  22.817  78.730  1.00  0.76           C  
ATOM   3186  N   GLY A 414      15.908  23.314  80.323  1.00  0.85           N  
ATOM   3187  CA  GLY A 414      16.784  22.300  80.889  1.00  0.85           C  
ATOM   3188  C   GLY A 414      17.490  22.759  82.151  1.00  0.85           C  
ATOM   3189  O   GLY A 414      17.665  21.978  83.089  1.00  0.84           O  
ATOM   3190  N   VAL A 415      17.812  24.033  82.305  1.00  0.80           N  
ATOM   3191  CA  VAL A 415      18.403  24.607  83.509  1.00  0.83           C  
ATOM   3192  C   VAL A 415      17.342  24.724  84.601  1.00  0.83           C  
ATOM   3193  CB  VAL A 415      19.033  25.989  83.229  1.00  0.79           C  
ATOM   3194  O   VAL A 415      17.617  24.459  85.774  1.00  0.83           O  
ATOM   3195  CG1 VAL A 415      19.607  26.591  84.510  1.00  0.74           C  
ATOM   3196  CG2 VAL A 415      20.116  25.874  82.157  1.00  0.71           C  
ATOM   3197  N   ALA A 416      16.306  25.107  84.142  1.00  0.83           N  
ATOM   3198  CA  ALA A 416      15.210  25.282  85.092  1.00  0.85           C  
ATOM   3199  C   ALA A 416      14.823  23.953  85.734  1.00  0.86           C  
ATOM   3200  CB  ALA A 416      14.001  25.908  84.401  1.00  0.82           C  
ATOM   3201  O   ALA A 416      14.463  23.908  86.913  1.00  0.85           O  
ATOM   3202  N   LEU A 417      15.056  22.892  85.048  1.00  0.84           N  
ATOM   3203  CA  LEU A 417      14.735  21.562  85.555  1.00  0.85           C  
ATOM   3204  C   LEU A 417      15.767  21.109  86.582  1.00  0.86           C  
ATOM   3205  CB  LEU A 417      14.664  20.553  84.406  1.00  0.82           C  
ATOM   3206  O   LEU A 417      15.465  20.287  87.450  1.00  0.85           O  
ATOM   3207  CG  LEU A 417      13.440  20.649  83.494  1.00  0.79           C  
ATOM   3208  CD1 LEU A 417      13.627  19.769  82.263  1.00  0.76           C  
ATOM   3209  CD2 LEU A 417      12.176  20.258  84.252  1.00  0.77           C  
ATOM   3210  N   LEU A 418      17.019  21.638  86.727  1.00  0.83           N  
ATOM   3211  CA  LEU A 418      18.078  21.105  87.578  1.00  0.87           C  
ATOM   3212  C   LEU A 418      17.719  21.259  89.052  1.00  0.86           C  
ATOM   3213  CB  LEU A 418      19.405  21.810  87.287  1.00  0.82           C  
ATOM   3214  O   LEU A 418      17.852  20.311  89.830  1.00  0.85           O  
ATOM   3215  CG  LEU A 418      20.142  21.372  86.020  1.00  0.76           C  
ATOM   3216  CD1 LEU A 418      21.356  22.263  85.779  1.00  0.72           C  
ATOM   3217  CD2 LEU A 418      20.559  19.909  86.122  1.00  0.75           C  
ATOM   3218  N   PRO A 419      17.320  22.516  89.420  1.00  0.85           N  
ATOM   3219  CA  PRO A 419      16.925  22.593  90.829  1.00  0.87           C  
ATOM   3220  C   PRO A 419      15.797  21.625  91.179  1.00  0.88           C  
ATOM   3221  CB  PRO A 419      16.467  24.045  90.988  1.00  0.84           C  
ATOM   3222  O   PRO A 419      15.780  21.062  92.276  1.00  0.88           O  
ATOM   3223  CG  PRO A 419      17.217  24.798  89.937  1.00  0.82           C  
ATOM   3224  CD  PRO A 419      17.332  23.929  88.718  1.00  0.82           C  
ATOM   3225  N   VAL A 420      14.994  21.389  90.332  1.00  0.87           N  
ATOM   3226  CA  VAL A 420      13.852  20.513  90.572  1.00  0.89           C  
ATOM   3227  C   VAL A 420      14.328  19.068  90.699  1.00  0.88           C  
ATOM   3228  CB  VAL A 420      12.800  20.631  89.447  1.00  0.86           C  
ATOM   3229  O   VAL A 420      14.026  18.393  91.686  1.00  0.86           O  
ATOM   3230  CG1 VAL A 420      11.597  19.735  89.737  1.00  0.84           C  
ATOM   3231  CG2 VAL A 420      12.359  22.084  89.280  1.00  0.83           C  
ATOM   3232  N   VAL A 421      15.198  18.548  89.807  1.00  0.84           N  
ATOM   3233  CA  VAL A 421      15.780  17.210  89.844  1.00  0.87           C  
ATOM   3234  C   VAL A 421      16.615  17.045  91.112  1.00  0.86           C  
ATOM   3235  CB  VAL A 421      16.647  16.934  88.595  1.00  0.83           C  
ATOM   3236  O   VAL A 421      16.516  16.027  91.800  1.00  0.86           O  
ATOM   3237  CG1 VAL A 421      17.420  15.625  88.753  1.00  0.81           C  
ATOM   3238  CG2 VAL A 421      15.777  16.896  87.340  1.00  0.79           C  
ATOM   3239  N   LYS A 422      17.460  18.059  91.454  1.00  0.84           N  
ATOM   3240  CA  LYS A 422      18.237  17.998  92.688  1.00  0.87           C  
ATOM   3241  C   LYS A 422      17.328  17.833  93.903  1.00  0.86           C  
ATOM   3242  CB  LYS A 422      19.098  19.253  92.844  1.00  0.84           C  
ATOM   3243  O   LYS A 422      17.636  17.064  94.816  1.00  0.86           O  
ATOM   3244  CG  LYS A 422      20.357  19.249  91.991  1.00  0.78           C  
ATOM   3245  CD  LYS A 422      21.142  20.545  92.147  1.00  0.76           C  
ATOM   3246  CE  LYS A 422      22.454  20.502  91.375  1.00  0.79           C  
ATOM   3247  NZ  LYS A 422      23.259  21.744  91.581  1.00  0.77           N  
ATOM   3248  N   ARG A 423      16.358  18.622  93.925  1.00  0.89           N  
ATOM   3249  CA  ARG A 423      15.429  18.522  95.046  1.00  0.90           C  
ATOM   3250  C   ARG A 423      14.770  17.147  95.089  1.00  0.89           C  
ATOM   3251  CB  ARG A 423      14.360  19.613  94.958  1.00  0.86           C  
ATOM   3252  O   ARG A 423      14.678  16.530  96.153  1.00  0.87           O  
ATOM   3253  CG  ARG A 423      13.391  19.622  96.130  1.00  0.77           C  
ATOM   3254  CD  ARG A 423      12.442  20.811  96.067  1.00  0.74           C  
ATOM   3255  NE  ARG A 423      11.472  20.784  97.159  1.00  0.71           N  
ATOM   3256  NH1 ARG A 423      10.438  22.762  96.564  1.00  0.62           N  
ATOM   3257  NH2 ARG A 423       9.711  21.588  98.394  1.00  0.56           N  
ATOM   3258  CZ  ARG A 423      10.543  21.711  97.370  1.00  0.70           C  
ATOM   3259  N   GLN A 424      14.372  16.636  93.871  1.00  0.86           N  
ATOM   3260  CA  GLN A 424      13.755  15.318  93.761  1.00  0.88           C  
ATOM   3261  C   GLN A 424      14.742  14.216  94.136  1.00  0.87           C  
ATOM   3262  CB  GLN A 424      13.226  15.089  92.344  1.00  0.83           C  
ATOM   3263  O   GLN A 424      14.401  13.300  94.887  1.00  0.85           O  
ATOM   3264  CG  GLN A 424      11.957  15.868  92.028  1.00  0.78           C  
ATOM   3265  CD  GLN A 424      11.481  15.661  90.602  1.00  0.75           C  
ATOM   3266  NE2 GLN A 424      10.178  15.805  90.385  1.00  0.78           N  
ATOM   3267  OE1 GLN A 424      12.278  15.376  89.703  1.00  0.80           O  
ATOM   3268  N   ALA A 425      16.069  14.259  93.749  1.00  0.83           N  
ATOM   3269  CA  ALA A 425      17.117  13.319  94.138  1.00  0.88           C  
ATOM   3270  C   ALA A 425      17.296  13.294  95.654  1.00  0.85           C  
ATOM   3271  CB  ALA A 425      18.435  13.679  93.456  1.00  0.82           C  
ATOM   3272  O   ALA A 425      17.291  12.224  96.268  1.00  0.86           O  
ATOM   3273  N   LYS A 426      17.542  14.536  96.197  1.00  0.85           N  
ATOM   3274  CA  LYS A 426      17.635  14.602  97.652  1.00  0.88           C  
ATOM   3275  C   LYS A 426      16.412  13.971  98.311  1.00  0.86           C  
ATOM   3276  CB  LYS A 426      17.791  16.051  98.115  1.00  0.83           C  
ATOM   3277  O   LYS A 426      16.534  13.273  99.320  1.00  0.87           O  
ATOM   3278  CG  LYS A 426      17.975  16.204  99.618  1.00  0.74           C  
ATOM   3279  CD  LYS A 426      18.205  17.659 100.007  1.00  0.72           C  
ATOM   3280  CE  LYS A 426      18.409  17.811 101.509  1.00  0.72           C  
ATOM   3281  NZ  LYS A 426      18.675  19.230 101.891  1.00  0.68           N  
ATOM   3282  N   GLN A 427      15.213  14.204  97.778  1.00  0.87           N  
ATOM   3283  CA  GLN A 427      14.003  13.627  98.353  1.00  0.89           C  
ATOM   3284  C   GLN A 427      14.022  12.104  98.261  1.00  0.88           C  
ATOM   3285  CB  GLN A 427      12.759  14.179  97.655  1.00  0.85           C  
ATOM   3286  O   GLN A 427      13.610  11.415  99.196  1.00  0.87           O  
ATOM   3287  CG  GLN A 427      12.401  15.600  98.071  1.00  0.77           C  
ATOM   3288  CD  GLN A 427      11.228  16.162  97.289  1.00  0.73           C  
ATOM   3289  NE2 GLN A 427      10.390  16.946  97.959  1.00  0.74           N  
ATOM   3290  OE1 GLN A 427      11.077  15.894  96.093  1.00  0.78           O  
ATOM   3291  N   ILE A 428      14.650  11.505  97.153  1.00  0.83           N  
ATOM   3292  CA  ILE A 428      14.789  10.067  96.955  1.00  0.89           C  
ATOM   3293  C   ILE A 428      15.800   9.504  97.951  1.00  0.86           C  
ATOM   3294  CB  ILE A 428      15.220   9.734  95.509  1.00  0.82           C  
ATOM   3295  O   ILE A 428      15.498   8.562  98.687  1.00  0.86           O  
ATOM   3296  CG1 ILE A 428      14.052   9.956  94.540  1.00  0.78           C  
ATOM   3297  CG2 ILE A 428      15.742   8.298  95.417  1.00  0.74           C  
ATOM   3298  CD1 ILE A 428      14.469  10.040  93.078  1.00  0.73           C  
ATOM   3299  N   GLU A 429      17.005  10.044  98.063  1.00  0.85           N  
ATOM   3300  CA  GLU A 429      18.012   9.651  99.044  1.00  0.90           C  
ATOM   3301  C   GLU A 429      17.428   9.624 100.453  1.00  0.85           C  
ATOM   3302  CB  GLU A 429      19.213  10.598  98.990  1.00  0.83           C  
ATOM   3303  O   GLU A 429      17.648   8.671 101.204  1.00  0.86           O  
ATOM   3304  CG  GLU A 429      20.074  10.430  97.746  1.00  0.70           C  
ATOM   3305  CD  GLU A 429      21.146  11.498  97.610  1.00  0.66           C  
ATOM   3306  OE1 GLU A 429      21.283  12.342  98.525  1.00  0.78           O  
ATOM   3307  OE2 GLU A 429      21.856  11.493  96.579  1.00  0.76           O  
ATOM   3308  N   ASP A 430      16.849  10.789 100.786  1.00  0.90           N  
ATOM   3309  CA  ASP A 430      16.221  10.871 102.101  1.00  0.92           C  
ATOM   3310  C   ASP A 430      15.226   9.731 102.305  1.00  0.90           C  
ATOM   3311  CB  ASP A 430      15.520  12.219 102.278  1.00  0.88           C  
ATOM   3312  O   ASP A 430      15.129   9.173 103.400  1.00  0.89           O  
ATOM   3313  CG  ASP A 430      16.487  13.359 102.548  1.00  0.75           C  
ATOM   3314  OD1 ASP A 430      17.639  13.098 102.954  1.00  0.69           O  
ATOM   3315  OD2 ASP A 430      16.091  14.529 102.355  1.00  0.79           O  
ATOM   3316  N   LEU A 431      14.464   9.419 101.202  1.00  0.83           N  
ATOM   3317  CA  LEU A 431      13.450   8.373 101.276  1.00  0.89           C  
ATOM   3318  C   LEU A 431      14.096   6.995 101.364  1.00  0.83           C  
ATOM   3319  CB  LEU A 431      12.522   8.438 100.059  1.00  0.83           C  
ATOM   3320  O   LEU A 431      13.688   6.164 102.178  1.00  0.82           O  
ATOM   3321  CG  LEU A 431      11.481   9.558 100.060  1.00  0.78           C  
ATOM   3322  CD1 LEU A 431      10.807   9.657  98.696  1.00  0.73           C  
ATOM   3323  CD2 LEU A 431      10.447   9.327 101.157  1.00  0.76           C  
ATOM   3324  N   GLU A 432      15.234   6.731 100.569  1.00  0.85           N  
ATOM   3325  CA  GLU A 432      15.987   5.481 100.601  1.00  0.91           C  
ATOM   3326  C   GLU A 432      16.636   5.263 101.965  1.00  0.86           C  
ATOM   3327  CB  GLU A 432      17.053   5.467  99.503  1.00  0.86           C  
ATOM   3328  O   GLU A 432      16.518   4.183 102.549  1.00  0.87           O  
ATOM   3329  CG  GLU A 432      16.492   5.266  98.103  1.00  0.80           C  
ATOM   3330  CD  GLU A 432      17.550   5.348  97.015  1.00  0.72           C  
ATOM   3331  OE1 GLU A 432      18.645   5.898  97.272  1.00  0.87           O  
ATOM   3332  OE2 GLU A 432      17.282   4.858  95.895  1.00  0.85           O  
ATOM   3333  N   ALA A 433      17.460   6.201 102.475  1.00  0.82           N  
ATOM   3334  CA  ALA A 433      18.039   6.117 103.813  1.00  0.89           C  
ATOM   3335  C   ALA A 433      16.967   5.818 104.857  1.00  0.82           C  
ATOM   3336  CB  ALA A 433      18.768   7.413 104.160  1.00  0.80           C  
ATOM   3337  O   ALA A 433      17.229   5.129 105.846  1.00  0.84           O  
ATOM   3338  N   ARG A 434      15.802   6.575 104.669  1.00  0.87           N  
ATOM   3339  CA  ARG A 434      14.710   6.305 105.599  1.00  0.90           C  
ATOM   3340  C   ARG A 434      14.218   4.868 105.464  1.00  0.86           C  
ATOM   3341  CB  ARG A 434      13.553   7.280 105.367  1.00  0.85           C  
ATOM   3342  O   ARG A 434      13.980   4.192 106.467  1.00  0.86           O  
ATOM   3343  CG  ARG A 434      13.787   8.664 105.951  1.00  0.76           C  
ATOM   3344  CD  ARG A 434      12.709   9.648 105.517  1.00  0.70           C  
ATOM   3345  NE  ARG A 434      11.405   9.297 106.072  1.00  0.73           N  
ATOM   3346  NH1 ARG A 434      10.218  10.785 104.762  1.00  0.62           N  
ATOM   3347  NH2 ARG A 434       9.122   9.452 106.271  1.00  0.54           N  
ATOM   3348  CZ  ARG A 434      10.251   9.846 105.700  1.00  0.70           C  
ATOM   3349  N   LEU A 435      14.172   4.296 104.129  1.00  0.85           N  
ATOM   3350  CA  LEU A 435      13.732   2.931 103.861  1.00  0.89           C  
ATOM   3351  C   LEU A 435      14.728   1.920 104.418  1.00  0.84           C  
ATOM   3352  CB  LEU A 435      13.552   2.712 102.356  1.00  0.81           C  
ATOM   3353  O   LEU A 435      14.354   1.035 105.191  1.00  0.84           O  
ATOM   3354  CG  LEU A 435      13.030   1.340 101.929  1.00  0.71           C  
ATOM   3355  CD1 LEU A 435      11.638   1.099 102.505  1.00  0.67           C  
ATOM   3356  CD2 LEU A 435      13.012   1.224 100.408  1.00  0.69           C  
ATOM   3357  N   ALA A 436      16.058   2.101 104.259  1.00  0.82           N  
ATOM   3358  CA  ALA A 436      17.115   1.221 104.750  1.00  0.88           C  
ATOM   3359  C   ALA A 436      17.106   1.149 106.274  1.00  0.82           C  
ATOM   3360  CB  ALA A 436      18.478   1.696 104.251  1.00  0.81           C  
ATOM   3361  O   ALA A 436      17.332   0.083 106.853  1.00  0.84           O  
ATOM   3362  N   ARG A 437      17.078   2.323 106.968  1.00  0.84           N  
ATOM   3363  CA  ARG A 437      16.946   2.304 108.422  1.00  0.87           C  
ATOM   3364  C   ARG A 437      15.742   1.474 108.852  1.00  0.80           C  
ATOM   3365  CB  ARG A 437      16.823   3.728 108.969  1.00  0.81           C  
ATOM   3366  O   ARG A 437      15.794   0.773 109.865  1.00  0.81           O  
ATOM   3367  CG  ARG A 437      18.141   4.486 109.016  1.00  0.68           C  
ATOM   3368  CD  ARG A 437      18.003   5.810 109.754  1.00  0.66           C  
ATOM   3369  NE  ARG A 437      17.095   6.721 109.063  1.00  0.74           N  
ATOM   3370  NH1 ARG A 437      18.733   8.241 108.478  1.00  0.60           N  
ATOM   3371  NH2 ARG A 437      16.553   8.608 107.872  1.00  0.53           N  
ATOM   3372  CZ  ARG A 437      17.462   7.854 108.472  1.00  0.67           C  
ATOM   3373  N   LEU A 438      14.469   1.699 107.987  1.00  0.85           N  
ATOM   3374  CA  LEU A 438      13.253   0.982 108.354  1.00  0.88           C  
ATOM   3375  C   LEU A 438      13.420  -0.519 108.138  1.00  0.81           C  
ATOM   3376  CB  LEU A 438      12.062   1.497 107.541  1.00  0.83           C  
ATOM   3377  O   LEU A 438      13.052  -1.319 109.000  1.00  0.79           O  
ATOM   3378  CG  LEU A 438      11.507   2.864 107.943  1.00  0.78           C  
ATOM   3379  CD1 LEU A 438      10.496   3.350 106.910  1.00  0.74           C  
ATOM   3380  CD2 LEU A 438      10.873   2.797 109.328  1.00  0.75           C  
ATOM   3381  N   GLU A 439      14.258  -1.002 107.093  1.00  0.86           N  
ATOM   3382  CA  GLU A 439      14.547  -2.403 106.799  1.00  0.89           C  
ATOM   3383  C   GLU A 439      15.497  -3.000 107.833  1.00  0.84           C  
ATOM   3384  CB  GLU A 439      15.141  -2.546 105.395  1.00  0.85           C  
ATOM   3385  O   GLU A 439      15.246  -4.085 108.362  1.00  0.84           O  
ATOM   3386  CG  GLU A 439      14.136  -2.312 104.276  1.00  0.80           C  
ATOM   3387  CD  GLU A 439      14.771  -2.290 102.895  1.00  0.73           C  
ATOM   3388  OE1 GLU A 439      16.007  -2.114 102.797  1.00  0.84           O  
ATOM   3389  OE2 GLU A 439      14.027  -2.450 101.901  1.00  0.81           O  
ATOM   3390  N   SER A 440      16.627  -2.304 108.149  1.00  0.85           N  
ATOM   3391  CA  SER A 440      17.550  -2.759 109.184  1.00  0.87           C  
ATOM   3392  C   SER A 440      16.841  -2.920 110.525  1.00  0.81           C  
ATOM   3393  CB  SER A 440      18.717  -1.782 109.329  1.00  0.81           C  
ATOM   3394  O   SER A 440      17.143  -3.842 111.285  1.00  0.83           O  
ATOM   3395  OG  SER A 440      18.254  -0.497 109.709  1.00  0.65           O  
ATOM   3396  N   ALA A 441      15.933  -1.769 110.804  1.00  0.85           N  
ATOM   3397  CA  ALA A 441      15.197  -1.842 112.063  1.00  0.87           C  
ATOM   3398  C   ALA A 441      14.252  -3.040 112.078  1.00  0.80           C  
ATOM   3399  CB  ALA A 441      14.418  -0.550 112.299  1.00  0.83           C  
ATOM   3400  O   ALA A 441      14.082  -3.691 113.111  1.00  0.80           O  
ATOM   3401  N   HIS A 442      13.590  -3.540 110.718  1.00  0.85           N  
ATOM   3402  CA  HIS A 442      12.689  -4.679 110.588  1.00  0.88           C  
ATOM   3403  C   HIS A 442      13.445  -5.998 110.712  1.00  0.81           C  
ATOM   3404  CB  HIS A 442      11.945  -4.624 109.252  1.00  0.81           C  
ATOM   3405  O   HIS A 442      13.073  -6.859 111.512  1.00  0.80           O  
ATOM   3406  CG  HIS A 442      10.800  -5.581 109.163  1.00  0.70           C  
ATOM   3407  CD2 HIS A 442       9.463  -5.369 109.148  1.00  0.67           C  
ATOM   3408  ND1 HIS A 442      10.975  -6.946 109.079  1.00  0.69           N  
ATOM   3409  CE1 HIS A 442       9.792  -7.533 109.015  1.00  0.66           C  
ATOM   3410  NE2 HIS A 442       8.857  -6.598 109.055  1.00  0.63           N  
ATOM   3411  N   HIS A 443      14.704  -6.166 110.098  1.00  0.85           N  
ATOM   3412  CA  HIS A 443      15.548  -7.355 110.160  1.00  0.88           C  
ATOM   3413  C   HIS A 443      16.108  -7.559 111.564  1.00  0.81           C  
ATOM   3414  CB  HIS A 443      16.691  -7.254 109.148  1.00  0.81           C  
ATOM   3415  O   HIS A 443      16.343  -8.695 111.983  1.00  0.81           O  
ATOM   3416  CG  HIS A 443      16.274  -7.546 107.742  1.00  0.68           C  
ATOM   3417  CD2 HIS A 443      16.466  -8.640 106.967  1.00  0.66           C  
ATOM   3418  ND1 HIS A 443      15.570  -6.646 106.972  1.00  0.70           N  
ATOM   3419  CE1 HIS A 443      15.346  -7.175 105.781  1.00  0.65           C  
ATOM   3420  NE2 HIS A 443      15.880  -8.384 105.752  1.00  0.64           N  
ATOM   3421  N   SER A 444      16.530  -6.444 112.179  1.00  0.84           N  
ATOM   3422  CA  SER A 444      17.003  -6.563 113.554  1.00  0.86           C  
ATOM   3423  C   SER A 444      15.886  -7.021 114.486  1.00  0.80           C  
ATOM   3424  CB  SER A 444      17.572  -5.230 114.043  1.00  0.81           C  
ATOM   3425  O   SER A 444      16.144  -7.667 115.503  1.00  0.81           O  
ATOM   3426  OG  SER A 444      16.606  -4.200 113.931  1.00  0.67           O  
ATOM   3427  N   ALA A 445      14.361  -6.641 114.076  1.00  0.84           N  
ATOM   3428  CA  ALA A 445      13.222  -7.005 114.914  1.00  0.86           C  
ATOM   3429  C   ALA A 445      12.849  -8.473 114.727  1.00  0.79           C  
ATOM   3430  CB  ALA A 445      12.024  -6.111 114.601  1.00  0.81           C  
ATOM   3431  O   ALA A 445      12.500  -9.159 115.691  1.00  0.79           O  
ATOM   3432  N   ASP A 446      13.021  -9.169 113.375  1.00  0.80           N  
ATOM   3433  CA  ASP A 446      12.690 -10.552 113.049  1.00  0.84           C  
ATOM   3434  C   ASP A 446      13.778 -11.507 113.535  1.00  0.77           C  
ATOM   3435  CB  ASP A 446      12.484 -10.713 111.541  1.00  0.77           C  
ATOM   3436  O   ASP A 446      13.584 -12.724 113.546  1.00  0.77           O  
ATOM   3437  CG  ASP A 446      11.184 -10.101 111.051  1.00  0.71           C  
ATOM   3438  OD1 ASP A 446      10.274  -9.863 111.875  1.00  0.75           O  
ATOM   3439  OD2 ASP A 446      11.066  -9.858 109.831  1.00  0.80           O  
ATOM   3440  N   ALA A 447      15.065 -11.125 113.711  1.00  0.79           N  
ATOM   3441  CA  ALA A 447      16.198 -11.933 114.152  1.00  0.82           C  
ATOM   3442  C   ALA A 447      16.157 -12.160 115.661  1.00  0.73           C  
ATOM   3443  CB  ALA A 447      17.513 -11.268 113.753  1.00  0.76           C  
ATOM   3444  O   ALA A 447      17.041 -12.812 116.221  1.00  0.74           O  
ATOM   3445  N   HIS A 448      15.185 -11.266 116.404  1.00  0.83           N  
ATOM   3446  CA  HIS A 448      15.020 -11.414 117.846  1.00  0.85           C  
ATOM   3447  C   HIS A 448      13.749 -12.188 118.178  1.00  0.79           C  
ATOM   3448  CB  HIS A 448      14.993 -10.043 118.525  1.00  0.81           C  
ATOM   3449  O   HIS A 448      13.715 -12.946 119.150  1.00  0.77           O  
ATOM   3450  CG  HIS A 448      16.345  -9.422 118.678  1.00  0.77           C  
ATOM   3451  CD2 HIS A 448      16.751  -8.136 118.557  1.00  0.74           C  
ATOM   3452  ND1 HIS A 448      17.469 -10.155 118.990  1.00  0.78           N  
ATOM   3453  CE1 HIS A 448      18.512  -9.344 119.056  1.00  0.73           C  
ATOM   3454  NE2 HIS A 448      18.103  -8.113 118.797  1.00  0.73           N  
TER    3455      HIS A 448
END
