# Supplementary material for: DepoScope: Accurate phage depolymerase annotation and domain delineation using large language models
Source: PLoS Comput Biol. 2024 Aug 5;20(8):e1011831. doi: 10.1371/journal.pcbi.1011831 (PMC11326577; doi:10.1371/journal.pcbi.1011831)
Supplement: S1 Data — (ZIP) [file pcbi.1011831.s003.zip › FN_FP_deposcope_032024/False_negatives/KC700558.1__YP_008060258.pdb]

PARENT N/A
ATOM      1  N   MET A   1     -15.585 -20.425 -94.349  1.00  0.49           N  
ATOM      2  CA  MET A   1     -16.622 -20.448 -93.322  1.00  0.60           C  
ATOM      3  C   MET A   1     -17.946 -19.929 -93.873  1.00  0.52           C  
ATOM      4  CB  MET A   1     -16.198 -19.615 -92.110  1.00  0.44           C  
ATOM      5  O   MET A   1     -18.000 -18.839 -94.445  1.00  0.49           O  
ATOM      6  CG  MET A   1     -15.122 -20.272 -91.261  1.00  0.42           C  
ATOM      7  SD  MET A   1     -14.623 -19.235 -89.832  1.00  0.48           S  
ATOM      8  CE  MET A   1     -13.057 -20.035 -89.387  1.00  0.37           C  
ATOM      9  N   THR A   2     -19.035 -20.833 -94.201  1.00  0.77           N  
ATOM     10  CA  THR A   2     -20.344 -20.269 -94.511  1.00  0.78           C  
ATOM     11  C   THR A   2     -20.816 -19.348 -93.389  1.00  0.78           C  
ATOM     12  CB  THR A   2     -21.389 -21.376 -94.743  1.00  0.72           C  
ATOM     13  O   THR A   2     -20.792 -19.727 -92.216  1.00  0.73           O  
ATOM     14  CG2 THR A   2     -22.330 -21.013 -95.887  1.00  0.61           C  
ATOM     15  OG1 THR A   2     -20.716 -22.601 -95.063  1.00  0.68           O  
ATOM     16  N   GLN A   3     -20.595 -18.011 -93.599  1.00  0.78           N  
ATOM     17  CA  GLN A   3     -21.297 -17.079 -92.724  1.00  0.80           C  
ATOM     18  C   GLN A   3     -22.801 -17.338 -92.738  1.00  0.77           C  
ATOM     19  CB  GLN A   3     -21.009 -15.634 -93.136  1.00  0.74           C  
ATOM     20  O   GLN A   3     -23.410 -17.431 -93.806  1.00  0.73           O  
ATOM     21  CG  GLN A   3     -19.573 -15.197 -92.883  1.00  0.67           C  
ATOM     22  CD  GLN A   3     -19.304 -13.774 -93.334  1.00  0.65           C  
ATOM     23  NE2 GLN A   3     -18.315 -13.134 -92.719  1.00  0.56           N  
ATOM     24  OE1 GLN A   3     -19.978 -13.255 -94.229  1.00  0.71           O  
ATOM     25  N   SER A   4     -23.301 -17.880 -91.634  1.00  0.80           N  
ATOM     26  CA  SER A   4     -24.736 -17.943 -91.375  1.00  0.81           C  
ATOM     27  C   SER A   4     -25.132 -17.020 -90.228  1.00  0.80           C  
ATOM     28  CB  SER A   4     -25.161 -19.378 -91.057  1.00  0.77           C  
ATOM     29  O   SER A   4     -24.392 -16.883 -89.251  1.00  0.76           O  
ATOM     30  OG  SER A   4     -24.638 -19.791 -89.806  1.00  0.69           O  
ATOM     31  N   SER A   5     -26.151 -16.028 -90.405  1.00  0.76           N  
ATOM     32  CA  SER A   5     -26.829 -15.178 -89.431  1.00  0.78           C  
ATOM     33  C   SER A   5     -28.316 -15.504 -89.353  1.00  0.76           C  
ATOM     34  CB  SER A   5     -26.640 -13.702 -89.784  1.00  0.74           C  
ATOM     35  O   SER A   5     -28.976 -15.670 -90.381  1.00  0.75           O  
ATOM     36  OG  SER A   5     -26.915 -13.474 -91.156  1.00  0.68           O  
ATOM     37  N   TYR A   6     -28.892 -15.883 -88.222  1.00  0.79           N  
ATOM     38  CA  TYR A   6     -30.275 -16.124 -87.827  1.00  0.82           C  
ATOM     39  C   TYR A   6     -30.519 -15.669 -86.393  1.00  0.80           C  
ATOM     40  CB  TYR A   6     -30.626 -17.608 -87.971  1.00  0.76           C  
ATOM     41  O   TYR A   6     -29.576 -15.525 -85.611  1.00  0.74           O  
ATOM     42  CG  TYR A   6     -29.717 -18.525 -87.189  1.00  0.70           C  
ATOM     43  CD1 TYR A   6     -28.549 -19.028 -87.755  1.00  0.64           C  
ATOM     44  CD2 TYR A   6     -30.026 -18.890 -85.883  1.00  0.68           C  
ATOM     45  CE1 TYR A   6     -27.709 -19.875 -87.039  1.00  0.62           C  
ATOM     46  CE2 TYR A   6     -29.194 -19.736 -85.157  1.00  0.67           C  
ATOM     47  OH  TYR A   6     -27.212 -21.061 -85.029  1.00  0.39           O  
ATOM     48  CZ  TYR A   6     -28.040 -20.223 -85.742  1.00  0.61           C  
ATOM     49  N   PRO A   7     -31.815 -15.283 -85.778  1.00  0.79           N  
ATOM     50  CA  PRO A   7     -32.938 -15.009 -86.678  1.00  0.82           C  
ATOM     51  C   PRO A   7     -32.890 -13.602 -87.269  1.00  0.83           C  
ATOM     52  CB  PRO A   7     -34.162 -15.181 -85.775  1.00  0.79           C  
ATOM     53  O   PRO A   7     -32.467 -12.659 -86.595  1.00  0.83           O  
ATOM     54  CG  PRO A   7     -33.706 -14.738 -84.423  1.00  0.80           C  
ATOM     55  CD  PRO A   7     -32.250 -15.078 -84.276  1.00  0.81           C  
ATOM     56  N   PHE A   8     -33.189 -13.252 -88.485  1.00  0.84           N  
ATOM     57  CA  PHE A   8     -33.505 -11.983 -89.130  1.00  0.86           C  
ATOM     58  C   PHE A   8     -34.915 -12.007 -89.709  1.00  0.86           C  
ATOM     59  CB  PHE A   8     -32.490 -11.671 -90.234  1.00  0.84           C  
ATOM     60  O   PHE A   8     -35.476 -13.078 -89.947  1.00  0.84           O  
ATOM     61  CG  PHE A   8     -31.106 -11.379 -89.721  1.00  0.81           C  
ATOM     62  CD1 PHE A   8     -30.771 -10.109 -89.267  1.00  0.78           C  
ATOM     63  CD2 PHE A   8     -30.139 -12.376 -89.692  1.00  0.80           C  
ATOM     64  CE1 PHE A   8     -29.491  -9.836 -88.792  1.00  0.79           C  
ATOM     65  CE2 PHE A   8     -28.857 -12.110 -89.218  1.00  0.82           C  
ATOM     66  CZ  PHE A   8     -28.535 -10.840 -88.769  1.00  0.75           C  
ATOM     67  N   ASP A   9     -35.646 -10.823 -89.843  1.00  0.82           N  
ATOM     68  CA  ASP A   9     -36.982 -10.668 -90.410  1.00  0.85           C  
ATOM     69  C   ASP A   9     -37.104 -11.412 -91.738  1.00  0.84           C  
ATOM     70  CB  ASP A   9     -37.314  -9.187 -90.603  1.00  0.79           C  
ATOM     71  O   ASP A   9     -36.223 -11.312 -92.595  1.00  0.83           O  
ATOM     72  CG  ASP A   9     -38.778  -8.946 -90.930  1.00  0.72           C  
ATOM     73  OD1 ASP A   9     -39.625  -9.805 -90.605  1.00  0.75           O  
ATOM     74  OD2 ASP A   9     -39.086  -7.888 -91.521  1.00  0.84           O  
ATOM     75  N   GLY A  10     -38.225 -12.203 -91.914  1.00  0.84           N  
ATOM     76  CA  GLY A  10     -38.581 -12.972 -93.097  1.00  0.84           C  
ATOM     77  C   GLY A  10     -37.815 -14.277 -93.212  1.00  0.83           C  
ATOM     78  O   GLY A  10     -38.054 -15.063 -94.131  1.00  0.81           O  
ATOM     79  N   GLN A  11     -36.949 -14.667 -92.369  1.00  0.85           N  
ATOM     80  CA  GLN A  11     -36.232 -15.935 -92.446  1.00  0.85           C  
ATOM     81  C   GLN A  11     -36.889 -16.993 -91.563  1.00  0.84           C  
ATOM     82  CB  GLN A  11     -34.768 -15.750 -92.042  1.00  0.81           C  
ATOM     83  O   GLN A  11     -37.315 -16.698 -90.445  1.00  0.81           O  
ATOM     84  CG  GLN A  11     -33.968 -14.888 -93.009  1.00  0.73           C  
ATOM     85  CD  GLN A  11     -32.479 -14.906 -92.717  1.00  0.70           C  
ATOM     86  NE2 GLN A  11     -31.684 -14.414 -93.661  1.00  0.61           N  
ATOM     87  OE1 GLN A  11     -32.047 -15.358 -91.652  1.00  0.71           O  
ATOM     88  N   THR A  12     -36.979 -18.169 -92.131  1.00  0.87           N  
ATOM     89  CA  THR A  12     -37.378 -19.359 -91.388  1.00  0.87           C  
ATOM     90  C   THR A  12     -36.199 -19.930 -90.606  1.00  0.87           C  
ATOM     91  CB  THR A  12     -37.946 -20.440 -92.327  1.00  0.85           C  
ATOM     92  O   THR A  12     -35.173 -20.285 -91.190  1.00  0.85           O  
ATOM     93  CG2 THR A  12     -38.514 -21.613 -91.536  1.00  0.81           C  
ATOM     94  OG1 THR A  12     -38.988 -19.869 -93.128  1.00  0.83           O  
ATOM     95  N   VAL A  13     -36.155 -19.854 -89.325  1.00  0.86           N  
ATOM     96  CA  VAL A  13     -35.203 -20.537 -88.454  1.00  0.87           C  
ATOM     97  C   VAL A  13     -35.625 -21.992 -88.267  1.00  0.87           C  
ATOM     98  CB  VAL A  13     -35.084 -19.835 -87.083  1.00  0.85           C  
ATOM     99  O   VAL A  13     -36.728 -22.268 -87.790  1.00  0.86           O  
ATOM    100  CG1 VAL A  13     -33.982 -20.478 -86.242  1.00  0.82           C  
ATOM    101  CG2 VAL A  13     -34.817 -18.343 -87.268  1.00  0.81           C  
ATOM    102  N   SER A  14     -34.804 -22.921 -88.937  1.00  0.86           N  
ATOM    103  CA  SER A  14     -35.054 -24.349 -88.767  1.00  0.87           C  
ATOM    104  C   SER A  14     -34.955 -24.756 -87.300  1.00  0.87           C  
ATOM    105  CB  SER A  14     -34.069 -25.169 -89.600  1.00  0.86           C  
ATOM    106  O   SER A  14     -34.309 -24.073 -86.503  1.00  0.87           O  
ATOM    107  OG  SER A  14     -32.756 -25.063 -89.076  1.00  0.85           O  
ATOM    108  N   GLU A  15     -35.484 -25.853 -86.934  1.00  0.87           N  
ATOM    109  CA  GLU A  15     -35.391 -26.463 -85.611  1.00  0.87           C  
ATOM    110  C   GLU A  15     -33.938 -26.591 -85.163  1.00  0.87           C  
ATOM    111  CB  GLU A  15     -36.067 -27.837 -85.604  1.00  0.86           C  
ATOM    112  O   GLU A  15     -33.588 -26.188 -84.052  1.00  0.86           O  
ATOM    113  CG  GLU A  15     -36.081 -28.508 -84.238  1.00  0.82           C  
ATOM    114  CD  GLU A  15     -36.460 -29.979 -84.296  1.00  0.79           C  
ATOM    115  OE1 GLU A  15     -37.277 -30.361 -85.164  1.00  0.78           O  
ATOM    116  OE2 GLU A  15     -35.937 -30.755 -83.465  1.00  0.76           O  
ATOM    117  N   THR A  16     -33.082 -26.987 -86.050  1.00  0.86           N  
ATOM    118  CA  THR A  16     -31.653 -27.166 -85.818  1.00  0.86           C  
ATOM    119  C   THR A  16     -30.976 -25.824 -85.555  1.00  0.86           C  
ATOM    120  CB  THR A  16     -30.976 -27.861 -87.013  1.00  0.85           C  
ATOM    121  O   THR A  16     -30.185 -25.694 -84.619  1.00  0.85           O  
ATOM    122  CG2 THR A  16     -29.515 -28.178 -86.710  1.00  0.81           C  
ATOM    123  OG1 THR A  16     -31.668 -29.081 -87.304  1.00  0.83           O  
ATOM    124  N   GLN A  17     -31.405 -24.768 -86.250  1.00  0.87           N  
ATOM    125  CA  GLN A  17     -30.854 -23.428 -86.076  1.00  0.87           C  
ATOM    126  C   GLN A  17     -31.323 -22.807 -84.762  1.00  0.87           C  
ATOM    127  CB  GLN A  17     -31.246 -22.529 -87.250  1.00  0.86           C  
ATOM    128  O   GLN A  17     -30.526 -22.218 -84.029  1.00  0.86           O  
ATOM    129  CG  GLN A  17     -30.461 -22.806 -88.525  1.00  0.86           C  
ATOM    130  CD  GLN A  17     -31.023 -22.077 -89.730  1.00  0.85           C  
ATOM    131  NE2 GLN A  17     -30.142 -21.484 -90.529  1.00  0.86           N  
ATOM    132  OE1 GLN A  17     -32.239 -22.047 -89.943  1.00  0.85           O  
ATOM    133  N   TYR A  18     -32.532 -22.997 -84.531  1.00  0.87           N  
ATOM    134  CA  TYR A  18     -33.147 -22.470 -83.318  1.00  0.88           C  
ATOM    135  C   TYR A  18     -32.561 -23.133 -82.077  1.00  0.87           C  
ATOM    136  CB  TYR A  18     -34.664 -22.675 -83.351  1.00  0.85           C  
ATOM    137  O   TYR A  18     -32.144 -22.450 -81.139  1.00  0.86           O  
ATOM    138  CG  TYR A  18     -35.413 -21.831 -82.348  1.00  0.78           C  
ATOM    139  CD1 TYR A  18     -35.698 -20.493 -82.609  1.00  0.73           C  
ATOM    140  CD2 TYR A  18     -35.835 -22.370 -81.137  1.00  0.74           C  
ATOM    141  CE1 TYR A  18     -36.386 -19.711 -81.687  1.00  0.72           C  
ATOM    142  CE2 TYR A  18     -36.524 -21.597 -80.208  1.00  0.72           C  
ATOM    143  OH  TYR A  18     -37.475 -19.502 -79.574  1.00  0.55           O  
ATOM    144  CZ  TYR A  18     -36.794 -20.271 -80.491  1.00  0.70           C  
ATOM    145  N   SER A  19     -32.352 -24.449 -82.021  1.00  0.87           N  
ATOM    146  CA  SER A  19     -31.737 -25.190 -80.925  1.00  0.87           C  
ATOM    147  C   SER A  19     -30.254 -24.857 -80.796  1.00  0.86           C  
ATOM    148  CB  SER A  19     -31.914 -26.695 -81.129  1.00  0.85           C  
ATOM    149  O   SER A  19     -29.750 -24.664 -79.687  1.00  0.84           O  
ATOM    150  OG  SER A  19     -31.210 -27.133 -82.278  1.00  0.79           O  
ATOM    151  N   GLN A  20     -29.579 -24.585 -81.903  1.00  0.85           N  
ATOM    152  CA  GLN A  20     -28.183 -24.160 -81.896  1.00  0.85           C  
ATOM    153  C   GLN A  20     -28.034 -22.769 -81.288  1.00  0.85           C  
ATOM    154  CB  GLN A  20     -27.610 -24.177 -83.314  1.00  0.83           C  
ATOM    155  O   GLN A  20     -27.197 -22.557 -80.408  1.00  0.83           O  
ATOM    156  CG  GLN A  20     -27.221 -25.566 -83.804  1.00  0.77           C  
ATOM    157  CD  GLN A  20     -26.822 -25.582 -85.267  1.00  0.75           C  
ATOM    158  NE2 GLN A  20     -26.259 -26.698 -85.716  1.00  0.69           N  
ATOM    159  OE1 GLN A  20     -27.019 -24.599 -85.989  1.00  0.73           O  
ATOM    160  N   PHE A  21     -28.878 -21.881 -81.752  1.00  0.85           N  
ATOM    161  CA  PHE A  21     -28.893 -20.518 -81.234  1.00  0.86           C  
ATOM    162  C   PHE A  21     -29.094 -20.515 -79.723  1.00  0.85           C  
ATOM    163  CB  PHE A  21     -29.994 -19.696 -81.912  1.00  0.84           C  
ATOM    164  O   PHE A  21     -28.336 -19.874 -78.992  1.00  0.82           O  
ATOM    165  CG  PHE A  21     -30.198 -18.336 -81.302  1.00  0.80           C  
ATOM    166  CD1 PHE A  21     -29.344 -17.285 -81.610  1.00  0.76           C  
ATOM    167  CD2 PHE A  21     -31.246 -18.108 -80.419  1.00  0.78           C  
ATOM    168  CE1 PHE A  21     -29.531 -16.024 -81.047  1.00  0.77           C  
ATOM    169  CE2 PHE A  21     -31.439 -16.852 -79.852  1.00  0.78           C  
ATOM    170  CZ  PHE A  21     -30.580 -15.811 -80.167  1.00  0.75           C  
ATOM    171  N   PHE A  22     -29.940 -21.309 -79.142  1.00  0.85           N  
ATOM    172  CA  PHE A  22     -30.244 -21.349 -77.717  1.00  0.85           C  
ATOM    173  C   PHE A  22     -29.144 -22.074 -76.950  1.00  0.85           C  
ATOM    174  CB  PHE A  22     -31.593 -22.032 -77.472  1.00  0.84           C  
ATOM    175  O   PHE A  22     -28.814 -21.698 -75.823  1.00  0.82           O  
ATOM    176  CG  PHE A  22     -32.761 -21.084 -77.470  1.00  0.80           C  
ATOM    177  CD1 PHE A  22     -32.979 -20.228 -76.396  1.00  0.76           C  
ATOM    178  CD2 PHE A  22     -33.643 -21.047 -78.542  1.00  0.77           C  
ATOM    179  CE1 PHE A  22     -34.060 -19.350 -76.392  1.00  0.77           C  
ATOM    180  CE2 PHE A  22     -34.726 -20.172 -78.545  1.00  0.77           C  
ATOM    181  CZ  PHE A  22     -34.932 -19.325 -77.468  1.00  0.74           C  
ATOM    182  N   ARG A  23     -28.533 -22.974 -77.582  1.00  0.84           N  
ATOM    183  CA  ARG A  23     -27.426 -23.708 -76.978  1.00  0.83           C  
ATOM    184  C   ARG A  23     -26.213 -22.806 -76.782  1.00  0.82           C  
ATOM    185  CB  ARG A  23     -27.048 -24.915 -77.839  1.00  0.81           C  
ATOM    186  O   ARG A  23     -25.445 -22.986 -75.834  1.00  0.78           O  
ATOM    187  CG  ARG A  23     -25.951 -25.780 -77.240  1.00  0.76           C  
ATOM    188  CD  ARG A  23     -25.679 -27.015 -78.088  1.00  0.74           C  
ATOM    189  NE  ARG A  23     -25.159 -26.661 -79.405  1.00  0.67           N  
ATOM    190  NH1 ARG A  23     -25.921 -28.575 -80.450  1.00  0.59           N  
ATOM    191  NH2 ARG A  23     -24.773 -26.991 -81.645  1.00  0.56           N  
ATOM    192  CZ  ARG A  23     -25.286 -27.410 -80.497  1.00  0.69           C  
ATOM    193  N   GLU A  24     -26.046 -21.788 -77.801  1.00  0.80           N  
ATOM    194  CA  GLU A  24     -24.942 -20.836 -77.717  1.00  0.79           C  
ATOM    195  C   GLU A  24     -25.226 -19.752 -76.681  1.00  0.78           C  
ATOM    196  CB  GLU A  24     -24.676 -20.200 -79.084  1.00  0.77           C  
ATOM    197  O   GLU A  24     -24.298 -19.168 -76.116  1.00  0.75           O  
ATOM    198  CG  GLU A  24     -24.231 -21.193 -80.148  1.00  0.74           C  
ATOM    199  CD  GLU A  24     -22.947 -21.923 -79.788  1.00  0.71           C  
ATOM    200  OE1 GLU A  24     -22.165 -21.404 -78.959  1.00  0.71           O  
ATOM    201  OE2 GLU A  24     -22.721 -23.024 -80.339  1.00  0.68           O  
ATOM    202  N   PHE A  25     -26.508 -19.570 -76.371  1.00  0.80           N  
ATOM    203  CA  PHE A  25     -26.935 -18.499 -75.479  1.00  0.79           C  
ATOM    204  C   PHE A  25     -27.098 -19.015 -74.054  1.00  0.78           C  
ATOM    205  CB  PHE A  25     -28.249 -17.882 -75.967  1.00  0.77           C  
ATOM    206  O   PHE A  25     -26.906 -18.269 -73.092  1.00  0.74           O  
ATOM    207  CG  PHE A  25     -28.079 -16.546 -76.640  1.00  0.70           C  
ATOM    208  CD1 PHE A  25     -28.040 -15.376 -75.892  1.00  0.64           C  
ATOM    209  CD2 PHE A  25     -27.959 -16.461 -78.021  1.00  0.65           C  
ATOM    210  CE1 PHE A  25     -27.883 -14.138 -76.511  1.00  0.60           C  
ATOM    211  CE2 PHE A  25     -27.802 -15.228 -78.647  1.00  0.61           C  
ATOM    212  CZ  PHE A  25     -27.765 -14.068 -77.891  1.00  0.61           C  
ATOM    213  N   GLN A  26     -27.466 -20.239 -73.983  1.00  0.81           N  
ATOM    214  CA  GLN A  26     -27.902 -20.723 -72.677  1.00  0.81           C  
ATOM    215  C   GLN A  26     -27.482 -22.174 -72.460  1.00  0.81           C  
ATOM    216  CB  GLN A  26     -29.419 -20.588 -72.534  1.00  0.78           C  
ATOM    217  O   GLN A  26     -27.811 -23.048 -73.265  1.00  0.79           O  
ATOM    218  CG  GLN A  26     -29.948 -21.019 -71.172  1.00  0.70           C  
ATOM    219  CD  GLN A  26     -29.562 -20.060 -70.062  1.00  0.67           C  
ATOM    220  NE2 GLN A  26     -29.135 -20.607 -68.929  1.00  0.56           N  
ATOM    221  OE1 GLN A  26     -29.645 -18.839 -70.221  1.00  0.64           O  
ATOM    222  N   ASP A  27     -26.703 -22.481 -71.392  1.00  0.78           N  
ATOM    223  CA  ASP A  27     -26.365 -23.848 -71.007  1.00  0.78           C  
ATOM    224  C   ASP A  27     -27.619 -24.644 -70.652  1.00  0.80           C  
ATOM    225  CB  ASP A  27     -25.390 -23.848 -69.828  1.00  0.76           C  
ATOM    226  O   ASP A  27     -28.652 -24.065 -70.308  1.00  0.79           O  
ATOM    227  CG  ASP A  27     -23.981 -23.443 -70.224  1.00  0.71           C  
ATOM    228  OD1 ASP A  27     -23.567 -23.715 -71.371  1.00  0.68           O  
ATOM    229  OD2 ASP A  27     -23.278 -22.848 -69.379  1.00  0.69           O  
ATOM    230  N   SER A  28     -27.550 -25.909 -70.735  1.00  0.86           N  
ATOM    231  CA  SER A  28     -28.619 -26.787 -70.273  1.00  0.86           C  
ATOM    232  C   SER A  28     -28.829 -26.658 -68.768  1.00  0.86           C  
ATOM    233  CB  SER A  28     -28.311 -28.242 -70.630  1.00  0.85           C  
ATOM    234  O   SER A  28     -27.873 -26.738 -67.994  1.00  0.85           O  
ATOM    235  OG  SER A  28     -28.153 -28.394 -72.030  1.00  0.88           O  
ATOM    236  N   GLY A  29     -30.048 -26.455 -68.336  1.00  0.88           N  
ATOM    237  CA  GLY A  29     -30.380 -26.296 -66.930  1.00  0.88           C  
ATOM    238  C   GLY A  29     -31.867 -26.121 -66.684  1.00  0.89           C  
ATOM    239  O   GLY A  29     -32.642 -25.956 -67.628  1.00  0.89           O  
ATOM    240  N   VAL A  30     -32.255 -26.176 -65.515  1.00  0.89           N  
ATOM    241  CA  VAL A  30     -33.607 -25.929 -65.024  1.00  0.90           C  
ATOM    242  C   VAL A  30     -33.833 -24.427 -64.863  1.00  0.88           C  
ATOM    243  CB  VAL A  30     -33.866 -26.654 -63.685  1.00  0.88           C  
ATOM    244  O   VAL A  30     -32.969 -23.716 -64.343  1.00  0.86           O  
ATOM    245  CG1 VAL A  30     -35.282 -26.375 -63.185  1.00  0.87           C  
ATOM    246  CG2 VAL A  30     -33.637 -28.157 -63.839  1.00  0.86           C  
ATOM    247  N   ALA A  31     -34.985 -23.918 -65.328  1.00  0.88           N  
ATOM    248  CA  ALA A  31     -35.412 -22.548 -65.057  1.00  0.88           C  
ATOM    249  C   ALA A  31     -35.815 -22.377 -63.595  1.00  0.87           C  
ATOM    250  CB  ALA A  31     -36.571 -22.161 -65.973  1.00  0.87           C  
ATOM    251  O   ALA A  31     -36.676 -23.104 -63.093  1.00  0.84           O  
ATOM    252  N   GLY A  32     -35.229 -21.399 -62.958  1.00  0.83           N  
ATOM    253  CA  GLY A  32     -35.398 -21.072 -61.552  1.00  0.81           C  
ATOM    254  C   GLY A  32     -34.090 -21.041 -60.785  1.00  0.79           C  
ATOM    255  O   GLY A  32     -33.026 -20.828 -61.370  1.00  0.74           O  
ATOM    256  N   ASP A  33     -34.122 -21.260 -59.416  1.00  0.72           N  
ATOM    257  CA  ASP A  33     -32.978 -21.300 -58.510  1.00  0.72           C  
ATOM    258  C   ASP A  33     -33.037 -22.527 -57.603  1.00  0.73           C  
ATOM    259  CB  ASP A  33     -32.917 -20.025 -57.666  1.00  0.69           C  
ATOM    260  O   ASP A  33     -33.973 -23.324 -57.690  1.00  0.72           O  
ATOM    261  CG  ASP A  33     -34.112 -19.868 -56.742  1.00  0.67           C  
ATOM    262  OD1 ASP A  33     -34.585 -20.879 -56.179  1.00  0.69           O  
ATOM    263  OD2 ASP A  33     -34.587 -18.723 -56.578  1.00  0.70           O  
ATOM    264  N   ALA A  34     -31.994 -22.803 -56.835  1.00  0.68           N  
ATOM    265  CA  ALA A  34     -31.850 -23.983 -55.987  1.00  0.67           C  
ATOM    266  C   ALA A  34     -33.020 -24.106 -55.015  1.00  0.69           C  
ATOM    267  CB  ALA A  34     -30.530 -23.932 -55.223  1.00  0.64           C  
ATOM    268  O   ALA A  34     -33.345 -25.205 -54.561  1.00  0.68           O  
ATOM    269  N   ASN A  35     -33.722 -22.909 -54.658  1.00  0.67           N  
ATOM    270  CA  ASN A  35     -34.874 -22.920 -53.763  1.00  0.69           C  
ATOM    271  C   ASN A  35     -36.172 -23.173 -54.523  1.00  0.70           C  
ATOM    272  CB  ASN A  35     -34.961 -21.605 -52.985  1.00  0.65           C  
ATOM    273  O   ASN A  35     -37.176 -23.572 -53.930  1.00  0.72           O  
ATOM    274  CG  ASN A  35     -33.777 -21.392 -52.063  1.00  0.63           C  
ATOM    275  ND2 ASN A  35     -33.199 -20.198 -52.106  1.00  0.65           N  
ATOM    276  OD1 ASN A  35     -33.384 -22.295 -51.318  1.00  0.67           O  
ATOM    277  N   SER A  36     -36.083 -23.020 -55.807  1.00  0.81           N  
ATOM    278  CA  SER A  36     -37.282 -23.217 -56.615  1.00  0.83           C  
ATOM    279  C   SER A  36     -37.724 -24.677 -56.601  1.00  0.85           C  
ATOM    280  CB  SER A  36     -37.040 -22.763 -58.054  1.00  0.79           C  
ATOM    281  O   SER A  36     -36.900 -25.579 -56.436  1.00  0.85           O  
ATOM    282  OG  SER A  36     -36.264 -23.718 -58.759  1.00  0.69           O  
ATOM    283  N   LEU A  37     -39.018 -24.926 -56.731  1.00  0.85           N  
ATOM    284  CA  LEU A  37     -39.588 -26.259 -56.898  1.00  0.89           C  
ATOM    285  C   LEU A  37     -39.409 -26.751 -58.330  1.00  0.90           C  
ATOM    286  CB  LEU A  37     -41.073 -26.257 -56.528  1.00  0.84           C  
ATOM    287  O   LEU A  37     -39.627 -27.930 -58.617  1.00  0.89           O  
ATOM    288  CG  LEU A  37     -41.407 -25.965 -55.064  1.00  0.80           C  
ATOM    289  CD1 LEU A  37     -42.914 -26.037 -54.840  1.00  0.77           C  
ATOM    290  CD2 LEU A  37     -40.677 -26.937 -54.144  1.00  0.78           C  
ATOM    291  N   SER A  38     -38.979 -25.921 -59.238  1.00  0.90           N  
ATOM    292  CA  SER A  38     -38.898 -26.298 -60.645  1.00  0.93           C  
ATOM    293  C   SER A  38     -38.077 -27.570 -60.830  1.00  0.93           C  
ATOM    294  CB  SER A  38     -38.288 -25.164 -61.470  1.00  0.90           C  
ATOM    295  O   SER A  38     -36.913 -27.628 -60.429  1.00  0.93           O  
ATOM    296  OG  SER A  38     -38.472 -25.394 -62.856  1.00  0.80           O  
ATOM    297  N   LEU A  39     -38.739 -28.690 -61.297  1.00  0.92           N  
ATOM    298  CA  LEU A  39     -38.240 -30.025 -61.607  1.00  0.94           C  
ATOM    299  C   LEU A  39     -37.522 -30.629 -60.405  1.00  0.93           C  
ATOM    300  CB  LEU A  39     -37.296 -29.979 -62.811  1.00  0.92           C  
ATOM    301  O   LEU A  39     -36.570 -31.397 -60.567  1.00  0.90           O  
ATOM    302  CG  LEU A  39     -37.891 -29.460 -64.120  1.00  0.92           C  
ATOM    303  CD1 LEU A  39     -36.831 -29.448 -65.217  1.00  0.88           C  
ATOM    304  CD2 LEU A  39     -39.088 -30.308 -64.537  1.00  0.88           C  
ATOM    305  N   ARG A  40     -37.880 -30.232 -59.194  1.00  0.94           N  
ATOM    306  CA  ARG A  40     -37.348 -30.824 -57.970  1.00  0.95           C  
ATOM    307  C   ARG A  40     -37.775 -32.282 -57.837  1.00  0.95           C  
ATOM    308  CB  ARG A  40     -37.808 -30.030 -56.745  1.00  0.94           C  
ATOM    309  O   ARG A  40     -38.969 -32.583 -57.784  1.00  0.95           O  
ATOM    310  CG  ARG A  40     -37.213 -30.520 -55.435  1.00  0.90           C  
ATOM    311  CD  ARG A  40     -37.648 -29.656 -54.260  1.00  0.88           C  
ATOM    312  NE  ARG A  40     -37.156 -30.185 -52.991  1.00  0.87           N  
ATOM    313  NH1 ARG A  40     -38.105 -28.524 -51.694  1.00  0.84           N  
ATOM    314  NH2 ARG A  40     -36.890 -30.200 -50.710  1.00  0.82           N  
ATOM    315  CZ  ARG A  40     -37.385 -29.635 -51.801  1.00  0.83           C  
ATOM    316  N   VAL A  41     -36.787 -33.104 -57.666  1.00  0.96           N  
ATOM    317  CA  VAL A  41     -37.026 -34.514 -57.376  1.00  0.96           C  
ATOM    318  C   VAL A  41     -37.286 -34.699 -55.883  1.00  0.95           C  
ATOM    319  CB  VAL A  41     -35.837 -35.395 -57.822  1.00  0.95           C  
ATOM    320  O   VAL A  41     -36.566 -34.146 -55.048  1.00  0.94           O  
ATOM    321  CG1 VAL A  41     -36.188 -36.877 -57.705  1.00  0.94           C  
ATOM    322  CG2 VAL A  41     -35.427 -35.051 -59.253  1.00  0.93           C  
ATOM    323  N   GLY A  42     -38.337 -35.462 -55.501  1.00  0.96           N  
ATOM    324  CA  GLY A  42     -38.688 -35.846 -54.143  1.00  0.96           C  
ATOM    325  C   GLY A  42     -39.161 -37.283 -54.033  1.00  0.96           C  
ATOM    326  O   GLY A  42     -39.549 -37.893 -55.032  1.00  0.96           O  
ATOM    327  N   ALA A  43     -39.160 -37.760 -52.826  1.00  0.96           N  
ATOM    328  CA  ALA A  43     -39.825 -39.034 -52.568  1.00  0.97           C  
ATOM    329  C   ALA A  43     -41.340 -38.894 -52.675  1.00  0.96           C  
ATOM    330  CB  ALA A  43     -39.438 -39.566 -51.190  1.00  0.95           C  
ATOM    331  O   ALA A  43     -41.915 -37.914 -52.194  1.00  0.95           O  
ATOM    332  N   ALA A  44     -42.025 -39.928 -53.221  1.00  0.97           N  
ATOM    333  CA  ALA A  44     -43.478 -39.879 -53.361  1.00  0.96           C  
ATOM    334  C   ALA A  44     -44.168 -40.239 -52.048  1.00  0.92           C  
ATOM    335  CB  ALA A  44     -43.937 -40.818 -54.474  1.00  0.94           C  
ATOM    336  O   ALA A  44     -45.375 -40.033 -51.897  1.00  0.86           O  
ATOM    337  N   GLY A  45     -43.489 -40.790 -51.119  1.00  0.90           N  
ATOM    338  CA  GLY A  45     -43.984 -41.198 -49.814  1.00  0.89           C  
ATOM    339  C   GLY A  45     -44.441 -42.644 -49.774  1.00  0.87           C  
ATOM    340  O   GLY A  45     -44.536 -43.241 -48.700  1.00  0.84           O  
ATOM    341  N   THR A  46     -44.752 -43.166 -50.889  1.00  0.90           N  
ATOM    342  CA  THR A  46     -45.208 -44.551 -50.930  1.00  0.91           C  
ATOM    343  C   THR A  46     -44.520 -45.314 -52.059  1.00  0.91           C  
ATOM    344  CB  THR A  46     -46.736 -44.631 -51.110  1.00  0.86           C  
ATOM    345  O   THR A  46     -44.289 -44.762 -53.137  1.00  0.90           O  
ATOM    346  CG2 THR A  46     -47.462 -43.985 -49.934  1.00  0.83           C  
ATOM    347  OG1 THR A  46     -47.105 -43.953 -52.317  1.00  0.83           O  
ATOM    348  N   GLY A  47     -44.086 -46.537 -51.711  1.00  0.95           N  
ATOM    349  CA  GLY A  47     -43.528 -47.476 -52.671  1.00  0.96           C  
ATOM    350  C   GLY A  47     -42.208 -47.015 -53.259  1.00  0.96           C  
ATOM    351  O   GLY A  47     -41.500 -46.208 -52.652  1.00  0.95           O  
ATOM    352  N   MET A  48     -41.705 -47.580 -54.334  1.00  0.97           N  
ATOM    353  CA  MET A  48     -40.476 -47.349 -55.087  1.00  0.98           C  
ATOM    354  C   MET A  48     -40.678 -46.263 -56.139  1.00  0.97           C  
ATOM    355  CB  MET A  48     -40.002 -48.642 -55.753  1.00  0.97           C  
ATOM    356  O   MET A  48     -40.437 -46.491 -57.326  1.00  0.96           O  
ATOM    357  CG  MET A  48     -39.564 -49.714 -54.769  1.00  0.93           C  
ATOM    358  SD  MET A  48     -38.097 -49.210 -53.788  1.00  0.93           S  
ATOM    359  CE  MET A  48     -36.815 -49.283 -55.070  1.00  0.88           C  
ATOM    360  N   THR A  49     -41.240 -45.102 -55.753  1.00  0.98           N  
ATOM    361  CA  THR A  49     -41.534 -44.019 -56.686  1.00  0.98           C  
ATOM    362  C   THR A  49     -40.941 -42.703 -56.191  1.00  0.98           C  
ATOM    363  CB  THR A  49     -43.052 -43.856 -56.891  1.00  0.97           C  
ATOM    364  O   THR A  49     -40.873 -42.461 -54.984  1.00  0.98           O  
ATOM    365  CG2 THR A  49     -43.655 -45.096 -57.542  1.00  0.91           C  
ATOM    366  OG1 THR A  49     -43.680 -43.643 -55.621  1.00  0.92           O  
ATOM    367  N   VAL A  50     -40.559 -41.872 -57.074  1.00  0.98           N  
ATOM    368  CA  VAL A  50     -40.164 -40.487 -56.839  1.00  0.98           C  
ATOM    369  C   VAL A  50     -41.087 -39.548 -57.613  1.00  0.98           C  
ATOM    370  CB  VAL A  50     -38.693 -40.240 -57.241  1.00  0.98           C  
ATOM    371  O   VAL A  50     -41.652 -39.931 -58.640  1.00  0.97           O  
ATOM    372  CG1 VAL A  50     -37.748 -41.050 -56.356  1.00  0.94           C  
ATOM    373  CG2 VAL A  50     -38.478 -40.584 -58.714  1.00  0.94           C  
ATOM    374  N   THR A  51     -41.239 -38.282 -57.146  1.00  0.98           N  
ATOM    375  CA  THR A  51     -41.971 -37.222 -57.831  1.00  0.98           C  
ATOM    376  C   THR A  51     -41.012 -36.170 -58.380  1.00  0.98           C  
ATOM    377  CB  THR A  51     -42.990 -36.551 -56.891  1.00  0.97           C  
ATOM    378  O   THR A  51     -40.010 -35.842 -57.742  1.00  0.97           O  
ATOM    379  CG2 THR A  51     -44.100 -37.521 -56.500  1.00  0.92           C  
ATOM    380  OG1 THR A  51     -42.318 -36.108 -55.705  1.00  0.93           O  
ATOM    381  N   VAL A  52     -41.284 -35.675 -59.562  1.00  0.98           N  
ATOM    382  CA  VAL A  52     -40.652 -34.491 -60.135  1.00  0.98           C  
ATOM    383  C   VAL A  52     -41.671 -33.359 -60.237  1.00  0.97           C  
ATOM    384  CB  VAL A  52     -40.044 -34.788 -61.524  1.00  0.97           C  
ATOM    385  O   VAL A  52     -42.731 -33.522 -60.846  1.00  0.97           O  
ATOM    386  CG1 VAL A  52     -39.261 -33.582 -62.040  1.00  0.97           C  
ATOM    387  CG2 VAL A  52     -39.147 -36.023 -61.460  1.00  0.97           C  
ATOM    388  N   GLN A  53     -41.403 -32.241 -59.571  1.00  0.97           N  
ATOM    389  CA  GLN A  53     -42.289 -31.084 -59.514  1.00  0.97           C  
ATOM    390  C   GLN A  53     -42.398 -30.405 -60.876  1.00  0.97           C  
ATOM    391  CB  GLN A  53     -41.799 -30.082 -58.467  1.00  0.97           C  
ATOM    392  O   GLN A  53     -41.486 -30.506 -61.700  1.00  0.97           O  
ATOM    393  CG  GLN A  53     -41.775 -30.638 -57.049  1.00  0.96           C  
ATOM    394  CD  GLN A  53     -43.150 -31.043 -56.553  1.00  0.95           C  
ATOM    395  NE2 GLN A  53     -43.270 -32.279 -56.082  1.00  0.94           N  
ATOM    396  OE1 GLN A  53     -44.097 -30.251 -56.593  1.00  0.94           O  
ATOM    397  N   PRO A  54     -43.518 -29.678 -61.152  1.00  0.97           N  
ATOM    398  CA  PRO A  54     -43.621 -28.858 -62.361  1.00  0.97           C  
ATOM    399  C   PRO A  54     -42.432 -27.916 -62.538  1.00  0.97           C  
ATOM    400  CB  PRO A  54     -44.915 -28.070 -62.143  1.00  0.97           C  
ATOM    401  O   PRO A  54     -41.845 -27.465 -61.551  1.00  0.97           O  
ATOM    402  CG  PRO A  54     -45.712 -28.901 -61.191  1.00  0.96           C  
ATOM    403  CD  PRO A  54     -44.765 -29.600 -60.259  1.00  0.96           C  
ATOM    404  N   GLY A  55     -42.182 -27.654 -63.858  1.00  0.96           N  
ATOM    405  CA  GLY A  55     -41.073 -26.742 -64.092  1.00  0.96           C  
ATOM    406  C   GLY A  55     -40.639 -26.691 -65.544  1.00  0.96           C  
ATOM    407  O   GLY A  55     -41.206 -27.383 -66.392  1.00  0.95           O  
ATOM    408  N   VAL A  56     -39.654 -25.827 -65.849  1.00  0.94           N  
ATOM    409  CA  VAL A  56     -39.107 -25.587 -67.180  1.00  0.95           C  
ATOM    410  C   VAL A  56     -37.601 -25.840 -67.174  1.00  0.95           C  
ATOM    411  CB  VAL A  56     -39.404 -24.151 -67.666  1.00  0.93           C  
ATOM    412  O   VAL A  56     -36.914 -25.511 -66.204  1.00  0.94           O  
ATOM    413  CG1 VAL A  56     -38.883 -23.942 -69.086  1.00  0.87           C  
ATOM    414  CG2 VAL A  56     -40.903 -23.863 -67.595  1.00  0.87           C  
ATOM    415  N   ALA A  57     -37.091 -26.428 -68.164  1.00  0.94           N  
ATOM    416  CA  ALA A  57     -35.659 -26.599 -68.400  1.00  0.94           C  
ATOM    417  C   ALA A  57     -35.313 -26.358 -69.866  1.00  0.93           C  
ATOM    418  CB  ALA A  57     -35.213 -27.996 -67.974  1.00  0.93           C  
ATOM    419  O   ALA A  57     -36.156 -26.540 -70.748  1.00  0.92           O  
ATOM    420  N   ILE A  58     -34.119 -25.938 -70.064  1.00  0.91           N  
ATOM    421  CA  ILE A  58     -33.485 -25.999 -71.377  1.00  0.92           C  
ATOM    422  C   ILE A  58     -32.501 -27.165 -71.421  1.00  0.92           C  
ATOM    423  CB  ILE A  58     -32.765 -24.676 -71.719  1.00  0.90           C  
ATOM    424  O   ILE A  58     -31.662 -27.312 -70.529  1.00  0.91           O  
ATOM    425  CG1 ILE A  58     -33.744 -23.499 -71.640  1.00  0.87           C  
ATOM    426  CG2 ILE A  58     -32.115 -24.757 -73.103  1.00  0.87           C  
ATOM    427  CD1 ILE A  58     -34.900 -23.588 -72.627  1.00  0.83           C  
ATOM    428  N   VAL A  59     -32.606 -28.036 -72.357  1.00  0.92           N  
ATOM    429  CA  VAL A  59     -31.740 -29.176 -72.638  1.00  0.92           C  
ATOM    430  C   VAL A  59     -31.217 -29.088 -74.070  1.00  0.91           C  
ATOM    431  CB  VAL A  59     -32.478 -30.516 -72.421  1.00  0.91           C  
ATOM    432  O   VAL A  59     -31.974 -29.272 -75.026  1.00  0.89           O  
ATOM    433  CG1 VAL A  59     -31.490 -31.682 -72.420  1.00  0.90           C  
ATOM    434  CG2 VAL A  59     -33.271 -30.483 -71.116  1.00  0.90           C  
ATOM    435  N   ARG A  60     -29.887 -28.625 -74.195  1.00  0.90           N  
ATOM    436  CA  ARG A  60     -29.150 -28.485 -75.447  1.00  0.89           C  
ATOM    437  C   ARG A  60     -29.907 -27.601 -76.432  1.00  0.89           C  
ATOM    438  CB  ARG A  60     -28.883 -29.856 -76.071  1.00  0.87           C  
ATOM    439  O   ARG A  60     -30.052 -27.952 -77.605  1.00  0.86           O  
ATOM    440  CG  ARG A  60     -27.833 -30.674 -75.336  1.00  0.79           C  
ATOM    441  CD  ARG A  60     -26.460 -30.021 -75.405  1.00  0.74           C  
ATOM    442  NE  ARG A  60     -25.815 -30.257 -76.694  1.00  0.67           N  
ATOM    443  NH1 ARG A  60     -23.831 -29.219 -76.126  1.00  0.53           N  
ATOM    444  NH2 ARG A  60     -24.093 -30.139 -78.209  1.00  0.49           N  
ATOM    445  CZ  ARG A  60     -24.581 -29.871 -77.007  1.00  0.68           C  
ATOM    446  N   GLY A  61     -30.559 -26.534 -75.951  1.00  0.89           N  
ATOM    447  CA  GLY A  61     -31.252 -25.544 -76.760  1.00  0.89           C  
ATOM    448  C   GLY A  61     -32.719 -25.868 -76.972  1.00  0.89           C  
ATOM    449  O   GLY A  61     -33.467 -25.055 -77.519  1.00  0.88           O  
ATOM    450  N   PHE A  62     -33.182 -27.066 -76.512  1.00  0.90           N  
ATOM    451  CA  PHE A  62     -34.587 -27.455 -76.547  1.00  0.91           C  
ATOM    452  C   PHE A  62     -35.253 -27.201 -75.200  1.00  0.92           C  
ATOM    453  CB  PHE A  62     -34.728 -28.931 -76.932  1.00  0.90           C  
ATOM    454  O   PHE A  62     -34.646 -27.422 -74.150  1.00  0.91           O  
ATOM    455  CG  PHE A  62     -34.203 -29.253 -78.305  1.00  0.89           C  
ATOM    456  CD1 PHE A  62     -35.037 -29.189 -79.415  1.00  0.87           C  
ATOM    457  CD2 PHE A  62     -32.876 -29.619 -78.486  1.00  0.87           C  
ATOM    458  CE1 PHE A  62     -34.554 -29.487 -80.688  1.00  0.87           C  
ATOM    459  CE2 PHE A  62     -32.386 -29.917 -79.755  1.00  0.88           C  
ATOM    460  CZ  PHE A  62     -33.227 -29.852 -80.854  1.00  0.86           C  
ATOM    461  N   ALA A  63     -36.482 -26.681 -75.263  1.00  0.92           N  
ATOM    462  CA  ALA A  63     -37.252 -26.390 -74.056  1.00  0.93           C  
ATOM    463  C   ALA A  63     -38.093 -27.593 -73.639  1.00  0.93           C  
ATOM    464  CB  ALA A  63     -38.144 -25.171 -74.276  1.00  0.92           C  
ATOM    465  O   ALA A  63     -38.811 -28.170 -74.459  1.00  0.93           O  
ATOM    466  N   TYR A  64     -38.020 -27.909 -72.394  1.00  0.95           N  
ATOM    467  CA  TYR A  64     -38.953 -28.787 -71.698  1.00  0.95           C  
ATOM    468  C   TYR A  64     -39.834 -27.996 -70.738  1.00  0.95           C  
ATOM    469  CB  TYR A  64     -38.197 -29.878 -70.933  1.00  0.95           C  
ATOM    470  O   TYR A  64     -39.339 -27.159 -69.979  1.00  0.95           O  
ATOM    471  CG  TYR A  64     -39.093 -30.790 -70.132  1.00  0.95           C  
ATOM    472  CD1 TYR A  64     -39.709 -31.890 -70.725  1.00  0.94           C  
ATOM    473  CD2 TYR A  64     -39.327 -30.554 -68.781  1.00  0.94           C  
ATOM    474  CE1 TYR A  64     -40.538 -32.732 -69.991  1.00  0.94           C  
ATOM    475  CE2 TYR A  64     -40.153 -31.390 -68.037  1.00  0.94           C  
ATOM    476  OH  TYR A  64     -41.572 -33.305 -67.918  1.00  0.90           O  
ATOM    477  CZ  TYR A  64     -40.753 -32.475 -68.650  1.00  0.93           C  
ATOM    478  N   SER A  65     -41.170 -28.283 -70.729  1.00  0.96           N  
ATOM    479  CA  SER A  65     -42.135 -27.692 -69.808  1.00  0.96           C  
ATOM    480  C   SER A  65     -43.133 -28.732 -69.311  1.00  0.96           C  
ATOM    481  CB  SER A  65     -42.881 -26.538 -70.480  1.00  0.95           C  
ATOM    482  O   SER A  65     -43.777 -29.414 -70.111  1.00  0.95           O  
ATOM    483  OG  SER A  65     -43.785 -25.928 -69.575  1.00  0.90           O  
ATOM    484  N   SER A  66     -43.206 -28.854 -68.003  1.00  0.97           N  
ATOM    485  CA  SER A  66     -44.218 -29.651 -67.318  1.00  0.97           C  
ATOM    486  C   SER A  66     -45.036 -28.797 -66.356  1.00  0.97           C  
ATOM    487  CB  SER A  66     -43.566 -30.808 -66.558  1.00  0.96           C  
ATOM    488  O   SER A  66     -44.476 -28.049 -65.552  1.00  0.96           O  
ATOM    489  OG  SER A  66     -44.546 -31.596 -65.904  1.00  0.91           O  
ATOM    490  N   THR A  67     -46.439 -29.003 -66.466  1.00  0.97           N  
ATOM    491  CA  THR A  67     -47.391 -28.278 -65.632  1.00  0.97           C  
ATOM    492  C   THR A  67     -47.959 -29.186 -64.545  1.00  0.96           C  
ATOM    493  CB  THR A  67     -48.542 -27.698 -66.474  1.00  0.96           C  
ATOM    494  O   THR A  67     -48.775 -28.751 -63.730  1.00  0.95           O  
ATOM    495  CG2 THR A  67     -48.036 -26.625 -67.433  1.00  0.93           C  
ATOM    496  OG1 THR A  67     -49.151 -28.751 -67.231  1.00  0.95           O  
ATOM    497  N   ALA A  68     -47.555 -30.417 -64.487  1.00  0.97           N  
ATOM    498  CA  ALA A  68     -48.066 -31.406 -63.540  1.00  0.97           C  
ATOM    499  C   ALA A  68     -46.925 -32.085 -62.789  1.00  0.97           C  
ATOM    500  CB  ALA A  68     -48.916 -32.446 -64.264  1.00  0.96           C  
ATOM    501  O   ALA A  68     -45.775 -32.056 -63.235  1.00  0.97           O  
ATOM    502  N   VAL A  69     -47.144 -32.624 -61.549  1.00  0.97           N  
ATOM    503  CA  VAL A  69     -46.227 -33.524 -60.858  1.00  0.97           C  
ATOM    504  C   VAL A  69     -46.164 -34.862 -61.592  1.00  0.97           C  
ATOM    505  CB  VAL A  69     -46.647 -33.743 -59.387  1.00  0.97           C  
ATOM    506  O   VAL A  69     -47.180 -35.546 -61.737  1.00  0.97           O  
ATOM    507  CG1 VAL A  69     -45.648 -34.648 -58.669  1.00  0.94           C  
ATOM    508  CG2 VAL A  69     -46.775 -32.403 -58.664  1.00  0.94           C  
ATOM    509  N   GLU A  70     -44.980 -35.194 -62.076  1.00  0.98           N  
ATOM    510  CA  GLU A  70     -44.743 -36.480 -62.725  1.00  0.98           C  
ATOM    511  C   GLU A  70     -44.241 -37.518 -61.725  1.00  0.98           C  
ATOM    512  CB  GLU A  70     -43.742 -36.328 -63.872  1.00  0.98           C  
ATOM    513  O   GLU A  70     -43.444 -37.200 -60.840  1.00  0.98           O  
ATOM    514  CG  GLU A  70     -44.255 -35.480 -65.028  1.00  0.93           C  
ATOM    515  CD  GLU A  70     -45.396 -36.134 -65.791  1.00  0.87           C  
ATOM    516  OE1 GLU A  70     -45.616 -37.355 -65.625  1.00  0.89           O  
ATOM    517  OE2 GLU A  70     -46.074 -35.420 -66.563  1.00  0.88           O  
ATOM    518  N   THR A  71     -44.714 -38.773 -61.716  1.00  0.98           N  
ATOM    519  CA  THR A  71     -44.273 -39.878 -60.871  1.00  0.98           C  
ATOM    520  C   THR A  71     -43.483 -40.899 -61.684  1.00  0.98           C  
ATOM    521  CB  THR A  71     -45.468 -40.572 -60.191  1.00  0.97           C  
ATOM    522  O   THR A  71     -43.985 -41.434 -62.674  1.00  0.98           O  
ATOM    523  CG2 THR A  71     -45.003 -41.722 -59.304  1.00  0.94           C  
ATOM    524  OG1 THR A  71     -46.174 -39.619 -59.388  1.00  0.94           O  
ATOM    525  N   LEU A  72     -42.263 -41.178 -61.260  1.00  0.98           N  
ATOM    526  CA  LEU A  72     -41.395 -42.178 -61.873  1.00  0.98           C  
ATOM    527  C   LEU A  72     -41.199 -43.371 -60.943  1.00  0.98           C  
ATOM    528  CB  LEU A  72     -40.038 -41.566 -62.229  1.00  0.98           C  
ATOM    529  O   LEU A  72     -40.944 -43.197 -59.749  1.00  0.98           O  
ATOM    530  CG  LEU A  72     -40.062 -40.386 -63.202  1.00  0.97           C  
ATOM    531  CD1 LEU A  72     -38.660 -39.810 -63.371  1.00  0.96           C  
ATOM    532  CD2 LEU A  72     -40.635 -40.814 -64.549  1.00  0.96           C  
ATOM    533  N   THR A  73     -41.316 -44.505 -61.464  1.00  0.98           N  
ATOM    534  CA  THR A  73     -41.047 -45.739 -60.734  1.00  0.98           C  
ATOM    535  C   THR A  73     -39.552 -46.046 -60.722  1.00  0.98           C  
ATOM    536  CB  THR A  73     -41.812 -46.928 -61.345  1.00  0.97           C  
ATOM    537  O   THR A  73     -38.909 -46.071 -61.774  1.00  0.98           O  
ATOM    538  CG2 THR A  73     -41.577 -48.204 -60.543  1.00  0.94           C  
ATOM    539  OG1 THR A  73     -43.214 -46.633 -61.351  1.00  0.94           O  
ATOM    540  N   ILE A  74     -38.945 -46.306 -59.468  1.00  0.98           N  
ATOM    541  CA  ILE A  74     -37.582 -46.764 -59.223  1.00  0.98           C  
ATOM    542  C   ILE A  74     -37.571 -48.280 -59.041  1.00  0.98           C  
ATOM    543  CB  ILE A  74     -36.966 -46.071 -57.987  1.00  0.98           C  
ATOM    544  O   ILE A  74     -38.331 -48.820 -58.233  1.00  0.97           O  
ATOM    545  CG1 ILE A  74     -37.033 -44.547 -58.140  1.00  0.95           C  
ATOM    546  CG2 ILE A  74     -35.524 -46.537 -57.769  1.00  0.95           C  
ATOM    547  CD1 ILE A  74     -36.207 -44.005 -59.298  1.00  0.91           C  
ATOM    548  N   ALA A  75     -36.833 -48.934 -59.863  1.00  0.97           N  
ATOM    549  CA  ALA A  75     -36.722 -50.380 -59.691  1.00  0.97           C  
ATOM    550  C   ALA A  75     -36.072 -50.724 -58.354  1.00  0.97           C  
ATOM    551  CB  ALA A  75     -35.925 -50.993 -60.840  1.00  0.95           C  
ATOM    552  O   ALA A  75     -35.090 -50.095 -57.953  1.00  0.96           O  
ATOM    553  N   ALA A  76     -36.508 -51.654 -57.629  1.00  0.96           N  
ATOM    554  CA  ALA A  76     -35.881 -52.143 -56.404  1.00  0.96           C  
ATOM    555  C   ALA A  76     -34.488 -52.699 -56.685  1.00  0.95           C  
ATOM    556  CB  ALA A  76     -36.755 -53.211 -55.750  1.00  0.94           C  
ATOM    557  O   ALA A  76     -34.210 -53.165 -57.792  1.00  0.94           O  
ATOM    558  N   SER A  77     -33.541 -52.614 -55.642  1.00  0.96           N  
ATOM    559  CA  SER A  77     -32.242 -53.277 -55.695  1.00  0.96           C  
ATOM    560  C   SER A  77     -32.271 -54.611 -54.956  1.00  0.93           C  
ATOM    561  CB  SER A  77     -31.157 -52.379 -55.101  1.00  0.94           C  
ATOM    562  O   SER A  77     -32.813 -54.703 -53.853  1.00  0.89           O  
ATOM    563  OG  SER A  77     -29.867 -52.885 -55.398  1.00  0.89           O  
ATOM    564  N   GLU A  78     -31.753 -55.569 -55.558  1.00  0.92           N  
ATOM    565  CA  GLU A  78     -31.931 -56.915 -55.022  1.00  0.90           C  
ATOM    566  C   GLU A  78     -30.932 -57.201 -53.905  1.00  0.88           C  
ATOM    567  CB  GLU A  78     -31.791 -57.959 -56.133  1.00  0.87           C  
ATOM    568  O   GLU A  78     -31.300 -57.733 -52.856  1.00  0.81           O  
ATOM    569  CG  GLU A  78     -32.912 -57.917 -57.161  1.00  0.83           C  
ATOM    570  CD  GLU A  78     -32.748 -58.944 -58.270  1.00  0.79           C  
ATOM    571  OE1 GLU A  78     -31.754 -59.705 -58.250  1.00  0.79           O  
ATOM    572  OE2 GLU A  78     -33.620 -58.988 -59.166  1.00  0.80           O  
ATOM    573  N   SER A  79     -29.737 -56.884 -54.061  1.00  0.91           N  
ATOM    574  CA  SER A  79     -28.797 -57.436 -53.091  1.00  0.90           C  
ATOM    575  C   SER A  79     -27.835 -56.367 -52.584  1.00  0.90           C  
ATOM    576  CB  SER A  79     -28.009 -58.593 -53.707  1.00  0.87           C  
ATOM    577  O   SER A  79     -27.249 -56.511 -51.509  1.00  0.87           O  
ATOM    578  OG  SER A  79     -27.287 -58.159 -54.847  1.00  0.80           O  
ATOM    579  N   GLN A  80     -27.575 -55.364 -53.319  1.00  0.96           N  
ATOM    580  CA  GLN A  80     -26.627 -54.306 -52.987  1.00  0.96           C  
ATOM    581  C   GLN A  80     -27.239 -52.927 -53.218  1.00  0.96           C  
ATOM    582  CB  GLN A  80     -25.345 -54.455 -53.806  1.00  0.95           C  
ATOM    583  O   GLN A  80     -28.126 -52.769 -54.060  1.00  0.96           O  
ATOM    584  CG  GLN A  80     -24.554 -55.717 -53.486  1.00  0.89           C  
ATOM    585  CD  GLN A  80     -23.274 -55.827 -54.292  1.00  0.85           C  
ATOM    586  NE2 GLN A  80     -22.367 -56.692 -53.850  1.00  0.87           N  
ATOM    587  OE1 GLN A  80     -23.101 -55.141 -55.305  1.00  0.87           O  
ATOM    588  N   THR A  81     -26.899 -51.968 -52.355  1.00  0.96           N  
ATOM    589  CA  THR A  81     -27.271 -50.576 -52.580  1.00  0.97           C  
ATOM    590  C   THR A  81     -26.819 -50.111 -53.961  1.00  0.97           C  
ATOM    591  CB  THR A  81     -26.669 -49.656 -51.502  1.00  0.96           C  
ATOM    592  O   THR A  81     -25.699 -50.406 -54.385  1.00  0.97           O  
ATOM    593  CG2 THR A  81     -27.099 -48.208 -51.712  1.00  0.90           C  
ATOM    594  OG1 THR A  81     -27.109 -50.091 -50.210  1.00  0.91           O  
ATOM    595  N   ARG A  82     -27.617 -49.413 -54.695  1.00  0.97           N  
ATOM    596  CA  ARG A  82     -27.274 -48.722 -55.934  1.00  0.97           C  
ATOM    597  C   ARG A  82     -27.753 -47.274 -55.904  1.00  0.97           C  
ATOM    598  CB  ARG A  82     -27.876 -49.448 -57.139  1.00  0.96           C  
ATOM    599  O   ARG A  82     -28.654 -46.928 -55.137  1.00  0.96           O  
ATOM    600  CG  ARG A  82     -29.377 -49.260 -57.285  1.00  0.94           C  
ATOM    601  CD  ARG A  82     -29.922 -49.997 -58.500  1.00  0.92           C  
ATOM    602  NE  ARG A  82     -31.355 -49.769 -58.671  1.00  0.91           N  
ATOM    603  NH1 ARG A  82     -31.987 -51.854 -57.903  1.00  0.87           N  
ATOM    604  NH2 ARG A  82     -33.576 -50.345 -58.577  1.00  0.86           N  
ATOM    605  CZ  ARG A  82     -32.303 -50.657 -58.384  1.00  0.89           C  
ATOM    606  N   THR A  83     -27.236 -46.454 -56.747  1.00  0.96           N  
ATOM    607  CA  THR A  83     -27.737 -45.105 -56.990  1.00  0.96           C  
ATOM    608  C   THR A  83     -28.267 -44.974 -58.415  1.00  0.97           C  
ATOM    609  CB  THR A  83     -26.642 -44.050 -56.746  1.00  0.95           C  
ATOM    610  O   THR A  83     -27.549 -45.254 -59.377  1.00  0.96           O  
ATOM    611  CG2 THR A  83     -27.201 -42.637 -56.881  1.00  0.92           C  
ATOM    612  OG1 THR A  83     -26.110 -44.218 -55.427  1.00  0.93           O  
ATOM    613  N   ASP A  84     -29.530 -44.624 -58.570  1.00  0.97           N  
ATOM    614  CA  ASP A  84     -30.165 -44.255 -59.831  1.00  0.97           C  
ATOM    615  C   ASP A  84     -30.159 -42.740 -60.026  1.00  0.97           C  
ATOM    616  CB  ASP A  84     -31.600 -44.785 -59.884  1.00  0.97           C  
ATOM    617  O   ASP A  84     -30.091 -41.984 -59.055  1.00  0.97           O  
ATOM    618  CG  ASP A  84     -31.670 -46.302 -59.918  1.00  0.96           C  
ATOM    619  OD1 ASP A  84     -30.618 -46.958 -60.078  1.00  0.95           O  
ATOM    620  OD2 ASP A  84     -32.787 -46.846 -59.785  1.00  0.95           O  
ATOM    621  N   ARG A  85     -30.235 -42.286 -61.248  1.00  0.97           N  
ATOM    622  CA  ARG A  85     -30.310 -40.857 -61.536  1.00  0.97           C  
ATOM    623  C   ARG A  85     -31.626 -40.505 -62.222  1.00  0.97           C  
ATOM    624  CB  ARG A  85     -29.131 -40.423 -62.410  1.00  0.95           C  
ATOM    625  O   ARG A  85     -32.010 -41.142 -63.205  1.00  0.96           O  
ATOM    626  CG  ARG A  85     -27.780 -40.539 -61.723  1.00  0.88           C  
ATOM    627  CD  ARG A  85     -26.664 -39.938 -62.567  1.00  0.86           C  
ATOM    628  NE  ARG A  85     -25.449 -39.729 -61.785  1.00  0.84           N  
ATOM    629  NH1 ARG A  85     -24.161 -39.059 -63.582  1.00  0.79           N  
ATOM    630  NH2 ARG A  85     -23.245 -39.158 -61.482  1.00  0.76           N  
ATOM    631  CZ  ARG A  85     -24.288 -39.316 -62.285  1.00  0.79           C  
ATOM    632  N   VAL A  86     -32.278 -39.559 -61.806  1.00  0.97           N  
ATOM    633  CA  VAL A  86     -33.426 -38.947 -62.466  1.00  0.97           C  
ATOM    634  C   VAL A  86     -32.953 -37.830 -63.395  1.00  0.97           C  
ATOM    635  CB  VAL A  86     -34.442 -38.394 -61.442  1.00  0.97           C  
ATOM    636  O   VAL A  86     -32.273 -36.898 -62.960  1.00  0.97           O  
ATOM    637  CG1 VAL A  86     -35.654 -37.795 -62.153  1.00  0.96           C  
ATOM    638  CG2 VAL A  86     -34.876 -39.493 -60.475  1.00  0.96           C  
ATOM    639  N   VAL A  87     -33.369 -37.933 -64.634  1.00  0.97           N  
ATOM    640  CA  VAL A  87     -32.821 -37.030 -65.641  1.00  0.97           C  
ATOM    641  C   VAL A  87     -33.945 -36.504 -66.530  1.00  0.97           C  
ATOM    642  CB  VAL A  87     -31.743 -37.727 -66.501  1.00  0.96           C  
ATOM    643  O   VAL A  87     -34.975 -37.163 -66.694  1.00  0.96           O  
ATOM    644  CG1 VAL A  87     -30.594 -38.227 -65.627  1.00  0.94           C  
ATOM    645  CG2 VAL A  87     -32.356 -38.880 -67.293  1.00  0.94           C  
ATOM    646  N   LEU A  88     -33.808 -35.416 -67.185  1.00  0.96           N  
ATOM    647  CA  LEU A  88     -34.455 -35.075 -68.448  1.00  0.96           C  
ATOM    648  C   LEU A  88     -33.633 -35.575 -69.632  1.00  0.96           C  
ATOM    649  CB  LEU A  88     -34.657 -33.561 -68.555  1.00  0.95           C  
ATOM    650  O   LEU A  88     -32.513 -35.110 -69.856  1.00  0.95           O  
ATOM    651  CG  LEU A  88     -35.742 -32.957 -67.662  1.00  0.89           C  
ATOM    652  CD1 LEU A  88     -35.685 -31.434 -67.715  1.00  0.81           C  
ATOM    653  CD2 LEU A  88     -37.120 -33.461 -68.079  1.00  0.81           C  
ATOM    654  N   ARG A  89     -34.169 -36.488 -70.341  1.00  0.96           N  
ATOM    655  CA  ARG A  89     -33.532 -37.053 -71.526  1.00  0.96           C  
ATOM    656  C   ARG A  89     -34.080 -36.416 -72.799  1.00  0.96           C  
ATOM    657  CB  ARG A  89     -33.731 -38.570 -71.572  1.00  0.96           C  
ATOM    658  O   ARG A  89     -35.243 -36.622 -73.152  1.00  0.95           O  
ATOM    659  CG  ARG A  89     -33.116 -39.235 -72.793  1.00  0.96           C  
ATOM    660  CD  ARG A  89     -33.294 -40.747 -72.761  1.00  0.95           C  
ATOM    661  NE  ARG A  89     -32.486 -41.362 -71.712  1.00  0.94           N  
ATOM    662  NH1 ARG A  89     -33.489 -43.437 -71.871  1.00  0.91           N  
ATOM    663  NH2 ARG A  89     -31.811 -43.083 -70.350  1.00  0.90           N  
ATOM    664  CZ  ARG A  89     -32.597 -42.626 -71.313  1.00  0.93           C  
ATOM    665  N   LEU A  90     -33.259 -35.679 -73.442  1.00  0.95           N  
ATOM    666  CA  LEU A  90     -33.443 -35.252 -74.825  1.00  0.95           C  
ATOM    667  C   LEU A  90     -33.036 -36.357 -75.794  1.00  0.94           C  
ATOM    668  CB  LEU A  90     -32.631 -33.985 -75.107  1.00  0.94           C  
ATOM    669  O   LEU A  90     -31.903 -36.842 -75.748  1.00  0.94           O  
ATOM    670  CG  LEU A  90     -32.546 -33.547 -76.570  1.00  0.92           C  
ATOM    671  CD1 LEU A  90     -33.910 -33.074 -77.062  1.00  0.88           C  
ATOM    672  CD2 LEU A  90     -31.500 -32.450 -76.739  1.00  0.88           C  
ATOM    673  N   ASP A  91     -33.902 -36.755 -76.646  1.00  0.94           N  
ATOM    674  CA  ASP A  91     -33.677 -37.571 -77.835  1.00  0.94           C  
ATOM    675  C   ASP A  91     -34.070 -36.815 -79.102  1.00  0.93           C  
ATOM    676  CB  ASP A  91     -34.459 -38.883 -77.741  1.00  0.94           C  
ATOM    677  O   ASP A  91     -35.252 -36.734 -79.442  1.00  0.92           O  
ATOM    678  CG  ASP A  91     -34.118 -39.858 -78.854  1.00  0.93           C  
ATOM    679  OD1 ASP A  91     -33.629 -39.421 -79.919  1.00  0.93           O  
ATOM    680  OD2 ASP A  91     -34.342 -41.073 -78.666  1.00  0.92           O  
ATOM    681  N   PRO A  92     -33.066 -36.329 -79.819  1.00  0.91           N  
ATOM    682  CA  PRO A  92     -33.342 -35.566 -81.039  1.00  0.91           C  
ATOM    683  C   PRO A  92     -33.845 -36.445 -82.182  1.00  0.91           C  
ATOM    684  CB  PRO A  92     -31.985 -34.947 -81.382  1.00  0.90           C  
ATOM    685  O   PRO A  92     -34.524 -35.955 -83.088  1.00  0.90           O  
ATOM    686  CG  PRO A  92     -31.243 -34.910 -80.085  1.00  0.88           C  
ATOM    687  CD  PRO A  92     -31.649 -36.104 -79.269  1.00  0.87           C  
ATOM    688  N   ALA A  93     -33.600 -37.740 -82.098  1.00  0.90           N  
ATOM    689  CA  ALA A  93     -34.070 -38.646 -83.143  1.00  0.91           C  
ATOM    690  C   ALA A  93     -35.545 -38.986 -82.951  1.00  0.91           C  
ATOM    691  CB  ALA A  93     -33.230 -39.921 -83.159  1.00  0.89           C  
ATOM    692  O   ALA A  93     -36.279 -39.168 -83.925  1.00  0.91           O  
ATOM    693  N   ALA A  94     -35.985 -39.016 -81.664  1.00  0.93           N  
ATOM    694  CA  ALA A  94     -37.376 -39.278 -81.304  1.00  0.93           C  
ATOM    695  C   ALA A  94     -38.167 -37.978 -81.193  1.00  0.93           C  
ATOM    696  CB  ALA A  94     -37.448 -40.056 -79.992  1.00  0.92           C  
ATOM    697  O   ALA A  94     -39.379 -38.000 -80.963  1.00  0.92           O  
ATOM    698  N   ASN A  95     -37.562 -36.760 -81.243  1.00  0.92           N  
ATOM    699  CA  ASN A  95     -38.097 -35.417 -81.046  1.00  0.92           C  
ATOM    700  C   ASN A  95     -38.759 -35.273 -79.679  1.00  0.92           C  
ATOM    701  CB  ASN A  95     -39.090 -35.066 -82.156  1.00  0.89           C  
ATOM    702  O   ASN A  95     -39.873 -34.756 -79.575  1.00  0.90           O  
ATOM    703  CG  ASN A  95     -38.425 -34.924 -83.511  1.00  0.82           C  
ATOM    704  ND2 ASN A  95     -39.192 -35.137 -84.574  1.00  0.79           N  
ATOM    705  OD1 ASN A  95     -37.231 -34.627 -83.602  1.00  0.77           O  
ATOM    706  N   THR A  96     -38.091 -35.817 -78.683  1.00  0.95           N  
ATOM    707  CA  THR A  96     -38.747 -35.814 -77.380  1.00  0.95           C  
ATOM    708  C   THR A  96     -37.764 -35.421 -76.280  1.00  0.95           C  
ATOM    709  CB  THR A  96     -39.357 -37.191 -77.059  1.00  0.94           C  
ATOM    710  O   THR A  96     -36.573 -35.728 -76.366  1.00  0.95           O  
ATOM    711  CG2 THR A  96     -40.434 -37.565 -78.072  1.00  0.91           C  
ATOM    712  OG1 THR A  96     -38.323 -38.184 -77.088  1.00  0.92           O  
ATOM    713  N   ILE A  97     -38.228 -34.785 -75.274  1.00  0.96           N  
ATOM    714  CA  ILE A  97     -37.620 -34.700 -73.951  1.00  0.97           C  
ATOM    715  C   ILE A  97     -38.528 -35.370 -72.922  1.00  0.96           C  
ATOM    716  CB  ILE A  97     -37.346 -33.233 -73.549  1.00  0.96           C  
ATOM    717  O   ILE A  97     -39.674 -34.956 -72.733  1.00  0.96           O  
ATOM    718  CG1 ILE A  97     -36.524 -32.527 -74.634  1.00  0.92           C  
ATOM    719  CG2 ILE A  97     -36.635 -33.169 -72.194  1.00  0.91           C  
ATOM    720  CD1 ILE A  97     -36.324 -31.038 -74.387  1.00  0.87           C  
ATOM    721  N   VAL A  98     -38.001 -36.354 -72.285  1.00  0.98           N  
ATOM    722  CA  VAL A  98     -38.813 -37.107 -71.335  1.00  0.98           C  
ATOM    723  C   VAL A  98     -38.093 -37.188 -69.991  1.00  0.98           C  
ATOM    724  CB  VAL A  98     -39.128 -38.526 -71.857  1.00  0.97           C  
ATOM    725  O   VAL A  98     -36.862 -37.241 -69.941  1.00  0.98           O  
ATOM    726  CG1 VAL A  98     -39.982 -38.459 -73.122  1.00  0.95           C  
ATOM    727  CG2 VAL A  98     -37.836 -39.296 -72.121  1.00  0.95           C  
ATOM    728  N   LEU A  99     -38.824 -37.278 -68.854  1.00  0.98           N  
ATOM    729  CA  LEU A  99     -38.295 -37.727 -67.571  1.00  0.98           C  
ATOM    730  C   LEU A  99     -37.959 -39.214 -67.611  1.00  0.98           C  
ATOM    731  CB  LEU A  99     -39.300 -37.449 -66.450  1.00  0.98           C  
ATOM    732  O   LEU A  99     -38.791 -40.031 -68.013  1.00  0.98           O  
ATOM    733  CG  LEU A  99     -39.461 -35.986 -66.031  1.00  0.97           C  
ATOM    734  CD1 LEU A  99     -40.713 -35.815 -65.176  1.00  0.95           C  
ATOM    735  CD2 LEU A  99     -38.224 -35.505 -65.281  1.00  0.94           C  
ATOM    736  N   ALA A 100     -36.776 -39.502 -67.253  1.00  0.98           N  
ATOM    737  CA  ALA A 100     -36.302 -40.884 -67.275  1.00  0.98           C  
ATOM    738  C   ALA A 100     -35.483 -41.202 -66.027  1.00  0.98           C  
ATOM    739  CB  ALA A 100     -35.474 -41.143 -68.531  1.00  0.98           C  
ATOM    740  O   ALA A 100     -34.927 -40.301 -65.395  1.00  0.98           O  
ATOM    741  N   VAL A 101     -35.348 -42.478 -65.637  1.00  0.98           N  
ATOM    742  CA  VAL A 101     -34.442 -43.002 -64.620  1.00  0.98           C  
ATOM    743  C   VAL A 101     -33.290 -43.748 -65.288  1.00  0.98           C  
ATOM    744  CB  VAL A 101     -35.177 -43.933 -63.630  1.00  0.98           C  
ATOM    745  O   VAL A 101     -33.505 -44.753 -65.970  1.00  0.97           O  
ATOM    746  CG1 VAL A 101     -34.223 -44.431 -62.546  1.00  0.97           C  
ATOM    747  CG2 VAL A 101     -36.371 -43.213 -63.006  1.00  0.97           C  
ATOM    748  N   VAL A 102     -32.062 -43.261 -65.119  1.00  0.97           N  
ATOM    749  CA  VAL A 102     -30.849 -44.001 -65.452  1.00  0.97           C  
ATOM    750  C   VAL A 102     -30.470 -44.921 -64.294  1.00  0.97           C  
ATOM    751  CB  VAL A 102     -29.677 -43.049 -65.783  1.00  0.96           C  
ATOM    752  O   VAL A 102     -30.000 -44.457 -63.253  1.00  0.96           O  
ATOM    753  CG1 VAL A 102     -28.466 -43.837 -66.278  1.00  0.93           C  
ATOM    754  CG2 VAL A 102     -30.107 -42.015 -66.821  1.00  0.94           C  
ATOM    755  N   LYS A 103     -30.799 -46.127 -64.430  1.00  0.97           N  
ATOM    756  CA  LYS A 103     -30.580 -47.141 -63.404  1.00  0.98           C  
ATOM    757  C   LYS A 103     -29.090 -47.404 -63.200  1.00  0.97           C  
ATOM    758  CB  LYS A 103     -31.296 -48.441 -63.772  1.00  0.97           C  
ATOM    759  O   LYS A 103     -28.373 -47.709 -64.155  1.00  0.96           O  
ATOM    760  CG  LYS A 103     -31.234 -49.510 -62.690  1.00  0.95           C  
ATOM    761  CD  LYS A 103     -32.005 -50.760 -63.094  1.00  0.93           C  
ATOM    762  CE  LYS A 103     -31.908 -51.846 -62.032  1.00  0.92           C  
ATOM    763  NZ  LYS A 103     -32.661 -53.074 -62.424  1.00  0.91           N  
ATOM    764  N   GLY A 104     -28.602 -47.305 -61.990  1.00  0.97           N  
ATOM    765  CA  GLY A 104     -27.247 -47.660 -61.602  1.00  0.97           C  
ATOM    766  C   GLY A 104     -27.029 -49.158 -61.500  1.00  0.96           C  
ATOM    767  O   GLY A 104     -27.985 -49.935 -61.555  1.00  0.95           O  
ATOM    768  N   THR A 105     -25.777 -49.530 -61.332  1.00  0.96           N  
ATOM    769  CA  THR A 105     -25.387 -50.911 -61.074  1.00  0.96           C  
ATOM    770  C   THR A 105     -25.338 -51.188 -59.574  1.00  0.96           C  
ATOM    771  CB  THR A 105     -24.018 -51.232 -61.703  1.00  0.94           C  
ATOM    772  O   THR A 105     -24.804 -50.385 -58.806  1.00  0.95           O  
ATOM    773  CG2 THR A 105     -23.683 -52.713 -61.565  1.00  0.88           C  
ATOM    774  OG1 THR A 105     -24.046 -50.887 -63.093  1.00  0.89           O  
ATOM    775  N   ALA A 106     -25.888 -52.332 -59.158  1.00  0.96           N  
ATOM    776  CA  ALA A 106     -25.865 -52.744 -57.756  1.00  0.96           C  
ATOM    777  C   ALA A 106     -24.433 -52.922 -57.260  1.00  0.95           C  
ATOM    778  CB  ALA A 106     -26.654 -54.038 -57.569  1.00  0.95           C  
ATOM    779  O   ALA A 106     -23.637 -53.629 -57.883  1.00  0.94           O  
ATOM    780  N   GLY A 107     -24.064 -52.217 -56.257  1.00  0.94           N  
ATOM    781  CA  GLY A 107     -22.697 -52.170 -55.764  1.00  0.94           C  
ATOM    782  C   GLY A 107     -21.784 -51.309 -56.615  1.00  0.92           C  
ATOM    783  O   GLY A 107     -20.599 -51.162 -56.311  1.00  0.90           O  
ATOM    784  N   GLY A 108     -22.252 -50.784 -57.665  1.00  0.91           N  
ATOM    785  CA  GLY A 108     -21.506 -49.914 -58.560  1.00  0.90           C  
ATOM    786  C   GLY A 108     -21.565 -48.453 -58.157  1.00  0.88           C  
ATOM    787  O   GLY A 108     -22.260 -48.093 -57.204  1.00  0.81           O  
ATOM    788  N   GLY A 109     -20.795 -47.616 -58.866  1.00  0.86           N  
ATOM    789  CA  GLY A 109     -20.821 -46.169 -58.723  1.00  0.87           C  
ATOM    790  C   GLY A 109     -22.040 -45.529 -59.362  1.00  0.88           C  
ATOM    791  O   GLY A 109     -22.971 -46.225 -59.771  1.00  0.87           O  
ATOM    792  N   LEU A 110     -22.098 -44.278 -59.375  1.00  0.91           N  
ATOM    793  CA  LEU A 110     -23.098 -43.490 -60.087  1.00  0.93           C  
ATOM    794  C   LEU A 110     -23.118 -43.846 -61.569  1.00  0.93           C  
ATOM    795  CB  LEU A 110     -22.824 -41.993 -59.913  1.00  0.90           C  
ATOM    796  O   LEU A 110     -22.069 -43.884 -62.217  1.00  0.93           O  
ATOM    797  CG  LEU A 110     -23.018 -41.427 -58.505  1.00  0.83           C  
ATOM    798  CD1 LEU A 110     -22.399 -40.037 -58.403  1.00  0.78           C  
ATOM    799  CD2 LEU A 110     -24.499 -41.387 -58.144  1.00  0.78           C  
ATOM    800  N   PRO A 111     -24.258 -44.230 -62.168  1.00  0.94           N  
ATOM    801  CA  PRO A 111     -24.267 -44.413 -63.621  1.00  0.94           C  
ATOM    802  C   PRO A 111     -23.847 -43.154 -64.376  1.00  0.93           C  
ATOM    803  CB  PRO A 111     -25.724 -44.771 -63.923  1.00  0.94           C  
ATOM    804  O   PRO A 111     -24.201 -42.042 -63.975  1.00  0.92           O  
ATOM    805  CG  PRO A 111     -26.512 -44.113 -62.836  1.00  0.93           C  
ATOM    806  CD  PRO A 111     -25.677 -44.092 -61.588  1.00  0.93           C  
ATOM    807  N   ALA A 112     -23.072 -43.358 -65.529  1.00  0.91           N  
ATOM    808  CA  ALA A 112     -22.659 -42.246 -66.381  1.00  0.92           C  
ATOM    809  C   ALA A 112     -23.855 -41.636 -67.106  1.00  0.93           C  
ATOM    810  CB  ALA A 112     -21.610 -42.709 -67.389  1.00  0.89           C  
ATOM    811  O   ALA A 112     -24.726 -42.358 -67.597  1.00  0.93           O  
ATOM    812  N   LEU A 113     -23.963 -40.348 -67.150  1.00  0.91           N  
ATOM    813  CA  LEU A 113     -24.926 -39.620 -67.970  1.00  0.92           C  
ATOM    814  C   LEU A 113     -24.495 -39.606 -69.432  1.00  0.90           C  
ATOM    815  CB  LEU A 113     -25.088 -38.186 -67.460  1.00  0.90           C  
ATOM    816  O   LEU A 113     -23.318 -39.398 -69.735  1.00  0.88           O  
ATOM    817  CG  LEU A 113     -25.660 -38.028 -66.050  1.00  0.86           C  
ATOM    818  CD1 LEU A 113     -25.659 -36.559 -65.639  1.00  0.82           C  
ATOM    819  CD2 LEU A 113     -27.069 -38.608 -65.976  1.00  0.82           C  
ATOM    820  N   THR A 114     -25.419 -39.837 -70.301  1.00  0.92           N  
ATOM    821  CA  THR A 114     -25.205 -39.602 -71.725  1.00  0.92           C  
ATOM    822  C   THR A 114     -25.347 -38.119 -72.056  1.00  0.91           C  
ATOM    823  CB  THR A 114     -26.191 -40.418 -72.580  1.00  0.91           C  
ATOM    824  O   THR A 114     -26.437 -37.555 -71.947  1.00  0.89           O  
ATOM    825  CG2 THR A 114     -25.873 -40.283 -74.066  1.00  0.88           C  
ATOM    826  OG1 THR A 114     -26.107 -41.800 -72.209  1.00  0.89           O  
ATOM    827  N   GLN A 115     -24.263 -37.470 -72.414  1.00  0.83           N  
ATOM    828  CA  GLN A 115     -24.194 -36.055 -72.766  1.00  0.82           C  
ATOM    829  C   GLN A 115     -23.512 -35.857 -74.116  1.00  0.76           C  
ATOM    830  CB  GLN A 115     -23.453 -35.268 -71.683  1.00  0.77           C  
ATOM    831  O   GLN A 115     -22.469 -35.205 -74.201  1.00  0.70           O  
ATOM    832  CG  GLN A 115     -24.203 -35.187 -70.360  1.00  0.72           C  
ATOM    833  CD  GLN A 115     -23.500 -34.313 -69.339  1.00  0.69           C  
ATOM    834  NE2 GLN A 115     -24.255 -33.435 -68.689  1.00  0.72           N  
ATOM    835  OE1 GLN A 115     -22.287 -34.427 -69.136  1.00  0.75           O  
ATOM    836  N   THR A 116     -24.121 -36.386 -75.105  1.00  0.83           N  
ATOM    837  CA  THR A 116     -23.563 -36.278 -76.449  1.00  0.83           C  
ATOM    838  C   THR A 116     -24.147 -35.073 -77.181  1.00  0.80           C  
ATOM    839  CB  THR A 116     -23.826 -37.556 -77.266  1.00  0.79           C  
ATOM    840  O   THR A 116     -25.347 -34.807 -77.091  1.00  0.76           O  
ATOM    841  CG2 THR A 116     -23.165 -38.769 -76.619  1.00  0.69           C  
ATOM    842  OG1 THR A 116     -25.238 -37.783 -77.348  1.00  0.69           O  
ATOM    843  N   ASP A 117     -23.451 -34.458 -78.076  1.00  0.76           N  
ATOM    844  CA  ASP A 117     -23.830 -33.240 -78.786  1.00  0.76           C  
ATOM    845  C   ASP A 117     -24.881 -33.531 -79.854  1.00  0.74           C  
ATOM    846  CB  ASP A 117     -22.601 -32.585 -79.421  1.00  0.71           C  
ATOM    847  O   ASP A 117     -25.726 -32.683 -80.148  1.00  0.71           O  
ATOM    848  CG  ASP A 117     -21.741 -31.838 -78.417  1.00  0.65           C  
ATOM    849  OD1 ASP A 117     -22.254 -31.450 -77.345  1.00  0.62           O  
ATOM    850  OD2 ASP A 117     -20.541 -31.634 -78.701  1.00  0.67           O  
ATOM    851  N   THR A 118     -24.844 -34.762 -80.505  1.00  0.76           N  
ATOM    852  CA  THR A 118     -25.684 -35.108 -81.647  1.00  0.77           C  
ATOM    853  C   THR A 118     -26.649 -36.234 -81.287  1.00  0.76           C  
ATOM    854  CB  THR A 118     -24.832 -35.528 -82.859  1.00  0.70           C  
ATOM    855  O   THR A 118     -27.328 -36.779 -82.159  1.00  0.72           O  
ATOM    856  CG2 THR A 118     -23.991 -34.362 -83.370  1.00  0.62           C  
ATOM    857  OG1 THR A 118     -23.961 -36.599 -82.477  1.00  0.70           O  
ATOM    858  N   GLY A 119     -26.779 -36.627 -80.103  1.00  0.84           N  
ATOM    859  CA  GLY A 119     -27.615 -37.740 -79.683  1.00  0.85           C  
ATOM    860  C   GLY A 119     -28.284 -37.510 -78.341  1.00  0.87           C  
ATOM    861  O   GLY A 119     -28.672 -36.386 -78.019  1.00  0.84           O  
ATOM    862  N   ILE A 120     -28.446 -38.508 -77.566  1.00  0.92           N  
ATOM    863  CA  ILE A 120     -29.097 -38.449 -76.262  1.00  0.93           C  
ATOM    864  C   ILE A 120     -28.333 -37.495 -75.347  1.00  0.92           C  
ATOM    865  CB  ILE A 120     -29.195 -39.849 -75.615  1.00  0.91           C  
ATOM    866  O   ILE A 120     -27.109 -37.586 -75.227  1.00  0.91           O  
ATOM    867  CG1 ILE A 120     -30.052 -40.779 -76.482  1.00  0.89           C  
ATOM    868  CG2 ILE A 120     -29.760 -39.749 -74.195  1.00  0.89           C  
ATOM    869  CD1 ILE A 120     -30.115 -42.213 -75.976  1.00  0.86           C  
ATOM    870  N   TYR A 121     -29.019 -36.622 -74.768  1.00  0.91           N  
ATOM    871  CA  TYR A 121     -28.466 -35.767 -73.724  1.00  0.92           C  
ATOM    872  C   TYR A 121     -29.305 -35.845 -72.453  1.00  0.92           C  
ATOM    873  CB  TYR A 121     -28.384 -34.315 -74.206  1.00  0.91           C  
ATOM    874  O   TYR A 121     -30.520 -35.637 -72.490  1.00  0.92           O  
ATOM    875  CG  TYR A 121     -27.542 -33.428 -73.320  1.00  0.87           C  
ATOM    876  CD1 TYR A 121     -28.085 -32.824 -72.189  1.00  0.84           C  
ATOM    877  CD2 TYR A 121     -26.204 -33.192 -73.614  1.00  0.84           C  
ATOM    878  CE1 TYR A 121     -27.314 -32.005 -71.371  1.00  0.84           C  
ATOM    879  CE2 TYR A 121     -25.423 -32.375 -72.804  1.00  0.83           C  
ATOM    880  OH  TYR A 121     -25.217 -30.977 -70.880  1.00  0.77           O  
ATOM    881  CZ  TYR A 121     -25.986 -31.787 -71.686  1.00  0.82           C  
ATOM    882  N   GLU A 122     -28.664 -36.102 -71.349  1.00  0.92           N  
ATOM    883  CA  GLU A 122     -29.308 -36.286 -70.052  1.00  0.93           C  
ATOM    884  C   GLU A 122     -28.937 -35.163 -69.088  1.00  0.92           C  
ATOM    885  CB  GLU A 122     -28.929 -37.642 -69.451  1.00  0.92           C  
ATOM    886  O   GLU A 122     -27.779 -35.044 -68.682  1.00  0.90           O  
ATOM    887  CG  GLU A 122     -29.507 -38.832 -70.204  1.00  0.92           C  
ATOM    888  CD  GLU A 122     -28.972 -40.169 -69.716  1.00  0.90           C  
ATOM    889  OE1 GLU A 122     -27.888 -40.196 -69.089  1.00  0.90           O  
ATOM    890  OE2 GLU A 122     -29.641 -41.197 -69.962  1.00  0.92           O  
ATOM    891  N   LEU A 123     -29.932 -34.341 -68.743  1.00  0.91           N  
ATOM    892  CA  LEU A 123     -29.800 -33.317 -67.712  1.00  0.92           C  
ATOM    893  C   LEU A 123     -30.166 -33.876 -66.341  1.00  0.92           C  
ATOM    894  CB  LEU A 123     -30.687 -32.112 -68.038  1.00  0.91           C  
ATOM    895  O   LEU A 123     -31.319 -34.241 -66.103  1.00  0.92           O  
ATOM    896  CG  LEU A 123     -30.673 -30.967 -67.024  1.00  0.89           C  
ATOM    897  CD1 LEU A 123     -29.296 -30.314 -66.979  1.00  0.86           C  
ATOM    898  CD2 LEU A 123     -31.747 -29.938 -67.364  1.00  0.86           C  
ATOM    899  N   LEU A 124     -29.231 -33.967 -65.515  1.00  0.91           N  
ATOM    900  CA  LEU A 124     -29.379 -34.508 -64.169  1.00  0.92           C  
ATOM    901  C   LEU A 124     -30.282 -33.618 -63.322  1.00  0.92           C  
ATOM    902  CB  LEU A 124     -28.012 -34.655 -63.496  1.00  0.90           C  
ATOM    903  O   LEU A 124     -30.039 -32.415 -63.202  1.00  0.91           O  
ATOM    904  CG  LEU A 124     -28.011 -35.240 -62.083  1.00  0.89           C  
ATOM    905  CD1 LEU A 124     -28.530 -36.674 -62.102  1.00  0.87           C  
ATOM    906  CD2 LEU A 124     -26.611 -35.180 -61.480  1.00  0.88           C  
ATOM    907  N   LEU A 125     -31.329 -34.223 -62.654  1.00  0.94           N  
ATOM    908  CA  LEU A 125     -32.250 -33.558 -61.739  1.00  0.95           C  
ATOM    909  C   LEU A 125     -32.017 -34.017 -60.304  1.00  0.93           C  
ATOM    910  CB  LEU A 125     -33.700 -33.832 -62.146  1.00  0.95           C  
ATOM    911  O   LEU A 125     -32.071 -33.210 -59.373  1.00  0.92           O  
ATOM    912  CG  LEU A 125     -34.120 -33.340 -63.532  1.00  0.95           C  
ATOM    913  CD1 LEU A 125     -35.608 -33.588 -63.754  1.00  0.93           C  
ATOM    914  CD2 LEU A 125     -33.788 -31.861 -63.699  1.00  0.93           C  
ATOM    915  N   GLY A 126     -31.704 -35.267 -60.043  1.00  0.95           N  
ATOM    916  CA  GLY A 126     -31.405 -35.806 -58.726  1.00  0.95           C  
ATOM    917  C   GLY A 126     -30.911 -37.240 -58.767  1.00  0.95           C  
ATOM    918  O   GLY A 126     -31.199 -37.974 -59.715  1.00  0.95           O  
ATOM    919  N   ASP A 127     -30.198 -37.606 -57.712  1.00  0.94           N  
ATOM    920  CA  ASP A 127     -29.747 -38.967 -57.440  1.00  0.95           C  
ATOM    921  C   ASP A 127     -30.636 -39.643 -56.398  1.00  0.95           C  
ATOM    922  CB  ASP A 127     -28.291 -38.966 -56.968  1.00  0.93           C  
ATOM    923  O   ASP A 127     -31.013 -39.024 -55.401  1.00  0.95           O  
ATOM    924  CG  ASP A 127     -27.325 -38.469 -58.029  1.00  0.89           C  
ATOM    925  OD1 ASP A 127     -27.607 -38.631 -59.236  1.00  0.88           O  
ATOM    926  OD2 ASP A 127     -26.269 -37.914 -57.655  1.00  0.89           O  
ATOM    927  N   VAL A 128     -30.973 -40.875 -56.614  1.00  0.97           N  
ATOM    928  CA  VAL A 128     -31.789 -41.693 -55.722  1.00  0.97           C  
ATOM    929  C   VAL A 128     -30.999 -42.924 -55.282  1.00  0.96           C  
ATOM    930  CB  VAL A 128     -33.111 -42.122 -56.397  1.00  0.97           C  
ATOM    931  O   VAL A 128     -30.759 -43.833 -56.080  1.00  0.95           O  
ATOM    932  CG1 VAL A 128     -34.018 -42.842 -55.400  1.00  0.96           C  
ATOM    933  CG2 VAL A 128     -33.824 -40.909 -56.993  1.00  0.96           C  
ATOM    934  N   THR A 129     -30.600 -42.939 -54.032  1.00  0.97           N  
ATOM    935  CA  THR A 129     -29.980 -44.113 -53.427  1.00  0.97           C  
ATOM    936  C   THR A 129     -31.031 -45.170 -53.098  1.00  0.97           C  
ATOM    937  CB  THR A 129     -29.206 -43.740 -52.150  1.00  0.96           C  
ATOM    938  O   THR A 129     -31.925 -44.931 -52.284  1.00  0.96           O  
ATOM    939  CG2 THR A 129     -28.470 -44.949 -51.580  1.00  0.92           C  
ATOM    940  OG1 THR A 129     -28.252 -42.716 -52.459  1.00  0.92           O  
ATOM    941  N   VAL A 130     -30.923 -46.291 -53.786  1.00  0.97           N  
ATOM    942  CA  VAL A 130     -31.772 -47.458 -53.573  1.00  0.98           C  
ATOM    943  C   VAL A 130     -31.017 -48.505 -52.757  1.00  0.97           C  
ATOM    944  CB  VAL A 130     -32.247 -48.066 -54.912  1.00  0.97           C  
ATOM    945  O   VAL A 130     -30.113 -49.168 -53.271  1.00  0.95           O  
ATOM    946  CG1 VAL A 130     -33.320 -49.127 -54.673  1.00  0.95           C  
ATOM    947  CG2 VAL A 130     -32.771 -46.971 -55.839  1.00  0.95           C  
ATOM    948  N   GLY A 131     -31.363 -48.624 -51.427  1.00  0.97           N  
ATOM    949  CA  GLY A 131     -30.799 -49.655 -50.570  1.00  0.96           C  
ATOM    950  C   GLY A 131     -31.138 -51.062 -51.026  1.00  0.96           C  
ATOM    951  O   GLY A 131     -32.114 -51.266 -51.751  1.00  0.95           O  
ATOM    952  N   ALA A 132     -30.348 -51.976 -50.470  1.00  0.96           N  
ATOM    953  CA  ALA A 132     -30.671 -53.381 -50.703  1.00  0.96           C  
ATOM    954  C   ALA A 132     -32.031 -53.737 -50.107  1.00  0.96           C  
ATOM    955  CB  ALA A 132     -29.585 -54.280 -50.118  1.00  0.94           C  
ATOM    956  O   ALA A 132     -32.307 -53.429 -48.946  1.00  0.95           O  
ATOM    957  N   ASN A 133     -32.924 -54.334 -50.886  1.00  0.94           N  
ATOM    958  CA  ASN A 133     -34.238 -54.842 -50.507  1.00  0.95           C  
ATOM    959  C   ASN A 133     -35.125 -53.736 -49.942  1.00  0.94           C  
ATOM    960  CB  ASN A 133     -34.101 -55.981 -49.495  1.00  0.92           C  
ATOM    961  O   ASN A 133     -36.085 -54.012 -49.220  1.00  0.93           O  
ATOM    962  CG  ASN A 133     -33.243 -57.120 -50.010  1.00  0.88           C  
ATOM    963  ND2 ASN A 133     -32.222 -57.486 -49.245  1.00  0.89           N  
ATOM    964  OD1 ASN A 133     -33.496 -57.666 -51.087  1.00  0.88           O  
ATOM    965  N   VAL A 134     -34.864 -52.548 -50.133  1.00  0.96           N  
ATOM    966  CA  VAL A 134     -35.761 -51.453 -49.780  1.00  0.96           C  
ATOM    967  C   VAL A 134     -36.992 -51.482 -50.684  1.00  0.96           C  
ATOM    968  CB  VAL A 134     -35.054 -50.083 -49.886  1.00  0.93           C  
ATOM    969  O   VAL A 134     -36.877 -51.695 -51.893  1.00  0.95           O  
ATOM    970  CG1 VAL A 134     -36.045 -48.945 -49.653  1.00  0.73           C  
ATOM    971  CG2 VAL A 134     -33.898 -50.002 -48.891  1.00  0.73           C  
ATOM    972  N   THR A 135     -38.229 -51.256 -50.128  1.00  0.95           N  
ATOM    973  CA  THR A 135     -39.516 -51.260 -50.814  1.00  0.96           C  
ATOM    974  C   THR A 135     -40.102 -49.852 -50.876  1.00  0.95           C  
ATOM    975  CB  THR A 135     -40.516 -52.205 -50.121  1.00  0.94           C  
ATOM    976  O   THR A 135     -41.177 -49.646 -51.441  1.00  0.94           O  
ATOM    977  CG2 THR A 135     -40.061 -53.657 -50.222  1.00  0.89           C  
ATOM    978  OG1 THR A 135     -40.625 -51.844 -48.739  1.00  0.92           O  
ATOM    979  N   THR A 136     -39.455 -48.910 -50.335  1.00  0.97           N  
ATOM    980  CA  THR A 136     -39.925 -47.529 -50.295  1.00  0.97           C  
ATOM    981  C   THR A 136     -38.756 -46.556 -50.418  1.00  0.98           C  
ATOM    982  CB  THR A 136     -40.702 -47.241 -48.997  1.00  0.96           C  
ATOM    983  O   THR A 136     -37.732 -46.720 -49.751  1.00  0.97           O  
ATOM    984  CG2 THR A 136     -41.275 -45.827 -49.002  1.00  0.87           C  
ATOM    985  OG1 THR A 136     -41.777 -48.180 -48.872  1.00  0.90           O  
ATOM    986  N   ILE A 137     -38.884 -45.551 -51.231  1.00  0.97           N  
ATOM    987  CA  ILE A 137     -37.952 -44.431 -51.297  1.00  0.98           C  
ATOM    988  C   ILE A 137     -38.385 -43.341 -50.320  1.00  0.97           C  
ATOM    989  CB  ILE A 137     -37.856 -43.859 -52.730  1.00  0.97           C  
ATOM    990  O   ILE A 137     -39.520 -42.861 -50.378  1.00  0.96           O  
ATOM    991  CG1 ILE A 137     -37.346 -44.931 -53.699  1.00  0.95           C  
ATOM    992  CG2 ILE A 137     -36.956 -42.621 -52.758  1.00  0.95           C  
ATOM    993  CD1 ILE A 137     -35.966 -45.473 -53.352  1.00  0.93           C  
ATOM    994  N   THR A 138     -37.478 -42.876 -49.352  1.00  0.97           N  
ATOM    995  CA  THR A 138     -37.693 -41.782 -48.412  1.00  0.97           C  
ATOM    996  C   THR A 138     -36.972 -40.520 -48.877  1.00  0.97           C  
ATOM    997  CB  THR A 138     -37.215 -42.158 -46.998  1.00  0.96           C  
ATOM    998  O   THR A 138     -36.117 -40.578 -49.764  1.00  0.96           O  
ATOM    999  CG2 THR A 138     -37.835 -43.474 -46.539  1.00  0.92           C  
ATOM   1000  OG1 THR A 138     -35.788 -42.292 -47.002  1.00  0.93           O  
ATOM   1001  N   THR A 139     -37.197 -39.343 -48.267  1.00  0.94           N  
ATOM   1002  CA  THR A 139     -36.540 -38.074 -48.559  1.00  0.95           C  
ATOM   1003  C   THR A 139     -35.028 -38.196 -48.389  1.00  0.94           C  
ATOM   1004  CB  THR A 139     -37.072 -36.948 -47.653  1.00  0.93           C  
ATOM   1005  O   THR A 139     -34.263 -37.575 -49.130  1.00  0.93           O  
ATOM   1006  CG2 THR A 139     -36.473 -35.600 -48.041  1.00  0.83           C  
ATOM   1007  OG1 THR A 139     -38.498 -36.878 -47.775  1.00  0.88           O  
ATOM   1008  N   ALA A 140     -34.580 -39.087 -47.448  1.00  0.94           N  
ATOM   1009  CA  ALA A 140     -33.160 -39.286 -47.173  1.00  0.94           C  
ATOM   1010  C   ALA A 140     -32.473 -40.009 -48.328  1.00  0.94           C  
ATOM   1011  CB  ALA A 140     -32.973 -40.067 -45.874  1.00  0.93           C  
ATOM   1012  O   ALA A 140     -31.259 -39.891 -48.509  1.00  0.93           O  
ATOM   1013  N   ASN A 141     -33.226 -40.646 -49.177  1.00  0.94           N  
ATOM   1014  CA  ASN A 141     -32.687 -41.389 -50.312  1.00  0.96           C  
ATOM   1015  C   ASN A 141     -32.502 -40.492 -51.532  1.00  0.95           C  
ATOM   1016  CB  ASN A 141     -33.592 -42.574 -50.656  1.00  0.94           C  
ATOM   1017  O   ASN A 141     -31.874 -40.894 -52.513  1.00  0.94           O  
ATOM   1018  CG  ASN A 141     -33.740 -43.550 -49.505  1.00  0.90           C  
ATOM   1019  ND2 ASN A 141     -32.631 -44.155 -49.095  1.00  0.88           N  
ATOM   1020  OD1 ASN A 141     -34.841 -43.759 -48.989  1.00  0.85           O  
ATOM   1021  N   VAL A 142     -32.992 -39.294 -51.570  1.00  0.94           N  
ATOM   1022  CA  VAL A 142     -33.023 -38.428 -52.744  1.00  0.94           C  
ATOM   1023  C   VAL A 142     -32.071 -37.251 -52.543  1.00  0.92           C  
ATOM   1024  CB  VAL A 142     -34.451 -37.915 -53.034  1.00  0.94           C  
ATOM   1025  O   VAL A 142     -32.313 -36.387 -51.697  1.00  0.87           O  
ATOM   1026  CG1 VAL A 142     -34.473 -37.064 -54.302  1.00  0.92           C  
ATOM   1027  CG2 VAL A 142     -35.423 -39.087 -53.156  1.00  0.91           C  
ATOM   1028  N   LYS A 143     -31.039 -37.254 -53.349  1.00  0.90           N  
ATOM   1029  CA  LYS A 143     -30.116 -36.125 -53.419  1.00  0.90           C  
ATOM   1030  C   LYS A 143     -30.413 -35.246 -54.631  1.00  0.90           C  
ATOM   1031  CB  LYS A 143     -28.669 -36.617 -53.470  1.00  0.89           C  
ATOM   1032  O   LYS A 143     -30.355 -35.711 -55.771  1.00  0.88           O  
ATOM   1033  CG  LYS A 143     -27.633 -35.509 -53.351  1.00  0.87           C  
ATOM   1034  CD  LYS A 143     -26.215 -36.063 -53.389  1.00  0.85           C  
ATOM   1035  CE  LYS A 143     -25.177 -34.951 -53.313  1.00  0.84           C  
ATOM   1036  NZ  LYS A 143     -23.794 -35.468 -53.534  1.00  0.84           N  
ATOM   1037  N   ARG A 144     -30.671 -34.015 -54.481  1.00  0.85           N  
ATOM   1038  CA  ARG A 144     -30.940 -33.033 -55.527  1.00  0.85           C  
ATOM   1039  C   ARG A 144     -29.651 -32.608 -56.223  1.00  0.81           C  
ATOM   1040  CB  ARG A 144     -31.649 -31.808 -54.945  1.00  0.80           C  
ATOM   1041  O   ARG A 144     -28.685 -32.216 -55.566  1.00  0.75           O  
ATOM   1042  CG  ARG A 144     -32.946 -32.133 -54.222  1.00  0.77           C  
ATOM   1043  CD  ARG A 144     -33.523 -30.911 -53.521  1.00  0.73           C  
ATOM   1044  NE  ARG A 144     -34.593 -31.275 -52.596  1.00  0.71           N  
ATOM   1045  NH1 ARG A 144     -34.718 -29.196 -51.598  1.00  0.63           N  
ATOM   1046  NH2 ARG A 144     -36.104 -30.887 -50.910  1.00  0.58           N  
ATOM   1047  CZ  ARG A 144     -35.136 -30.452 -51.703  1.00  0.74           C  
ATOM   1048  N   GLN A 145     -29.689 -32.742 -57.622  1.00  0.85           N  
ATOM   1049  CA  GLN A 145     -28.507 -32.468 -58.432  1.00  0.83           C  
ATOM   1050  C   GLN A 145     -28.848 -31.566 -59.615  1.00  0.82           C  
ATOM   1051  CB  GLN A 145     -27.883 -33.773 -58.929  1.00  0.80           C  
ATOM   1052  O   GLN A 145     -28.193 -31.627 -60.657  1.00  0.76           O  
ATOM   1053  CG  GLN A 145     -27.244 -34.608 -57.828  1.00  0.77           C  
ATOM   1054  CD  GLN A 145     -25.966 -33.992 -57.291  1.00  0.74           C  
ATOM   1055  NE2 GLN A 145     -25.468 -34.532 -56.183  1.00  0.72           N  
ATOM   1056  OE1 GLN A 145     -25.431 -33.039 -57.866  1.00  0.74           O  
ATOM   1057  N   ARG A 146     -29.798 -30.673 -59.530  1.00  0.85           N  
ATOM   1058  CA  ARG A 146     -30.233 -29.815 -60.628  1.00  0.85           C  
ATOM   1059  C   ARG A 146     -29.170 -28.775 -60.963  1.00  0.82           C  
ATOM   1060  CB  ARG A 146     -31.552 -29.123 -60.280  1.00  0.84           C  
ATOM   1061  O   ARG A 146     -28.678 -28.074 -60.076  1.00  0.78           O  
ATOM   1062  CG  ARG A 146     -32.728 -30.076 -60.137  1.00  0.88           C  
ATOM   1063  CD  ARG A 146     -33.972 -29.363 -59.624  1.00  0.88           C  
ATOM   1064  NE  ARG A 146     -33.801 -28.902 -58.249  1.00  0.87           N  
ATOM   1065  NH1 ARG A 146     -35.597 -27.450 -58.294  1.00  0.84           N  
ATOM   1066  NH2 ARG A 146     -34.331 -27.655 -56.394  1.00  0.84           N  
ATOM   1067  CZ  ARG A 146     -34.576 -28.003 -57.649  1.00  0.88           C  
ATOM   1068  N   SER A 147     -28.869 -28.746 -62.276  1.00  0.81           N  
ATOM   1069  CA  SER A 147     -28.211 -27.573 -62.844  1.00  0.81           C  
ATOM   1070  C   SER A 147     -29.229 -26.523 -63.276  1.00  0.81           C  
ATOM   1071  CB  SER A 147     -27.340 -27.972 -64.036  1.00  0.79           C  
ATOM   1072  O   SER A 147     -30.293 -26.861 -63.800  1.00  0.79           O  
ATOM   1073  OG  SER A 147     -26.356 -28.914 -63.646  1.00  0.72           O  
ATOM   1074  N   PHE A 148     -29.158 -25.235 -62.993  1.00  0.81           N  
ATOM   1075  CA  PHE A 148     -30.080 -24.156 -63.327  1.00  0.81           C  
ATOM   1076  C   PHE A 148     -29.572 -23.362 -64.525  1.00  0.80           C  
ATOM   1077  CB  PHE A 148     -30.279 -23.225 -62.127  1.00  0.79           C  
ATOM   1078  O   PHE A 148     -28.366 -23.302 -64.771  1.00  0.78           O  
ATOM   1079  CG  PHE A 148     -30.934 -23.889 -60.946  1.00  0.79           C  
ATOM   1080  CD1 PHE A 148     -32.317 -24.005 -60.875  1.00  0.78           C  
ATOM   1081  CD2 PHE A 148     -30.167 -24.397 -59.906  1.00  0.80           C  
ATOM   1082  CE1 PHE A 148     -32.926 -24.619 -59.783  1.00  0.80           C  
ATOM   1083  CE2 PHE A 148     -30.768 -25.012 -58.812  1.00  0.80           C  
ATOM   1084  CZ  PHE A 148     -32.148 -25.121 -58.752  1.00  0.76           C  
ATOM   1085  N   LEU A 149     -30.567 -22.875 -65.317  1.00  0.80           N  
ATOM   1086  CA  LEU A 149     -30.316 -21.938 -66.406  1.00  0.79           C  
ATOM   1087  C   LEU A 149     -29.628 -20.679 -65.893  1.00  0.77           C  
ATOM   1088  CB  LEU A 149     -31.626 -21.568 -67.107  1.00  0.76           C  
ATOM   1089  O   LEU A 149     -29.951 -20.187 -64.809  1.00  0.70           O  
ATOM   1090  CG  LEU A 149     -32.361 -22.707 -67.815  1.00  0.74           C  
ATOM   1091  CD1 LEU A 149     -33.720 -22.230 -68.317  1.00  0.70           C  
ATOM   1092  CD2 LEU A 149     -31.522 -23.252 -68.966  1.00  0.72           C  
ATOM   1093  N   GLY A 150     -28.720 -20.178 -66.673  1.00  0.64           N  
ATOM   1094  CA  GLY A 150     -28.045 -18.927 -66.370  1.00  0.63           C  
ATOM   1095  C   GLY A 150     -27.150 -19.012 -65.148  1.00  0.64           C  
ATOM   1096  O   GLY A 150     -26.629 -17.997 -64.681  1.00  0.59           O  
ATOM   1097  N   SER A 151     -27.085 -20.142 -64.413  1.00  0.53           N  
ATOM   1098  CA  SER A 151     -26.058 -20.115 -63.377  1.00  0.51           C  
ATOM   1099  C   SER A 151     -24.660 -20.128 -63.984  1.00  0.53           C  
ATOM   1100  CB  SER A 151     -26.222 -21.302 -62.427  1.00  0.48           C  
ATOM   1101  O   SER A 151     -24.145 -21.187 -64.349  1.00  0.51           O  
ATOM   1102  OG  SER A 151     -27.144 -20.997 -61.395  1.00  0.46           O  
ATOM   1103  N   ARG A 152     -24.281 -19.060 -64.715  1.00  0.57           N  
ATOM   1104  CA  ARG A 152     -22.855 -18.814 -64.907  1.00  0.56           C  
ATOM   1105  C   ARG A 152     -22.086 -19.009 -63.605  1.00  0.58           C  
ATOM   1106  CB  ARG A 152     -22.621 -17.402 -65.448  1.00  0.52           C  
ATOM   1107  O   ARG A 152     -20.876 -19.245 -63.622  1.00  0.56           O  
ATOM   1108  CG  ARG A 152     -23.017 -17.227 -66.906  1.00  0.50           C  
ATOM   1109  CD  ARG A 152     -22.604 -15.864 -67.443  1.00  0.50           C  
ATOM   1110  NE  ARG A 152     -23.004 -15.689 -68.836  1.00  0.42           N  
ATOM   1111  NH1 ARG A 152     -21.840 -13.717 -69.140  1.00  0.32           N  
ATOM   1112  NH2 ARG A 152     -23.055 -14.613 -70.864  1.00  0.28           N  
ATOM   1113  CZ  ARG A 152     -22.632 -14.674 -69.610  1.00  0.45           C  
ATOM   1114  N   VAL A 153     -22.797 -19.088 -62.463  1.00  0.71           N  
ATOM   1115  CA  VAL A 153     -22.212 -19.492 -61.189  1.00  0.71           C  
ATOM   1116  C   VAL A 153     -22.899 -20.759 -60.683  1.00  0.71           C  
ATOM   1117  CB  VAL A 153     -22.320 -18.369 -60.133  1.00  0.67           C  
ATOM   1118  O   VAL A 153     -24.121 -20.788 -60.524  1.00  0.68           O  
ATOM   1119  CG1 VAL A 153     -21.542 -18.738 -58.871  1.00  0.62           C  
ATOM   1120  CG2 VAL A 153     -21.817 -17.047 -60.708  1.00  0.62           C  
ATOM   1121  N   GLY A 154     -22.166 -21.923 -60.743  1.00  0.73           N  
ATOM   1122  CA  GLY A 154     -22.560 -23.157 -60.083  1.00  0.72           C  
ATOM   1123  C   GLY A 154     -22.565 -23.049 -58.570  1.00  0.73           C  
ATOM   1124  O   GLY A 154     -22.029 -22.091 -58.009  1.00  0.71           O  
ATOM   1125  N   HIS A 155     -23.338 -23.911 -57.882  1.00  0.74           N  
ATOM   1126  CA  HIS A 155     -23.215 -24.334 -56.492  1.00  0.76           C  
ATOM   1127  C   HIS A 155     -23.061 -25.847 -56.388  1.00  0.75           C  
ATOM   1128  CB  HIS A 155     -24.429 -23.873 -55.683  1.00  0.71           C  
ATOM   1129  O   HIS A 155     -23.753 -26.595 -57.082  1.00  0.73           O  
ATOM   1130  CG  HIS A 155     -25.738 -24.288 -56.276  1.00  0.66           C  
ATOM   1131  CD2 HIS A 155     -26.554 -25.329 -55.988  1.00  0.61           C  
ATOM   1132  ND1 HIS A 155     -26.344 -23.594 -57.300  1.00  0.58           N  
ATOM   1133  CE1 HIS A 155     -27.480 -24.192 -57.617  1.00  0.57           C  
ATOM   1134  NE2 HIS A 155     -27.631 -25.247 -56.836  1.00  0.55           N  
ATOM   1135  N   TRP A 156     -22.073 -26.316 -55.610  1.00  0.75           N  
ATOM   1136  CA  TRP A 156     -21.814 -27.737 -55.405  1.00  0.80           C  
ATOM   1137  C   TRP A 156     -21.163 -27.982 -54.048  1.00  0.79           C  
ATOM   1138  CB  TRP A 156     -20.920 -28.287 -56.520  1.00  0.73           C  
ATOM   1139  O   TRP A 156     -20.620 -27.058 -53.437  1.00  0.76           O  
ATOM   1140  CG  TRP A 156     -19.696 -27.462 -56.782  1.00  0.67           C  
ATOM   1141  CD1 TRP A 156     -18.528 -27.473 -56.073  1.00  0.63           C  
ATOM   1142  CD2 TRP A 156     -19.523 -26.500 -57.827  1.00  0.66           C  
ATOM   1143  CE2 TRP A 156     -18.222 -25.966 -57.691  1.00  0.61           C  
ATOM   1144  CE3 TRP A 156     -20.341 -26.038 -58.867  1.00  0.68           C  
ATOM   1145  NE1 TRP A 156     -17.637 -26.575 -56.615  1.00  0.71           N  
ATOM   1146  CH2 TRP A 156     -18.543 -24.557 -59.566  1.00  0.69           C  
ATOM   1147  CZ2 TRP A 156     -17.721 -24.991 -58.558  1.00  0.71           C  
ATOM   1148  CZ3 TRP A 156     -19.841 -25.068 -59.728  1.00  0.69           C  
ATOM   1149  N   GLU A 157     -21.244 -29.223 -53.549  1.00  0.75           N  
ATOM   1150  CA  GLU A 157     -20.263 -29.794 -52.632  1.00  0.81           C  
ATOM   1151  C   GLU A 157     -19.008 -30.242 -53.376  1.00  0.78           C  
ATOM   1152  CB  GLU A 157     -20.867 -30.972 -51.863  1.00  0.74           C  
ATOM   1153  O   GLU A 157     -19.055 -30.509 -54.579  1.00  0.76           O  
ATOM   1154  CG  GLU A 157     -21.999 -30.579 -50.926  1.00  0.66           C  
ATOM   1155  CD  GLU A 157     -22.521 -31.740 -50.095  1.00  0.67           C  
ATOM   1156  OE1 GLU A 157     -22.051 -32.884 -50.288  1.00  0.75           O  
ATOM   1157  OE2 GLU A 157     -23.409 -31.504 -49.245  1.00  0.73           O  
ATOM   1158  N   THR A 158     -17.849 -30.353 -52.568  1.00  0.79           N  
ATOM   1159  CA  THR A 158     -16.608 -30.825 -53.173  1.00  0.85           C  
ATOM   1160  C   THR A 158     -16.840 -32.121 -53.943  1.00  0.81           C  
ATOM   1161  CB  THR A 158     -15.516 -31.045 -52.109  1.00  0.78           C  
ATOM   1162  O   THR A 158     -16.304 -32.303 -55.039  1.00  0.79           O  
ATOM   1163  CG2 THR A 158     -14.234 -31.580 -52.738  1.00  0.64           C  
ATOM   1164  OG1 THR A 158     -15.233 -29.800 -51.459  1.00  0.71           O  
ATOM   1165  N   ALA A 159     -17.812 -33.020 -53.439  1.00  0.73           N  
ATOM   1166  CA  ALA A 159     -18.116 -34.302 -54.070  1.00  0.78           C  
ATOM   1167  C   ALA A 159     -18.976 -34.110 -55.315  1.00  0.70           C  
ATOM   1168  CB  ALA A 159     -18.817 -35.229 -53.080  1.00  0.68           C  
ATOM   1169  O   ALA A 159     -19.145 -35.038 -56.110  1.00  0.67           O  
ATOM   1170  N   GLN A 160     -19.420 -32.913 -55.438  1.00  0.76           N  
ATOM   1171  CA  GLN A 160     -20.410 -32.679 -56.484  1.00  0.77           C  
ATOM   1172  C   GLN A 160     -19.873 -31.724 -57.546  1.00  0.73           C  
ATOM   1173  CB  GLN A 160     -21.704 -32.124 -55.885  1.00  0.70           C  
ATOM   1174  O   GLN A 160     -20.623 -31.260 -58.408  1.00  0.69           O  
ATOM   1175  CG  GLN A 160     -22.398 -33.083 -54.927  1.00  0.65           C  
ATOM   1176  CD  GLN A 160     -23.676 -32.508 -54.345  1.00  0.64           C  
ATOM   1177  NE2 GLN A 160     -24.565 -33.383 -53.887  1.00  0.57           N  
ATOM   1178  OE1 GLN A 160     -23.862 -31.287 -54.307  1.00  0.67           O  
ATOM   1179  N   ARG A 161     -18.572 -31.364 -57.501  1.00  0.81           N  
ATOM   1180  CA  ARG A 161     -17.962 -30.561 -58.556  1.00  0.83           C  
ATOM   1181  C   ARG A 161     -18.227 -31.170 -59.929  1.00  0.80           C  
ATOM   1182  CB  ARG A 161     -16.456 -30.424 -58.325  1.00  0.79           C  
ATOM   1183  O   ARG A 161     -18.067 -32.377 -60.120  1.00  0.77           O  
ATOM   1184  CG  ARG A 161     -16.087 -29.401 -57.262  1.00  0.74           C  
ATOM   1185  CD  ARG A 161     -14.599 -29.432 -56.942  1.00  0.75           C  
ATOM   1186  NE  ARG A 161     -14.239 -28.422 -55.951  1.00  0.74           N  
ATOM   1187  NH1 ARG A 161     -12.257 -29.436 -55.333  1.00  0.62           N  
ATOM   1188  NH2 ARG A 161     -12.907 -27.475 -54.338  1.00  0.59           N  
ATOM   1189  CZ  ARG A 161     -13.135 -28.447 -55.210  1.00  0.79           C  
ATOM   1190  N   PRO A 162     -18.753 -30.329 -60.849  1.00  0.78           N  
ATOM   1191  CA  PRO A 162     -18.757 -30.838 -62.222  1.00  0.78           C  
ATOM   1192  C   PRO A 162     -17.367 -31.250 -62.702  1.00  0.80           C  
ATOM   1193  CB  PRO A 162     -19.287 -29.655 -63.036  1.00  0.76           C  
ATOM   1194  O   PRO A 162     -16.411 -30.482 -62.567  1.00  0.78           O  
ATOM   1195  CG  PRO A 162     -19.941 -28.762 -62.031  1.00  0.72           C  
ATOM   1196  CD  PRO A 162     -19.266 -28.962 -60.705  1.00  0.73           C  
ATOM   1197  N   ASP A 163     -17.269 -32.437 -63.370  1.00  0.61           N  
ATOM   1198  CA  ASP A 163     -16.082 -32.953 -64.045  1.00  0.65           C  
ATOM   1199  C   ASP A 163     -15.792 -32.167 -65.322  1.00  0.59           C  
ATOM   1200  CB  ASP A 163     -16.252 -34.439 -64.369  1.00  0.56           C  
ATOM   1201  O   ASP A 163     -16.663 -32.028 -66.183  1.00  0.55           O  
ATOM   1202  CG  ASP A 163     -16.343 -35.309 -63.128  1.00  0.54           C  
ATOM   1203  OD1 ASP A 163     -15.779 -34.935 -62.077  1.00  0.52           O  
ATOM   1204  OD2 ASP A 163     -16.982 -36.381 -63.203  1.00  0.60           O  
ATOM   1205  N   SER A 164     -14.646 -31.471 -65.500  1.00  0.61           N  
ATOM   1206  CA  SER A 164     -14.096 -30.800 -66.673  1.00  0.62           C  
ATOM   1207  C   SER A 164     -15.057 -29.742 -67.207  1.00  0.61           C  
ATOM   1208  CB  SER A 164     -13.780 -31.814 -67.773  1.00  0.56           C  
ATOM   1209  O   SER A 164     -15.473 -29.803 -68.365  1.00  0.58           O  
ATOM   1210  OG  SER A 164     -12.808 -32.747 -67.333  1.00  0.52           O  
ATOM   1211  N   PRO A 165     -15.516 -28.946 -66.345  1.00  0.73           N  
ATOM   1212  CA  PRO A 165     -16.338 -27.859 -66.880  1.00  0.73           C  
ATOM   1213  C   PRO A 165     -15.556 -26.924 -67.799  1.00  0.72           C  
ATOM   1214  CB  PRO A 165     -16.808 -27.121 -65.623  1.00  0.70           C  
ATOM   1215  O   PRO A 165     -14.330 -27.029 -67.894  1.00  0.70           O  
ATOM   1216  CG  PRO A 165     -15.715 -27.333 -64.625  1.00  0.68           C  
ATOM   1217  CD  PRO A 165     -15.102 -28.682 -64.868  1.00  0.69           C  
ATOM   1218  N   ARG A 166     -16.240 -26.100 -68.568  1.00  0.71           N  
ATOM   1219  CA  ARG A 166     -15.560 -25.075 -69.353  1.00  0.73           C  
ATOM   1220  C   ARG A 166     -14.678 -24.202 -68.467  1.00  0.73           C  
ATOM   1221  CB  ARG A 166     -16.575 -24.207 -70.100  1.00  0.69           C  
ATOM   1222  O   ARG A 166     -15.075 -23.831 -67.360  1.00  0.73           O  
ATOM   1223  CG  ARG A 166     -15.960 -23.334 -71.183  1.00  0.66           C  
ATOM   1224  CD  ARG A 166     -17.022 -22.574 -71.965  1.00  0.65           C  
ATOM   1225  NE  ARG A 166     -16.427 -21.629 -72.905  1.00  0.57           N  
ATOM   1226  NH1 ARG A 166     -18.439 -20.729 -73.595  1.00  0.47           N  
ATOM   1227  NH2 ARG A 166     -16.469 -19.959 -74.480  1.00  0.43           N  
ATOM   1228  CZ  ARG A 166     -17.113 -20.774 -73.658  1.00  0.60           C  
ATOM   1229  N   MET A 167     -13.311 -23.711 -69.028  1.00  0.72           N  
ATOM   1230  CA  MET A 167     -12.473 -22.725 -68.351  1.00  0.74           C  
ATOM   1231  C   MET A 167     -13.290 -21.500 -67.951  1.00  0.71           C  
ATOM   1232  CB  MET A 167     -11.305 -22.306 -69.245  1.00  0.68           C  
ATOM   1233  O   MET A 167     -14.097 -21.003 -68.738  1.00  0.68           O  
ATOM   1234  CG  MET A 167     -10.261 -21.461 -68.534  1.00  0.63           C  
ATOM   1235  SD  MET A 167      -8.823 -21.070 -69.605  1.00  0.66           S  
ATOM   1236  CE  MET A 167      -9.613 -19.970 -70.812  1.00  0.63           C  
ATOM   1237  N   GLY A 168     -13.251 -21.040 -66.581  1.00  0.74           N  
ATOM   1238  CA  GLY A 168     -13.973 -19.921 -65.999  1.00  0.74           C  
ATOM   1239  C   GLY A 168     -15.299 -20.324 -65.381  1.00  0.72           C  
ATOM   1240  O   GLY A 168     -16.052 -19.472 -64.903  1.00  0.70           O  
ATOM   1241  N   LYS A 169     -15.588 -21.646 -65.456  1.00  0.79           N  
ATOM   1242  CA  LYS A 169     -16.760 -22.045 -64.681  1.00  0.78           C  
ATOM   1243  C   LYS A 169     -16.605 -21.659 -63.212  1.00  0.79           C  
ATOM   1244  CB  LYS A 169     -16.998 -23.551 -64.804  1.00  0.77           C  
ATOM   1245  O   LYS A 169     -15.707 -22.152 -62.527  1.00  0.77           O  
ATOM   1246  CG  LYS A 169     -18.273 -24.033 -64.129  1.00  0.73           C  
ATOM   1247  CD  LYS A 169     -19.511 -23.628 -64.918  1.00  0.72           C  
ATOM   1248  CE  LYS A 169     -20.778 -24.219 -64.314  1.00  0.69           C  
ATOM   1249  NZ  LYS A 169     -21.989 -23.873 -65.119  1.00  0.63           N  
ATOM   1250  N   LEU A 170     -17.466 -20.750 -62.662  1.00  0.82           N  
ATOM   1251  CA  LEU A 170     -17.541 -20.286 -61.281  1.00  0.84           C  
ATOM   1252  C   LEU A 170     -18.614 -21.047 -60.509  1.00  0.83           C  
ATOM   1253  CB  LEU A 170     -17.832 -18.784 -61.235  1.00  0.80           C  
ATOM   1254  O   LEU A 170     -19.688 -21.329 -61.045  1.00  0.81           O  
ATOM   1255  CG  LEU A 170     -17.543 -18.077 -59.910  1.00  0.73           C  
ATOM   1256  CD1 LEU A 170     -16.089 -17.622 -59.858  1.00  0.67           C  
ATOM   1257  CD2 LEU A 170     -18.486 -16.894 -59.718  1.00  0.69           C  
ATOM   1258  N   GLY A 171     -18.364 -21.401 -59.402  1.00  0.84           N  
ATOM   1259  CA  GLY A 171     -19.392 -21.885 -58.494  1.00  0.84           C  
ATOM   1260  C   GLY A 171     -19.029 -21.705 -57.032  1.00  0.85           C  
ATOM   1261  O   GLY A 171     -17.862 -21.490 -56.699  1.00  0.83           O  
ATOM   1262  N   TYR A 172     -20.067 -21.593 -56.133  1.00  0.82           N  
ATOM   1263  CA  TYR A 172     -19.908 -21.645 -54.684  1.00  0.85           C  
ATOM   1264  C   TYR A 172     -19.846 -23.087 -54.194  1.00  0.84           C  
ATOM   1265  CB  TYR A 172     -21.057 -20.908 -53.990  1.00  0.81           C  
ATOM   1266  O   TYR A 172     -20.783 -23.861 -54.402  1.00  0.84           O  
ATOM   1267  CG  TYR A 172     -20.871 -20.760 -52.499  1.00  0.76           C  
ATOM   1268  CD1 TYR A 172     -20.018 -19.791 -51.977  1.00  0.73           C  
ATOM   1269  CD2 TYR A 172     -21.547 -21.589 -51.611  1.00  0.76           C  
ATOM   1270  CE1 TYR A 172     -19.842 -19.652 -50.604  1.00  0.78           C  
ATOM   1271  CE2 TYR A 172     -21.379 -21.459 -50.236  1.00  0.76           C  
ATOM   1272  OH  TYR A 172     -20.355 -20.356 -48.383  1.00  0.69           O  
ATOM   1273  CZ  TYR A 172     -20.526 -20.489 -49.743  1.00  0.79           C  
ATOM   1274  N   ASN A 173     -18.730 -23.493 -53.630  1.00  0.82           N  
ATOM   1275  CA  ASN A 173     -18.574 -24.794 -52.988  1.00  0.86           C  
ATOM   1276  C   ASN A 173     -19.063 -24.768 -51.542  1.00  0.85           C  
ATOM   1277  CB  ASN A 173     -17.115 -25.251 -53.047  1.00  0.82           C  
ATOM   1278  O   ASN A 173     -18.462 -24.110 -50.692  1.00  0.83           O  
ATOM   1279  CG  ASN A 173     -16.924 -26.664 -52.534  1.00  0.77           C  
ATOM   1280  ND2 ASN A 173     -16.076 -27.431 -53.209  1.00  0.80           N  
ATOM   1281  OD1 ASN A 173     -17.535 -27.064 -51.539  1.00  0.79           O  
ATOM   1282  N   PHE A 174     -20.159 -25.484 -51.123  1.00  0.81           N  
ATOM   1283  CA  PHE A 174     -20.743 -25.513 -49.787  1.00  0.84           C  
ATOM   1284  C   PHE A 174     -19.842 -26.269 -48.819  1.00  0.82           C  
ATOM   1285  CB  PHE A 174     -22.134 -26.154 -49.821  1.00  0.79           C  
ATOM   1286  O   PHE A 174     -19.890 -26.038 -47.609  1.00  0.80           O  
ATOM   1287  CG  PHE A 174     -23.178 -25.303 -50.491  1.00  0.72           C  
ATOM   1288  CD1 PHE A 174     -23.556 -24.083 -49.945  1.00  0.67           C  
ATOM   1289  CD2 PHE A 174     -23.784 -25.724 -51.668  1.00  0.69           C  
ATOM   1290  CE1 PHE A 174     -24.523 -23.293 -50.562  1.00  0.69           C  
ATOM   1291  CE2 PHE A 174     -24.751 -24.940 -52.291  1.00  0.65           C  
ATOM   1292  CZ  PHE A 174     -25.119 -23.726 -51.736  1.00  0.71           C  
ATOM   1293  N   THR A 175     -19.071 -27.223 -49.271  1.00  0.87           N  
ATOM   1294  CA  THR A 175     -18.147 -27.953 -48.410  1.00  0.89           C  
ATOM   1295  C   THR A 175     -17.052 -27.029 -47.885  1.00  0.84           C  
ATOM   1296  CB  THR A 175     -17.508 -29.139 -49.155  1.00  0.86           C  
ATOM   1297  O   THR A 175     -16.699 -27.084 -46.705  1.00  0.79           O  
ATOM   1298  CG2 THR A 175     -16.688 -30.007 -48.206  1.00  0.73           C  
ATOM   1299  OG1 THR A 175     -18.541 -29.939 -49.744  1.00  0.80           O  
ATOM   1300  N   THR A 176     -16.489 -26.132 -48.703  1.00  0.89           N  
ATOM   1301  CA  THR A 176     -15.335 -25.303 -48.373  1.00  0.89           C  
ATOM   1302  C   THR A 176     -15.769 -23.880 -48.036  1.00  0.85           C  
ATOM   1303  CB  THR A 176     -14.320 -25.272 -49.531  1.00  0.86           C  
ATOM   1304  O   THR A 176     -14.977 -23.089 -47.520  1.00  0.80           O  
ATOM   1305  CG2 THR A 176     -13.802 -26.672 -49.846  1.00  0.77           C  
ATOM   1306  OG1 THR A 176     -14.952 -24.734 -50.699  1.00  0.80           O  
ATOM   1307  N   ASN A 177     -17.159 -23.497 -48.269  1.00  0.86           N  
ATOM   1308  CA  ASN A 177     -17.719 -22.155 -48.153  1.00  0.87           C  
ATOM   1309  C   ASN A 177     -16.913 -21.140 -48.959  1.00  0.83           C  
ATOM   1310  CB  ASN A 177     -17.793 -21.728 -46.686  1.00  0.81           C  
ATOM   1311  O   ASN A 177     -16.603 -20.054 -48.466  1.00  0.77           O  
ATOM   1312  CG  ASN A 177     -18.777 -20.599 -46.455  1.00  0.73           C  
ATOM   1313  ND2 ASN A 177     -18.551 -19.822 -45.402  1.00  0.71           N  
ATOM   1314  OD1 ASN A 177     -19.732 -20.426 -47.216  1.00  0.70           O  
ATOM   1315  N   ARG A 178     -16.496 -21.502 -50.141  1.00  0.87           N  
ATOM   1316  CA  ARG A 178     -15.657 -20.654 -50.983  1.00  0.88           C  
ATOM   1317  C   ARG A 178     -16.198 -20.591 -52.407  1.00  0.88           C  
ATOM   1318  CB  ARG A 178     -14.215 -21.163 -50.992  1.00  0.86           C  
ATOM   1319  O   ARG A 178     -16.846 -21.530 -52.873  1.00  0.87           O  
ATOM   1320  CG  ARG A 178     -13.523 -21.079 -49.640  1.00  0.79           C  
ATOM   1321  CD  ARG A 178     -12.075 -21.541 -49.718  1.00  0.78           C  
ATOM   1322  NE  ARG A 178     -11.399 -21.415 -48.430  1.00  0.72           N  
ATOM   1323  NH1 ARG A 178      -9.264 -21.463 -49.311  1.00  0.60           N  
ATOM   1324  NH2 ARG A 178      -9.570 -21.263 -47.048  1.00  0.57           N  
ATOM   1325  CZ  ARG A 178     -10.079 -21.381 -48.266  1.00  0.75           C  
ATOM   1326  N   TRP A 179     -16.008 -19.431 -53.111  1.00  0.85           N  
ATOM   1327  CA  TRP A 179     -16.097 -19.342 -54.565  1.00  0.89           C  
ATOM   1328  C   TRP A 179     -14.915 -20.042 -55.227  1.00  0.86           C  
ATOM   1329  CB  TRP A 179     -16.155 -17.878 -55.011  1.00  0.83           C  
ATOM   1330  O   TRP A 179     -13.761 -19.803 -54.864  1.00  0.83           O  
ATOM   1331  CG  TRP A 179     -17.419 -17.172 -54.620  1.00  0.72           C  
ATOM   1332  CD1 TRP A 179     -17.607 -16.361 -53.536  1.00  0.65           C  
ATOM   1333  CD2 TRP A 179     -18.672 -17.218 -55.310  1.00  0.70           C  
ATOM   1334  CE2 TRP A 179     -19.577 -16.410 -54.587  1.00  0.70           C  
ATOM   1335  CE3 TRP A 179     -19.117 -17.865 -56.471  1.00  0.73           C  
ATOM   1336  NE1 TRP A 179     -18.903 -15.899 -53.510  1.00  0.75           N  
ATOM   1337  CH2 TRP A 179     -21.313 -16.876 -56.127  1.00  0.70           C  
ATOM   1338  CZ2 TRP A 179     -20.903 -16.232 -54.988  1.00  0.73           C  
ATOM   1339  CZ3 TRP A 179     -20.437 -17.686 -56.868  1.00  0.71           C  
ATOM   1340  N   GLU A 180     -15.111 -20.948 -56.031  1.00  0.88           N  
ATOM   1341  CA  GLU A 180     -14.118 -21.642 -56.846  1.00  0.90           C  
ATOM   1342  C   GLU A 180     -14.421 -21.489 -58.334  1.00  0.89           C  
ATOM   1343  CB  GLU A 180     -14.056 -23.125 -56.471  1.00  0.87           C  
ATOM   1344  O   GLU A 180     -15.579 -21.317 -58.722  1.00  0.87           O  
ATOM   1345  CG  GLU A 180     -15.408 -23.823 -56.496  1.00  0.80           C  
ATOM   1346  CD  GLU A 180     -15.353 -25.256 -55.992  1.00  0.80           C  
ATOM   1347  OE1 GLU A 180     -14.348 -25.635 -55.348  1.00  0.82           O  
ATOM   1348  OE2 GLU A 180     -16.323 -26.006 -56.243  1.00  0.82           O  
ATOM   1349  N   PHE A 181     -13.376 -21.327 -59.107  1.00  0.87           N  
ATOM   1350  CA  PHE A 181     -13.506 -21.399 -60.557  1.00  0.88           C  
ATOM   1351  C   PHE A 181     -12.681 -22.552 -61.118  1.00  0.89           C  
ATOM   1352  CB  PHE A 181     -13.071 -20.080 -61.204  1.00  0.85           C  
ATOM   1353  O   PHE A 181     -11.729 -23.008 -60.481  1.00  0.88           O  
ATOM   1354  CG  PHE A 181     -11.582 -19.863 -61.199  1.00  0.79           C  
ATOM   1355  CD1 PHE A 181     -10.937 -19.400 -60.059  1.00  0.74           C  
ATOM   1356  CD2 PHE A 181     -10.827 -20.123 -62.335  1.00  0.76           C  
ATOM   1357  CE1 PHE A 181      -9.559 -19.198 -60.052  1.00  0.76           C  
ATOM   1358  CE2 PHE A 181      -9.450 -19.924 -62.335  1.00  0.74           C  
ATOM   1359  CZ  PHE A 181      -8.817 -19.460 -61.193  1.00  0.76           C  
ATOM   1360  N   TRP A 182     -13.020 -23.094 -62.207  1.00  0.81           N  
ATOM   1361  CA  TRP A 182     -12.240 -24.068 -62.964  1.00  0.85           C  
ATOM   1362  C   TRP A 182     -11.213 -23.372 -63.851  1.00  0.82           C  
ATOM   1363  CB  TRP A 182     -13.159 -24.946 -63.818  1.00  0.78           C  
ATOM   1364  O   TRP A 182     -11.576 -22.657 -64.788  1.00  0.79           O  
ATOM   1365  CG  TRP A 182     -12.447 -26.046 -64.546  1.00  0.69           C  
ATOM   1366  CD1 TRP A 182     -12.125 -26.082 -65.874  1.00  0.64           C  
ATOM   1367  CD2 TRP A 182     -11.972 -27.274 -63.984  1.00  0.69           C  
ATOM   1368  CE2 TRP A 182     -11.370 -28.007 -65.031  1.00  0.70           C  
ATOM   1369  CE3 TRP A 182     -11.995 -27.825 -62.696  1.00  0.73           C  
ATOM   1370  NE1 TRP A 182     -11.477 -27.258 -66.172  1.00  0.74           N  
ATOM   1371  CH2 TRP A 182     -10.834 -29.781 -63.559  1.00  0.71           C  
ATOM   1372  CZ2 TRP A 182     -10.797 -29.264 -64.829  1.00  0.72           C  
ATOM   1373  CZ3 TRP A 182     -11.424 -29.077 -62.497  1.00  0.72           C  
ATOM   1374  N   ASP A 183      -9.886 -23.468 -63.652  1.00  0.82           N  
ATOM   1375  CA  ASP A 183      -8.819 -22.781 -64.373  1.00  0.85           C  
ATOM   1376  C   ASP A 183      -8.486 -23.501 -65.677  1.00  0.83           C  
ATOM   1377  CB  ASP A 183      -7.567 -22.668 -63.499  1.00  0.80           C  
ATOM   1378  O   ASP A 183      -7.614 -23.062 -66.430  1.00  0.82           O  
ATOM   1379  CG  ASP A 183      -6.875 -24.002 -63.281  1.00  0.75           C  
ATOM   1380  OD1 ASP A 183      -7.285 -25.010 -63.895  1.00  0.76           O  
ATOM   1381  OD2 ASP A 183      -5.911 -24.045 -62.485  1.00  0.82           O  
ATOM   1382  N   GLY A 184      -8.968 -24.547 -65.945  1.00  0.80           N  
ATOM   1383  CA  GLY A 184      -8.651 -25.392 -67.086  1.00  0.83           C  
ATOM   1384  C   GLY A 184      -7.958 -26.684 -66.697  1.00  0.81           C  
ATOM   1385  O   GLY A 184      -7.922 -27.635 -67.480  1.00  0.80           O  
ATOM   1386  N   SER A 185      -7.501 -26.791 -65.461  1.00  0.83           N  
ATOM   1387  CA  SER A 185      -6.785 -27.964 -64.969  1.00  0.86           C  
ATOM   1388  C   SER A 185      -7.323 -28.412 -63.614  1.00  0.83           C  
ATOM   1389  CB  SER A 185      -5.288 -27.672 -64.861  1.00  0.81           C  
ATOM   1390  O   SER A 185      -7.487 -29.609 -63.370  1.00  0.81           O  
ATOM   1391  OG  SER A 185      -5.036 -26.690 -63.871  1.00  0.70           O  
ATOM   1392  N   ALA A 186      -7.688 -27.395 -62.785  1.00  0.89           N  
ATOM   1393  CA  ALA A 186      -8.126 -27.681 -61.421  1.00  0.90           C  
ATOM   1394  C   ALA A 186      -9.144 -26.649 -60.944  1.00  0.89           C  
ATOM   1395  CB  ALA A 186      -6.928 -27.720 -60.475  1.00  0.88           C  
ATOM   1396  O   ALA A 186      -9.250 -25.562 -61.517  1.00  0.87           O  
ATOM   1397  N   TRP A 187     -10.005 -26.931 -60.043  1.00  0.89           N  
ATOM   1398  CA  TRP A 187     -10.827 -26.001 -59.275  1.00  0.91           C  
ATOM   1399  C   TRP A 187      -9.965 -25.154 -58.345  1.00  0.87           C  
ATOM   1400  CB  TRP A 187     -11.883 -26.759 -58.465  1.00  0.88           C  
ATOM   1401  O   TRP A 187      -9.263 -25.687 -57.482  1.00  0.81           O  
ATOM   1402  CG  TRP A 187     -12.978 -27.353 -59.299  1.00  0.82           C  
ATOM   1403  CD1 TRP A 187     -13.111 -28.661 -59.674  1.00  0.76           C  
ATOM   1404  CD2 TRP A 187     -14.094 -26.658 -59.864  1.00  0.81           C  
ATOM   1405  CE2 TRP A 187     -14.864 -27.608 -60.570  1.00  0.86           C  
ATOM   1406  CE3 TRP A 187     -14.518 -25.322 -59.840  1.00  0.78           C  
ATOM   1407  NE1 TRP A 187     -14.243 -28.821 -60.439  1.00  0.78           N  
ATOM   1408  CH2 TRP A 187     -16.429 -25.951 -61.209  1.00  0.76           C  
ATOM   1409  CZ2 TRP A 187     -16.036 -27.264 -61.248  1.00  0.76           C  
ATOM   1410  CZ3 TRP A 187     -15.685 -24.982 -60.516  1.00  0.77           C  
ATOM   1411  N   THR A 188      -9.993 -23.793 -58.609  1.00  0.88           N  
ATOM   1412  CA  THR A 188      -9.179 -22.797 -57.922  1.00  0.89           C  
ATOM   1413  C   THR A 188     -10.058 -21.839 -57.122  1.00  0.87           C  
ATOM   1414  CB  THR A 188      -8.317 -21.998 -58.916  1.00  0.86           C  
ATOM   1415  O   THR A 188     -11.090 -21.378 -57.614  1.00  0.84           O  
ATOM   1416  CG2 THR A 188      -7.441 -20.981 -58.190  1.00  0.76           C  
ATOM   1417  OG1 THR A 188      -7.477 -22.901 -59.645  1.00  0.78           O  
ATOM   1418  N   ASP A 189      -9.857 -21.505 -55.927  1.00  0.86           N  
ATOM   1419  CA  ASP A 189     -10.584 -20.562 -55.082  1.00  0.87           C  
ATOM   1420  C   ASP A 189     -10.549 -19.154 -55.674  1.00  0.86           C  
ATOM   1421  CB  ASP A 189     -10.005 -20.552 -53.666  1.00  0.84           C  
ATOM   1422  O   ASP A 189      -9.487 -18.668 -56.070  1.00  0.83           O  
ATOM   1423  CG  ASP A 189     -10.359 -21.797 -52.872  1.00  0.77           C  
ATOM   1424  OD1 ASP A 189     -11.247 -22.564 -53.304  1.00  0.76           O  
ATOM   1425  OD2 ASP A 189      -9.748 -22.011 -51.803  1.00  0.80           O  
ATOM   1426  N   LEU A 190     -11.711 -18.432 -55.903  1.00  0.83           N  
ATOM   1427  CA  LEU A 190     -11.769 -17.083 -56.454  1.00  0.82           C  
ATOM   1428  C   LEU A 190     -11.208 -16.067 -55.465  1.00  0.78           C  
ATOM   1429  CB  LEU A 190     -13.210 -16.715 -56.820  1.00  0.78           C  
ATOM   1430  O   LEU A 190     -10.738 -14.999 -55.864  1.00  0.72           O  
ATOM   1431  CG  LEU A 190     -13.383 -15.618 -57.872  1.00  0.72           C  
ATOM   1432  CD1 LEU A 190     -13.485 -16.232 -59.265  1.00  0.66           C  
ATOM   1433  CD2 LEU A 190     -14.613 -14.771 -57.564  1.00  0.68           C  
ATOM   1434  N   ALA A 191     -11.092 -16.327 -54.198  1.00  0.70           N  
ATOM   1435  CA  ALA A 191     -10.424 -15.566 -53.146  1.00  0.70           C  
ATOM   1436  C   ALA A 191      -9.338 -16.398 -52.471  1.00  0.70           C  
ATOM   1437  CB  ALA A 191     -11.439 -15.083 -52.112  1.00  0.65           C  
ATOM   1438  O   ALA A 191      -9.629 -17.220 -51.599  1.00  0.67           O  
ATOM   1439  N   PRO A 192      -8.086 -16.398 -53.113  1.00  0.64           N  
ATOM   1440  CA  PRO A 192      -7.019 -16.977 -52.294  1.00  0.63           C  
ATOM   1441  C   PRO A 192      -6.964 -16.380 -50.889  1.00  0.64           C  
ATOM   1442  CB  PRO A 192      -5.749 -16.642 -53.080  1.00  0.60           C  
ATOM   1443  O   PRO A 192      -7.191 -15.180 -50.715  1.00  0.61           O  
ATOM   1444  CG  PRO A 192      -6.098 -15.418 -53.865  1.00  0.59           C  
ATOM   1445  CD  PRO A 192      -7.574 -15.433 -54.140  1.00  0.59           C  
ATOM   1446  N   VAL A 193      -7.220 -17.144 -49.786  1.00  0.63           N  
ATOM   1447  CA  VAL A 193      -6.767 -16.710 -48.469  1.00  0.63           C  
ATOM   1448  C   VAL A 193      -5.613 -15.722 -48.618  1.00  0.63           C  
ATOM   1449  CB  VAL A 193      -6.334 -17.908 -47.594  1.00  0.59           C  
ATOM   1450  O   VAL A 193      -4.606 -16.027 -49.262  1.00  0.61           O  
ATOM   1451  CG1 VAL A 193      -6.040 -17.455 -46.166  1.00  0.52           C  
ATOM   1452  CG2 VAL A 193      -7.411 -18.991 -47.604  1.00  0.53           C  
ATOM   1453  N   VAL A 194      -6.003 -14.406 -48.602  1.00  0.66           N  
ATOM   1454  CA  VAL A 194      -4.909 -13.459 -48.415  1.00  0.67           C  
ATOM   1455  C   VAL A 194      -3.987 -13.948 -47.300  1.00  0.67           C  
ATOM   1456  CB  VAL A 194      -5.433 -12.042 -48.091  1.00  0.64           C  
ATOM   1457  O   VAL A 194      -4.405 -14.060 -46.145  1.00  0.66           O  
ATOM   1458  CG1 VAL A 194      -4.291 -11.028 -48.100  1.00  0.57           C  
ATOM   1459  CG2 VAL A 194      -6.520 -11.636 -49.084  1.00  0.58           C  
ATOM   1460  N   ASP A 195      -2.927 -14.799 -47.703  1.00  0.72           N  
ATOM   1461  CA  ASP A 195      -1.807 -14.966 -46.782  1.00  0.73           C  
ATOM   1462  C   ASP A 195      -1.247 -13.613 -46.347  1.00  0.73           C  
ATOM   1463  CB  ASP A 195      -0.704 -15.810 -47.425  1.00  0.70           C  
ATOM   1464  O   ASP A 195      -1.008 -12.738 -47.181  1.00  0.71           O  
ATOM   1465  CG  ASP A 195       0.472 -16.057 -46.497  1.00  0.66           C  
ATOM   1466  OD1 ASP A 195       0.524 -15.451 -45.404  1.00  0.66           O  
ATOM   1467  OD2 ASP A 195       1.356 -16.861 -46.862  1.00  0.72           O  
ATOM   1468  N   TYR A 196      -1.380 -13.459 -45.035  1.00  0.70           N  
ATOM   1469  CA  TYR A 196      -0.801 -12.250 -44.461  1.00  0.74           C  
ATOM   1470  C   TYR A 196       0.497 -11.878 -45.167  1.00  0.73           C  
ATOM   1471  CB  TYR A 196      -0.545 -12.435 -42.962  1.00  0.68           C  
ATOM   1472  O   TYR A 196       0.791 -10.695 -45.358  1.00  0.72           O  
ATOM   1473  CG  TYR A 196      -0.024 -11.194 -42.278  1.00  0.64           C  
ATOM   1474  CD1 TYR A 196      -0.893 -10.192 -41.853  1.00  0.60           C  
ATOM   1475  CD2 TYR A 196       1.338 -11.022 -42.055  1.00  0.64           C  
ATOM   1476  CE1 TYR A 196      -0.417  -9.046 -41.224  1.00  0.62           C  
ATOM   1477  CE2 TYR A 196       1.825  -9.880 -41.426  1.00  0.62           C  
ATOM   1478  OH  TYR A 196       1.418  -7.768 -40.392  1.00  0.52           O  
ATOM   1479  CZ  TYR A 196       0.941  -8.900 -41.015  1.00  0.62           C  
ATOM   1480  N   ASN A 197       1.313 -12.968 -45.603  1.00  0.73           N  
ATOM   1481  CA  ASN A 197       2.584 -12.760 -46.290  1.00  0.75           C  
ATOM   1482  C   ASN A 197       2.376 -12.219 -47.702  1.00  0.74           C  
ATOM   1483  CB  ASN A 197       3.391 -14.059 -46.332  1.00  0.70           C  
ATOM   1484  O   ASN A 197       3.263 -11.573 -48.261  1.00  0.73           O  
ATOM   1485  CG  ASN A 197       3.796 -14.540 -44.953  1.00  0.65           C  
ATOM   1486  ND2 ASN A 197       3.585 -15.824 -44.687  1.00  0.68           N  
ATOM   1487  OD1 ASN A 197       4.294 -13.764 -44.133  1.00  0.68           O  
ATOM   1488  N   THR A 198       1.093 -12.194 -48.257  1.00  0.72           N  
ATOM   1489  CA  THR A 198       0.865 -11.737 -49.623  1.00  0.72           C  
ATOM   1490  C   THR A 198       0.182 -10.372 -49.630  1.00  0.71           C  
ATOM   1491  CB  THR A 198       0.011 -12.745 -50.414  1.00  0.68           C  
ATOM   1492  O   THR A 198       0.032  -9.752 -50.685  1.00  0.67           O  
ATOM   1493  CG2 THR A 198       0.683 -14.113 -50.467  1.00  0.61           C  
ATOM   1494  OG1 THR A 198      -1.269 -12.877 -49.783  1.00  0.66           O  
ATOM   1495  N   ILE A 199      -0.320  -9.715 -48.404  1.00  0.73           N  
ATOM   1496  CA  ILE A 199      -0.902  -8.380 -48.319  1.00  0.75           C  
ATOM   1497  C   ILE A 199       0.166  -7.331 -48.619  1.00  0.75           C  
ATOM   1498  CB  ILE A 199      -1.530  -8.124 -46.931  1.00  0.70           C  
ATOM   1499  O   ILE A 199       1.174  -7.244 -47.914  1.00  0.73           O  
ATOM   1500  CG1 ILE A 199      -2.670  -9.116 -46.669  1.00  0.63           C  
ATOM   1501  CG2 ILE A 199      -2.025  -6.679 -46.820  1.00  0.63           C  
ATOM   1502  CD1 ILE A 199      -3.261  -9.024 -45.269  1.00  0.63           C  
ATOM   1503  N   ALA A 200       0.013  -6.636 -49.838  1.00  0.76           N  
ATOM   1504  CA  ALA A 200       0.795  -5.445 -50.158  1.00  0.79           C  
ATOM   1505  C   ALA A 200       0.570  -4.346 -49.124  1.00  0.78           C  
ATOM   1506  CB  ALA A 200       0.443  -4.937 -51.554  1.00  0.72           C  
ATOM   1507  O   ALA A 200      -0.544  -4.172 -48.626  1.00  0.74           O  
ATOM   1508  N   ASN A 201       1.674  -3.686 -48.602  1.00  0.75           N  
ATOM   1509  CA  ASN A 201       1.735  -2.564 -47.671  1.00  0.77           C  
ATOM   1510  C   ASN A 201       1.337  -2.985 -46.259  1.00  0.71           C  
ATOM   1511  CB  ASN A 201       0.845  -1.417 -48.153  1.00  0.69           C  
ATOM   1512  O   ASN A 201       0.788  -2.185 -45.500  1.00  0.65           O  
ATOM   1513  CG  ASN A 201       1.247  -0.902 -49.522  1.00  0.62           C  
ATOM   1514  ND2 ASN A 201       0.259  -0.552 -50.337  1.00  0.66           N  
ATOM   1515  OD1 ASN A 201       2.435  -0.821 -49.844  1.00  0.62           O  
ATOM   1516  N   LYS A 202       1.509  -4.329 -45.939  1.00  0.75           N  
ATOM   1517  CA  LYS A 202       1.326  -4.746 -44.551  1.00  0.77           C  
ATOM   1518  C   LYS A 202       2.285  -4.006 -43.624  1.00  0.76           C  
ATOM   1519  CB  LYS A 202       1.525  -6.256 -44.414  1.00  0.72           C  
ATOM   1520  O   LYS A 202       3.453  -3.804 -43.963  1.00  0.72           O  
ATOM   1521  CG  LYS A 202       2.956  -6.716 -44.651  1.00  0.67           C  
ATOM   1522  CD  LYS A 202       3.077  -8.232 -44.566  1.00  0.66           C  
ATOM   1523  CE  LYS A 202       4.509  -8.694 -44.798  1.00  0.62           C  
ATOM   1524  NZ  LYS A 202       4.621 -10.183 -44.781  1.00  0.54           N  
ATOM   1525  N   PRO A 203       1.808  -3.452 -42.599  1.00  0.71           N  
ATOM   1526  CA  PRO A 203       2.789  -2.999 -41.611  1.00  0.72           C  
ATOM   1527  C   PRO A 203       3.776  -4.095 -41.215  1.00  0.72           C  
ATOM   1528  CB  PRO A 203       1.924  -2.587 -40.417  1.00  0.69           C  
ATOM   1529  O   PRO A 203       3.383  -5.252 -41.041  1.00  0.71           O  
ATOM   1530  CG  PRO A 203       0.613  -3.268 -40.643  1.00  0.66           C  
ATOM   1531  CD  PRO A 203       0.504  -3.625 -42.097  1.00  0.66           C  
ATOM   1532  N   SER A 204       5.204  -3.864 -41.260  1.00  0.71           N  
ATOM   1533  CA  SER A 204       6.247  -4.704 -40.680  1.00  0.71           C  
ATOM   1534  C   SER A 204       6.096  -4.807 -39.166  1.00  0.70           C  
ATOM   1535  CB  SER A 204       7.632  -4.155 -41.026  1.00  0.68           C  
ATOM   1536  O   SER A 204       6.644  -5.718 -38.542  1.00  0.68           O  
ATOM   1537  OG  SER A 204       7.762  -2.811 -40.596  1.00  0.67           O  
ATOM   1538  N   THR A 205       5.330  -3.781 -38.598  1.00  0.73           N  
ATOM   1539  CA  THR A 205       5.054  -3.689 -37.168  1.00  0.73           C  
ATOM   1540  C   THR A 205       3.602  -3.292 -36.922  1.00  0.71           C  
ATOM   1541  CB  THR A 205       5.990  -2.675 -36.483  1.00  0.68           C  
ATOM   1542  O   THR A 205       3.037  -2.489 -37.668  1.00  0.68           O  
ATOM   1543  CG2 THR A 205       7.450  -3.093 -36.622  1.00  0.62           C  
ATOM   1544  OG1 THR A 205       5.814  -1.388 -37.088  1.00  0.70           O  
ATOM   1545  N   PHE A 206       2.716  -4.078 -36.277  1.00  0.64           N  
ATOM   1546  CA  PHE A 206       1.453  -3.710 -35.647  1.00  0.66           C  
ATOM   1547  C   PHE A 206       1.697  -2.927 -34.363  1.00  0.64           C  
ATOM   1548  CB  PHE A 206       0.616  -4.958 -35.350  1.00  0.60           C  
ATOM   1549  O   PHE A 206       2.597  -3.258 -33.588  1.00  0.61           O  
ATOM   1550  CG  PHE A 206       0.139  -5.677 -36.583  1.00  0.59           C  
ATOM   1551  CD1 PHE A 206      -1.042  -5.302 -37.210  1.00  0.56           C  
ATOM   1552  CD2 PHE A 206       0.874  -6.729 -37.114  1.00  0.58           C  
ATOM   1553  CE1 PHE A 206      -1.485  -5.966 -38.352  1.00  0.52           C  
ATOM   1554  CE2 PHE A 206       0.438  -7.397 -38.255  1.00  0.54           C  
ATOM   1555  CZ  PHE A 206      -0.743  -7.015 -38.871  1.00  0.51           C  
ATOM   1556  N   PRO A 207       1.110  -1.621 -34.277  1.00  0.55           N  
ATOM   1557  CA  PRO A 207       1.171  -1.095 -32.911  1.00  0.55           C  
ATOM   1558  C   PRO A 207       0.710  -2.109 -31.867  1.00  0.55           C  
ATOM   1559  CB  PRO A 207       0.229   0.111 -32.955  1.00  0.52           C  
ATOM   1560  O   PRO A 207      -0.183  -2.917 -32.138  1.00  0.53           O  
ATOM   1561  CG  PRO A 207      -0.676  -0.154 -34.116  1.00  0.51           C  
ATOM   1562  CD  PRO A 207       0.022  -1.090 -35.060  1.00  0.54           C  
ATOM   1563  N   PRO A 208       1.447  -2.445 -30.758  1.00  0.56           N  
ATOM   1564  CA  PRO A 208       0.812  -3.251 -29.713  1.00  0.55           C  
ATOM   1565  C   PRO A 208      -0.644  -2.861 -29.470  1.00  0.56           C  
ATOM   1566  CB  PRO A 208       1.668  -2.963 -28.477  1.00  0.52           C  
ATOM   1567  O   PRO A 208      -0.968  -1.672 -29.414  1.00  0.55           O  
ATOM   1568  CG  PRO A 208       2.479  -1.762 -28.846  1.00  0.52           C  
ATOM   1569  CD  PRO A 208       2.375  -1.553 -30.329  1.00  0.53           C  
ATOM   1570  N   SER A 209      -1.800  -3.603 -29.931  1.00  0.52           N  
ATOM   1571  CA  SER A 209      -3.095  -3.415 -29.286  1.00  0.52           C  
ATOM   1572  C   SER A 209      -2.939  -3.181 -27.787  1.00  0.52           C  
ATOM   1573  CB  SER A 209      -3.997  -4.626 -29.530  1.00  0.48           C  
ATOM   1574  O   SER A 209      -2.087  -3.796 -27.144  1.00  0.50           O  
ATOM   1575  OG  SER A 209      -3.425  -5.798 -28.976  1.00  0.50           O  
ATOM   1576  N   GLY A 210      -3.135  -1.928 -27.178  1.00  0.53           N  
ATOM   1577  CA  GLY A 210      -3.322  -1.812 -25.741  1.00  0.54           C  
ATOM   1578  C   GLY A 210      -3.790  -3.102 -25.094  1.00  0.53           C  
ATOM   1579  O   GLY A 210      -4.964  -3.463 -25.196  1.00  0.51           O  
ATOM   1580  N   HIS A 211      -3.308  -4.330 -25.373  1.00  0.50           N  
ATOM   1581  CA  HIS A 211      -3.619  -5.574 -24.678  1.00  0.59           C  
ATOM   1582  C   HIS A 211      -2.845  -5.683 -23.369  1.00  0.50           C  
ATOM   1583  CB  HIS A 211      -3.312  -6.778 -25.571  1.00  0.49           C  
ATOM   1584  O   HIS A 211      -1.675  -5.298 -23.300  1.00  0.49           O  
ATOM   1585  CG  HIS A 211      -2.078  -7.522 -25.171  1.00  0.51           C  
ATOM   1586  CD2 HIS A 211      -1.715  -8.812 -25.366  1.00  0.49           C  
ATOM   1587  ND1 HIS A 211      -1.045  -6.931 -24.476  1.00  0.39           N  
ATOM   1588  CE1 HIS A 211      -0.097  -7.828 -24.262  1.00  0.42           C  
ATOM   1589  NE2 HIS A 211      -0.479  -8.977 -24.792  1.00  0.43           N  
ATOM   1590  N   ALA A 212      -3.498  -5.609 -22.245  1.00  0.63           N  
ATOM   1591  CA  ALA A 212      -3.170  -6.132 -20.921  1.00  0.63           C  
ATOM   1592  C   ALA A 212      -3.310  -7.651 -20.882  1.00  0.62           C  
ATOM   1593  CB  ALA A 212      -4.062  -5.491 -19.860  1.00  0.59           C  
ATOM   1594  O   ALA A 212      -4.373  -8.192 -21.195  1.00  0.61           O  
ATOM   1595  N   HIS A 213      -2.185  -8.356 -21.188  1.00  0.69           N  
ATOM   1596  CA  HIS A 213      -2.137  -9.758 -20.791  1.00  0.70           C  
ATOM   1597  C   HIS A 213      -2.271  -9.908 -19.279  1.00  0.69           C  
ATOM   1598  CB  HIS A 213      -0.837 -10.407 -21.269  1.00  0.67           C  
ATOM   1599  O   HIS A 213      -1.619  -9.187 -18.520  1.00  0.68           O  
ATOM   1600  CG  HIS A 213      -0.758 -10.568 -22.754  1.00  0.65           C  
ATOM   1601  CD2 HIS A 213      -0.073  -9.868 -23.689  1.00  0.63           C  
ATOM   1602  ND1 HIS A 213      -1.445 -11.550 -23.434  1.00  0.62           N  
ATOM   1603  CE1 HIS A 213      -1.185 -11.447 -24.727  1.00  0.61           C  
ATOM   1604  NE2 HIS A 213      -0.355 -10.434 -24.908  1.00  0.57           N  
ATOM   1605  N   ALA A 214      -3.218 -10.770 -18.813  1.00  0.67           N  
ATOM   1606  CA  ALA A 214      -3.065 -11.229 -17.434  1.00  0.68           C  
ATOM   1607  C   ALA A 214      -1.744 -11.969 -17.246  1.00  0.67           C  
ATOM   1608  CB  ALA A 214      -4.235 -12.127 -17.040  1.00  0.64           C  
ATOM   1609  O   ALA A 214      -1.309 -12.710 -18.131  1.00  0.65           O  
ATOM   1610  N   TRP A 215      -1.060 -11.562 -16.126  1.00  0.64           N  
ATOM   1611  CA  TRP A 215       0.125 -12.303 -15.707  1.00  0.68           C  
ATOM   1612  C   TRP A 215      -0.054 -13.798 -15.951  1.00  0.66           C  
ATOM   1613  CB  TRP A 215       0.425 -12.047 -14.228  1.00  0.61           C  
ATOM   1614  O   TRP A 215       0.909 -14.501 -16.267  1.00  0.66           O  
ATOM   1615  CG  TRP A 215       1.656 -12.740 -13.727  1.00  0.58           C  
ATOM   1616  CD1 TRP A 215       1.712 -13.801 -12.867  1.00  0.51           C  
ATOM   1617  CD2 TRP A 215       3.011 -12.417 -14.054  1.00  0.54           C  
ATOM   1618  CE2 TRP A 215       3.838 -13.325 -13.356  1.00  0.52           C  
ATOM   1619  CE3 TRP A 215       3.607 -11.447 -14.872  1.00  0.65           C  
ATOM   1620  NE1 TRP A 215       3.022 -14.158 -12.640  1.00  0.67           N  
ATOM   1621  CH2 TRP A 215       5.789 -12.332 -14.257  1.00  0.61           C  
ATOM   1622  CZ2 TRP A 215       5.231 -13.290 -13.450  1.00  0.66           C  
ATOM   1623  CZ3 TRP A 215       4.994 -11.415 -14.964  1.00  0.58           C  
ATOM   1624  N   SER A 216      -1.348 -14.329 -15.781  1.00  0.75           N  
ATOM   1625  CA  SER A 216      -1.685 -15.738 -15.953  1.00  0.75           C  
ATOM   1626  C   SER A 216      -1.593 -16.154 -17.418  1.00  0.74           C  
ATOM   1627  CB  SER A 216      -3.090 -16.023 -15.421  1.00  0.71           C  
ATOM   1628  O   SER A 216      -1.482 -17.342 -17.725  1.00  0.72           O  
ATOM   1629  OG  SER A 216      -4.026 -15.103 -15.955  1.00  0.70           O  
ATOM   1630  N   GLU A 217      -1.559 -15.262 -18.357  1.00  0.71           N  
ATOM   1631  CA  GLU A 217      -1.548 -15.638 -19.767  1.00  0.71           C  
ATOM   1632  C   GLU A 217      -0.127 -15.649 -20.324  1.00  0.68           C  
ATOM   1633  CB  GLU A 217      -2.426 -14.688 -20.585  1.00  0.66           C  
ATOM   1634  O   GLU A 217       0.135 -16.266 -21.359  1.00  0.65           O  
ATOM   1635  CG  GLU A 217      -3.901 -14.743 -20.216  1.00  0.62           C  
ATOM   1636  CD  GLU A 217      -4.725 -13.647 -20.874  1.00  0.62           C  
ATOM   1637  OE1 GLU A 217      -4.219 -12.511 -21.019  1.00  0.66           O  
ATOM   1638  OE2 GLU A 217      -5.887 -13.927 -21.246  1.00  0.58           O  
ATOM   1639  N   ILE A 218       0.910 -15.128 -19.804  1.00  0.71           N  
ATOM   1640  CA  ILE A 218       2.308 -15.126 -20.222  1.00  0.72           C  
ATOM   1641  C   ILE A 218       2.934 -16.490 -19.938  1.00  0.72           C  
ATOM   1642  CB  ILE A 218       3.109 -14.011 -19.513  1.00  0.68           C  
ATOM   1643  O   ILE A 218       3.088 -16.879 -18.778  1.00  0.71           O  
ATOM   1644  CG1 ILE A 218       2.493 -12.639 -19.811  1.00  0.62           C  
ATOM   1645  CG2 ILE A 218       4.581 -14.053 -19.932  1.00  0.62           C  
ATOM   1646  CD1 ILE A 218       3.183 -11.483 -19.100  1.00  0.61           C  
ATOM   1647  N   THR A 219       3.055 -17.338 -20.856  1.00  0.73           N  
ATOM   1648  CA  THR A 219       3.561 -18.699 -20.723  1.00  0.74           C  
ATOM   1649  C   THR A 219       5.078 -18.698 -20.552  1.00  0.72           C  
ATOM   1650  CB  THR A 219       3.181 -19.558 -21.944  1.00  0.69           C  
ATOM   1651  O   THR A 219       5.630 -19.552 -19.855  1.00  0.69           O  
ATOM   1652  CG2 THR A 219       1.686 -19.859 -21.959  1.00  0.63           C  
ATOM   1653  OG1 THR A 219       3.528 -18.855 -23.143  1.00  0.68           O  
ATOM   1654  N   ASP A 220       5.752 -17.721 -21.202  1.00  0.70           N  
ATOM   1655  CA  ASP A 220       7.210 -17.656 -21.201  1.00  0.71           C  
ATOM   1656  C   ASP A 220       7.712 -16.613 -20.204  1.00  0.67           C  
ATOM   1657  CB  ASP A 220       7.735 -17.338 -22.603  1.00  0.65           C  
ATOM   1658  O   ASP A 220       8.832 -16.114 -20.331  1.00  0.63           O  
ATOM   1659  CG  ASP A 220       6.652 -16.834 -23.541  1.00  0.61           C  
ATOM   1660  OD1 ASP A 220       5.464 -17.163 -23.335  1.00  0.58           O  
ATOM   1661  OD2 ASP A 220       6.991 -16.102 -24.496  1.00  0.65           O  
ATOM   1662  N   LYS A 221       6.706 -16.316 -19.360  1.00  0.69           N  
ATOM   1663  CA  LYS A 221       7.086 -15.407 -18.283  1.00  0.70           C  
ATOM   1664  C   LYS A 221       8.296 -15.936 -17.518  1.00  0.69           C  
ATOM   1665  CB  LYS A 221       5.914 -15.189 -17.325  1.00  0.66           C  
ATOM   1666  O   LYS A 221       8.352 -17.119 -17.177  1.00  0.68           O  
ATOM   1667  CG  LYS A 221       5.472 -16.448 -16.592  1.00  0.64           C  
ATOM   1668  CD  LYS A 221       4.192 -16.213 -15.800  1.00  0.63           C  
ATOM   1669  CE  LYS A 221       3.769 -17.460 -15.037  1.00  0.56           C  
ATOM   1670  NZ  LYS A 221       2.494 -18.029 -15.568  1.00  0.50           N  
ATOM   1671  N   PRO A 222       9.275 -15.242 -17.471  1.00  0.64           N  
ATOM   1672  CA  PRO A 222      10.317 -15.701 -16.550  1.00  0.65           C  
ATOM   1673  C   PRO A 222       9.752 -16.214 -15.227  1.00  0.65           C  
ATOM   1674  CB  PRO A 222      11.170 -14.449 -16.330  1.00  0.62           C  
ATOM   1675  O   PRO A 222       8.834 -15.609 -14.668  1.00  0.65           O  
ATOM   1676  CG  PRO A 222      10.332 -13.322 -16.842  1.00  0.61           C  
ATOM   1677  CD  PRO A 222       9.220 -13.893 -17.673  1.00  0.61           C  
ATOM   1678  N   THR A 223       9.866 -17.539 -14.738  1.00  0.64           N  
ATOM   1679  CA  THR A 223       9.594 -18.084 -13.413  1.00  0.63           C  
ATOM   1680  C   THR A 223      10.298 -17.264 -12.336  1.00  0.63           C  
ATOM   1681  CB  THR A 223      10.037 -19.556 -13.313  1.00  0.61           C  
ATOM   1682  O   THR A 223       9.917 -17.310 -11.164  1.00  0.62           O  
ATOM   1683  CG2 THR A 223       9.161 -20.454 -14.179  1.00  0.58           C  
ATOM   1684  OG1 THR A 223      11.397 -19.670 -13.749  1.00  0.62           O  
ATOM   1685  N   THR A 224      11.165 -16.405 -12.803  1.00  0.62           N  
ATOM   1686  CA  THR A 224      11.925 -15.437 -12.020  1.00  0.61           C  
ATOM   1687  C   THR A 224      12.048 -14.113 -12.769  1.00  0.60           C  
ATOM   1688  CB  THR A 224      13.330 -15.972 -11.683  1.00  0.57           C  
ATOM   1689  O   THR A 224      12.364 -14.095 -13.961  1.00  0.58           O  
ATOM   1690  CG2 THR A 224      13.249 -17.207 -10.792  1.00  0.53           C  
ATOM   1691  OG1 THR A 224      14.007 -16.317 -12.898  1.00  0.58           O  
ATOM   1692  N   PHE A 225      11.172 -13.124 -12.721  1.00  0.57           N  
ATOM   1693  CA  PHE A 225      11.544 -11.737 -12.976  1.00  0.56           C  
ATOM   1694  C   PHE A 225      12.834 -11.380 -12.247  1.00  0.57           C  
ATOM   1695  CB  PHE A 225      10.420 -10.789 -12.547  1.00  0.53           C  
ATOM   1696  O   PHE A 225      13.013 -11.735 -11.080  1.00  0.54           O  
ATOM   1697  CG  PHE A 225       9.187 -10.882 -13.406  1.00  0.52           C  
ATOM   1698  CD1 PHE A 225       9.062 -10.106 -14.552  1.00  0.49           C  
ATOM   1699  CD2 PHE A 225       8.154 -11.745 -13.067  1.00  0.50           C  
ATOM   1700  CE1 PHE A 225       7.923 -10.190 -15.349  1.00  0.48           C  
ATOM   1701  CE2 PHE A 225       7.012 -11.834 -13.859  1.00  0.51           C  
ATOM   1702  CZ  PHE A 225       6.898 -11.055 -14.999  1.00  0.41           C  
ATOM   1703  N   PRO A 226      13.984 -10.996 -13.006  1.00  0.49           N  
ATOM   1704  CA  PRO A 226      14.859 -10.272 -12.080  1.00  0.49           C  
ATOM   1705  C   PRO A 226      14.086  -9.366 -11.125  1.00  0.49           C  
ATOM   1706  CB  PRO A 226      15.753  -9.449 -13.011  1.00  0.47           C  
ATOM   1707  O   PRO A 226      13.026  -8.847 -11.482  1.00  0.47           O  
ATOM   1708  CG  PRO A 226      15.010  -9.397 -14.307  1.00  0.47           C  
ATOM   1709  CD  PRO A 226      14.009 -10.517 -14.328  1.00  0.49           C  
ATOM   1710  N   PRO A 227      13.788  -9.536  -9.716  1.00  0.49           N  
ATOM   1711  CA  PRO A 227      13.226  -8.356  -9.056  1.00  0.48           C  
ATOM   1712  C   PRO A 227      13.365  -7.088  -9.895  1.00  0.49           C  
ATOM   1713  CB  PRO A 227      14.044  -8.249  -7.767  1.00  0.47           C  
ATOM   1714  O   PRO A 227      14.361  -6.918 -10.603  1.00  0.48           O  
ATOM   1715  CG  PRO A 227      15.153  -9.238  -7.936  1.00  0.46           C  
ATOM   1716  CD  PRO A 227      14.885 -10.048  -9.171  1.00  0.49           C  
ATOM   1717  N   SER A 228      12.336  -6.339 -10.819  1.00  0.50           N  
ATOM   1718  CA  SER A 228      12.790  -5.095 -11.430  1.00  0.49           C  
ATOM   1719  C   SER A 228      14.148  -4.672 -10.881  1.00  0.50           C  
ATOM   1720  CB  SER A 228      11.768  -3.980 -11.199  1.00  0.47           C  
ATOM   1721  O   SER A 228      14.340  -4.609  -9.665  1.00  0.47           O  
ATOM   1722  OG  SER A 228      11.635  -3.699  -9.817  1.00  0.47           O  
ATOM   1723  N   THR A 229      15.329  -5.540 -11.066  1.00  0.43           N  
ATOM   1724  CA  THR A 229      16.650  -5.080 -10.652  1.00  0.44           C  
ATOM   1725  C   THR A 229      16.535  -3.971  -9.611  1.00  0.43           C  
ATOM   1726  CB  THR A 229      17.468  -4.576 -11.855  1.00  0.39           C  
ATOM   1727  O   THR A 229      16.053  -2.877  -9.912  1.00  0.40           O  
ATOM   1728  CG2 THR A 229      17.953  -5.737 -12.717  1.00  0.38           C  
ATOM   1729  OG1 THR A 229      16.650  -3.712 -12.654  1.00  0.34           O  
ATOM   1730  N   HIS A 230      15.851  -4.210  -8.439  1.00  0.40           N  
ATOM   1731  CA  HIS A 230      16.404  -3.853  -7.138  1.00  0.51           C  
ATOM   1732  C   HIS A 230      16.882  -5.090  -6.384  1.00  0.42           C  
ATOM   1733  CB  HIS A 230      15.367  -3.098  -6.304  1.00  0.44           C  
ATOM   1734  O   HIS A 230      16.138  -6.063  -6.246  1.00  0.41           O  
ATOM   1735  CG  HIS A 230      15.350  -3.498  -4.863  1.00  0.47           C  
ATOM   1736  CD2 HIS A 230      15.651  -2.800  -3.743  1.00  0.46           C  
ATOM   1737  ND1 HIS A 230      14.990  -4.762  -4.446  1.00  0.22           N  
ATOM   1738  CE1 HIS A 230      15.071  -4.823  -3.127  1.00  0.42           C  
ATOM   1739  NE2 HIS A 230      15.469  -3.646  -2.676  1.00  0.41           N  
ATOM   1740  N   THR A 231      17.971  -5.760  -6.506  1.00  0.47           N  
ATOM   1741  CA  THR A 231      18.794  -5.962  -5.318  1.00  0.47           C  
ATOM   1742  C   THR A 231      19.118  -4.628  -4.652  1.00  0.46           C  
ATOM   1743  CB  THR A 231      20.102  -6.698  -5.664  1.00  0.45           C  
ATOM   1744  O   THR A 231      19.646  -3.719  -5.296  1.00  0.45           O  
ATOM   1745  CG2 THR A 231      20.109  -8.108  -5.083  1.00  0.44           C  
ATOM   1746  OG1 THR A 231      20.236  -6.779  -7.088  1.00  0.42           O  
ATOM   1747  N   HIS A 232      18.315  -4.208  -3.757  1.00  0.48           N  
ATOM   1748  CA  HIS A 232      19.051  -3.657  -2.624  1.00  0.51           C  
ATOM   1749  C   HIS A 232      20.093  -4.646  -2.112  1.00  0.49           C  
ATOM   1750  CB  HIS A 232      18.090  -3.276  -1.496  1.00  0.47           C  
ATOM   1751  O   HIS A 232      19.746  -5.668  -1.516  1.00  0.48           O  
ATOM   1752  CG  HIS A 232      17.144  -2.176  -1.861  1.00  0.47           C  
ATOM   1753  CD2 HIS A 232      15.865  -2.215  -2.303  1.00  0.46           C  
ATOM   1754  ND1 HIS A 232      17.488  -0.844  -1.789  1.00  0.45           N  
ATOM   1755  CE1 HIS A 232      16.457  -0.108  -2.172  1.00  0.44           C  
ATOM   1756  NE2 HIS A 232      15.460  -0.916  -2.489  1.00  0.40           N  
ATOM   1757  N   PRO A 233      21.128  -5.042  -2.862  1.00  0.48           N  
ATOM   1758  CA  PRO A 233      22.155  -4.984  -1.819  1.00  0.47           C  
ATOM   1759  C   PRO A 233      22.101  -3.690  -1.010  1.00  0.48           C  
ATOM   1760  CB  PRO A 233      23.464  -5.081  -2.607  1.00  0.45           C  
ATOM   1761  O   PRO A 233      21.655  -2.658  -1.518  1.00  0.46           O  
ATOM   1762  CG  PRO A 233      23.126  -4.576  -3.973  1.00  0.44           C  
ATOM   1763  CD  PRO A 233      21.660  -4.796  -4.214  1.00  0.46           C  
ATOM   1764  N   ASN A 234      21.518  -3.617   0.078  1.00  0.52           N  
ATOM   1765  CA  ASN A 234      22.262  -2.477   0.603  1.00  0.52           C  
ATOM   1766  C   ASN A 234      22.954  -1.698  -0.511  1.00  0.52           C  
ATOM   1767  CB  ASN A 234      23.284  -2.937   1.644  1.00  0.50           C  
ATOM   1768  O   ASN A 234      23.917  -2.183  -1.108  1.00  0.50           O  
ATOM   1769  CG  ASN A 234      22.668  -3.154   3.012  1.00  0.48           C  
ATOM   1770  ND2 ASN A 234      23.304  -3.992   3.823  1.00  0.43           N  
ATOM   1771  OD1 ASN A 234      21.628  -2.575   3.337  1.00  0.48           O  
ATOM   1772  N   PRO A 235      22.305  -1.124  -1.836  1.00  0.55           N  
ATOM   1773  CA  PRO A 235      23.311  -0.201  -2.366  1.00  0.55           C  
ATOM   1774  C   PRO A 235      24.434   0.083  -1.370  1.00  0.56           C  
ATOM   1775  CB  PRO A 235      22.507   1.068  -2.659  1.00  0.54           C  
ATOM   1776  O   PRO A 235      24.174   0.272  -0.179  1.00  0.56           O  
ATOM   1777  CG  PRO A 235      21.273   0.939  -1.826  1.00  0.54           C  
ATOM   1778  CD  PRO A 235      21.053  -0.515  -1.520  1.00  0.54           C  
ATOM   1779  N   THR A 236      25.488  -0.478  -1.710  1.00  0.58           N  
ATOM   1780  CA  THR A 236      26.613   0.235  -1.116  1.00  0.57           C  
ATOM   1781  C   THR A 236      26.530   1.728  -1.423  1.00  0.59           C  
ATOM   1782  CB  THR A 236      27.957  -0.322  -1.621  1.00  0.56           C  
ATOM   1783  O   THR A 236      25.915   2.130  -2.413  1.00  0.57           O  
ATOM   1784  CG2 THR A 236      28.046  -1.828  -1.401  1.00  0.52           C  
ATOM   1785  OG1 THR A 236      28.086  -0.046  -3.021  1.00  0.57           O  
ATOM   1786  N   TRP A 237      26.871   2.449  -0.473  1.00  0.57           N  
ATOM   1787  CA  TRP A 237      27.257   3.838  -0.694  1.00  0.61           C  
ATOM   1788  C   TRP A 237      27.881   4.018  -2.073  1.00  0.59           C  
ATOM   1789  CB  TRP A 237      28.236   4.303   0.388  1.00  0.56           C  
ATOM   1790  O   TRP A 237      27.756   5.082  -2.685  1.00  0.57           O  
ATOM   1791  CG  TRP A 237      28.448   5.787   0.421  1.00  0.55           C  
ATOM   1792  CD1 TRP A 237      29.627   6.456   0.246  1.00  0.48           C  
ATOM   1793  CD2 TRP A 237      27.450   6.787   0.648  1.00  0.49           C  
ATOM   1794  CE2 TRP A 237      28.096   8.042   0.596  1.00  0.49           C  
ATOM   1795  CE3 TRP A 237      26.070   6.744   0.889  1.00  0.55           C  
ATOM   1796  NE1 TRP A 237      29.423   7.812   0.350  1.00  0.50           N  
ATOM   1797  CH2 TRP A 237      26.059   9.174   1.012  1.00  0.41           C  
ATOM   1798  CZ2 TRP A 237      27.408   9.244   0.777  1.00  0.45           C  
ATOM   1799  CZ3 TRP A 237      25.387   7.942   1.069  1.00  0.42           C  
ATOM   1800  N   ALA A 238      28.531   3.068  -2.741  1.00  0.62           N  
ATOM   1801  CA  ALA A 238      29.184   3.121  -4.046  1.00  0.62           C  
ATOM   1802  C   ALA A 238      28.160   3.049  -5.175  1.00  0.62           C  
ATOM   1803  CB  ALA A 238      30.200   1.989  -4.179  1.00  0.60           C  
ATOM   1804  O   ALA A 238      28.350   3.654  -6.233  1.00  0.62           O  
ATOM   1805  N   ASP A 239      27.052   2.525  -5.107  1.00  0.61           N  
ATOM   1806  CA  ASP A 239      26.116   2.287  -6.201  1.00  0.60           C  
ATOM   1807  C   ASP A 239      25.159   3.465  -6.370  1.00  0.61           C  
ATOM   1808  CB  ASP A 239      25.326   0.998  -5.961  1.00  0.58           C  
ATOM   1809  O   ASP A 239      24.571   3.645  -7.439  1.00  0.59           O  
ATOM   1810  CG  ASP A 239      26.217  -0.220  -5.794  1.00  0.56           C  
ATOM   1811  OD1 ASP A 239      27.192  -0.373  -6.561  1.00  0.59           O  
ATOM   1812  OD2 ASP A 239      25.940  -1.037  -4.889  1.00  0.63           O  
ATOM   1813  N   VAL A 240      24.769   4.451  -5.434  1.00  0.62           N  
ATOM   1814  CA  VAL A 240      23.995   5.687  -5.504  1.00  0.62           C  
ATOM   1815  C   VAL A 240      24.672   6.667  -6.459  1.00  0.63           C  
ATOM   1816  CB  VAL A 240      23.827   6.331  -4.110  1.00  0.60           C  
ATOM   1817  O   VAL A 240      25.723   7.229  -6.141  1.00  0.63           O  
ATOM   1818  CG1 VAL A 240      22.966   7.590  -4.197  1.00  0.53           C  
ATOM   1819  CG2 VAL A 240      23.218   5.331  -3.130  1.00  0.56           C  
ATOM   1820  N   THR A 241      24.382   6.643  -7.787  1.00  0.63           N  
ATOM   1821  CA  THR A 241      24.608   7.772  -8.682  1.00  0.63           C  
ATOM   1822  C   THR A 241      23.795   8.985  -8.239  1.00  0.63           C  
ATOM   1823  CB  THR A 241      24.248   7.413 -10.136  1.00  0.60           C  
ATOM   1824  O   THR A 241      22.636   8.850  -7.841  1.00  0.63           O  
ATOM   1825  CG2 THR A 241      25.374   6.630 -10.804  1.00  0.57           C  
ATOM   1826  OG1 THR A 241      23.057   6.616 -10.144  1.00  0.61           O  
ATOM   1827  N   GLY A 242      24.566  10.127  -8.173  1.00  0.64           N  
ATOM   1828  CA  GLY A 242      24.137  11.470  -7.817  1.00  0.65           C  
ATOM   1829  C   GLY A 242      23.968  11.666  -6.322  1.00  0.63           C  
ATOM   1830  O   GLY A 242      23.316  12.616  -5.884  1.00  0.61           O  
ATOM   1831  N   LYS A 243      24.233  10.578  -5.666  1.00  0.60           N  
ATOM   1832  CA  LYS A 243      24.327  10.782  -4.223  1.00  0.61           C  
ATOM   1833  C   LYS A 243      24.930  12.145  -3.899  1.00  0.61           C  
ATOM   1834  CB  LYS A 243      25.159   9.673  -3.577  1.00  0.58           C  
ATOM   1835  O   LYS A 243      25.892  12.572  -4.540  1.00  0.60           O  
ATOM   1836  CG  LYS A 243      26.554   9.523  -4.166  1.00  0.58           C  
ATOM   1837  CD  LYS A 243      27.318   8.380  -3.511  1.00  0.58           C  
ATOM   1838  CE  LYS A 243      28.744   8.286  -4.036  1.00  0.51           C  
ATOM   1839  NZ  LYS A 243      29.424   7.039  -3.573  1.00  0.45           N  
ATOM   1840  N   PRO A 244      24.233  12.862  -3.244  1.00  0.57           N  
ATOM   1841  CA  PRO A 244      25.096  13.890  -2.658  1.00  0.57           C  
ATOM   1842  C   PRO A 244      26.407  13.323  -2.118  1.00  0.58           C  
ATOM   1843  CB  PRO A 244      24.242  14.464  -1.525  1.00  0.56           C  
ATOM   1844  O   PRO A 244      26.413  12.255  -1.499  1.00  0.57           O  
ATOM   1845  CG  PRO A 244      23.179  13.440  -1.292  1.00  0.55           C  
ATOM   1846  CD  PRO A 244      23.110  12.542  -2.493  1.00  0.55           C  
ATOM   1847  N   THR A 245      27.613  13.574  -2.419  1.00  0.60           N  
ATOM   1848  CA  THR A 245      28.835  13.352  -1.653  1.00  0.59           C  
ATOM   1849  C   THR A 245      28.591  13.586  -0.165  1.00  0.60           C  
ATOM   1850  CB  THR A 245      29.973  14.270  -2.140  1.00  0.58           C  
ATOM   1851  O   THR A 245      29.347  13.096   0.677  1.00  0.59           O  
ATOM   1852  CG2 THR A 245      30.430  13.882  -3.542  1.00  0.55           C  
ATOM   1853  OG1 THR A 245      29.510  15.626  -2.158  1.00  0.58           O  
ATOM   1854  N   THR A 246      27.366  14.060   0.191  1.00  0.58           N  
ATOM   1855  CA  THR A 246      27.120  14.432   1.580  1.00  0.58           C  
ATOM   1856  C   THR A 246      25.745  13.949   2.033  1.00  0.57           C  
ATOM   1857  CB  THR A 246      27.223  15.956   1.776  1.00  0.54           C  
ATOM   1858  O   THR A 246      24.728  14.303   1.433  1.00  0.55           O  
ATOM   1859  CG2 THR A 246      28.648  16.446   1.543  1.00  0.51           C  
ATOM   1860  OG1 THR A 246      26.347  16.611   0.851  1.00  0.53           O  
ATOM   1861  N   PHE A 247      25.399  12.641   2.507  1.00  0.55           N  
ATOM   1862  CA  PHE A 247      24.278  12.103   3.268  1.00  0.56           C  
ATOM   1863  C   PHE A 247      24.323  12.585   4.713  1.00  0.55           C  
ATOM   1864  CB  PHE A 247      24.283  10.571   3.225  1.00  0.51           C  
ATOM   1865  O   PHE A 247      25.373  12.532   5.358  1.00  0.52           O  
ATOM   1866  CG  PHE A 247      23.351   9.990   2.197  1.00  0.50           C  
ATOM   1867  CD1 PHE A 247      22.019   9.743   2.506  1.00  0.48           C  
ATOM   1868  CD2 PHE A 247      23.807   9.690   0.920  1.00  0.48           C  
ATOM   1869  CE1 PHE A 247      21.154   9.205   1.556  1.00  0.45           C  
ATOM   1870  CE2 PHE A 247      22.949   9.152  -0.035  1.00  0.48           C  
ATOM   1871  CZ  PHE A 247      21.623   8.909   0.286  1.00  0.41           C  
ATOM   1872  N   ALA A 248      23.130  13.159   5.280  1.00  0.52           N  
ATOM   1873  CA  ALA A 248      22.845  13.352   6.700  1.00  0.53           C  
ATOM   1874  C   ALA A 248      22.673  12.014   7.412  1.00  0.52           C  
ATOM   1875  CB  ALA A 248      21.596  14.211   6.880  1.00  0.49           C  
ATOM   1876  O   ALA A 248      22.054  11.092   6.875  1.00  0.50           O  
ATOM   1877  N   PRO A 249      23.534  11.415   8.448  1.00  0.47           N  
ATOM   1878  CA  PRO A 249      23.678  10.271   9.351  1.00  0.48           C  
ATOM   1879  C   PRO A 249      22.395   9.960  10.119  1.00  0.48           C  
ATOM   1880  CB  PRO A 249      24.791  10.712  10.304  1.00  0.44           C  
ATOM   1881  O   PRO A 249      21.710  10.877  10.580  1.00  0.47           O  
ATOM   1882  CG  PRO A 249      25.130  12.104   9.878  1.00  0.43           C  
ATOM   1883  CD  PRO A 249      24.213  12.495   8.755  1.00  0.47           C  
ATOM   1884  N   THR A 250      21.547   8.687  10.086  1.00  0.51           N  
ATOM   1885  CA  THR A 250      20.927   7.875  11.127  1.00  0.52           C  
ATOM   1886  C   THR A 250      21.862   7.722  12.323  1.00  0.50           C  
ATOM   1887  CB  THR A 250      20.540   6.483  10.593  1.00  0.49           C  
ATOM   1888  O   THR A 250      23.037   7.385  12.160  1.00  0.48           O  
ATOM   1889  CG2 THR A 250      19.109   6.473  10.067  1.00  0.47           C  
ATOM   1890  OG1 THR A 250      21.431   6.121   9.530  1.00  0.47           O  
ATOM   1891  N   ALA A 251      22.112   8.784  13.129  1.00  0.50           N  
ATOM   1892  CA  ALA A 251      22.876   9.237  14.288  1.00  0.51           C  
ATOM   1893  C   ALA A 251      24.177   9.909  13.859  1.00  0.50           C  
ATOM   1894  CB  ALA A 251      23.168   8.066  15.224  1.00  0.46           C  
ATOM   1895  O   ALA A 251      25.070   9.256  13.315  1.00  0.47           O  
ATOM   1896  N   HIS A 252      24.160  10.802  12.978  1.00  0.37           N  
ATOM   1897  CA  HIS A 252      25.391  11.552  12.753  1.00  0.45           C  
ATOM   1898  C   HIS A 252      25.419  12.827  13.589  1.00  0.38           C  
ATOM   1899  CB  HIS A 252      25.547  11.892  11.270  1.00  0.37           C  
ATOM   1900  O   HIS A 252      24.384  13.465  13.790  1.00  0.38           O  
ATOM   1901  CG  HIS A 252      24.822  13.135  10.860  1.00  0.40           C  
ATOM   1902  CD2 HIS A 252      25.285  14.347  10.472  1.00  0.40           C  
ATOM   1903  ND1 HIS A 252      23.447  13.217  10.823  1.00  0.24           N  
ATOM   1904  CE1 HIS A 252      23.095  14.429  10.428  1.00  0.37           C  
ATOM   1905  NE2 HIS A 252      24.191  15.134  10.209  1.00  0.38           N  
ATOM   1906  N   THR A 253      26.328  12.988  14.337  1.00  0.57           N  
ATOM   1907  CA  THR A 253      27.147  14.117  14.764  1.00  0.57           C  
ATOM   1908  C   THR A 253      27.903  14.716  13.581  1.00  0.57           C  
ATOM   1909  CB  THR A 253      28.147  13.700  15.858  1.00  0.55           C  
ATOM   1910  O   THR A 253      28.584  13.998  12.846  1.00  0.56           O  
ATOM   1911  CG2 THR A 253      27.488  13.698  17.233  1.00  0.52           C  
ATOM   1912  OG1 THR A 253      28.637  12.384  15.573  1.00  0.54           O  
ATOM   1913  N   HIS A 254      27.392  15.702  12.714  1.00  0.59           N  
ATOM   1914  CA  HIS A 254      28.221  16.612  11.932  1.00  0.59           C  
ATOM   1915  C   HIS A 254      29.229  17.338  12.818  1.00  0.59           C  
ATOM   1916  CB  HIS A 254      27.350  17.627  11.189  1.00  0.57           C  
ATOM   1917  O   HIS A 254      28.903  17.736  13.938  1.00  0.58           O  
ATOM   1918  CG  HIS A 254      26.539  17.026  10.085  1.00  0.57           C  
ATOM   1919  CD2 HIS A 254      25.236  16.659  10.038  1.00  0.55           C  
ATOM   1920  ND1 HIS A 254      27.067  16.734   8.847  1.00  0.55           N  
ATOM   1921  CE1 HIS A 254      26.122  16.213   8.082  1.00  0.53           C  
ATOM   1922  NE2 HIS A 254      25.001  16.157   8.781  1.00  0.48           N  
ATOM   1923  N   ALA A 255      30.484  17.241  12.284  1.00  0.59           N  
ATOM   1924  CA  ALA A 255      31.253  18.396  12.738  1.00  0.58           C  
ATOM   1925  C   ALA A 255      30.639  19.698  12.230  1.00  0.59           C  
ATOM   1926  CB  ALA A 255      32.705  18.283  12.280  1.00  0.58           C  
ATOM   1927  O   ALA A 255      30.122  19.753  11.112  1.00  0.58           O  
ATOM   1928  N   TRP A 256      30.406  20.574  13.088  1.00  0.57           N  
ATOM   1929  CA  TRP A 256      30.062  21.955  12.762  1.00  0.60           C  
ATOM   1930  C   TRP A 256      30.621  22.348  11.399  1.00  0.58           C  
ATOM   1931  CB  TRP A 256      30.588  22.909  13.838  1.00  0.56           C  
ATOM   1932  O   TRP A 256      29.941  23.007  10.609  1.00  0.56           O  
ATOM   1933  CG  TRP A 256      30.127  24.326  13.674  1.00  0.55           C  
ATOM   1934  CD1 TRP A 256      30.861  25.384  13.215  1.00  0.50           C  
ATOM   1935  CD2 TRP A 256      28.825  24.840  13.972  1.00  0.50           C  
ATOM   1936  CE2 TRP A 256      28.842  26.220  13.669  1.00  0.49           C  
ATOM   1937  CE3 TRP A 256      27.645  24.268  14.466  1.00  0.51           C  
ATOM   1938  NE1 TRP A 256      30.094  26.526  13.210  1.00  0.46           N  
ATOM   1939  CH2 TRP A 256      26.581  26.451  14.329  1.00  0.38           C  
ATOM   1940  CZ2 TRP A 256      27.722  27.036  13.845  1.00  0.42           C  
ATOM   1941  CZ3 TRP A 256      26.532  25.082  14.640  1.00  0.39           C  
ATOM   1942  N   ALA A 257      31.924  21.976  11.044  1.00  0.63           N  
ATOM   1943  CA  ALA A 257      32.682  22.277   9.832  1.00  0.62           C  
ATOM   1944  C   ALA A 257      32.001  21.691   8.599  1.00  0.63           C  
ATOM   1945  CB  ALA A 257      34.108  21.746   9.951  1.00  0.61           C  
ATOM   1946  O   ALA A 257      32.249  22.134   7.475  1.00  0.62           O  
ATOM   1947  N   ASP A 258      31.005  20.813   8.654  1.00  0.62           N  
ATOM   1948  CA  ASP A 258      30.389  20.180   7.492  1.00  0.61           C  
ATOM   1949  C   ASP A 258      29.084  20.877   7.114  1.00  0.61           C  
ATOM   1950  CB  ASP A 258      30.134  18.696   7.762  1.00  0.59           C  
ATOM   1951  O   ASP A 258      28.552  20.661   6.023  1.00  0.59           O  
ATOM   1952  CG  ASP A 258      31.400  17.927   8.096  1.00  0.57           C  
ATOM   1953  OD1 ASP A 258      32.467  18.230   7.519  1.00  0.59           O  
ATOM   1954  OD2 ASP A 258      31.330  17.009   8.941  1.00  0.62           O  
ATOM   1955  N   ILE A 259      28.338  21.747   7.900  1.00  0.62           N  
ATOM   1956  CA  ILE A 259      27.100  22.486   7.678  1.00  0.61           C  
ATOM   1957  C   ILE A 259      27.375  23.696   6.787  1.00  0.62           C  
ATOM   1958  CB  ILE A 259      26.463  22.936   9.011  1.00  0.59           C  
ATOM   1959  O   ILE A 259      28.037  24.648   7.209  1.00  0.61           O  
ATOM   1960  CG1 ILE A 259      26.148  21.720   9.889  1.00  0.53           C  
ATOM   1961  CG2 ILE A 259      25.203  23.768   8.755  1.00  0.55           C  
ATOM   1962  CD1 ILE A 259      25.502  22.070  11.223  1.00  0.54           C  
ATOM   1963  N   THR A 260      27.240  23.573   5.470  1.00  0.67           N  
ATOM   1964  CA  THR A 260      27.111  24.666   4.513  1.00  0.67           C  
ATOM   1965  C   THR A 260      25.752  25.346   4.648  1.00  0.67           C  
ATOM   1966  CB  THR A 260      27.297  24.167   3.068  1.00  0.63           C  
ATOM   1967  O   THR A 260      24.724  24.674   4.757  1.00  0.64           O  
ATOM   1968  CG2 THR A 260      28.722  23.675   2.835  1.00  0.59           C  
ATOM   1969  OG1 THR A 260      26.385  23.091   2.819  1.00  0.64           O  
ATOM   1970  N   GLY A 261      25.834  26.747   4.779  1.00  0.65           N  
ATOM   1971  CA  GLY A 261      24.764  27.715   4.961  1.00  0.64           C  
ATOM   1972  C   GLY A 261      24.278  27.804   6.395  1.00  0.64           C  
ATOM   1973  O   GLY A 261      23.099  28.068   6.641  1.00  0.62           O  
ATOM   1974  N   GLU A 262      24.963  27.376   7.237  1.00  0.58           N  
ATOM   1975  CA  GLU A 262      24.755  27.519   8.675  1.00  0.59           C  
ATOM   1976  C   GLU A 262      24.094  28.854   9.008  1.00  0.59           C  
ATOM   1977  CB  GLU A 262      26.083  27.388   9.426  1.00  0.56           C  
ATOM   1978  O   GLU A 262      24.486  29.895   8.478  1.00  0.58           O  
ATOM   1979  CG  GLU A 262      26.718  26.009   9.317  1.00  0.56           C  
ATOM   1980  CD  GLU A 262      27.928  25.833  10.221  1.00  0.57           C  
ATOM   1981  OE1 GLU A 262      28.311  26.800  10.917  1.00  0.56           O  
ATOM   1982  OE2 GLU A 262      28.498  24.719  10.231  1.00  0.51           O  
ATOM   1983  N   PRO A 263      22.842  28.744   9.539  1.00  0.56           N  
ATOM   1984  CA  PRO A 263      22.512  29.988  10.238  1.00  0.55           C  
ATOM   1985  C   PRO A 263      23.586  30.404  11.241  1.00  0.57           C  
ATOM   1986  CB  PRO A 263      21.199  29.654  10.951  1.00  0.54           C  
ATOM   1987  O   PRO A 263      24.132  29.557  11.953  1.00  0.55           O  
ATOM   1988  CG  PRO A 263      21.053  28.173  10.810  1.00  0.53           C  
ATOM   1989  CD  PRO A 263      22.082  27.684   9.832  1.00  0.53           C  
ATOM   1990  N   ALA A 264      24.333  31.530  11.180  1.00  0.56           N  
ATOM   1991  CA  ALA A 264      25.257  32.214  12.081  1.00  0.55           C  
ATOM   1992  C   ALA A 264      24.948  31.883  13.539  1.00  0.55           C  
ATOM   1993  CB  ALA A 264      25.198  33.724  11.858  1.00  0.53           C  
ATOM   1994  O   ALA A 264      25.682  32.289  14.443  1.00  0.53           O  
ATOM   1995  N   PHE A 265      23.940  31.053  13.826  1.00  0.50           N  
ATOM   1996  CA  PHE A 265      23.361  30.961  15.161  1.00  0.53           C  
ATOM   1997  C   PHE A 265      23.540  29.560  15.734  1.00  0.50           C  
ATOM   1998  CB  PHE A 265      21.874  31.329  15.129  1.00  0.47           C  
ATOM   1999  O   PHE A 265      23.047  28.584  15.166  1.00  0.48           O  
ATOM   2000  CG  PHE A 265      21.538  32.414  14.142  1.00  0.47           C  
ATOM   2001  CD1 PHE A 265      21.654  33.753  14.493  1.00  0.46           C  
ATOM   2002  CD2 PHE A 265      21.106  32.094  12.861  1.00  0.46           C  
ATOM   2003  CE1 PHE A 265      21.344  34.760  13.581  1.00  0.40           C  
ATOM   2004  CE2 PHE A 265      20.794  33.094  11.944  1.00  0.44           C  
ATOM   2005  CZ  PHE A 265      20.913  34.426  12.307  1.00  0.40           C  
ATOM   2006  N   ALA A 266      24.894  29.020  16.076  1.00  0.56           N  
ATOM   2007  CA  ALA A 266      25.444  28.324  17.236  1.00  0.56           C  
ATOM   2008  C   ALA A 266      25.826  26.889  16.885  1.00  0.56           C  
ATOM   2009  CB  ALA A 266      24.444  28.338  18.389  1.00  0.50           C  
ATOM   2010  O   ALA A 266      25.013  26.140  16.338  1.00  0.53           O  
ATOM   2011  N   PRO A 267      27.267  26.365  16.835  1.00  0.53           N  
ATOM   2012  CA  PRO A 267      27.794  25.027  17.112  1.00  0.52           C  
ATOM   2013  C   PRO A 267      27.508  24.563  18.539  1.00  0.53           C  
ATOM   2014  CB  PRO A 267      29.299  25.186  16.882  1.00  0.49           C  
ATOM   2015  O   PRO A 267      27.377  25.389  19.446  1.00  0.52           O  
ATOM   2016  CG  PRO A 267      29.529  26.663  16.870  1.00  0.48           C  
ATOM   2017  CD  PRO A 267      28.202  27.351  16.729  1.00  0.50           C  
ATOM   2018  N   SER A 268      27.204  23.342  18.833  1.00  0.52           N  
ATOM   2019  CA  SER A 268      27.084  22.607  20.087  1.00  0.52           C  
ATOM   2020  C   SER A 268      28.385  22.651  20.881  1.00  0.52           C  
ATOM   2021  CB  SER A 268      26.688  21.154  19.822  1.00  0.48           C  
ATOM   2022  O   SER A 268      28.390  22.409  22.090  1.00  0.50           O  
ATOM   2023  OG  SER A 268      27.600  20.540  18.927  1.00  0.45           O  
ATOM   2024  N   SER A 269      29.505  23.358  20.461  1.00  0.53           N  
ATOM   2025  CA  SER A 269      30.636  23.897  21.208  1.00  0.52           C  
ATOM   2026  C   SER A 269      30.799  25.394  20.962  1.00  0.52           C  
ATOM   2027  CB  SER A 269      31.926  23.167  20.830  1.00  0.48           C  
ATOM   2028  O   SER A 269      31.872  25.954  21.197  1.00  0.49           O  
ATOM   2029  OG  SER A 269      32.205  23.322  19.449  1.00  0.47           O  
ATOM   2030  N   HIS A 270      29.807  26.213  20.426  1.00  0.50           N  
ATOM   2031  CA  HIS A 270      29.905  27.664  20.318  1.00  0.54           C  
ATOM   2032  C   HIS A 270      30.134  28.304  21.684  1.00  0.50           C  
ATOM   2033  CB  HIS A 270      28.642  28.240  19.675  1.00  0.48           C  
ATOM   2034  O   HIS A 270      29.378  28.055  22.625  1.00  0.49           O  
ATOM   2035  CG  HIS A 270      28.883  29.496  18.899  1.00  0.49           C  
ATOM   2036  CD2 HIS A 270      29.027  29.705  17.569  1.00  0.46           C  
ATOM   2037  ND1 HIS A 270      29.005  30.730  19.500  1.00  0.26           N  
ATOM   2038  CE1 HIS A 270      29.213  31.647  18.570  1.00  0.41           C  
ATOM   2039  NE2 HIS A 270      29.231  31.051  17.390  1.00  0.40           N  
ATOM   2040  N   THR A 271      31.245  28.630  21.911  1.00  0.61           N  
ATOM   2041  CA  THR A 271      31.646  29.793  22.693  1.00  0.60           C  
ATOM   2042  C   THR A 271      31.431  31.079  21.901  1.00  0.61           C  
ATOM   2043  CB  THR A 271      33.121  29.694  23.125  1.00  0.58           C  
ATOM   2044  O   THR A 271      31.919  31.210  20.776  1.00  0.60           O  
ATOM   2045  CG2 THR A 271      33.258  28.953  24.451  1.00  0.55           C  
ATOM   2046  OG1 THR A 271      33.861  28.991  22.119  1.00  0.57           O  
ATOM   2047  N   HIS A 272      30.299  31.841  22.001  1.00  0.63           N  
ATOM   2048  CA  HIS A 272      30.257  33.268  21.704  1.00  0.63           C  
ATOM   2049  C   HIS A 272      31.020  34.072  22.751  1.00  0.64           C  
ATOM   2050  CB  HIS A 272      28.809  33.756  21.621  1.00  0.62           C  
ATOM   2051  O   HIS A 272      30.907  33.804  23.949  1.00  0.63           O  
ATOM   2052  CG  HIS A 272      28.068  33.234  20.431  1.00  0.60           C  
ATOM   2053  CD2 HIS A 272      27.147  32.248  20.320  1.00  0.58           C  
ATOM   2054  ND1 HIS A 272      28.247  33.740  19.162  1.00  0.55           N  
ATOM   2055  CE1 HIS A 272      27.465  33.086  18.319  1.00  0.56           C  
ATOM   2056  NE2 HIS A 272      26.787  32.175  18.997  1.00  0.51           N  
ATOM   2057  N   SER A 273      31.875  34.898  22.206  1.00  0.65           N  
ATOM   2058  CA  SER A 273      32.190  35.992  23.118  1.00  0.65           C  
ATOM   2059  C   SER A 273      30.926  36.716  23.570  1.00  0.66           C  
ATOM   2060  CB  SER A 273      33.147  36.984  22.456  1.00  0.63           C  
ATOM   2061  O   SER A 273      30.001  36.913  22.780  1.00  0.65           O  
ATOM   2062  OG  SER A 273      32.438  38.097  21.938  1.00  0.61           O  
ATOM   2063  N   TRP A 274      30.949  36.897  24.896  1.00  0.65           N  
ATOM   2064  CA  TRP A 274      29.947  37.764  25.507  1.00  0.67           C  
ATOM   2065  C   TRP A 274      29.647  38.963  24.613  1.00  0.67           C  
ATOM   2066  CB  TRP A 274      30.417  38.243  26.883  1.00  0.62           C  
ATOM   2067  O   TRP A 274      28.485  39.332  24.428  1.00  0.66           O  
ATOM   2068  CG  TRP A 274      29.420  39.102  27.602  1.00  0.58           C  
ATOM   2069  CD1 TRP A 274      29.464  40.459  27.760  1.00  0.52           C  
ATOM   2070  CD2 TRP A 274      28.233  38.659  28.266  1.00  0.55           C  
ATOM   2071  CE2 TRP A 274      27.603  39.803  28.804  1.00  0.54           C  
ATOM   2072  CE3 TRP A 274      27.639  37.404  28.457  1.00  0.67           C  
ATOM   2073  NE1 TRP A 274      28.374  40.887  28.481  1.00  0.68           N  
ATOM   2074  CH2 TRP A 274      25.847  38.490  29.695  1.00  0.63           C  
ATOM   2075  CZ2 TRP A 274      26.407  39.729  29.522  1.00  0.66           C  
ATOM   2076  CZ3 TRP A 274      26.449  37.333  29.172  1.00  0.62           C  
ATOM   2077  N   ASP A 275      30.721  39.437  23.778  1.00  0.71           N  
ATOM   2078  CA  ASP A 275      30.648  40.655  22.978  1.00  0.71           C  
ATOM   2079  C   ASP A 275      29.965  40.393  21.638  1.00  0.71           C  
ATOM   2080  CB  ASP A 275      32.047  41.232  22.751  1.00  0.68           C  
ATOM   2081  O   ASP A 275      29.430  41.314  21.017  1.00  0.70           O  
ATOM   2082  CG  ASP A 275      32.713  41.697  24.035  1.00  0.65           C  
ATOM   2083  OD1 ASP A 275      32.002  42.127  24.969  1.00  0.67           O  
ATOM   2084  OD2 ASP A 275      33.959  41.635  24.112  1.00  0.71           O  
ATOM   2085  N   SER A 276      29.759  39.093  21.226  1.00  0.69           N  
ATOM   2086  CA  SER A 276      29.159  38.793  19.930  1.00  0.68           C  
ATOM   2087  C   SER A 276      27.665  38.522  20.063  1.00  0.67           C  
ATOM   2088  CB  SER A 276      29.849  37.591  19.285  1.00  0.66           C  
ATOM   2089  O   SER A 276      26.943  38.491  19.063  1.00  0.66           O  
ATOM   2090  OG  SER A 276      29.563  36.402  20.003  1.00  0.65           O  
ATOM   2091  N   ILE A 277      26.986  38.300  21.276  1.00  0.67           N  
ATOM   2092  CA  ILE A 277      25.575  38.064  21.561  1.00  0.67           C  
ATOM   2093  C   ILE A 277      24.813  39.386  21.525  1.00  0.69           C  
ATOM   2094  CB  ILE A 277      25.383  37.371  22.929  1.00  0.65           C  
ATOM   2095  O   ILE A 277      25.035  40.261  22.365  1.00  0.69           O  
ATOM   2096  CG1 ILE A 277      26.088  36.010  22.943  1.00  0.59           C  
ATOM   2097  CG2 ILE A 277      23.894  37.220  23.254  1.00  0.60           C  
ATOM   2098  CD1 ILE A 277      26.084  35.324  24.302  1.00  0.59           C  
ATOM   2099  N   SER A 278      24.164  39.623  20.406  1.00  0.70           N  
ATOM   2100  CA  SER A 278      23.142  40.659  20.306  1.00  0.72           C  
ATOM   2101  C   SER A 278      21.951  40.350  21.207  1.00  0.71           C  
ATOM   2102  CB  SER A 278      22.671  40.811  18.859  1.00  0.67           C  
ATOM   2103  O   SER A 278      21.598  39.185  21.400  1.00  0.69           O  
ATOM   2104  OG  SER A 278      22.106  39.601  18.385  1.00  0.66           O  
ATOM   2105  N   GLY A 279      21.479  41.479  21.923  1.00  0.70           N  
ATOM   2106  CA  GLY A 279      20.332  41.465  22.817  1.00  0.71           C  
ATOM   2107  C   GLY A 279      20.647  40.888  24.184  1.00  0.69           C  
ATOM   2108  O   GLY A 279      19.740  40.511  24.928  1.00  0.66           O  
ATOM   2109  N   LYS A 280      21.891  40.563  24.391  1.00  0.74           N  
ATOM   2110  CA  LYS A 280      22.218  40.104  25.738  1.00  0.75           C  
ATOM   2111  C   LYS A 280      21.644  41.045  26.793  1.00  0.75           C  
ATOM   2112  CB  LYS A 280      23.733  39.984  25.911  1.00  0.72           C  
ATOM   2113  O   LYS A 280      21.652  42.265  26.616  1.00  0.74           O  
ATOM   2114  CG  LYS A 280      24.477  41.305  25.784  1.00  0.69           C  
ATOM   2115  CD  LYS A 280      25.986  41.100  25.801  1.00  0.66           C  
ATOM   2116  CE  LYS A 280      26.732  42.426  25.730  1.00  0.62           C  
ATOM   2117  NZ  LYS A 280      27.882  42.364  24.778  1.00  0.55           N  
ATOM   2118  N   PRO A 281      20.917  40.484  27.649  1.00  0.66           N  
ATOM   2119  CA  PRO A 281      20.605  41.361  28.780  1.00  0.66           C  
ATOM   2120  C   PRO A 281      21.838  42.071  29.333  1.00  0.67           C  
ATOM   2121  CB  PRO A 281      20.015  40.403  29.817  1.00  0.64           C  
ATOM   2122  O   PRO A 281      22.904  41.462  29.454  1.00  0.66           O  
ATOM   2123  CG  PRO A 281      20.538  39.056  29.434  1.00  0.63           C  
ATOM   2124  CD  PRO A 281      20.882  39.076  27.972  1.00  0.63           C  
ATOM   2125  N   GLY A 282      21.884  43.309  29.471  1.00  0.68           N  
ATOM   2126  CA  GLY A 282      22.865  44.080  30.219  1.00  0.67           C  
ATOM   2127  C   GLY A 282      23.069  43.573  31.634  1.00  0.67           C  
ATOM   2128  O   GLY A 282      24.078  43.881  32.270  1.00  0.67           O  
ATOM   2129  N   SER A 283      22.147  42.656  32.083  1.00  0.70           N  
ATOM   2130  CA  SER A 283      22.231  42.010  33.389  1.00  0.70           C  
ATOM   2131  C   SER A 283      21.582  40.630  33.366  1.00  0.68           C  
ATOM   2132  CB  SER A 283      21.569  42.876  34.461  1.00  0.66           C  
ATOM   2133  O   SER A 283      20.596  40.414  32.658  1.00  0.65           O  
ATOM   2134  OG  SER A 283      20.196  43.074  34.169  1.00  0.65           O  
ATOM   2135  N   PHE A 284      22.206  39.459  33.609  1.00  0.63           N  
ATOM   2136  CA  PHE A 284      21.631  38.170  33.977  1.00  0.63           C  
ATOM   2137  C   PHE A 284      21.013  38.230  35.368  1.00  0.64           C  
ATOM   2138  CB  PHE A 284      22.696  37.070  33.923  1.00  0.60           C  
ATOM   2139  O   PHE A 284      21.589  38.820  36.284  1.00  0.62           O  
ATOM   2140  CG  PHE A 284      23.185  36.767  32.532  1.00  0.58           C  
ATOM   2141  CD1 PHE A 284      22.514  35.854  31.728  1.00  0.55           C  
ATOM   2142  CD2 PHE A 284      24.318  37.394  32.030  1.00  0.56           C  
ATOM   2143  CE1 PHE A 284      22.965  35.571  30.440  1.00  0.53           C  
ATOM   2144  CE2 PHE A 284      24.774  37.117  30.744  1.00  0.54           C  
ATOM   2145  CZ  PHE A 284      24.097  36.204  29.951  1.00  0.51           C  
ATOM   2146  N   PRO A 285      19.709  37.702  35.358  1.00  0.58           N  
ATOM   2147  CA  PRO A 285      19.347  37.359  36.736  1.00  0.57           C  
ATOM   2148  C   PRO A 285      20.337  36.393  37.383  1.00  0.58           C  
ATOM   2149  CB  PRO A 285      17.969  36.709  36.587  1.00  0.54           C  
ATOM   2150  O   PRO A 285      20.907  35.538  36.700  1.00  0.55           O  
ATOM   2151  CG  PRO A 285      17.944  36.182  35.188  1.00  0.52           C  
ATOM   2152  CD  PRO A 285      18.885  37.002  34.353  1.00  0.52           C  
ATOM   2153  N   PRO A 286      20.876  36.496  38.573  1.00  0.56           N  
ATOM   2154  CA  PRO A 286      21.648  35.448  39.245  1.00  0.56           C  
ATOM   2155  C   PRO A 286      21.105  34.048  38.972  1.00  0.57           C  
ATOM   2156  CB  PRO A 286      21.514  35.807  40.727  1.00  0.54           C  
ATOM   2157  O   PRO A 286      19.887  33.854  38.921  1.00  0.56           O  
ATOM   2158  CG  PRO A 286      20.358  36.751  40.789  1.00  0.53           C  
ATOM   2159  CD  PRO A 286      20.094  37.273  39.405  1.00  0.54           C  
ATOM   2160  N   SER A 287      21.761  32.840  38.142  1.00  0.59           N  
ATOM   2161  CA  SER A 287      21.437  31.418  38.203  1.00  0.58           C  
ATOM   2162  C   SER A 287      20.866  31.040  39.566  1.00  0.59           C  
ATOM   2163  CB  SER A 287      22.676  30.572  37.907  1.00  0.55           C  
ATOM   2164  O   SER A 287      21.310  31.555  40.595  1.00  0.57           O  
ATOM   2165  OG  SER A 287      23.708  30.849  38.839  1.00  0.55           O  
ATOM   2166  N   THR A 288      19.520  30.447  39.664  1.00  0.57           N  
ATOM   2167  CA  THR A 288      19.140  29.821  40.926  1.00  0.57           C  
ATOM   2168  C   THR A 288      20.342  29.143  41.577  1.00  0.56           C  
ATOM   2169  CB  THR A 288      18.015  28.789  40.721  1.00  0.54           C  
ATOM   2170  O   THR A 288      20.868  28.160  41.051  1.00  0.54           O  
ATOM   2171  CG2 THR A 288      17.022  28.821  41.878  1.00  0.49           C  
ATOM   2172  OG1 THR A 288      17.321  29.084  39.502  1.00  0.52           O  
ATOM   2173  N   HIS A 289      21.418  29.735  41.662  1.00  0.43           N  
ATOM   2174  CA  HIS A 289      22.390  29.296  42.657  1.00  0.48           C  
ATOM   2175  C   HIS A 289      21.818  29.396  44.067  1.00  0.44           C  
ATOM   2176  CB  HIS A 289      23.674  30.119  42.551  1.00  0.43           C  
ATOM   2177  O   HIS A 289      20.952  30.233  44.333  1.00  0.43           O  
ATOM   2178  CG  HIS A 289      23.463  31.588  42.740  1.00  0.46           C  
ATOM   2179  CD2 HIS A 289      23.602  32.372  43.835  1.00  0.45           C  
ATOM   2180  ND1 HIS A 289      23.055  32.418  41.719  1.00  0.44           N  
ATOM   2181  CE1 HIS A 289      22.952  33.654  42.179  1.00  0.43           C  
ATOM   2182  NE2 HIS A 289      23.278  33.653  43.460  1.00  0.41           N  
ATOM   2183  N   TYR A 290      21.643  28.327  44.760  1.00  0.48           N  
ATOM   2184  CA  TYR A 290      21.708  28.212  46.213  1.00  0.50           C  
ATOM   2185  C   TYR A 290      22.921  28.951  46.765  1.00  0.48           C  
ATOM   2186  CB  TYR A 290      21.758  26.740  46.634  1.00  0.47           C  
ATOM   2187  O   TYR A 290      24.063  28.582  46.482  1.00  0.46           O  
ATOM   2188  CG  TYR A 290      20.603  26.319  47.509  1.00  0.47           C  
ATOM   2189  CD1 TYR A 290      20.707  26.352  48.898  1.00  0.45           C  
ATOM   2190  CD2 TYR A 290      19.405  25.887  46.949  1.00  0.45           C  
ATOM   2191  CE1 TYR A 290      19.645  25.963  49.708  1.00  0.43           C  
ATOM   2192  CE2 TYR A 290      18.337  25.496  47.750  1.00  0.47           C  
ATOM   2193  OH  TYR A 290      17.412  25.152  49.923  1.00  0.33           O  
ATOM   2194  CZ  TYR A 290      18.466  25.538  49.126  1.00  0.39           C  
ATOM   2195  N   HIS A 291      22.856  30.320  46.683  1.00  0.52           N  
ATOM   2196  CA  HIS A 291      23.740  31.188  47.453  1.00  0.52           C  
ATOM   2197  C   HIS A 291      23.953  30.647  48.863  1.00  0.51           C  
ATOM   2198  CB  HIS A 291      23.175  32.608  47.516  1.00  0.49           C  
ATOM   2199  O   HIS A 291      23.154  30.916  49.763  1.00  0.49           O  
ATOM   2200  CG  HIS A 291      23.192  33.319  46.200  1.00  0.48           C  
ATOM   2201  CD2 HIS A 291      22.249  33.425  45.234  1.00  0.47           C  
ATOM   2202  ND1 HIS A 291      24.284  34.030  45.752  1.00  0.49           N  
ATOM   2203  CE1 HIS A 291      24.011  34.545  44.565  1.00  0.46           C  
ATOM   2204  NE2 HIS A 291      22.782  34.192  44.228  1.00  0.41           N  
ATOM   2205  N   GLY A 292      23.730  29.469  49.168  1.00  0.46           N  
ATOM   2206  CA  GLY A 292      24.087  29.004  50.499  1.00  0.47           C  
ATOM   2207  C   GLY A 292      25.581  29.026  50.758  1.00  0.46           C  
ATOM   2208  O   GLY A 292      26.020  28.903  51.903  1.00  0.43           O  
ATOM   2209  N   GLN A 293      26.409  29.679  49.808  1.00  0.47           N  
ATOM   2210  CA  GLN A 293      27.826  29.803  50.133  1.00  0.47           C  
ATOM   2211  C   GLN A 293      28.355  31.189  49.771  1.00  0.47           C  
ATOM   2212  CB  GLN A 293      28.639  28.727  49.411  1.00  0.44           C  
ATOM   2213  O   GLN A 293      29.482  31.540  50.124  1.00  0.44           O  
ATOM   2214  CG  GLN A 293      28.430  27.324  49.965  1.00  0.42           C  
ATOM   2215  CD  GLN A 293      29.334  26.295  49.313  1.00  0.46           C  
ATOM   2216  NE2 GLN A 293      29.534  25.168  49.988  1.00  0.34           N  
ATOM   2217  OE1 GLN A 293      29.847  26.510  48.210  1.00  0.46           O  
ATOM   2218  N   TYR A 294      27.641  32.151  49.264  1.00  0.44           N  
ATOM   2219  CA  TYR A 294      28.259  33.430  48.937  1.00  0.45           C  
ATOM   2220  C   TYR A 294      27.437  34.590  49.487  1.00  0.44           C  
ATOM   2221  CB  TYR A 294      28.419  33.578  47.421  1.00  0.40           C  
ATOM   2222  O   TYR A 294      26.209  34.594  49.380  1.00  0.42           O  
ATOM   2223  CG  TYR A 294      29.451  32.650  46.826  1.00  0.38           C  
ATOM   2224  CD1 TYR A 294      30.809  32.953  46.891  1.00  0.36           C  
ATOM   2225  CD2 TYR A 294      29.070  31.469  46.198  1.00  0.38           C  
ATOM   2226  CE1 TYR A 294      31.763  32.102  46.343  1.00  0.40           C  
ATOM   2227  CE2 TYR A 294      30.015  30.610  45.646  1.00  0.42           C  
ATOM   2228  OH  TYR A 294      32.297  30.089  45.180  1.00  0.39           O  
ATOM   2229  CZ  TYR A 294      31.357  30.935  45.724  1.00  0.35           C  
ATOM   2230  N   LEU A 295      28.017  35.303  50.433  1.00  0.42           N  
ATOM   2231  CA  LEU A 295      28.055  36.657  50.973  1.00  0.42           C  
ATOM   2232  C   LEU A 295      28.022  37.691  49.852  1.00  0.42           C  
ATOM   2233  CB  LEU A 295      29.306  36.857  51.832  1.00  0.40           C  
ATOM   2234  O   LEU A 295      28.956  37.773  49.051  1.00  0.40           O  
ATOM   2235  CG  LEU A 295      29.288  36.212  53.218  1.00  0.38           C  
ATOM   2236  CD1 LEU A 295      30.711  36.021  53.733  1.00  0.37           C  
ATOM   2237  CD2 LEU A 295      28.470  37.055  54.191  1.00  0.39           C  
ATOM   2238  N   GLU A 296      26.963  37.863  49.035  1.00  0.44           N  
ATOM   2239  CA  GLU A 296      26.578  38.974  48.169  1.00  0.43           C  
ATOM   2240  C   GLU A 296      26.638  40.302  48.917  1.00  0.44           C  
ATOM   2241  CB  GLU A 296      25.173  38.752  47.604  1.00  0.41           C  
ATOM   2242  O   GLU A 296      26.105  40.424  50.022  1.00  0.42           O  
ATOM   2243  CG  GLU A 296      25.158  38.074  46.241  1.00  0.39           C  
ATOM   2244  CD  GLU A 296      23.758  37.897  45.674  1.00  0.44           C  
ATOM   2245  OE1 GLU A 296      22.775  38.256  46.361  1.00  0.48           O  
ATOM   2246  OE2 GLU A 296      23.644  37.395  44.534  1.00  0.45           O  
ATOM   2247  N   GLY A 297      27.713  41.191  48.886  1.00  0.41           N  
ATOM   2248  CA  GLY A 297      27.767  42.644  48.854  1.00  0.41           C  
ATOM   2249  C   GLY A 297      26.651  43.300  49.644  1.00  0.41           C  
ATOM   2250  O   GLY A 297      25.473  43.131  49.323  1.00  0.39           O  
ATOM   2251  N   GLY A 298      26.894  43.416  50.940  1.00  0.41           N  
ATOM   2252  CA  GLY A 298      26.534  44.442  51.906  1.00  0.41           C  
ATOM   2253  C   GLY A 298      25.783  43.896  53.105  1.00  0.41           C  
ATOM   2254  O   GLY A 298      25.704  44.552  54.146  1.00  0.38           O  
ATOM   2255  N   ASP A 299      26.043  42.524  53.385  1.00  0.40           N  
ATOM   2256  CA  ASP A 299      25.251  42.236  54.577  1.00  0.41           C  
ATOM   2257  C   ASP A 299      25.565  40.844  55.121  1.00  0.40           C  
ATOM   2258  CB  ASP A 299      23.757  42.357  54.271  1.00  0.36           C  
ATOM   2259  O   ASP A 299      25.593  39.869  54.367  1.00  0.38           O  
ATOM   2260  CG  ASP A 299      23.283  43.798  54.191  1.00  0.34           C  
ATOM   2261  OD1 ASP A 299      23.914  44.683  54.808  1.00  0.37           O  
ATOM   2262  OD2 ASP A 299      22.268  44.050  53.506  1.00  0.37           O  
ATOM   2263  N   THR A 300      26.722  40.576  55.836  1.00  0.41           N  
ATOM   2264  CA  THR A 300      26.758  39.882  57.119  1.00  0.43           C  
ATOM   2265  C   THR A 300      27.164  38.423  56.933  1.00  0.41           C  
ATOM   2266  CB  THR A 300      25.394  39.951  57.830  1.00  0.38           C  
ATOM   2267  O   THR A 300      26.612  37.723  56.082  1.00  0.40           O  
ATOM   2268  CG2 THR A 300      25.559  40.316  59.302  1.00  0.36           C  
ATOM   2269  OG1 THR A 300      24.578  40.941  57.192  1.00  0.32           O  
ATOM   2270  N   ILE A 301      28.594  38.137  57.068  1.00  0.45           N  
ATOM   2271  CA  ILE A 301      29.514  37.145  57.613  1.00  0.46           C  
ATOM   2272  C   ILE A 301      29.007  35.740  57.295  1.00  0.45           C  
ATOM   2273  CB  ILE A 301      29.694  37.318  59.138  1.00  0.43           C  
ATOM   2274  O   ILE A 301      28.023  35.282  57.881  1.00  0.44           O  
ATOM   2275  CG1 ILE A 301      30.228  38.719  59.457  1.00  0.39           C  
ATOM   2276  CG2 ILE A 301      30.623  36.237  59.698  1.00  0.40           C  
ATOM   2277  CD1 ILE A 301      30.357  39.008  60.946  1.00  0.40           C  
ATOM   2278  N   ALA A 302      29.062  35.242  56.094  1.00  0.41           N  
ATOM   2279  CA  ALA A 302      28.901  33.813  55.837  1.00  0.42           C  
ATOM   2280  C   ALA A 302      30.203  33.060  56.092  1.00  0.41           C  
ATOM   2281  CB  ALA A 302      28.426  33.580  54.405  1.00  0.38           C  
ATOM   2282  O   ALA A 302      31.240  33.387  55.510  1.00  0.39           O  
ATOM   2283  N   TRP A 303      30.342  32.535  57.267  1.00  0.38           N  
ATOM   2284  CA  TRP A 303      30.971  31.406  57.943  1.00  0.49           C  
ATOM   2285  C   TRP A 303      31.164  30.236  56.984  1.00  0.40           C  
ATOM   2286  CB  TRP A 303      30.134  30.964  59.146  1.00  0.39           C  
ATOM   2287  O   TRP A 303      30.217  29.503  56.691  1.00  0.40           O  
ATOM   2288  CG  TRP A 303      30.057  31.983  60.242  1.00  0.41           C  
ATOM   2289  CD1 TRP A 303      29.066  32.903  60.444  1.00  0.39           C  
ATOM   2290  CD2 TRP A 303      31.014  32.189  61.285  1.00  0.40           C  
ATOM   2291  CE2 TRP A 303      30.538  33.251  62.086  1.00  0.38           C  
ATOM   2292  CE3 TRP A 303      32.229  31.577  61.622  1.00  0.38           C  
ATOM   2293  NE1 TRP A 303      29.349  33.669  61.552  1.00  0.35           N  
ATOM   2294  CH2 TRP A 303      32.422  33.099  63.511  1.00  0.28           C  
ATOM   2295  CZ2 TRP A 303      31.236  33.715  63.204  1.00  0.29           C  
ATOM   2296  CZ3 TRP A 303      32.922  32.040  62.735  1.00  0.30           C  
ATOM   2297  N   ALA A 304      31.865  30.459  55.797  1.00  0.46           N  
ATOM   2298  CA  ALA A 304      32.288  29.380  54.909  1.00  0.45           C  
ATOM   2299  C   ALA A 304      33.679  28.875  55.284  1.00  0.46           C  
ATOM   2300  CB  ALA A 304      32.268  29.847  53.456  1.00  0.42           C  
ATOM   2301  O   ALA A 304      34.595  29.670  55.508  1.00  0.44           O  
ATOM   2302  N   ASN A 305      33.711  27.669  55.995  1.00  0.46           N  
ATOM   2303  CA  ASN A 305      34.523  26.464  56.125  1.00  0.46           C  
ATOM   2304  C   ASN A 305      35.828  26.745  56.865  1.00  0.46           C  
ATOM   2305  CB  ASN A 305      34.812  25.860  54.750  1.00  0.42           C  
ATOM   2306  O   ASN A 305      36.639  27.557  56.416  1.00  0.44           O  
ATOM   2307  CG  ASN A 305      33.872  24.722  54.402  1.00  0.41           C  
ATOM   2308  ND2 ASN A 305      33.828  24.358  53.126  1.00  0.38           N  
ATOM   2309  OD1 ASN A 305      33.191  24.175  55.274  1.00  0.43           O  
ATOM   2310  N   GLY A 306      35.770  26.786  58.174  1.00  0.43           N  
ATOM   2311  CA  GLY A 306      36.604  26.076  59.130  1.00  0.43           C  
ATOM   2312  C   GLY A 306      38.005  26.647  59.240  1.00  0.44           C  
ATOM   2313  O   GLY A 306      38.849  26.103  59.956  1.00  0.41           O  
ATOM   2314  N   SER A 307      38.240  27.901  59.154  1.00  0.45           N  
ATOM   2315  CA  SER A 307      39.536  28.249  59.726  1.00  0.46           C  
ATOM   2316  C   SER A 307      39.740  29.760  59.755  1.00  0.45           C  
ATOM   2317  CB  SER A 307      40.666  27.589  58.935  1.00  0.40           C  
ATOM   2318  O   SER A 307      39.961  30.382  58.714  1.00  0.42           O  
ATOM   2319  OG  SER A 307      40.547  27.878  57.552  1.00  0.38           O  
ATOM   2320  N   LYS A 308      38.730  30.581  59.958  1.00  0.45           N  
ATOM   2321  CA  LYS A 308      39.237  31.931  60.186  1.00  0.45           C  
ATOM   2322  C   LYS A 308      38.110  32.882  60.580  1.00  0.45           C  
ATOM   2323  CB  LYS A 308      39.952  32.453  58.940  1.00  0.40           C  
ATOM   2324  O   LYS A 308      37.041  32.875  59.965  1.00  0.43           O  
ATOM   2325  CG  LYS A 308      41.254  31.732  58.625  1.00  0.37           C  
ATOM   2326  CD  LYS A 308      42.048  32.456  57.546  1.00  0.40           C  
ATOM   2327  CE  LYS A 308      43.341  31.724  57.215  1.00  0.32           C  
ATOM   2328  NZ  LYS A 308      44.124  32.432  56.158  1.00  0.32           N  
ATOM   2329  N   GLN A 309      37.943  33.133  61.926  1.00  0.48           N  
ATOM   2330  CA  GLN A 309      37.581  34.157  62.901  1.00  0.48           C  
ATOM   2331  C   GLN A 309      36.631  35.184  62.292  1.00  0.48           C  
ATOM   2332  CB  GLN A 309      38.832  34.853  63.439  1.00  0.44           C  
ATOM   2333  O   GLN A 309      36.920  35.757  61.239  1.00  0.46           O  
ATOM   2334  CG  GLN A 309      39.639  34.003  64.411  1.00  0.41           C  
ATOM   2335  CD  GLN A 309      40.191  34.806  65.574  1.00  0.44           C  
ATOM   2336  NE2 GLN A 309      40.545  34.118  66.654  1.00  0.34           N  
ATOM   2337  OE1 GLN A 309      40.299  36.034  65.502  1.00  0.45           O  
ATOM   2338  N   PRO A 310      35.264  35.049  62.337  1.00  0.43           N  
ATOM   2339  CA  PRO A 310      34.451  36.253  62.152  1.00  0.43           C  
ATOM   2340  C   PRO A 310      34.979  37.448  62.942  1.00  0.43           C  
ATOM   2341  CB  PRO A 310      33.071  35.829  62.660  1.00  0.41           C  
ATOM   2342  O   PRO A 310      35.111  37.374  64.166  1.00  0.42           O  
ATOM   2343  CG  PRO A 310      33.329  34.623  63.505  1.00  0.39           C  
ATOM   2344  CD  PRO A 310      34.690  34.086  63.166  1.00  0.42           C  
ATOM   2345  N   HIS A 311      35.816  38.324  62.357  1.00  0.45           N  
ATOM   2346  CA  HIS A 311      35.894  39.727  62.751  1.00  0.45           C  
ATOM   2347  C   HIS A 311      34.740  40.529  62.160  1.00  0.44           C  
ATOM   2348  CB  HIS A 311      37.230  40.332  62.317  1.00  0.42           C  
ATOM   2349  O   HIS A 311      34.599  40.616  60.938  1.00  0.43           O  
ATOM   2350  CG  HIS A 311      38.289  40.266  63.371  1.00  0.40           C  
ATOM   2351  CD2 HIS A 311      39.286  39.372  63.576  1.00  0.40           C  
ATOM   2352  ND1 HIS A 311      38.397  41.201  64.378  1.00  0.45           N  
ATOM   2353  CE1 HIS A 311      39.418  40.885  65.157  1.00  0.40           C  
ATOM   2354  NE2 HIS A 311      39.974  39.780  64.692  1.00  0.36           N  
ATOM   2355  N   ALA A 312      33.446  40.296  62.377  1.00  0.47           N  
ATOM   2356  CA  ALA A 312      32.387  41.292  62.239  1.00  0.47           C  
ATOM   2357  C   ALA A 312      32.948  42.707  62.349  1.00  0.47           C  
ATOM   2358  CB  ALA A 312      31.305  41.069  63.293  1.00  0.44           C  
ATOM   2359  O   ALA A 312      33.307  43.157  63.441  1.00  0.46           O  
ATOM   2360  N   ARG A 313      34.003  43.007  61.552  1.00  0.45           N  
ATOM   2361  CA  ARG A 313      34.273  44.425  61.340  1.00  0.44           C  
ATOM   2362  C   ARG A 313      33.611  44.922  60.059  1.00  0.44           C  
ATOM   2363  CB  ARG A 313      35.780  44.683  61.285  1.00  0.42           C  
ATOM   2364  O   ARG A 313      34.129  44.704  58.961  1.00  0.43           O  
ATOM   2365  CG  ARG A 313      36.317  45.455  62.480  1.00  0.41           C  
ATOM   2366  CD  ARG A 313      37.805  45.744  62.343  1.00  0.43           C  
ATOM   2367  NE  ARG A 313      38.357  46.322  63.565  1.00  0.39           N  
ATOM   2368  NH1 ARG A 313      40.384  46.903  62.622  1.00  0.32           N  
ATOM   2369  NH2 ARG A 313      39.970  47.357  64.830  1.00  0.27           N  
ATOM   2370  CZ  ARG A 313      39.569  46.859  63.669  1.00  0.42           C  
ATOM   2371  N   GLY A 314      32.232  44.945  59.889  1.00  0.42           N  
ATOM   2372  CA  GLY A 314      31.749  45.843  58.852  1.00  0.43           C  
ATOM   2373  C   GLY A 314      30.254  46.094  58.929  1.00  0.42           C  
ATOM   2374  O   GLY A 314      29.455  45.219  58.590  1.00  0.41           O  
ATOM   2375  N   VAL A 315      29.761  46.879  60.006  1.00  0.40           N  
ATOM   2376  CA  VAL A 315      28.683  47.860  59.943  1.00  0.42           C  
ATOM   2377  C   VAL A 315      29.183  49.211  60.451  1.00  0.40           C  
ATOM   2378  CB  VAL A 315      27.453  47.406  60.760  1.00  0.38           C  
ATOM   2379  O   VAL A 315      29.608  49.329  61.602  1.00  0.39           O  
ATOM   2380  CG1 VAL A 315      26.226  48.240  60.397  1.00  0.36           C  
ATOM   2381  CG2 VAL A 315      27.180  45.920  60.530  1.00  0.36           C  
ATOM   2382  N   SER A 316      29.888  50.070  59.577  1.00  0.42           N  
ATOM   2383  CA  SER A 316      29.759  51.519  59.685  1.00  0.43           C  
ATOM   2384  C   SER A 316      28.429  51.910  60.320  1.00  0.42           C  
ATOM   2385  CB  SER A 316      29.888  52.173  58.309  1.00  0.40           C  
ATOM   2386  O   SER A 316      27.379  51.818  59.681  1.00  0.41           O  
ATOM   2387  OG  SER A 316      28.681  52.048  57.577  1.00  0.40           O  
ATOM   2388  N   GLY A 317      28.172  51.613  61.617  1.00  0.39           N  
ATOM   2389  CA  GLY A 317      27.425  52.310  62.652  1.00  0.39           C  
ATOM   2390  C   GLY A 317      27.789  51.862  64.055  1.00  0.40           C  
ATOM   2391  O   GLY A 317      28.036  50.677  64.289  1.00  0.37           O  
ATOM   2392  N   SER A 318      28.526  52.634  64.849  1.00  0.43           N  
ATOM   2393  CA  SER A 318      28.597  52.860  66.289  1.00  0.42           C  
ATOM   2394  C   SER A 318      27.920  51.732  67.060  1.00  0.43           C  
ATOM   2395  CB  SER A 318      27.952  54.198  66.655  1.00  0.38           C  
ATOM   2396  O   SER A 318      26.706  51.762  67.275  1.00  0.40           O  
ATOM   2397  OG  SER A 318      26.575  54.201  66.319  1.00  0.41           O  
ATOM   2398  N   GLY A 319      28.067  50.425  66.636  1.00  0.43           N  
ATOM   2399  CA  GLY A 319      27.655  49.372  67.551  1.00  0.43           C  
ATOM   2400  C   GLY A 319      28.759  48.377  67.851  1.00  0.43           C  
ATOM   2401  O   GLY A 319      29.519  47.996  66.959  1.00  0.41           O  
ATOM   2402  N   THR A 320      29.435  48.477  68.986  1.00  0.48           N  
ATOM   2403  CA  THR A 320      30.143  47.473  69.773  1.00  0.47           C  
ATOM   2404  C   THR A 320      29.592  46.078  69.493  1.00  0.48           C  
ATOM   2405  CB  THR A 320      30.044  47.774  71.280  1.00  0.44           C  
ATOM   2406  O   THR A 320      28.492  45.739  69.935  1.00  0.46           O  
ATOM   2407  CG2 THR A 320      31.307  47.333  72.013  1.00  0.41           C  
ATOM   2408  OG1 THR A 320      29.862  49.183  71.470  1.00  0.40           O  
ATOM   2409  N   TYR A 321      29.804  45.520  68.439  1.00  0.45           N  
ATOM   2410  CA  TYR A 321      29.458  44.134  68.147  1.00  0.46           C  
ATOM   2411  C   TYR A 321      30.570  43.189  68.586  1.00  0.45           C  
ATOM   2412  CB  TYR A 321      29.179  43.952  66.651  1.00  0.42           C  
ATOM   2413  O   TYR A 321      31.752  43.468  68.368  1.00  0.43           O  
ATOM   2414  CG  TYR A 321      28.048  44.809  66.136  1.00  0.40           C  
ATOM   2415  CD1 TYR A 321      26.723  44.397  66.263  1.00  0.38           C  
ATOM   2416  CD2 TYR A 321      28.301  46.030  65.521  1.00  0.39           C  
ATOM   2417  CE1 TYR A 321      25.678  45.181  65.788  1.00  0.37           C  
ATOM   2418  CE2 TYR A 321      27.263  46.823  65.043  1.00  0.40           C  
ATOM   2419  OH  TYR A 321      24.926  47.172  64.709  1.00  0.32           O  
ATOM   2420  CZ  TYR A 321      25.957  46.391  65.181  1.00  0.35           C  
ATOM   2421  N   TYR A 322      30.250  42.194  69.713  1.00  0.50           N  
ATOM   2422  CA  TYR A 322      30.830  41.069  70.438  1.00  0.50           C  
ATOM   2423  C   TYR A 322      31.044  39.877  69.513  1.00  0.50           C  
ATOM   2424  CB  TYR A 322      29.932  40.664  71.611  1.00  0.46           C  
ATOM   2425  O   TYR A 322      30.146  39.500  68.757  1.00  0.48           O  
ATOM   2426  CG  TYR A 322      29.706  41.771  72.612  1.00  0.44           C  
ATOM   2427  CD1 TYR A 322      30.672  42.081  73.567  1.00  0.42           C  
ATOM   2428  CD2 TYR A 322      28.527  42.509  72.605  1.00  0.43           C  
ATOM   2429  CE1 TYR A 322      30.467  43.099  74.493  1.00  0.42           C  
ATOM   2430  CE2 TYR A 322      28.312  43.529  73.526  1.00  0.45           C  
ATOM   2431  OH  TYR A 322      29.078  44.825  75.378  1.00  0.37           O  
ATOM   2432  CZ  TYR A 322      29.286  43.816  74.464  1.00  0.41           C  
ATOM   2433  N   ALA A 323      32.294  39.559  69.129  1.00  0.49           N  
ATOM   2434  CA  ALA A 323      32.741  38.373  68.402  1.00  0.49           C  
ATOM   2435  C   ALA A 323      31.921  37.148  68.796  1.00  0.50           C  
ATOM   2436  CB  ALA A 323      34.225  38.121  68.656  1.00  0.47           C  
ATOM   2437  O   ALA A 323      31.899  36.758  69.966  1.00  0.48           O  
ATOM   2438  N   VAL A 324      30.787  36.814  68.272  1.00  0.54           N  
ATOM   2439  CA  VAL A 324      30.154  35.500  68.234  1.00  0.54           C  
ATOM   2440  C   VAL A 324      30.927  34.581  67.290  1.00  0.54           C  
ATOM   2441  CB  VAL A 324      28.676  35.594  67.794  1.00  0.52           C  
ATOM   2442  O   VAL A 324      31.259  34.971  66.168  1.00  0.52           O  
ATOM   2443  CG1 VAL A 324      27.966  34.257  67.998  1.00  0.49           C  
ATOM   2444  CG2 VAL A 324      27.961  36.705  68.561  1.00  0.50           C  
ATOM   2445  N   TRP A 325      31.718  33.448  67.879  1.00  0.34           N  
ATOM   2446  CA  TRP A 325      32.179  32.339  67.049  1.00  0.49           C  
ATOM   2447  C   TRP A 325      31.142  31.222  67.008  1.00  0.37           C  
ATOM   2448  CB  TRP A 325      33.513  31.797  67.569  1.00  0.42           C  
ATOM   2449  O   TRP A 325      30.446  30.976  67.996  1.00  0.35           O  
ATOM   2450  CG  TRP A 325      33.438  31.219  68.950  1.00  0.46           C  
ATOM   2451  CD1 TRP A 325      32.764  30.094  69.337  1.00  0.45           C  
ATOM   2452  CD2 TRP A 325      34.058  31.741  70.129  1.00  0.44           C  
ATOM   2453  CE2 TRP A 325      33.718  30.881  71.197  1.00  0.41           C  
ATOM   2454  CE3 TRP A 325      34.870  32.854  70.387  1.00  0.28           C  
ATOM   2455  NE1 TRP A 325      32.928  29.885  70.687  1.00  0.26           N  
ATOM   2456  CH2 TRP A 325      34.955  32.195  72.728  1.00  0.24           C  
ATOM   2457  CZ2 TRP A 325      34.162  31.099  72.503  1.00  0.24           C  
ATOM   2458  CZ3 TRP A 325      35.311  33.069  71.688  1.00  0.25           C  
ATOM   2459  N   VAL A 326      30.658  30.638  65.993  1.00  0.54           N  
ATOM   2460  CA  VAL A 326      29.980  29.371  65.738  1.00  0.53           C  
ATOM   2461  C   VAL A 326      30.965  28.216  65.901  1.00  0.54           C  
ATOM   2462  CB  VAL A 326      29.349  29.339  64.328  1.00  0.51           C  
ATOM   2463  O   VAL A 326      32.029  28.206  65.278  1.00  0.52           O  
ATOM   2464  CG1 VAL A 326      28.565  28.045  64.118  1.00  0.47           C  
ATOM   2465  CG2 VAL A 326      28.447  30.554  64.120  1.00  0.49           C  
ATOM   2466  N   ARG A 327      30.842  27.258  66.966  1.00  0.52           N  
ATOM   2467  CA  ARG A 327      31.486  25.953  67.068  1.00  0.52           C  
ATOM   2468  C   ARG A 327      31.255  25.128  65.806  1.00  0.52           C  
ATOM   2469  CB  ARG A 327      30.972  25.193  68.293  1.00  0.51           C  
ATOM   2470  O   ARG A 327      30.301  25.374  65.064  1.00  0.51           O  
ATOM   2471  CG  ARG A 327      31.864  25.322  69.517  1.00  0.50           C  
ATOM   2472  CD  ARG A 327      31.243  24.660  70.739  1.00  0.52           C  
ATOM   2473  NE  ARG A 327      30.887  23.268  70.475  1.00  0.48           N  
ATOM   2474  NH1 ARG A 327      30.259  22.801  72.649  1.00  0.39           N  
ATOM   2475  NH2 ARG A 327      30.135  21.173  71.040  1.00  0.34           N  
ATOM   2476  CZ  ARG A 327      30.428  22.417  71.389  1.00  0.51           C  
ATOM   2477  N   GLY A 328      32.293  24.173  65.397  1.00  0.54           N  
ATOM   2478  CA  GLY A 328      32.229  23.178  64.339  1.00  0.54           C  
ATOM   2479  C   GLY A 328      30.968  22.337  64.385  1.00  0.54           C  
ATOM   2480  O   GLY A 328      30.582  21.731  63.384  1.00  0.55           O  
ATOM   2481  N   ASP A 329      30.186  22.280  65.513  1.00  0.43           N  
ATOM   2482  CA  ASP A 329      28.878  21.654  65.679  1.00  0.42           C  
ATOM   2483  C   ASP A 329      27.754  22.650  65.400  1.00  0.43           C  
ATOM   2484  CB  ASP A 329      28.733  21.079  67.090  1.00  0.41           C  
ATOM   2485  O   ASP A 329      26.577  22.331  65.580  1.00  0.42           O  
ATOM   2486  CG  ASP A 329      28.783  22.143  68.172  1.00  0.40           C  
ATOM   2487  OD1 ASP A 329      29.027  23.327  67.853  1.00  0.44           O  
ATOM   2488  OD2 ASP A 329      28.581  21.795  69.355  1.00  0.51           O  
ATOM   2489  N   GLY A 330      28.057  23.875  64.843  1.00  0.53           N  
ATOM   2490  CA  GLY A 330      27.041  24.887  64.599  1.00  0.51           C  
ATOM   2491  C   GLY A 330      26.704  25.703  65.833  1.00  0.52           C  
ATOM   2492  O   GLY A 330      25.956  26.680  65.752  1.00  0.51           O  
ATOM   2493  N   GLY A 331      27.170  25.571  67.024  1.00  0.49           N  
ATOM   2494  CA  GLY A 331      26.797  26.281  68.238  1.00  0.48           C  
ATOM   2495  C   GLY A 331      27.485  27.625  68.378  1.00  0.49           C  
ATOM   2496  O   GLY A 331      28.694  27.735  68.164  1.00  0.47           O  
ATOM   2497  N   PHE A 332      26.740  28.759  68.459  1.00  0.57           N  
ATOM   2498  CA  PHE A 332      27.232  30.090  68.793  1.00  0.56           C  
ATOM   2499  C   PHE A 332      27.959  30.078  70.133  1.00  0.57           C  
ATOM   2500  CB  PHE A 332      26.077  31.096  68.832  1.00  0.54           C  
ATOM   2501  O   PHE A 332      27.395  29.664  71.148  1.00  0.55           O  
ATOM   2502  CG  PHE A 332      25.570  31.491  67.471  1.00  0.52           C  
ATOM   2503  CD1 PHE A 332      26.178  32.518  66.759  1.00  0.49           C  
ATOM   2504  CD2 PHE A 332      24.485  30.836  66.904  1.00  0.50           C  
ATOM   2505  CE1 PHE A 332      25.711  32.885  65.499  1.00  0.49           C  
ATOM   2506  CE2 PHE A 332      24.013  31.197  65.646  1.00  0.51           C  
ATOM   2507  CZ  PHE A 332      24.627  32.223  64.945  1.00  0.48           C  
ATOM   2508  N   CYS A 333      29.232  30.081  70.081  1.00  0.51           N  
ATOM   2509  CA  CYS A 333      30.003  30.335  71.293  1.00  0.53           C  
ATOM   2510  C   CYS A 333      30.437  31.794  71.367  1.00  0.51           C  
ATOM   2511  CB  CYS A 333      31.230  29.425  71.349  1.00  0.49           C  
ATOM   2512  O   CYS A 333      30.727  32.413  70.341  1.00  0.49           O  
ATOM   2513  SG  CYS A 333      30.829  27.669  71.471  1.00  0.40           S  
ATOM   2514  N   ARG A 334      30.157  32.478  72.206  1.00  0.56           N  
ATOM   2515  CA  ARG A 334      30.690  33.684  72.832  1.00  0.55           C  
ATOM   2516  C   ARG A 334      32.052  33.415  73.465  1.00  0.56           C  
ATOM   2517  CB  ARG A 334      29.718  34.216  73.887  1.00  0.53           C  
ATOM   2518  O   ARG A 334      32.264  32.364  74.071  1.00  0.54           O  
ATOM   2519  CG  ARG A 334      29.353  35.681  73.705  1.00  0.52           C  
ATOM   2520  CD  ARG A 334      28.386  36.159  74.779  1.00  0.52           C  
ATOM   2521  NE  ARG A 334      28.204  37.607  74.734  1.00  0.47           N  
ATOM   2522  NH1 ARG A 334      27.103  37.738  76.761  1.00  0.37           N  
ATOM   2523  NH2 ARG A 334      27.488  39.637  75.535  1.00  0.32           N  
ATOM   2524  CZ  ARG A 334      27.598  38.324  75.677  1.00  0.49           C  
ATOM   2525  N   ASN A 335      33.305  33.888  72.565  1.00  0.48           N  
ATOM   2526  CA  ASN A 335      34.589  33.997  73.248  1.00  0.49           C  
ATOM   2527  C   ASN A 335      34.543  33.361  74.634  1.00  0.49           C  
ATOM   2528  CB  ASN A 335      35.021  35.462  73.349  1.00  0.45           C  
ATOM   2529  O   ASN A 335      33.601  33.588  75.395  1.00  0.47           O  
ATOM   2530  CG  ASN A 335      36.213  35.781  72.469  1.00  0.43           C  
ATOM   2531  ND2 ASN A 335      36.467  37.068  72.258  1.00  0.34           N  
ATOM   2532  OD1 ASN A 335      36.900  34.880  71.981  1.00  0.44           O  
ATOM   2533  N   THR A 336      35.217  32.191  74.986  1.00  0.48           N  
ATOM   2534  CA  THR A 336      36.109  31.583  75.967  1.00  0.48           C  
ATOM   2535  C   THR A 336      36.202  32.447  77.221  1.00  0.49           C  
ATOM   2536  CB  THR A 336      37.517  31.366  75.383  1.00  0.43           C  
ATOM   2537  O   THR A 336      36.331  33.669  77.131  1.00  0.45           O  
ATOM   2538  CG2 THR A 336      37.515  31.526  73.867  1.00  0.40           C  
ATOM   2539  OG1 THR A 336      38.416  32.326  75.952  1.00  0.35           O  
ATOM   2540  N   SER A 337      35.308  32.079  78.396  1.00  0.62           N  
ATOM   2541  CA  SER A 337      35.602  32.286  79.810  1.00  0.61           C  
ATOM   2542  C   SER A 337      37.103  32.239  80.076  1.00  0.63           C  
ATOM   2543  CB  SER A 337      34.891  31.237  80.665  1.00  0.57           C  
ATOM   2544  O   SER A 337      37.562  31.492  80.943  1.00  0.60           O  
ATOM   2545  OG  SER A 337      34.954  31.581  82.039  1.00  0.57           O  
ATOM   2546  N   SER A 338      38.155  32.846  79.309  1.00  0.59           N  
ATOM   2547  CA  SER A 338      39.542  33.011  79.730  1.00  0.61           C  
ATOM   2548  C   SER A 338      39.759  34.360  80.407  1.00  0.62           C  
ATOM   2549  CB  SER A 338      40.485  32.873  78.534  1.00  0.57           C  
ATOM   2550  O   SER A 338      39.201  35.372  79.978  1.00  0.63           O  
ATOM   2551  OG  SER A 338      41.828  33.106  78.923  1.00  0.58           O  
ATOM   2552  N   ILE A 339      40.668  34.336  81.485  1.00  0.68           N  
ATOM   2553  CA  ILE A 339      41.029  35.488  82.304  1.00  0.69           C  
ATOM   2554  C   ILE A 339      41.693  36.552  81.433  1.00  0.69           C  
ATOM   2555  CB  ILE A 339      41.965  35.085  83.465  1.00  0.66           C  
ATOM   2556  O   ILE A 339      41.574  37.749  81.705  1.00  0.67           O  
ATOM   2557  CG1 ILE A 339      42.067  36.221  84.489  1.00  0.64           C  
ATOM   2558  CG2 ILE A 339      43.350  34.700  82.934  1.00  0.64           C  
ATOM   2559  CD1 ILE A 339      42.429  35.759  85.893  1.00  0.64           C  
ATOM   2560  N   LYS A 340      42.323  36.002  80.216  1.00  0.68           N  
ATOM   2561  CA  LYS A 340      43.027  36.884  79.289  1.00  0.67           C  
ATOM   2562  C   LYS A 340      42.052  37.801  78.556  1.00  0.65           C  
ATOM   2563  CB  LYS A 340      43.838  36.068  78.282  1.00  0.64           C  
ATOM   2564  O   LYS A 340      42.465  38.773  77.920  1.00  0.62           O  
ATOM   2565  CG  LYS A 340      42.989  35.331  77.256  1.00  0.62           C  
ATOM   2566  CD  LYS A 340      43.841  34.431  76.369  1.00  0.63           C  
ATOM   2567  CE  LYS A 340      42.992  33.692  75.343  1.00  0.59           C  
ATOM   2568  NZ  LYS A 340      43.833  32.897  74.398  1.00  0.54           N  
ATOM   2569  N   PHE A 341      40.685  37.570  78.697  1.00  0.67           N  
ATOM   2570  CA  PHE A 341      39.632  38.392  78.112  1.00  0.67           C  
ATOM   2571  C   PHE A 341      38.796  39.057  79.199  1.00  0.67           C  
ATOM   2572  CB  PHE A 341      38.734  37.549  77.201  1.00  0.64           C  
ATOM   2573  O   PHE A 341      37.714  39.578  78.925  1.00  0.67           O  
ATOM   2574  CG  PHE A 341      39.482  36.814  76.122  1.00  0.61           C  
ATOM   2575  CD1 PHE A 341      40.147  37.511  75.120  1.00  0.59           C  
ATOM   2576  CD2 PHE A 341      39.521  35.426  76.109  1.00  0.61           C  
ATOM   2577  CE1 PHE A 341      40.841  36.833  74.120  1.00  0.57           C  
ATOM   2578  CE2 PHE A 341      40.212  34.742  75.113  1.00  0.58           C  
ATOM   2579  CZ  PHE A 341      40.870  35.447  74.119  1.00  0.56           C  
ATOM   2580  N   LYS A 342      39.126  39.156  80.384  1.00  0.73           N  
ATOM   2581  CA  LYS A 342      38.393  39.715  81.516  1.00  0.75           C  
ATOM   2582  C   LYS A 342      39.232  40.756  82.253  1.00  0.77           C  
ATOM   2583  CB  LYS A 342      37.967  38.607  82.480  1.00  0.74           C  
ATOM   2584  O   LYS A 342      40.389  40.500  82.594  1.00  0.77           O  
ATOM   2585  CG  LYS A 342      36.970  37.622  81.888  1.00  0.75           C  
ATOM   2586  CD  LYS A 342      36.633  36.509  82.872  1.00  0.75           C  
ATOM   2587  CE  LYS A 342      35.688  35.485  82.257  1.00  0.74           C  
ATOM   2588  NZ  LYS A 342      35.352  34.393  83.220  1.00  0.69           N  
ATOM   2589  N   GLU A 343      38.796  41.916  82.208  1.00  0.68           N  
ATOM   2590  CA  GLU A 343      39.240  43.011  83.064  1.00  0.74           C  
ATOM   2591  C   GLU A 343      38.293  43.209  84.244  1.00  0.73           C  
ATOM   2592  CB  GLU A 343      39.358  44.309  82.261  1.00  0.67           C  
ATOM   2593  O   GLU A 343      37.141  42.770  84.202  1.00  0.75           O  
ATOM   2594  CG  GLU A 343      40.436  44.271  81.186  1.00  0.63           C  
ATOM   2595  CD  GLU A 343      40.522  45.555  80.377  1.00  0.66           C  
ATOM   2596  OE1 GLU A 343      39.775  46.514  80.679  1.00  0.72           O  
ATOM   2597  OE2 GLU A 343      41.342  45.603  79.434  1.00  0.64           O  
ATOM   2598  N   ASN A 344      38.837  43.705  85.329  1.00  0.83           N  
ATOM   2599  CA  ASN A 344      38.120  44.107  86.535  1.00  0.85           C  
ATOM   2600  C   ASN A 344      37.380  42.931  87.166  1.00  0.79           C  
ATOM   2601  CB  ASN A 344      37.144  45.244  86.224  1.00  0.77           C  
ATOM   2602  O   ASN A 344      36.216  43.059  87.550  1.00  0.72           O  
ATOM   2603  CG  ASN A 344      37.849  46.535  85.857  1.00  0.70           C  
ATOM   2604  ND2 ASN A 344      37.333  47.226  84.848  1.00  0.65           N  
ATOM   2605  OD1 ASN A 344      38.849  46.908  86.475  1.00  0.63           O  
ATOM   2606  N   VAL A 345      38.048  41.774  87.252  1.00  0.81           N  
ATOM   2607  CA  VAL A 345      37.502  40.581  87.890  1.00  0.85           C  
ATOM   2608  C   VAL A 345      37.273  40.848  89.376  1.00  0.83           C  
ATOM   2609  CB  VAL A 345      38.432  39.362  87.704  1.00  0.82           C  
ATOM   2610  O   VAL A 345      38.205  41.208  90.099  1.00  0.83           O  
ATOM   2611  CG1 VAL A 345      37.810  38.109  88.319  1.00  0.78           C  
ATOM   2612  CG2 VAL A 345      38.732  39.141  86.223  1.00  0.74           C  
ATOM   2613  N   ARG A 346      35.972  40.694  89.963  1.00  0.84           N  
ATOM   2614  CA  ARG A 346      35.534  40.741  91.355  1.00  0.86           C  
ATOM   2615  C   ARG A 346      34.572  39.599  91.665  1.00  0.83           C  
ATOM   2616  CB  ARG A 346      34.870  42.084  91.665  1.00  0.83           C  
ATOM   2617  O   ARG A 346      33.947  39.043  90.759  1.00  0.80           O  
ATOM   2618  CG  ARG A 346      33.663  42.391  90.792  1.00  0.79           C  
ATOM   2619  CD  ARG A 346      33.120  43.789  91.051  1.00  0.78           C  
ATOM   2620  NE  ARG A 346      31.914  44.052  90.271  1.00  0.76           N  
ATOM   2621  NH1 ARG A 346      31.998  46.346  90.529  1.00  0.61           N  
ATOM   2622  NH2 ARG A 346      30.306  45.386  89.317  1.00  0.55           N  
ATOM   2623  CZ  ARG A 346      31.409  45.261  90.041  1.00  0.76           C  
ATOM   2624  N   ASP A 347      34.450  39.239  92.873  1.00  0.86           N  
ATOM   2625  CA  ASP A 347      33.500  38.231  93.333  1.00  0.87           C  
ATOM   2626  C   ASP A 347      32.065  38.646  93.020  1.00  0.86           C  
ATOM   2627  CB  ASP A 347      33.662  37.987  94.834  1.00  0.85           C  
ATOM   2628  O   ASP A 347      31.671  39.785  93.281  1.00  0.83           O  
ATOM   2629  CG  ASP A 347      35.020  37.413  95.199  1.00  0.81           C  
ATOM   2630  OD1 ASP A 347      35.593  36.644  94.397  1.00  0.80           O  
ATOM   2631  OD2 ASP A 347      35.520  37.730  96.300  1.00  0.84           O  
ATOM   2632  N   PHE A 348      31.351  37.632  92.432  1.00  0.82           N  
ATOM   2633  CA  PHE A 348      29.935  37.826  92.147  1.00  0.84           C  
ATOM   2634  C   PHE A 348      29.087  37.507  93.372  1.00  0.84           C  
ATOM   2635  CB  PHE A 348      29.499  36.954  90.965  1.00  0.81           C  
ATOM   2636  O   PHE A 348      29.055  36.363  93.831  1.00  0.82           O  
ATOM   2637  CG  PHE A 348      28.072  37.176  90.540  1.00  0.80           C  
ATOM   2638  CD1 PHE A 348      27.689  38.367  89.937  1.00  0.79           C  
ATOM   2639  CD2 PHE A 348      27.114  36.192  90.744  1.00  0.81           C  
ATOM   2640  CE1 PHE A 348      26.370  38.576  89.543  1.00  0.83           C  
ATOM   2641  CE2 PHE A 348      25.793  36.392  90.353  1.00  0.83           C  
ATOM   2642  CZ  PHE A 348      25.423  37.585  89.753  1.00  0.81           C  
ATOM   2643  N   ALA A 349      28.406  38.710  93.772  1.00  0.85           N  
ATOM   2644  CA  ALA A 349      27.438  38.598  94.860  1.00  0.86           C  
ATOM   2645  C   ALA A 349      26.010  38.737  94.339  1.00  0.86           C  
ATOM   2646  CB  ALA A 349      27.715  39.651  95.930  1.00  0.83           C  
ATOM   2647  O   ALA A 349      25.694  39.691  93.623  1.00  0.85           O  
ATOM   2648  N   ILE A 350      25.188  37.746  94.737  1.00  0.87           N  
ATOM   2649  CA  ILE A 350      23.762  37.772  94.432  1.00  0.88           C  
ATOM   2650  C   ILE A 350      22.958  37.514  95.704  1.00  0.88           C  
ATOM   2651  CB  ILE A 350      23.396  36.735  93.347  1.00  0.84           C  
ATOM   2652  O   ILE A 350      23.436  36.845  96.623  1.00  0.87           O  
ATOM   2653  CG1 ILE A 350      21.946  36.929  92.890  1.00  0.74           C  
ATOM   2654  CG2 ILE A 350      23.624  35.311  93.862  1.00  0.73           C  
ATOM   2655  CD1 ILE A 350      21.618  36.254  91.565  1.00  0.70           C  
ATOM   2656  N   ASP A 351      21.749  38.207  95.630  1.00  0.88           N  
ATOM   2657  CA  ASP A 351      20.769  37.883  96.662  1.00  0.89           C  
ATOM   2658  C   ASP A 351      20.203  36.479  96.460  1.00  0.89           C  
ATOM   2659  CB  ASP A 351      19.637  38.911  96.670  1.00  0.87           C  
ATOM   2660  O   ASP A 351      19.579  36.198  95.434  1.00  0.89           O  
ATOM   2661  CG  ASP A 351      18.620  38.665  97.771  1.00  0.85           C  
ATOM   2662  OD1 ASP A 351      18.804  37.723  98.571  1.00  0.87           O  
ATOM   2663  OD2 ASP A 351      17.625  39.419  97.838  1.00  0.86           O  
ATOM   2664  N   PRO A 352      20.433  35.483  97.467  1.00  0.85           N  
ATOM   2665  CA  PRO A 352      19.873  34.139  97.313  1.00  0.87           C  
ATOM   2666  C   PRO A 352      18.346  34.137  97.268  1.00  0.88           C  
ATOM   2667  CB  PRO A 352      20.383  33.399  98.552  1.00  0.84           C  
ATOM   2668  O   PRO A 352      17.745  33.283  96.611  1.00  0.88           O  
ATOM   2669  CG  PRO A 352      21.646  34.107  98.926  1.00  0.80           C  
ATOM   2670  CD  PRO A 352      21.477  35.570  98.633  1.00  0.80           C  
ATOM   2671  N   ASP A 353      17.777  35.128  97.944  1.00  0.89           N  
ATOM   2672  CA  ASP A 353      16.319  35.140  98.021  1.00  0.90           C  
ATOM   2673  C   ASP A 353      15.701  35.503  96.673  1.00  0.91           C  
ATOM   2674  CB  ASP A 353      15.847  36.120  99.097  1.00  0.88           C  
ATOM   2675  O   ASP A 353      14.676  34.940  96.283  1.00  0.91           O  
ATOM   2676  CG  ASP A 353      16.266  35.710 100.498  1.00  0.86           C  
ATOM   2677  OD1 ASP A 353      16.433  34.498 100.754  1.00  0.88           O  
ATOM   2678  OD2 ASP A 353      16.428  36.607 101.354  1.00  0.87           O  
ATOM   2679  N   ALA A 354      16.393  36.246  95.872  1.00  0.90           N  
ATOM   2680  CA  ALA A 354      15.980  36.584  94.512  1.00  0.91           C  
ATOM   2681  C   ALA A 354      16.052  35.364  93.598  1.00  0.90           C  
ATOM   2682  CB  ALA A 354      16.847  37.712  93.958  1.00  0.89           C  
ATOM   2683  O   ALA A 354      15.189  35.174  92.738  1.00  0.88           O  
ATOM   2684  N   VAL A 355      17.034  34.446  93.821  1.00  0.90           N  
ATOM   2685  CA  VAL A 355      17.148  33.195  93.078  1.00  0.90           C  
ATOM   2686  C   VAL A 355      16.098  32.203  93.573  1.00  0.88           C  
ATOM   2687  CB  VAL A 355      18.562  32.585  93.207  1.00  0.88           C  
ATOM   2688  O   VAL A 355      15.484  31.491  92.776  1.00  0.87           O  
ATOM   2689  CG1 VAL A 355      18.634  31.235  92.496  1.00  0.83           C  
ATOM   2690  CG2 VAL A 355      19.610  33.544  92.646  1.00  0.83           C  
ATOM   2691  N   LEU A 356      15.800  32.257  94.823  1.00  0.89           N  
ATOM   2692  CA  LEU A 356      14.881  31.302  95.430  1.00  0.89           C  
ATOM   2693  C   LEU A 356      13.432  31.700  95.169  1.00  0.89           C  
ATOM   2694  CB  LEU A 356      15.131  31.200  96.937  1.00  0.87           C  
ATOM   2695  O   LEU A 356      12.524  30.874  95.293  1.00  0.88           O  
ATOM   2696  CG  LEU A 356      16.432  30.519  97.364  1.00  0.85           C  
ATOM   2697  CD1 LEU A 356      16.613  30.620  98.875  1.00  0.83           C  
ATOM   2698  CD2 LEU A 356      16.446  29.062  96.915  1.00  0.82           C  
ATOM   2699  N   ALA A 357      13.242  32.947  94.629  1.00  0.92           N  
ATOM   2700  CA  ALA A 357      11.920  33.454  94.271  1.00  0.92           C  
ATOM   2701  C   ALA A 357      11.546  33.053  92.847  1.00  0.91           C  
ATOM   2702  CB  ALA A 357      11.874  34.973  94.422  1.00  0.90           C  
ATOM   2703  O   ALA A 357      10.396  33.216  92.431  1.00  0.89           O  
ATOM   2704  N   LEU A 358      12.427  32.478  92.091  1.00  0.91           N  
ATOM   2705  CA  LEU A 358      12.143  31.963  90.756  1.00  0.92           C  
ATOM   2706  C   LEU A 358      11.282  30.706  90.830  1.00  0.89           C  
ATOM   2707  CB  LEU A 358      13.445  31.660  90.010  1.00  0.90           C  
ATOM   2708  O   LEU A 358      11.619  29.759  91.544  1.00  0.86           O  
ATOM   2709  CG  LEU A 358      14.422  32.826  89.850  1.00  0.88           C  
ATOM   2710  CD1 LEU A 358      15.646  32.386  89.055  1.00  0.86           C  
ATOM   2711  CD2 LEU A 358      13.736  34.009  89.175  1.00  0.86           C  
ATOM   2712  N   ASP A 359      10.168  30.769  90.078  1.00  0.92           N  
ATOM   2713  CA  ASP A 359       9.158  29.714  90.075  1.00  0.93           C  
ATOM   2714  C   ASP A 359       9.171  28.946  88.756  1.00  0.91           C  
ATOM   2715  CB  ASP A 359       7.768  30.301  90.328  1.00  0.90           C  
ATOM   2716  O   ASP A 359       8.748  29.469  87.722  1.00  0.89           O  
ATOM   2717  CG  ASP A 359       6.691  29.239  90.461  1.00  0.86           C  
ATOM   2718  OD1 ASP A 359       7.020  28.070  90.760  1.00  0.87           O  
ATOM   2719  OD2 ASP A 359       5.503  29.572  90.261  1.00  0.88           O  
ATOM   2720  N   PRO A 360       9.858  27.684  88.717  1.00  0.91           N  
ATOM   2721  CA  PRO A 360       9.885  26.875  87.496  1.00  0.92           C  
ATOM   2722  C   PRO A 360       8.497  26.405  87.068  1.00  0.91           C  
ATOM   2723  CB  PRO A 360      10.770  25.686  87.881  1.00  0.90           C  
ATOM   2724  O   PRO A 360       7.718  25.932  87.900  1.00  0.90           O  
ATOM   2725  CG  PRO A 360      11.511  26.139  89.097  1.00  0.88           C  
ATOM   2726  CD  PRO A 360      10.638  27.094  89.860  1.00  0.88           C  
ATOM   2727  N   LYS A 361       8.249  26.561  85.736  1.00  0.92           N  
ATOM   2728  CA  LYS A 361       6.969  26.235  85.114  1.00  0.93           C  
ATOM   2729  C   LYS A 361       7.122  25.102  84.104  1.00  0.89           C  
ATOM   2730  CB  LYS A 361       6.374  27.468  84.432  1.00  0.93           C  
ATOM   2731  O   LYS A 361       8.193  24.925  83.518  1.00  0.86           O  
ATOM   2732  CG  LYS A 361       6.167  28.652  85.365  1.00  0.94           C  
ATOM   2733  CD  LYS A 361       5.139  28.340  86.445  1.00  0.93           C  
ATOM   2734  CE  LYS A 361       4.857  29.555  87.318  1.00  0.94           C  
ATOM   2735  NZ  LYS A 361       4.042  29.199  88.518  1.00  0.92           N  
ATOM   2736  N   ILE A 362       6.046  24.303  84.056  1.00  0.89           N  
ATOM   2737  CA  ILE A 362       5.827  23.472  82.877  1.00  0.90           C  
ATOM   2738  C   ILE A 362       4.805  24.138  81.959  1.00  0.86           C  
ATOM   2739  CB  ILE A 362       5.355  22.053  83.265  1.00  0.87           C  
ATOM   2740  O   ILE A 362       3.740  24.566  82.412  1.00  0.82           O  
ATOM   2741  CG1 ILE A 362       6.368  21.392  84.207  1.00  0.85           C  
ATOM   2742  CG2 ILE A 362       5.130  21.198  82.015  1.00  0.82           C  
ATOM   2743  CD1 ILE A 362       5.921  20.040  84.746  1.00  0.83           C  
ATOM   2744  N   TYR A 363       5.169  24.328  80.679  1.00  0.89           N  
ATOM   2745  CA  TYR A 363       4.320  25.016  79.713  1.00  0.90           C  
ATOM   2746  C   TYR A 363       4.439  24.381  78.332  1.00  0.85           C  
ATOM   2747  CB  TYR A 363       4.686  26.501  79.638  1.00  0.88           C  
ATOM   2748  O   TYR A 363       5.454  23.756  78.015  1.00  0.81           O  
ATOM   2749  CG  TYR A 363       6.134  26.753  79.296  1.00  0.87           C  
ATOM   2750  CD1 TYR A 363       7.079  26.967  80.297  1.00  0.85           C  
ATOM   2751  CD2 TYR A 363       6.561  26.779  77.973  1.00  0.85           C  
ATOM   2752  CE1 TYR A 363       8.415  27.202  79.987  1.00  0.86           C  
ATOM   2753  CE2 TYR A 363       7.894  27.012  77.651  1.00  0.87           C  
ATOM   2754  OH  TYR A 363      10.133  27.454  78.351  1.00  0.75           O  
ATOM   2755  CZ  TYR A 363       8.812  27.222  78.664  1.00  0.85           C  
ATOM   2756  N   ASP A 364       3.360  24.468  77.574  1.00  0.87           N  
ATOM   2757  CA  ASP A 364       3.413  24.229  76.135  1.00  0.88           C  
ATOM   2758  C   ASP A 364       3.927  25.461  75.393  1.00  0.81           C  
ATOM   2759  CB  ASP A 364       2.034  23.832  75.605  1.00  0.85           C  
ATOM   2760  O   ASP A 364       3.402  26.562  75.569  1.00  0.77           O  
ATOM   2761  CG  ASP A 364       1.579  22.470  76.098  1.00  0.85           C  
ATOM   2762  OD1 ASP A 364       2.427  21.669  76.548  1.00  0.87           O  
ATOM   2763  OD2 ASP A 364       0.361  22.194  76.034  1.00  0.88           O  
ATOM   2764  N   ARG A 365       4.923  25.331  74.639  1.00  0.86           N  
ATOM   2765  CA  ARG A 365       5.372  26.443  73.809  1.00  0.87           C  
ATOM   2766  C   ARG A 365       4.362  26.747  72.707  1.00  0.83           C  
ATOM   2767  CB  ARG A 365       6.741  26.139  73.196  1.00  0.80           C  
ATOM   2768  O   ARG A 365       3.828  25.831  72.078  1.00  0.78           O  
ATOM   2769  CG  ARG A 365       7.432  27.355  72.598  1.00  0.70           C  
ATOM   2770  CD  ARG A 365       8.870  27.048  72.203  1.00  0.69           C  
ATOM   2771  NE  ARG A 365       9.824  27.664  73.120  1.00  0.65           N  
ATOM   2772  NH1 ARG A 365      11.699  26.979  71.958  1.00  0.53           N  
ATOM   2773  NH2 ARG A 365      11.922  28.212  73.878  1.00  0.47           N  
ATOM   2774  CZ  ARG A 365      11.146  27.617  72.983  1.00  0.67           C  
ATOM   2775  N   LYS A 366       4.140  27.996  72.594  1.00  0.84           N  
ATOM   2776  CA  LYS A 366       3.336  28.382  71.438  1.00  0.84           C  
ATOM   2777  C   LYS A 366       3.982  27.913  70.138  1.00  0.79           C  
ATOM   2778  CB  LYS A 366       3.135  29.898  71.407  1.00  0.82           C  
ATOM   2779  O   LYS A 366       5.209  27.896  70.019  1.00  0.77           O  
ATOM   2780  CG  LYS A 366       2.303  30.436  72.561  1.00  0.80           C  
ATOM   2781  CD  LYS A 366       2.193  31.955  72.512  1.00  0.80           C  
ATOM   2782  CE  LYS A 366       1.403  32.498  73.695  1.00  0.81           C  
ATOM   2783  NZ  LYS A 366       1.434  33.991  73.743  1.00  0.79           N  
ATOM   2784  N   ALA A 367       3.125  27.477  69.129  1.00  0.80           N  
ATOM   2785  CA  ALA A 367       3.652  27.304  67.778  1.00  0.81           C  
ATOM   2786  C   ALA A 367       4.351  28.571  67.295  1.00  0.74           C  
ATOM   2787  CB  ALA A 367       2.532  26.918  66.815  1.00  0.75           C  
ATOM   2788  O   ALA A 367       3.859  29.681  67.513  1.00  0.71           O  
ATOM   2789  N   GLU A 368       5.344  28.364  66.761  1.00  0.78           N  
ATOM   2790  CA  GLU A 368       6.140  29.415  66.134  1.00  0.78           C  
ATOM   2791  C   GLU A 368       6.296  29.169  64.636  1.00  0.76           C  
ATOM   2792  CB  GLU A 368       7.517  29.514  66.796  1.00  0.75           C  
ATOM   2793  O   GLU A 368       6.204  28.029  64.175  1.00  0.73           O  
ATOM   2794  CG  GLU A 368       7.471  29.986  68.242  1.00  0.70           C  
ATOM   2795  CD  GLU A 368       8.840  30.040  68.900  1.00  0.69           C  
ATOM   2796  OE1 GLU A 368       9.856  29.802  68.207  1.00  0.72           O  
ATOM   2797  OE2 GLU A 368       8.898  30.320  70.118  1.00  0.69           O  
ATOM   2798  N   ILE A 369       6.371  30.226  63.831  1.00  0.71           N  
ATOM   2799  CA  ILE A 369       6.801  30.132  62.440  1.00  0.72           C  
ATOM   2800  C   ILE A 369       8.313  29.923  62.381  1.00  0.69           C  
ATOM   2801  CB  ILE A 369       6.403  31.392  61.639  1.00  0.66           C  
ATOM   2802  O   ILE A 369       9.081  30.754  62.872  1.00  0.67           O  
ATOM   2803  CG1 ILE A 369       4.881  31.574  61.651  1.00  0.68           C  
ATOM   2804  CG2 ILE A 369       6.933  31.310  60.205  1.00  0.64           C  
ATOM   2805  CD1 ILE A 369       4.404  32.850  60.970  1.00  0.65           C  
ATOM   2806  N   ASN A 370       8.669  28.840  61.922  1.00  0.70           N  
ATOM   2807  CA  ASN A 370      10.079  28.539  61.695  1.00  0.71           C  
ATOM   2808  C   ASN A 370      10.653  29.371  60.552  1.00  0.70           C  
ATOM   2809  CB  ASN A 370      10.272  27.047  61.415  1.00  0.67           C  
ATOM   2810  O   ASN A 370       9.933  30.147  59.921  1.00  0.68           O  
ATOM   2811  CG  ASN A 370       9.712  26.628  60.070  1.00  0.65           C  
ATOM   2812  ND2 ASN A 370       9.573  25.324  59.866  1.00  0.65           N  
ATOM   2813  OD1 ASN A 370       9.408  27.470  59.221  1.00  0.67           O  
ATOM   2814  N   ASP A 371      11.993  29.285  60.370  1.00  0.67           N  
ATOM   2815  CA  ASP A 371      12.750  30.054  59.386  1.00  0.68           C  
ATOM   2816  C   ASP A 371      12.214  29.819  57.976  1.00  0.69           C  
ATOM   2817  CB  ASP A 371      14.235  29.694  59.451  1.00  0.64           C  
ATOM   2818  O   ASP A 371      12.356  30.676  57.101  1.00  0.68           O  
ATOM   2819  CG  ASP A 371      14.941  30.302  60.650  1.00  0.64           C  
ATOM   2820  OD1 ASP A 371      14.481  31.344  61.165  1.00  0.66           O  
ATOM   2821  OD2 ASP A 371      15.968  29.735  61.083  1.00  0.68           O  
ATOM   2822  N   ASP A 372      11.461  28.693  57.604  1.00  0.66           N  
ATOM   2823  CA  ASP A 372      10.886  28.259  56.334  1.00  0.70           C  
ATOM   2824  C   ASP A 372       9.457  28.774  56.175  1.00  0.69           C  
ATOM   2825  CB  ASP A 372      10.910  26.733  56.227  1.00  0.65           C  
ATOM   2826  O   ASP A 372       8.836  28.581  55.128  1.00  0.70           O  
ATOM   2827  CG  ASP A 372      12.318  26.165  56.180  1.00  0.60           C  
ATOM   2828  OD1 ASP A 372      13.160  26.685  55.417  1.00  0.61           O  
ATOM   2829  OD2 ASP A 372      12.586  25.186  56.910  1.00  0.69           O  
ATOM   2830  N   GLY A 373       8.860  29.514  57.143  1.00  0.71           N  
ATOM   2831  CA  GLY A 373       7.493  30.008  57.167  1.00  0.75           C  
ATOM   2832  C   GLY A 373       6.487  28.959  57.602  1.00  0.75           C  
ATOM   2833  O   GLY A 373       5.279  29.147  57.447  1.00  0.76           O  
ATOM   2834  N   GLU A 374       6.986  27.962  58.041  1.00  0.80           N  
ATOM   2835  CA  GLU A 374       6.081  26.907  58.486  1.00  0.82           C  
ATOM   2836  C   GLU A 374       5.810  27.007  59.984  1.00  0.80           C  
ATOM   2837  CB  GLU A 374       6.652  25.529  58.145  1.00  0.78           C  
ATOM   2838  O   GLU A 374       6.697  27.377  60.757  1.00  0.79           O  
ATOM   2839  CG  GLU A 374       6.949  25.334  56.665  1.00  0.74           C  
ATOM   2840  CD  GLU A 374       7.372  23.916  56.319  1.00  0.72           C  
ATOM   2841  OE1 GLU A 374       7.949  23.225  57.189  1.00  0.81           O  
ATOM   2842  OE2 GLU A 374       7.124  23.491  55.169  1.00  0.83           O  
ATOM   2843  N   LEU A 375       4.641  26.763  60.452  1.00  0.77           N  
ATOM   2844  CA  LEU A 375       4.236  26.672  61.850  1.00  0.80           C  
ATOM   2845  C   LEU A 375       4.759  25.388  62.485  1.00  0.76           C  
ATOM   2846  CB  LEU A 375       2.711  26.732  61.972  1.00  0.72           C  
ATOM   2847  O   LEU A 375       4.239  24.302  62.217  1.00  0.72           O  
ATOM   2848  CG  LEU A 375       2.152  26.952  63.379  1.00  0.66           C  
ATOM   2849  CD1 LEU A 375       2.369  28.397  63.815  1.00  0.63           C  
ATOM   2850  CD2 LEU A 375       0.671  26.590  63.428  1.00  0.66           C  
ATOM   2851  N   GLU A 376       5.777  25.541  63.161  1.00  0.78           N  
ATOM   2852  CA  GLU A 376       6.274  24.454  63.998  1.00  0.81           C  
ATOM   2853  C   GLU A 376       5.547  24.412  65.338  1.00  0.82           C  
ATOM   2854  CB  GLU A 376       7.782  24.594  64.222  1.00  0.76           C  
ATOM   2855  O   GLU A 376       5.490  25.416  66.051  1.00  0.81           O  
ATOM   2856  CG  GLU A 376       8.439  23.342  64.785  1.00  0.70           C  
ATOM   2857  CD  GLU A 376       9.958  23.416  64.798  1.00  0.68           C  
ATOM   2858  OE1 GLU A 376      10.516  24.485  64.464  1.00  0.72           O  
ATOM   2859  OE2 GLU A 376      10.594  22.396  65.145  1.00  0.69           O  
ATOM   2860  N   GLU A 377       4.848  23.259  65.517  1.00  0.80           N  
ATOM   2861  CA  GLU A 377       4.249  23.044  66.831  1.00  0.82           C  
ATOM   2862  C   GLU A 377       5.290  23.165  67.939  1.00  0.80           C  
ATOM   2863  CB  GLU A 377       3.570  21.673  66.894  1.00  0.77           C  
ATOM   2864  O   GLU A 377       6.368  22.573  67.854  1.00  0.78           O  
ATOM   2865  CG  GLU A 377       2.327  21.561  66.023  1.00  0.72           C  
ATOM   2866  CD  GLU A 377       1.521  20.299  66.287  1.00  0.71           C  
ATOM   2867  OE1 GLU A 377       2.028  19.389  66.981  1.00  0.75           O  
ATOM   2868  OE2 GLU A 377       0.373  20.220  65.794  1.00  0.75           O  
ATOM   2869  N   GLY A 378       5.014  24.065  68.952  1.00  0.73           N  
ATOM   2870  CA  GLY A 378       5.868  24.200  70.122  1.00  0.77           C  
ATOM   2871  C   GLY A 378       5.912  22.947  70.976  1.00  0.76           C  
ATOM   2872  O   GLY A 378       4.945  22.184  71.019  1.00  0.72           O  
ATOM   2873  N   ASN A 379       7.040  22.618  71.435  1.00  0.72           N  
ATOM   2874  CA  ASN A 379       7.197  21.499  72.358  1.00  0.78           C  
ATOM   2875  C   ASN A 379       6.177  21.560  73.492  1.00  0.83           C  
ATOM   2876  CB  ASN A 379       8.618  21.464  72.923  1.00  0.75           C  
ATOM   2877  O   ASN A 379       5.889  22.637  74.016  1.00  0.85           O  
ATOM   2878  CG  ASN A 379       9.662  21.176  71.862  1.00  0.70           C  
ATOM   2879  ND2 ASN A 379      10.869  21.692  72.062  1.00  0.71           N  
ATOM   2880  OD1 ASN A 379       9.386  20.496  70.871  1.00  0.69           O  
ATOM   2881  N   LYS A 380       5.679  20.294  73.794  1.00  0.77           N  
ATOM   2882  CA  LYS A 380       4.827  20.104  74.964  1.00  0.82           C  
ATOM   2883  C   LYS A 380       5.659  19.801  76.207  1.00  0.80           C  
ATOM   2884  CB  LYS A 380       3.822  18.977  74.719  1.00  0.76           C  
ATOM   2885  O   LYS A 380       6.731  19.200  76.111  1.00  0.81           O  
ATOM   2886  CG  LYS A 380       2.819  19.272  73.612  1.00  0.70           C  
ATOM   2887  CD  LYS A 380       1.722  18.217  73.558  1.00  0.70           C  
ATOM   2888  CE  LYS A 380       0.693  18.535  72.481  1.00  0.71           C  
ATOM   2889  NZ  LYS A 380      -0.433  17.553  72.484  1.00  0.70           N  
ATOM   2890  N   ASP A 381       5.146  20.220  77.177  1.00  0.78           N  
ATOM   2891  CA  ASP A 381       5.695  19.940  78.501  1.00  0.81           C  
ATOM   2892  C   ASP A 381       7.143  20.414  78.606  1.00  0.74           C  
ATOM   2893  CB  ASP A 381       5.607  18.445  78.813  1.00  0.73           C  
ATOM   2894  O   ASP A 381       7.993  19.713  79.160  1.00  0.69           O  
ATOM   2895  CG  ASP A 381       4.178  17.949  78.941  1.00  0.71           C  
ATOM   2896  OD1 ASP A 381       3.359  18.615  79.611  1.00  0.74           O  
ATOM   2897  OD2 ASP A 381       3.868  16.881  78.371  1.00  0.85           O  
ATOM   2898  N   GLU A 382       7.377  21.588  78.220  1.00  0.82           N  
ATOM   2899  CA  GLU A 382       8.721  22.119  78.431  1.00  0.85           C  
ATOM   2900  C   GLU A 382       8.866  22.716  79.828  1.00  0.83           C  
ATOM   2901  CB  GLU A 382       9.055  23.173  77.372  1.00  0.80           C  
ATOM   2902  O   GLU A 382       7.960  23.395  80.316  1.00  0.83           O  
ATOM   2903  CG  GLU A 382       9.411  22.587  76.013  1.00  0.69           C  
ATOM   2904  CD  GLU A 382      10.041  23.600  75.070  1.00  0.68           C  
ATOM   2905  OE1 GLU A 382      10.404  24.709  75.524  1.00  0.71           O  
ATOM   2906  OE2 GLU A 382      10.170  23.283  73.866  1.00  0.67           O  
ATOM   2907  N   VAL A 383      10.059  22.443  80.376  1.00  0.88           N  
ATOM   2908  CA  VAL A 383      10.376  22.946  81.708  1.00  0.90           C  
ATOM   2909  C   VAL A 383      11.236  24.202  81.595  1.00  0.88           C  
ATOM   2910  CB  VAL A 383      11.099  21.879  82.561  1.00  0.87           C  
ATOM   2911  O   VAL A 383      12.297  24.181  80.967  1.00  0.85           O  
ATOM   2912  CG1 VAL A 383      11.352  22.399  83.975  1.00  0.80           C  
ATOM   2913  CG2 VAL A 383      10.286  20.587  82.600  1.00  0.77           C  
ATOM   2914  N   GLY A 384      10.718  25.313  82.254  1.00  0.88           N  
ATOM   2915  CA  GLY A 384      11.467  26.559  82.214  1.00  0.91           C  
ATOM   2916  C   GLY A 384      10.977  27.583  83.220  1.00  0.91           C  
ATOM   2917  O   GLY A 384      10.264  27.240  84.165  1.00  0.90           O  
ATOM   2918  N   LEU A 385      11.394  28.804  83.010  1.00  0.90           N  
ATOM   2919  CA  LEU A 385      10.976  29.981  83.764  1.00  0.92           C  
ATOM   2920  C   LEU A 385      10.231  30.965  82.867  1.00  0.90           C  
ATOM   2921  CB  LEU A 385      12.187  30.669  84.400  1.00  0.91           C  
ATOM   2922  O   LEU A 385      10.451  30.996  81.655  1.00  0.88           O  
ATOM   2923  CG  LEU A 385      12.967  29.851  85.430  1.00  0.89           C  
ATOM   2924  CD1 LEU A 385      14.302  30.521  85.738  1.00  0.86           C  
ATOM   2925  CD2 LEU A 385      12.147  29.671  86.703  1.00  0.87           C  
ATOM   2926  N   ILE A 386       9.286  31.694  83.316  1.00  0.91           N  
ATOM   2927  CA  ILE A 386       8.649  32.813  82.629  1.00  0.92           C  
ATOM   2928  C   ILE A 386       9.521  34.060  82.756  1.00  0.92           C  
ATOM   2929  CB  ILE A 386       7.235  33.088  83.186  1.00  0.91           C  
ATOM   2930  O   ILE A 386       9.809  34.513  83.867  1.00  0.91           O  
ATOM   2931  CG1 ILE A 386       6.375  31.822  83.109  1.00  0.88           C  
ATOM   2932  CG2 ILE A 386       6.574  34.246  82.433  1.00  0.87           C  
ATOM   2933  CD1 ILE A 386       6.255  31.239  81.707  1.00  0.84           C  
ATOM   2934  N   ALA A 387       9.968  34.615  81.612  1.00  0.89           N  
ATOM   2935  CA  ALA A 387      10.958  35.688  81.569  1.00  0.92           C  
ATOM   2936  C   ALA A 387      10.443  36.937  82.279  1.00  0.92           C  
ATOM   2937  CB  ALA A 387      11.326  36.015  80.124  1.00  0.88           C  
ATOM   2938  O   ALA A 387      11.212  37.650  82.930  1.00  0.92           O  
ATOM   2939  N   GLU A 388       9.159  37.222  82.156  1.00  0.90           N  
ATOM   2940  CA  GLU A 388       8.509  38.341  82.833  1.00  0.93           C  
ATOM   2941  C   GLU A 388       8.624  38.211  84.349  1.00  0.94           C  
ATOM   2942  CB  GLU A 388       7.038  38.436  82.423  1.00  0.91           C  
ATOM   2943  O   GLU A 388       8.971  39.175  85.035  1.00  0.94           O  
ATOM   2944  CG  GLU A 388       6.828  38.827  80.967  1.00  0.89           C  
ATOM   2945  CD  GLU A 388       6.911  37.647  80.011  1.00  0.88           C  
ATOM   2946  OE1 GLU A 388       7.288  36.536  80.449  1.00  0.90           O  
ATOM   2947  OE2 GLU A 388       6.597  37.835  78.815  1.00  0.93           O  
ATOM   2948  N   GLU A 389       8.414  37.039  84.847  1.00  0.95           N  
ATOM   2949  CA  GLU A 389       8.542  36.792  86.280  1.00  0.96           C  
ATOM   2950  C   GLU A 389       9.996  36.900  86.732  1.00  0.95           C  
ATOM   2951  CB  GLU A 389       7.982  35.413  86.640  1.00  0.95           C  
ATOM   2952  O   GLU A 389      10.284  37.485  87.778  1.00  0.94           O  
ATOM   2953  CG  GLU A 389       6.486  35.274  86.395  1.00  0.91           C  
ATOM   2954  CD  GLU A 389       5.960  33.876  86.673  1.00  0.88           C  
ATOM   2955  OE1 GLU A 389       6.759  32.991  87.056  1.00  0.90           O  
ATOM   2956  OE2 GLU A 389       4.738  33.662  86.506  1.00  0.92           O  
ATOM   2957  N   VAL A 390      10.867  36.463  85.956  1.00  0.93           N  
ATOM   2958  CA  VAL A 390      12.293  36.504  86.263  1.00  0.94           C  
ATOM   2959  C   VAL A 390      12.781  37.950  86.261  1.00  0.93           C  
ATOM   2960  CB  VAL A 390      13.114  35.662  85.260  1.00  0.92           C  
ATOM   2961  O   VAL A 390      13.625  38.329  87.077  1.00  0.92           O  
ATOM   2962  CG1 VAL A 390      14.611  35.831  85.513  1.00  0.89           C  
ATOM   2963  CG2 VAL A 390      12.716  34.190  85.349  1.00  0.89           C  
ATOM   2964  N   ALA A 391      12.130  38.793  85.452  1.00  0.93           N  
ATOM   2965  CA  ALA A 391      12.489  40.203  85.329  1.00  0.94           C  
ATOM   2966  C   ALA A 391      12.205  40.957  86.626  1.00  0.93           C  
ATOM   2967  CB  ALA A 391      11.734  40.845  84.168  1.00  0.91           C  
ATOM   2968  O   ALA A 391      12.877  41.942  86.939  1.00  0.93           O  
ATOM   2969  N   GLU A 392      11.296  40.480  87.432  1.00  0.95           N  
ATOM   2970  CA  GLU A 392      10.956  41.090  88.714  1.00  0.96           C  
ATOM   2971  C   GLU A 392      12.053  40.851  89.747  1.00  0.95           C  
ATOM   2972  CB  GLU A 392       9.621  40.548  89.230  1.00  0.95           C  
ATOM   2973  O   GLU A 392      12.288  41.692  90.618  1.00  0.94           O  
ATOM   2974  CG  GLU A 392       8.437  40.870  88.330  1.00  0.90           C  
ATOM   2975  CD  GLU A 392       7.100  40.460  88.927  1.00  0.87           C  
ATOM   2976  OE1 GLU A 392       7.087  39.783  89.980  1.00  0.89           O  
ATOM   2977  OE2 GLU A 392       6.057  40.818  88.336  1.00  0.91           O  
ATOM   2978  N   HIS A 393      12.805  39.866  89.595  1.00  0.94           N  
ATOM   2979  CA  HIS A 393      13.756  39.450  90.620  1.00  0.94           C  
ATOM   2980  C   HIS A 393      15.192  39.575  90.121  1.00  0.92           C  
ATOM   2981  CB  HIS A 393      13.476  38.012  91.059  1.00  0.93           C  
ATOM   2982  O   HIS A 393      16.072  40.029  90.856  1.00  0.89           O  
ATOM   2983  CG  HIS A 393      12.130  37.827  91.685  1.00  0.91           C  
ATOM   2984  CD2 HIS A 393      11.072  37.069  91.311  1.00  0.88           C  
ATOM   2985  ND1 HIS A 393      11.752  38.475  92.841  1.00  0.88           N  
ATOM   2986  CE1 HIS A 393      10.516  38.121  93.152  1.00  0.89           C  
ATOM   2987  NE2 HIS A 393      10.081  37.269  92.240  1.00  0.92           N  
ATOM   2988  N   LEU A 394      15.419  39.247  88.883  1.00  0.93           N  
ATOM   2989  CA  LEU A 394      16.753  39.172  88.297  1.00  0.93           C  
ATOM   2990  C   LEU A 394      16.763  39.762  86.891  1.00  0.91           C  
ATOM   2991  CB  LEU A 394      17.240  37.721  88.258  1.00  0.90           C  
ATOM   2992  O   LEU A 394      17.024  39.051  85.917  1.00  0.87           O  
ATOM   2993  CG  LEU A 394      17.430  37.033  89.611  1.00  0.86           C  
ATOM   2994  CD1 LEU A 394      17.837  35.577  89.413  1.00  0.81           C  
ATOM   2995  CD2 LEU A 394      18.468  37.775  90.447  1.00  0.81           C  
ATOM   2996  N   PRO A 395      16.574  41.141  86.692  1.00  0.92           N  
ATOM   2997  CA  PRO A 395      16.459  41.757  85.369  1.00  0.91           C  
ATOM   2998  C   PRO A 395      17.747  41.656  84.556  1.00  0.88           C  
ATOM   2999  CB  PRO A 395      16.127  43.217  85.687  1.00  0.89           C  
ATOM   3000  O   PRO A 395      17.712  41.720  83.325  1.00  0.85           O  
ATOM   3001  CG  PRO A 395      16.633  43.429  87.077  1.00  0.89           C  
ATOM   3002  CD  PRO A 395      16.458  42.153  87.849  1.00  0.90           C  
ATOM   3003  N   TRP A 396      18.817  41.478  85.290  1.00  0.88           N  
ATOM   3004  CA  TRP A 396      20.122  41.518  84.637  1.00  0.90           C  
ATOM   3005  C   TRP A 396      20.395  40.219  83.887  1.00  0.85           C  
ATOM   3006  CB  TRP A 396      21.230  41.772  85.663  1.00  0.86           C  
ATOM   3007  O   TRP A 396      21.304  40.153  83.057  1.00  0.79           O  
ATOM   3008  CG  TRP A 396      21.248  40.789  86.796  1.00  0.79           C  
ATOM   3009  CD1 TRP A 396      20.642  40.925  88.014  1.00  0.75           C  
ATOM   3010  CD2 TRP A 396      21.910  39.521  86.816  1.00  0.77           C  
ATOM   3011  CE2 TRP A 396      21.663  38.940  88.079  1.00  0.78           C  
ATOM   3012  CE3 TRP A 396      22.689  38.819  85.887  1.00  0.74           C  
ATOM   3013  NE1 TRP A 396      20.887  39.816  88.790  1.00  0.78           N  
ATOM   3014  CH2 TRP A 396      22.927  37.022  87.509  1.00  0.77           C  
ATOM   3015  CZ2 TRP A 396      22.168  37.688  88.437  1.00  0.78           C  
ATOM   3016  CZ3 TRP A 396      23.191  37.573  86.244  1.00  0.77           C  
ATOM   3017  N   ILE A 397      19.471  39.115  84.045  1.00  0.87           N  
ATOM   3018  CA  ILE A 397      19.611  37.894  83.259  1.00  0.86           C  
ATOM   3019  C   ILE A 397      18.497  37.819  82.218  1.00  0.85           C  
ATOM   3020  CB  ILE A 397      19.589  36.638  84.159  1.00  0.84           C  
ATOM   3021  O   ILE A 397      18.395  36.838  81.478  1.00  0.81           O  
ATOM   3022  CG1 ILE A 397      18.198  36.444  84.773  1.00  0.76           C  
ATOM   3023  CG2 ILE A 397      20.660  36.736  85.250  1.00  0.76           C  
ATOM   3024  CD1 ILE A 397      18.044  35.153  85.564  1.00  0.73           C  
ATOM   3025  N   VAL A 398      17.684  38.798  82.033  1.00  0.88           N  
ATOM   3026  CA  VAL A 398      16.633  38.880  81.024  1.00  0.87           C  
ATOM   3027  C   VAL A 398      17.117  39.712  79.839  1.00  0.84           C  
ATOM   3028  CB  VAL A 398      15.335  39.484  81.605  1.00  0.86           C  
ATOM   3029  O   VAL A 398      17.738  40.762  80.023  1.00  0.81           O  
ATOM   3030  CG1 VAL A 398      14.244  39.549  80.537  1.00  0.88           C  
ATOM   3031  CG2 VAL A 398      14.861  38.672  82.809  1.00  0.88           C  
ATOM   3032  N   ASN A 399      16.769  39.271  78.592  1.00  0.82           N  
ATOM   3033  CA  ASN A 399      16.931  40.028  77.355  1.00  0.83           C  
ATOM   3034  C   ASN A 399      15.687  40.853  77.035  1.00  0.83           C  
ATOM   3035  CB  ASN A 399      17.260  39.091  76.191  1.00  0.79           C  
ATOM   3036  O   ASN A 399      14.563  40.366  77.168  1.00  0.81           O  
ATOM   3037  CG  ASN A 399      18.565  38.346  76.392  1.00  0.72           C  
ATOM   3038  ND2 ASN A 399      18.581  37.069  76.031  1.00  0.68           N  
ATOM   3039  OD1 ASN A 399      19.551  38.915  76.868  1.00  0.70           O  
ATOM   3040  N   TYR A 400      15.987  41.986  76.516  1.00  0.83           N  
ATOM   3041  CA  TYR A 400      14.948  42.893  76.042  1.00  0.83           C  
ATOM   3042  C   TYR A 400      15.145  43.226  74.568  1.00  0.79           C  
ATOM   3043  CB  TYR A 400      14.939  44.181  76.872  1.00  0.82           C  
ATOM   3044  O   TYR A 400      16.258  43.542  74.140  1.00  0.77           O  
ATOM   3045  CG  TYR A 400      14.628  43.960  78.332  1.00  0.85           C  
ATOM   3046  CD1 TYR A 400      13.323  44.061  78.809  1.00  0.85           C  
ATOM   3047  CD2 TYR A 400      15.638  43.652  79.237  1.00  0.85           C  
ATOM   3048  CE1 TYR A 400      13.032  43.861  80.155  1.00  0.87           C  
ATOM   3049  CE2 TYR A 400      15.358  43.449  80.585  1.00  0.86           C  
ATOM   3050  OH  TYR A 400      13.772  43.356  82.366  1.00  0.81           O  
ATOM   3051  CZ  TYR A 400      14.054  43.555  81.033  1.00  0.85           C  
ATOM   3052  N   LEU A 401      13.966  43.197  73.786  1.00  0.79           N  
ATOM   3053  CA  LEU A 401      13.848  43.652  72.405  1.00  0.81           C  
ATOM   3054  C   LEU A 401      12.756  44.708  72.272  1.00  0.80           C  
ATOM   3055  CB  LEU A 401      13.549  42.473  71.476  1.00  0.77           C  
ATOM   3056  O   LEU A 401      11.624  44.496  72.713  1.00  0.79           O  
ATOM   3057  CG  LEU A 401      13.547  42.775  69.976  1.00  0.72           C  
ATOM   3058  CD1 LEU A 401      14.929  43.236  69.526  1.00  0.71           C  
ATOM   3059  CD2 LEU A 401      13.103  41.549  69.184  1.00  0.72           C  
ATOM   3060  N   ASP A 402      13.273  45.976  71.819  1.00  0.73           N  
ATOM   3061  CA  ASP A 402      12.440  47.168  71.686  1.00  0.78           C  
ATOM   3062  C   ASP A 402      11.689  47.460  72.983  1.00  0.80           C  
ATOM   3063  CB  ASP A 402      11.451  47.005  70.530  1.00  0.72           C  
ATOM   3064  O   ASP A 402      10.581  48.001  72.956  1.00  0.82           O  
ATOM   3065  CG  ASP A 402      12.132  46.895  69.177  1.00  0.67           C  
ATOM   3066  OD1 ASP A 402      13.181  47.542  68.968  1.00  0.70           O  
ATOM   3067  OD2 ASP A 402      11.614  46.157  68.312  1.00  0.78           O  
ATOM   3068  N   GLY A 403      12.203  47.095  74.163  1.00  0.82           N  
ATOM   3069  CA  GLY A 403      11.695  47.406  75.489  1.00  0.84           C  
ATOM   3070  C   GLY A 403      10.793  46.324  76.052  1.00  0.83           C  
ATOM   3071  O   GLY A 403      10.419  46.368  77.225  1.00  0.83           O  
ATOM   3072  N   GLU A 404      10.695  45.280  75.296  1.00  0.87           N  
ATOM   3073  CA  GLU A 404       9.887  44.140  75.716  1.00  0.88           C  
ATOM   3074  C   GLU A 404      10.765  42.950  76.094  1.00  0.87           C  
ATOM   3075  CB  GLU A 404       8.905  43.740  74.612  1.00  0.84           C  
ATOM   3076  O   GLU A 404      11.886  42.818  75.599  1.00  0.86           O  
ATOM   3077  CG  GLU A 404       7.891  44.822  74.270  1.00  0.77           C  
ATOM   3078  CD  GLU A 404       6.785  44.336  73.346  1.00  0.75           C  
ATOM   3079  OE1 GLU A 404       6.931  43.249  72.744  1.00  0.80           O  
ATOM   3080  OE2 GLU A 404       5.764  45.050  73.223  1.00  0.80           O  
ATOM   3081  N   VAL A 405      10.321  42.157  77.022  1.00  0.87           N  
ATOM   3082  CA  VAL A 405      10.997  40.927  77.422  1.00  0.87           C  
ATOM   3083  C   VAL A 405      10.990  39.933  76.263  1.00  0.83           C  
ATOM   3084  CB  VAL A 405      10.337  40.297  78.669  1.00  0.84           C  
ATOM   3085  O   VAL A 405       9.925  39.536  75.784  1.00  0.78           O  
ATOM   3086  CG1 VAL A 405      11.005  38.970  79.022  1.00  0.82           C  
ATOM   3087  CG2 VAL A 405      10.401  41.262  79.851  1.00  0.80           C  
ATOM   3088  N   ASP A 406      12.215  39.559  75.884  1.00  0.83           N  
ATOM   3089  CA  ASP A 406      12.387  38.715  74.706  1.00  0.81           C  
ATOM   3090  C   ASP A 406      12.881  37.323  75.094  1.00  0.78           C  
ATOM   3091  CB  ASP A 406      13.361  39.363  73.719  1.00  0.79           C  
ATOM   3092  O   ASP A 406      12.613  36.345  74.393  1.00  0.74           O  
ATOM   3093  CG  ASP A 406      13.519  38.569  72.434  1.00  0.73           C  
ATOM   3094  OD1 ASP A 406      12.533  38.429  71.678  1.00  0.73           O  
ATOM   3095  OD2 ASP A 406      14.638  38.077  72.176  1.00  0.75           O  
ATOM   3096  N   GLY A 407      13.541  37.230  76.195  1.00  0.83           N  
ATOM   3097  CA  GLY A 407      14.068  35.936  76.597  1.00  0.84           C  
ATOM   3098  C   GLY A 407      14.878  35.993  77.878  1.00  0.85           C  
ATOM   3099  O   GLY A 407      15.069  37.068  78.451  1.00  0.85           O  
ATOM   3100  N   LEU A 408      15.399  34.865  78.316  1.00  0.88           N  
ATOM   3101  CA  LEU A 408      16.180  34.661  79.531  1.00  0.88           C  
ATOM   3102  C   LEU A 408      17.558  34.096  79.203  1.00  0.86           C  
ATOM   3103  CB  LEU A 408      15.445  33.720  80.490  1.00  0.85           C  
ATOM   3104  O   LEU A 408      17.672  33.122  78.454  1.00  0.83           O  
ATOM   3105  CG  LEU A 408      16.076  33.530  81.870  1.00  0.77           C  
ATOM   3106  CD1 LEU A 408      15.932  34.803  82.698  1.00  0.70           C  
ATOM   3107  CD2 LEU A 408      15.443  32.344  82.589  1.00  0.70           C  
ATOM   3108  N   ARG A 409      18.563  34.610  79.810  1.00  0.82           N  
ATOM   3109  CA  ARG A 409      19.942  34.143  79.713  1.00  0.82           C  
ATOM   3110  C   ARG A 409      20.215  33.030  80.719  1.00  0.82           C  
ATOM   3111  CB  ARG A 409      20.918  35.300  79.933  1.00  0.80           C  
ATOM   3112  O   ARG A 409      20.770  33.278  81.791  1.00  0.81           O  
ATOM   3113  CG  ARG A 409      20.942  36.311  78.798  1.00  0.77           C  
ATOM   3114  CD  ARG A 409      22.107  37.282  78.932  1.00  0.76           C  
ATOM   3115  NE  ARG A 409      23.393  36.592  78.869  1.00  0.71           N  
ATOM   3116  NH1 ARG A 409      24.646  38.437  79.474  1.00  0.67           N  
ATOM   3117  NH2 ARG A 409      25.678  36.436  79.040  1.00  0.63           N  
ATOM   3118  CZ  ARG A 409      24.569  37.157  79.128  1.00  0.71           C  
ATOM   3119  N   TYR A 410      19.827  31.751  80.346  1.00  0.84           N  
ATOM   3120  CA  TYR A 410      19.924  30.573  81.200  1.00  0.85           C  
ATOM   3121  C   TYR A 410      21.378  30.259  81.533  1.00  0.83           C  
ATOM   3122  CB  TYR A 410      19.272  29.363  80.524  1.00  0.83           C  
ATOM   3123  O   TYR A 410      21.669  29.664  82.573  1.00  0.81           O  
ATOM   3124  CG  TYR A 410      17.773  29.307  80.695  1.00  0.85           C  
ATOM   3125  CD1 TYR A 410      17.204  28.805  81.863  1.00  0.84           C  
ATOM   3126  CD2 TYR A 410      16.923  29.756  79.690  1.00  0.85           C  
ATOM   3127  CE1 TYR A 410      15.823  28.749  82.024  1.00  0.86           C  
ATOM   3128  CE2 TYR A 410      15.541  29.706  79.840  1.00  0.86           C  
ATOM   3129  OH  TYR A 410      13.634  29.150  81.164  1.00  0.80           O  
ATOM   3130  CZ  TYR A 410      15.002  29.202  81.009  1.00  0.85           C  
ATOM   3131  N   ASP A 411      22.296  30.697  80.684  1.00  0.80           N  
ATOM   3132  CA  ASP A 411      23.722  30.552  80.960  1.00  0.80           C  
ATOM   3133  C   ASP A 411      24.117  31.316  82.222  1.00  0.81           C  
ATOM   3134  CB  ASP A 411      24.552  31.038  79.770  1.00  0.78           C  
ATOM   3135  O   ASP A 411      24.909  30.825  83.029  1.00  0.80           O  
ATOM   3136  CG  ASP A 411      24.272  32.485  79.403  1.00  0.75           C  
ATOM   3137  OD1 ASP A 411      23.093  32.848  79.206  1.00  0.74           O  
ATOM   3138  OD2 ASP A 411      25.241  33.269  79.309  1.00  0.73           O  
ATOM   3139  N   LEU A 412      23.482  32.446  82.417  1.00  0.83           N  
ATOM   3140  CA  LEU A 412      23.850  33.265  83.566  1.00  0.85           C  
ATOM   3141  C   LEU A 412      23.120  32.798  84.822  1.00  0.87           C  
ATOM   3142  CB  LEU A 412      23.535  34.739  83.297  1.00  0.83           C  
ATOM   3143  O   LEU A 412      23.639  32.934  85.932  1.00  0.87           O  
ATOM   3144  CG  LEU A 412      24.320  35.404  82.166  1.00  0.80           C  
ATOM   3145  CD1 LEU A 412      23.976  36.888  82.083  1.00  0.76           C  
ATOM   3146  CD2 LEU A 412      25.819  35.209  82.368  1.00  0.78           C  
ATOM   3147  N   LEU A 413      22.024  32.193  84.620  1.00  0.84           N  
ATOM   3148  CA  LEU A 413      21.260  31.670  85.748  1.00  0.86           C  
ATOM   3149  C   LEU A 413      22.023  30.551  86.449  1.00  0.85           C  
ATOM   3150  CB  LEU A 413      19.895  31.158  85.280  1.00  0.83           C  
ATOM   3151  O   LEU A 413      22.103  30.525  87.680  1.00  0.84           O  
ATOM   3152  CG  LEU A 413      18.973  30.598  86.364  1.00  0.81           C  
ATOM   3153  CD1 LEU A 413      18.665  31.671  87.404  1.00  0.78           C  
ATOM   3154  CD2 LEU A 413      17.687  30.059  85.747  1.00  0.79           C  
ATOM   3155  N   GLY A 414      22.704  29.650  85.671  1.00  0.85           N  
ATOM   3156  CA  GLY A 414      23.560  28.625  86.245  1.00  0.86           C  
ATOM   3157  C   GLY A 414      24.700  29.192  87.070  1.00  0.86           C  
ATOM   3158  O   GLY A 414      25.037  28.654  88.126  1.00  0.85           O  
ATOM   3159  N   VAL A 415      25.224  30.369  86.680  1.00  0.83           N  
ATOM   3160  CA  VAL A 415      26.262  31.060  87.437  1.00  0.85           C  
ATOM   3161  C   VAL A 415      25.656  31.687  88.691  1.00  0.86           C  
ATOM   3162  CB  VAL A 415      26.961  32.143  86.585  1.00  0.82           C  
ATOM   3163  O   VAL A 415      26.265  31.661  89.763  1.00  0.86           O  
ATOM   3164  CG1 VAL A 415      28.015  32.881  87.409  1.00  0.78           C  
ATOM   3165  CG2 VAL A 415      27.592  31.517  85.342  1.00  0.76           C  
ATOM   3166  N   ALA A 416      24.537  32.130  88.503  1.00  0.84           N  
ATOM   3167  CA  ALA A 416      23.851  32.803  89.603  1.00  0.86           C  
ATOM   3168  C   ALA A 416      23.472  31.812  90.700  1.00  0.87           C  
ATOM   3169  CB  ALA A 416      22.608  33.527  89.091  1.00  0.83           C  
ATOM   3170  O   ALA A 416      23.489  32.153  91.885  1.00  0.86           O  
ATOM   3171  N   LEU A 417      23.237  30.557  90.366  1.00  0.84           N  
ATOM   3172  CA  LEU A 417      22.894  29.499  91.311  1.00  0.86           C  
ATOM   3173  C   LEU A 417      24.119  29.068  92.111  1.00  0.86           C  
ATOM   3174  CB  LEU A 417      22.301  28.295  90.575  1.00  0.83           C  
ATOM   3175  O   LEU A 417      23.990  28.594  93.243  1.00  0.86           O  
ATOM   3176  CG  LEU A 417      20.865  28.447  90.073  1.00  0.79           C  
ATOM   3177  CD1 LEU A 417      20.515  27.314  89.114  1.00  0.77           C  
ATOM   3178  CD2 LEU A 417      19.889  28.483  91.244  1.00  0.78           C  
ATOM   3179  N   LEU A 418      25.391  29.291  91.653  1.00  0.84           N  
ATOM   3180  CA  LEU A 418      26.573  28.745  92.312  1.00  0.88           C  
ATOM   3181  C   LEU A 418      26.735  29.331  93.711  1.00  0.87           C  
ATOM   3182  CB  LEU A 418      27.828  29.023  91.481  1.00  0.83           C  
ATOM   3183  O   LEU A 418      26.844  28.591  94.690  1.00  0.86           O  
ATOM   3184  CG  LEU A 418      28.051  28.118  90.268  1.00  0.76           C  
ATOM   3185  CD1 LEU A 418      29.219  28.632  89.431  1.00  0.72           C  
ATOM   3186  CD2 LEU A 418      28.296  26.680  90.711  1.00  0.74           C  
ATOM   3187  N   PRO A 419      26.676  30.705  93.793  1.00  0.86           N  
ATOM   3188  CA  PRO A 419      26.808  31.239  95.150  1.00  0.88           C  
ATOM   3189  C   PRO A 419      25.671  30.801  96.070  1.00  0.88           C  
ATOM   3190  CB  PRO A 419      26.785  32.754  94.937  1.00  0.85           C  
ATOM   3191  O   PRO A 419      25.870  30.653  97.278  1.00  0.88           O  
ATOM   3192  CG  PRO A 419      27.258  32.950  93.533  1.00  0.83           C  
ATOM   3193  CD  PRO A 419      26.749  31.811  92.695  1.00  0.83           C  
ATOM   3194  N   VAL A 420      24.563  30.544  95.574  1.00  0.88           N  
ATOM   3195  CA  VAL A 420      23.416  30.124  96.372  1.00  0.89           C  
ATOM   3196  C   VAL A 420      23.619  28.689  96.854  1.00  0.89           C  
ATOM   3197  CB  VAL A 420      22.098  30.236  95.574  1.00  0.87           C  
ATOM   3198  O   VAL A 420      23.519  28.410  98.051  1.00  0.88           O  
ATOM   3199  CG1 VAL A 420      20.908  29.814  96.434  1.00  0.86           C  
ATOM   3200  CG2 VAL A 420      21.908  31.661  95.057  1.00  0.86           C  
ATOM   3201  N   VAL A 421      23.993  27.691  95.992  1.00  0.84           N  
ATOM   3202  CA  VAL A 421      24.288  26.304  96.335  1.00  0.87           C  
ATOM   3203  C   VAL A 421      25.448  26.252  97.328  1.00  0.86           C  
ATOM   3204  CB  VAL A 421      24.624  25.468  95.080  1.00  0.83           C  
ATOM   3205  O   VAL A 421      25.391  25.522  98.320  1.00  0.86           O  
ATOM   3206  CG1 VAL A 421      25.119  24.077  95.474  1.00  0.78           C  
ATOM   3207  CG2 VAL A 421      23.404  25.365  94.167  1.00  0.76           C  
ATOM   3208  N   GLN A 422      26.520  27.060  97.023  1.00  0.85           N  
ATOM   3209  CA  GLN A 422      27.655  27.104  97.938  1.00  0.88           C  
ATOM   3210  C   GLN A 422      27.220  27.541  99.334  1.00  0.86           C  
ATOM   3211  CB  GLN A 422      28.737  28.047  97.407  1.00  0.85           C  
ATOM   3212  O   GLN A 422      27.666  26.975 100.334  1.00  0.85           O  
ATOM   3213  CG  GLN A 422      29.535  27.473  96.243  1.00  0.83           C  
ATOM   3214  CD  GLN A 422      30.476  28.488  95.621  1.00  0.80           C  
ATOM   3215  NE2 GLN A 422      31.477  28.001  94.896  1.00  0.88           N  
ATOM   3216  OE1 GLN A 422      30.303  29.699  95.789  1.00  0.87           O  
ATOM   3217  N   ARG A 423      26.409  28.498  99.363  1.00  0.90           N  
ATOM   3218  CA  ARG A 423      25.921  28.976 100.653  1.00  0.90           C  
ATOM   3219  C   ARG A 423      25.043  27.928 101.329  1.00  0.90           C  
ATOM   3220  CB  ARG A 423      25.141  30.281 100.483  1.00  0.87           C  
ATOM   3221  O   ARG A 423      25.187  27.668 102.525  1.00  0.88           O  
ATOM   3222  CG  ARG A 423      24.629  30.868 101.789  1.00  0.77           C  
ATOM   3223  CD  ARG A 423      23.985  32.231 101.581  1.00  0.74           C  
ATOM   3224  NE  ARG A 423      23.435  32.763 102.825  1.00  0.72           N  
ATOM   3225  NH1 ARG A 423      22.754  34.770 101.907  1.00  0.63           N  
ATOM   3226  NH2 ARG A 423      22.396  34.341 104.130  1.00  0.57           N  
ATOM   3227  CZ  ARG A 423      22.863  33.957 102.951  1.00  0.69           C  
ATOM   3228  N   GLN A 424      24.123  27.216 100.539  1.00  0.87           N  
ATOM   3229  CA  GLN A 424      23.263  26.150 101.042  1.00  0.89           C  
ATOM   3230  C   GLN A 424      24.086  24.953 101.509  1.00  0.88           C  
ATOM   3231  CB  GLN A 424      22.264  25.714  99.969  1.00  0.85           C  
ATOM   3232  O   GLN A 424      23.834  24.401 102.582  1.00  0.88           O  
ATOM   3233  CG  GLN A 424      21.138  26.712  99.734  1.00  0.79           C  
ATOM   3234  CD  GLN A 424      20.195  26.284  98.626  1.00  0.77           C  
ATOM   3235  NE2 GLN A 424      18.949  26.740  98.699  1.00  0.80           N  
ATOM   3236  OE1 GLN A 424      20.583  25.549  97.712  1.00  0.81           O  
ATOM   3237  N   ALA A 425      25.173  24.490 100.772  1.00  0.85           N  
ATOM   3238  CA  ALA A 425      26.079  23.422 101.186  1.00  0.89           C  
ATOM   3239  C   ALA A 425      26.705  23.729 102.544  1.00  0.87           C  
ATOM   3240  CB  ALA A 425      27.168  23.211 100.137  1.00  0.84           C  
ATOM   3241  O   ALA A 425      26.662  22.900 103.456  1.00  0.87           O  
ATOM   3242  N   LYS A 426      27.237  24.973 102.611  1.00  0.89           N  
ATOM   3243  CA  LYS A 426      27.816  25.390 103.885  1.00  0.91           C  
ATOM   3244  C   LYS A 426      26.772  25.365 104.997  1.00  0.89           C  
ATOM   3245  CB  LYS A 426      28.424  26.788 103.767  1.00  0.87           C  
ATOM   3246  O   LYS A 426      27.066  24.957 106.123  1.00  0.89           O  
ATOM   3247  CG  LYS A 426      29.149  27.256 105.020  1.00  0.76           C  
ATOM   3248  CD  LYS A 426      29.830  28.601 104.803  1.00  0.72           C  
ATOM   3249  CE  LYS A 426      30.586  29.053 106.046  1.00  0.71           C  
ATOM   3250  NZ  LYS A 426      31.308  30.340 105.817  1.00  0.67           N  
ATOM   3251  N   GLN A 427      25.462  25.760 104.704  1.00  0.89           N  
ATOM   3252  CA  GLN A 427      24.402  25.736 105.706  1.00  0.90           C  
ATOM   3253  C   GLN A 427      24.057  24.306 106.109  1.00  0.89           C  
ATOM   3254  CB  GLN A 427      23.154  26.450 105.184  1.00  0.86           C  
ATOM   3255  O   GLN A 427      23.818  24.027 107.286  1.00  0.88           O  
ATOM   3256  CG  GLN A 427      23.269  27.968 105.181  1.00  0.78           C  
ATOM   3257  CD  GLN A 427      22.059  28.648 104.568  1.00  0.74           C  
ATOM   3258  NE2 GLN A 427      21.663  29.781 105.138  1.00  0.76           N  
ATOM   3259  OE1 GLN A 427      21.486  28.159 103.589  1.00  0.78           O  
ATOM   3260  N   ILE A 428      24.108  23.288 105.197  1.00  0.86           N  
ATOM   3261  CA  ILE A 428      23.865  21.872 105.450  1.00  0.90           C  
ATOM   3262  C   ILE A 428      24.976  21.307 106.332  1.00  0.88           C  
ATOM   3263  CB  ILE A 428      23.767  21.071 104.132  1.00  0.86           C  
ATOM   3264  O   ILE A 428      24.705  20.710 107.376  1.00  0.89           O  
ATOM   3265  CG1 ILE A 428      22.444  21.374 103.420  1.00  0.81           C  
ATOM   3266  CG2 ILE A 428      23.913  19.570 104.401  1.00  0.78           C  
ATOM   3267  CD1 ILE A 428      22.420  20.956 101.956  1.00  0.75           C  
ATOM   3268  N   GLU A 429      26.247  21.465 105.932  1.00  0.89           N  
ATOM   3269  CA  GLU A 429      27.392  21.035 106.728  1.00  0.92           C  
ATOM   3270  C   GLU A 429      27.277  21.525 108.169  1.00  0.89           C  
ATOM   3271  CB  GLU A 429      28.698  21.534 106.105  1.00  0.89           C  
ATOM   3272  O   GLU A 429      27.504  20.762 109.110  1.00  0.89           O  
ATOM   3273  CG  GLU A 429      29.073  20.824 104.813  1.00  0.78           C  
ATOM   3274  CD  GLU A 429      30.268  21.449 104.110  1.00  0.71           C  
ATOM   3275  OE1 GLU A 429      30.863  22.405 104.658  1.00  0.82           O  
ATOM   3276  OE2 GLU A 429      30.611  20.980 103.002  1.00  0.81           O  
ATOM   3277  N   ASP A 430      26.911  22.857 108.258  1.00  0.92           N  
ATOM   3278  CA  ASP A 430      26.757  23.470 109.574  1.00  0.93           C  
ATOM   3279  C   ASP A 430      25.624  22.810 110.357  1.00  0.92           C  
ATOM   3280  CB  ASP A 430      26.500  24.972 109.440  1.00  0.90           C  
ATOM   3281  O   ASP A 430      25.748  22.579 111.562  1.00  0.91           O  
ATOM   3282  CG  ASP A 430      27.761  25.766 109.152  1.00  0.78           C  
ATOM   3283  OD1 ASP A 430      28.875  25.244 109.373  1.00  0.71           O  
ATOM   3284  OD2 ASP A 430      27.641  26.927 108.703  1.00  0.79           O  
ATOM   3285  N   LEU A 431      24.437  22.396 109.660  1.00  0.85           N  
ATOM   3286  CA  LEU A 431      23.282  21.760 110.285  1.00  0.90           C  
ATOM   3287  C   LEU A 431      23.594  20.316 110.661  1.00  0.85           C  
ATOM   3288  CB  LEU A 431      22.072  21.806 109.348  1.00  0.85           C  
ATOM   3289  O   LEU A 431      23.265  19.872 111.763  1.00  0.85           O  
ATOM   3290  CG  LEU A 431      21.363  23.156 109.222  1.00  0.80           C  
ATOM   3291  CD1 LEU A 431      20.356  23.120 108.077  1.00  0.77           C  
ATOM   3292  CD2 LEU A 431      20.677  23.524 110.533  1.00  0.79           C  
ATOM   3293  N   GLU A 432      24.256  19.521 109.770  1.00  0.88           N  
ATOM   3294  CA  GLU A 432      24.669  18.148 110.042  1.00  0.92           C  
ATOM   3295  C   GLU A 432      25.584  18.078 111.261  1.00  0.89           C  
ATOM   3296  CB  GLU A 432      25.370  17.545 108.822  1.00  0.90           C  
ATOM   3297  O   GLU A 432      25.370  17.260 112.158  1.00  0.90           O  
ATOM   3298  CG  GLU A 432      24.426  17.197 107.680  1.00  0.84           C  
ATOM   3299  CD  GLU A 432      25.145  16.679 106.444  1.00  0.75           C  
ATOM   3300  OE1 GLU A 432      26.369  16.907 106.314  1.00  0.89           O  
ATOM   3301  OE2 GLU A 432      24.478  16.040 105.600  1.00  0.88           O  
ATOM   3302  N   ALA A 433      26.650  18.868 111.228  1.00  0.90           N  
ATOM   3303  CA  ALA A 433      27.572  18.926 112.359  1.00  0.92           C  
ATOM   3304  C   ALA A 433      26.833  19.249 113.654  1.00  0.90           C  
ATOM   3305  CB  ALA A 433      28.666  19.960 112.101  1.00  0.90           C  
ATOM   3306  O   ALA A 433      27.206  18.767 114.726  1.00  0.91           O  
ATOM   3307  N   ARG A 434      25.700  20.123 113.497  1.00  0.90           N  
ATOM   3308  CA  ARG A 434      24.881  20.455 114.658  1.00  0.92           C  
ATOM   3309  C   ARG A 434      24.007  19.274 115.067  1.00  0.88           C  
ATOM   3310  CB  ARG A 434      24.008  21.678 114.369  1.00  0.88           C  
ATOM   3311  O   ARG A 434      23.892  18.962 116.254  1.00  0.88           O  
ATOM   3312  CG  ARG A 434      24.759  22.999 114.428  1.00  0.79           C  
ATOM   3313  CD  ARG A 434      23.910  24.153 113.914  1.00  0.73           C  
ATOM   3314  NE  ARG A 434      22.761  24.404 114.779  1.00  0.79           N  
ATOM   3315  NH1 ARG A 434      21.720  25.863 113.321  1.00  0.68           N  
ATOM   3316  NH2 ARG A 434      20.752  25.367 115.338  1.00  0.60           N  
ATOM   3317  CZ  ARG A 434      21.747  25.211 114.477  1.00  0.74           C  
ATOM   3318  N   LEU A 435      23.379  18.346 114.071  1.00  0.85           N  
ATOM   3319  CA  LEU A 435      22.570  17.160 114.332  1.00  0.89           C  
ATOM   3320  C   LEU A 435      23.408  16.062 114.980  1.00  0.83           C  
ATOM   3321  CB  LEU A 435      21.944  16.643 113.035  1.00  0.81           C  
ATOM   3322  O   LEU A 435      23.055  15.554 116.046  1.00  0.84           O  
ATOM   3323  CG  LEU A 435      21.003  15.444 113.168  1.00  0.68           C  
ATOM   3324  CD1 LEU A 435      19.793  15.811 114.019  1.00  0.65           C  
ATOM   3325  CD2 LEU A 435      20.566  14.952 111.792  1.00  0.66           C  
ATOM   3326  N   ALA A 436      24.524  15.764 114.409  1.00  0.87           N  
ATOM   3327  CA  ALA A 436      25.404  14.727 114.942  1.00  0.91           C  
ATOM   3328  C   ALA A 436      25.760  15.006 116.400  1.00  0.87           C  
ATOM   3329  CB  ALA A 436      26.672  14.621 114.099  1.00  0.87           C  
ATOM   3330  O   ALA A 436      25.849  14.081 117.211  1.00  0.89           O  
ATOM   3331  N   ARG A 437      26.036  16.271 116.670  1.00  0.91           N  
ATOM   3332  CA  ARG A 437      26.317  16.644 118.053  1.00  0.92           C  
ATOM   3333  C   ARG A 437      25.105  16.396 118.944  1.00  0.89           C  
ATOM   3334  CB  ARG A 437      26.739  18.112 118.139  1.00  0.90           C  
ATOM   3335  O   ARG A 437      25.249  15.967 120.091  1.00  0.89           O  
ATOM   3336  CG  ARG A 437      28.171  18.369 117.695  1.00  0.83           C  
ATOM   3337  CD  ARG A 437      28.597  19.805 117.968  1.00  0.77           C  
ATOM   3338  NE  ARG A 437      27.829  20.755 117.168  1.00  0.84           N  
ATOM   3339  NH1 ARG A 437      29.615  22.160 116.750  1.00  0.77           N  
ATOM   3340  NH2 ARG A 437      27.542  22.649 115.901  1.00  0.70           N  
ATOM   3341  CZ  ARG A 437      28.330  21.853 116.608  1.00  0.75           C  
ATOM   3342  N   LEU A 438      23.683  16.640 118.316  1.00  0.86           N  
ATOM   3343  CA  LEU A 438      22.457  16.456 119.086  1.00  0.89           C  
ATOM   3344  C   LEU A 438      22.156  14.974 119.283  1.00  0.82           C  
ATOM   3345  CB  LEU A 438      21.278  17.140 118.388  1.00  0.84           C  
ATOM   3346  O   LEU A 438      21.833  14.544 120.392  1.00  0.80           O  
ATOM   3347  CG  LEU A 438      21.237  18.667 118.466  1.00  0.77           C  
ATOM   3348  CD1 LEU A 438      20.163  19.216 117.533  1.00  0.73           C  
ATOM   3349  CD2 LEU A 438      20.990  19.123 119.900  1.00  0.75           C  
ATOM   3350  N   GLU A 439      22.445  14.066 118.367  1.00  0.88           N  
ATOM   3351  CA  GLU A 439      22.285  12.618 118.450  1.00  0.90           C  
ATOM   3352  C   GLU A 439      23.273  12.009 119.441  1.00  0.85           C  
ATOM   3353  CB  GLU A 439      22.460  11.977 117.071  1.00  0.86           C  
ATOM   3354  O   GLU A 439      22.889  11.210 120.298  1.00  0.85           O  
ATOM   3355  CG  GLU A 439      21.308  12.251 116.115  1.00  0.79           C  
ATOM   3356  CD  GLU A 439      21.566  11.746 114.705  1.00  0.72           C  
ATOM   3357  OE1 GLU A 439      22.741  11.487 114.358  1.00  0.84           O  
ATOM   3358  OE2 GLU A 439      20.585  11.608 113.940  1.00  0.81           O  
ATOM   3359  N   SER A 440      24.494  12.252 119.191  1.00  0.89           N  
ATOM   3360  CA  SER A 440      25.487  11.746 120.133  1.00  0.91           C  
ATOM   3361  C   SER A 440      25.118  12.103 121.569  1.00  0.87           C  
ATOM   3362  CB  SER A 440      26.873  12.301 119.801  1.00  0.87           C  
ATOM   3363  O   SER A 440      25.347  11.313 122.488  1.00  0.88           O  
ATOM   3364  OG  SER A 440      26.872  13.717 119.849  1.00  0.68           O  
ATOM   3365  N   ALA A 441      24.485  13.363 121.563  1.00  0.88           N  
ATOM   3366  CA  ALA A 441      24.092  13.826 122.891  1.00  0.89           C  
ATOM   3367  C   ALA A 441      22.873  13.062 123.400  1.00  0.84           C  
ATOM   3368  CB  ALA A 441      23.805  15.326 122.869  1.00  0.86           C  
ATOM   3369  O   ALA A 441      22.790  12.733 124.585  1.00  0.82           O  
ATOM   3370  N   HIS A 442      21.676  12.441 122.336  1.00  0.84           N  
ATOM   3371  CA  HIS A 442      20.494  11.646 122.648  1.00  0.86           C  
ATOM   3372  C   HIS A 442      20.869  10.203 122.970  1.00  0.77           C  
ATOM   3373  CB  HIS A 442      19.501  11.683 121.485  1.00  0.78           C  
ATOM   3374  O   HIS A 442      20.482   9.675 124.015  1.00  0.76           O  
ATOM   3375  CG  HIS A 442      18.162  11.107 121.821  1.00  0.66           C  
ATOM   3376  CD2 HIS A 442      16.973  11.188 121.179  1.00  0.65           C  
ATOM   3377  ND1 HIS A 442      17.942  10.342 122.946  1.00  0.67           N  
ATOM   3378  CE1 HIS A 442      16.671   9.976 122.980  1.00  0.64           C  
ATOM   3379  NE2 HIS A 442      16.061  10.476 121.920  1.00  0.63           N  
ATOM   3380  N   HIS A 443      21.790   9.653 122.285  1.00  0.85           N  
ATOM   3381  CA  HIS A 443      22.240   8.287 122.524  1.00  0.87           C  
ATOM   3382  C   HIS A 443      23.005   8.181 123.839  1.00  0.80           C  
ATOM   3383  CB  HIS A 443      23.116   7.801 121.368  1.00  0.82           C  
ATOM   3384  O   HIS A 443      22.992   7.133 124.488  1.00  0.81           O  
ATOM   3385  CG  HIS A 443      22.335   7.344 120.176  1.00  0.68           C  
ATOM   3386  CD2 HIS A 443      22.131   6.105 119.669  1.00  0.65           C  
ATOM   3387  ND1 HIS A 443      21.656   8.215 119.353  1.00  0.72           N  
ATOM   3388  CE1 HIS A 443      21.064   7.530 118.389  1.00  0.62           C  
ATOM   3389  NE2 HIS A 443      21.337   6.247 118.558  1.00  0.65           N  
ATOM   3390  N   SER A 444      23.847   9.043 123.953  1.00  0.87           N  
ATOM   3391  CA  SER A 444      24.564   9.024 125.224  1.00  0.89           C  
ATOM   3392  C   SER A 444      23.601   9.109 126.404  1.00  0.85           C  
ATOM   3393  CB  SER A 444      25.568  10.176 125.291  1.00  0.87           C  
ATOM   3394  O   SER A 444      23.892   8.601 127.488  1.00  0.85           O  
ATOM   3395  OG  SER A 444      26.516  10.078 124.243  1.00  0.72           O  
ATOM   3396  N   ALA A 445      22.231   9.570 125.948  1.00  0.84           N  
ATOM   3397  CA  ALA A 445      21.233   9.764 126.998  1.00  0.87           C  
ATOM   3398  C   ALA A 445      20.415   8.496 127.218  1.00  0.80           C  
ATOM   3399  CB  ALA A 445      20.315  10.933 126.649  1.00  0.80           C  
ATOM   3400  O   ALA A 445      20.075   8.158 128.355  1.00  0.77           O  
ATOM   3401  N   ASP A 446      19.894   7.367 125.989  1.00  0.77           N  
ATOM   3402  CA  ASP A 446      19.110   6.136 126.009  1.00  0.80           C  
ATOM   3403  C   ASP A 446      19.926   4.975 126.572  1.00  0.69           C  
ATOM   3404  CB  ASP A 446      18.611   5.796 124.603  1.00  0.71           C  
ATOM   3405  O   ASP A 446      19.375   3.919 126.890  1.00  0.70           O  
ATOM   3406  CG  ASP A 446      17.429   6.646 124.171  1.00  0.65           C  
ATOM   3407  OD1 ASP A 446      16.806   7.306 125.030  1.00  0.72           O  
ATOM   3408  OD2 ASP A 446      17.116   6.653 122.961  1.00  0.79           O  
ATOM   3409  N   ASN A 447      21.115   5.087 126.640  1.00  0.71           N  
ATOM   3410  CA  ASN A 447      21.992   4.029 127.131  1.00  0.75           C  
ATOM   3411  C   ASN A 447      22.367   4.247 128.594  1.00  0.67           C  
ATOM   3412  CB  ASN A 447      23.251   3.932 126.268  1.00  0.70           C  
ATOM   3413  O   ASN A 447      23.284   3.601 129.107  1.00  0.69           O  
ATOM   3414  CG  ASN A 447      23.023   3.154 124.988  1.00  0.61           C  
ATOM   3415  ND2 ASN A 447      23.689   3.567 123.916  1.00  0.70           N  
ATOM   3416  OD1 ASN A 447      22.254   2.189 124.961  1.00  0.62           O  
ATOM   3417  N   HIS A 448      21.989   5.329 129.300  1.00  0.80           N  
ATOM   3418  CA  HIS A 448      22.153   5.571 130.729  1.00  0.84           C  
ATOM   3419  C   HIS A 448      20.842   5.355 131.478  1.00  0.78           C  
ATOM   3420  CB  HIS A 448      22.671   6.989 130.976  1.00  0.80           C  
ATOM   3421  O   HIS A 448      20.846   4.921 132.632  1.00  0.75           O  
ATOM   3422  CG  HIS A 448      24.136   7.146 130.715  1.00  0.74           C  
ATOM   3423  CD2 HIS A 448      25.000   8.128 131.063  1.00  0.69           C  
ATOM   3424  ND1 HIS A 448      24.870   6.216 130.011  1.00  0.73           N  
ATOM   3425  CE1 HIS A 448      26.127   6.621 129.938  1.00  0.67           C  
ATOM   3426  NE2 HIS A 448      26.232   7.778 130.569  1.00  0.70           N  
TER    3427      HIS A 448
END
