# Supplementary material for: DepoScope: Accurate phage depolymerase annotation and domain delineation using large language models
Source: PLoS Comput Biol. 2024 Aug 5;20(8):e1011831. doi: 10.1371/journal.pcbi.1011831 (PMC11326577; doi:10.1371/journal.pcbi.1011831)
Supplement: S1 Data — (ZIP) [file pcbi.1011831.s003.zip › FN_FP_deposcope_032024/False_negatives/KJ417497.1__AHN84645.pdb]

PARENT N/A
ATOM      1  N   MET A   1      30.468  75.683  65.959  1.00  0.53           N  
ATOM      2  CA  MET A   1      31.575  74.948  66.566  1.00  0.56           C  
ATOM      3  C   MET A   1      31.059  73.908  67.555  1.00  0.53           C  
ATOM      4  CB  MET A   1      32.537  75.907  67.268  1.00  0.51           C  
ATOM      5  O   MET A   1      30.364  74.248  68.514  1.00  0.49           O  
ATOM      6  CG  MET A   1      33.537  76.567  66.333  1.00  0.54           C  
ATOM      7  SD  MET A   1      34.926  77.359  67.234  1.00  0.25           S  
ATOM      8  CE  MET A   1      34.664  79.092  66.765  1.00  0.47           C  
ATOM      9  N   ALA A   2      30.183  72.437  67.197  1.00  0.58           N  
ATOM     10  CA  ALA A   2      30.095  71.374  68.195  1.00  0.59           C  
ATOM     11  C   ALA A   2      28.689  70.782  68.243  1.00  0.57           C  
ATOM     12  CB  ALA A   2      30.494  71.901  69.571  1.00  0.50           C  
ATOM     13  O   ALA A   2      27.709  71.508  68.429  1.00  0.52           O  
ATOM     14  N   ASN A   3      28.153  69.717  67.056  1.00  0.51           N  
ATOM     15  CA  ASN A   3      27.711  68.741  68.046  1.00  0.54           C  
ATOM     16  C   ASN A   3      26.789  67.693  67.428  1.00  0.50           C  
ATOM     17  CB  ASN A   3      27.013  69.439  69.215  1.00  0.44           C  
ATOM     18  O   ASN A   3      25.789  68.037  66.795  1.00  0.45           O  
ATOM     19  CG  ASN A   3      27.988  69.948  70.258  1.00  0.44           C  
ATOM     20  ND2 ASN A   3      27.507  70.802  71.154  1.00  0.48           N  
ATOM     21  OD1 ASN A   3      29.165  69.577  70.259  1.00  0.45           O  
ATOM     22  N   GLY A   4      27.337  66.331  66.876  1.00  0.42           N  
ATOM     23  CA  GLY A   4      27.254  65.079  67.611  1.00  0.44           C  
ATOM     24  C   GLY A   4      26.106  64.196  67.158  1.00  0.41           C  
ATOM     25  O   GLY A   4      24.946  64.614  67.186  1.00  0.38           O  
ATOM     26  N   LYS A   5      26.121  63.371  65.611  1.00  0.47           N  
ATOM     27  CA  LYS A   5      25.742  62.008  65.971  1.00  0.54           C  
ATOM     28  C   LYS A   5      24.436  61.603  65.293  1.00  0.45           C  
ATOM     29  CB  LYS A   5      25.608  61.871  67.489  1.00  0.42           C  
ATOM     30  O   LYS A   5      23.432  62.310  65.395  1.00  0.42           O  
ATOM     31  CG  LYS A   5      26.934  61.692  68.213  1.00  0.43           C  
ATOM     32  CD  LYS A   5      26.728  61.439  69.701  1.00  0.47           C  
ATOM     33  CE  LYS A   5      28.053  61.228  70.422  1.00  0.37           C  
ATOM     34  NZ  LYS A   5      27.856  60.977  71.881  1.00  0.37           N  
ATOM     35  N   THR A   6      24.115  60.499  64.220  1.00  0.54           N  
ATOM     36  CA  THR A   6      23.975  59.502  63.164  1.00  0.60           C  
ATOM     37  C   THR A   6      22.852  59.885  62.204  1.00  0.53           C  
ATOM     38  CB  THR A   6      23.699  58.104  63.749  1.00  0.50           C  
ATOM     39  O   THR A   6      21.687  59.959  62.601  1.00  0.50           O  
ATOM     40  CG2 THR A   6      24.843  57.144  63.441  1.00  0.48           C  
ATOM     41  OG1 THR A   6      23.547  58.209  65.170  1.00  0.52           O  
ATOM     42  N   SER A   7      23.548  60.610  61.062  1.00  0.52           N  
ATOM     43  CA  SER A   7      23.108  61.159  59.784  1.00  0.54           C  
ATOM     44  C   SER A   7      22.934  60.060  58.741  1.00  0.50           C  
ATOM     45  CB  SER A   7      24.104  62.202  59.276  1.00  0.49           C  
ATOM     46  O   SER A   7      23.776  59.167  58.625  1.00  0.48           O  
ATOM     47  OG  SER A   7      25.259  61.577  58.744  1.00  0.56           O  
ATOM     48  N   SER A   8      21.396  59.248  58.234  1.00  0.49           N  
ATOM     49  CA  SER A   8      20.547  58.318  57.496  1.00  0.52           C  
ATOM     50  C   SER A   8      21.007  58.180  56.049  1.00  0.47           C  
ATOM     51  CB  SER A   8      19.089  58.777  57.536  1.00  0.43           C  
ATOM     52  O   SER A   8      20.835  57.125  55.436  1.00  0.44           O  
ATOM     53  OG  SER A   8      18.221  57.676  57.746  1.00  0.50           O  
ATOM     54  N   ALA A   9      22.483  59.005  55.375  1.00  0.47           N  
ATOM     55  CA  ALA A   9      23.798  58.801  54.773  1.00  0.48           C  
ATOM     56  C   ALA A   9      24.569  57.702  55.498  1.00  0.47           C  
ATOM     57  CB  ALA A   9      24.596  60.103  54.785  1.00  0.42           C  
ATOM     58  O   ALA A   9      25.202  56.856  54.862  1.00  0.42           O  
ATOM     59  N   GLN A  10      23.806  57.337  56.663  1.00  0.40           N  
ATOM     60  CA  GLN A  10      24.572  56.261  57.284  1.00  0.42           C  
ATOM     61  C   GLN A  10      23.789  54.952  57.276  1.00  0.41           C  
ATOM     62  CB  GLN A  10      24.958  56.633  58.716  1.00  0.40           C  
ATOM     63  O   GLN A  10      24.378  53.870  57.223  1.00  0.41           O  
ATOM     64  CG  GLN A  10      26.389  57.132  58.858  1.00  0.44           C  
ATOM     65  CD  GLN A  10      26.715  57.588  60.268  1.00  0.51           C  
ATOM     66  NE2 GLN A  10      28.003  57.647  60.589  1.00  0.41           N  
ATOM     67  OE1 GLN A  10      25.817  57.885  61.062  1.00  0.51           O  
ATOM     68  N   LEU A  11      22.803  54.695  56.537  1.00  0.49           N  
ATOM     69  CA  LEU A  11      22.174  53.386  56.390  1.00  0.51           C  
ATOM     70  C   LEU A  11      21.932  53.062  54.920  1.00  0.49           C  
ATOM     71  CB  LEU A  11      20.852  53.337  57.161  1.00  0.47           C  
ATOM     72  O   LEU A  11      22.176  51.936  54.481  1.00  0.49           O  
ATOM     73  CG  LEU A  11      20.424  51.966  57.686  1.00  0.46           C  
ATOM     74  CD1 LEU A  11      20.868  51.791  59.134  1.00  0.39           C  
ATOM     75  CD2 LEU A  11      18.914  51.793  57.559  1.00  0.42           C  
ATOM     76  N   THR A  12      21.790  53.607  54.234  1.00  0.47           N  
ATOM     77  CA  THR A  12      21.580  53.335  52.816  1.00  0.49           C  
ATOM     78  C   THR A  12      22.895  53.426  52.047  1.00  0.46           C  
ATOM     79  CB  THR A  12      20.556  54.310  52.206  1.00  0.44           C  
ATOM     80  O   THR A  12      23.153  52.621  51.151  1.00  0.45           O  
ATOM     81  CG2 THR A  12      20.000  53.772  50.891  1.00  0.40           C  
ATOM     82  OG1 THR A  12      19.476  54.499  53.128  1.00  0.44           O  
ATOM     83  N   SER A  13      23.653  54.294  52.632  1.00  0.48           N  
ATOM     84  CA  SER A  13      25.107  54.191  52.579  1.00  0.49           C  
ATOM     85  C   SER A  13      25.587  52.851  53.127  1.00  0.47           C  
ATOM     86  CB  SER A  13      25.755  55.333  53.364  1.00  0.47           C  
ATOM     87  O   SER A  13      26.451  52.205  52.530  1.00  0.46           O  
ATOM     88  OG  SER A  13      27.142  55.102  53.536  1.00  0.48           O  
ATOM     89  N   THR A  14      24.847  52.061  54.005  1.00  0.40           N  
ATOM     90  CA  THR A  14      25.243  50.706  54.371  1.00  0.43           C  
ATOM     91  C   THR A  14      24.513  49.678  53.511  1.00  0.40           C  
ATOM     92  CB  THR A  14      24.964  50.425  55.859  1.00  0.39           C  
ATOM     93  O   THR A  14      25.102  48.677  53.097  1.00  0.39           O  
ATOM     94  CG2 THR A  14      25.867  49.316  56.388  1.00  0.39           C  
ATOM     95  OG1 THR A  14      25.198  51.619  56.617  1.00  0.36           O  
ATOM     96  N   ALA A  15      23.451  49.932  52.758  1.00  0.45           N  
ATOM     97  CA  ALA A  15      22.731  48.933  51.973  1.00  0.44           C  
ATOM     98  C   ALA A  15      22.976  49.129  50.479  1.00  0.44           C  
ATOM     99  CB  ALA A  15      21.236  48.994  52.276  1.00  0.42           C  
ATOM    100  O   ALA A  15      23.128  48.156  49.736  1.00  0.43           O  
ATOM    101  N   GLU A  16      23.209  50.189  49.819  1.00  0.53           N  
ATOM    102  CA  GLU A  16      23.855  50.502  48.548  1.00  0.55           C  
ATOM    103  C   GLU A  16      25.367  50.319  48.638  1.00  0.51           C  
ATOM    104  CB  GLU A  16      23.522  51.932  48.114  1.00  0.52           C  
ATOM    105  O   GLU A  16      25.998  49.850  47.688  1.00  0.52           O  
ATOM    106  CG  GLU A  16      22.335  52.026  47.167  1.00  0.52           C  
ATOM    107  CD  GLU A  16      21.970  53.457  46.803  1.00  0.55           C  
ATOM    108  OE1 GLU A  16      22.579  54.399  47.358  1.00  0.55           O  
ATOM    109  OE2 GLU A  16      21.067  53.637  45.955  1.00  0.52           O  
ATOM    110  N   GLU A  17      25.938  50.471  49.962  1.00  0.46           N  
ATOM    111  CA  GLU A  17      27.162  49.880  50.493  1.00  0.48           C  
ATOM    112  C   GLU A  17      27.001  48.378  50.709  1.00  0.46           C  
ATOM    113  CB  GLU A  17      27.564  50.559  51.804  1.00  0.46           C  
ATOM    114  O   GLU A  17      27.881  47.595  50.343  1.00  0.46           O  
ATOM    115  CG  GLU A  17      29.068  50.671  52.004  1.00  0.47           C  
ATOM    116  CD  GLU A  17      29.451  51.363  53.303  1.00  0.51           C  
ATOM    117  OE1 GLU A  17      28.549  51.858  54.016  1.00  0.51           O  
ATOM    118  OE2 GLU A  17      30.664  51.411  53.609  1.00  0.48           O  
ATOM    119  N   LEU A  18      26.031  47.683  50.902  1.00  0.44           N  
ATOM    120  CA  LEU A  18      25.885  46.232  50.947  1.00  0.44           C  
ATOM    121  C   LEU A  18      25.373  45.695  49.615  1.00  0.44           C  
ATOM    122  CB  LEU A  18      24.933  45.824  52.074  1.00  0.42           C  
ATOM    123  O   LEU A  18      25.835  44.655  49.141  1.00  0.43           O  
ATOM    124  CG  LEU A  18      25.539  45.738  53.476  1.00  0.43           C  
ATOM    125  CD1 LEU A  18      24.444  45.827  54.534  1.00  0.39           C  
ATOM    126  CD2 LEU A  18      26.339  44.449  53.635  1.00  0.41           C  
ATOM    127  N   SER A  19      24.781  46.260  48.796  1.00  0.44           N  
ATOM    128  CA  SER A  19      24.313  45.777  47.501  1.00  0.46           C  
ATOM    129  C   SER A  19      25.223  46.252  46.373  1.00  0.43           C  
ATOM    130  CB  SER A  19      22.880  46.240  47.241  1.00  0.42           C  
ATOM    131  O   SER A  19      25.477  45.512  45.420  1.00  0.42           O  
ATOM    132  OG  SER A  19      21.954  45.215  47.557  1.00  0.46           O  
ATOM    133  N   SER A  20      25.878  47.486  46.453  1.00  0.45           N  
ATOM    134  CA  SER A  20      27.157  47.923  45.904  1.00  0.46           C  
ATOM    135  C   SER A  20      28.312  47.103  46.469  1.00  0.45           C  
ATOM    136  CB  SER A  20      27.386  49.407  46.194  1.00  0.43           C  
ATOM    137  O   SER A  20      29.227  46.722  45.736  1.00  0.43           O  
ATOM    138  OG  SER A  20      28.707  49.790  45.848  1.00  0.43           O  
ATOM    139  N   LYS A  21      28.173  46.518  47.711  1.00  0.39           N  
ATOM    140  CA  LYS A  21      29.055  45.566  48.381  1.00  0.40           C  
ATOM    141  C   LYS A  21      28.641  44.128  48.081  1.00  0.39           C  
ATOM    142  CB  LYS A  21      29.058  45.807  49.891  1.00  0.38           C  
ATOM    143  O   LYS A  21      29.492  43.246  47.950  1.00  0.36           O  
ATOM    144  CG  LYS A  21      30.042  46.875  50.345  1.00  0.39           C  
ATOM    145  CD  LYS A  21      30.055  47.015  51.862  1.00  0.46           C  
ATOM    146  CE  LYS A  21      31.074  48.048  52.321  1.00  0.37           C  
ATOM    147  NZ  LYS A  21      31.080  48.199  53.807  1.00  0.37           N  
ATOM    148  N   ILE A  22      27.695  43.731  47.394  1.00  0.36           N  
ATOM    149  CA  ILE A  22      27.300  42.418  46.895  1.00  0.38           C  
ATOM    150  C   ILE A  22      27.176  42.461  45.373  1.00  0.37           C  
ATOM    151  CB  ILE A  22      25.971  41.949  47.528  1.00  0.34           C  
ATOM    152  O   ILE A  22      27.619  41.541  44.682  1.00  0.34           O  
ATOM    153  CG1 ILE A  22      26.184  41.574  48.999  1.00  0.32           C  
ATOM    154  CG2 ILE A  22      25.385  40.772  46.742  1.00  0.33           C  
ATOM    155  CD1 ILE A  22      24.893  41.342  49.772  1.00  0.30           C  
ATOM    156  N   ALA A  23      26.834  43.435  44.804  1.00  0.40           N  
ATOM    157  CA  ALA A  23      26.734  43.489  43.347  1.00  0.40           C  
ATOM    158  C   ALA A  23      28.006  44.063  42.731  1.00  0.40           C  
ATOM    159  CB  ALA A  23      25.523  44.319  42.928  1.00  0.38           C  
ATOM    160  O   ALA A  23      28.306  43.809  41.562  1.00  0.38           O  
ATOM    161  N   SER A  24      28.998  44.749  43.594  1.00  0.40           N  
ATOM    162  CA  SER A  24      30.449  44.788  43.742  1.00  0.41           C  
ATOM    163  C   SER A  24      31.008  43.410  44.076  1.00  0.40           C  
ATOM    164  CB  SER A  24      30.850  45.787  44.828  1.00  0.38           C  
ATOM    165  O   SER A  24      32.226  43.225  44.135  1.00  0.37           O  
ATOM    166  OG  SER A  24      30.513  45.295  46.114  1.00  0.39           O  
ATOM    167  N   VAL A  25      30.065  42.210  43.868  1.00  0.34           N  
ATOM    168  CA  VAL A  25      30.490  40.824  43.702  1.00  0.41           C  
ATOM    169  C   VAL A  25      30.474  40.452  42.221  1.00  0.35           C  
ATOM    170  CB  VAL A  25      29.593  39.855  44.504  1.00  0.33           C  
ATOM    171  O   VAL A  25      29.406  40.292  41.626  1.00  0.33           O  
ATOM    172  CG1 VAL A  25      30.107  38.421  44.388  1.00  0.32           C  
ATOM    173  CG2 VAL A  25      29.522  40.283  45.969  1.00  0.33           C  
ATOM    174  N   GLN A  26      31.031  41.129  41.259  1.00  0.35           N  
ATOM    175  CA  GLN A  26      31.790  40.467  40.204  1.00  0.41           C  
ATOM    176  C   GLN A  26      33.109  39.916  40.737  1.00  0.36           C  
ATOM    177  CB  GLN A  26      32.054  41.431  39.046  1.00  0.33           C  
ATOM    178  O   GLN A  26      33.946  40.670  41.238  1.00  0.33           O  
ATOM    179  CG  GLN A  26      30.868  41.604  38.107  1.00  0.33           C  
ATOM    180  CD  GLN A  26      31.276  42.092  36.729  1.00  0.41           C  
ATOM    181  NE2 GLN A  26      30.349  42.029  35.779  1.00  0.27           N  
ATOM    182  OE1 GLN A  26      32.414  42.523  36.521  1.00  0.43           O  
ATOM    183  N   VAL A  27      33.090  38.818  41.378  1.00  0.38           N  
ATOM    184  CA  VAL A  27      34.023  37.697  41.325  1.00  0.46           C  
ATOM    185  C   VAL A  27      34.778  37.716  39.997  1.00  0.39           C  
ATOM    186  CB  VAL A  27      33.297  36.345  41.506  1.00  0.36           C  
ATOM    187  O   VAL A  27      34.173  37.590  38.930  1.00  0.37           O  
ATOM    188  CG1 VAL A  27      34.304  35.201  41.607  1.00  0.32           C  
ATOM    189  CG2 VAL A  27      32.400  36.383  42.742  1.00  0.33           C  
ATOM    190  N   GLY A  28      35.719  38.708  39.850  1.00  0.52           N  
ATOM    191  CA  GLY A  28      36.933  38.759  39.051  1.00  0.52           C  
ATOM    192  C   GLY A  28      37.264  40.155  38.557  1.00  0.52           C  
ATOM    193  O   GLY A  28      36.399  40.851  38.021  1.00  0.49           O  
ATOM    194  N   GLY A  29      38.096  40.804  39.416  1.00  0.52           N  
ATOM    195  CA  GLY A  29      38.760  42.082  39.214  1.00  0.52           C  
ATOM    196  C   GLY A  29      39.973  41.987  38.308  1.00  0.52           C  
ATOM    197  O   GLY A  29      40.455  40.890  38.021  1.00  0.50           O  
ATOM    198  N   ARG A  30      39.957  42.832  37.457  1.00  0.57           N  
ATOM    199  CA  ARG A  30      41.111  43.298  36.695  1.00  0.58           C  
ATOM    200  C   ARG A  30      42.406  43.061  37.463  1.00  0.58           C  
ATOM    201  CB  ARG A  30      40.967  44.783  36.355  1.00  0.55           C  
ATOM    202  O   ARG A  30      42.538  43.483  38.614  1.00  0.57           O  
ATOM    203  CG  ARG A  30      42.046  45.308  35.421  1.00  0.54           C  
ATOM    204  CD  ARG A  30      41.806  46.763  35.044  1.00  0.55           C  
ATOM    205  NE  ARG A  30      42.482  47.116  33.799  1.00  0.49           N  
ATOM    206  NH1 ARG A  30      41.845  49.337  33.841  1.00  0.33           N  
ATOM    207  NH2 ARG A  30      43.133  48.541  32.120  1.00  0.28           N  
ATOM    208  CZ  ARG A  30      42.485  48.331  33.256  1.00  0.43           C  
ATOM    209  N   ASN A  31      43.376  42.235  37.234  1.00  0.71           N  
ATOM    210  CA  ASN A  31      44.761  42.083  37.669  1.00  0.72           C  
ATOM    211  C   ASN A  31      45.539  43.388  37.531  1.00  0.71           C  
ATOM    212  CB  ASN A  31      45.451  40.967  36.881  1.00  0.68           C  
ATOM    213  O   ASN A  31      45.561  43.992  36.457  1.00  0.69           O  
ATOM    214  CG  ASN A  31      46.840  40.658  37.403  1.00  0.64           C  
ATOM    215  ND2 ASN A  31      47.628  39.946  36.605  1.00  0.65           N  
ATOM    216  OD1 ASN A  31      47.202  41.054  38.514  1.00  0.67           O  
ATOM    217  N   TYR A  32      45.964  43.991  38.646  1.00  0.70           N  
ATOM    218  CA  TYR A  32      46.731  45.225  38.769  1.00  0.70           C  
ATOM    219  C   TYR A  32      48.223  44.958  38.610  1.00  0.70           C  
ATOM    220  CB  TYR A  32      46.462  45.893  40.121  1.00  0.68           C  
ATOM    221  O   TYR A  32      49.007  45.885  38.393  1.00  0.68           O  
ATOM    222  CG  TYR A  32      45.077  46.479  40.243  1.00  0.64           C  
ATOM    223  CD1 TYR A  32      44.758  47.693  39.640  1.00  0.60           C  
ATOM    224  CD2 TYR A  32      44.085  45.821  40.963  1.00  0.62           C  
ATOM    225  CE1 TYR A  32      43.483  48.239  39.751  1.00  0.60           C  
ATOM    226  CE2 TYR A  32      42.807  46.357  41.081  1.00  0.62           C  
ATOM    227  OH  TYR A  32      41.252  48.100  40.586  1.00  0.60           O  
ATOM    228  CZ  TYR A  32      42.516  47.564  40.472  1.00  0.56           C  
ATOM    229  N   ILE A  33      48.735  43.767  38.670  1.00  0.71           N  
ATOM    230  CA  ILE A  33      50.170  43.535  38.543  1.00  0.71           C  
ATOM    231  C   ILE A  33      50.542  43.398  37.068  1.00  0.71           C  
ATOM    232  CB  ILE A  33      50.611  42.277  39.326  1.00  0.69           C  
ATOM    233  O   ILE A  33      50.009  42.537  36.364  1.00  0.69           O  
ATOM    234  CG1 ILE A  33      50.292  42.438  40.817  1.00  0.64           C  
ATOM    235  CG2 ILE A  33      52.102  42.002  39.110  1.00  0.64           C  
ATOM    236  CD1 ILE A  33      50.723  41.254  41.672  1.00  0.62           C  
ATOM    237  N   ARG A  34      51.200  44.492  36.557  1.00  0.63           N  
ATOM    238  CA  ARG A  34      51.695  44.583  35.187  1.00  0.64           C  
ATOM    239  C   ARG A  34      52.868  43.636  34.965  1.00  0.64           C  
ATOM    240  CB  ARG A  34      52.111  46.019  34.860  1.00  0.62           C  
ATOM    241  O   ARG A  34      53.604  43.320  35.902  1.00  0.63           O  
ATOM    242  CG  ARG A  34      50.970  47.022  34.925  1.00  0.60           C  
ATOM    243  CD  ARG A  34      51.434  48.428  34.573  1.00  0.59           C  
ATOM    244  NE  ARG A  34      50.371  49.410  34.765  1.00  0.52           N  
ATOM    245  NH1 ARG A  34      51.640  51.221  34.096  1.00  0.37           N  
ATOM    246  NH2 ARG A  34      49.461  51.519  34.743  1.00  0.31           N  
ATOM    247  CZ  ARG A  34      50.493  50.715  34.534  1.00  0.51           C  
ATOM    248  N   GLY A  35      53.017  43.029  33.775  1.00  0.64           N  
ATOM    249  CA  GLY A  35      54.117  42.194  33.320  1.00  0.63           C  
ATOM    250  C   GLY A  35      54.051  40.776  33.854  1.00  0.64           C  
ATOM    251  O   GLY A  35      55.080  40.110  33.989  1.00  0.63           O  
ATOM    252  N   THR A  36      52.845  40.288  34.110  1.00  0.67           N  
ATOM    253  CA  THR A  36      52.711  39.006  34.793  1.00  0.68           C  
ATOM    254  C   THR A  36      52.936  37.850  33.822  1.00  0.66           C  
ATOM    255  CB  THR A  36      51.326  38.864  35.451  1.00  0.64           C  
ATOM    256  O   THR A  36      53.289  36.744  34.236  1.00  0.64           O  
ATOM    257  CG2 THR A  36      51.145  39.878  36.575  1.00  0.58           C  
ATOM    258  OG1 THR A  36      50.310  39.077  34.462  1.00  0.64           O  
ATOM    259  N   LYS A  37      52.768  38.084  32.382  1.00  0.61           N  
ATOM    260  CA  LYS A  37      53.037  37.026  31.412  1.00  0.61           C  
ATOM    261  C   LYS A  37      54.531  36.912  31.124  1.00  0.60           C  
ATOM    262  CB  LYS A  37      52.271  37.280  30.113  1.00  0.59           C  
ATOM    263  O   LYS A  37      55.055  35.808  30.961  1.00  0.59           O  
ATOM    264  CG  LYS A  37      52.207  36.076  29.186  1.00  0.55           C  
ATOM    265  CD  LYS A  37      51.342  36.356  27.964  1.00  0.56           C  
ATOM    266  CE  LYS A  37      51.313  35.166  27.014  1.00  0.51           C  
ATOM    267  NZ  LYS A  37      50.412  35.410  25.848  1.00  0.45           N  
ATOM    268  N   ARG A  38      55.306  37.993  31.054  1.00  0.59           N  
ATOM    269  CA  ARG A  38      56.720  37.949  30.697  1.00  0.59           C  
ATOM    270  C   ARG A  38      57.601  38.017  31.940  1.00  0.59           C  
ATOM    271  CB  ARG A  38      57.070  39.093  29.743  1.00  0.57           C  
ATOM    272  O   ARG A  38      58.806  37.763  31.868  1.00  0.58           O  
ATOM    273  CG  ARG A  38      56.454  38.952  28.360  1.00  0.54           C  
ATOM    274  CD  ARG A  38      56.912  40.061  27.423  1.00  0.55           C  
ATOM    275  NE  ARG A  38      55.989  40.239  26.306  1.00  0.47           N  
ATOM    276  NH1 ARG A  38      57.199  41.934  25.306  1.00  0.35           N  
ATOM    277  NH2 ARG A  38      55.244  41.202  24.358  1.00  0.30           N  
ATOM    278  CZ  ARG A  38      56.146  41.124  25.326  1.00  0.47           C  
ATOM    279  N   MET A  39      57.077  37.950  33.108  1.00  0.65           N  
ATOM    280  CA  MET A  39      57.876  38.048  34.326  1.00  0.63           C  
ATOM    281  C   MET A  39      59.167  38.818  34.069  1.00  0.64           C  
ATOM    282  CB  MET A  39      58.197  36.656  34.872  1.00  0.58           C  
ATOM    283  O   MET A  39      60.260  38.257  34.168  1.00  0.60           O  
ATOM    284  CG  MET A  39      56.968  35.856  35.274  1.00  0.53           C  
ATOM    285  SD  MET A  39      56.108  36.574  36.728  1.00  0.56           S  
ATOM    286  CE  MET A  39      57.232  36.054  38.054  1.00  0.44           C  
ATOM    287  N   MET A  40      59.141  40.085  33.518  1.00  0.56           N  
ATOM    288  CA  MET A  40      60.295  40.938  33.247  1.00  0.60           C  
ATOM    289  C   MET A  40      60.767  41.636  34.518  1.00  0.56           C  
ATOM    290  CB  MET A  40      59.956  41.976  32.175  1.00  0.55           C  
ATOM    291  O   MET A  40      59.972  42.268  35.216  1.00  0.55           O  
ATOM    292  CG  MET A  40      59.760  41.385  30.789  1.00  0.53           C  
ATOM    293  SD  MET A  40      59.749  42.665  29.474  1.00  0.46           S  
ATOM    294  CE  MET A  40      58.726  43.934  30.270  1.00  0.44           C  
ATOM    295  N   LEU A  41      62.066  41.525  34.853  1.00  0.69           N  
ATOM    296  CA  LEU A  41      62.793  42.175  35.937  1.00  0.69           C  
ATOM    297  C   LEU A  41      63.255  43.568  35.524  1.00  0.69           C  
ATOM    298  CB  LEU A  41      63.998  41.329  36.358  1.00  0.67           C  
ATOM    299  O   LEU A  41      63.750  43.758  34.410  1.00  0.66           O  
ATOM    300  CG  LEU A  41      63.689  40.057  37.150  1.00  0.64           C  
ATOM    301  CD1 LEU A  41      64.869  39.093  37.084  1.00  0.59           C  
ATOM    302  CD2 LEU A  41      63.350  40.397  38.597  1.00  0.60           C  
ATOM    303  N   ALA A  42      62.636  44.789  36.218  1.00  0.59           N  
ATOM    304  CA  ALA A  42      63.032  46.192  36.131  1.00  0.58           C  
ATOM    305  C   ALA A  42      64.499  46.372  36.514  1.00  0.60           C  
ATOM    306  CB  ALA A  42      62.143  47.053  37.026  1.00  0.54           C  
ATOM    307  O   ALA A  42      64.928  45.926  37.581  1.00  0.57           O  
ATOM    308  N   ARG A  43      65.397  46.807  35.520  1.00  0.54           N  
ATOM    309  CA  ARG A  43      66.688  47.435  35.781  1.00  0.53           C  
ATOM    310  C   ARG A  43      66.535  48.939  35.981  1.00  0.54           C  
ATOM    311  CB  ARG A  43      67.664  47.156  34.636  1.00  0.50           C  
ATOM    312  O   ARG A  43      66.213  49.666  35.039  1.00  0.51           O  
ATOM    313  CG  ARG A  43      68.336  45.794  34.718  1.00  0.47           C  
ATOM    314  CD  ARG A  43      69.443  45.648  33.683  1.00  0.48           C  
ATOM    315  NE  ARG A  43      70.086  44.340  33.762  1.00  0.40           N  
ATOM    316  NH1 ARG A  43      71.731  44.825  32.214  1.00  0.29           N  
ATOM    317  NH2 ARG A  43      71.663  42.763  33.213  1.00  0.23           N  
ATOM    318  CZ  ARG A  43      71.159  43.979  33.063  1.00  0.40           C  
ATOM    319  N   GLY A  44      65.781  49.566  37.061  1.00  0.49           N  
ATOM    320  CA  GLY A  44      65.920  50.916  37.584  1.00  0.47           C  
ATOM    321  C   GLY A  44      64.696  51.391  38.343  1.00  0.49           C  
ATOM    322  O   GLY A  44      63.634  50.768  38.272  1.00  0.46           O  
ATOM    323  N   LEU A  45      64.834  52.175  39.401  1.00  0.44           N  
ATOM    324  CA  LEU A  45      64.274  52.684  40.648  1.00  0.43           C  
ATOM    325  C   LEU A  45      62.815  53.087  40.464  1.00  0.43           C  
ATOM    326  CB  LEU A  45      65.087  53.881  41.151  1.00  0.38           C  
ATOM    327  O   LEU A  45      62.038  53.077  41.422  1.00  0.40           O  
ATOM    328  CG  LEU A  45      66.126  53.587  42.233  1.00  0.36           C  
ATOM    329  CD1 LEU A  45      67.413  54.356  41.954  1.00  0.30           C  
ATOM    330  CD2 LEU A  45      65.576  53.937  43.612  1.00  0.32           C  
ATOM    331  N   TRP A  46      61.849  52.852  39.600  1.00  0.21           N  
ATOM    332  CA  TRP A  46      60.523  53.389  39.310  1.00  0.44           C  
ATOM    333  C   TRP A  46      60.150  53.160  37.850  1.00  0.27           C  
ATOM    334  CB  TRP A  46      60.466  54.884  39.636  1.00  0.28           C  
ATOM    335  O   TRP A  46      59.590  54.045  37.199  1.00  0.27           O  
ATOM    336  CG  TRP A  46      60.985  55.231  40.999  1.00  0.33           C  
ATOM    337  CD1 TRP A  46      62.193  55.795  41.303  1.00  0.27           C  
ATOM    338  CD2 TRP A  46      60.311  55.031  42.246  1.00  0.20           C  
ATOM    339  CE2 TRP A  46      61.170  55.498  43.265  1.00  0.10           C  
ATOM    340  CE3 TRP A  46      59.062  54.502  42.600  1.00  0.20           C  
ATOM    341  NE1 TRP A  46      62.310  55.958  42.664  1.00  0.20           N  
ATOM    342  CH2 TRP A  46      59.592  54.930  44.935  1.00  0.18           C  
ATOM    343  CZ2 TRP A  46      60.819  55.452  44.616  1.00  0.18           C  
ATOM    344  CZ3 TRP A  46      58.715  54.457  43.945  1.00  0.18           C  
ATOM    345  N   ALA A  47      60.697  51.859  37.169  1.00  0.43           N  
ATOM    346  CA  ALA A  47      60.184  51.446  35.866  1.00  0.43           C  
ATOM    347  C   ALA A  47      58.948  50.562  36.017  1.00  0.44           C  
ATOM    348  CB  ALA A  47      61.265  50.712  35.076  1.00  0.40           C  
ATOM    349  O   ALA A  47      59.013  49.495  36.631  1.00  0.42           O  
ATOM    350  N   SER A  48      57.581  51.215  36.149  1.00  0.42           N  
ATOM    351  CA  SER A  48      56.197  50.816  35.915  1.00  0.45           C  
ATOM    352  C   SER A  48      56.108  49.720  34.858  1.00  0.43           C  
ATOM    353  CB  SER A  48      55.357  52.020  35.484  1.00  0.39           C  
ATOM    354  O   SER A  48      56.600  49.887  33.741  1.00  0.41           O  
ATOM    355  OG  SER A  48      55.084  51.971  34.094  1.00  0.35           O  
ATOM    356  N   GLY A  49      56.106  48.343  35.308  1.00  0.51           N  
ATOM    357  CA  GLY A  49      55.721  47.150  34.570  1.00  0.50           C  
ATOM    358  C   GLY A  49      56.816  46.102  34.518  1.00  0.52           C  
ATOM    359  O   GLY A  49      56.674  45.081  33.841  1.00  0.50           O  
ATOM    360  N   THR A  50      57.808  46.154  35.329  1.00  0.56           N  
ATOM    361  CA  THR A  50      58.911  45.230  35.565  1.00  0.57           C  
ATOM    362  C   THR A  50      59.078  44.957  37.057  1.00  0.56           C  
ATOM    363  CB  THR A  50      60.231  45.777  34.990  1.00  0.52           C  
ATOM    364  O   THR A  50      58.701  45.783  37.891  1.00  0.54           O  
ATOM    365  CG2 THR A  50      60.200  45.798  33.466  1.00  0.44           C  
ATOM    366  OG1 THR A  50      60.437  47.112  35.471  1.00  0.49           O  
ATOM    367  N   PHE A  51      59.131  43.757  37.597  1.00  0.68           N  
ATOM    368  CA  PHE A  51      59.406  43.257  38.939  1.00  0.67           C  
ATOM    369  C   PHE A  51      60.812  43.640  39.382  1.00  0.67           C  
ATOM    370  CB  PHE A  51      59.234  41.736  38.992  1.00  0.65           C  
ATOM    371  O   PHE A  51      61.782  43.412  38.656  1.00  0.65           O  
ATOM    372  CG  PHE A  51      57.811  41.279  38.817  1.00  0.61           C  
ATOM    373  CD1 PHE A  51      56.949  41.214  39.904  1.00  0.58           C  
ATOM    374  CD2 PHE A  51      57.336  40.914  37.564  1.00  0.60           C  
ATOM    375  CE1 PHE A  51      55.631  40.791  39.745  1.00  0.61           C  
ATOM    376  CE2 PHE A  51      56.021  40.490  37.397  1.00  0.63           C  
ATOM    377  CZ  PHE A  51      55.170  40.429  38.489  1.00  0.56           C  
ATOM    378  N   ARG A  52      61.206  44.452  40.378  1.00  0.68           N  
ATOM    379  CA  ARG A  52      62.484  44.676  41.045  1.00  0.69           C  
ATOM    380  C   ARG A  52      62.759  43.591  42.080  1.00  0.68           C  
ATOM    381  CB  ARG A  52      62.509  46.054  41.711  1.00  0.66           C  
ATOM    382  O   ARG A  52      61.918  43.316  42.938  1.00  0.67           O  
ATOM    383  CG  ARG A  52      63.621  46.223  42.734  1.00  0.63           C  
ATOM    384  CD  ARG A  52      63.579  47.597  43.389  1.00  0.62           C  
ATOM    385  NE  ARG A  52      64.334  47.621  44.639  1.00  0.53           N  
ATOM    386  NH1 ARG A  52      64.802  49.881  44.554  1.00  0.44           N  
ATOM    387  NH2 ARG A  52      65.561  48.614  46.307  1.00  0.40           N  
ATOM    388  CZ  ARG A  52      64.897  48.705  45.164  1.00  0.52           C  
ATOM    389  N   PRO A  53      63.948  42.933  41.970  1.00  0.69           N  
ATOM    390  CA  PRO A  53      64.399  42.055  43.053  1.00  0.69           C  
ATOM    391  C   PRO A  53      64.717  42.818  44.337  1.00  0.68           C  
ATOM    392  CB  PRO A  53      65.659  41.404  42.478  1.00  0.66           C  
ATOM    393  O   PRO A  53      65.254  43.928  44.283  1.00  0.67           O  
ATOM    394  CG  PRO A  53      65.883  42.093  41.171  1.00  0.64           C  
ATOM    395  CD  PRO A  53      64.766  43.073  40.951  1.00  0.63           C  
ATOM    396  N   SER A  54      64.350  42.247  45.583  1.00  0.69           N  
ATOM    397  CA  SER A  54      64.589  42.702  46.949  1.00  0.69           C  
ATOM    398  C   SER A  54      65.206  41.598  47.800  1.00  0.69           C  
ATOM    399  CB  SER A  54      63.286  43.183  47.590  1.00  0.66           C  
ATOM    400  O   SER A  54      64.748  40.454  47.769  1.00  0.66           O  
ATOM    401  OG  SER A  54      63.495  43.543  48.945  1.00  0.64           O  
ATOM    402  N   GLY A  55      66.571  41.687  48.335  1.00  0.65           N  
ATOM    403  CA  GLY A  55      67.285  40.842  49.279  1.00  0.64           C  
ATOM    404  C   GLY A  55      68.537  40.217  48.692  1.00  0.64           C  
ATOM    405  O   GLY A  55      68.871  40.457  47.530  1.00  0.61           O  
ATOM    406  N   ALA A  56      69.475  39.573  49.406  1.00  0.63           N  
ATOM    407  CA  ALA A  56      70.771  38.975  49.095  1.00  0.63           C  
ATOM    408  C   ALA A  56      70.600  37.612  48.430  1.00  0.62           C  
ATOM    409  CB  ALA A  56      71.615  38.845  50.361  1.00  0.59           C  
ATOM    410  O   ALA A  56      70.470  36.593  49.113  1.00  0.58           O  
ATOM    411  N   GLY A  57      69.911  37.649  47.063  1.00  0.67           N  
ATOM    412  CA  GLY A  57      69.774  36.589  46.077  1.00  0.68           C  
ATOM    413  C   GLY A  57      69.630  37.108  44.659  1.00  0.68           C  
ATOM    414  O   GLY A  57      69.675  38.318  44.428  1.00  0.65           O  
ATOM    415  N   THR A  58      69.875  36.257  43.804  1.00  0.69           N  
ATOM    416  CA  THR A  58      69.708  36.467  42.370  1.00  0.70           C  
ATOM    417  C   THR A  58      68.308  36.055  41.923  1.00  0.70           C  
ATOM    418  CB  THR A  58      70.758  35.681  41.564  1.00  0.66           C  
ATOM    419  O   THR A  58      67.771  35.050  42.394  1.00  0.69           O  
ATOM    420  CG2 THR A  58      72.170  36.157  41.889  1.00  0.59           C  
ATOM    421  OG1 THR A  58      70.651  34.288  41.880  1.00  0.65           O  
ATOM    422  N   ALA A  59      67.486  36.956  41.230  1.00  0.73           N  
ATOM    423  CA  ALA A  59      66.255  36.727  40.478  1.00  0.74           C  
ATOM    424  C   ALA A  59      66.526  36.701  38.977  1.00  0.74           C  
ATOM    425  CB  ALA A  59      65.221  37.800  40.810  1.00  0.71           C  
ATOM    426  O   ALA A  59      67.250  37.553  38.455  1.00  0.72           O  
ATOM    427  N   LYS A  60      66.334  35.527  38.351  1.00  0.74           N  
ATOM    428  CA  LYS A  60      66.426  35.240  36.922  1.00  0.77           C  
ATOM    429  C   LYS A  60      65.091  34.743  36.374  1.00  0.76           C  
ATOM    430  CB  LYS A  60      67.521  34.208  36.650  1.00  0.73           C  
ATOM    431  O   LYS A  60      64.436  33.900  36.991  1.00  0.76           O  
ATOM    432  CG  LYS A  60      67.860  34.038  35.177  1.00  0.67           C  
ATOM    433  CD  LYS A  60      68.981  33.026  34.974  1.00  0.66           C  
ATOM    434  CE  LYS A  60      69.255  32.784  33.496  1.00  0.63           C  
ATOM    435  NZ  LYS A  60      70.364  31.804  33.292  1.00  0.56           N  
ATOM    436  N   THR A  61      64.598  35.287  35.253  1.00  0.76           N  
ATOM    437  CA  THR A  61      63.477  34.732  34.503  1.00  0.77           C  
ATOM    438  C   THR A  61      63.865  33.408  33.851  1.00  0.77           C  
ATOM    439  CB  THR A  61      62.987  35.715  33.424  1.00  0.74           C  
ATOM    440  O   THR A  61      64.903  33.315  33.193  1.00  0.75           O  
ATOM    441  CG2 THR A  61      61.778  35.157  32.680  1.00  0.66           C  
ATOM    442  OG1 THR A  61      62.622  36.954  34.044  1.00  0.74           O  
ATOM    443  N   ILE A  62      63.206  32.362  34.226  1.00  0.80           N  
ATOM    444  CA  ILE A  62      63.403  31.011  33.713  1.00  0.80           C  
ATOM    445  C   ILE A  62      62.133  30.535  33.011  1.00  0.79           C  
ATOM    446  CB  ILE A  62      63.792  30.030  34.842  1.00  0.78           C  
ATOM    447  O   ILE A  62      61.032  30.985  33.335  1.00  0.78           O  
ATOM    448  CG1 ILE A  62      62.664  29.932  35.876  1.00  0.74           C  
ATOM    449  CG2 ILE A  62      65.105  30.459  35.502  1.00  0.74           C  
ATOM    450  CD1 ILE A  62      62.838  28.797  36.876  1.00  0.73           C  
ATOM    451  N   ASP A  63      62.277  29.644  31.797  1.00  0.75           N  
ATOM    452  CA  ASP A  63      61.194  28.925  31.131  1.00  0.77           C  
ATOM    453  C   ASP A  63      60.744  27.723  31.957  1.00  0.76           C  
ATOM    454  CB  ASP A  63      61.630  28.472  29.736  1.00  0.73           C  
ATOM    455  O   ASP A  63      61.573  26.946  32.436  1.00  0.75           O  
ATOM    456  CG  ASP A  63      61.904  29.631  28.795  1.00  0.68           C  
ATOM    457  OD1 ASP A  63      61.206  30.664  28.879  1.00  0.72           O  
ATOM    458  OD2 ASP A  63      62.826  29.509  27.959  1.00  0.78           O  
ATOM    459  N   VAL A  64      59.405  27.834  32.313  1.00  0.77           N  
ATOM    460  CA  VAL A  64      58.786  26.726  33.033  1.00  0.78           C  
ATOM    461  C   VAL A  64      57.810  25.994  32.116  1.00  0.76           C  
ATOM    462  CB  VAL A  64      58.058  27.213  34.306  1.00  0.75           C  
ATOM    463  O   VAL A  64      56.919  26.611  31.527  1.00  0.72           O  
ATOM    464  CG1 VAL A  64      59.064  27.642  35.373  1.00  0.67           C  
ATOM    465  CG2 VAL A  64      57.109  28.361  33.971  1.00  0.66           C  
ATOM    466  N   SER A  65      58.184  24.568  31.729  1.00  0.68           N  
ATOM    467  CA  SER A  65      57.363  23.677  30.915  1.00  0.69           C  
ATOM    468  C   SER A  65      56.225  23.073  31.732  1.00  0.67           C  
ATOM    469  CB  SER A  65      58.217  22.560  30.313  1.00  0.64           C  
ATOM    470  O   SER A  65      55.234  22.601  31.172  1.00  0.66           O  
ATOM    471  OG  SER A  65      58.918  21.861  31.327  1.00  0.64           O  
ATOM    472  N   ASP A  66      56.298  23.179  33.050  1.00  0.64           N  
ATOM    473  CA  ASP A  66      55.281  22.650  33.954  1.00  0.66           C  
ATOM    474  C   ASP A  66      54.493  23.780  34.614  1.00  0.64           C  
ATOM    475  CB  ASP A  66      55.921  21.762  35.022  1.00  0.62           C  
ATOM    476  O   ASP A  66      54.147  23.695  35.794  1.00  0.62           O  
ATOM    477  CG  ASP A  66      56.926  22.504  35.886  1.00  0.59           C  
ATOM    478  OD1 ASP A  66      57.369  23.606  35.497  1.00  0.62           O  
ATOM    479  OD2 ASP A  66      57.280  21.980  36.965  1.00  0.75           O  
ATOM    480  N   SER A  67      54.092  24.882  33.825  1.00  0.72           N  
ATOM    481  CA  SER A  67      53.246  25.967  34.310  1.00  0.73           C  
ATOM    482  C   SER A  67      51.823  25.484  34.573  1.00  0.73           C  
ATOM    483  CB  SER A  67      53.224  27.120  33.305  1.00  0.70           C  
ATOM    484  O   SER A  67      51.223  24.815  33.729  1.00  0.71           O  
ATOM    485  OG  SER A  67      52.374  28.162  33.754  1.00  0.70           O  
ATOM    486  N   PRO A  68      51.436  25.680  35.802  1.00  0.73           N  
ATOM    487  CA  PRO A  68      50.048  25.342  36.124  1.00  0.74           C  
ATOM    488  C   PRO A  68      49.043  26.283  35.462  1.00  0.72           C  
ATOM    489  CB  PRO A  68      49.997  25.474  37.648  1.00  0.72           C  
ATOM    490  O   PRO A  68      47.834  26.046  35.527  1.00  0.70           O  
ATOM    491  CG  PRO A  68      51.017  26.516  37.976  1.00  0.71           C  
ATOM    492  CD  PRO A  68      52.106  26.460  36.942  1.00  0.71           C  
ATOM    493  N   VAL A  69      49.430  27.369  34.818  1.00  0.73           N  
ATOM    494  CA  VAL A  69      48.556  28.366  34.209  1.00  0.74           C  
ATOM    495  C   VAL A  69      48.854  28.470  32.715  1.00  0.72           C  
ATOM    496  CB  VAL A  69      48.716  29.748  34.882  1.00  0.72           C  
ATOM    497  O   VAL A  69      49.992  28.734  32.319  1.00  0.69           O  
ATOM    498  CG1 VAL A  69      47.652  30.720  34.377  1.00  0.66           C  
ATOM    499  CG2 VAL A  69      48.644  29.612  36.401  1.00  0.65           C  
ATOM    500  N   THR A  70      47.867  27.947  31.811  1.00  0.62           N  
ATOM    501  CA  THR A  70      47.939  28.082  30.360  1.00  0.63           C  
ATOM    502  C   THR A  70      48.200  29.532  29.965  1.00  0.62           C  
ATOM    503  CB  THR A  70      46.643  27.589  29.689  1.00  0.60           C  
ATOM    504  O   THR A  70      47.513  30.443  30.433  1.00  0.61           O  
ATOM    505  CG2 THR A  70      46.844  27.384  28.191  1.00  0.53           C  
ATOM    506  OG1 THR A  70      46.248  26.346  30.281  1.00  0.62           O  
ATOM    507  N   GLY A  71      49.457  29.861  29.246  1.00  0.59           N  
ATOM    508  CA  GLY A  71      49.884  31.130  28.679  1.00  0.59           C  
ATOM    509  C   GLY A  71      50.928  31.839  29.520  1.00  0.59           C  
ATOM    510  O   GLY A  71      51.462  32.873  29.115  1.00  0.59           O  
ATOM    511  N   PHE A  72      51.425  31.259  30.587  1.00  0.72           N  
ATOM    512  CA  PHE A  72      52.492  31.761  31.444  1.00  0.72           C  
ATOM    513  C   PHE A  72      53.674  30.798  31.458  1.00  0.71           C  
ATOM    514  CB  PHE A  72      51.979  31.982  32.870  1.00  0.69           C  
ATOM    515  O   PHE A  72      53.742  29.902  32.302  1.00  0.66           O  
ATOM    516  CG  PHE A  72      50.960  33.083  32.985  1.00  0.70           C  
ATOM    517  CD1 PHE A  72      51.340  34.364  33.365  1.00  0.67           C  
ATOM    518  CD2 PHE A  72      49.620  32.836  32.712  1.00  0.69           C  
ATOM    519  CE1 PHE A  72      50.398  35.385  33.472  1.00  0.71           C  
ATOM    520  CE2 PHE A  72      48.674  33.852  32.816  1.00  0.71           C  
ATOM    521  CZ  PHE A  72      49.065  35.125  33.197  1.00  0.67           C  
ATOM    522  N   ASP A  73      54.705  30.861  30.478  1.00  0.66           N  
ATOM    523  CA  ASP A  73      55.842  29.958  30.326  1.00  0.70           C  
ATOM    524  C   ASP A  73      57.107  30.561  30.933  1.00  0.66           C  
ATOM    525  CB  ASP A  73      56.072  29.629  28.850  1.00  0.63           C  
ATOM    526  O   ASP A  73      58.187  29.974  30.840  1.00  0.66           O  
ATOM    527  CG  ASP A  73      56.170  30.866  27.974  1.00  0.59           C  
ATOM    528  OD1 ASP A  73      55.765  31.962  28.420  1.00  0.57           O  
ATOM    529  OD2 ASP A  73      56.652  30.744  26.828  1.00  0.64           O  
ATOM    530  N   LYS A  74      56.997  31.695  31.645  1.00  0.77           N  
ATOM    531  CA  LYS A  74      58.161  32.303  32.282  1.00  0.77           C  
ATOM    532  C   LYS A  74      57.907  32.555  33.765  1.00  0.76           C  
ATOM    533  CB  LYS A  74      58.532  33.613  31.584  1.00  0.74           C  
ATOM    534  O   LYS A  74      56.847  33.059  34.142  1.00  0.75           O  
ATOM    535  CG  LYS A  74      58.943  33.444  30.129  1.00  0.69           C  
ATOM    536  CD  LYS A  74      60.000  34.464  29.724  1.00  0.67           C  
ATOM    537  CE  LYS A  74      60.413  34.295  28.269  1.00  0.62           C  
ATOM    538  NZ  LYS A  74      61.820  34.737  28.037  1.00  0.56           N  
ATOM    539  N   ALA A  75      58.721  32.052  34.627  1.00  0.79           N  
ATOM    540  CA  ALA A  75      58.755  32.293  36.067  1.00  0.80           C  
ATOM    541  C   ALA A  75      60.022  33.042  36.468  1.00  0.80           C  
ATOM    542  CB  ALA A  75      58.657  30.973  36.829  1.00  0.78           C  
ATOM    543  O   ALA A  75      61.027  33.002  35.754  1.00  0.79           O  
ATOM    544  N   ILE A  76      60.026  33.892  37.437  1.00  0.79           N  
ATOM    545  CA  ILE A  76      61.205  34.460  38.082  1.00  0.80           C  
ATOM    546  C   ILE A  76      61.671  33.539  39.207  1.00  0.80           C  
ATOM    547  CB  ILE A  76      60.922  35.876  38.631  1.00  0.78           C  
ATOM    548  O   ILE A  76      60.912  33.248  40.135  1.00  0.78           O  
ATOM    549  CG1 ILE A  76      60.637  36.848  37.480  1.00  0.73           C  
ATOM    550  CG2 ILE A  76      62.093  36.367  39.486  1.00  0.73           C  
ATOM    551  CD1 ILE A  76      60.106  38.202  37.931  1.00  0.71           C  
ATOM    552  N   ARG A  77      62.998  32.939  39.013  1.00  0.81           N  
ATOM    553  CA  ARG A  77      63.659  32.175  40.066  1.00  0.82           C  
ATOM    554  C   ARG A  77      64.444  33.093  40.998  1.00  0.81           C  
ATOM    555  CB  ARG A  77      64.589  31.121  39.463  1.00  0.80           C  
ATOM    556  O   ARG A  77      65.374  33.776  40.566  1.00  0.80           O  
ATOM    557  CG  ARG A  77      65.363  30.319  40.497  1.00  0.79           C  
ATOM    558  CD  ARG A  77      65.965  29.056  39.896  1.00  0.80           C  
ATOM    559  NE  ARG A  77      64.939  28.063  39.590  1.00  0.74           N  
ATOM    560  NH1 ARG A  77      66.428  26.422  38.937  1.00  0.72           N  
ATOM    561  NH2 ARG A  77      64.173  26.013  38.894  1.00  0.71           N  
ATOM    562  CZ  ARG A  77      65.183  26.835  39.141  1.00  0.76           C  
ATOM    563  N   LEU A  78      63.987  33.045  42.241  1.00  0.82           N  
ATOM    564  CA  LEU A  78      64.673  33.739  43.325  1.00  0.82           C  
ATOM    565  C   LEU A  78      65.664  32.813  44.022  1.00  0.81           C  
ATOM    566  CB  LEU A  78      63.662  34.280  44.340  1.00  0.80           C  
ATOM    567  O   LEU A  78      65.274  31.782  44.574  1.00  0.78           O  
ATOM    568  CG  LEU A  78      62.594  35.229  43.793  1.00  0.77           C  
ATOM    569  CD1 LEU A  78      61.529  35.495  44.852  1.00  0.73           C  
ATOM    570  CD2 LEU A  78      63.227  36.534  43.324  1.00  0.73           C  
ATOM    571  N   THR A  79      67.086  32.951  43.893  1.00  0.79           N  
ATOM    572  CA  THR A  79      68.105  32.108  44.508  1.00  0.80           C  
ATOM    573  C   THR A  79      68.866  32.877  45.584  1.00  0.79           C  
ATOM    574  CB  THR A  79      69.096  31.572  43.458  1.00  0.77           C  
ATOM    575  O   THR A  79      69.382  33.967  45.328  1.00  0.77           O  
ATOM    576  CG2 THR A  79      70.020  30.519  44.061  1.00  0.72           C  
ATOM    577  OG1 THR A  79      68.364  30.986  42.374  1.00  0.76           O  
ATOM    578  N   SER A  80      68.938  32.335  46.779  1.00  0.75           N  
ATOM    579  CA  SER A  80      69.574  32.976  47.925  1.00  0.76           C  
ATOM    580  C   SER A  80      71.086  32.782  47.898  1.00  0.76           C  
ATOM    581  CB  SER A  80      69.004  32.424  49.232  1.00  0.73           C  
ATOM    582  O   SER A  80      71.571  31.666  47.698  1.00  0.72           O  
ATOM    583  OG  SER A  80      69.614  33.048  50.350  1.00  0.70           O  
ATOM    584  N   SER A  81      71.852  33.862  48.134  1.00  0.75           N  
ATOM    585  CA  SER A  81      73.306  33.793  48.249  1.00  0.75           C  
ATOM    586  C   SER A  81      73.754  33.951  49.698  1.00  0.74           C  
ATOM    587  CB  SER A  81      73.964  34.869  47.383  1.00  0.72           C  
ATOM    588  O   SER A  81      74.936  33.793  50.008  1.00  0.73           O  
ATOM    589  OG  SER A  81      73.394  36.140  47.642  1.00  0.69           O  
ATOM    590  N   ASN A  82      73.037  34.190  50.623  1.00  0.68           N  
ATOM    591  CA  ASN A  82      73.353  34.387  52.034  1.00  0.69           C  
ATOM    592  C   ASN A  82      72.306  33.742  52.938  1.00  0.68           C  
ATOM    593  CB  ASN A  82      73.483  35.878  52.353  1.00  0.64           C  
ATOM    594  O   ASN A  82      71.116  34.040  52.828  1.00  0.65           O  
ATOM    595  CG  ASN A  82      74.725  36.196  53.162  1.00  0.60           C  
ATOM    596  ND2 ASN A  82      75.061  37.478  53.252  1.00  0.64           N  
ATOM    597  OD1 ASN A  82      75.377  35.298  53.700  1.00  0.62           O  
ATOM    598  N   ALA A  83      72.731  32.717  53.716  1.00  0.60           N  
ATOM    599  CA  ALA A  83      71.956  32.099  54.789  1.00  0.60           C  
ATOM    600  C   ALA A  83      71.364  33.155  55.717  1.00  0.59           C  
ATOM    601  CB  ALA A  83      72.826  31.126  55.581  1.00  0.54           C  
ATOM    602  O   ALA A  83      72.061  34.081  56.139  1.00  0.56           O  
ATOM    603  N   ARG A  84      69.948  33.312  55.906  1.00  0.59           N  
ATOM    604  CA  ARG A  84      69.038  33.939  56.859  1.00  0.58           C  
ATOM    605  C   ARG A  84      68.589  35.311  56.366  1.00  0.58           C  
ATOM    606  CB  ARG A  84      69.701  34.067  58.232  1.00  0.53           C  
ATOM    607  O   ARG A  84      67.901  36.040  57.084  1.00  0.55           O  
ATOM    608  CG  ARG A  84      69.834  32.748  58.977  1.00  0.49           C  
ATOM    609  CD  ARG A  84      70.371  32.948  60.387  1.00  0.50           C  
ATOM    610  NE  ARG A  84      70.650  31.674  61.044  1.00  0.39           N  
ATOM    611  NH1 ARG A  84      71.319  32.616  63.044  1.00  0.29           N  
ATOM    612  NH2 ARG A  84      71.314  30.337  62.789  1.00  0.25           N  
ATOM    613  CZ  ARG A  84      71.094  31.545  62.291  1.00  0.40           C  
ATOM    614  N   ASP A  85      68.901  35.752  55.020  1.00  0.59           N  
ATOM    615  CA  ASP A  85      68.258  36.938  54.464  1.00  0.60           C  
ATOM    616  C   ASP A  85      67.027  36.561  53.643  1.00  0.59           C  
ATOM    617  CB  ASP A  85      69.244  37.728  53.601  1.00  0.56           C  
ATOM    618  O   ASP A  85      66.991  35.497  53.020  1.00  0.58           O  
ATOM    619  CG  ASP A  85      69.967  38.817  54.374  1.00  0.52           C  
ATOM    620  OD1 ASP A  85      69.552  39.138  55.508  1.00  0.53           O  
ATOM    621  OD2 ASP A  85      70.958  39.362  53.842  1.00  0.58           O  
ATOM    622  N   GLN A  86      65.886  37.300  53.717  1.00  0.68           N  
ATOM    623  CA  GLN A  86      64.671  37.339  52.911  1.00  0.69           C  
ATOM    624  C   GLN A  86      64.946  37.924  51.529  1.00  0.68           C  
ATOM    625  CB  GLN A  86      63.583  38.149  53.617  1.00  0.65           C  
ATOM    626  O   GLN A  86      65.517  39.010  51.411  1.00  0.66           O  
ATOM    627  CG  GLN A  86      63.247  37.642  55.013  1.00  0.61           C  
ATOM    628  CD  GLN A  86      62.217  38.504  55.718  1.00  0.60           C  
ATOM    629  NE2 GLN A  86      61.862  38.123  56.941  1.00  0.52           N  
ATOM    630  OE1 GLN A  86      61.743  39.504  55.169  1.00  0.61           O  
ATOM    631  N   ILE A  87      64.676  37.212  50.454  1.00  0.71           N  
ATOM    632  CA  ILE A  87      64.775  37.523  49.032  1.00  0.74           C  
ATOM    633  C   ILE A  87      63.388  37.472  48.394  1.00  0.71           C  
ATOM    634  CB  ILE A  87      65.734  36.552  48.307  1.00  0.68           C  
ATOM    635  O   ILE A  87      62.632  36.522  48.613  1.00  0.69           O  
ATOM    636  CG1 ILE A  87      67.091  36.511  49.020  1.00  0.57           C  
ATOM    637  CG2 ILE A  87      65.900  36.953  46.838  1.00  0.57           C  
ATOM    638  CD1 ILE A  87      68.005  35.390  48.545  1.00  0.55           C  
ATOM    639  N   GLY A  88      62.953  38.610  47.589  1.00  0.77           N  
ATOM    640  CA  GLY A  88      61.653  38.685  46.942  1.00  0.78           C  
ATOM    641  C   GLY A  88      61.626  39.641  45.764  1.00  0.78           C  
ATOM    642  O   GLY A  88      62.637  40.272  45.447  1.00  0.77           O  
ATOM    643  N   ILE A  89      60.507  39.671  45.013  1.00  0.75           N  
ATOM    644  CA  ILE A  89      60.214  40.585  43.915  1.00  0.76           C  
ATOM    645  C   ILE A  89      58.992  41.433  44.261  1.00  0.75           C  
ATOM    646  CB  ILE A  89      59.980  39.822  42.592  1.00  0.73           C  
ATOM    647  O   ILE A  89      58.112  40.990  45.002  1.00  0.73           O  
ATOM    648  CG1 ILE A  89      58.823  38.829  42.745  1.00  0.67           C  
ATOM    649  CG2 ILE A  89      61.260  39.108  42.147  1.00  0.66           C  
ATOM    650  CD1 ILE A  89      58.308  38.270  41.426  1.00  0.64           C  
ATOM    651  N   ALA A  90      59.055  42.710  43.997  1.00  0.72           N  
ATOM    652  CA  ALA A  90      57.995  43.691  44.215  1.00  0.72           C  
ATOM    653  C   ALA A  90      57.829  44.599  42.999  1.00  0.72           C  
ATOM    654  CB  ALA A  90      58.289  44.524  45.461  1.00  0.69           C  
ATOM    655  O   ALA A  90      58.792  44.857  42.273  1.00  0.70           O  
ATOM    656  N   GLN A  91      56.427  44.980  42.582  1.00  0.69           N  
ATOM    657  CA  GLN A  91      56.067  45.973  41.575  1.00  0.69           C  
ATOM    658  C   GLN A  91      55.489  47.228  42.223  1.00  0.68           C  
ATOM    659  CB  GLN A  91      55.065  45.388  40.579  1.00  0.67           C  
ATOM    660  O   GLN A  91      54.524  47.151  42.986  1.00  0.65           O  
ATOM    661  CG  GLN A  91      54.876  46.236  39.328  1.00  0.62           C  
ATOM    662  CD  GLN A  91      53.840  45.660  38.380  1.00  0.61           C  
ATOM    663  NE2 GLN A  91      54.290  45.208  37.214  1.00  0.52           N  
ATOM    664  OE1 GLN A  91      52.646  45.622  38.693  1.00  0.62           O  
ATOM    665  N   ASP A  92      56.097  48.356  42.072  1.00  0.63           N  
ATOM    666  CA  ASP A  92      55.801  49.703  42.550  1.00  0.63           C  
ATOM    667  C   ASP A  92      55.066  50.514  41.484  1.00  0.63           C  
ATOM    668  CB  ASP A  92      57.087  50.421  42.963  1.00  0.61           C  
ATOM    669  O   ASP A  92      55.253  50.289  40.287  1.00  0.61           O  
ATOM    670  CG  ASP A  92      57.725  49.826  44.206  1.00  0.59           C  
ATOM    671  OD1 ASP A  92      57.021  49.159  44.994  1.00  0.59           O  
ATOM    672  OD2 ASP A  92      58.944  50.028  44.400  1.00  0.62           O  
ATOM    673  N   GLY A  93      53.915  51.482  41.763  1.00  0.58           N  
ATOM    674  CA  GLY A  93      53.338  52.547  40.958  1.00  0.57           C  
ATOM    675  C   GLY A  93      51.916  52.258  40.518  1.00  0.59           C  
ATOM    676  O   GLY A  93      51.460  52.774  39.495  1.00  0.56           O  
ATOM    677  N   PHE A  94      50.945  51.658  41.419  1.00  0.62           N  
ATOM    678  CA  PHE A  94      49.533  51.482  41.099  1.00  0.62           C  
ATOM    679  C   PHE A  94      48.674  52.470  41.880  1.00  0.62           C  
ATOM    680  CB  PHE A  94      49.087  50.048  41.398  1.00  0.60           C  
ATOM    681  O   PHE A  94      48.836  52.617  43.093  1.00  0.60           O  
ATOM    682  CG  PHE A  94      49.775  49.010  40.553  1.00  0.56           C  
ATOM    683  CD1 PHE A  94      49.288  48.686  39.292  1.00  0.51           C  
ATOM    684  CD2 PHE A  94      50.908  48.357  41.020  1.00  0.52           C  
ATOM    685  CE1 PHE A  94      49.923  47.726  38.508  1.00  0.51           C  
ATOM    686  CE2 PHE A  94      51.548  47.396  40.241  1.00  0.54           C  
ATOM    687  CZ  PHE A  94      51.053  47.081  38.986  1.00  0.47           C  
ATOM    688  N   TYR A  95      47.948  53.491  41.315  1.00  0.60           N  
ATOM    689  CA  TYR A  95      46.780  54.126  41.914  1.00  0.61           C  
ATOM    690  C   TYR A  95      45.604  53.159  41.976  1.00  0.60           C  
ATOM    691  CB  TYR A  95      46.385  55.379  41.125  1.00  0.58           C  
ATOM    692  O   TYR A  95      45.073  52.752  40.940  1.00  0.58           O  
ATOM    693  CG  TYR A  95      45.745  56.452  41.972  1.00  0.55           C  
ATOM    694  CD1 TYR A  95      44.361  56.522  42.114  1.00  0.49           C  
ATOM    695  CD2 TYR A  95      46.523  57.399  42.630  1.00  0.49           C  
ATOM    696  CE1 TYR A  95      43.767  57.511  42.892  1.00  0.45           C  
ATOM    697  CE2 TYR A  95      45.939  58.392  43.410  1.00  0.51           C  
ATOM    698  OH  TYR A  95      43.980  59.421  44.306  1.00  0.33           O  
ATOM    699  CZ  TYR A  95      44.563  58.440  43.535  1.00  0.42           C  
ATOM    700  N   ILE A  96      45.362  52.407  43.044  1.00  0.61           N  
ATOM    701  CA  ILE A  96      44.147  51.652  43.330  1.00  0.62           C  
ATOM    702  C   ILE A  96      43.334  52.370  44.404  1.00  0.62           C  
ATOM    703  CB  ILE A  96      44.471  50.209  43.778  1.00  0.60           C  
ATOM    704  O   ILE A  96      43.898  53.018  45.289  1.00  0.60           O  
ATOM    705  CG1 ILE A  96      45.755  50.185  44.615  1.00  0.53           C  
ATOM    706  CG2 ILE A  96      44.591  49.281  42.565  1.00  0.54           C  
ATOM    707  CD1 ILE A  96      46.069  48.827  45.227  1.00  0.51           C  
ATOM    708  N   SER A  97      42.064  52.493  43.924  1.00  0.60           N  
ATOM    709  CA  SER A  97      40.996  53.047  44.750  1.00  0.60           C  
ATOM    710  C   SER A  97      40.818  52.245  46.035  1.00  0.60           C  
ATOM    711  CB  SER A  97      39.680  53.080  43.973  1.00  0.57           C  
ATOM    712  O   SER A  97      41.397  51.168  46.185  1.00  0.59           O  
ATOM    713  OG  SER A  97      39.517  51.897  43.208  1.00  0.56           O  
ATOM    714  N   GLN A  98      40.249  52.774  47.154  1.00  0.61           N  
ATOM    715  CA  GLN A  98      39.787  52.058  48.338  1.00  0.62           C  
ATOM    716  C   GLN A  98      38.856  50.910  47.958  1.00  0.61           C  
ATOM    717  CB  GLN A  98      39.079  53.012  49.301  1.00  0.59           C  
ATOM    718  O   GLN A  98      37.898  51.104  47.206  1.00  0.60           O  
ATOM    719  CG  GLN A  98      38.937  52.465  50.715  1.00  0.57           C  
ATOM    720  CD  GLN A  98      38.263  53.443  51.658  1.00  0.58           C  
ATOM    721  NE2 GLN A  98      38.104  53.043  52.915  1.00  0.46           N  
ATOM    722  OE1 GLN A  98      37.887  54.551  51.260  1.00  0.57           O  
ATOM    723  N   GLY A  99      39.284  49.689  48.203  1.00  0.65           N  
ATOM    724  CA  GLY A  99      38.552  48.453  47.980  1.00  0.65           C  
ATOM    725  C   GLY A  99      39.305  47.221  48.446  1.00  0.65           C  
ATOM    726  O   GLY A  99      40.394  47.330  49.013  1.00  0.65           O  
ATOM    727  N   THR A 100      38.966  46.212  48.848  1.00  0.70           N  
ATOM    728  CA  THR A 100      39.516  44.888  49.121  1.00  0.71           C  
ATOM    729  C   THR A 100      40.138  44.291  47.862  1.00  0.71           C  
ATOM    730  CB  THR A 100      38.434  43.936  49.664  1.00  0.68           C  
ATOM    731  O   THR A 100      39.479  44.191  46.825  1.00  0.69           O  
ATOM    732  CG2 THR A 100      39.032  42.586  50.048  1.00  0.61           C  
ATOM    733  OG1 THR A 100      37.825  44.523  50.820  1.00  0.65           O  
ATOM    734  N   TYR A 101      41.329  44.158  47.821  1.00  0.71           N  
ATOM    735  CA  TYR A 101      42.179  43.579  46.785  1.00  0.72           C  
ATOM    736  C   TYR A 101      42.732  42.229  47.224  1.00  0.72           C  
ATOM    737  CB  TYR A 101      43.330  44.529  46.442  1.00  0.69           C  
ATOM    738  O   TYR A 101      43.097  42.050  48.389  1.00  0.70           O  
ATOM    739  CG  TYR A 101      42.886  45.804  45.768  1.00  0.66           C  
ATOM    740  CD1 TYR A 101      42.781  45.882  44.381  1.00  0.62           C  
ATOM    741  CD2 TYR A 101      42.571  46.933  46.516  1.00  0.63           C  
ATOM    742  CE1 TYR A 101      42.373  47.056  43.755  1.00  0.62           C  
ATOM    743  CE2 TYR A 101      42.162  48.112  45.901  1.00  0.63           C  
ATOM    744  OH  TYR A 101      41.662  49.328  43.909  1.00  0.61           O  
ATOM    745  CZ  TYR A 101      42.066  48.164  44.523  1.00  0.59           C  
ATOM    746  N   THR A 102      42.624  41.052  46.476  1.00  0.75           N  
ATOM    747  CA  THR A 102      43.234  39.737  46.634  1.00  0.75           C  
ATOM    748  C   THR A 102      44.450  39.592  45.725  1.00  0.75           C  
ATOM    749  CB  THR A 102      42.226  38.613  46.331  1.00  0.73           C  
ATOM    750  O   THR A 102      44.359  39.818  44.516  1.00  0.74           O  
ATOM    751  CG2 THR A 102      42.886  37.242  46.424  1.00  0.68           C  
ATOM    752  OG1 THR A 102      41.149  38.678  47.274  1.00  0.72           O  
ATOM    753  N   MET A 103      45.597  39.487  46.342  1.00  0.75           N  
ATOM    754  CA  MET A 103      46.855  39.132  45.691  1.00  0.76           C  
ATOM    755  C   MET A 103      47.052  37.620  45.676  1.00  0.77           C  
ATOM    756  CB  MET A 103      48.034  39.807  46.394  1.00  0.74           C  
ATOM    757  O   MET A 103      46.865  36.956  46.697  1.00  0.76           O  
ATOM    758  CG  MET A 103      49.355  39.657  45.656  1.00  0.69           C  
ATOM    759  SD  MET A 103      50.700  40.650  46.414  1.00  0.65           S  
ATOM    760  CE  MET A 103      52.120  40.042  45.463  1.00  0.59           C  
ATOM    761  N   SER A 104      47.312  36.983  44.592  1.00  0.79           N  
ATOM    762  CA  SER A 104      47.650  35.575  44.409  1.00  0.79           C  
ATOM    763  C   SER A 104      48.816  35.407  43.440  1.00  0.80           C  
ATOM    764  CB  SER A 104      46.438  34.794  43.900  1.00  0.77           C  
ATOM    765  O   SER A 104      49.043  36.262  42.580  1.00  0.79           O  
ATOM    766  OG  SER A 104      46.053  35.244  42.613  1.00  0.73           O  
ATOM    767  N   CYS A 105      49.699  34.492  43.736  1.00  0.80           N  
ATOM    768  CA  CYS A 105      50.779  34.058  42.857  1.00  0.81           C  
ATOM    769  C   CYS A 105      51.078  32.576  43.051  1.00  0.80           C  
ATOM    770  CB  CYS A 105      52.042  34.880  43.113  1.00  0.78           C  
ATOM    771  O   CYS A 105      50.784  32.012  44.105  1.00  0.78           O  
ATOM    772  SG  CYS A 105      52.829  34.530  44.701  1.00  0.73           S  
ATOM    773  N   TRP A 106      51.567  31.855  41.976  1.00  0.83           N  
ATOM    774  CA  TRP A 106      52.060  30.482  42.010  1.00  0.85           C  
ATOM    775  C   TRP A 106      53.546  30.445  42.351  1.00  0.84           C  
ATOM    776  CB  TRP A 106      51.814  29.789  40.666  1.00  0.83           C  
ATOM    777  O   TRP A 106      54.341  31.188  41.771  1.00  0.82           O  
ATOM    778  CG  TRP A 106      50.371  29.498  40.386  1.00  0.78           C  
ATOM    779  CD1 TRP A 106      49.464  30.325  39.784  1.00  0.73           C  
ATOM    780  CD2 TRP A 106      49.666  28.294  40.703  1.00  0.75           C  
ATOM    781  CE2 TRP A 106      48.334  28.461  40.263  1.00  0.78           C  
ATOM    782  CE3 TRP A 106      50.031  27.088  41.316  1.00  0.80           C  
ATOM    783  NE1 TRP A 106      48.238  29.708  39.707  1.00  0.80           N  
ATOM    784  CH2 TRP A 106      47.750  26.296  41.020  1.00  0.76           C  
ATOM    785  CZ2 TRP A 106      47.366  27.465  40.417  1.00  0.78           C  
ATOM    786  CZ3 TRP A 106      49.067  26.099  41.469  1.00  0.77           C  
ATOM    787  N   VAL A 107      53.858  29.719  43.355  1.00  0.81           N  
ATOM    788  CA  VAL A 107      55.253  29.640  43.778  1.00  0.82           C  
ATOM    789  C   VAL A 107      55.695  28.180  43.831  1.00  0.81           C  
ATOM    790  CB  VAL A 107      55.468  30.313  45.152  1.00  0.79           C  
ATOM    791  O   VAL A 107      54.886  27.289  44.100  1.00  0.79           O  
ATOM    792  CG1 VAL A 107      55.147  31.805  45.079  1.00  0.71           C  
ATOM    793  CG2 VAL A 107      54.614  29.631  46.219  1.00  0.71           C  
ATOM    794  N   LYS A 108      56.941  27.809  43.332  1.00  0.86           N  
ATOM    795  CA  LYS A 108      57.580  26.498  43.375  1.00  0.86           C  
ATOM    796  C   LYS A 108      58.957  26.579  44.029  1.00  0.85           C  
ATOM    797  CB  LYS A 108      57.702  25.913  41.967  1.00  0.85           C  
ATOM    798  O   LYS A 108      59.815  27.347  43.588  1.00  0.84           O  
ATOM    799  CG  LYS A 108      58.314  24.520  41.926  1.00  0.82           C  
ATOM    800  CD  LYS A 108      58.319  23.953  40.513  1.00  0.81           C  
ATOM    801  CE  LYS A 108      58.957  22.571  40.466  1.00  0.82           C  
ATOM    802  NZ  LYS A 108      58.817  21.942  39.119  1.00  0.78           N  
ATOM    803  N   GLY A 109      59.067  25.908  45.326  1.00  0.83           N  
ATOM    804  CA  GLY A 109      60.291  25.905  46.111  1.00  0.83           C  
ATOM    805  C   GLY A 109      60.487  24.629  46.908  1.00  0.82           C  
ATOM    806  O   GLY A 109      59.733  23.668  46.744  1.00  0.78           O  
ATOM    807  N   ARG A 110      61.653  24.403  47.564  1.00  0.77           N  
ATOM    808  CA  ARG A 110      61.930  23.204  48.348  1.00  0.78           C  
ATOM    809  C   ARG A 110      60.912  23.037  49.472  1.00  0.77           C  
ATOM    810  CB  ARG A 110      63.346  23.256  48.928  1.00  0.74           C  
ATOM    811  O   ARG A 110      60.477  24.020  50.074  1.00  0.76           O  
ATOM    812  CG  ARG A 110      63.840  21.923  49.466  1.00  0.69           C  
ATOM    813  CD  ARG A 110      65.259  22.026  50.010  1.00  0.67           C  
ATOM    814  NE  ARG A 110      65.637  20.830  50.758  1.00  0.60           N  
ATOM    815  NH1 ARG A 110      67.757  21.580  51.286  1.00  0.49           N  
ATOM    816  NH2 ARG A 110      67.053  19.519  52.002  1.00  0.45           N  
ATOM    817  CZ  ARG A 110      66.815  20.646  51.347  1.00  0.59           C  
ATOM    818  N   ARG A 111      60.527  21.743  49.818  1.00  0.74           N  
ATOM    819  CA  ARG A 111      59.682  21.434  50.967  1.00  0.77           C  
ATOM    820  C   ARG A 111      60.215  22.098  52.232  1.00  0.75           C  
ATOM    821  CB  ARG A 111      59.584  19.921  51.171  1.00  0.71           C  
ATOM    822  O   ARG A 111      61.397  21.969  52.557  1.00  0.71           O  
ATOM    823  CG  ARG A 111      58.696  19.512  52.335  1.00  0.67           C  
ATOM    824  CD  ARG A 111      58.624  17.999  52.485  1.00  0.67           C  
ATOM    825  NE  ARG A 111      57.639  17.603  53.489  1.00  0.58           N  
ATOM    826  NH1 ARG A 111      57.759  15.345  53.016  1.00  0.44           N  
ATOM    827  NH2 ARG A 111      56.348  16.104  54.655  1.00  0.40           N  
ATOM    828  CZ  ARG A 111      57.251  16.352  53.718  1.00  0.63           C  
ATOM    829  N   GLY A 112      59.457  22.979  53.030  1.00  0.76           N  
ATOM    830  CA  GLY A 112      59.751  23.614  54.305  1.00  0.76           C  
ATOM    831  C   GLY A 112      60.211  25.053  54.162  1.00  0.75           C  
ATOM    832  O   GLY A 112      60.339  25.770  55.157  1.00  0.74           O  
ATOM    833  N   GLN A 113      60.092  25.517  52.864  1.00  0.77           N  
ATOM    834  CA  GLN A 113      60.464  26.901  52.591  1.00  0.78           C  
ATOM    835  C   GLN A 113      59.299  27.848  52.865  1.00  0.78           C  
ATOM    836  CB  GLN A 113      60.937  27.055  51.145  1.00  0.76           C  
ATOM    837  O   GLN A 113      58.159  27.560  52.496  1.00  0.76           O  
ATOM    838  CG  GLN A 113      62.418  26.763  50.948  1.00  0.70           C  
ATOM    839  CD  GLN A 113      62.865  26.939  49.508  1.00  0.67           C  
ATOM    840  NE2 GLN A 113      64.150  27.218  49.316  1.00  0.61           N  
ATOM    841  OE1 GLN A 113      62.062  26.823  48.577  1.00  0.67           O  
ATOM    842  N   LYS A 114      59.452  28.881  53.733  1.00  0.80           N  
ATOM    843  CA  LYS A 114      58.507  29.920  54.131  1.00  0.81           C  
ATOM    844  C   LYS A 114      58.495  31.068  53.125  1.00  0.81           C  
ATOM    845  CB  LYS A 114      58.846  30.449  55.525  1.00  0.79           C  
ATOM    846  O   LYS A 114      59.541  31.650  52.828  1.00  0.80           O  
ATOM    847  CG  LYS A 114      58.685  29.419  56.634  1.00  0.75           C  
ATOM    848  CD  LYS A 114      58.904  30.038  58.008  1.00  0.73           C  
ATOM    849  CE  LYS A 114      58.783  29.000  59.116  1.00  0.68           C  
ATOM    850  NZ  LYS A 114      59.088  29.582  60.457  1.00  0.63           N  
ATOM    851  N   VAL A 115      57.388  31.318  52.517  1.00  0.81           N  
ATOM    852  CA  VAL A 115      57.107  32.348  51.522  1.00  0.82           C  
ATOM    853  C   VAL A 115      56.110  33.356  52.089  1.00  0.81           C  
ATOM    854  CB  VAL A 115      56.560  31.736  50.212  1.00  0.80           C  
ATOM    855  O   VAL A 115      55.085  32.973  52.657  1.00  0.79           O  
ATOM    856  CG1 VAL A 115      56.349  32.821  49.157  1.00  0.75           C  
ATOM    857  CG2 VAL A 115      57.507  30.657  49.692  1.00  0.75           C  
ATOM    858  N   LYS A 116      56.487  34.579  52.107  1.00  0.80           N  
ATOM    859  CA  LYS A 116      55.718  35.718  52.600  1.00  0.80           C  
ATOM    860  C   LYS A 116      55.118  36.518  51.447  1.00  0.80           C  
ATOM    861  CB  LYS A 116      56.596  36.624  53.465  1.00  0.78           C  
ATOM    862  O   LYS A 116      55.837  36.943  50.540  1.00  0.79           O  
ATOM    863  CG  LYS A 116      55.851  37.796  54.087  1.00  0.74           C  
ATOM    864  CD  LYS A 116      56.763  38.627  54.980  1.00  0.73           C  
ATOM    865  CE  LYS A 116      56.053  39.867  55.507  1.00  0.69           C  
ATOM    866  NZ  LYS A 116      56.934  40.669  56.407  1.00  0.64           N  
ATOM    867  N   LEU A 117      53.663  36.671  51.291  1.00  0.79           N  
ATOM    868  CA  LEU A 117      52.931  37.566  50.399  1.00  0.79           C  
ATOM    869  C   LEU A 117      52.533  38.848  51.123  1.00  0.78           C  
ATOM    870  CB  LEU A 117      51.685  36.870  49.846  1.00  0.77           C  
ATOM    871  O   LEU A 117      51.900  38.798  52.180  1.00  0.73           O  
ATOM    872  CG  LEU A 117      51.927  35.627  48.988  1.00  0.73           C  
ATOM    873  CD1 LEU A 117      50.605  34.935  48.673  1.00  0.68           C  
ATOM    874  CD2 LEU A 117      52.662  35.997  47.705  1.00  0.68           C  
ATOM    875  N   GLN A 118      52.940  40.047  50.762  1.00  0.71           N  
ATOM    876  CA  GLN A 118      52.734  41.360  51.364  1.00  0.71           C  
ATOM    877  C   GLN A 118      52.197  42.357  50.341  1.00  0.71           C  
ATOM    878  CB  GLN A 118      54.037  41.882  51.972  1.00  0.69           C  
ATOM    879  O   GLN A 118      52.740  42.480  49.242  1.00  0.69           O  
ATOM    880  CG  GLN A 118      53.889  43.215  52.692  1.00  0.65           C  
ATOM    881  CD  GLN A 118      55.144  43.620  53.443  1.00  0.64           C  
ATOM    882  NE2 GLN A 118      55.056  44.707  54.201  1.00  0.57           N  
ATOM    883  OE1 GLN A 118      56.183  42.960  53.342  1.00  0.64           O  
ATOM    884  N   THR A 119      50.941  43.216  50.560  1.00  0.69           N  
ATOM    885  CA  THR A 119      50.445  44.427  49.915  1.00  0.69           C  
ATOM    886  C   THR A 119      50.831  45.665  50.720  1.00  0.68           C  
ATOM    887  CB  THR A 119      48.915  44.381  49.741  1.00  0.66           C  
ATOM    888  O   THR A 119      50.638  45.706  51.937  1.00  0.65           O  
ATOM    889  CG2 THR A 119      48.504  43.268  48.784  1.00  0.61           C  
ATOM    890  OG1 THR A 119      48.302  44.150  51.016  1.00  0.66           O  
ATOM    891  N   TYR A 120      51.480  46.738  50.237  1.00  0.65           N  
ATOM    892  CA  TYR A 120      51.961  47.997  50.794  1.00  0.65           C  
ATOM    893  C   TYR A 120      51.155  49.174  50.258  1.00  0.65           C  
ATOM    894  CB  TYR A 120      53.446  48.193  50.475  1.00  0.63           C  
ATOM    895  O   TYR A 120      51.330  49.582  49.108  1.00  0.61           O  
ATOM    896  CG  TYR A 120      54.163  49.095  51.451  1.00  0.60           C  
ATOM    897  CD1 TYR A 120      54.491  50.404  51.107  1.00  0.55           C  
ATOM    898  CD2 TYR A 120      54.513  48.640  52.718  1.00  0.56           C  
ATOM    899  CE1 TYR A 120      55.153  51.238  52.002  1.00  0.55           C  
ATOM    900  CE2 TYR A 120      55.175  49.465  53.621  1.00  0.57           C  
ATOM    901  OH  TYR A 120      56.145  51.582  54.145  1.00  0.54           O  
ATOM    902  CZ  TYR A 120      55.490  50.760  53.255  1.00  0.52           C  
ATOM    903  N   TRP A 121      49.884  49.988  50.980  1.00  0.55           N  
ATOM    904  CA  TRP A 121      48.909  51.059  50.803  1.00  0.59           C  
ATOM    905  C   TRP A 121      49.545  52.421  51.057  1.00  0.55           C  
ATOM    906  CB  TRP A 121      47.713  50.858  51.737  1.00  0.52           C  
ATOM    907  O   TRP A 121      49.504  52.933  52.178  1.00  0.53           O  
ATOM    908  CG  TRP A 121      47.123  49.481  51.683  1.00  0.49           C  
ATOM    909  CD1 TRP A 121      46.948  48.617  52.729  1.00  0.40           C  
ATOM    910  CD2 TRP A 121      46.634  48.806  50.520  1.00  0.41           C  
ATOM    911  CE2 TRP A 121      46.176  47.536  50.935  1.00  0.45           C  
ATOM    912  CE3 TRP A 121      46.537  49.153  49.166  1.00  0.55           C  
ATOM    913  NE1 TRP A 121      46.379  47.446  52.286  1.00  0.46           N  
ATOM    914  CH2 TRP A 121      45.547  46.975  48.724  1.00  0.36           C  
ATOM    915  CZ2 TRP A 121      45.629  46.611  50.043  1.00  0.40           C  
ATOM    916  CZ3 TRP A 121      45.993  48.231  48.279  1.00  0.40           C  
ATOM    917  N   GLN A 122      50.385  53.254  50.591  1.00  0.51           N  
ATOM    918  CA  GLN A 122      51.216  54.437  50.786  1.00  0.54           C  
ATOM    919  C   GLN A 122      50.385  55.617  51.283  1.00  0.51           C  
ATOM    920  CB  GLN A 122      51.933  54.811  49.487  1.00  0.47           C  
ATOM    921  O   GLN A 122      49.386  55.985  50.662  1.00  0.49           O  
ATOM    922  CG  GLN A 122      53.414  54.458  49.479  1.00  0.47           C  
ATOM    923  CD  GLN A 122      54.125  54.938  48.227  1.00  0.50           C  
ATOM    924  NE2 GLN A 122      55.453  54.893  48.246  1.00  0.39           N  
ATOM    925  OE1 GLN A 122      53.486  55.344  47.252  1.00  0.53           O  
ATOM    926  N   VAL A 123      50.409  56.216  52.472  1.00  0.46           N  
ATOM    927  CA  VAL A 123      50.521  57.422  53.286  1.00  0.50           C  
ATOM    928  C   VAL A 123      49.551  57.343  54.463  1.00  0.46           C  
ATOM    929  CB  VAL A 123      50.249  58.696  52.455  1.00  0.43           C  
ATOM    930  O   VAL A 123      48.357  57.094  54.276  1.00  0.45           O  
ATOM    931  CG1 VAL A 123      50.827  59.927  53.150  1.00  0.39           C  
ATOM    932  CG2 VAL A 123      50.829  58.550  51.050  1.00  0.40           C  
ATOM    933  N   ASN A 124      50.079  57.008  55.554  1.00  0.48           N  
ATOM    934  CA  ASN A 124      49.863  57.161  56.989  1.00  0.49           C  
ATOM    935  C   ASN A 124      48.582  56.465  57.440  1.00  0.48           C  
ATOM    936  CB  ASN A 124      49.825  58.642  57.372  1.00  0.44           C  
ATOM    937  O   ASN A 124      47.515  57.081  57.477  1.00  0.46           O  
ATOM    938  CG  ASN A 124      51.124  59.118  57.993  1.00  0.42           C  
ATOM    939  ND2 ASN A 124      51.255  60.428  58.162  1.00  0.41           N  
ATOM    940  OD1 ASN A 124      52.002  58.315  58.317  1.00  0.45           O  
ATOM    941  N   ASP A 125      48.533  55.056  57.005  1.00  0.37           N  
ATOM    942  CA  ASP A 125      47.726  54.044  57.679  1.00  0.42           C  
ATOM    943  C   ASP A 125      48.382  52.668  57.589  1.00  0.38           C  
ATOM    944  CB  ASP A 125      46.318  53.995  57.081  1.00  0.36           C  
ATOM    945  O   ASP A 125      48.564  52.131  56.494  1.00  0.36           O  
ATOM    946  CG  ASP A 125      45.461  52.889  57.671  1.00  0.36           C  
ATOM    947  OD1 ASP A 125      45.970  52.094  58.490  1.00  0.38           O  
ATOM    948  OD2 ASP A 125      44.267  52.809  57.310  1.00  0.36           O  
ATOM    949  N   ASN A 126      49.414  52.350  58.346  1.00  0.46           N  
ATOM    950  CA  ASN A 126      49.836  51.121  59.009  1.00  0.46           C  
ATOM    951  C   ASN A 126      48.816  50.002  58.818  1.00  0.46           C  
ATOM    952  CB  ASN A 126      50.076  51.371  60.500  1.00  0.39           C  
ATOM    953  O   ASN A 126      48.888  48.970  59.487  1.00  0.42           O  
ATOM    954  CG  ASN A 126      51.500  51.797  60.798  1.00  0.36           C  
ATOM    955  ND2 ASN A 126      51.739  52.249  62.023  1.00  0.31           N  
ATOM    956  OD1 ASN A 126      52.378  51.721  59.935  1.00  0.39           O  
ATOM    957  N   SER A 127      48.331  49.548  57.620  1.00  0.44           N  
ATOM    958  CA  SER A 127      47.320  48.515  57.418  1.00  0.46           C  
ATOM    959  C   SER A 127      47.564  47.748  56.123  1.00  0.44           C  
ATOM    960  CB  SER A 127      45.920  49.131  57.399  1.00  0.39           C  
ATOM    961  O   SER A 127      46.653  47.111  55.591  1.00  0.41           O  
ATOM    962  OG  SER A 127      45.893  50.294  56.591  1.00  0.35           O  
ATOM    963  N   GLY A 128      48.806  47.253  55.767  1.00  0.51           N  
ATOM    964  CA  GLY A 128      49.121  46.187  54.830  1.00  0.50           C  
ATOM    965  C   GLY A 128      49.324  44.842  55.502  1.00  0.52           C  
ATOM    966  O   GLY A 128      50.160  44.711  56.399  1.00  0.50           O  
ATOM    967  N   ILE A 129      48.485  43.877  55.834  1.00  0.52           N  
ATOM    968  CA  ILE A 129      48.332  42.455  56.121  1.00  0.52           C  
ATOM    969  C   ILE A 129      49.276  41.645  55.236  1.00  0.53           C  
ATOM    970  CB  ILE A 129      46.872  41.990  55.915  1.00  0.47           C  
ATOM    971  O   ILE A 129      49.230  41.752  54.008  1.00  0.51           O  
ATOM    972  CG1 ILE A 129      45.912  42.873  56.720  1.00  0.40           C  
ATOM    973  CG2 ILE A 129      46.715  40.516  56.300  1.00  0.42           C  
ATOM    974  CD1 ILE A 129      44.440  42.578  56.466  1.00  0.36           C  
ATOM    975  N   SER A 130      50.433  40.905  55.822  1.00  0.64           N  
ATOM    976  CA  SER A 130      51.491  40.016  55.353  1.00  0.64           C  
ATOM    977  C   SER A 130      51.447  38.674  56.076  1.00  0.65           C  
ATOM    978  CB  SER A 130      52.862  40.664  55.549  1.00  0.59           C  
ATOM    979  O   SER A 130      52.156  38.471  57.064  1.00  0.62           O  
ATOM    980  OG  SER A 130      52.815  42.046  55.237  1.00  0.57           O  
ATOM    981  N   PRO A 131      50.557  37.685  55.544  1.00  0.71           N  
ATOM    982  CA  PRO A 131      50.731  36.300  55.988  1.00  0.72           C  
ATOM    983  C   PRO A 131      51.967  35.637  55.385  1.00  0.73           C  
ATOM    984  CB  PRO A 131      49.452  35.612  55.503  1.00  0.70           C  
ATOM    985  O   PRO A 131      52.327  35.919  54.239  1.00  0.73           O  
ATOM    986  CG  PRO A 131      48.962  36.466  54.378  1.00  0.68           C  
ATOM    987  CD  PRO A 131      49.525  37.847  54.547  1.00  0.68           C  
ATOM    988  N   ILE A 132      52.855  34.618  56.155  1.00  0.76           N  
ATOM    989  CA  ILE A 132      53.933  33.712  55.777  1.00  0.77           C  
ATOM    990  C   ILE A 132      53.383  32.298  55.605  1.00  0.77           C  
ATOM    991  CB  ILE A 132      55.072  33.721  56.821  1.00  0.74           C  
ATOM    992  O   ILE A 132      52.746  31.758  56.513  1.00  0.76           O  
ATOM    993  CG1 ILE A 132      55.644  35.134  56.976  1.00  0.70           C  
ATOM    994  CG2 ILE A 132      56.169  32.725  56.433  1.00  0.68           C  
ATOM    995  CD1 ILE A 132      56.645  35.276  58.114  1.00  0.66           C  
ATOM    996  N   PHE A 133      53.566  31.737  54.345  1.00  0.81           N  
ATOM    997  CA  PHE A 133      53.202  30.401  53.889  1.00  0.83           C  
ATOM    998  C   PHE A 133      54.420  29.485  53.869  1.00  0.82           C  
ATOM    999  CB  PHE A 133      52.567  30.461  52.496  1.00  0.81           C  
ATOM   1000  O   PHE A 133      55.488  29.875  53.392  1.00  0.80           O  
ATOM   1001  CG  PHE A 133      51.342  31.332  52.424  1.00  0.81           C  
ATOM   1002  CD1 PHE A 133      50.080  30.802  52.662  1.00  0.78           C  
ATOM   1003  CD2 PHE A 133      51.453  32.683  52.119  1.00  0.79           C  
ATOM   1004  CE1 PHE A 133      48.944  31.606  52.596  1.00  0.80           C  
ATOM   1005  CE2 PHE A 133      50.323  33.493  52.052  1.00  0.80           C  
ATOM   1006  CZ  PHE A 133      49.069  32.952  52.290  1.00  0.77           C  
ATOM   1007  N   THR A 134      54.428  28.152  54.602  1.00  0.79           N  
ATOM   1008  CA  THR A 134      55.406  27.080  54.454  1.00  0.80           C  
ATOM   1009  C   THR A 134      55.022  26.152  53.305  1.00  0.80           C  
ATOM   1010  CB  THR A 134      55.540  26.264  55.753  1.00  0.77           C  
ATOM   1011  O   THR A 134      53.906  25.630  53.268  1.00  0.79           O  
ATOM   1012  CG2 THR A 134      56.668  25.243  55.647  1.00  0.71           C  
ATOM   1013  OG1 THR A 134      55.816  27.153  56.843  1.00  0.79           O  
ATOM   1014  N   LEU A 135      55.931  25.934  52.341  1.00  0.80           N  
ATOM   1015  CA  LEU A 135      55.740  25.061  51.188  1.00  0.81           C  
ATOM   1016  C   LEU A 135      55.860  23.595  51.590  1.00  0.80           C  
ATOM   1017  CB  LEU A 135      56.761  25.387  50.094  1.00  0.78           C  
ATOM   1018  O   LEU A 135      56.835  23.201  52.235  1.00  0.79           O  
ATOM   1019  CG  LEU A 135      56.683  26.791  49.492  1.00  0.76           C  
ATOM   1020  CD1 LEU A 135      57.746  26.963  48.411  1.00  0.72           C  
ATOM   1021  CD2 LEU A 135      55.292  27.055  48.927  1.00  0.74           C  
ATOM   1022  N   LYS A 136      54.750  22.706  51.260  1.00  0.81           N  
ATOM   1023  CA  LYS A 136      54.584  21.336  51.737  1.00  0.82           C  
ATOM   1024  C   LYS A 136      55.353  20.352  50.861  1.00  0.80           C  
ATOM   1025  CB  LYS A 136      53.103  20.956  51.776  1.00  0.80           C  
ATOM   1026  O   LYS A 136      55.753  19.281  51.324  1.00  0.78           O  
ATOM   1027  CG  LYS A 136      52.309  21.670  52.860  1.00  0.75           C  
ATOM   1028  CD  LYS A 136      50.871  21.170  52.921  1.00  0.74           C  
ATOM   1029  CE  LYS A 136      50.083  21.866  54.022  1.00  0.75           C  
ATOM   1030  NZ  LYS A 136      48.656  21.424  54.045  1.00  0.71           N  
ATOM   1031  N   ASP A 137      55.715  20.733  49.622  1.00  0.76           N  
ATOM   1032  CA  ASP A 137      56.394  19.928  48.612  1.00  0.77           C  
ATOM   1033  C   ASP A 137      56.916  20.802  47.473  1.00  0.75           C  
ATOM   1034  CB  ASP A 137      55.454  18.854  48.061  1.00  0.73           C  
ATOM   1035  O   ASP A 137      56.748  22.024  47.495  1.00  0.73           O  
ATOM   1036  CG  ASP A 137      54.150  19.422  47.529  1.00  0.68           C  
ATOM   1037  OD1 ASP A 137      54.162  20.518  46.928  1.00  0.70           O  
ATOM   1038  OD2 ASP A 137      53.100  18.769  47.716  1.00  0.79           O  
ATOM   1039  N   GLU A 138      57.577  20.322  46.491  1.00  0.76           N  
ATOM   1040  CA  GLU A 138      58.296  21.047  45.447  1.00  0.77           C  
ATOM   1041  C   GLU A 138      57.424  21.243  44.211  1.00  0.76           C  
ATOM   1042  CB  GLU A 138      59.584  20.310  45.071  1.00  0.72           C  
ATOM   1043  O   GLU A 138      57.932  21.539  43.127  1.00  0.73           O  
ATOM   1044  CG  GLU A 138      60.608  20.248  46.195  1.00  0.67           C  
ATOM   1045  CD  GLU A 138      61.936  19.647  45.765  1.00  0.66           C  
ATOM   1046  OE1 GLU A 138      62.028  19.128  44.629  1.00  0.70           O  
ATOM   1047  OE2 GLU A 138      62.893  19.694  46.570  1.00  0.68           O  
ATOM   1048  N   ASN A 139      56.043  21.053  44.365  1.00  0.77           N  
ATOM   1049  CA  ASN A 139      55.147  21.341  43.250  1.00  0.78           C  
ATOM   1050  C   ASN A 139      54.620  22.772  43.309  1.00  0.78           C  
ATOM   1051  CB  ASN A 139      53.983  20.348  43.226  1.00  0.75           C  
ATOM   1052  O   ASN A 139      54.619  23.394  44.373  1.00  0.77           O  
ATOM   1053  CG  ASN A 139      54.433  18.928  42.944  1.00  0.71           C  
ATOM   1054  ND2 ASN A 139      53.773  17.961  43.571  1.00  0.74           N  
ATOM   1055  OD1 ASN A 139      55.366  18.701  42.169  1.00  0.72           O  
ATOM   1056  N   TRP A 140      54.354  23.459  42.276  1.00  0.80           N  
ATOM   1057  CA  TRP A 140      53.723  24.772  42.203  1.00  0.83           C  
ATOM   1058  C   TRP A 140      52.513  24.847  43.128  1.00  0.79           C  
ATOM   1059  CB  TRP A 140      53.303  25.088  40.765  1.00  0.78           C  
ATOM   1060  O   TRP A 140      51.604  24.019  43.040  1.00  0.73           O  
ATOM   1061  CG  TRP A 140      54.451  25.361  39.841  1.00  0.75           C  
ATOM   1062  CD1 TRP A 140      54.956  24.526  38.884  1.00  0.69           C  
ATOM   1063  CD2 TRP A 140      55.242  26.553  39.791  1.00  0.73           C  
ATOM   1064  CE2 TRP A 140      56.209  26.370  38.777  1.00  0.78           C  
ATOM   1065  CE3 TRP A 140      55.226  27.759  40.504  1.00  0.79           C  
ATOM   1066  NE1 TRP A 140      56.013  25.127  38.240  1.00  0.79           N  
ATOM   1067  CH2 TRP A 140      57.114  28.521  39.173  1.00  0.77           C  
ATOM   1068  CZ2 TRP A 140      57.152  27.351  38.460  1.00  0.78           C  
ATOM   1069  CZ3 TRP A 140      56.165  28.733  40.187  1.00  0.78           C  
ATOM   1070  N   THR A 141      52.441  25.601  44.038  1.00  0.80           N  
ATOM   1071  CA  THR A 141      51.392  25.914  45.003  1.00  0.80           C  
ATOM   1072  C   THR A 141      50.931  27.360  44.851  1.00  0.80           C  
ATOM   1073  CB  THR A 141      51.873  25.674  46.446  1.00  0.78           C  
ATOM   1074  O   THR A 141      51.752  28.279  44.811  1.00  0.79           O  
ATOM   1075  CG2 THR A 141      50.749  25.922  47.448  1.00  0.73           C  
ATOM   1076  OG1 THR A 141      52.323  24.320  46.575  1.00  0.75           O  
ATOM   1077  N   LYS A 142      49.670  27.586  44.610  1.00  0.81           N  
ATOM   1078  CA  LYS A 142      49.070  28.916  44.565  1.00  0.82           C  
ATOM   1079  C   LYS A 142      48.893  29.488  45.968  1.00  0.81           C  
ATOM   1080  CB  LYS A 142      47.722  28.873  43.843  1.00  0.80           C  
ATOM   1081  O   LYS A 142      48.219  28.888  46.808  1.00  0.79           O  
ATOM   1082  CG  LYS A 142      47.181  30.242  43.460  1.00  0.78           C  
ATOM   1083  CD  LYS A 142      45.887  30.129  42.663  1.00  0.77           C  
ATOM   1084  CE  LYS A 142      45.393  31.493  42.201  1.00  0.77           C  
ATOM   1085  NZ  LYS A 142      44.169  31.381  41.352  1.00  0.73           N  
ATOM   1086  N   LEU A 143      49.498  30.709  46.209  1.00  0.82           N  
ATOM   1087  CA  LEU A 143      49.359  31.464  47.450  1.00  0.82           C  
ATOM   1088  C   LEU A 143      48.518  32.717  47.232  1.00  0.81           C  
ATOM   1089  CB  LEU A 143      50.734  31.847  48.002  1.00  0.80           C  
ATOM   1090  O   LEU A 143      48.708  33.434  46.246  1.00  0.79           O  
ATOM   1091  CG  LEU A 143      51.736  30.705  48.179  1.00  0.78           C  
ATOM   1092  CD1 LEU A 143      53.061  31.240  48.712  1.00  0.75           C  
ATOM   1093  CD2 LEU A 143      51.171  29.637  49.109  1.00  0.76           C  
ATOM   1094  N   SER A 144      47.383  32.776  48.036  1.00  0.79           N  
ATOM   1095  CA  SER A 144      46.538  33.957  47.897  1.00  0.80           C  
ATOM   1096  C   SER A 144      46.152  34.524  49.260  1.00  0.79           C  
ATOM   1097  CB  SER A 144      45.277  33.624  47.099  1.00  0.77           C  
ATOM   1098  O   SER A 144      46.030  33.780  50.235  1.00  0.76           O  
ATOM   1099  OG  SER A 144      44.423  32.770  47.841  1.00  0.70           O  
ATOM   1100  N   PHE A 145      46.158  35.982  49.301  1.00  0.79           N  
ATOM   1101  CA  PHE A 145      45.650  36.635  50.501  1.00  0.80           C  
ATOM   1102  C   PHE A 145      44.919  37.925  50.148  1.00  0.78           C  
ATOM   1103  CB  PHE A 145      46.792  36.929  51.479  1.00  0.77           C  
ATOM   1104  O   PHE A 145      45.287  38.611  49.192  1.00  0.75           O  
ATOM   1105  CG  PHE A 145      47.545  38.195  51.170  1.00  0.71           C  
ATOM   1106  CD1 PHE A 145      48.623  38.182  50.293  1.00  0.66           C  
ATOM   1107  CD2 PHE A 145      47.176  39.398  51.756  1.00  0.66           C  
ATOM   1108  CE1 PHE A 145      49.322  39.352  50.004  1.00  0.64           C  
ATOM   1109  CE2 PHE A 145      47.869  40.571  51.473  1.00  0.65           C  
ATOM   1110  CZ  PHE A 145      48.943  40.546  50.598  1.00  0.61           C  
ATOM   1111  N   THR A 146      43.686  38.187  50.792  1.00  0.74           N  
ATOM   1112  CA  THR A 146      42.787  39.327  50.652  1.00  0.74           C  
ATOM   1113  C   THR A 146      43.085  40.385  51.710  1.00  0.73           C  
ATOM   1114  CB  THR A 146      41.313  38.892  50.758  1.00  0.71           C  
ATOM   1115  O   THR A 146      43.238  40.064  52.890  1.00  0.71           O  
ATOM   1116  CG2 THR A 146      40.374  40.032  50.375  1.00  0.63           C  
ATOM   1117  OG1 THR A 146      41.084  37.783  49.880  1.00  0.69           O  
ATOM   1118  N   SER A 147      43.467  41.637  51.230  1.00  0.71           N  
ATOM   1119  CA  SER A 147      43.750  42.818  52.038  1.00  0.71           C  
ATOM   1120  C   SER A 147      42.860  43.989  51.636  1.00  0.70           C  
ATOM   1121  CB  SER A 147      45.221  43.217  51.910  1.00  0.69           C  
ATOM   1122  O   SER A 147      42.690  44.266  50.447  1.00  0.68           O  
ATOM   1123  OG  SER A 147      45.505  44.353  52.707  1.00  0.64           O  
ATOM   1124  N   ALA A 148      41.947  44.772  52.637  1.00  0.67           N  
ATOM   1125  CA  ALA A 148      41.158  45.990  52.473  1.00  0.67           C  
ATOM   1126  C   ALA A 148      42.056  47.223  52.415  1.00  0.67           C  
ATOM   1127  CB  ALA A 148      40.146  46.125  53.608  1.00  0.65           C  
ATOM   1128  O   ALA A 148      42.953  47.384  53.246  1.00  0.66           O  
ATOM   1129  N   ARG A 149      41.869  48.186  51.315  1.00  0.67           N  
ATOM   1130  CA  ARG A 149      42.440  49.522  51.180  1.00  0.67           C  
ATOM   1131  C   ARG A 149      41.461  50.587  51.662  1.00  0.68           C  
ATOM   1132  CB  ARG A 149      42.836  49.794  49.727  1.00  0.64           C  
ATOM   1133  O   ARG A 149      40.361  50.718  51.120  1.00  0.63           O  
ATOM   1134  CG  ARG A 149      43.616  51.084  49.532  1.00  0.61           C  
ATOM   1135  CD  ARG A 149      44.087  51.247  48.094  1.00  0.60           C  
ATOM   1136  NE  ARG A 149      44.874  52.464  47.918  1.00  0.47           N  
ATOM   1137  NH1 ARG A 149      45.246  52.146  45.661  1.00  0.36           N  
ATOM   1138  NH2 ARG A 149      46.105  53.988  46.720  1.00  0.31           N  
ATOM   1139  CZ  ARG A 149      45.407  52.863  46.767  1.00  0.56           C  
ATOM   1140  N   ASN A 150      41.845  51.247  52.798  1.00  0.63           N  
ATOM   1141  CA  ASN A 150      41.048  52.247  53.500  1.00  0.64           C  
ATOM   1142  C   ASN A 150      41.251  53.641  52.912  1.00  0.63           C  
ATOM   1143  CB  ASN A 150      41.381  52.248  54.994  1.00  0.61           C  
ATOM   1144  O   ASN A 150      40.624  54.604  53.356  1.00  0.61           O  
ATOM   1145  CG  ASN A 150      42.860  52.441  55.262  1.00  0.58           C  
ATOM   1146  ND2 ASN A 150      43.224  52.540  56.535  1.00  0.58           N  
ATOM   1147  OD1 ASN A 150      43.670  52.500  54.333  1.00  0.58           O  
ATOM   1148  N   ARG A 151      41.867  54.042  51.679  1.00  0.55           N  
ATOM   1149  CA  ARG A 151      42.091  55.304  50.982  1.00  0.56           C  
ATOM   1150  C   ARG A 151      42.570  55.064  49.554  1.00  0.56           C  
ATOM   1151  CB  ARG A 151      43.107  56.164  51.738  1.00  0.54           C  
ATOM   1152  O   ARG A 151      43.431  54.213  49.318  1.00  0.56           O  
ATOM   1153  CG  ARG A 151      42.480  57.287  52.550  1.00  0.52           C  
ATOM   1154  CD  ARG A 151      43.535  58.136  53.244  1.00  0.52           C  
ATOM   1155  NE  ARG A 151      42.930  59.167  54.084  1.00  0.48           N  
ATOM   1156  NH1 ARG A 151      44.939  60.080  54.769  1.00  0.37           N  
ATOM   1157  NH2 ARG A 151      42.959  60.959  55.519  1.00  0.31           N  
ATOM   1158  CZ  ARG A 151      43.611  60.066  54.789  1.00  0.43           C  
ATOM   1159  N   ALA A 152      41.846  55.813  48.815  1.00  0.60           N  
ATOM   1160  CA  ALA A 152      42.303  56.051  47.449  1.00  0.59           C  
ATOM   1161  C   ALA A 152      43.654  56.762  47.438  1.00  0.61           C  
ATOM   1162  CB  ALA A 152      41.270  56.867  46.676  1.00  0.55           C  
ATOM   1163  O   ALA A 152      43.929  57.598  48.302  1.00  0.58           O  
ATOM   1164  N   GLY A 153      44.823  56.229  46.669  1.00  0.55           N  
ATOM   1165  CA  GLY A 153      46.169  56.710  46.399  1.00  0.53           C  
ATOM   1166  C   GLY A 153      47.048  55.675  45.724  1.00  0.55           C  
ATOM   1167  O   GLY A 153      46.570  54.609  45.328  1.00  0.53           O  
ATOM   1168  N   VAL A 154      48.080  56.006  45.235  1.00  0.57           N  
ATOM   1169  CA  VAL A 154      49.175  55.184  44.729  1.00  0.57           C  
ATOM   1170  C   VAL A 154      49.524  54.103  45.749  1.00  0.57           C  
ATOM   1171  CB  VAL A 154      50.423  56.036  44.406  1.00  0.54           C  
ATOM   1172  O   VAL A 154      49.726  54.397  46.930  1.00  0.55           O  
ATOM   1173  CG1 VAL A 154      51.473  55.200  43.677  1.00  0.51           C  
ATOM   1174  CG2 VAL A 154      50.034  57.256  43.574  1.00  0.51           C  
ATOM   1175  N   ALA A 155      49.274  52.908  45.687  1.00  0.56           N  
ATOM   1176  CA  ALA A 155      49.630  51.674  46.381  1.00  0.55           C  
ATOM   1177  C   ALA A 155      50.848  51.015  45.740  1.00  0.57           C  
ATOM   1178  CB  ALA A 155      48.448  50.707  46.388  1.00  0.52           C  
ATOM   1179  O   ALA A 155      50.998  51.032  44.516  1.00  0.54           O  
ATOM   1180  N   SER A 156      52.028  50.825  46.399  1.00  0.55           N  
ATOM   1181  CA  SER A 156      53.055  49.810  46.193  1.00  0.54           C  
ATOM   1182  C   SER A 156      52.477  48.404  46.318  1.00  0.55           C  
ATOM   1183  CB  SER A 156      54.197  49.991  47.194  1.00  0.51           C  
ATOM   1184  O   SER A 156      52.127  47.966  47.416  1.00  0.52           O  
ATOM   1185  OG  SER A 156      54.864  51.223  46.980  1.00  0.51           O  
ATOM   1186  N   ILE A 157      51.861  47.838  45.279  1.00  0.54           N  
ATOM   1187  CA  ILE A 157      51.160  46.594  44.980  1.00  0.54           C  
ATOM   1188  C   ILE A 157      52.170  45.506  44.622  1.00  0.54           C  
ATOM   1189  CB  ILE A 157      50.143  46.780  43.831  1.00  0.48           C  
ATOM   1190  O   ILE A 157      53.047  45.716  43.781  1.00  0.51           O  
ATOM   1191  CG1 ILE A 157      49.187  47.936  44.146  1.00  0.42           C  
ATOM   1192  CG2 ILE A 157      49.369  45.482  43.580  1.00  0.43           C  
ATOM   1193  CD1 ILE A 157      48.234  48.279  43.009  1.00  0.40           C  
ATOM   1194  N   GLY A 158      52.481  44.248  45.571  1.00  0.61           N  
ATOM   1195  CA  GLY A 158      52.658  42.805  45.529  1.00  0.60           C  
ATOM   1196  C   GLY A 158      54.085  42.371  45.803  1.00  0.62           C  
ATOM   1197  O   GLY A 158      54.930  42.393  44.906  1.00  0.59           O  
ATOM   1198  N   TYR A 159      54.627  42.156  46.959  1.00  0.69           N  
ATOM   1199  CA  TYR A 159      55.844  41.487  47.404  1.00  0.69           C  
ATOM   1200  C   TYR A 159      55.611  39.991  47.580  1.00  0.69           C  
ATOM   1201  CB  TYR A 159      56.342  42.096  48.718  1.00  0.65           C  
ATOM   1202  O   TYR A 159      54.728  39.579  48.335  1.00  0.68           O  
ATOM   1203  CG  TYR A 159      56.838  43.515  48.581  1.00  0.61           C  
ATOM   1204  CD1 TYR A 159      58.191  43.786  48.394  1.00  0.55           C  
ATOM   1205  CD2 TYR A 159      55.954  44.587  48.638  1.00  0.56           C  
ATOM   1206  CE1 TYR A 159      58.653  45.092  48.268  1.00  0.53           C  
ATOM   1207  CE2 TYR A 159      56.404  45.898  48.514  1.00  0.56           C  
ATOM   1208  OH  TYR A 159      58.204  47.435  48.205  1.00  0.47           O  
ATOM   1209  CZ  TYR A 159      57.753  46.139  48.329  1.00  0.51           C  
ATOM   1210  N   VAL A 160      56.295  39.167  46.940  1.00  0.76           N  
ATOM   1211  CA  VAL A 160      56.507  37.747  47.201  1.00  0.76           C  
ATOM   1212  C   VAL A 160      57.918  37.525  47.741  1.00  0.76           C  
ATOM   1213  CB  VAL A 160      56.282  36.896  45.931  1.00  0.75           C  
ATOM   1214  O   VAL A 160      58.903  37.783  47.045  1.00  0.74           O  
ATOM   1215  CG1 VAL A 160      56.396  35.407  46.252  1.00  0.72           C  
ATOM   1216  CG2 VAL A 160      54.921  37.210  45.313  1.00  0.71           C  
ATOM   1217  N   TYR A 161      58.165  37.145  49.066  1.00  0.77           N  
ATOM   1218  CA  TYR A 161      59.431  36.959  49.767  1.00  0.77           C  
ATOM   1219  C   TYR A 161      59.707  35.481  50.013  1.00  0.77           C  
ATOM   1220  CB  TYR A 161      59.424  37.718  51.098  1.00  0.75           C  
ATOM   1221  O   TYR A 161      58.806  34.730  50.396  1.00  0.76           O  
ATOM   1222  CG  TYR A 161      59.452  39.219  50.942  1.00  0.72           C  
ATOM   1223  CD1 TYR A 161      60.636  39.885  50.635  1.00  0.68           C  
ATOM   1224  CD2 TYR A 161      58.295  39.973  51.101  1.00  0.68           C  
ATOM   1225  CE1 TYR A 161      60.667  41.268  50.491  1.00  0.67           C  
ATOM   1226  CE2 TYR A 161      58.313  41.357  50.960  1.00  0.67           C  
ATOM   1227  OH  TYR A 161      59.526  43.364  50.515  1.00  0.61           O  
ATOM   1228  CZ  TYR A 161      59.502  41.994  50.656  1.00  0.65           C  
ATOM   1229  N   LEU A 162      60.925  34.946  49.874  1.00  0.80           N  
ATOM   1230  CA  LEU A 162      61.507  33.766  50.505  1.00  0.80           C  
ATOM   1231  C   LEU A 162      62.163  34.128  51.833  1.00  0.79           C  
ATOM   1232  CB  LEU A 162      62.535  33.114  49.576  1.00  0.78           C  
ATOM   1233  O   LEU A 162      63.079  34.952  51.874  1.00  0.76           O  
ATOM   1234  CG  LEU A 162      63.158  31.806  50.067  1.00  0.74           C  
ATOM   1235  CD1 LEU A 162      62.085  30.736  50.234  1.00  0.70           C  
ATOM   1236  CD2 LEU A 162      64.244  31.337  49.105  1.00  0.71           C  
ATOM   1237  N   VAL A 163      61.491  33.655  52.951  1.00  0.80           N  
ATOM   1238  CA  VAL A 163      61.826  34.038  54.319  1.00  0.81           C  
ATOM   1239  C   VAL A 163      62.774  33.007  54.927  1.00  0.79           C  
ATOM   1240  CB  VAL A 163      60.561  34.181  55.194  1.00  0.78           C  
ATOM   1241  O   VAL A 163      62.547  31.800  54.810  1.00  0.76           O  
ATOM   1242  CG1 VAL A 163      60.927  34.663  56.597  1.00  0.71           C  
ATOM   1243  CG2 VAL A 163      59.565  35.136  54.540  1.00  0.70           C  
ATOM   1244  N   ASN A 164      63.940  33.398  55.528  1.00  0.74           N  
ATOM   1245  CA  ASN A 164      65.019  32.599  56.100  1.00  0.74           C  
ATOM   1246  C   ASN A 164      65.589  31.617  55.081  1.00  0.73           C  
ATOM   1247  CB  ASN A 164      64.534  31.852  57.344  1.00  0.71           C  
ATOM   1248  O   ASN A 164      65.570  30.405  55.303  1.00  0.70           O  
ATOM   1249  CG  ASN A 164      64.345  32.767  58.538  1.00  0.66           C  
ATOM   1250  ND2 ASN A 164      63.648  32.277  59.556  1.00  0.69           N  
ATOM   1251  OD1 ASN A 164      64.820  33.906  58.544  1.00  0.66           O  
ATOM   1252  N   ALA A 165      65.974  31.982  53.872  1.00  0.73           N  
ATOM   1253  CA  ALA A 165      66.581  31.152  52.835  1.00  0.73           C  
ATOM   1254  C   ALA A 165      68.036  30.835  53.169  1.00  0.73           C  
ATOM   1255  CB  ALA A 165      66.489  31.844  51.477  1.00  0.70           C  
ATOM   1256  O   ALA A 165      68.791  31.717  53.585  1.00  0.70           O  
ATOM   1257  N   GLU A 166      68.372  29.518  53.128  1.00  0.74           N  
ATOM   1258  CA  GLU A 166      69.752  29.042  53.125  1.00  0.75           C  
ATOM   1259  C   GLU A 166      70.432  29.328  51.790  1.00  0.74           C  
ATOM   1260  CB  GLU A 166      69.805  27.543  53.432  1.00  0.71           C  
ATOM   1261  O   GLU A 166      69.761  29.509  50.772  1.00  0.73           O  
ATOM   1262  CG  GLU A 166      69.320  27.183  54.829  1.00  0.67           C  
ATOM   1263  CD  GLU A 166      69.619  25.743  55.215  1.00  0.66           C  
ATOM   1264  OE1 GLU A 166      70.083  24.967  54.350  1.00  0.67           O  
ATOM   1265  OE2 GLU A 166      69.385  25.389  56.392  1.00  0.62           O  
ATOM   1266  N   VAL A 167      71.907  29.532  51.743  1.00  0.65           N  
ATOM   1267  CA  VAL A 167      72.678  29.721  50.518  1.00  0.65           C  
ATOM   1268  C   VAL A 167      72.408  28.568  49.555  1.00  0.65           C  
ATOM   1269  CB  VAL A 167      74.191  29.827  50.811  1.00  0.61           C  
ATOM   1270  O   VAL A 167      72.594  27.400  49.906  1.00  0.63           O  
ATOM   1271  CG1 VAL A 167      74.987  29.932  49.510  1.00  0.55           C  
ATOM   1272  CG2 VAL A 167      74.477  31.026  51.713  1.00  0.56           C  
ATOM   1273  N   GLY A 168      71.800  28.732  48.635  1.00  0.68           N  
ATOM   1274  CA  GLY A 168      71.442  27.861  47.527  1.00  0.69           C  
ATOM   1275  C   GLY A 168      69.953  27.583  47.444  1.00  0.69           C  
ATOM   1276  O   GLY A 168      69.473  27.032  46.451  1.00  0.70           O  
ATOM   1277  N   GLU A 169      69.063  28.088  48.284  1.00  0.74           N  
ATOM   1278  CA  GLU A 169      67.620  27.887  48.203  1.00  0.76           C  
ATOM   1279  C   GLU A 169      66.983  28.854  47.209  1.00  0.75           C  
ATOM   1280  CB  GLU A 169      66.976  28.051  49.583  1.00  0.72           C  
ATOM   1281  O   GLU A 169      67.332  30.036  47.173  1.00  0.75           O  
ATOM   1282  CG  GLU A 169      66.998  26.785  50.426  1.00  0.67           C  
ATOM   1283  CD  GLU A 169      66.139  26.882  51.677  1.00  0.65           C  
ATOM   1284  OE1 GLU A 169      65.895  28.011  52.159  1.00  0.65           O  
ATOM   1285  OE2 GLU A 169      65.708  25.820  52.179  1.00  0.61           O  
ATOM   1286  N   TYR A 170      66.183  28.357  46.315  1.00  0.79           N  
ATOM   1287  CA  TYR A 170      65.512  29.123  45.271  1.00  0.80           C  
ATOM   1288  C   TYR A 170      64.000  28.955  45.357  1.00  0.79           C  
ATOM   1289  CB  TYR A 170      66.008  28.693  43.887  1.00  0.77           C  
ATOM   1290  O   TYR A 170      63.509  27.937  45.850  1.00  0.78           O  
ATOM   1291  CG  TYR A 170      65.574  27.303  43.491  1.00  0.74           C  
ATOM   1292  CD1 TYR A 170      66.345  26.191  43.822  1.00  0.70           C  
ATOM   1293  CD2 TYR A 170      64.393  27.098  42.786  1.00  0.71           C  
ATOM   1294  CE1 TYR A 170      65.950  24.908  43.458  1.00  0.69           C  
ATOM   1295  CE2 TYR A 170      63.988  25.819  42.417  1.00  0.70           C  
ATOM   1296  OH  TYR A 170      64.376  23.464  42.395  1.00  0.63           O  
ATOM   1297  CZ  TYR A 170      64.772  24.732  42.757  1.00  0.64           C  
ATOM   1298  N   LEU A 171      63.211  29.971  44.923  1.00  0.82           N  
ATOM   1299  CA  LEU A 171      61.763  30.085  44.789  1.00  0.83           C  
ATOM   1300  C   LEU A 171      61.384  30.598  43.405  1.00  0.83           C  
ATOM   1301  CB  LEU A 171      61.197  31.016  45.865  1.00  0.82           C  
ATOM   1302  O   LEU A 171      61.875  31.642  42.969  1.00  0.81           O  
ATOM   1303  CG  LEU A 171      59.677  31.184  45.884  1.00  0.80           C  
ATOM   1304  CD1 LEU A 171      59.010  29.911  46.396  1.00  0.77           C  
ATOM   1305  CD2 LEU A 171      59.282  32.382  46.741  1.00  0.77           C  
ATOM   1306  N   ASP A 172      60.747  29.746  42.662  1.00  0.83           N  
ATOM   1307  CA  ASP A 172      60.160  30.111  41.377  1.00  0.84           C  
ATOM   1308  C   ASP A 172      58.773  30.723  41.560  1.00  0.84           C  
ATOM   1309  CB  ASP A 172      60.080  28.891  40.457  1.00  0.82           C  
ATOM   1310  O   ASP A 172      57.920  30.147  42.238  1.00  0.83           O  
ATOM   1311  CG  ASP A 172      61.444  28.337  40.086  1.00  0.79           C  
ATOM   1312  OD1 ASP A 172      62.456  29.054  40.240  1.00  0.80           O  
ATOM   1313  OD2 ASP A 172      61.507  27.174  39.632  1.00  0.82           O  
ATOM   1314  N   VAL A 173      58.507  32.000  41.156  1.00  0.81           N  
ATOM   1315  CA  VAL A 173      57.257  32.746  41.253  1.00  0.81           C  
ATOM   1316  C   VAL A 173      56.661  32.939  39.861  1.00  0.81           C  
ATOM   1317  CB  VAL A 173      57.464  34.115  41.939  1.00  0.79           C  
ATOM   1318  O   VAL A 173      57.362  33.340  38.929  1.00  0.79           O  
ATOM   1319  CG1 VAL A 173      56.139  34.864  42.060  1.00  0.75           C  
ATOM   1320  CG2 VAL A 173      58.105  33.931  43.314  1.00  0.75           C  
ATOM   1321  N   LEU A 174      55.477  32.467  39.720  1.00  0.81           N  
ATOM   1322  CA  LEU A 174      54.760  32.454  38.450  1.00  0.83           C  
ATOM   1323  C   LEU A 174      53.380  33.085  38.598  1.00  0.82           C  
ATOM   1324  CB  LEU A 174      54.626  31.022  37.925  1.00  0.80           C  
ATOM   1325  O   LEU A 174      52.699  32.870  39.603  1.00  0.81           O  
ATOM   1326  CG  LEU A 174      53.842  30.848  36.623  1.00  0.74           C  
ATOM   1327  CD1 LEU A 174      54.703  31.247  35.429  1.00  0.68           C  
ATOM   1328  CD2 LEU A 174      53.354  29.411  36.480  1.00  0.70           C  
ATOM   1329  N   ALA A 175      52.953  33.942  37.767  1.00  0.76           N  
ATOM   1330  CA  ALA A 175      51.629  34.501  37.506  1.00  0.76           C  
ATOM   1331  C   ALA A 175      51.104  35.259  38.721  1.00  0.76           C  
ATOM   1332  CB  ALA A 175      50.654  33.395  37.109  1.00  0.73           C  
ATOM   1333  O   ALA A 175      50.115  34.851  39.335  1.00  0.74           O  
ATOM   1334  N   PRO A 176      51.945  36.218  39.199  1.00  0.76           N  
ATOM   1335  CA  PRO A 176      51.365  37.035  40.268  1.00  0.75           C  
ATOM   1336  C   PRO A 176      50.248  37.950  39.771  1.00  0.76           C  
ATOM   1337  CB  PRO A 176      52.556  37.852  40.774  1.00  0.74           C  
ATOM   1338  O   PRO A 176      50.319  38.465  38.652  1.00  0.74           O  
ATOM   1339  CG  PRO A 176      53.510  37.889  39.624  1.00  0.72           C  
ATOM   1340  CD  PRO A 176      53.268  36.682  38.764  1.00  0.71           C  
ATOM   1341  N   GLN A 177      49.157  37.958  40.465  1.00  0.74           N  
ATOM   1342  CA  GLN A 177      47.962  38.746  40.181  1.00  0.75           C  
ATOM   1343  C   GLN A 177      47.469  39.468  41.431  1.00  0.74           C  
ATOM   1344  CB  GLN A 177      46.853  37.855  39.618  1.00  0.72           C  
ATOM   1345  O   GLN A 177      47.600  38.955  42.544  1.00  0.72           O  
ATOM   1346  CG  GLN A 177      45.476  38.148  40.196  1.00  0.66           C  
ATOM   1347  CD  GLN A 177      44.380  37.318  39.553  1.00  0.64           C  
ATOM   1348  NE2 GLN A 177      43.362  36.974  40.334  1.00  0.54           N  
ATOM   1349  OE1 GLN A 177      44.449  36.990  38.365  1.00  0.61           O  
ATOM   1350  N   LEU A 178      47.221  40.710  41.335  1.00  0.74           N  
ATOM   1351  CA  LEU A 178      46.492  41.539  42.288  1.00  0.73           C  
ATOM   1352  C   LEU A 178      45.166  42.008  41.697  1.00  0.73           C  
ATOM   1353  CB  LEU A 178      47.335  42.748  42.702  1.00  0.71           C  
ATOM   1354  O   LEU A 178      45.147  42.708  40.682  1.00  0.71           O  
ATOM   1355  CG  LEU A 178      46.725  43.669  43.760  1.00  0.68           C  
ATOM   1356  CD1 LEU A 178      46.714  42.980  45.121  1.00  0.65           C  
ATOM   1357  CD2 LEU A 178      47.491  44.986  43.828  1.00  0.66           C  
ATOM   1358  N   GLU A 179      44.056  41.539  42.085  1.00  0.70           N  
ATOM   1359  CA  GLU A 179      42.692  41.794  41.633  1.00  0.70           C  
ATOM   1360  C   GLU A 179      41.875  42.502  42.710  1.00  0.70           C  
ATOM   1361  CB  GLU A 179      42.007  40.486  41.228  1.00  0.68           C  
ATOM   1362  O   GLU A 179      42.070  42.259  43.903  1.00  0.68           O  
ATOM   1363  CG  GLU A 179      42.699  39.757  40.085  1.00  0.64           C  
ATOM   1364  CD  GLU A 179      42.078  38.405  39.772  1.00  0.63           C  
ATOM   1365  OE1 GLU A 179      42.158  37.489  40.622  1.00  0.63           O  
ATOM   1366  OE2 GLU A 179      41.507  38.260  38.668  1.00  0.58           O  
ATOM   1367  N   ASP A 180      41.123  43.436  42.308  1.00  0.62           N  
ATOM   1368  CA  ASP A 180      40.061  44.005  43.132  1.00  0.63           C  
ATOM   1369  C   ASP A 180      38.934  42.997  43.349  1.00  0.61           C  
ATOM   1370  CB  ASP A 180      39.510  45.280  42.492  1.00  0.60           C  
ATOM   1371  O   ASP A 180      38.383  42.458  42.387  1.00  0.60           O  
ATOM   1372  CG  ASP A 180      38.509  46.003  43.377  1.00  0.59           C  
ATOM   1373  OD1 ASP A 180      37.955  45.379  44.308  1.00  0.56           O  
ATOM   1374  OD2 ASP A 180      38.270  47.207  43.139  1.00  0.58           O  
ATOM   1375  N   GLY A 181      38.666  42.501  44.409  1.00  0.61           N  
ATOM   1376  CA  GLY A 181      37.731  41.549  44.986  1.00  0.62           C  
ATOM   1377  C   GLY A 181      38.382  40.595  45.969  1.00  0.62           C  
ATOM   1378  O   GLY A 181      39.609  40.539  46.069  1.00  0.63           O  
ATOM   1379  N   SER A 182      37.793  40.094  46.792  1.00  0.65           N  
ATOM   1380  CA  SER A 182      38.192  39.148  47.829  1.00  0.66           C  
ATOM   1381  C   SER A 182      38.362  37.743  47.260  1.00  0.65           C  
ATOM   1382  CB  SER A 182      37.164  39.128  48.960  1.00  0.62           C  
ATOM   1383  O   SER A 182      38.880  36.852  47.936  1.00  0.63           O  
ATOM   1384  OG  SER A 182      35.884  38.769  48.470  1.00  0.61           O  
ATOM   1385  N   LEU A 183      38.084  37.275  45.968  1.00  0.61           N  
ATOM   1386  CA  LEU A 183      38.301  35.974  45.345  1.00  0.61           C  
ATOM   1387  C   LEU A 183      39.410  36.049  44.301  1.00  0.61           C  
ATOM   1388  CB  LEU A 183      37.009  35.466  44.699  1.00  0.58           C  
ATOM   1389  O   LEU A 183      39.349  36.870  43.382  1.00  0.60           O  
ATOM   1390  CG  LEU A 183      36.994  33.996  44.278  1.00  0.55           C  
ATOM   1391  CD1 LEU A 183      36.762  33.100  45.490  1.00  0.49           C  
ATOM   1392  CD2 LEU A 183      35.928  33.754  43.216  1.00  0.50           C  
ATOM   1393  N   ALA A 184      40.434  35.520  44.649  1.00  0.65           N  
ATOM   1394  CA  ALA A 184      41.500  35.224  43.696  1.00  0.65           C  
ATOM   1395  C   ALA A 184      40.959  34.471  42.484  1.00  0.66           C  
ATOM   1396  CB  ALA A 184      42.607  34.417  44.369  1.00  0.63           C  
ATOM   1397  O   ALA A 184      40.418  33.371  42.620  1.00  0.64           O  
ATOM   1398  N   THR A 185      40.753  35.143  41.307  1.00  0.64           N  
ATOM   1399  CA  THR A 185      40.409  34.535  40.027  1.00  0.65           C  
ATOM   1400  C   THR A 185      41.631  33.872  39.397  1.00  0.64           C  
ATOM   1401  CB  THR A 185      39.826  35.575  39.053  1.00  0.61           C  
ATOM   1402  O   THR A 185      42.745  33.998  39.909  1.00  0.63           O  
ATOM   1403  CG2 THR A 185      38.667  36.335  39.689  1.00  0.55           C  
ATOM   1404  OG1 THR A 185      40.852  36.507  38.689  1.00  0.62           O  
ATOM   1405  N   SER A 186      41.521  32.942  38.295  1.00  0.63           N  
ATOM   1406  CA  SER A 186      42.581  32.387  37.460  1.00  0.64           C  
ATOM   1407  C   SER A 186      43.490  33.485  36.917  1.00  0.63           C  
ATOM   1408  CB  SER A 186      41.988  31.585  36.301  1.00  0.60           C  
ATOM   1409  O   SER A 186      43.026  34.583  36.603  1.00  0.62           O  
ATOM   1410  OG  SER A 186      41.042  32.361  35.585  1.00  0.58           O  
ATOM   1411  N   SER A 187      44.721  33.295  37.137  1.00  0.64           N  
ATOM   1412  CA  SER A 187      45.769  34.210  36.697  1.00  0.64           C  
ATOM   1413  C   SER A 187      45.516  34.699  35.275  1.00  0.64           C  
ATOM   1414  CB  SER A 187      47.139  33.534  36.777  1.00  0.61           C  
ATOM   1415  O   SER A 187      45.285  33.896  34.369  1.00  0.62           O  
ATOM   1416  OG  SER A 187      47.506  33.299  38.125  1.00  0.60           O  
ATOM   1417  N   LYS A 188      45.148  35.765  35.072  1.00  0.59           N  
ATOM   1418  CA  LYS A 188      44.921  36.576  33.880  1.00  0.61           C  
ATOM   1419  C   LYS A 188      45.905  37.741  33.812  1.00  0.59           C  
ATOM   1420  CB  LYS A 188      43.485  37.101  33.853  1.00  0.58           C  
ATOM   1421  O   LYS A 188      46.370  38.228  34.844  1.00  0.59           O  
ATOM   1422  CG  LYS A 188      43.033  37.733  35.162  1.00  0.56           C  
ATOM   1423  CD  LYS A 188      41.585  38.200  35.086  1.00  0.57           C  
ATOM   1424  CE  LYS A 188      41.138  38.853  36.387  1.00  0.48           C  
ATOM   1425  NZ  LYS A 188      39.696  39.241  36.345  1.00  0.42           N  
ATOM   1426  N   GLU A 189      46.606  38.025  32.742  1.00  0.56           N  
ATOM   1427  CA  GLU A 189      47.389  39.209  32.398  1.00  0.57           C  
ATOM   1428  C   GLU A 189      46.636  40.489  32.748  1.00  0.56           C  
ATOM   1429  CB  GLU A 189      47.752  39.201  30.911  1.00  0.55           C  
ATOM   1430  O   GLU A 189      45.408  40.539  32.652  1.00  0.56           O  
ATOM   1431  CG  GLU A 189      49.209  39.539  30.632  1.00  0.53           C  
ATOM   1432  CD  GLU A 189      49.596  39.367  29.172  1.00  0.55           C  
ATOM   1433  OE1 GLU A 189      48.711  39.060  28.341  1.00  0.55           O  
ATOM   1434  OE2 GLU A 189      50.795  39.538  28.856  1.00  0.49           O  
ATOM   1435  N   ALA A 190      47.190  41.366  33.524  1.00  0.60           N  
ATOM   1436  CA  ALA A 190      46.701  42.719  33.777  1.00  0.59           C  
ATOM   1437  C   ALA A 190      46.160  43.355  32.500  1.00  0.61           C  
ATOM   1438  CB  ALA A 190      47.811  43.584  34.370  1.00  0.58           C  
ATOM   1439  O   ALA A 190      46.837  43.365  31.469  1.00  0.60           O  
ATOM   1440  N   PRO A 191      44.831  43.766  32.486  1.00  0.53           N  
ATOM   1441  CA  PRO A 191      44.440  44.623  31.364  1.00  0.54           C  
ATOM   1442  C   PRO A 191      45.480  45.696  31.050  1.00  0.53           C  
ATOM   1443  CB  PRO A 191      43.131  45.255  31.842  1.00  0.53           C  
ATOM   1444  O   PRO A 191      45.659  46.067  29.887  1.00  0.53           O  
ATOM   1445  CG  PRO A 191      42.662  44.370  32.951  1.00  0.53           C  
ATOM   1446  CD  PRO A 191      43.850  43.653  33.524  1.00  0.53           C  
ATOM   1447  N   GLU A 192      46.238  46.270  31.919  1.00  0.56           N  
ATOM   1448  CA  GLU A 192      47.242  47.279  31.596  1.00  0.57           C  
ATOM   1449  C   GLU A 192      48.452  46.654  30.909  1.00  0.56           C  
ATOM   1450  CB  GLU A 192      47.682  48.024  32.859  1.00  0.54           C  
ATOM   1451  O   GLU A 192      49.176  47.332  30.177  1.00  0.54           O  
ATOM   1452  CG  GLU A 192      46.720  49.122  33.292  1.00  0.52           C  
ATOM   1453  CD  GLU A 192      45.795  48.698  34.422  1.00  0.53           C  
ATOM   1454  OE1 GLU A 192      45.931  47.559  34.922  1.00  0.52           O  
ATOM   1455  OE2 GLU A 192      44.927  49.512  34.809  1.00  0.48           O  
ATOM   1456  N   ASP A 193      48.750  45.344  31.133  1.00  0.59           N  
ATOM   1457  CA  ASP A 193      49.691  44.687  30.232  1.00  0.59           C  
ATOM   1458  C   ASP A 193      49.061  44.444  28.862  1.00  0.59           C  
ATOM   1459  CB  ASP A 193      50.173  43.364  30.831  1.00  0.57           C  
ATOM   1460  O   ASP A 193      49.731  44.568  27.834  1.00  0.58           O  
ATOM   1461  CG  ASP A 193      51.183  43.553  31.950  1.00  0.54           C  
ATOM   1462  OD1 ASP A 193      51.786  44.643  32.050  1.00  0.55           O  
ATOM   1463  OD2 ASP A 193      51.379  42.602  32.736  1.00  0.59           O  
ATOM   1464  N   ILE A 194      47.805  44.131  28.834  1.00  0.52           N  
ATOM   1465  CA  ILE A 194      47.093  44.108  27.561  1.00  0.52           C  
ATOM   1466  C   ILE A 194      46.809  45.537  27.104  1.00  0.51           C  
ATOM   1467  CB  ILE A 194      45.775  43.307  27.664  1.00  0.51           C  
ATOM   1468  O   ILE A 194      46.997  45.869  25.931  1.00  0.51           O  
ATOM   1469  CG1 ILE A 194      46.067  41.842  28.007  1.00  0.46           C  
ATOM   1470  CG2 ILE A 194      44.974  43.416  26.364  1.00  0.47           C  
ATOM   1471  CD1 ILE A 194      44.822  40.975  28.131  1.00  0.44           C  
ATOM   1472  N   GLU A 195      46.503  46.374  27.957  1.00  0.49           N  
ATOM   1473  CA  GLU A 195      46.259  47.758  27.565  1.00  0.50           C  
ATOM   1474  C   GLU A 195      47.562  48.469  27.209  1.00  0.49           C  
ATOM   1475  CB  GLU A 195      45.535  48.514  28.682  1.00  0.48           C  
ATOM   1476  O   GLU A 195      47.591  49.309  26.307  1.00  0.48           O  
ATOM   1477  CG  GLU A 195      44.018  48.473  28.569  1.00  0.48           C  
ATOM   1478  CD  GLU A 195      43.311  48.794  29.877  1.00  0.52           C  
ATOM   1479  OE1 GLU A 195      43.997  49.088  30.882  1.00  0.51           O  
ATOM   1480  OE2 GLU A 195      42.060  48.749  29.896  1.00  0.46           O  
ATOM   1481  N   GLY A 196      48.686  48.123  27.806  1.00  0.50           N  
ATOM   1482  CA  GLY A 196      49.950  48.707  27.387  1.00  0.51           C  
ATOM   1483  C   GLY A 196      50.475  48.126  26.089  1.00  0.51           C  
ATOM   1484  O   GLY A 196      51.010  48.852  25.249  1.00  0.49           O  
ATOM   1485  N   GLN A 197      50.139  46.748  25.900  1.00  0.46           N  
ATOM   1486  CA  GLN A 197      50.389  46.200  24.571  1.00  0.48           C  
ATOM   1487  C   GLN A 197      49.400  46.757  23.551  1.00  0.46           C  
ATOM   1488  CB  GLN A 197      50.313  44.673  24.597  1.00  0.45           C  
ATOM   1489  O   GLN A 197      49.766  47.022  22.404  1.00  0.45           O  
ATOM   1490  CG  GLN A 197      51.573  44.002  25.126  1.00  0.44           C  
ATOM   1491  CD  GLN A 197      51.499  42.488  25.075  1.00  0.50           C  
ATOM   1492  NE2 GLN A 197      52.576  41.827  25.486  1.00  0.38           N  
ATOM   1493  OE1 GLN A 197      50.482  41.917  24.670  1.00  0.50           O  
ATOM   1494  N   ILE A 198      48.290  47.067  23.969  1.00  0.43           N  
ATOM   1495  CA  ILE A 198      47.349  47.706  23.056  1.00  0.44           C  
ATOM   1496  C   ILE A 198      47.754  49.161  22.833  1.00  0.43           C  
ATOM   1497  CB  ILE A 198      45.901  47.629  23.591  1.00  0.41           C  
ATOM   1498  O   ILE A 198      47.684  49.667  21.710  1.00  0.41           O  
ATOM   1499  CG1 ILE A 198      45.398  46.181  23.563  1.00  0.36           C  
ATOM   1500  CG2 ILE A 198      44.977  48.545  22.783  1.00  0.37           C  
ATOM   1501  CD1 ILE A 198      44.067  45.974  24.272  1.00  0.35           C  
ATOM   1502  N   SER A 199      48.240  49.877  23.736  1.00  0.50           N  
ATOM   1503  CA  SER A 199      48.562  51.287  23.537  1.00  0.53           C  
ATOM   1504  C   SER A 199      49.871  51.453  22.773  1.00  0.50           C  
ATOM   1505  CB  SER A 199      48.652  52.011  24.881  1.00  0.48           C  
ATOM   1506  O   SER A 199      50.007  52.364  21.954  1.00  0.49           O  
ATOM   1507  OG  SER A 199      50.000  52.298  25.209  1.00  0.48           O  
ATOM   1508  N   THR A 200      50.889  50.518  22.846  1.00  0.51           N  
ATOM   1509  CA  THR A 200      52.080  50.603  22.009  1.00  0.53           C  
ATOM   1510  C   THR A 200      51.780  50.126  20.591  1.00  0.51           C  
ATOM   1511  CB  THR A 200      53.237  49.776  22.598  1.00  0.48           C  
ATOM   1512  O   THR A 200      52.270  50.704  19.619  1.00  0.50           O  
ATOM   1513  CG2 THR A 200      54.532  50.015  21.829  1.00  0.41           C  
ATOM   1514  OG1 THR A 200      53.433  50.147  23.968  1.00  0.42           O  
ATOM   1515  N   VAL A 201      50.878  49.008  20.419  1.00  0.39           N  
ATOM   1516  CA  VAL A 201      50.439  48.710  19.060  1.00  0.41           C  
ATOM   1517  C   VAL A 201      49.528  49.826  18.554  1.00  0.39           C  
ATOM   1518  CB  VAL A 201      49.708  47.350  18.985  1.00  0.36           C  
ATOM   1519  O   VAL A 201      49.615  50.227  17.391  1.00  0.37           O  
ATOM   1520  CG1 VAL A 201      49.101  47.139  17.599  1.00  0.34           C  
ATOM   1521  CG2 VAL A 201      50.665  46.211  19.332  1.00  0.34           C  
ATOM   1522  N   GLU A 202      48.856  50.350  19.322  1.00  0.45           N  
ATOM   1523  CA  GLU A 202      47.995  51.435  18.862  1.00  0.45           C  
ATOM   1524  C   GLU A 202      48.811  52.677  18.515  1.00  0.45           C  
ATOM   1525  CB  GLU A 202      46.945  51.775  19.923  1.00  0.43           C  
ATOM   1526  O   GLU A 202      48.543  53.343  17.513  1.00  0.44           O  
ATOM   1527  CG  GLU A 202      45.779  52.597  19.392  1.00  0.42           C  
ATOM   1528  CD  GLU A 202      44.708  52.864  20.438  1.00  0.48           C  
ATOM   1529  OE1 GLU A 202      44.844  52.378  21.584  1.00  0.49           O  
ATOM   1530  OE2 GLU A 202      43.724  53.562  20.108  1.00  0.44           O  
ATOM   1531  N   SER A 203      49.743  53.007  19.220  1.00  0.48           N  
ATOM   1532  CA  SER A 203      50.483  54.227  18.917  1.00  0.52           C  
ATOM   1533  C   SER A 203      51.408  54.031  17.721  1.00  0.48           C  
ATOM   1534  CB  SER A 203      51.295  54.677  20.132  1.00  0.46           C  
ATOM   1535  O   SER A 203      51.537  54.920  16.877  1.00  0.47           O  
ATOM   1536  OG  SER A 203      52.524  53.975  20.203  1.00  0.45           O  
ATOM   1537  N   THR A 204      51.930  52.846  17.449  1.00  0.49           N  
ATOM   1538  CA  THR A 204      52.651  52.570  16.211  1.00  0.53           C  
ATOM   1539  C   THR A 204      51.680  52.410  15.044  1.00  0.49           C  
ATOM   1540  CB  THR A 204      53.518  51.304  16.339  1.00  0.46           C  
ATOM   1541  O   THR A 204      51.948  52.883  13.938  1.00  0.48           O  
ATOM   1542  CG2 THR A 204      54.445  51.149  15.139  1.00  0.40           C  
ATOM   1543  OG1 THR A 204      54.308  51.392  17.532  1.00  0.40           O  
ATOM   1544  N   PHE A 205      50.506  51.880  15.269  1.00  0.46           N  
ATOM   1545  CA  PHE A 205      49.505  51.824  14.211  1.00  0.50           C  
ATOM   1546  C   PHE A 205      48.964  53.215  13.902  1.00  0.45           C  
ATOM   1547  CB  PHE A 205      48.356  50.889  14.604  1.00  0.43           C  
ATOM   1548  O   PHE A 205      48.779  53.570  12.736  1.00  0.45           O  
ATOM   1549  CG  PHE A 205      47.823  50.068  13.461  1.00  0.41           C  
ATOM   1550  CD1 PHE A 205      48.315  48.792  13.214  1.00  0.37           C  
ATOM   1551  CD2 PHE A 205      46.829  50.572  12.633  1.00  0.40           C  
ATOM   1552  CE1 PHE A 205      47.824  48.030  12.157  1.00  0.37           C  
ATOM   1553  CE2 PHE A 205      46.332  49.817  11.575  1.00  0.42           C  
ATOM   1554  CZ  PHE A 205      46.832  48.546  11.338  1.00  0.36           C  
ATOM   1555  N   LYS A 206      48.711  53.856  14.841  1.00  0.43           N  
ATOM   1556  CA  LYS A 206      48.176  55.200  14.641  1.00  0.48           C  
ATOM   1557  C   LYS A 206      49.223  56.122  14.023  1.00  0.43           C  
ATOM   1558  CB  LYS A 206      47.680  55.784  15.965  1.00  0.41           C  
ATOM   1559  O   LYS A 206      48.889  57.010  13.236  1.00  0.42           O  
ATOM   1560  CG  LYS A 206      46.207  56.165  15.960  1.00  0.41           C  
ATOM   1561  CD  LYS A 206      45.756  56.672  17.324  1.00  0.48           C  
ATOM   1562  CE  LYS A 206      44.283  57.056  17.319  1.00  0.39           C  
ATOM   1563  NZ  LYS A 206      43.816  57.478  18.674  1.00  0.38           N  
ATOM   1564  N   GLN A 207      50.409  55.817  14.171  1.00  0.52           N  
ATOM   1565  CA  GLN A 207      51.435  56.609  13.501  1.00  0.57           C  
ATOM   1566  C   GLN A 207      51.595  56.182  12.045  1.00  0.51           C  
ATOM   1567  CB  GLN A 207      52.771  56.488  14.234  1.00  0.48           C  
ATOM   1568  O   GLN A 207      51.762  57.024  11.160  1.00  0.51           O  
ATOM   1569  CG  GLN A 207      53.289  57.808  14.790  1.00  0.45           C  
ATOM   1570  CD  GLN A 207      54.591  57.653  15.553  1.00  0.51           C  
ATOM   1571  NE2 GLN A 207      55.218  58.775  15.892  1.00  0.43           N  
ATOM   1572  OE1 GLN A 207      55.030  56.534  15.837  1.00  0.53           O  
ATOM   1573  N   ARG A 208      51.354  55.106  11.837  1.00  0.46           N  
ATOM   1574  CA  ARG A 208      51.308  54.662  10.448  1.00  0.51           C  
ATOM   1575  C   ARG A 208      49.955  54.973   9.817  1.00  0.45           C  
ATOM   1576  CB  ARG A 208      51.599  53.162  10.352  1.00  0.44           C  
ATOM   1577  O   ARG A 208      49.874  55.264   8.622  1.00  0.46           O  
ATOM   1578  CG  ARG A 208      53.080  52.819  10.374  1.00  0.43           C  
ATOM   1579  CD  ARG A 208      53.314  51.323  10.221  1.00  0.49           C  
ATOM   1580  NE  ARG A 208      54.712  51.024   9.922  1.00  0.43           N  
ATOM   1581  NH1 ARG A 208      54.426  48.732   9.870  1.00  0.31           N  
ATOM   1582  NH2 ARG A 208      56.495  49.642   9.492  1.00  0.26           N  
ATOM   1583  CZ  ARG A 208      55.208  49.800   9.762  1.00  0.40           C  
ATOM   1584  N   ALA A 209      49.069  54.949  10.496  1.00  0.47           N  
ATOM   1585  CA  ALA A 209      47.765  55.395  10.012  1.00  0.49           C  
ATOM   1586  C   ALA A 209      47.782  56.886   9.685  1.00  0.47           C  
ATOM   1587  CB  ALA A 209      46.682  55.093  11.045  1.00  0.42           C  
ATOM   1588  O   ALA A 209      47.192  57.316   8.691  1.00  0.45           O  
ATOM   1589  N   ASN A 210      48.465  57.623  10.389  1.00  0.57           N  
ATOM   1590  CA  ASN A 210      48.564  59.061  10.165  1.00  0.58           C  
ATOM   1591  C   ASN A 210      49.419  59.380   8.942  1.00  0.56           C  
ATOM   1592  CB  ASN A 210      49.128  59.760  11.404  1.00  0.52           C  
ATOM   1593  O   ASN A 210      49.104  60.297   8.181  1.00  0.55           O  
ATOM   1594  CG  ASN A 210      48.126  59.834  12.539  1.00  0.50           C  
ATOM   1595  ND2 ASN A 210      48.614  60.106  13.744  1.00  0.52           N  
ATOM   1596  OD1 ASN A 210      46.924  59.647  12.336  1.00  0.53           O  
ATOM   1597  N   SER A 211      50.364  58.394   8.550  1.00  0.53           N  
ATOM   1598  CA  SER A 211      51.147  58.548   7.328  1.00  0.58           C  
ATOM   1599  C   SER A 211      50.366  58.073   6.108  1.00  0.53           C  
ATOM   1600  CB  SER A 211      52.463  57.775   7.434  1.00  0.49           C  
ATOM   1601  O   SER A 211      50.460  58.671   5.033  1.00  0.52           O  
ATOM   1602  OG  SER A 211      53.482  58.411   6.682  1.00  0.45           O  
ATOM   1603  N   LEU A 212      49.516  57.328   6.171  1.00  0.48           N  
ATOM   1604  CA  LEU A 212      48.594  56.924   5.115  1.00  0.50           C  
ATOM   1605  C   LEU A 212      47.463  57.937   4.965  1.00  0.47           C  
ATOM   1606  CB  LEU A 212      48.016  55.537   5.409  1.00  0.44           C  
ATOM   1607  O   LEU A 212      47.020  58.217   3.849  1.00  0.47           O  
ATOM   1608  CG  LEU A 212      48.740  54.352   4.769  1.00  0.42           C  
ATOM   1609  CD1 LEU A 212      48.612  53.114   5.650  1.00  0.37           C  
ATOM   1610  CD2 LEU A 212      48.190  54.080   3.373  1.00  0.40           C  
ATOM   1611  N   GLU A 213      47.008  58.396   5.888  1.00  0.48           N  
ATOM   1612  CA  GLU A 213      45.959  59.410   5.839  1.00  0.51           C  
ATOM   1613  C   GLU A 213      46.490  60.725   5.277  1.00  0.49           C  
ATOM   1614  CB  GLU A 213      45.363  59.635   7.231  1.00  0.45           C  
ATOM   1615  O   GLU A 213      45.773  61.439   4.572  1.00  0.48           O  
ATOM   1616  CG  GLU A 213      43.853  59.825   7.231  1.00  0.44           C  
ATOM   1617  CD  GLU A 213      43.260  59.921   8.627  1.00  0.50           C  
ATOM   1618  OE1 GLU A 213      44.029  59.912   9.615  1.00  0.52           O  
ATOM   1619  OE2 GLU A 213      42.016  60.005   8.734  1.00  0.46           O  
ATOM   1620  N   ALA A 214      47.784  60.972   5.451  1.00  0.58           N  
ATOM   1621  CA  ALA A 214      48.400  62.169   4.884  1.00  0.58           C  
ATOM   1622  C   ALA A 214      48.708  61.977   3.401  1.00  0.58           C  
ATOM   1623  CB  ALA A 214      49.673  62.525   5.647  1.00  0.52           C  
ATOM   1624  O   ALA A 214      48.576  62.912   2.608  1.00  0.56           O  
ATOM   1625  N   GLY A 215      48.724  60.802   2.952  1.00  0.46           N  
ATOM   1626  CA  GLY A 215      48.912  60.486   1.545  1.00  0.49           C  
ATOM   1627  C   GLY A 215      47.615  60.468   0.758  1.00  0.47           C  
ATOM   1628  O   GLY A 215      47.561  60.960  -0.371  1.00  0.46           O  
ATOM   1629  N   VAL A 216      46.583  60.289   1.241  1.00  0.45           N  
ATOM   1630  CA  VAL A 216      45.250  60.197   0.655  1.00  0.49           C  
ATOM   1631  C   VAL A 216      44.641  61.593   0.534  1.00  0.46           C  
ATOM   1632  CB  VAL A 216      44.325  59.283   1.488  1.00  0.42           C  
ATOM   1633  O   VAL A 216      43.974  61.902  -0.456  1.00  0.45           O  
ATOM   1634  CG1 VAL A 216      42.884  59.372   0.988  1.00  0.38           C  
ATOM   1635  CG2 VAL A 216      44.821  57.839   1.443  1.00  0.38           C  
ATOM   1636  N   ASN A 217      44.774  62.467   1.370  1.00  0.57           N  
ATOM   1637  CA  ASN A 217      44.239  63.824   1.355  1.00  0.59           C  
ATOM   1638  C   ASN A 217      44.921  64.684   0.295  1.00  0.57           C  
ATOM   1639  CB  ASN A 217      44.380  64.471   2.735  1.00  0.50           C  
ATOM   1640  O   ASN A 217      44.271  65.503  -0.358  1.00  0.55           O  
ATOM   1641  CG  ASN A 217      43.306  64.019   3.704  1.00  0.47           C  
ATOM   1642  ND2 ASN A 217      43.568  64.178   4.996  1.00  0.49           N  
ATOM   1643  OD1 ASN A 217      42.249  63.530   3.296  1.00  0.50           O  
ATOM   1644  N   ARG A 218      46.025  64.232  -0.278  1.00  0.55           N  
ATOM   1645  CA  ARG A 218      46.679  64.875  -1.414  1.00  0.59           C  
ATOM   1646  C   ARG A 218      46.181  64.294  -2.733  1.00  0.56           C  
ATOM   1647  CB  ARG A 218      48.199  64.723  -1.315  1.00  0.50           C  
ATOM   1648  O   ARG A 218      46.138  64.993  -3.748  1.00  0.56           O  
ATOM   1649  CG  ARG A 218      48.931  66.026  -1.037  1.00  0.48           C  
ATOM   1650  CD  ARG A 218      50.439  65.825  -0.981  1.00  0.53           C  
ATOM   1651  NE  ARG A 218      50.950  65.954   0.381  1.00  0.44           N  
ATOM   1652  NH1 ARG A 218      53.165  65.647  -0.200  1.00  0.31           N  
ATOM   1653  NH2 ARG A 218      52.588  65.999   1.990  1.00  0.25           N  
ATOM   1654  CZ  ARG A 218      52.233  65.866   0.721  1.00  0.41           C  
ATOM   1655  N   LEU A 219      45.522  63.375  -2.838  1.00  0.51           N  
ATOM   1656  CA  LEU A 219      44.852  62.817  -4.007  1.00  0.55           C  
ATOM   1657  C   LEU A 219      43.450  63.397  -4.159  1.00  0.51           C  
ATOM   1658  CB  LEU A 219      44.778  61.291  -3.905  1.00  0.47           C  
ATOM   1659  O   LEU A 219      43.001  63.664  -5.276  1.00  0.51           O  
ATOM   1660  CG  LEU A 219      45.847  60.508  -4.670  1.00  0.46           C  
ATOM   1661  CD1 LEU A 219      46.217  59.238  -3.912  1.00  0.40           C  
ATOM   1662  CD2 LEU A 219      45.361  60.175  -6.077  1.00  0.43           C  
ATOM   1663  N   THR A 220      42.745  63.773  -3.271  1.00  0.52           N  
ATOM   1664  CA  THR A 220      41.449  64.418  -3.093  1.00  0.53           C  
ATOM   1665  C   THR A 220      41.503  65.874  -3.546  1.00  0.52           C  
ATOM   1666  CB  THR A 220      40.989  64.351  -1.624  1.00  0.45           C  
ATOM   1667  O   THR A 220      40.578  66.361  -4.201  1.00  0.50           O  
ATOM   1668  CG2 THR A 220      39.517  64.728  -1.492  1.00  0.40           C  
ATOM   1669  OG1 THR A 220      41.176  63.019  -1.131  1.00  0.43           O  
ATOM   1670  N   GLU A 221      42.467  66.527  -3.679  1.00  0.55           N  
ATOM   1671  CA  GLU A 221      42.539  67.938  -4.044  1.00  0.59           C  
ATOM   1672  C   GLU A 221      42.949  68.111  -5.504  1.00  0.55           C  
ATOM   1673  CB  GLU A 221      43.518  68.681  -3.131  1.00  0.50           C  
ATOM   1674  O   GLU A 221      42.441  68.995  -6.197  1.00  0.54           O  
ATOM   1675  CG  GLU A 221      42.989  70.011  -2.614  1.00  0.48           C  
ATOM   1676  CD  GLU A 221      43.485  70.352  -1.218  1.00  0.54           C  
ATOM   1677  OE1 GLU A 221      44.214  69.531  -0.616  1.00  0.52           O  
ATOM   1678  OE2 GLU A 221      43.143  71.449  -0.723  1.00  0.47           O  
ATOM   1679  N   GLY A 222      43.174  67.206  -6.370  1.00  0.56           N  
ATOM   1680  CA  GLY A 222      43.429  67.211  -7.801  1.00  0.55           C  
ATOM   1681  C   GLY A 222      42.279  66.650  -8.615  1.00  0.57           C  
ATOM   1682  O   GLY A 222      42.039  67.084  -9.743  1.00  0.56           O  
ATOM   1683  N   LEU A 223      41.178  66.249  -8.216  1.00  0.57           N  
ATOM   1684  CA  LEU A 223      39.938  65.820  -8.853  1.00  0.60           C  
ATOM   1685  C   LEU A 223      38.911  66.947  -8.859  1.00  0.58           C  
ATOM   1686  CB  LEU A 223      39.364  64.595  -8.137  1.00  0.52           C  
ATOM   1687  O   LEU A 223      38.053  67.005  -9.742  1.00  0.57           O  
ATOM   1688  CG  LEU A 223      39.882  63.233  -8.601  1.00  0.49           C  
ATOM   1689  CD1 LEU A 223      39.662  62.184  -7.517  1.00  0.41           C  
ATOM   1690  CD2 LEU A 223      39.202  62.816  -9.901  1.00  0.45           C  
ATOM   1691  N   ARG A 224      38.965  68.115  -8.419  1.00  0.47           N  
ATOM   1692  CA  ARG A 224      38.264  69.385  -8.262  1.00  0.49           C  
ATOM   1693  C   ARG A 224      38.423  70.255  -9.505  1.00  0.47           C  
ATOM   1694  CB  ARG A 224      38.776  70.134  -7.030  1.00  0.42           C  
ATOM   1695  O   ARG A 224      37.575  71.104  -9.787  1.00  0.46           O  
ATOM   1696  CG  ARG A 224      37.741  70.282  -5.926  1.00  0.42           C  
ATOM   1697  CD  ARG A 224      38.285  71.076  -4.746  1.00  0.50           C  
ATOM   1698  NE  ARG A 224      37.221  71.479  -3.831  1.00  0.41           N  
ATOM   1699  NH1 ARG A 224      38.645  72.112  -2.125  1.00  0.29           N  
ATOM   1700  NH2 ARG A 224      36.375  72.297  -1.859  1.00  0.24           N  
ATOM   1701  CZ  ARG A 224      37.416  71.962  -2.607  1.00  0.32           C  
ATOM   1702  N   THR A 225      38.776  70.245 -10.826  1.00  0.53           N  
ATOM   1703  CA  THR A 225      38.857  71.206 -11.921  1.00  0.57           C  
ATOM   1704  C   THR A 225      38.512  70.541 -13.250  1.00  0.53           C  
ATOM   1705  CB  THR A 225      40.259  71.836 -12.008  1.00  0.47           C  
ATOM   1706  O   THR A 225      38.351  71.220 -14.267  1.00  0.50           O  
ATOM   1707  CG2 THR A 225      40.575  72.648 -10.756  1.00  0.43           C  
ATOM   1708  OG1 THR A 225      41.236  70.798 -12.150  1.00  0.46           O  
ATOM   1709  N   LYS A 226      37.366  69.635 -13.600  1.00  0.45           N  
ATOM   1710  CA  LYS A 226      37.262  69.012 -14.916  1.00  0.48           C  
ATOM   1711  C   LYS A 226      35.804  68.772 -15.297  1.00  0.46           C  
ATOM   1712  CB  LYS A 226      38.035  67.693 -14.949  1.00  0.39           C  
ATOM   1713  O   LYS A 226      35.147  67.891 -14.738  1.00  0.43           O  
ATOM   1714  CG  LYS A 226      39.546  67.863 -15.009  1.00  0.38           C  
ATOM   1715  CD  LYS A 226      40.176  66.911 -16.019  1.00  0.45           C  
ATOM   1716  CE  LYS A 226      41.689  67.072 -16.071  1.00  0.33           C  
ATOM   1717  NZ  LYS A 226      42.314  66.118 -17.036  1.00  0.33           N  
ATOM   1718  N   VAL A 227      34.208  69.838 -15.245  1.00  0.40           N  
ATOM   1719  CA  VAL A 227      33.013  69.951 -16.074  1.00  0.55           C  
ATOM   1720  C   VAL A 227      31.885  70.594 -15.271  1.00  0.41           C  
ATOM   1721  CB  VAL A 227      32.565  68.574 -16.615  1.00  0.37           C  
ATOM   1722  O   VAL A 227      31.700  70.285 -14.091  1.00  0.40           O  
ATOM   1723  CG1 VAL A 227      31.615  68.743 -17.799  1.00  0.35           C  
ATOM   1724  CG2 VAL A 227      33.779  67.738 -17.016  1.00  0.34           C  
ATOM   1725  N   ASP A 228      30.699  71.809 -16.033  1.00  0.54           N  
ATOM   1726  CA  ASP A 228      29.884  73.000 -16.253  1.00  0.57           C  
ATOM   1727  C   ASP A 228      29.154  73.409 -14.975  1.00  0.54           C  
ATOM   1728  CB  ASP A 228      28.878  72.762 -17.380  1.00  0.48           C  
ATOM   1729  O   ASP A 228      28.512  72.578 -14.329  1.00  0.51           O  
ATOM   1730  CG  ASP A 228      28.172  74.032 -17.823  1.00  0.47           C  
ATOM   1731  OD1 ASP A 228      27.586  74.733 -16.970  1.00  0.48           O  
ATOM   1732  OD2 ASP A 228      28.199  74.332 -19.036  1.00  0.53           O  
ATOM   1733  N   ILE A 229      29.577  74.612 -14.197  1.00  0.40           N  
ATOM   1734  CA  ILE A 229      29.441  75.303 -12.920  1.00  0.48           C  
ATOM   1735  C   ILE A 229      28.000  75.776 -12.740  1.00  0.41           C  
ATOM   1736  CB  ILE A 229      30.414  76.499 -12.817  1.00  0.39           C  
ATOM   1737  O   ILE A 229      27.489  75.818 -11.619  1.00  0.40           O  
ATOM   1738  CG1 ILE A 229      31.316  76.349 -11.586  1.00  0.38           C  
ATOM   1739  CG2 ILE A 229      29.643  77.821 -12.773  1.00  0.38           C  
ATOM   1740  CD1 ILE A 229      32.787  76.633 -11.858  1.00  0.38           C  
ATOM   1741  N   SER A 230      26.855  75.778 -13.348  1.00  0.53           N  
ATOM   1742  CA  SER A 230      25.482  76.198 -13.084  1.00  0.56           C  
ATOM   1743  C   SER A 230      24.495  75.071 -13.367  1.00  0.53           C  
ATOM   1744  CB  SER A 230      25.125  77.423 -13.927  1.00  0.49           C  
ATOM   1745  O   SER A 230      23.567  74.842 -12.589  1.00  0.50           O  
ATOM   1746  OG  SER A 230      26.287  77.989 -14.510  1.00  0.50           O  
ATOM   1747  N   ALA A 231      24.025  73.953 -14.125  1.00  0.48           N  
ATOM   1748  CA  ALA A 231      23.830  72.516 -14.307  1.00  0.50           C  
ATOM   1749  C   ALA A 231      24.901  71.720 -13.567  1.00  0.48           C  
ATOM   1750  CB  ALA A 231      23.839  72.162 -15.792  1.00  0.45           C  
ATOM   1751  O   ALA A 231      24.623  70.647 -13.026  1.00  0.45           O  
ATOM   1752  N   LEU A 232      26.042  71.491 -13.219  1.00  0.45           N  
ATOM   1753  CA  LEU A 232      26.953  71.607 -12.085  1.00  0.48           C  
ATOM   1754  C   LEU A 232      26.369  72.517 -11.010  1.00  0.45           C  
ATOM   1755  CB  LEU A 232      28.312  72.143 -12.542  1.00  0.42           C  
ATOM   1756  O   LEU A 232      26.485  72.228  -9.817  1.00  0.43           O  
ATOM   1757  CG  LEU A 232      29.487  71.910 -11.590  1.00  0.43           C  
ATOM   1758  CD1 LEU A 232      30.137  70.559 -11.870  1.00  0.39           C  
ATOM   1759  CD2 LEU A 232      30.508  73.036 -11.715  1.00  0.40           C  
ATOM   1760  N   ASN A 233      25.701  73.474 -11.252  1.00  0.47           N  
ATOM   1761  CA  ASN A 233      25.352  74.389 -10.171  1.00  0.51           C  
ATOM   1762  C   ASN A 233      23.942  74.127  -9.648  1.00  0.47           C  
ATOM   1763  CB  ASN A 233      25.486  75.842 -10.633  1.00  0.43           C  
ATOM   1764  O   ASN A 233      23.692  74.231  -8.446  1.00  0.44           O  
ATOM   1765  CG  ASN A 233      26.921  76.329 -10.619  1.00  0.44           C  
ATOM   1766  ND2 ASN A 233      27.206  77.357 -11.410  1.00  0.43           N  
ATOM   1767  OD1 ASN A 233      27.767  75.785  -9.905  1.00  0.46           O  
ATOM   1768  N   VAL A 234      22.946  73.433  -9.984  1.00  0.49           N  
ATOM   1769  CA  VAL A 234      21.700  72.810  -9.551  1.00  0.52           C  
ATOM   1770  C   VAL A 234      21.873  71.294  -9.492  1.00  0.49           C  
ATOM   1771  CB  VAL A 234      20.527  73.176 -10.488  1.00  0.47           C  
ATOM   1772  O   VAL A 234      21.461  70.653  -8.522  1.00  0.47           O  
ATOM   1773  CG1 VAL A 234      19.289  72.345 -10.154  1.00  0.41           C  
ATOM   1774  CG2 VAL A 234      20.214  74.668 -10.392  1.00  0.43           C  
ATOM   1775  N   THR A 235      22.531  70.467 -10.290  1.00  0.39           N  
ATOM   1776  CA  THR A 235      23.245  69.195 -10.256  1.00  0.43           C  
ATOM   1777  C   THR A 235      24.493  69.299  -9.384  1.00  0.39           C  
ATOM   1778  CB  THR A 235      23.641  68.738 -11.672  1.00  0.38           C  
ATOM   1779  O   THR A 235      24.804  68.380  -8.624  1.00  0.38           O  
ATOM   1780  CG2 THR A 235      23.803  67.223 -11.736  1.00  0.39           C  
ATOM   1781  OG1 THR A 235      22.624  69.138 -12.599  1.00  0.36           O  
ATOM   1782  N   ALA A 236      25.277  70.038  -9.247  1.00  0.40           N  
ATOM   1783  CA  ALA A 236      26.216  70.601  -8.280  1.00  0.42           C  
ATOM   1784  C   ALA A 236      25.479  71.221  -7.097  1.00  0.40           C  
ATOM   1785  CB  ALA A 236      27.110  71.642  -8.951  1.00  0.38           C  
ATOM   1786  O   ALA A 236      25.943  71.141  -5.957  1.00  0.39           O  
ATOM   1787  N   GLU A 237      24.631  71.674  -7.032  1.00  0.51           N  
ATOM   1788  CA  GLU A 237      23.904  72.115  -5.845  1.00  0.52           C  
ATOM   1789  C   GLU A 237      23.035  70.995  -5.281  1.00  0.51           C  
ATOM   1790  CB  GLU A 237      23.041  73.338  -6.167  1.00  0.49           C  
ATOM   1791  O   GLU A 237      23.034  70.752  -4.072  1.00  0.50           O  
ATOM   1792  CG  GLU A 237      22.706  74.191  -4.952  1.00  0.48           C  
ATOM   1793  CD  GLU A 237      23.910  74.928  -4.386  1.00  0.52           C  
ATOM   1794  OE1 GLU A 237      24.920  75.084  -5.108  1.00  0.51           O  
ATOM   1795  OE2 GLU A 237      23.842  75.351  -3.211  1.00  0.47           O  
ATOM   1796  N   ASN A 238      22.244  70.115  -6.003  1.00  0.50           N  
ATOM   1797  CA  ASN A 238      21.630  68.822  -5.718  1.00  0.55           C  
ATOM   1798  C   ASN A 238      22.680  67.727  -5.551  1.00  0.49           C  
ATOM   1799  CB  ASN A 238      20.639  68.444  -6.821  1.00  0.48           C  
ATOM   1800  O   ASN A 238      22.541  66.855  -4.693  1.00  0.49           O  
ATOM   1801  CG  ASN A 238      19.278  69.084  -6.628  1.00  0.48           C  
ATOM   1802  ND2 ASN A 238      18.492  69.138  -7.697  1.00  0.51           N  
ATOM   1803  OD1 ASN A 238      18.937  69.525  -5.528  1.00  0.48           O  
ATOM   1804  N   ILE A 239      23.637  67.472  -5.974  1.00  0.47           N  
ATOM   1805  CA  ILE A 239      25.001  66.976  -5.827  1.00  0.49           C  
ATOM   1806  C   ILE A 239      25.776  67.875  -4.866  1.00  0.46           C  
ATOM   1807  CB  ILE A 239      25.724  66.898  -7.190  1.00  0.43           C  
ATOM   1808  O   ILE A 239      26.514  67.387  -4.008  1.00  0.44           O  
ATOM   1809  CG1 ILE A 239      25.111  65.793  -8.057  1.00  0.41           C  
ATOM   1810  CG2 ILE A 239      27.225  66.670  -6.992  1.00  0.41           C  
ATOM   1811  CD1 ILE A 239      25.605  65.791  -9.497  1.00  0.39           C  
ATOM   1812  N   ARG A 240      25.912  68.783  -4.670  1.00  0.47           N  
ATOM   1813  CA  ARG A 240      26.568  69.564  -3.627  1.00  0.47           C  
ATOM   1814  C   ARG A 240      25.739  69.576  -2.347  1.00  0.47           C  
ATOM   1815  CB  ARG A 240      26.817  70.997  -4.104  1.00  0.45           C  
ATOM   1816  O   ARG A 240      26.288  69.540  -1.244  1.00  0.45           O  
ATOM   1817  CG  ARG A 240      28.193  71.212  -4.714  1.00  0.46           C  
ATOM   1818  CD  ARG A 240      28.424  72.671  -5.083  1.00  0.50           C  
ATOM   1819  NE  ARG A 240      29.053  72.803  -6.394  1.00  0.46           N  
ATOM   1820  NH1 ARG A 240      27.730  74.567  -7.082  1.00  0.32           N  
ATOM   1821  NH2 ARG A 240      29.348  73.731  -8.473  1.00  0.26           N  
ATOM   1822  CZ  ARG A 240      28.709  73.700  -7.313  1.00  0.38           C  
ATOM   1823  N   GLN A 241      24.525  69.596  -2.376  1.00  0.55           N  
ATOM   1824  CA  GLN A 241      23.746  69.419  -1.156  1.00  0.57           C  
ATOM   1825  C   GLN A 241      23.526  67.940  -0.853  1.00  0.55           C  
ATOM   1826  CB  GLN A 241      22.401  70.138  -1.268  1.00  0.52           C  
ATOM   1827  O   GLN A 241      23.620  67.516   0.301  1.00  0.54           O  
ATOM   1828  CG  GLN A 241      22.381  71.513  -0.615  1.00  0.51           C  
ATOM   1829  CD  GLN A 241      20.987  72.104  -0.532  1.00  0.55           C  
ATOM   1830  NE2 GLN A 241      20.863  73.238   0.149  1.00  0.44           N  
ATOM   1831  OE1 GLN A 241      20.028  71.546  -1.076  1.00  0.52           O  
ATOM   1832  N   SER A 242      23.427  67.166  -1.896  1.00  0.41           N  
ATOM   1833  CA  SER A 242      23.425  65.716  -1.730  1.00  0.44           C  
ATOM   1834  C   SER A 242      24.841  65.179  -1.546  1.00  0.41           C  
ATOM   1835  CB  SER A 242      22.767  65.039  -2.933  1.00  0.39           C  
ATOM   1836  O   SER A 242      25.055  64.222  -0.799  1.00  0.40           O  
ATOM   1837  OG  SER A 242      21.376  65.308  -2.963  1.00  0.42           O  
ATOM   1838  N   VAL A 243      25.888  65.754  -1.927  1.00  0.42           N  
ATOM   1839  CA  VAL A 243      27.311  65.937  -1.662  1.00  0.44           C  
ATOM   1840  C   VAL A 243      27.498  66.801  -0.417  1.00  0.42           C  
ATOM   1841  CB  VAL A 243      28.037  66.575  -2.868  1.00  0.40           C  
ATOM   1842  O   VAL A 243      28.336  66.500   0.436  1.00  0.40           O  
ATOM   1843  CG1 VAL A 243      29.471  66.950  -2.499  1.00  0.39           C  
ATOM   1844  CG2 VAL A 243      28.020  65.624  -4.063  1.00  0.39           C  
ATOM   1845  N   LYS A 244      26.955  67.573  -0.218  1.00  0.47           N  
ATOM   1846  CA  LYS A 244      27.100  68.305   1.037  1.00  0.48           C  
ATOM   1847  C   LYS A 244      26.409  67.574   2.184  1.00  0.47           C  
ATOM   1848  CB  LYS A 244      26.536  69.720   0.902  1.00  0.45           C  
ATOM   1849  O   LYS A 244      26.923  67.536   3.304  1.00  0.45           O  
ATOM   1850  CG  LYS A 244      27.195  70.740   1.818  1.00  0.44           C  
ATOM   1851  CD  LYS A 244      26.845  72.166   1.411  1.00  0.50           C  
ATOM   1852  CE  LYS A 244      27.498  73.187   2.332  1.00  0.39           C  
ATOM   1853  NZ  LYS A 244      27.150  74.587   1.943  1.00  0.37           N  
ATOM   1854  N   SER A 245      25.368  66.770   2.042  1.00  0.50           N  
ATOM   1855  CA  SER A 245      24.775  65.922   3.071  1.00  0.52           C  
ATOM   1856  C   SER A 245      25.362  64.515   3.035  1.00  0.49           C  
ATOM   1857  CB  SER A 245      23.257  65.854   2.899  1.00  0.45           C  
ATOM   1858  O   SER A 245      25.609  63.913   4.083  1.00  0.47           O  
ATOM   1859  OG  SER A 245      22.682  64.975   3.851  1.00  0.46           O  
ATOM   1860  N   LEU A 246      25.894  63.947   1.873  1.00  0.43           N  
ATOM   1861  CA  LEU A 246      26.849  62.870   1.630  1.00  0.46           C  
ATOM   1862  C   LEU A 246      28.278  63.348   1.861  1.00  0.42           C  
ATOM   1863  CB  LEU A 246      26.701  62.334   0.204  1.00  0.42           C  
ATOM   1864  O   LEU A 246      29.105  62.609   2.400  1.00  0.42           O  
ATOM   1865  CG  LEU A 246      26.902  60.829   0.021  1.00  0.43           C  
ATOM   1866  CD1 LEU A 246      25.554  60.124  -0.087  1.00  0.40           C  
ATOM   1867  CD2 LEU A 246      27.757  60.549  -1.210  1.00  0.41           C  
ATOM   1868  N   GLU A 247      28.676  64.568   1.744  1.00  0.41           N  
ATOM   1869  CA  GLU A 247      29.838  65.324   2.201  1.00  0.42           C  
ATOM   1870  C   GLU A 247      29.665  65.781   3.646  1.00  0.41           C  
ATOM   1871  CB  GLU A 247      30.085  66.531   1.293  1.00  0.39           C  
ATOM   1872  O   GLU A 247      30.617  65.755   4.429  1.00  0.39           O  
ATOM   1873  CG  GLU A 247      31.544  66.719   0.903  1.00  0.39           C  
ATOM   1874  CD  GLU A 247      31.761  67.858  -0.081  1.00  0.47           C  
ATOM   1875  OE1 GLU A 247      30.768  68.500  -0.494  1.00  0.46           O  
ATOM   1876  OE2 GLU A 247      32.932  68.110  -0.442  1.00  0.42           O  
ATOM   1877  N   THR A 248      28.614  66.280   4.075  1.00  0.49           N  
ATOM   1878  CA  THR A 248      28.329  66.625   5.463  1.00  0.50           C  
ATOM   1879  C   THR A 248      28.082  65.369   6.294  1.00  0.49           C  
ATOM   1880  CB  THR A 248      27.111  67.561   5.568  1.00  0.45           C  
ATOM   1881  O   THR A 248      28.577  65.254   7.417  1.00  0.46           O  
ATOM   1882  CG2 THR A 248      26.999  68.166   6.964  1.00  0.44           C  
ATOM   1883  OG1 THR A 248      27.244  68.619   4.610  1.00  0.42           O  
ATOM   1884  N   ASP A 249      27.799  64.232   5.636  1.00  0.54           N  
ATOM   1885  CA  ASP A 249      27.558  62.962   6.314  1.00  0.56           C  
ATOM   1886  C   ASP A 249      28.698  61.978   6.058  1.00  0.54           C  
ATOM   1887  CB  ASP A 249      26.229  62.355   5.860  1.00  0.51           C  
ATOM   1888  O   ASP A 249      29.117  61.256   6.965  1.00  0.54           O  
ATOM   1889  CG  ASP A 249      25.141  62.454   6.915  1.00  0.49           C  
ATOM   1890  OD1 ASP A 249      25.409  62.974   8.020  1.00  0.53           O  
ATOM   1891  OD2 ASP A 249      24.008  62.004   6.641  1.00  0.56           O  
ATOM   1892  N   THR A 250      29.648  61.990   4.900  1.00  0.43           N  
ATOM   1893  CA  THR A 250      30.998  61.624   4.487  1.00  0.45           C  
ATOM   1894  C   THR A 250      32.017  62.632   5.011  1.00  0.43           C  
ATOM   1895  CB  THR A 250      31.106  61.530   2.953  1.00  0.41           C  
ATOM   1896  O   THR A 250      33.084  62.250   5.494  1.00  0.41           O  
ATOM   1897  CG2 THR A 250      32.362  60.771   2.536  1.00  0.40           C  
ATOM   1898  OG1 THR A 250      29.956  60.847   2.440  1.00  0.38           O  
ATOM   1899  N   GLN A 251      31.787  63.880   5.269  1.00  0.39           N  
ATOM   1900  CA  GLN A 251      32.570  64.859   6.016  1.00  0.39           C  
ATOM   1901  C   GLN A 251      32.209  64.838   7.498  1.00  0.40           C  
ATOM   1902  CB  GLN A 251      32.363  66.262   5.444  1.00  0.38           C  
ATOM   1903  O   GLN A 251      33.076  65.014   8.356  1.00  0.38           O  
ATOM   1904  CG  GLN A 251      33.487  67.234   5.775  1.00  0.37           C  
ATOM   1905  CD  GLN A 251      34.814  66.826   5.163  1.00  0.46           C  
ATOM   1906  NE2 GLN A 251      35.896  67.016   5.912  1.00  0.35           N  
ATOM   1907  OE1 GLN A 251      34.867  66.342   4.028  1.00  0.46           O  
ATOM   1908  N   ASN A 252      31.040  64.639   7.997  1.00  0.57           N  
ATOM   1909  CA  ASN A 252      30.720  64.419   9.403  1.00  0.59           C  
ATOM   1910  C   ASN A 252      31.092  63.008   9.848  1.00  0.57           C  
ATOM   1911  CB  ASN A 252      29.236  64.685   9.665  1.00  0.53           C  
ATOM   1912  O   ASN A 252      31.575  62.811  10.965  1.00  0.56           O  
ATOM   1913  CG  ASN A 252      28.912  66.164   9.740  1.00  0.51           C  
ATOM   1914  ND2 ASN A 252      27.636  66.500   9.585  1.00  0.50           N  
ATOM   1915  OD1 ASN A 252      29.800  66.997   9.935  1.00  0.54           O  
ATOM   1916  N   LYS A 253      31.387  62.128   8.849  1.00  0.49           N  
ATOM   1917  CA  LYS A 253      31.940  60.781   8.953  1.00  0.50           C  
ATOM   1918  C   LYS A 253      33.389  60.743   8.478  1.00  0.49           C  
ATOM   1919  CB  LYS A 253      31.098  59.791   8.147  1.00  0.46           C  
ATOM   1920  O   LYS A 253      34.188  59.940   8.966  1.00  0.47           O  
ATOM   1921  CG  LYS A 253      29.796  59.391   8.824  1.00  0.44           C  
ATOM   1922  CD  LYS A 253      29.017  58.384   7.987  1.00  0.47           C  
ATOM   1923  CE  LYS A 253      27.706  57.993   8.657  1.00  0.38           C  
ATOM   1924  NZ  LYS A 253      26.893  57.084   7.795  1.00  0.37           N  
ATOM   1925  N   LEU A 254      33.877  61.757   7.881  1.00  0.48           N  
ATOM   1926  CA  LEU A 254      35.153  62.437   7.685  1.00  0.48           C  
ATOM   1927  C   LEU A 254      35.440  63.396   8.835  1.00  0.48           C  
ATOM   1928  CB  LEU A 254      35.155  63.199   6.357  1.00  0.45           C  
ATOM   1929  O   LEU A 254      36.595  63.572   9.229  1.00  0.46           O  
ATOM   1930  CG  LEU A 254      35.533  62.393   5.113  1.00  0.44           C  
ATOM   1931  CD1 LEU A 254      35.034  63.095   3.855  1.00  0.38           C  
ATOM   1932  CD2 LEU A 254      37.041  62.180   5.051  1.00  0.40           C  
ATOM   1933  N   ASN A 255      34.578  64.228   9.391  1.00  0.53           N  
ATOM   1934  CA  ASN A 255      34.803  65.042  10.581  1.00  0.52           C  
ATOM   1935  C   ASN A 255      34.991  64.177  11.824  1.00  0.53           C  
ATOM   1936  CB  ASN A 255      33.647  66.024  10.787  1.00  0.49           C  
ATOM   1937  O   ASN A 255      35.535  64.638  12.830  1.00  0.50           O  
ATOM   1938  CG  ASN A 255      33.657  67.157   9.781  1.00  0.47           C  
ATOM   1939  ND2 ASN A 255      32.541  67.868   9.677  1.00  0.46           N  
ATOM   1940  OD1 ASN A 255      34.660  67.392   9.102  1.00  0.52           O  
ATOM   1941  N   GLN A 256      34.968  62.649  11.776  1.00  0.53           N  
ATOM   1942  CA  GLN A 256      35.473  61.610  12.667  1.00  0.56           C  
ATOM   1943  C   GLN A 256      36.723  60.951  12.090  1.00  0.52           C  
ATOM   1944  CB  GLN A 256      34.396  60.555  12.927  1.00  0.48           C  
ATOM   1945  O   GLN A 256      37.203  59.947  12.621  1.00  0.49           O  
ATOM   1946  CG  GLN A 256      33.334  60.994  13.927  1.00  0.47           C  
ATOM   1947  CD  GLN A 256      32.359  59.885  14.273  1.00  0.52           C  
ATOM   1948  NE2 GLN A 256      31.469  60.152  15.222  1.00  0.39           N  
ATOM   1949  OE1 GLN A 256      32.405  58.796  13.691  1.00  0.52           O  
ATOM   1950  N   LYS A 257      37.515  61.711  10.924  1.00  0.42           N  
ATOM   1951  CA  LYS A 257      38.762  62.282  10.423  1.00  0.47           C  
ATOM   1952  C   LYS A 257      39.316  63.324  11.391  1.00  0.43           C  
ATOM   1953  CB  LYS A 257      38.550  62.908   9.044  1.00  0.39           C  
ATOM   1954  O   LYS A 257      38.606  64.250  11.788  1.00  0.40           O  
ATOM   1955  CG  LYS A 257      38.281  61.896   7.940  1.00  0.40           C  
ATOM   1956  CD  LYS A 257      39.271  62.044   6.792  1.00  0.47           C  
ATOM   1957  CE  LYS A 257      38.987  61.048   5.676  1.00  0.38           C  
ATOM   1958  NZ  LYS A 257      39.946  61.200   4.541  1.00  0.37           N  
ATOM   1959  N   LEU A 258      40.271  62.867  12.443  1.00  0.43           N  
ATOM   1960  CA  LEU A 258      41.546  63.402  12.908  1.00  0.51           C  
ATOM   1961  C   LEU A 258      41.362  64.782  13.529  1.00  0.44           C  
ATOM   1962  CB  LEU A 258      42.549  63.478  11.754  1.00  0.40           C  
ATOM   1963  O   LEU A 258      40.858  65.699  12.877  1.00  0.41           O  
ATOM   1964  CG  LEU A 258      43.850  62.694  11.933  1.00  0.41           C  
ATOM   1965  CD1 LEU A 258      43.892  61.510  10.973  1.00  0.39           C  
ATOM   1966  CD2 LEU A 258      45.056  63.603  11.723  1.00  0.42           C  
ATOM   1967  N   SER A 259      41.092  65.128  14.826  1.00  0.49           N  
ATOM   1968  CA  SER A 259      41.141  66.328  15.655  1.00  0.49           C  
ATOM   1969  C   SER A 259      41.683  67.519  14.872  1.00  0.49           C  
ATOM   1970  CB  SER A 259      42.002  66.088  16.895  1.00  0.44           C  
ATOM   1971  O   SER A 259      42.655  67.387  14.125  1.00  0.46           O  
ATOM   1972  OG  SER A 259      43.380  66.115  16.564  1.00  0.51           O  
ATOM   1973  N   GLN A 260      40.902  68.700  14.381  1.00  0.47           N  
ATOM   1974  CA  GLN A 260      41.085  70.003  13.749  1.00  0.52           C  
ATOM   1975  C   GLN A 260      42.530  70.477  13.874  1.00  0.48           C  
ATOM   1976  CB  GLN A 260      40.138  71.035  14.364  1.00  0.44           C  
ATOM   1977  O   GLN A 260      43.101  71.003  12.917  1.00  0.46           O  
ATOM   1978  CG  GLN A 260      39.838  72.215  13.450  1.00  0.45           C  
ATOM   1979  CD  GLN A 260      38.560  72.940  13.827  1.00  0.51           C  
ATOM   1980  NE2 GLN A 260      38.224  73.981  13.074  1.00  0.40           N  
ATOM   1981  OE1 GLN A 260      37.879  72.566  14.788  1.00  0.50           O  
ATOM   1982  N   ALA A 261      43.329  70.490  14.586  1.00  0.58           N  
ATOM   1983  CA  ALA A 261      44.701  70.980  14.689  1.00  0.58           C  
ATOM   1984  C   ALA A 261      45.702  69.893  14.308  1.00  0.57           C  
ATOM   1985  CB  ALA A 261      44.981  71.485  16.103  1.00  0.52           C  
ATOM   1986  O   ALA A 261      46.628  70.137  13.531  1.00  0.54           O  
ATOM   1987  N   GLU A 262      45.779  68.677  14.056  1.00  0.43           N  
ATOM   1988  CA  GLU A 262      46.347  67.427  13.560  1.00  0.48           C  
ATOM   1989  C   GLU A 262      45.473  66.819  12.467  1.00  0.43           C  
ATOM   1990  CB  GLU A 262      46.530  66.427  14.704  1.00  0.43           C  
ATOM   1991  O   GLU A 262      45.978  66.168  11.550  1.00  0.43           O  
ATOM   1992  CG  GLU A 262      47.975  66.003  14.926  1.00  0.45           C  
ATOM   1993  CD  GLU A 262      48.162  65.127  16.154  1.00  0.51           C  
ATOM   1994  OE1 GLU A 262      47.189  64.938  16.919  1.00  0.51           O  
ATOM   1995  OE2 GLU A 262      49.291  64.627  16.354  1.00  0.47           O  
ATOM   1996  N   PHE A 263      44.170  67.128  12.383  1.00  0.48           N  
ATOM   1997  CA  PHE A 263      43.394  67.449  11.191  1.00  0.52           C  
ATOM   1998  C   PHE A 263      43.972  68.666  10.480  1.00  0.49           C  
ATOM   1999  CB  PHE A 263      41.927  67.701  11.555  1.00  0.45           C  
ATOM   2000  O   PHE A 263      44.033  68.702   9.249  1.00  0.47           O  
ATOM   2001  CG  PHE A 263      41.034  67.912  10.363  1.00  0.45           C  
ATOM   2002  CD1 PHE A 263      40.439  66.832   9.722  1.00  0.40           C  
ATOM   2003  CD2 PHE A 263      40.789  69.192   9.882  1.00  0.41           C  
ATOM   2004  CE1 PHE A 263      39.612  67.025   8.618  1.00  0.34           C  
ATOM   2005  CE2 PHE A 263      39.963  69.393   8.780  1.00  0.42           C  
ATOM   2006  CZ  PHE A 263      39.376  68.308   8.149  1.00  0.33           C  
ATOM   2007  N   GLU A 264      44.279  69.612  11.078  1.00  0.46           N  
ATOM   2008  CA  GLU A 264      44.911  70.727  10.380  1.00  0.47           C  
ATOM   2009  C   GLU A 264      46.369  70.418  10.052  1.00  0.46           C  
ATOM   2010  CB  GLU A 264      44.821  72.006  11.218  1.00  0.43           C  
ATOM   2011  O   GLU A 264      46.860  70.782   8.981  1.00  0.44           O  
ATOM   2012  CG  GLU A 264      43.522  72.775  11.027  1.00  0.43           C  
ATOM   2013  CD  GLU A 264      43.688  74.279  11.177  1.00  0.49           C  
ATOM   2014  OE1 GLU A 264      44.805  74.736  11.511  1.00  0.48           O  
ATOM   2015  OE2 GLU A 264      42.693  75.006  10.961  1.00  0.44           O  
ATOM   2016  N   VAL A 265      47.207  69.706  10.462  1.00  0.50           N  
ATOM   2017  CA  VAL A 265      48.575  69.276  10.190  1.00  0.51           C  
ATOM   2018  C   VAL A 265      48.565  67.880   9.573  1.00  0.49           C  
ATOM   2019  CB  VAL A 265      49.439  69.286  11.471  1.00  0.46           C  
ATOM   2020  O   VAL A 265      49.287  67.615   8.609  1.00  0.47           O  
ATOM   2021  CG1 VAL A 265      50.813  68.677  11.201  1.00  0.42           C  
ATOM   2022  CG2 VAL A 265      49.577  70.709  12.010  1.00  0.43           C  
ATOM   2023  N   ARG A 266      47.454  67.122   9.566  1.00  0.44           N  
ATOM   2024  CA  ARG A 266      47.320  65.758   9.065  1.00  0.47           C  
ATOM   2025  C   ARG A 266      46.304  65.690   7.929  1.00  0.44           C  
ATOM   2026  CB  ARG A 266      46.911  64.809  10.192  1.00  0.44           C  
ATOM   2027  O   ARG A 266      46.452  64.888   7.005  1.00  0.43           O  
ATOM   2028  CG  ARG A 266      48.019  63.870  10.640  1.00  0.45           C  
ATOM   2029  CD  ARG A 266      47.599  63.032  11.839  1.00  0.51           C  
ATOM   2030  NE  ARG A 266      48.674  62.150  12.285  1.00  0.47           N  
ATOM   2031  NH1 ARG A 266      47.491  61.262  14.059  1.00  0.32           N  
ATOM   2032  NH2 ARG A 266      49.638  60.572  13.647  1.00  0.26           N  
ATOM   2033  CZ  ARG A 266      48.599  61.330  13.329  1.00  0.35           C  
ATOM   2034  N   ALA A 267      45.079  66.681   7.997  1.00  0.41           N  
ATOM   2035  CA  ALA A 267      44.360  67.144   6.813  1.00  0.43           C  
ATOM   2036  C   ALA A 267      45.277  67.944   5.893  1.00  0.42           C  
ATOM   2037  CB  ALA A 267      43.153  67.986   7.219  1.00  0.40           C  
ATOM   2038  O   ALA A 267      45.191  67.829   4.668  1.00  0.41           O  
ATOM   2039  N   GLY A 268      46.192  68.573   6.415  1.00  0.47           N  
ATOM   2040  CA  GLY A 268      47.162  69.205   5.534  1.00  0.47           C  
ATOM   2041  C   GLY A 268      48.259  68.261   5.079  1.00  0.47           C  
ATOM   2042  O   GLY A 268      48.598  68.219   3.895  1.00  0.45           O  
ATOM   2043  N   SER A 269      48.883  67.256   5.868  1.00  0.51           N  
ATOM   2044  CA  SER A 269      49.847  66.204   5.564  1.00  0.52           C  
ATOM   2045  C   SER A 269      49.151  64.949   5.047  1.00  0.50           C  
ATOM   2046  CB  SER A 269      50.677  65.863   6.802  1.00  0.48           C  
ATOM   2047  O   SER A 269      49.649  64.289   4.133  1.00  0.48           O  
ATOM   2048  OG  SER A 269      51.289  64.592   6.663  1.00  0.49           O  
ATOM   2049  N   ILE A 270      47.776  64.608   5.338  1.00  0.46           N  
ATOM   2050  CA  ILE A 270      46.901  63.559   4.825  1.00  0.45           C  
ATOM   2051  C   ILE A 270      46.330  63.979   3.472  1.00  0.46           C  
ATOM   2052  CB  ILE A 270      45.757  63.243   5.814  1.00  0.43           C  
ATOM   2053  O   ILE A 270      46.238  63.165   2.550  1.00  0.44           O  
ATOM   2054  CG1 ILE A 270      46.314  62.580   7.079  1.00  0.40           C  
ATOM   2055  CG2 ILE A 270      44.699  62.356   5.151  1.00  0.41           C  
ATOM   2056  CD1 ILE A 270      45.293  62.429   8.199  1.00  0.37           C  
ATOM   2057  N   ARG A 271      45.840  65.246   3.401  1.00  0.45           N  
ATOM   2058  CA  ARG A 271      45.570  65.727   2.050  1.00  0.47           C  
ATOM   2059  C   ARG A 271      46.838  65.718   1.202  1.00  0.45           C  
ATOM   2060  CB  ARG A 271      44.976  67.136   2.090  1.00  0.44           C  
ATOM   2061  O   ARG A 271      46.799  65.364   0.022  1.00  0.44           O  
ATOM   2062  CG  ARG A 271      43.622  67.253   1.409  1.00  0.44           C  
ATOM   2063  CD  ARG A 271      43.069  68.669   1.492  1.00  0.50           C  
ATOM   2064  NE  ARG A 271      41.609  68.681   1.454  1.00  0.47           N  
ATOM   2065  NH1 ARG A 271      41.392  70.713   2.532  1.00  0.32           N  
ATOM   2066  NH2 ARG A 271      39.527  69.561   1.862  1.00  0.27           N  
ATOM   2067  CZ  ARG A 271      40.846  69.651   1.949  1.00  0.38           C  
ATOM   2068  N   GLN A 272      48.006  66.184   1.620  1.00  0.49           N  
ATOM   2069  CA  GLN A 272      49.223  66.104   0.820  1.00  0.51           C  
ATOM   2070  C   GLN A 272      49.812  64.696   0.853  1.00  0.49           C  
ATOM   2071  CB  GLN A 272      50.258  67.117   1.312  1.00  0.46           C  
ATOM   2072  O   GLN A 272      50.294  64.195  -0.165  1.00  0.48           O  
ATOM   2073  CG  GLN A 272      51.265  67.534   0.249  1.00  0.45           C  
ATOM   2074  CD  GLN A 272      50.654  68.415  -0.825  1.00  0.50           C  
ATOM   2075  NE2 GLN A 272      51.154  68.291  -2.050  1.00  0.40           N  
ATOM   2076  OE1 GLN A 272      49.739  69.201  -0.556  1.00  0.50           O  
ATOM   2077  N   GLU A 273      49.603  63.773   1.769  1.00  0.49           N  
ATOM   2078  CA  GLU A 273      50.012  62.373   1.839  1.00  0.51           C  
ATOM   2079  C   GLU A 273      48.963  61.459   1.212  1.00  0.49           C  
ATOM   2080  CB  GLU A 273      50.268  61.960   3.291  1.00  0.47           C  
ATOM   2081  O   GLU A 273      49.304  60.482   0.543  1.00  0.48           O  
ATOM   2082  CG  GLU A 273      51.706  62.167   3.744  1.00  0.46           C  
ATOM   2083  CD  GLU A 273      51.931  61.815   5.206  1.00  0.50           C  
ATOM   2084  OE1 GLU A 273      50.984  61.330   5.866  1.00  0.50           O  
ATOM   2085  OE2 GLU A 273      53.063  62.028   5.696  1.00  0.45           O  
ATOM   2086  N   ILE A 274      47.481  61.739   1.454  1.00  0.47           N  
ATOM   2087  CA  ILE A 274      46.446  61.112   0.639  1.00  0.47           C  
ATOM   2088  C   ILE A 274      46.649  61.483  -0.828  1.00  0.47           C  
ATOM   2089  CB  ILE A 274      45.032  61.525   1.105  1.00  0.44           C  
ATOM   2090  O   ILE A 274      46.506  60.637  -1.714  1.00  0.45           O  
ATOM   2091  CG1 ILE A 274      44.723  60.915   2.477  1.00  0.40           C  
ATOM   2092  CG2 ILE A 274      43.980  61.110   0.072  1.00  0.41           C  
ATOM   2093  CD1 ILE A 274      43.448  61.447   3.118  1.00  0.37           C  
ATOM   2094  N   LEU A 275      47.005  62.652  -1.030  1.00  0.47           N  
ATOM   2095  CA  LEU A 275      47.253  63.029  -2.418  1.00  0.50           C  
ATOM   2096  C   LEU A 275      48.636  62.569  -2.867  1.00  0.48           C  
ATOM   2097  CB  LEU A 275      47.124  64.544  -2.592  1.00  0.45           C  
ATOM   2098  O   LEU A 275      48.812  62.139  -4.009  1.00  0.47           O  
ATOM   2099  CG  LEU A 275      45.750  65.063  -3.021  1.00  0.46           C  
ATOM   2100  CD1 LEU A 275      45.518  66.466  -2.469  1.00  0.40           C  
ATOM   2101  CD2 LEU A 275      45.624  65.053  -4.540  1.00  0.42           C  
ATOM   2102  N   ASN A 276      49.575  62.345  -2.069  1.00  0.54           N  
ATOM   2103  CA  ASN A 276      50.883  61.768  -2.361  1.00  0.56           C  
ATOM   2104  C   ASN A 276      50.942  60.291  -1.979  1.00  0.53           C  
ATOM   2105  CB  ASN A 276      51.986  62.547  -1.643  1.00  0.50           C  
ATOM   2106  O   ASN A 276      51.570  59.491  -2.674  1.00  0.52           O  
ATOM   2107  CG  ASN A 276      52.323  63.853  -2.335  1.00  0.48           C  
ATOM   2108  ND2 ASN A 276      52.987  64.751  -1.616  1.00  0.48           N  
ATOM   2109  OD1 ASN A 276      51.990  64.054  -3.505  1.00  0.50           O  
ATOM   2110  N   ALA A 277      50.130  59.759  -1.211  1.00  0.44           N  
ATOM   2111  CA  ALA A 277      50.228  58.388  -0.716  1.00  0.44           C  
ATOM   2112  C   ALA A 277      49.069  57.536  -1.228  1.00  0.44           C  
ATOM   2113  CB  ALA A 277      50.260  58.374   0.810  1.00  0.40           C  
ATOM   2114  O   ALA A 277      49.144  56.305  -1.219  1.00  0.41           O  
ATOM   2115  N   THR A 278      48.086  58.322  -1.653  1.00  0.42           N  
ATOM   2116  CA  THR A 278      47.038  57.679  -2.438  1.00  0.45           C  
ATOM   2117  C   THR A 278      47.187  58.016  -3.919  1.00  0.42           C  
ATOM   2118  CB  THR A 278      45.639  58.098  -1.951  1.00  0.40           C  
ATOM   2119  O   THR A 278      46.278  57.765  -4.712  1.00  0.40           O  
ATOM   2120  CG2 THR A 278      45.373  57.590  -0.538  1.00  0.38           C  
ATOM   2121  OG1 THR A 278      45.545  59.528  -1.959  1.00  0.33           O  
ATOM   2122  N   LYS A 279      48.233  58.708  -4.140  1.00  0.39           N  
ATOM   2123  CA  LYS A 279      48.609  58.893  -5.539  1.00  0.43           C  
ATOM   2124  C   LYS A 279      49.021  57.569  -6.177  1.00  0.40           C  
ATOM   2125  CB  LYS A 279      49.746  59.909  -5.659  1.00  0.37           C  
ATOM   2126  O   LYS A 279      48.815  57.362  -7.375  1.00  0.37           O  
ATOM   2127  CG  LYS A 279      50.616  59.721  -6.893  1.00  0.37           C  
ATOM   2128  CD  LYS A 279      51.706  60.782  -6.976  1.00  0.43           C  
ATOM   2129  CE  LYS A 279      52.592  60.581  -8.197  1.00  0.34           C  
ATOM   2130  NZ  LYS A 279      53.660  61.621  -8.285  1.00  0.36           N  
ATOM   2131  N   ASP A 280      49.296  56.444  -5.405  1.00  0.46           N  
ATOM   2132  CA  ASP A 280      49.754  55.147  -5.893  1.00  0.52           C  
ATOM   2133  C   ASP A 280      49.080  54.006  -5.134  1.00  0.46           C  
ATOM   2134  CB  ASP A 280      51.275  55.034  -5.771  1.00  0.42           C  
ATOM   2135  O   ASP A 280      49.426  52.838  -5.323  1.00  0.43           O  
ATOM   2136  CG  ASP A 280      52.010  56.186  -6.434  1.00  0.41           C  
ATOM   2137  OD1 ASP A 280      51.503  56.736  -7.436  1.00  0.43           O  
ATOM   2138  OD2 ASP A 280      53.107  56.543  -5.953  1.00  0.41           O  
ATOM   2139  N   LYS A 281      47.825  54.183  -4.493  1.00  0.43           N  
ATOM   2140  CA  LYS A 281      47.051  53.108  -3.879  1.00  0.49           C  
ATOM   2141  C   LYS A 281      45.773  52.832  -4.666  1.00  0.43           C  
ATOM   2142  CB  LYS A 281      46.709  53.454  -2.429  1.00  0.41           C  
ATOM   2143  O   LYS A 281      45.105  53.762  -5.123  1.00  0.41           O  
ATOM   2144  CG  LYS A 281      47.919  53.539  -1.511  1.00  0.40           C  
ATOM   2145  CD  LYS A 281      47.654  52.862  -0.172  1.00  0.47           C  
ATOM   2146  CE  LYS A 281      48.863  52.953   0.750  1.00  0.35           C  
ATOM   2147  NZ  LYS A 281      48.606  52.295   2.066  1.00  0.34           N  
ATOM   2148  N   ALA A 282      45.586  51.836  -5.040  1.00  0.46           N  
ATOM   2149  CA  ALA A 282      44.579  51.356  -5.982  1.00  0.47           C  
ATOM   2150  C   ALA A 282      43.291  52.168  -5.871  1.00  0.47           C  
ATOM   2151  CB  ALA A 282      44.292  49.875  -5.747  1.00  0.42           C  
ATOM   2152  O   ALA A 282      42.729  52.304  -4.782  1.00  0.44           O  
ATOM   2153  N   SER A 283      43.200  53.255  -6.538  1.00  0.49           N  
ATOM   2154  CA  SER A 283      41.935  53.809  -7.011  1.00  0.50           C  
ATOM   2155  C   SER A 283      40.843  52.746  -7.041  1.00  0.49           C  
ATOM   2156  CB  SER A 283      42.104  54.418  -8.403  1.00  0.45           C  
ATOM   2157  O   SER A 283      41.121  51.568  -7.278  1.00  0.47           O  
ATOM   2158  OG  SER A 283      42.069  53.411  -9.400  1.00  0.44           O  
ATOM   2159  N   LYS A 284      39.838  52.872  -6.244  1.00  0.44           N  
ATOM   2160  CA  LYS A 284      38.694  52.019  -6.554  1.00  0.45           C  
ATOM   2161  C   LYS A 284      38.854  51.358  -7.920  1.00  0.44           C  
ATOM   2162  CB  LYS A 284      37.395  52.826  -6.511  1.00  0.41           C  
ATOM   2163  O   LYS A 284      38.397  50.233  -8.128  1.00  0.42           O  
ATOM   2164  CG  LYS A 284      36.151  51.984  -6.267  1.00  0.40           C  
ATOM   2165  CD  LYS A 284      34.907  52.852  -6.132  1.00  0.47           C  
ATOM   2166  CE  LYS A 284      33.663  52.012  -5.878  1.00  0.34           C  
ATOM   2167  NZ  LYS A 284      32.437  52.858  -5.764  1.00  0.34           N  
ATOM   2168  N   SER A 285      39.402  51.933  -8.833  1.00  0.43           N  
ATOM   2169  CA  SER A 285      39.744  51.280 -10.093  1.00  0.48           C  
ATOM   2170  C   SER A 285      40.933  50.339  -9.923  1.00  0.43           C  
ATOM   2171  CB  SER A 285      40.058  52.321 -11.169  1.00  0.41           C  
ATOM   2172  O   SER A 285      40.975  49.268 -10.531  1.00  0.42           O  
ATOM   2173  OG  SER A 285      41.427  52.686 -11.132  1.00  0.43           O  
ATOM   2174  N   GLU A 286      41.697  50.546  -8.870  1.00  0.49           N  
ATOM   2175  CA  GLU A 286      42.679  49.483  -8.674  1.00  0.51           C  
ATOM   2176  C   GLU A 286      42.144  48.404  -7.736  1.00  0.49           C  
ATOM   2177  CB  GLU A 286      43.989  50.054  -8.125  1.00  0.47           C  
ATOM   2178  O   GLU A 286      42.464  47.224  -7.892  1.00  0.48           O  
ATOM   2179  CG  GLU A 286      45.010  50.394  -9.202  1.00  0.47           C  
ATOM   2180  CD  GLU A 286      46.277  51.026  -8.649  1.00  0.52           C  
ATOM   2181  OE1 GLU A 286      46.273  51.469  -7.477  1.00  0.52           O  
ATOM   2182  OE2 GLU A 286      47.281  51.080  -9.393  1.00  0.47           O  
ATOM   2183  N   LEU A 287      41.103  48.625  -7.009  1.00  0.45           N  
ATOM   2184  CA  LEU A 287      40.313  47.575  -6.376  1.00  0.49           C  
ATOM   2185  C   LEU A 287      39.441  46.858  -7.401  1.00  0.45           C  
ATOM   2186  CB  LEU A 287      39.437  48.160  -5.265  1.00  0.45           C  
ATOM   2187  O   LEU A 287      39.283  45.636  -7.342  1.00  0.46           O  
ATOM   2188  CG  LEU A 287      39.545  47.491  -3.894  1.00  0.46           C  
ATOM   2189  CD1 LEU A 287      40.120  48.465  -2.871  1.00  0.40           C  
ATOM   2190  CD2 LEU A 287      38.183  46.975  -3.442  1.00  0.42           C  
ATOM   2191  N   THR A 288      38.851  47.613  -8.159  1.00  0.46           N  
ATOM   2192  CA  THR A 288      38.243  46.910  -9.284  1.00  0.47           C  
ATOM   2193  C   THR A 288      39.299  46.154 -10.085  1.00  0.46           C  
ATOM   2194  CB  THR A 288      37.492  47.885 -10.211  1.00  0.42           C  
ATOM   2195  O   THR A 288      39.048  45.046 -10.562  1.00  0.44           O  
ATOM   2196  CG2 THR A 288      36.706  47.132 -11.279  1.00  0.38           C  
ATOM   2197  OG1 THR A 288      36.584  48.672  -9.431  1.00  0.38           O  
ATOM   2198  N   GLN A 289      40.441  46.813 -10.119  1.00  0.49           N  
ATOM   2199  CA  GLN A 289      41.474  46.055 -10.818  1.00  0.51           C  
ATOM   2200  C   GLN A 289      42.031  44.942  -9.935  1.00  0.48           C  
ATOM   2201  CB  GLN A 289      42.604  46.980 -11.273  1.00  0.46           C  
ATOM   2202  O   GLN A 289      42.279  43.832 -10.410  1.00  0.47           O  
ATOM   2203  CG  GLN A 289      42.946  46.852 -12.751  1.00  0.46           C  
ATOM   2204  CD  GLN A 289      44.000  47.848 -13.198  1.00  0.52           C  
ATOM   2205  NE2 GLN A 289      44.455  47.713 -14.439  1.00  0.41           N  
ATOM   2206  OE1 GLN A 289      44.401  48.732 -12.435  1.00  0.51           O  
ATOM   2207  N   THR A 290      42.057  45.298  -8.627  1.00  0.40           N  
ATOM   2208  CA  THR A 290      42.455  44.176  -7.784  1.00  0.43           C  
ATOM   2209  C   THR A 290      41.308  43.181  -7.629  1.00  0.40           C  
ATOM   2210  CB  THR A 290      42.912  44.657  -6.394  1.00  0.39           C  
ATOM   2211  O   THR A 290      41.530  41.969  -7.602  1.00  0.38           O  
ATOM   2212  CG2 THR A 290      43.773  43.605  -5.703  1.00  0.37           C  
ATOM   2213  OG1 THR A 290      43.673  45.862  -6.538  1.00  0.32           O  
ATOM   2214  N   ALA A 291      40.210  43.733  -7.826  1.00  0.39           N  
ATOM   2215  CA  ALA A 291      39.073  42.817  -7.860  1.00  0.41           C  
ATOM   2216  C   ALA A 291      39.002  42.081  -9.195  1.00  0.39           C  
ATOM   2217  CB  ALA A 291      37.772  43.573  -7.603  1.00  0.38           C  
ATOM   2218  O   ALA A 291      38.651  40.900  -9.242  1.00  0.38           O  
ATOM   2219  N   GLU A 292      39.280  42.766 -10.215  1.00  0.47           N  
ATOM   2220  CA  GLU A 292      39.466  42.087 -11.493  1.00  0.49           C  
ATOM   2221  C   GLU A 292      40.720  41.216 -11.479  1.00  0.47           C  
ATOM   2222  CB  GLU A 292      39.545  43.103 -12.636  1.00  0.46           C  
ATOM   2223  O   GLU A 292      40.726  40.118 -12.038  1.00  0.47           O  
ATOM   2224  CG  GLU A 292      38.208  43.373 -13.311  1.00  0.47           C  
ATOM   2225  CD  GLU A 292      38.281  44.462 -14.370  1.00  0.51           C  
ATOM   2226  OE1 GLU A 292      39.365  45.061 -14.552  1.00  0.51           O  
ATOM   2227  OE2 GLU A 292      37.245  44.718 -15.024  1.00  0.47           O  
ATOM   2228  N   GLU A 293      41.659  41.705 -10.694  1.00  0.45           N  
ATOM   2229  CA  GLU A 293      42.810  40.820 -10.542  1.00  0.47           C  
ATOM   2230  C   GLU A 293      42.509  39.685  -9.568  1.00  0.45           C  
ATOM   2231  CB  GLU A 293      44.035  41.607 -10.070  1.00  0.44           C  
ATOM   2232  O   GLU A 293      42.914  38.542  -9.794  1.00  0.43           O  
ATOM   2233  CG  GLU A 293      45.254  41.445 -10.967  1.00  0.44           C  
ATOM   2234  CD  GLU A 293      46.442  42.284 -10.524  1.00  0.50           C  
ATOM   2235  OE1 GLU A 293      46.316  43.038  -9.532  1.00  0.49           O  
ATOM   2236  OE2 GLU A 293      47.506  42.188 -11.174  1.00  0.46           O  
ATOM   2237  N   LEU A 294      41.631  39.917  -8.608  1.00  0.42           N  
ATOM   2238  CA  LEU A 294      41.192  38.789  -7.793  1.00  0.45           C  
ATOM   2239  C   LEU A 294      40.171  37.941  -8.543  1.00  0.42           C  
ATOM   2240  CB  LEU A 294      40.594  39.282  -6.473  1.00  0.41           C  
ATOM   2241  O   LEU A 294      40.201  36.711  -8.465  1.00  0.41           O  
ATOM   2242  CG  LEU A 294      41.577  39.500  -5.322  1.00  0.42           C  
ATOM   2243  CD1 LEU A 294      41.012  40.508  -4.326  1.00  0.39           C  
ATOM   2244  CD2 LEU A 294      41.893  38.178  -4.631  1.00  0.41           C  
ATOM   2245  N   SER A 295      39.443  38.553  -9.253  1.00  0.39           N  
ATOM   2246  CA  SER A 295      38.615  37.769 -10.164  1.00  0.42           C  
ATOM   2247  C   SER A 295      39.464  37.066 -11.217  1.00  0.39           C  
ATOM   2248  CB  SER A 295      37.576  38.660 -10.846  1.00  0.39           C  
ATOM   2249  O   SER A 295      39.197  35.916 -11.571  1.00  0.37           O  
ATOM   2250  OG  SER A 295      36.293  38.059 -10.807  1.00  0.39           O  
ATOM   2251  N   SER A 296      40.463  37.775 -11.587  1.00  0.42           N  
ATOM   2252  CA  SER A 296      41.434  37.141 -12.472  1.00  0.43           C  
ATOM   2253  C   SER A 296      42.296  36.135 -11.717  1.00  0.41           C  
ATOM   2254  CB  SER A 296      42.325  38.193 -13.134  1.00  0.40           C  
ATOM   2255  O   SER A 296      42.629  35.073 -12.247  1.00  0.39           O  
ATOM   2256  OG  SER A 296      43.453  37.588 -13.741  1.00  0.39           O  
ATOM   2257  N   LYS A 297      42.349  36.342 -10.420  1.00  0.36           N  
ATOM   2258  CA  LYS A 297      43.104  35.378  -9.624  1.00  0.39           C  
ATOM   2259  C   LYS A 297      42.198  34.267  -9.103  1.00  0.36           C  
ATOM   2260  CB  LYS A 297      43.803  36.075  -8.457  1.00  0.34           C  
ATOM   2261  O   LYS A 297      42.632  33.122  -8.955  1.00  0.33           O  
ATOM   2262  CG  LYS A 297      45.135  36.712  -8.824  1.00  0.35           C  
ATOM   2263  CD  LYS A 297      45.855  37.251  -7.595  1.00  0.43           C  
ATOM   2264  CE  LYS A 297      47.202  37.862  -7.957  1.00  0.35           C  
ATOM   2265  NZ  LYS A 297      47.892  38.433  -6.762  1.00  0.36           N  
ATOM   2266  N   ILE A 298      41.018  34.410  -9.207  1.00  0.33           N  
ATOM   2267  CA  ILE A 298      40.018  33.360  -9.045  1.00  0.37           C  
ATOM   2268  C   ILE A 298      39.777  32.666 -10.384  1.00  0.33           C  
ATOM   2269  CB  ILE A 298      38.692  33.923  -8.486  1.00  0.32           C  
ATOM   2270  O   ILE A 298      39.663  31.439 -10.442  1.00  0.30           O  
ATOM   2271  CG1 ILE A 298      38.846  34.278  -7.003  1.00  0.27           C  
ATOM   2272  CG2 ILE A 298      37.551  32.924  -8.696  1.00  0.29           C  
ATOM   2273  CD1 ILE A 298      37.677  35.069  -6.432  1.00  0.29           C  
ATOM   2274  N   ALA A 299      39.800  33.417 -11.237  1.00  0.34           N  
ATOM   2275  CA  ALA A 299      39.890  32.863 -12.585  1.00  0.35           C  
ATOM   2276  C   ALA A 299      41.228  32.162 -12.802  1.00  0.34           C  
ATOM   2277  CB  ALA A 299      39.694  33.963 -13.626  1.00  0.33           C  
ATOM   2278  O   ALA A 299      41.338  31.270 -13.646  1.00  0.32           O  
ATOM   2279  N   SER A 300      42.124  32.315 -11.667  1.00  0.34           N  
ATOM   2280  CA  SER A 300      43.399  31.611 -11.574  1.00  0.38           C  
ATOM   2281  C   SER A 300      43.335  30.486 -10.546  1.00  0.34           C  
ATOM   2282  CB  SER A 300      44.522  32.582 -11.210  1.00  0.32           C  
ATOM   2283  O   SER A 300      44.293  29.726 -10.390  1.00  0.32           O  
ATOM   2284  OG  SER A 300      44.414  32.992  -9.857  1.00  0.35           O  
ATOM   2285  N   VAL A 301      42.145  29.956 -10.024  1.00  0.30           N  
ATOM   2286  CA  VAL A 301      41.928  28.632  -9.449  1.00  0.37           C  
ATOM   2287  C   VAL A 301      41.367  27.692 -10.513  1.00  0.31           C  
ATOM   2288  CB  VAL A 301      40.975  28.691  -8.234  1.00  0.30           C  
ATOM   2289  O   VAL A 301      40.227  27.853 -10.954  1.00  0.29           O  
ATOM   2290  CG1 VAL A 301      40.837  27.312  -7.590  1.00  0.18           C  
ATOM   2291  CG2 VAL A 301      41.474  29.713  -7.214  1.00  0.28           C  
ATOM   2292  N   GLN A 302      41.979  27.557 -11.491  1.00  0.32           N  
ATOM   2293  CA  GLN A 302      42.289  26.548 -12.499  1.00  0.37           C  
ATOM   2294  C   GLN A 302      42.792  25.261 -11.852  1.00  0.33           C  
ATOM   2295  CB  GLN A 302      43.326  27.079 -13.489  1.00  0.31           C  
ATOM   2296  O   GLN A 302      43.758  25.281 -11.086  1.00  0.32           O  
ATOM   2297  CG  GLN A 302      42.745  28.000 -14.554  1.00  0.32           C  
ATOM   2298  CD  GLN A 302      43.496  27.922 -15.870  1.00  0.42           C  
ATOM   2299  NE2 GLN A 302      42.894  28.456 -16.928  1.00  0.29           N  
ATOM   2300  OE1 GLN A 302      44.607  27.388 -15.935  1.00  0.41           O  
ATOM   2301  N   ALA A 303      41.788  24.277 -11.488  1.00  0.33           N  
ATOM   2302  CA  ALA A 303      41.732  22.924 -12.036  1.00  0.38           C  
ATOM   2303  C   ALA A 303      43.028  22.167 -11.761  1.00  0.34           C  
ATOM   2304  CB  ALA A 303      41.454  22.969 -13.536  1.00  0.31           C  
ATOM   2305  O   ALA A 303      44.065  22.458 -12.362  1.00  0.32           O  
ATOM   2306  N   SER A 304      43.644  21.738 -10.373  1.00  0.41           N  
ATOM   2307  CA  SER A 304      44.409  20.587  -9.904  1.00  0.47           C  
ATOM   2308  C   SER A 304      43.843  19.284 -10.458  1.00  0.42           C  
ATOM   2309  CB  SER A 304      44.422  20.538  -8.376  1.00  0.38           C  
ATOM   2310  O   SER A 304      42.634  19.050 -10.397  1.00  0.40           O  
ATOM   2311  OG  SER A 304      43.467  19.608  -7.894  1.00  0.36           O  
ATOM   2312  N   GLY A 305      44.687  18.745 -11.510  1.00  0.51           N  
ATOM   2313  CA  GLY A 305      44.701  17.345 -11.902  1.00  0.51           C  
ATOM   2314  C   GLY A 305      44.604  17.144 -13.403  1.00  0.51           C  
ATOM   2315  O   GLY A 305      44.475  16.013 -13.877  1.00  0.47           O  
ATOM   2316  N   ARG A 306      45.142  18.186 -14.176  1.00  0.52           N  
ATOM   2317  CA  ARG A 306      45.178  18.126 -15.634  1.00  0.55           C  
ATOM   2318  C   ARG A 306      46.612  18.009 -16.142  1.00  0.53           C  
ATOM   2319  CB  ARG A 306      44.506  19.359 -16.240  1.00  0.51           C  
ATOM   2320  O   ARG A 306      47.502  18.720 -15.671  1.00  0.52           O  
ATOM   2321  CG  ARG A 306      43.109  19.097 -16.780  1.00  0.50           C  
ATOM   2322  CD  ARG A 306      42.473  20.363 -17.336  1.00  0.54           C  
ATOM   2323  NE  ARG A 306      41.101  20.128 -17.776  1.00  0.48           N  
ATOM   2324  NH1 ARG A 306      40.692  22.326 -18.360  1.00  0.32           N  
ATOM   2325  NH2 ARG A 306      39.056  20.742 -18.624  1.00  0.27           N  
ATOM   2326  CZ  ARG A 306      40.286  21.066 -18.252  1.00  0.38           C  
ATOM   2327  N   ASN A 307      47.246  16.938 -16.720  1.00  0.68           N  
ATOM   2328  CA  ASN A 307      48.460  16.765 -17.511  1.00  0.68           C  
ATOM   2329  C   ASN A 307      48.638  17.896 -18.519  1.00  0.68           C  
ATOM   2330  CB  ASN A 307      48.446  15.413 -18.227  1.00  0.65           C  
ATOM   2331  O   ASN A 307      47.726  18.194 -19.292  1.00  0.65           O  
ATOM   2332  CG  ASN A 307      49.776  15.081 -18.874  1.00  0.60           C  
ATOM   2333  ND2 ASN A 307      49.773  14.095 -19.764  1.00  0.60           N  
ATOM   2334  OD1 ASN A 307      50.798  15.705 -18.578  1.00  0.63           O  
ATOM   2335  N   LEU A 308      49.459  18.842 -18.241  1.00  0.65           N  
ATOM   2336  CA  LEU A 308      49.809  19.940 -19.136  1.00  0.65           C  
ATOM   2337  C   LEU A 308      50.821  19.487 -20.182  1.00  0.64           C  
ATOM   2338  CB  LEU A 308      50.373  21.121 -18.341  1.00  0.63           C  
ATOM   2339  O   LEU A 308      51.222  20.271 -21.045  1.00  0.63           O  
ATOM   2340  CG  LEU A 308      49.423  21.779 -17.340  1.00  0.60           C  
ATOM   2341  CD1 LEU A 308      50.161  22.836 -16.525  1.00  0.55           C  
ATOM   2342  CD2 LEU A 308      48.226  22.392 -18.060  1.00  0.56           C  
ATOM   2343  N   PHE A 309      51.289  18.328 -20.289  1.00  0.70           N  
ATOM   2344  CA  PHE A 309      52.205  17.839 -21.313  1.00  0.70           C  
ATOM   2345  C   PHE A 309      51.440  17.376 -22.547  1.00  0.70           C  
ATOM   2346  CB  PHE A 309      53.063  16.694 -20.767  1.00  0.67           C  
ATOM   2347  O   PHE A 309      50.612  16.467 -22.466  1.00  0.67           O  
ATOM   2348  CG  PHE A 309      54.243  16.351 -21.636  1.00  0.63           C  
ATOM   2349  CD1 PHE A 309      55.430  17.066 -21.533  1.00  0.58           C  
ATOM   2350  CD2 PHE A 309      54.164  15.314 -22.556  1.00  0.60           C  
ATOM   2351  CE1 PHE A 309      56.524  16.751 -22.336  1.00  0.59           C  
ATOM   2352  CE2 PHE A 309      55.253  14.993 -23.362  1.00  0.62           C  
ATOM   2353  CZ  PHE A 309      56.431  15.713 -23.251  1.00  0.54           C  
ATOM   2354  N   LEU A 310      51.372  18.250 -23.573  1.00  0.63           N  
ATOM   2355  CA  LEU A 310      50.804  17.924 -24.877  1.00  0.63           C  
ATOM   2356  C   LEU A 310      51.458  16.674 -25.457  1.00  0.63           C  
ATOM   2357  CB  LEU A 310      50.972  19.099 -25.844  1.00  0.62           C  
ATOM   2358  O   LEU A 310      52.660  16.460 -25.284  1.00  0.62           O  
ATOM   2359  CG  LEU A 310      50.058  20.303 -25.614  1.00  0.59           C  
ATOM   2360  CD1 LEU A 310      50.629  21.540 -26.298  1.00  0.54           C  
ATOM   2361  CD2 LEU A 310      48.649  20.009 -26.117  1.00  0.55           C  
ATOM   2362  N   ASN A 311      50.777  15.659 -26.210  1.00  0.66           N  
ATOM   2363  CA  ASN A 311      51.213  14.396 -26.796  1.00  0.66           C  
ATOM   2364  C   ASN A 311      51.949  13.530 -25.777  1.00  0.66           C  
ATOM   2365  CB  ASN A 311      52.099  14.648 -28.017  1.00  0.63           C  
ATOM   2366  O   ASN A 311      53.049  13.046 -26.048  1.00  0.65           O  
ATOM   2367  CG  ASN A 311      52.325  13.398 -28.843  1.00  0.59           C  
ATOM   2368  ND2 ASN A 311      53.458  13.340 -29.534  1.00  0.61           N  
ATOM   2369  OD1 ASN A 311      51.489  12.491 -28.861  1.00  0.61           O  
ATOM   2370  N   SER A 312      51.246  13.584 -24.549  1.00  0.69           N  
ATOM   2371  CA  SER A 312      51.858  12.797 -23.483  1.00  0.69           C  
ATOM   2372  C   SER A 312      51.790  11.305 -23.789  1.00  0.69           C  
ATOM   2373  CB  SER A 312      51.175  13.084 -22.145  1.00  0.66           C  
ATOM   2374  O   SER A 312      52.494  10.506 -23.167  1.00  0.67           O  
ATOM   2375  OG  SER A 312      49.805  12.727 -22.194  1.00  0.64           O  
ATOM   2376  N   LEU A 313      51.016  10.824 -24.827  1.00  0.65           N  
ATOM   2377  CA  LEU A 313      50.957   9.426 -25.240  1.00  0.65           C  
ATOM   2378  C   LEU A 313      51.711   9.213 -26.548  1.00  0.64           C  
ATOM   2379  CB  LEU A 313      49.503   8.974 -25.396  1.00  0.62           C  
ATOM   2380  O   LEU A 313      51.697   8.113 -27.106  1.00  0.64           O  
ATOM   2381  CG  LEU A 313      48.665   8.933 -24.117  1.00  0.59           C  
ATOM   2382  CD1 LEU A 313      47.220   8.567 -24.442  1.00  0.54           C  
ATOM   2383  CD2 LEU A 313      49.260   7.946 -23.119  1.00  0.55           C  
ATOM   2384  N   PHE A 314      52.521  10.156 -27.050  1.00  0.67           N  
ATOM   2385  CA  PHE A 314      53.242  10.072 -28.314  1.00  0.66           C  
ATOM   2386  C   PHE A 314      52.355   9.485 -29.406  1.00  0.67           C  
ATOM   2387  CB  PHE A 314      54.509   9.226 -28.156  1.00  0.64           C  
ATOM   2388  O   PHE A 314      52.739   8.524 -30.074  1.00  0.64           O  
ATOM   2389  CG  PHE A 314      55.419   9.695 -27.053  1.00  0.61           C  
ATOM   2390  CD1 PHE A 314      55.990  10.961 -27.095  1.00  0.58           C  
ATOM   2391  CD2 PHE A 314      55.702   8.869 -25.972  1.00  0.60           C  
ATOM   2392  CE1 PHE A 314      56.833  11.397 -26.075  1.00  0.61           C  
ATOM   2393  CE2 PHE A 314      56.543   9.299 -24.949  1.00  0.62           C  
ATOM   2394  CZ  PHE A 314      57.108  10.563 -25.003  1.00  0.54           C  
ATOM   2395  N   LYS A 315      50.945   9.821 -29.366  1.00  0.63           N  
ATOM   2396  CA  LYS A 315      50.025   9.372 -30.407  1.00  0.64           C  
ATOM   2397  C   LYS A 315      50.357  10.019 -31.749  1.00  0.61           C  
ATOM   2398  CB  LYS A 315      48.580   9.685 -30.018  1.00  0.60           C  
ATOM   2399  O   LYS A 315      50.177   9.403 -32.802  1.00  0.59           O  
ATOM   2400  CG  LYS A 315      48.017   8.771 -28.940  1.00  0.58           C  
ATOM   2401  CD  LYS A 315      46.553   9.078 -28.653  1.00  0.58           C  
ATOM   2402  CE  LYS A 315      45.997   8.182 -27.556  1.00  0.51           C  
ATOM   2403  NZ  LYS A 315      44.581   8.525 -27.224  1.00  0.45           N  
ATOM   2404  N   GLN A 316      50.733  11.335 -31.902  1.00  0.53           N  
ATOM   2405  CA  GLN A 316      51.178  12.093 -33.066  1.00  0.55           C  
ATOM   2406  C   GLN A 316      52.701  12.178 -33.118  1.00  0.53           C  
ATOM   2407  CB  GLN A 316      50.574  13.498 -33.056  1.00  0.52           C  
ATOM   2408  O   GLN A 316      53.373  12.000 -32.100  1.00  0.52           O  
ATOM   2409  CG  GLN A 316      49.057  13.516 -33.187  1.00  0.51           C  
ATOM   2410  CD  GLN A 316      48.489  14.921 -33.233  1.00  0.54           C  
ATOM   2411  NE2 GLN A 316      47.189  15.027 -33.491  1.00  0.42           N  
ATOM   2412  OE1 GLN A 316      49.211  15.904 -33.036  1.00  0.54           O  
ATOM   2413  N   ASP A 317      53.200  11.896 -34.450  1.00  0.55           N  
ATOM   2414  CA  ASP A 317      54.602  12.036 -34.833  1.00  0.55           C  
ATOM   2415  C   ASP A 317      55.247  13.229 -34.131  1.00  0.55           C  
ATOM   2416  CB  ASP A 317      54.731  12.186 -36.350  1.00  0.52           C  
ATOM   2417  O   ASP A 317      54.548  14.099 -33.607  1.00  0.52           O  
ATOM   2418  CG  ASP A 317      55.453  11.020 -37.002  1.00  0.49           C  
ATOM   2419  OD1 ASP A 317      56.123  10.242 -36.289  1.00  0.50           O  
ATOM   2420  OD2 ASP A 317      55.354  10.880 -38.240  1.00  0.50           O  
ATOM   2421  N   ILE A 318      56.319  13.194 -33.569  1.00  0.50           N  
ATOM   2422  CA  ILE A 318      57.226  14.096 -32.868  1.00  0.50           C  
ATOM   2423  C   ILE A 318      57.063  15.515 -33.408  1.00  0.51           C  
ATOM   2424  CB  ILE A 318      58.695  13.637 -33.002  1.00  0.47           C  
ATOM   2425  O   ILE A 318      57.544  16.476 -32.802  1.00  0.48           O  
ATOM   2426  CG1 ILE A 318      58.782  12.366 -33.856  1.00  0.42           C  
ATOM   2427  CG2 ILE A 318      59.320  13.413 -31.622  1.00  0.44           C  
ATOM   2428  CD1 ILE A 318      60.198  11.995 -34.271  1.00  0.40           C  
ATOM   2429  N   SER A 319      56.271  15.870 -34.620  1.00  0.47           N  
ATOM   2430  CA  SER A 319      56.067  17.198 -35.190  1.00  0.47           C  
ATOM   2431  C   SER A 319      55.238  18.077 -34.259  1.00  0.47           C  
ATOM   2432  CB  SER A 319      55.382  17.098 -36.553  1.00  0.45           C  
ATOM   2433  O   SER A 319      55.347  19.305 -34.295  1.00  0.45           O  
ATOM   2434  OG  SER A 319      54.096  16.514 -36.429  1.00  0.42           O  
ATOM   2435  N   LYS A 320      54.571  17.728 -33.141  1.00  0.43           N  
ATOM   2436  CA  LYS A 320      53.908  18.576 -32.154  1.00  0.43           C  
ATOM   2437  C   LYS A 320      54.526  18.396 -30.771  1.00  0.43           C  
ATOM   2438  CB  LYS A 320      52.411  18.271 -32.103  1.00  0.42           C  
ATOM   2439  O   LYS A 320      53.960  18.839 -29.769  1.00  0.41           O  
ATOM   2440  CG  LYS A 320      51.652  18.684 -33.355  1.00  0.41           C  
ATOM   2441  CD  LYS A 320      50.212  19.066 -33.036  1.00  0.45           C  
ATOM   2442  CE  LYS A 320      49.450  19.476 -34.289  1.00  0.36           C  
ATOM   2443  NZ  LYS A 320      48.033  19.835 -33.983  1.00  0.35           N  
ATOM   2444  N   THR A 321      55.764  17.894 -30.528  1.00  0.50           N  
ATOM   2445  CA  THR A 321      56.733  17.729 -29.451  1.00  0.48           C  
ATOM   2446  C   THR A 321      58.083  18.322 -29.843  1.00  0.50           C  
ATOM   2447  CB  THR A 321      56.910  16.244 -29.081  1.00  0.45           C  
ATOM   2448  O   THR A 321      58.640  17.976 -30.887  1.00  0.47           O  
ATOM   2449  CG2 THR A 321      57.162  16.076 -27.587  1.00  0.41           C  
ATOM   2450  OG1 THR A 321      55.724  15.525 -29.439  1.00  0.43           O  
ATOM   2451  N   GLY A 322      58.276  19.546 -29.838  1.00  0.47           N  
ATOM   2452  CA  GLY A 322      59.583  20.141 -30.067  1.00  0.46           C  
ATOM   2453  C   GLY A 322      60.729  19.247 -29.635  1.00  0.47           C  
ATOM   2454  O   GLY A 322      60.880  18.952 -28.447  1.00  0.44           O  
ATOM   2455  N   ILE A 323      61.246  18.456 -30.348  1.00  0.49           N  
ATOM   2456  CA  ILE A 323      62.566  17.842 -30.267  1.00  0.50           C  
ATOM   2457  C   ILE A 323      63.590  18.725 -30.976  1.00  0.49           C  
ATOM   2458  CB  ILE A 323      62.568  16.423 -30.879  1.00  0.47           C  
ATOM   2459  O   ILE A 323      63.489  18.957 -32.183  1.00  0.47           O  
ATOM   2460  CG1 ILE A 323      61.542  15.534 -30.167  1.00  0.44           C  
ATOM   2461  CG2 ILE A 323      63.968  15.807 -30.811  1.00  0.45           C  
ATOM   2462  CD1 ILE A 323      61.408  14.141 -30.767  1.00  0.42           C  
ATOM   2463  N   TRP A 324      64.330  19.555 -30.226  1.00  0.19           N  
ATOM   2464  CA  TRP A 324      65.639  20.047 -30.641  1.00  0.39           C  
ATOM   2465  C   TRP A 324      66.617  18.894 -30.841  1.00  0.28           C  
ATOM   2466  CB  TRP A 324      66.196  21.031 -29.608  1.00  0.31           C  
ATOM   2467  O   TRP A 324      67.040  18.255 -29.874  1.00  0.23           O  
ATOM   2468  CG  TRP A 324      65.622  22.412 -29.711  1.00  0.37           C  
ATOM   2469  CD1 TRP A 324      64.300  22.751 -29.791  1.00  0.23           C  
ATOM   2470  CD2 TRP A 324      66.354  23.641 -29.751  1.00  0.09           C  
ATOM   2471  CE2 TRP A 324      65.411  24.687 -29.855  1.00  0.09           C  
ATOM   2472  CE3 TRP A 324      67.718  23.959 -29.708  1.00  0.18           C  
ATOM   2473  NE1 TRP A 324      64.166  24.117 -29.877  1.00  0.18           N  
ATOM   2474  CH2 TRP A 324      67.129  26.314 -29.872  1.00  0.15           C  
ATOM   2475  CZ2 TRP A 324      65.789  26.030 -29.916  1.00  0.16           C  
ATOM   2476  CZ3 TRP A 324      68.092  25.297 -29.769  1.00  0.16           C  
ATOM   2477  N   THR A 325      66.606  18.175 -31.972  1.00  0.48           N  
ATOM   2478  CA  THR A 325      67.688  17.306 -32.418  1.00  0.48           C  
ATOM   2479  C   THR A 325      68.933  18.122 -32.756  1.00  0.48           C  
ATOM   2480  CB  THR A 325      67.268  16.475 -33.645  1.00  0.45           C  
ATOM   2481  O   THR A 325      68.860  19.089 -33.517  1.00  0.45           O  
ATOM   2482  CG2 THR A 325      66.304  15.361 -33.250  1.00  0.42           C  
ATOM   2483  OG1 THR A 325      66.627  17.332 -34.598  1.00  0.39           O  
ATOM   2484  N   THR A 326      69.965  17.833 -31.709  1.00  0.42           N  
ATOM   2485  CA  THR A 326      71.360  18.074 -32.062  1.00  0.45           C  
ATOM   2486  C   THR A 326      72.102  16.756 -32.266  1.00  0.43           C  
ATOM   2487  CB  THR A 326      72.074  18.905 -30.980  1.00  0.42           C  
ATOM   2488  O   THR A 326      71.609  15.694 -31.880  1.00  0.42           O  
ATOM   2489  CG2 THR A 326      71.289  20.171 -30.652  1.00  0.40           C  
ATOM   2490  OG1 THR A 326      72.207  18.118 -29.790  1.00  0.37           O  
ATOM   2491  N   SER A 327      73.063  16.632 -33.157  1.00  0.46           N  
ATOM   2492  CA  SER A 327      74.043  15.620 -33.537  1.00  0.44           C  
ATOM   2493  C   SER A 327      74.444  14.763 -32.341  1.00  0.46           C  
ATOM   2494  CB  SER A 327      75.284  16.277 -34.143  1.00  0.40           C  
ATOM   2495  O   SER A 327      75.020  13.686 -32.508  1.00  0.42           O  
ATOM   2496  OG  SER A 327      75.757  17.323 -33.311  1.00  0.42           O  
ATOM   2497  N   THR A 328      73.949  14.811 -30.865  1.00  0.51           N  
ATOM   2498  CA  THR A 328      74.391  14.017 -29.724  1.00  0.52           C  
ATOM   2499  C   THR A 328      73.239  13.189 -29.163  1.00  0.51           C  
ATOM   2500  CB  THR A 328      74.972  14.912 -28.613  1.00  0.47           C  
ATOM   2501  O   THR A 328      73.461  12.228 -28.423  1.00  0.49           O  
ATOM   2502  CG2 THR A 328      76.321  15.493 -29.023  1.00  0.43           C  
ATOM   2503  OG1 THR A 328      74.062  15.987 -28.348  1.00  0.41           O  
ATOM   2504  N   TYR A 329      72.105  12.976 -29.756  1.00  0.55           N  
ATOM   2505  CA  TYR A 329      71.036  12.034 -29.444  1.00  0.58           C  
ATOM   2506  C   TYR A 329      69.950  12.069 -30.512  1.00  0.56           C  
ATOM   2507  CB  TYR A 329      70.430  12.343 -28.072  1.00  0.52           C  
ATOM   2508  O   TYR A 329      69.816  13.056 -31.239  1.00  0.54           O  
ATOM   2509  CG  TYR A 329      69.838  13.728 -27.968  1.00  0.50           C  
ATOM   2510  CD1 TYR A 329      70.613  14.808 -27.553  1.00  0.43           C  
ATOM   2511  CD2 TYR A 329      68.503  13.958 -28.283  1.00  0.44           C  
ATOM   2512  CE1 TYR A 329      70.071  16.086 -27.454  1.00  0.40           C  
ATOM   2513  CE2 TYR A 329      67.951  15.231 -28.188  1.00  0.49           C  
ATOM   2514  OH  TYR A 329      68.200  17.549 -27.677  1.00  0.30           O  
ATOM   2515  CZ  TYR A 329      68.742  16.287 -27.773  1.00  0.36           C  
ATOM   2516  N   THR A 330      69.417  10.727 -30.804  1.00  0.58           N  
ATOM   2517  CA  THR A 330      68.226  10.460 -31.603  1.00  0.60           C  
ATOM   2518  C   THR A 330      67.046  10.092 -30.709  1.00  0.59           C  
ATOM   2519  CB  THR A 330      68.477   9.331 -32.619  1.00  0.57           C  
ATOM   2520  O   THR A 330      67.172   9.242 -29.825  1.00  0.59           O  
ATOM   2521  CG2 THR A 330      68.669   9.889 -34.026  1.00  0.52           C  
ATOM   2522  OG1 THR A 330      69.653   8.607 -32.239  1.00  0.55           O  
ATOM   2523  N   ALA A 331      65.983  10.853 -30.777  1.00  0.66           N  
ATOM   2524  CA  ALA A 331      64.697  10.576 -30.143  1.00  0.66           C  
ATOM   2525  C   ALA A 331      63.659  10.145 -31.176  1.00  0.67           C  
ATOM   2526  CB  ALA A 331      64.204  11.803 -29.379  1.00  0.63           C  
ATOM   2527  O   ALA A 331      63.438  10.839 -32.171  1.00  0.64           O  
ATOM   2528  N   THR A 332      63.331   8.820 -31.335  1.00  0.67           N  
ATOM   2529  CA  THR A 332      62.327   8.144 -32.149  1.00  0.67           C  
ATOM   2530  C   THR A 332      61.202   7.595 -31.276  1.00  0.67           C  
ATOM   2531  CB  THR A 332      62.950   6.998 -32.968  1.00  0.66           C  
ATOM   2532  O   THR A 332      61.391   7.374 -30.078  1.00  0.67           O  
ATOM   2533  CG2 THR A 332      64.010   7.524 -33.930  1.00  0.60           C  
ATOM   2534  OG1 THR A 332      63.557   6.056 -32.075  1.00  0.64           O  
ATOM   2535  N   ILE A 333      60.101   7.609 -31.798  1.00  0.66           N  
ATOM   2536  CA  ILE A 333      58.989   6.887 -31.188  1.00  0.68           C  
ATOM   2537  C   ILE A 333      59.151   5.388 -31.435  1.00  0.67           C  
ATOM   2538  CB  ILE A 333      57.630   7.376 -31.735  1.00  0.64           C  
ATOM   2539  O   ILE A 333      59.282   4.952 -32.581  1.00  0.65           O  
ATOM   2540  CG1 ILE A 333      57.441   8.869 -31.438  1.00  0.57           C  
ATOM   2541  CG2 ILE A 333      56.482   6.551 -31.145  1.00  0.57           C  
ATOM   2542  CD1 ILE A 333      56.000   9.345 -31.554  1.00  0.55           C  
ATOM   2543  N   ASP A 334      59.404   4.667 -30.474  1.00  0.69           N  
ATOM   2544  CA  ASP A 334      59.434   3.208 -30.439  1.00  0.69           C  
ATOM   2545  C   ASP A 334      58.027   2.632 -30.299  1.00  0.69           C  
ATOM   2546  CB  ASP A 334      60.320   2.716 -29.293  1.00  0.67           C  
ATOM   2547  O   ASP A 334      57.440   2.670 -29.215  1.00  0.67           O  
ATOM   2548  CG  ASP A 334      60.524   1.211 -29.305  1.00  0.63           C  
ATOM   2549  OD1 ASP A 334      59.869   0.513 -30.107  1.00  0.68           O  
ATOM   2550  OD2 ASP A 334      61.347   0.719 -28.502  1.00  0.72           O  
ATOM   2551  N   SER A 335      57.492   2.370 -31.499  1.00  0.64           N  
ATOM   2552  CA  SER A 335      56.193   1.708 -31.563  1.00  0.66           C  
ATOM   2553  C   SER A 335      56.294   0.248 -31.134  1.00  0.65           C  
ATOM   2554  CB  SER A 335      55.617   1.793 -32.978  1.00  0.62           C  
ATOM   2555  O   SER A 335      55.275  -0.418 -30.937  1.00  0.65           O  
ATOM   2556  OG  SER A 335      56.638   2.073 -33.920  1.00  0.60           O  
ATOM   2557  N   GLU A 336      57.472  -0.382 -30.863  1.00  0.63           N  
ATOM   2558  CA  GLU A 336      57.631  -1.789 -30.506  1.00  0.63           C  
ATOM   2559  C   GLU A 336      57.744  -1.965 -28.994  1.00  0.62           C  
ATOM   2560  CB  GLU A 336      58.859  -2.385 -31.198  1.00  0.60           C  
ATOM   2561  O   GLU A 336      57.308  -2.980 -28.447  1.00  0.61           O  
ATOM   2562  CG  GLU A 336      58.681  -2.594 -32.695  1.00  0.58           C  
ATOM   2563  CD  GLU A 336      59.675  -3.581 -33.285  1.00  0.59           C  
ATOM   2564  OE1 GLU A 336      60.648  -3.952 -32.590  1.00  0.62           O  
ATOM   2565  OE2 GLU A 336      59.479  -3.987 -34.453  1.00  0.57           O  
ATOM   2566  N   SER A 337      58.053  -0.912 -28.131  1.00  0.62           N  
ATOM   2567  CA  SER A 337      58.092  -0.908 -26.672  1.00  0.61           C  
ATOM   2568  C   SER A 337      56.902  -0.152 -26.090  1.00  0.61           C  
ATOM   2569  CB  SER A 337      59.396  -0.285 -26.172  1.00  0.58           C  
ATOM   2570  O   SER A 337      56.912   1.079 -26.028  1.00  0.60           O  
ATOM   2571  OG  SER A 337      60.509  -1.075 -26.553  1.00  0.59           O  
ATOM   2572  N   LYS A 338      55.686  -1.017 -26.016  1.00  0.58           N  
ATOM   2573  CA  LYS A 338      54.449  -0.583 -25.373  1.00  0.59           C  
ATOM   2574  C   LYS A 338      54.449  -0.934 -23.888  1.00  0.58           C  
ATOM   2575  CB  LYS A 338      53.237  -1.212 -26.060  1.00  0.55           C  
ATOM   2576  O   LYS A 338      54.859  -2.032 -23.505  1.00  0.58           O  
ATOM   2577  CG  LYS A 338      53.077  -0.813 -27.520  1.00  0.52           C  
ATOM   2578  CD  LYS A 338      51.835  -1.442 -28.139  1.00  0.54           C  
ATOM   2579  CE  LYS A 338      51.723  -1.117 -29.622  1.00  0.52           C  
ATOM   2580  NZ  LYS A 338      50.528  -1.765 -30.242  1.00  0.46           N  
ATOM   2581  N   TYR A 339      54.539  -0.019 -23.135  1.00  0.71           N  
ATOM   2582  CA  TYR A 339      54.225  -0.111 -21.713  1.00  0.71           C  
ATOM   2583  C   TYR A 339      52.859   0.494 -21.416  1.00  0.69           C  
ATOM   2584  CB  TYR A 339      55.300   0.592 -20.879  1.00  0.69           C  
ATOM   2585  O   TYR A 339      52.545   1.593 -21.879  1.00  0.67           O  
ATOM   2586  CG  TYR A 339      55.136   0.400 -19.391  1.00  0.70           C  
ATOM   2587  CD1 TYR A 339      55.315  -0.852 -18.806  1.00  0.68           C  
ATOM   2588  CD2 TYR A 339      54.800   1.469 -18.567  1.00  0.70           C  
ATOM   2589  CE1 TYR A 339      55.162  -1.034 -17.436  1.00  0.75           C  
ATOM   2590  CE2 TYR A 339      54.645   1.299 -17.195  1.00  0.75           C  
ATOM   2591  OH  TYR A 339      54.676  -0.129 -15.282  1.00  0.70           O  
ATOM   2592  CZ  TYR A 339      54.828   0.046 -16.640  1.00  0.69           C  
ATOM   2593  N   LEU A 340      51.949  -0.229 -20.836  1.00  0.66           N  
ATOM   2594  CA  LEU A 340      50.517  -0.012 -20.660  1.00  0.67           C  
ATOM   2595  C   LEU A 340      49.868   0.422 -21.970  1.00  0.64           C  
ATOM   2596  CB  LEU A 340      50.264   1.040 -19.577  1.00  0.64           C  
ATOM   2597  O   LEU A 340      49.222   1.470 -22.029  1.00  0.62           O  
ATOM   2598  CG  LEU A 340      50.696   0.670 -18.158  1.00  0.60           C  
ATOM   2599  CD1 LEU A 340      50.579   1.879 -17.236  1.00  0.56           C  
ATOM   2600  CD2 LEU A 340      49.861  -0.493 -17.631  1.00  0.58           C  
ATOM   2601  N   GLY A 341      50.201  -0.188 -23.143  1.00  0.64           N  
ATOM   2602  CA  GLY A 341      49.573  -0.049 -24.447  1.00  0.64           C  
ATOM   2603  C   GLY A 341      49.963   1.229 -25.165  1.00  0.63           C  
ATOM   2604  O   GLY A 341      49.533   1.469 -26.295  1.00  0.63           O  
ATOM   2605  N   HIS A 342      50.999   2.098 -24.754  1.00  0.72           N  
ATOM   2606  CA  HIS A 342      51.422   3.380 -25.306  1.00  0.73           C  
ATOM   2607  C   HIS A 342      52.870   3.326 -25.780  1.00  0.72           C  
ATOM   2608  CB  HIS A 342      51.250   4.492 -24.269  1.00  0.70           C  
ATOM   2609  O   HIS A 342      53.693   2.618 -25.196  1.00  0.70           O  
ATOM   2610  CG  HIS A 342      49.858   4.606 -23.735  1.00  0.66           C  
ATOM   2611  CD2 HIS A 342      49.354   4.350 -22.505  1.00  0.63           C  
ATOM   2612  ND1 HIS A 342      48.797   5.026 -24.508  1.00  0.67           N  
ATOM   2613  CE1 HIS A 342      47.697   5.024 -23.773  1.00  0.62           C  
ATOM   2614  NE2 HIS A 342      48.008   4.618 -22.554  1.00  0.60           N  
ATOM   2615  N   LYS A 343      53.131   3.801 -26.886  1.00  0.73           N  
ATOM   2616  CA  LYS A 343      54.437   3.943 -27.524  1.00  0.74           C  
ATOM   2617  C   LYS A 343      55.381   4.779 -26.665  1.00  0.73           C  
ATOM   2618  CB  LYS A 343      54.293   4.573 -28.910  1.00  0.70           C  
ATOM   2619  O   LYS A 343      54.934   5.597 -25.858  1.00  0.71           O  
ATOM   2620  CG  LYS A 343      53.429   3.768 -29.869  1.00  0.66           C  
ATOM   2621  CD  LYS A 343      53.239   4.495 -31.194  1.00  0.65           C  
ATOM   2622  CE  LYS A 343      52.293   3.738 -32.117  1.00  0.60           C  
ATOM   2623  NZ  LYS A 343      52.086   4.458 -33.409  1.00  0.53           N  
ATOM   2624  N   ALA A 344      56.529   4.498 -26.554  1.00  0.76           N  
ATOM   2625  CA  ALA A 344      57.626   5.114 -25.812  1.00  0.76           C  
ATOM   2626  C   ALA A 344      58.411   6.079 -26.695  1.00  0.76           C  
ATOM   2627  CB  ALA A 344      58.554   4.041 -25.246  1.00  0.74           C  
ATOM   2628  O   ALA A 344      58.550   5.855 -27.900  1.00  0.74           O  
ATOM   2629  N   LEU A 345      58.648   7.152 -26.102  1.00  0.75           N  
ATOM   2630  CA  LEU A 345      59.744   7.969 -26.613  1.00  0.75           C  
ATOM   2631  C   LEU A 345      61.091   7.317 -26.320  1.00  0.75           C  
ATOM   2632  CB  LEU A 345      59.698   9.371 -26.001  1.00  0.73           C  
ATOM   2633  O   LEU A 345      61.475   7.171 -25.157  1.00  0.74           O  
ATOM   2634  CG  LEU A 345      60.801  10.337 -26.437  1.00  0.70           C  
ATOM   2635  CD1 LEU A 345      60.627  10.712 -27.905  1.00  0.66           C  
ATOM   2636  CD2 LEU A 345      60.799  11.583 -25.557  1.00  0.67           C  
ATOM   2637  N   LYS A 346      61.701   6.757 -27.380  1.00  0.77           N  
ATOM   2638  CA  LYS A 346      63.032   6.168 -27.264  1.00  0.78           C  
ATOM   2639  C   LYS A 346      64.117   7.200 -27.556  1.00  0.77           C  
ATOM   2640  CB  LYS A 346      63.176   4.975 -28.210  1.00  0.76           C  
ATOM   2641  O   LYS A 346      64.150   7.785 -28.641  1.00  0.75           O  
ATOM   2642  CG  LYS A 346      64.481   4.211 -28.049  1.00  0.74           C  
ATOM   2643  CD  LYS A 346      64.581   3.059 -29.041  1.00  0.73           C  
ATOM   2644  CE  LYS A 346      65.895   2.305 -28.893  1.00  0.70           C  
ATOM   2645  NZ  LYS A 346      65.959   1.119 -29.800  1.00  0.65           N  
ATOM   2646  N   ILE A 347      64.837   7.571 -26.581  1.00  0.73           N  
ATOM   2647  CA  ILE A 347      65.961   8.494 -26.694  1.00  0.73           C  
ATOM   2648  C   ILE A 347      67.275   7.719 -26.619  1.00  0.73           C  
ATOM   2649  CB  ILE A 347      65.915   9.579 -25.595  1.00  0.71           C  
ATOM   2650  O   ILE A 347      67.505   6.966 -25.670  1.00  0.71           O  
ATOM   2651  CG1 ILE A 347      64.544  10.264 -25.578  1.00  0.66           C  
ATOM   2652  CG2 ILE A 347      67.036  10.603 -25.799  1.00  0.66           C  
ATOM   2653  CD1 ILE A 347      64.360  11.253 -24.435  1.00  0.65           C  
ATOM   2654  N   ILE A 348      68.091   7.746 -27.745  1.00  0.70           N  
ATOM   2655  CA  ILE A 348      69.429   7.173 -27.830  1.00  0.69           C  
ATOM   2656  C   ILE A 348      70.471   8.289 -27.813  1.00  0.69           C  
ATOM   2657  CB  ILE A 348      69.593   6.306 -29.099  1.00  0.67           C  
ATOM   2658  O   ILE A 348      70.443   9.186 -28.660  1.00  0.66           O  
ATOM   2659  CG1 ILE A 348      68.489   5.244 -29.166  1.00  0.62           C  
ATOM   2660  CG2 ILE A 348      70.980   5.657 -29.134  1.00  0.63           C  
ATOM   2661  CD1 ILE A 348      68.465   4.458 -30.470  1.00  0.60           C  
ATOM   2662  N   GLY A 349      71.093   8.571 -26.729  1.00  0.64           N  
ATOM   2663  CA  GLY A 349      72.306   9.360 -26.588  1.00  0.63           C  
ATOM   2664  C   GLY A 349      73.458   8.837 -27.426  1.00  0.64           C  
ATOM   2665  O   GLY A 349      73.923   7.714 -27.219  1.00  0.62           O  
ATOM   2666  N   LEU A 350      73.606   9.669 -28.582  1.00  0.55           N  
ATOM   2667  CA  LEU A 350      74.596   9.223 -29.556  1.00  0.53           C  
ATOM   2668  C   LEU A 350      75.909   9.978 -29.381  1.00  0.55           C  
ATOM   2669  CB  LEU A 350      74.070   9.414 -30.981  1.00  0.49           C  
ATOM   2670  O   LEU A 350      76.901   9.668 -30.044  1.00  0.51           O  
ATOM   2671  CG  LEU A 350      72.862   8.564 -31.378  1.00  0.45           C  
ATOM   2672  CD1 LEU A 350      72.299   9.034 -32.715  1.00  0.41           C  
ATOM   2673  CD2 LEU A 350      73.244   7.089 -31.442  1.00  0.43           C  
ATOM   2674  N   ASN A 351      76.299  10.557 -28.269  1.00  0.50           N  
ATOM   2675  CA  ASN A 351      77.646  11.059 -28.019  1.00  0.52           C  
ATOM   2676  C   ASN A 351      77.716  11.850 -26.716  1.00  0.50           C  
ATOM   2677  CB  ASN A 351      78.124  11.921 -29.189  1.00  0.47           C  
ATOM   2678  O   ASN A 351      76.800  12.609 -26.395  1.00  0.48           O  
ATOM   2679  CG  ASN A 351      79.115  11.197 -30.080  1.00  0.45           C  
ATOM   2680  ND2 ASN A 351      79.244  11.658 -31.319  1.00  0.40           N  
ATOM   2681  OD1 ASN A 351      79.757  10.232 -29.659  1.00  0.45           O  
ATOM   2682  N   PRO A 352      78.396  11.670 -25.950  1.00  0.48           N  
ATOM   2683  CA  PRO A 352      79.000  12.596 -24.989  1.00  0.47           C  
ATOM   2684  C   PRO A 352      79.391  13.930 -25.621  1.00  0.49           C  
ATOM   2685  CB  PRO A 352      80.239  11.840 -24.501  1.00  0.46           C  
ATOM   2686  O   PRO A 352      80.385  14.006 -26.348  1.00  0.47           O  
ATOM   2687  CG  PRO A 352      80.410  10.719 -25.475  1.00  0.44           C  
ATOM   2688  CD  PRO A 352      79.172  10.628 -26.321  1.00  0.44           C  
ATOM   2689  N   SER A 353      78.537  14.884 -26.400  1.00  0.39           N  
ATOM   2690  CA  SER A 353      79.051  16.167 -26.866  1.00  0.40           C  
ATOM   2691  C   SER A 353      79.509  17.036 -25.699  1.00  0.40           C  
ATOM   2692  CB  SER A 353      77.987  16.909 -27.677  1.00  0.37           C  
ATOM   2693  O   SER A 353      78.772  17.220 -24.729  1.00  0.38           O  
ATOM   2694  OG  SER A 353      76.965  17.406 -26.829  1.00  0.33           O  
ATOM   2695  N   GLY A 354      80.778  17.108 -25.419  1.00  0.39           N  
ATOM   2696  CA  GLY A 354      81.946  17.831 -24.940  1.00  0.37           C  
ATOM   2697  C   GLY A 354      81.612  18.878 -23.894  1.00  0.39           C  
ATOM   2698  O   GLY A 354      80.668  19.653 -24.064  1.00  0.37           O  
ATOM   2699  N   ARG A 355      81.844  18.703 -22.632  1.00  0.40           N  
ATOM   2700  CA  ARG A 355      82.661  19.345 -21.608  1.00  0.40           C  
ATOM   2701  C   ARG A 355      83.059  20.755 -22.029  1.00  0.40           C  
ATOM   2702  CB  ARG A 355      83.911  18.512 -21.317  1.00  0.36           C  
ATOM   2703  O   ARG A 355      83.580  20.957 -23.128  1.00  0.38           O  
ATOM   2704  CG  ARG A 355      83.782  17.611 -20.099  1.00  0.34           C  
ATOM   2705  CD  ARG A 355      85.088  16.893 -19.788  1.00  0.37           C  
ATOM   2706  NE  ARG A 355      84.949  15.994 -18.645  1.00  0.33           N  
ATOM   2707  NH1 ARG A 355      87.209  15.549 -18.459  1.00  0.26           N  
ATOM   2708  NH2 ARG A 355      85.721  14.580 -17.008  1.00  0.21           N  
ATOM   2709  CZ  ARG A 355      85.960  15.376 -18.040  1.00  0.29           C  
ATOM   2710  N   ASP A 356      82.314  21.999 -21.804  1.00  0.34           N  
ATOM   2711  CA  ASP A 356      83.233  23.092 -21.503  1.00  0.37           C  
ATOM   2712  C   ASP A 356      83.579  23.881 -22.764  1.00  0.34           C  
ATOM   2713  CB  ASP A 356      84.510  22.556 -20.852  1.00  0.32           C  
ATOM   2714  O   ASP A 356      84.287  23.382 -23.641  1.00  0.34           O  
ATOM   2715  CG  ASP A 356      84.327  22.208 -19.386  1.00  0.32           C  
ATOM   2716  OD1 ASP A 356      83.330  22.649 -18.774  1.00  0.35           O  
ATOM   2717  OD2 ASP A 356      85.189  21.489 -18.835  1.00  0.36           O  
ATOM   2718  N   GLY A 357      82.924  25.055 -23.476  1.00  0.37           N  
ATOM   2719  CA  GLY A 357      83.848  26.028 -24.037  1.00  0.34           C  
ATOM   2720  C   GLY A 357      83.170  27.046 -24.935  1.00  0.37           C  
ATOM   2721  O   GLY A 357      82.562  26.683 -25.944  1.00  0.36           O  
ATOM   2722  N   GLY A 358      82.581  28.378 -24.408  1.00  0.41           N  
ATOM   2723  CA  GLY A 358      82.253  29.777 -24.630  1.00  0.39           C  
ATOM   2724  C   GLY A 358      81.449  30.008 -25.895  1.00  0.40           C  
ATOM   2725  O   GLY A 358      81.793  29.488 -26.959  1.00  0.39           O  
ATOM   2726  N   ASN A 359      80.270  29.566 -25.976  1.00  0.33           N  
ATOM   2727  CA  ASN A 359      79.361  29.459 -27.111  1.00  0.34           C  
ATOM   2728  C   ASN A 359      78.997  28.006 -27.404  1.00  0.33           C  
ATOM   2729  CB  ASN A 359      79.971  30.114 -28.352  1.00  0.31           C  
ATOM   2730  O   ASN A 359      79.803  27.261 -27.965  1.00  0.32           O  
ATOM   2731  CG  ASN A 359      78.967  30.940 -29.131  1.00  0.31           C  
ATOM   2732  ND2 ASN A 359      79.461  31.774 -30.039  1.00  0.29           N  
ATOM   2733  OD1 ASN A 359      77.756  30.831 -28.917  1.00  0.34           O  
ATOM   2734  N   PRO A 360      78.327  27.109 -26.376  1.00  0.38           N  
ATOM   2735  CA  PRO A 360      77.580  25.872 -26.614  1.00  0.38           C  
ATOM   2736  C   PRO A 360      76.322  26.094 -27.451  1.00  0.38           C  
ATOM   2737  CB  PRO A 360      77.220  25.400 -25.203  1.00  0.34           C  
ATOM   2738  O   PRO A 360      75.424  26.831 -27.039  1.00  0.37           O  
ATOM   2739  CG  PRO A 360      77.423  26.601 -24.336  1.00  0.32           C  
ATOM   2740  CD  PRO A 360      78.227  27.612 -25.102  1.00  0.36           C  
ATOM   2741  N   LYS A 361      76.497  26.276 -28.690  1.00  0.39           N  
ATOM   2742  CA  LYS A 361      75.408  25.760 -29.515  1.00  0.39           C  
ATOM   2743  C   LYS A 361      74.847  24.464 -28.937  1.00  0.39           C  
ATOM   2744  CB  LYS A 361      75.883  25.532 -30.950  1.00  0.38           C  
ATOM   2745  O   LYS A 361      75.248  23.372 -29.345  1.00  0.38           O  
ATOM   2746  CG  LYS A 361      75.958  26.800 -31.787  1.00  0.36           C  
ATOM   2747  CD  LYS A 361      76.301  26.493 -33.239  1.00  0.40           C  
ATOM   2748  CE  LYS A 361      76.419  27.765 -34.067  1.00  0.33           C  
ATOM   2749  NZ  LYS A 361      76.770  27.470 -35.489  1.00  0.34           N  
ATOM   2750  N   VAL A 362      74.849  24.062 -27.520  1.00  0.37           N  
ATOM   2751  CA  VAL A 362      74.124  22.942 -26.929  1.00  0.44           C  
ATOM   2752  C   VAL A 362      72.621  23.147 -27.107  1.00  0.38           C  
ATOM   2753  CB  VAL A 362      74.465  22.773 -25.431  1.00  0.37           C  
ATOM   2754  O   VAL A 362      72.068  24.153 -26.658  1.00  0.38           O  
ATOM   2755  CG1 VAL A 362      74.250  21.327 -24.989  1.00  0.36           C  
ATOM   2756  CG2 VAL A 362      75.903  23.210 -25.159  1.00  0.36           C  
ATOM   2757  N   THR A 363      72.117  22.707 -28.325  1.00  0.41           N  
ATOM   2758  CA  THR A 363      70.798  22.343 -28.828  1.00  0.42           C  
ATOM   2759  C   THR A 363      70.236  21.150 -28.059  1.00  0.41           C  
ATOM   2760  CB  THR A 363      70.845  22.011 -30.331  1.00  0.40           C  
ATOM   2761  O   THR A 363      70.812  20.060 -28.086  1.00  0.40           O  
ATOM   2762  CG2 THR A 363      70.506  23.236 -31.175  1.00  0.37           C  
ATOM   2763  OG1 THR A 363      72.160  21.558 -30.674  1.00  0.31           O  
ATOM   2764  N   TYR A 364      69.915  21.043 -26.590  1.00  0.47           N  
ATOM   2765  CA  TYR A 364      69.118  20.308 -25.614  1.00  0.48           C  
ATOM   2766  C   TYR A 364      67.874  19.712 -26.262  1.00  0.47           C  
ATOM   2767  CB  TYR A 364      68.715  21.221 -24.452  1.00  0.45           C  
ATOM   2768  O   TYR A 364      67.173  20.392 -27.015  1.00  0.46           O  
ATOM   2769  CG  TYR A 364      69.871  21.976 -23.844  1.00  0.44           C  
ATOM   2770  CD1 TYR A 364      70.737  21.357 -22.945  1.00  0.41           C  
ATOM   2771  CD2 TYR A 364      70.100  23.310 -24.165  1.00  0.42           C  
ATOM   2772  CE1 TYR A 364      71.803  22.050 -22.381  1.00  0.41           C  
ATOM   2773  CE2 TYR A 364      71.162  24.012 -23.607  1.00  0.43           C  
ATOM   2774  OH  TYR A 364      73.061  24.065 -22.161  1.00  0.30           O  
ATOM   2775  CZ  TYR A 364      72.008  23.375 -22.717  1.00  0.41           C  
ATOM   2776  N   PRO A 365      67.757  18.290 -26.530  1.00  0.45           N  
ATOM   2777  CA  PRO A 365      66.402  17.849 -26.869  1.00  0.45           C  
ATOM   2778  C   PRO A 365      65.364  18.288 -25.839  1.00  0.46           C  
ATOM   2779  CB  PRO A 365      66.526  16.323 -26.902  1.00  0.43           C  
ATOM   2780  O   PRO A 365      65.510  18.000 -24.648  1.00  0.44           O  
ATOM   2781  CG  PRO A 365      67.761  16.023 -26.115  1.00  0.41           C  
ATOM   2782  CD  PRO A 365      68.569  17.283 -25.996  1.00  0.44           C  
ATOM   2783  N   ALA A 366      64.739  19.488 -26.058  1.00  0.46           N  
ATOM   2784  CA  ALA A 366      63.537  19.960 -25.376  1.00  0.46           C  
ATOM   2785  C   ALA A 366      62.333  19.087 -25.721  1.00  0.47           C  
ATOM   2786  CB  ALA A 366      63.256  21.416 -25.739  1.00  0.44           C  
ATOM   2787  O   ALA A 366      61.972  18.952 -26.893  1.00  0.45           O  
ATOM   2788  N   LEU A 367      62.098  17.912 -25.115  1.00  0.50           N  
ATOM   2789  CA  LEU A 367      60.868  17.129 -25.085  1.00  0.51           C  
ATOM   2790  C   LEU A 367      59.752  17.895 -24.382  1.00  0.50           C  
ATOM   2791  CB  LEU A 367      61.103  15.788 -24.384  1.00  0.47           C  
ATOM   2792  O   LEU A 367      59.963  18.457 -23.305  1.00  0.48           O  
ATOM   2793  CG  LEU A 367      61.910  14.748 -25.163  1.00  0.45           C  
ATOM   2794  CD1 LEU A 367      62.592  13.779 -24.203  1.00  0.40           C  
ATOM   2795  CD2 LEU A 367      61.012  13.997 -26.140  1.00  0.40           C  
ATOM   2796  N   GLY A 368      58.735  18.553 -25.157  1.00  0.48           N  
ATOM   2797  CA  GLY A 368      57.364  18.730 -24.707  1.00  0.47           C  
ATOM   2798  C   GLY A 368      56.903  20.175 -24.753  1.00  0.49           C  
ATOM   2799  O   GLY A 368      57.678  21.089 -24.463  1.00  0.47           O  
ATOM   2800  N   GLN A 369      56.072  20.560 -25.466  1.00  0.42           N  
ATOM   2801  CA  GLN A 369      55.113  21.657 -25.529  1.00  0.44           C  
ATOM   2802  C   GLN A 369      53.958  21.435 -24.557  1.00  0.43           C  
ATOM   2803  CB  GLN A 369      54.578  21.822 -26.952  1.00  0.42           C  
ATOM   2804  O   GLN A 369      53.305  20.390 -24.589  1.00  0.43           O  
ATOM   2805  CG  GLN A 369      54.256  23.263 -27.325  1.00  0.41           C  
ATOM   2806  CD  GLN A 369      53.866  23.418 -28.783  1.00  0.47           C  
ATOM   2807  NE2 GLN A 369      53.663  24.659 -29.214  1.00  0.34           N  
ATOM   2808  OE1 GLN A 369      53.750  22.432 -29.517  1.00  0.48           O  
ATOM   2809  N   PHE A 370      53.864  22.123 -23.353  1.00  0.54           N  
ATOM   2810  CA  PHE A 370      52.694  22.379 -22.520  1.00  0.53           C  
ATOM   2811  C   PHE A 370      51.537  22.908 -23.360  1.00  0.54           C  
ATOM   2812  CB  PHE A 370      53.033  23.374 -21.406  1.00  0.51           C  
ATOM   2813  O   PHE A 370      51.735  23.750 -24.238  1.00  0.53           O  
ATOM   2814  CG  PHE A 370      54.160  22.927 -20.515  1.00  0.48           C  
ATOM   2815  CD1 PHE A 370      54.015  21.818 -19.691  1.00  0.42           C  
ATOM   2816  CD2 PHE A 370      55.366  23.617 -20.501  1.00  0.43           C  
ATOM   2817  CE1 PHE A 370      55.057  21.402 -18.865  1.00  0.41           C  
ATOM   2818  CE2 PHE A 370      56.411  23.207 -19.679  1.00  0.48           C  
ATOM   2819  CZ  PHE A 370      56.254  22.100 -18.860  1.00  0.37           C  
ATOM   2820  N   GLY A 371      50.369  22.156 -23.547  1.00  0.42           N  
ATOM   2821  CA  GLY A 371      49.029  22.514 -23.985  1.00  0.40           C  
ATOM   2822  C   GLY A 371      48.402  23.613 -23.149  1.00  0.42           C  
ATOM   2823  O   GLY A 371      48.184  23.440 -21.948  1.00  0.40           O  
ATOM   2824  N   LYS A 372      48.736  24.996 -23.188  1.00  0.41           N  
ATOM   2825  CA  LYS A 372      48.436  26.352 -22.737  1.00  0.42           C  
ATOM   2826  C   LYS A 372      49.387  26.784 -21.625  1.00  0.42           C  
ATOM   2827  CB  LYS A 372      46.988  26.451 -22.256  1.00  0.39           C  
ATOM   2828  O   LYS A 372      49.685  26.005 -20.718  1.00  0.40           O  
ATOM   2829  CG  LYS A 372      45.996  26.817 -23.350  1.00  0.38           C  
ATOM   2830  CD  LYS A 372      44.606  27.071 -22.782  1.00  0.42           C  
ATOM   2831  CE  LYS A 372      43.605  27.407 -23.879  1.00  0.33           C  
ATOM   2832  NZ  LYS A 372      42.240  27.655 -23.327  1.00  0.33           N  
ATOM   2833  N   VAL A 373      50.444  27.700 -22.075  1.00  0.43           N  
ATOM   2834  CA  VAL A 373      51.177  28.602 -21.193  1.00  0.44           C  
ATOM   2835  C   VAL A 373      50.623  28.502 -19.774  1.00  0.43           C  
ATOM   2836  CB  VAL A 373      51.106  30.064 -21.690  1.00  0.40           C  
ATOM   2837  O   VAL A 373      49.423  28.679 -19.555  1.00  0.41           O  
ATOM   2838  CG1 VAL A 373      51.965  30.974 -20.815  1.00  0.37           C  
ATOM   2839  CG2 VAL A 373      51.544  30.152 -23.151  1.00  0.37           C  
ATOM   2840  N   ILE A 374      50.818  27.327 -18.870  1.00  0.42           N  
ATOM   2841  CA  ILE A 374      50.786  27.594 -17.437  1.00  0.42           C  
ATOM   2842  C   ILE A 374      50.488  29.072 -17.193  1.00  0.43           C  
ATOM   2843  CB  ILE A 374      52.116  27.197 -16.758  1.00  0.41           C  
ATOM   2844  O   ILE A 374      51.250  29.944 -17.620  1.00  0.41           O  
ATOM   2845  CG1 ILE A 374      52.471  25.743 -17.090  1.00  0.38           C  
ATOM   2846  CG2 ILE A 374      52.034  27.408 -15.243  1.00  0.38           C  
ATOM   2847  CD1 ILE A 374      53.827  25.300 -16.557  1.00  0.36           C  
ATOM   2848  N   PRO A 375      49.178  29.411 -17.125  1.00  0.40           N  
ATOM   2849  CA  PRO A 375      48.971  30.738 -16.542  1.00  0.39           C  
ATOM   2850  C   PRO A 375      49.885  31.008 -15.349  1.00  0.40           C  
ATOM   2851  CB  PRO A 375      47.503  30.708 -16.109  1.00  0.38           C  
ATOM   2852  O   PRO A 375      49.982  30.178 -14.441  1.00  0.38           O  
ATOM   2853  CG  PRO A 375      46.983  29.401 -16.615  1.00  0.37           C  
ATOM   2854  CD  PRO A 375      48.150  28.553 -17.033  1.00  0.40           C  
ATOM   2855  N   GLY A 376      51.316  31.427 -15.557  1.00  0.37           N  
ATOM   2856  CA  GLY A 376      52.201  32.135 -14.646  1.00  0.37           C  
ATOM   2857  C   GLY A 376      53.524  31.426 -14.428  1.00  0.37           C  
ATOM   2858  O   GLY A 376      53.578  30.393 -13.758  1.00  0.34           O  
ATOM   2859  N   SER A 377      54.507  30.811 -15.517  1.00  0.39           N  
ATOM   2860  CA  SER A 377      55.959  30.954 -15.490  1.00  0.40           C  
ATOM   2861  C   SER A 377      56.372  32.265 -14.828  1.00  0.39           C  
ATOM   2862  CB  SER A 377      56.531  30.885 -16.906  1.00  0.36           C  
ATOM   2863  O   SER A 377      56.042  33.346 -15.321  1.00  0.37           O  
ATOM   2864  OG  SER A 377      56.490  32.158 -17.528  1.00  0.32           O  
ATOM   2865  N   THR A 378      55.747  32.362 -13.627  1.00  0.38           N  
ATOM   2866  CA  THR A 378      56.307  32.910 -12.396  1.00  0.39           C  
ATOM   2867  C   THR A 378      56.174  31.911 -11.250  1.00  0.38           C  
ATOM   2868  CB  THR A 378      55.619  34.233 -12.010  1.00  0.35           C  
ATOM   2869  O   THR A 378      55.075  31.436 -10.958  1.00  0.36           O  
ATOM   2870  CG2 THR A 378      56.109  35.383 -12.884  1.00  0.32           C  
ATOM   2871  OG1 THR A 378      54.202  34.093 -12.173  1.00  0.29           O  
ATOM   2872  N   THR A 379      56.823  30.631 -11.425  1.00  0.41           N  
ATOM   2873  CA  THR A 379      57.533  30.256 -10.207  1.00  0.45           C  
ATOM   2874  C   THR A 379      56.809  30.786  -8.973  1.00  0.42           C  
ATOM   2875  CB  THR A 379      58.981  30.782 -10.221  1.00  0.38           C  
ATOM   2876  O   THR A 379      56.850  31.985  -8.690  1.00  0.41           O  
ATOM   2877  CG2 THR A 379      59.838  30.005 -11.216  1.00  0.35           C  
ATOM   2878  OG1 THR A 379      58.977  32.166 -10.590  1.00  0.31           O  
ATOM   2879  N   ASN A 380      55.684  30.344  -8.780  1.00  0.47           N  
ATOM   2880  CA  ASN A 380      55.153  30.125  -7.439  1.00  0.49           C  
ATOM   2881  C   ASN A 380      54.034  29.087  -7.441  1.00  0.48           C  
ATOM   2882  CB  ASN A 380      54.655  31.440  -6.836  1.00  0.45           C  
ATOM   2883  O   ASN A 380      53.053  29.223  -6.708  1.00  0.46           O  
ATOM   2884  CG  ASN A 380      55.317  31.764  -5.512  1.00  0.44           C  
ATOM   2885  ND2 ASN A 380      54.939  32.891  -4.920  1.00  0.36           N  
ATOM   2886  OD1 ASN A 380      56.163  31.009  -5.026  1.00  0.46           O  
ATOM   2887  N   GLN A 381      54.127  28.027  -8.379  1.00  0.53           N  
ATOM   2888  CA  GLN A 381      53.198  26.911  -8.236  1.00  0.56           C  
ATOM   2889  C   GLN A 381      53.937  25.576  -8.239  1.00  0.54           C  
ATOM   2890  CB  GLN A 381      52.153  26.935  -9.353  1.00  0.53           C  
ATOM   2891  O   GLN A 381      55.006  25.453  -8.842  1.00  0.52           O  
ATOM   2892  CG  GLN A 381      51.252  28.162  -9.326  1.00  0.53           C  
ATOM   2893  CD  GLN A 381      50.080  28.051 -10.282  1.00  0.55           C  
ATOM   2894  NE2 GLN A 381      49.068  28.888 -10.080  1.00  0.43           N  
ATOM   2895  OE1 GLN A 381      50.084  27.220 -11.196  1.00  0.53           O  
ATOM   2896  N   ASP A 382      53.834  24.667  -7.135  1.00  0.63           N  
ATOM   2897  CA  ASP A 382      54.277  23.277  -7.120  1.00  0.63           C  
ATOM   2898  C   ASP A 382      53.876  22.559  -8.407  1.00  0.63           C  
ATOM   2899  CB  ASP A 382      53.701  22.543  -5.907  1.00  0.61           C  
ATOM   2900  O   ASP A 382      52.718  22.622  -8.825  1.00  0.62           O  
ATOM   2901  CG  ASP A 382      54.255  23.051  -4.588  1.00  0.58           C  
ATOM   2902  OD1 ASP A 382      55.432  23.471  -4.542  1.00  0.58           O  
ATOM   2903  OD2 ASP A 382      53.510  23.029  -3.585  1.00  0.62           O  
ATOM   2904  N   VAL A 383      54.807  22.225  -9.269  1.00  0.66           N  
ATOM   2905  CA  VAL A 383      54.668  21.371 -10.444  1.00  0.67           C  
ATOM   2906  C   VAL A 383      55.173  19.966 -10.125  1.00  0.66           C  
ATOM   2907  CB  VAL A 383      55.430  21.948 -11.658  1.00  0.65           C  
ATOM   2908  O   VAL A 383      56.181  19.804  -9.432  1.00  0.65           O  
ATOM   2909  CG1 VAL A 383      54.829  21.435 -12.966  1.00  0.58           C  
ATOM   2910  CG2 VAL A 383      55.413  23.475 -11.622  1.00  0.59           C  
ATOM   2911  N   THR A 384      54.384  18.923 -10.185  1.00  0.70           N  
ATOM   2912  CA  THR A 384      54.774  17.518 -10.181  1.00  0.71           C  
ATOM   2913  C   THR A 384      54.915  16.991 -11.606  1.00  0.71           C  
ATOM   2914  CB  THR A 384      53.755  16.657  -9.411  1.00  0.68           C  
ATOM   2915  O   THR A 384      54.022  17.181 -12.434  1.00  0.70           O  
ATOM   2916  CG2 THR A 384      54.146  15.183  -9.440  1.00  0.61           C  
ATOM   2917  OG1 THR A 384      53.699  17.098  -8.048  1.00  0.66           O  
ATOM   2918  N   ILE A 385      56.156  16.621 -11.989  1.00  0.72           N  
ATOM   2919  CA  ILE A 385      56.473  15.898 -13.215  1.00  0.72           C  
ATOM   2920  C   ILE A 385      56.563  14.402 -12.923  1.00  0.73           C  
ATOM   2921  CB  ILE A 385      57.792  16.401 -13.844  1.00  0.70           C  
ATOM   2922  O   ILE A 385      57.230  13.987 -11.972  1.00  0.71           O  
ATOM   2923  CG1 ILE A 385      57.700  17.901 -14.148  1.00  0.62           C  
ATOM   2924  CG2 ILE A 385      58.125  15.605 -15.109  1.00  0.62           C  
ATOM   2925  CD1 ILE A 385      59.037  18.547 -14.485  1.00  0.61           C  
ATOM   2926  N   SER A 386      55.723  13.551 -13.536  1.00  0.76           N  
ATOM   2927  CA  SER A 386      55.821  12.099 -13.435  1.00  0.77           C  
ATOM   2928  C   SER A 386      55.856  11.450 -14.815  1.00  0.77           C  
ATOM   2929  CB  SER A 386      54.650  11.537 -12.628  1.00  0.74           C  
ATOM   2930  O   SER A 386      55.309  11.994 -15.777  1.00  0.76           O  
ATOM   2931  OG  SER A 386      53.422  11.762 -13.299  1.00  0.69           O  
ATOM   2932  N   PHE A 387      56.618  10.591 -15.005  1.00  0.78           N  
ATOM   2933  CA  PHE A 387      56.740   9.796 -16.221  1.00  0.78           C  
ATOM   2934  C   PHE A 387      57.273   8.403 -15.905  1.00  0.79           C  
ATOM   2935  CB  PHE A 387      57.657  10.492 -17.231  1.00  0.77           C  
ATOM   2936  O   PHE A 387      57.914   8.197 -14.873  1.00  0.77           O  
ATOM   2937  CG  PHE A 387      59.014  10.839 -16.680  1.00  0.76           C  
ATOM   2938  CD1 PHE A 387      59.221  12.037 -16.007  1.00  0.74           C  
ATOM   2939  CD2 PHE A 387      60.083   9.966 -16.836  1.00  0.74           C  
ATOM   2940  CE1 PHE A 387      60.476  12.360 -15.496  1.00  0.72           C  
ATOM   2941  CE2 PHE A 387      61.340  10.283 -16.328  1.00  0.73           C  
ATOM   2942  CZ  PHE A 387      61.535  11.480 -15.660  1.00  0.68           C  
ATOM   2943  N   TYR A 388      56.911   7.350 -16.638  1.00  0.81           N  
ATOM   2944  CA  TYR A 388      57.515   6.023 -16.602  1.00  0.82           C  
ATOM   2945  C   TYR A 388      58.744   5.959 -17.501  1.00  0.81           C  
ATOM   2946  CB  TYR A 388      56.500   4.958 -17.028  1.00  0.80           C  
ATOM   2947  O   TYR A 388      58.742   6.508 -18.606  1.00  0.80           O  
ATOM   2948  CG  TYR A 388      55.367   4.773 -16.048  1.00  0.78           C  
ATOM   2949  CD1 TYR A 388      55.465   3.855 -15.005  1.00  0.75           C  
ATOM   2950  CD2 TYR A 388      54.196   5.514 -16.164  1.00  0.75           C  
ATOM   2951  CE1 TYR A 388      54.423   3.680 -14.101  1.00  0.74           C  
ATOM   2952  CE2 TYR A 388      53.147   5.347 -15.266  1.00  0.75           C  
ATOM   2953  OH  TYR A 388      52.235   4.260 -13.347  1.00  0.68           O  
ATOM   2954  CZ  TYR A 388      53.270   4.429 -14.239  1.00  0.70           C  
ATOM   2955  N   ALA A 389      59.742   5.369 -16.947  1.00  0.79           N  
ATOM   2956  CA  ALA A 389      60.942   5.265 -17.773  1.00  0.80           C  
ATOM   2957  C   ALA A 389      61.738   4.010 -17.429  1.00  0.80           C  
ATOM   2958  CB  ALA A 389      61.814   6.507 -17.604  1.00  0.78           C  
ATOM   2959  O   ALA A 389      61.602   3.462 -16.332  1.00  0.79           O  
ATOM   2960  N   LYS A 390      62.440   3.308 -18.366  1.00  0.82           N  
ATOM   2961  CA  LYS A 390      63.487   2.308 -18.180  1.00  0.82           C  
ATOM   2962  C   LYS A 390      64.719   2.639 -19.017  1.00  0.81           C  
ATOM   2963  CB  LYS A 390      62.969   0.915 -18.539  1.00  0.80           C  
ATOM   2964  O   LYS A 390      64.613   3.295 -20.056  1.00  0.80           O  
ATOM   2965  CG  LYS A 390      62.845   0.666 -20.035  1.00  0.77           C  
ATOM   2966  CD  LYS A 390      62.414  -0.765 -20.330  1.00  0.77           C  
ATOM   2967  CE  LYS A 390      62.345  -1.030 -21.828  1.00  0.74           C  
ATOM   2968  NZ  LYS A 390      61.996  -2.452 -22.122  1.00  0.71           N  
ATOM   2969  N   ALA A 391      65.769   2.216 -18.611  1.00  0.78           N  
ATOM   2970  CA  ALA A 391      67.030   2.392 -19.325  1.00  0.79           C  
ATOM   2971  C   ALA A 391      67.658   1.045 -19.672  1.00  0.79           C  
ATOM   2972  CB  ALA A 391      68.000   3.229 -18.495  1.00  0.76           C  
ATOM   2973  O   ALA A 391      67.294   0.017 -19.095  1.00  0.77           O  
ATOM   2974  N   ASN A 392      68.643   1.010 -20.705  1.00  0.79           N  
ATOM   2975  CA  ASN A 392      69.244  -0.249 -21.131  1.00  0.80           C  
ATOM   2976  C   ASN A 392      70.356  -0.689 -20.183  1.00  0.79           C  
ATOM   2977  CB  ASN A 392      69.779  -0.132 -22.559  1.00  0.77           C  
ATOM   2978  O   ASN A 392      70.841  -1.818 -20.270  1.00  0.77           O  
ATOM   2979  CG  ASN A 392      70.905   0.876 -22.681  1.00  0.76           C  
ATOM   2980  ND2 ASN A 392      71.706   0.747 -23.732  1.00  0.78           N  
ATOM   2981  OD1 ASN A 392      71.053   1.763 -21.836  1.00  0.76           O  
ATOM   2982  N   LYS A 393      70.730  -0.068 -19.246  1.00  0.75           N  
ATOM   2983  CA  LYS A 393      71.641  -0.413 -18.158  1.00  0.76           C  
ATOM   2984  C   LYS A 393      71.427   0.498 -16.953  1.00  0.75           C  
ATOM   2985  CB  LYS A 393      73.094  -0.330 -18.627  1.00  0.73           C  
ATOM   2986  O   LYS A 393      71.006   1.646 -17.103  1.00  0.73           O  
ATOM   2987  CG  LYS A 393      73.528   1.065 -19.053  1.00  0.69           C  
ATOM   2988  CD  LYS A 393      74.960   1.071 -19.573  1.00  0.67           C  
ATOM   2989  CE  LYS A 393      75.381   2.458 -20.038  1.00  0.62           C  
ATOM   2990  NZ  LYS A 393      76.782   2.467 -20.556  1.00  0.56           N  
ATOM   2991  N   ASN A 394      71.398  -0.079 -15.657  1.00  0.67           N  
ATOM   2992  CA  ASN A 394      71.270   0.624 -14.385  1.00  0.68           C  
ATOM   2993  C   ASN A 394      72.317   1.724 -14.244  1.00  0.67           C  
ATOM   2994  CB  ASN A 394      71.371  -0.359 -13.216  1.00  0.64           C  
ATOM   2995  O   ASN A 394      73.481   1.528 -14.598  1.00  0.65           O  
ATOM   2996  CG  ASN A 394      70.155  -1.256 -13.101  1.00  0.59           C  
ATOM   2997  ND2 ASN A 394      70.311  -2.382 -12.414  1.00  0.62           N  
ATOM   2998  OD1 ASN A 394      69.083  -0.941 -13.625  1.00  0.62           O  
ATOM   2999  N   GLY A 395      71.965   2.989 -13.923  1.00  0.67           N  
ATOM   3000  CA  GLY A 395      72.832   4.097 -13.554  1.00  0.66           C  
ATOM   3001  C   GLY A 395      72.743   5.270 -14.513  1.00  0.66           C  
ATOM   3002  O   GLY A 395      73.380   6.303 -14.298  1.00  0.66           O  
ATOM   3003  N   ILE A 396      71.820   5.298 -15.494  1.00  0.70           N  
ATOM   3004  CA  ILE A 396      71.626   6.393 -16.439  1.00  0.70           C  
ATOM   3005  C   ILE A 396      70.768   7.482 -15.799  1.00  0.70           C  
ATOM   3006  CB  ILE A 396      70.973   5.898 -17.750  1.00  0.68           C  
ATOM   3007  O   ILE A 396      69.685   7.202 -15.279  1.00  0.67           O  
ATOM   3008  CG1 ILE A 396      71.895   4.902 -18.462  1.00  0.60           C  
ATOM   3009  CG2 ILE A 396      70.633   7.080 -18.663  1.00  0.60           C  
ATOM   3010  CD1 ILE A 396      71.442   4.537 -19.869  1.00  0.58           C  
ATOM   3011  N   MET A 397      71.378   8.674 -15.519  1.00  0.67           N  
ATOM   3012  CA  MET A 397      70.704   9.835 -14.945  1.00  0.68           C  
ATOM   3013  C   MET A 397      69.878  10.562 -16.001  1.00  0.67           C  
ATOM   3014  CB  MET A 397      71.720  10.795 -14.324  1.00  0.65           C  
ATOM   3015  O   MET A 397      70.378  10.865 -17.086  1.00  0.66           O  
ATOM   3016  CG  MET A 397      71.099  11.832 -13.402  1.00  0.61           C  
ATOM   3017  SD  MET A 397      72.340  12.999 -12.720  1.00  0.49           S  
ATOM   3018  CE  MET A 397      73.813  12.472 -13.639  1.00  0.48           C  
ATOM   3019  N   LEU A 398      68.548  10.737 -16.003  1.00  0.70           N  
ATOM   3020  CA  LEU A 398      67.572  11.517 -16.755  1.00  0.69           C  
ATOM   3021  C   LEU A 398      67.191  12.785 -15.999  1.00  0.69           C  
ATOM   3022  CB  LEU A 398      66.320  10.681 -17.036  1.00  0.67           C  
ATOM   3023  O   LEU A 398      66.758  12.720 -14.846  1.00  0.66           O  
ATOM   3024  CG  LEU A 398      65.278  11.311 -17.962  1.00  0.63           C  
ATOM   3025  CD1 LEU A 398      65.750  11.247 -19.411  1.00  0.58           C  
ATOM   3026  CD2 LEU A 398      63.930  10.616 -17.802  1.00  0.59           C  
ATOM   3027  N   ARG A 399      67.775  13.840 -16.605  1.00  0.61           N  
ATOM   3028  CA  ARG A 399      67.555  15.183 -16.078  1.00  0.61           C  
ATOM   3029  C   ARG A 399      66.257  15.776 -16.615  1.00  0.61           C  
ATOM   3030  CB  ARG A 399      68.732  16.097 -16.426  1.00  0.60           C  
ATOM   3031  O   ARG A 399      66.086  15.914 -17.828  1.00  0.60           O  
ATOM   3032  CG  ARG A 399      69.611  16.449 -15.237  1.00  0.58           C  
ATOM   3033  CD  ARG A 399      70.777  17.341 -15.642  1.00  0.57           C  
ATOM   3034  NE  ARG A 399      71.862  17.285 -14.666  1.00  0.51           N  
ATOM   3035  NH1 ARG A 399      73.285  18.656 -15.862  1.00  0.38           N  
ATOM   3036  NH2 ARG A 399      73.945  17.792 -13.844  1.00  0.32           N  
ATOM   3037  CZ  ARG A 399      73.028  17.911 -14.793  1.00  0.50           C  
ATOM   3038  N   SER A 400      65.072  16.158 -15.757  1.00  0.57           N  
ATOM   3039  CA  SER A 400      63.824  16.882 -15.974  1.00  0.57           C  
ATOM   3040  C   SER A 400      63.901  18.297 -15.412  1.00  0.57           C  
ATOM   3041  CB  SER A 400      62.653  16.134 -15.335  1.00  0.55           C  
ATOM   3042  O   SER A 400      64.269  18.491 -14.252  1.00  0.55           O  
ATOM   3043  OG  SER A 400      62.280  16.738 -14.108  1.00  0.55           O  
ATOM   3044  N   ARG A 401      64.148  19.307 -16.355  1.00  0.53           N  
ATOM   3045  CA  ARG A 401      64.179  20.731 -16.035  1.00  0.54           C  
ATOM   3046  C   ARG A 401      63.163  21.502 -16.870  1.00  0.54           C  
ATOM   3047  CB  ARG A 401      65.581  21.302 -16.257  1.00  0.53           C  
ATOM   3048  O   ARG A 401      62.936  21.177 -18.038  1.00  0.53           O  
ATOM   3049  CG  ARG A 401      66.021  21.306 -17.713  1.00  0.52           C  
ATOM   3050  CD  ARG A 401      67.413  21.899 -17.879  1.00  0.53           C  
ATOM   3051  NE  ARG A 401      67.800  21.978 -19.285  1.00  0.49           N  
ATOM   3052  NH1 ARG A 401      69.173  23.818 -19.017  1.00  0.38           N  
ATOM   3053  NH2 ARG A 401      68.911  22.868 -21.087  1.00  0.32           N  
ATOM   3054  CZ  ARG A 401      68.627  22.888 -19.793  1.00  0.47           C  
ATOM   3055  N   LEU A 402      62.203  22.468 -16.355  1.00  0.57           N  
ATOM   3056  CA  LEU A 402      61.296  23.483 -16.880  1.00  0.57           C  
ATOM   3057  C   LEU A 402      62.069  24.709 -17.356  1.00  0.57           C  
ATOM   3058  CB  LEU A 402      60.274  23.891 -15.816  1.00  0.56           C  
ATOM   3059  O   LEU A 402      62.701  25.399 -16.553  1.00  0.55           O  
ATOM   3060  CG  LEU A 402      58.889  23.253 -15.926  1.00  0.54           C  
ATOM   3061  CD1 LEU A 402      58.386  22.836 -14.548  1.00  0.50           C  
ATOM   3062  CD2 LEU A 402      57.908  24.213 -16.591  1.00  0.50           C  
ATOM   3063  N   GLY A 403      62.427  24.867 -18.890  1.00  0.48           N  
ATOM   3064  CA  GLY A 403      63.089  25.961 -19.582  1.00  0.48           C  
ATOM   3065  C   GLY A 403      64.504  26.206 -19.094  1.00  0.48           C  
ATOM   3066  O   GLY A 403      65.246  25.259 -18.823  1.00  0.45           O  
ATOM   3067  N   ASN A 404      65.170  27.430 -19.202  1.00  0.42           N  
ATOM   3068  CA  ASN A 404      66.465  27.922 -18.744  1.00  0.44           C  
ATOM   3069  C   ASN A 404      66.448  28.243 -17.252  1.00  0.42           C  
ATOM   3070  CB  ASN A 404      66.885  29.155 -19.547  1.00  0.42           C  
ATOM   3071  O   ASN A 404      66.944  29.289 -16.832  1.00  0.40           O  
ATOM   3072  CG  ASN A 404      68.157  28.931 -20.340  1.00  0.41           C  
ATOM   3073  ND2 ASN A 404      68.570  29.939 -21.098  1.00  0.32           N  
ATOM   3074  OD1 ASN A 404      68.764  27.858 -20.272  1.00  0.41           O  
ATOM   3075  N   ILE A 405      65.630  27.620 -16.428  1.00  0.41           N  
ATOM   3076  CA  ILE A 405      65.609  27.753 -14.976  1.00  0.43           C  
ATOM   3077  C   ILE A 405      66.740  26.929 -14.365  1.00  0.42           C  
ATOM   3078  CB  ILE A 405      64.249  27.315 -14.388  1.00  0.40           C  
ATOM   3079  O   ILE A 405      66.898  25.749 -14.684  1.00  0.40           O  
ATOM   3080  CG1 ILE A 405      63.098  27.984 -15.148  1.00  0.38           C  
ATOM   3081  CG2 ILE A 405      64.177  27.637 -12.893  1.00  0.39           C  
ATOM   3082  CD1 ILE A 405      61.717  27.488 -14.743  1.00  0.36           C  
ATOM   3083  N   GLY A 406      68.034  27.506 -14.130  1.00  0.40           N  
ATOM   3084  CA  GLY A 406      69.239  27.170 -13.388  1.00  0.39           C  
ATOM   3085  C   GLY A 406      69.179  25.800 -12.740  1.00  0.40           C  
ATOM   3086  O   GLY A 406      68.096  25.307 -12.417  1.00  0.38           O  
ATOM   3087  N   TYR A 407      70.091  24.815 -13.015  1.00  0.42           N  
ATOM   3088  CA  TYR A 407      70.839  23.598 -12.720  1.00  0.43           C  
ATOM   3089  C   TYR A 407      70.235  22.862 -11.529  1.00  0.42           C  
ATOM   3090  CB  TYR A 407      72.309  23.924 -12.440  1.00  0.38           C  
ATOM   3091  O   TYR A 407      70.483  21.669 -11.338  1.00  0.39           O  
ATOM   3092  CG  TYR A 407      73.176  23.923 -13.676  1.00  0.37           C  
ATOM   3093  CD1 TYR A 407      73.743  22.742 -14.152  1.00  0.33           C  
ATOM   3094  CD2 TYR A 407      73.432  25.101 -14.369  1.00  0.35           C  
ATOM   3095  CE1 TYR A 407      74.544  22.737 -15.289  1.00  0.36           C  
ATOM   3096  CE2 TYR A 407      74.231  25.107 -15.507  1.00  0.38           C  
ATOM   3097  OH  TYR A 407      75.574  23.923 -17.085  1.00  0.25           O  
ATOM   3098  CZ  TYR A 407      74.782  23.922 -15.959  1.00  0.32           C  
ATOM   3099  N   LYS A 408      69.267  23.512 -10.750  1.00  0.45           N  
ATOM   3100  CA  LYS A 408      68.914  22.722  -9.574  1.00  0.44           C  
ATOM   3101  C   LYS A 408      67.538  22.082  -9.734  1.00  0.45           C  
ATOM   3102  CB  LYS A 408      68.945  23.590  -8.315  1.00  0.41           C  
ATOM   3103  O   LYS A 408      66.525  22.782  -9.784  1.00  0.41           O  
ATOM   3104  CG  LYS A 408      70.346  23.879  -7.796  1.00  0.38           C  
ATOM   3105  CD  LYS A 408      70.316  24.408  -6.368  1.00  0.42           C  
ATOM   3106  CE  LYS A 408      71.716  24.721  -5.857  1.00  0.32           C  
ATOM   3107  NZ  LYS A 408      71.693  25.223  -4.451  1.00  0.31           N  
ATOM   3108  N   THR A 409      67.290  20.952 -10.609  1.00  0.46           N  
ATOM   3109  CA  THR A 409      66.905  19.996 -11.641  1.00  0.51           C  
ATOM   3110  C   THR A 409      66.741  18.598 -11.050  1.00  0.47           C  
ATOM   3111  CB  THR A 409      67.940  19.956 -12.780  1.00  0.41           C  
ATOM   3112  O   THR A 409      67.681  18.050 -10.470  1.00  0.44           O  
ATOM   3113  CG2 THR A 409      67.671  21.051 -13.807  1.00  0.38           C  
ATOM   3114  OG1 THR A 409      69.251  20.140 -12.233  1.00  0.32           O  
ATOM   3115  N   GLY A 410      65.593  17.951 -10.762  1.00  0.56           N  
ATOM   3116  CA  GLY A 410      64.873  16.700 -10.938  1.00  0.55           C  
ATOM   3117  C   GLY A 410      65.650  15.671 -11.737  1.00  0.57           C  
ATOM   3118  O   GLY A 410      65.362  15.447 -12.915  1.00  0.55           O  
ATOM   3119  N   ASN A 411      66.904  15.320 -11.282  1.00  0.64           N  
ATOM   3120  CA  ASN A 411      67.617  14.186 -11.860  1.00  0.65           C  
ATOM   3121  C   ASN A 411      67.147  12.864 -11.260  1.00  0.65           C  
ATOM   3122  CB  ASN A 411      69.127  14.348 -11.671  1.00  0.62           C  
ATOM   3123  O   ASN A 411      67.024  12.740 -10.040  1.00  0.63           O  
ATOM   3124  CG  ASN A 411      69.691  15.519 -12.451  1.00  0.59           C  
ATOM   3125  ND2 ASN A 411      70.864  15.991 -12.047  1.00  0.56           N  
ATOM   3126  OD1 ASN A 411      69.076  15.996 -13.409  1.00  0.58           O  
ATOM   3127  N   VAL A 412      66.552  11.958 -11.994  1.00  0.68           N  
ATOM   3128  CA  VAL A 412      66.256  10.580 -11.617  1.00  0.69           C  
ATOM   3129  C   VAL A 412      67.247   9.635 -12.294  1.00  0.69           C  
ATOM   3130  CB  VAL A 412      64.808  10.189 -11.989  1.00  0.67           C  
ATOM   3131  O   VAL A 412      67.628   9.847 -13.447  1.00  0.68           O  
ATOM   3132  CG1 VAL A 412      63.810  10.855 -11.044  1.00  0.58           C  
ATOM   3133  CG2 VAL A 412      64.510  10.565 -13.439  1.00  0.60           C  
ATOM   3134  N   THR A 413      68.059   8.727 -11.476  1.00  0.71           N  
ATOM   3135  CA  THR A 413      68.862   7.615 -11.972  1.00  0.72           C  
ATOM   3136  C   THR A 413      67.971   6.457 -12.412  1.00  0.72           C  
ATOM   3137  CB  THR A 413      69.857   7.124 -10.904  1.00  0.69           C  
ATOM   3138  O   THR A 413      67.198   5.924 -11.613  1.00  0.71           O  
ATOM   3139  CG2 THR A 413      70.829   6.103 -11.486  1.00  0.62           C  
ATOM   3140  OG1 THR A 413      70.600   8.242 -10.402  1.00  0.68           O  
ATOM   3141  N   LEU A 414      67.815   6.175 -13.662  1.00  0.75           N  
ATOM   3142  CA  LEU A 414      66.962   5.165 -14.278  1.00  0.76           C  
ATOM   3143  C   LEU A 414      67.563   3.773 -14.116  1.00  0.76           C  
ATOM   3144  CB  LEU A 414      66.751   5.473 -15.762  1.00  0.74           C  
ATOM   3145  O   LEU A 414      68.785   3.625 -14.040  1.00  0.75           O  
ATOM   3146  CG  LEU A 414      66.163   6.846 -16.093  1.00  0.72           C  
ATOM   3147  CD1 LEU A 414      66.064   7.030 -17.604  1.00  0.69           C  
ATOM   3148  CD2 LEU A 414      64.797   7.015 -15.438  1.00  0.70           C  
ATOM   3149  N   SER A 415      66.777   2.731 -13.780  1.00  0.76           N  
ATOM   3150  CA  SER A 415      67.053   1.299 -13.735  1.00  0.77           C  
ATOM   3151  C   SER A 415      66.599   0.608 -15.016  1.00  0.76           C  
ATOM   3152  CB  SER A 415      66.365   0.657 -12.529  1.00  0.74           C  
ATOM   3153  O   SER A 415      65.930   1.217 -15.853  1.00  0.76           O  
ATOM   3154  OG  SER A 415      64.966   0.568 -12.736  1.00  0.69           O  
ATOM   3155  N   THR A 416      66.928  -0.569 -15.284  1.00  0.77           N  
ATOM   3156  CA  THR A 416      66.533  -1.364 -16.441  1.00  0.78           C  
ATOM   3157  C   THR A 416      65.082  -1.820 -16.315  1.00  0.77           C  
ATOM   3158  CB  THR A 416      67.446  -2.592 -16.614  1.00  0.74           C  
ATOM   3159  O   THR A 416      64.493  -2.307 -17.282  1.00  0.75           O  
ATOM   3160  CG2 THR A 416      68.878  -2.172 -16.929  1.00  0.67           C  
ATOM   3161  OG1 THR A 416      67.440  -3.359 -15.403  1.00  0.74           O  
ATOM   3162  N   GLU A 417      64.462  -1.575 -15.186  1.00  0.78           N  
ATOM   3163  CA  GLU A 417      63.057  -1.899 -14.955  1.00  0.79           C  
ATOM   3164  C   GLU A 417      62.163  -0.687 -15.203  1.00  0.78           C  
ATOM   3165  CB  GLU A 417      62.853  -2.421 -13.530  1.00  0.75           C  
ATOM   3166  O   GLU A 417      62.547   0.445 -14.905  1.00  0.76           O  
ATOM   3167  CG  GLU A 417      63.468  -3.791 -13.283  1.00  0.68           C  
ATOM   3168  CD  GLU A 417      63.023  -4.421 -11.973  1.00  0.66           C  
ATOM   3169  OE1 GLU A 417      62.407  -3.718 -11.140  1.00  0.66           O  
ATOM   3170  OE2 GLU A 417      63.292  -5.627 -11.778  1.00  0.62           O  
ATOM   3171  N   ILE A 418      61.098  -0.799 -15.850  1.00  0.78           N  
ATOM   3172  CA  ILE A 418      60.104   0.247 -16.067  1.00  0.79           C  
ATOM   3173  C   ILE A 418      59.480   0.650 -14.732  1.00  0.77           C  
ATOM   3174  CB  ILE A 418      59.007  -0.212 -17.054  1.00  0.75           C  
ATOM   3175  O   ILE A 418      58.884  -0.180 -14.042  1.00  0.73           O  
ATOM   3176  CG1 ILE A 418      59.627  -0.576 -18.408  1.00  0.69           C  
ATOM   3177  CG2 ILE A 418      57.938   0.873 -17.215  1.00  0.67           C  
ATOM   3178  CD1 ILE A 418      58.662  -1.261 -19.366  1.00  0.67           C  
ATOM   3179  N   LYS A 419      59.903   1.793 -14.217  1.00  0.80           N  
ATOM   3180  CA  LYS A 419      59.425   2.393 -12.975  1.00  0.80           C  
ATOM   3181  C   LYS A 419      58.870   3.794 -13.218  1.00  0.79           C  
ATOM   3182  CB  LYS A 419      60.549   2.448 -11.938  1.00  0.77           C  
ATOM   3183  O   LYS A 419      59.300   4.485 -14.143  1.00  0.77           O  
ATOM   3184  CG  LYS A 419      60.968   1.085 -11.408  1.00  0.71           C  
ATOM   3185  CD  LYS A 419      62.025   1.210 -10.318  1.00  0.70           C  
ATOM   3186  CE  LYS A 419      62.473  -0.154  -9.812  1.00  0.64           C  
ATOM   3187  NZ  LYS A 419      63.555  -0.039  -8.789  1.00  0.60           N  
ATOM   3188  N   ARG A 420      57.916   4.148 -12.546  1.00  0.78           N  
ATOM   3189  CA  ARG A 420      57.352   5.492 -12.470  1.00  0.79           C  
ATOM   3190  C   ARG A 420      58.239   6.411 -11.636  1.00  0.78           C  
ATOM   3191  CB  ARG A 420      55.940   5.451 -11.881  1.00  0.75           C  
ATOM   3192  O   ARG A 420      58.566   6.095 -10.490  1.00  0.75           O  
ATOM   3193  CG  ARG A 420      55.187   6.767 -11.994  1.00  0.71           C  
ATOM   3194  CD  ARG A 420      53.759   6.644 -11.483  1.00  0.69           C  
ATOM   3195  NE  ARG A 420      53.018   7.892 -11.649  1.00  0.58           N  
ATOM   3196  NH1 ARG A 420      51.048   7.083 -10.754  1.00  0.47           N  
ATOM   3197  NH2 ARG A 420      51.171   9.248 -11.495  1.00  0.43           N  
ATOM   3198  CZ  ARG A 420      51.747   8.071 -11.299  1.00  0.63           C  
ATOM   3199  N   TYR A 421      58.762   7.481 -12.268  1.00  0.78           N  
ATOM   3200  CA  TYR A 421      59.565   8.514 -11.624  1.00  0.78           C  
ATOM   3201  C   TYR A 421      58.771   9.805 -11.470  1.00  0.78           C  
ATOM   3202  CB  TYR A 421      60.843   8.779 -12.426  1.00  0.77           C  
ATOM   3203  O   TYR A 421      58.185  10.300 -12.436  1.00  0.76           O  
ATOM   3204  CG  TYR A 421      61.786   7.601 -12.473  1.00  0.76           C  
ATOM   3205  CD1 TYR A 421      62.747   7.413 -11.483  1.00  0.75           C  
ATOM   3206  CD2 TYR A 421      61.717   6.675 -13.508  1.00  0.75           C  
ATOM   3207  CE1 TYR A 421      63.619   6.330 -11.524  1.00  0.74           C  
ATOM   3208  CE2 TYR A 421      62.584   5.588 -13.559  1.00  0.73           C  
ATOM   3209  OH  TYR A 421      64.390   4.350 -12.609  1.00  0.71           O  
ATOM   3210  CZ  TYR A 421      63.530   5.424 -12.564  1.00  0.71           C  
ATOM   3211  N   VAL A 422      58.422  10.289 -10.090  1.00  0.74           N  
ATOM   3212  CA  VAL A 422      57.749  11.525  -9.704  1.00  0.74           C  
ATOM   3213  C   VAL A 422      58.775  12.531  -9.185  1.00  0.73           C  
ATOM   3214  CB  VAL A 422      56.664  11.271  -8.634  1.00  0.71           C  
ATOM   3215  O   VAL A 422      59.563  12.217  -8.290  1.00  0.71           O  
ATOM   3216  CG1 VAL A 422      55.948  12.570  -8.271  1.00  0.63           C  
ATOM   3217  CG2 VAL A 422      55.665  10.226  -9.126  1.00  0.63           C  
ATOM   3218  N   VAL A 423      58.944  13.652  -9.962  1.00  0.74           N  
ATOM   3219  CA  VAL A 423      59.777  14.782  -9.565  1.00  0.73           C  
ATOM   3220  C   VAL A 423      58.893  15.964  -9.172  1.00  0.73           C  
ATOM   3221  CB  VAL A 423      60.750  15.196 -10.692  1.00  0.72           C  
ATOM   3222  O   VAL A 423      58.064  16.417  -9.965  1.00  0.71           O  
ATOM   3223  CG1 VAL A 423      61.605  16.384 -10.259  1.00  0.66           C  
ATOM   3224  CG2 VAL A 423      61.633  14.016 -11.094  1.00  0.66           C  
ATOM   3225  N   HIS A 424      58.779  16.306  -7.857  1.00  0.66           N  
ATOM   3226  CA  HIS A 424      58.141  17.499  -7.312  1.00  0.67           C  
ATOM   3227  C   HIS A 424      59.082  18.698  -7.362  1.00  0.66           C  
ATOM   3228  CB  HIS A 424      57.683  17.252  -5.873  1.00  0.64           C  
ATOM   3229  O   HIS A 424      60.207  18.632  -6.861  1.00  0.63           O  
ATOM   3230  CG  HIS A 424      56.986  18.422  -5.256  1.00  0.60           C  
ATOM   3231  CD2 HIS A 424      57.343  19.230  -4.230  1.00  0.53           C  
ATOM   3232  ND1 HIS A 424      55.761  18.875  -5.696  1.00  0.42           N  
ATOM   3233  CE1 HIS A 424      55.395  19.915  -4.965  1.00  0.48           C  
ATOM   3234  NE2 HIS A 424      56.337  20.150  -4.068  1.00  0.46           N  
ATOM   3235  N   ILE A 425      58.672  19.758  -8.128  1.00  0.65           N  
ATOM   3236  CA  ILE A 425      59.295  21.077  -8.156  1.00  0.65           C  
ATOM   3237  C   ILE A 425      58.461  22.060  -7.337  1.00  0.65           C  
ATOM   3238  CB  ILE A 425      59.463  21.592  -9.603  1.00  0.63           C  
ATOM   3239  O   ILE A 425      57.343  22.407  -7.724  1.00  0.64           O  
ATOM   3240  CG1 ILE A 425      60.220  20.564 -10.452  1.00  0.59           C  
ATOM   3241  CG2 ILE A 425      60.179  22.946  -9.615  1.00  0.60           C  
ATOM   3242  CD1 ILE A 425      60.318  20.930 -11.926  1.00  0.58           C  
ATOM   3243  N   PRO A 426      58.875  22.141  -5.881  1.00  0.62           N  
ATOM   3244  CA  PRO A 426      58.129  23.025  -4.982  1.00  0.61           C  
ATOM   3245  C   PRO A 426      58.058  24.462  -5.492  1.00  0.62           C  
ATOM   3246  CB  PRO A 426      58.923  22.948  -3.675  1.00  0.60           C  
ATOM   3247  O   PRO A 426      58.936  24.900  -6.239  1.00  0.60           O  
ATOM   3248  CG  PRO A 426      60.172  22.208  -4.030  1.00  0.58           C  
ATOM   3249  CD  PRO A 426      60.040  21.695  -5.435  1.00  0.57           C  
ATOM   3250  N   LYS A 427      56.976  25.134  -5.339  1.00  0.58           N  
ATOM   3251  CA  LYS A 427      56.858  26.588  -5.385  1.00  0.57           C  
ATOM   3252  C   LYS A 427      58.113  27.260  -4.834  1.00  0.57           C  
ATOM   3253  CB  LYS A 427      55.629  27.053  -4.603  1.00  0.56           C  
ATOM   3254  O   LYS A 427      58.715  26.771  -3.876  1.00  0.56           O  
ATOM   3255  CG  LYS A 427      55.929  27.476  -3.172  1.00  0.55           C  
ATOM   3256  CD  LYS A 427      54.669  27.931  -2.448  1.00  0.56           C  
ATOM   3257  CE  LYS A 427      54.955  28.284  -0.995  1.00  0.47           C  
ATOM   3258  NZ  LYS A 427      53.708  28.648  -0.257  1.00  0.41           N  
ATOM   3259  N   GLY A 428      58.672  28.311  -5.391  1.00  0.53           N  
ATOM   3260  CA  GLY A 428      59.794  29.135  -4.970  1.00  0.50           C  
ATOM   3261  C   GLY A 428      61.044  28.911  -5.800  1.00  0.53           C  
ATOM   3262  O   GLY A 428      62.104  29.464  -5.498  1.00  0.50           O  
ATOM   3263  N   TRP A 429      61.241  28.457  -7.102  1.00  0.20           N  
ATOM   3264  CA  TRP A 429      62.395  28.171  -7.949  1.00  0.45           C  
ATOM   3265  C   TRP A 429      62.611  29.284  -8.968  1.00  0.26           C  
ATOM   3266  CB  TRP A 429      62.216  26.831  -8.668  1.00  0.30           C  
ATOM   3267  O   TRP A 429      61.884  29.376  -9.960  1.00  0.23           O  
ATOM   3268  CG  TRP A 429      63.003  25.707  -8.065  1.00  0.37           C  
ATOM   3269  CD1 TRP A 429      63.244  25.489  -6.737  1.00  0.35           C  
ATOM   3270  CD2 TRP A 429      63.657  24.648  -8.770  1.00  0.29           C  
ATOM   3271  CE2 TRP A 429      64.276  23.822  -7.806  1.00  0.10           C  
ATOM   3272  CE3 TRP A 429      63.780  24.316 -10.126  1.00  0.20           C  
ATOM   3273  NE1 TRP A 429      64.009  24.357  -6.574  1.00  0.20           N  
ATOM   3274  CH2 TRP A 429      65.112  22.383  -9.488  1.00  0.18           C  
ATOM   3275  CZ2 TRP A 429      65.007  22.685  -8.155  1.00  0.18           C  
ATOM   3276  CZ3 TRP A 429      64.508  23.183 -10.472  1.00  0.18           C  
ATOM   3277  N   THR A 430      63.122  30.515  -8.642  1.00  0.47           N  
ATOM   3278  CA  THR A 430      63.677  31.801  -9.046  1.00  0.49           C  
ATOM   3279  C   THR A 430      65.121  31.644  -9.513  1.00  0.47           C  
ATOM   3280  CB  THR A 430      63.616  32.823  -7.895  1.00  0.43           C  
ATOM   3281  O   THR A 430      65.980  31.193  -8.753  1.00  0.45           O  
ATOM   3282  CG2 THR A 430      62.173  33.171  -7.545  1.00  0.40           C  
ATOM   3283  OG1 THR A 430      64.256  32.269  -6.738  1.00  0.40           O  
ATOM   3284  N   ASN A 431      65.495  31.503 -11.025  1.00  0.39           N  
ATOM   3285  CA  ASN A 431      66.758  32.034 -11.526  1.00  0.41           C  
ATOM   3286  C   ASN A 431      66.708  32.271 -13.032  1.00  0.40           C  
ATOM   3287  CB  ASN A 431      67.913  31.094 -11.174  1.00  0.36           C  
ATOM   3288  O   ASN A 431      66.222  31.423 -13.783  1.00  0.38           O  
ATOM   3289  CG  ASN A 431      69.189  31.839 -10.835  1.00  0.35           C  
ATOM   3290  ND2 ASN A 431      70.203  31.107 -10.390  1.00  0.33           N  
ATOM   3291  OD1 ASN A 431      69.263  33.063 -10.972  1.00  0.38           O  
ATOM   3292  N   GLU A 432      66.803  33.583 -13.547  1.00  0.39           N  
ATOM   3293  CA  GLU A 432      67.494  34.511 -14.437  1.00  0.41           C  
ATOM   3294  C   GLU A 432      68.104  33.781 -15.630  1.00  0.39           C  
ATOM   3295  CB  GLU A 432      68.581  35.277 -13.677  1.00  0.36           C  
ATOM   3296  O   GLU A 432      68.903  32.859 -15.458  1.00  0.38           O  
ATOM   3297  CG  GLU A 432      68.045  36.410 -12.815  1.00  0.36           C  
ATOM   3298  CD  GLU A 432      69.142  37.237 -12.163  1.00  0.40           C  
ATOM   3299  OE1 GLU A 432      70.335  36.889 -12.312  1.00  0.45           O  
ATOM   3300  OE2 GLU A 432      68.804  38.241 -11.496  1.00  0.40           O  
ATOM   3301  N   SER A 433      67.384  33.171 -16.684  1.00  0.36           N  
ATOM   3302  CA  SER A 433      67.855  32.961 -18.049  1.00  0.38           C  
ATOM   3303  C   SER A 433      66.833  32.184 -18.873  1.00  0.37           C  
ATOM   3304  CB  SER A 433      69.192  32.218 -18.048  1.00  0.34           C  
ATOM   3305  O   SER A 433      66.285  31.183 -18.407  1.00  0.35           O  
ATOM   3306  OG  SER A 433      68.989  30.819 -18.137  1.00  0.31           O  
ATOM   3307  N   LYS A 434      66.016  32.817 -19.869  1.00  0.41           N  
ATOM   3308  CA  LYS A 434      65.278  32.728 -21.125  1.00  0.41           C  
ATOM   3309  C   LYS A 434      63.970  31.962 -20.941  1.00  0.41           C  
ATOM   3310  CB  LYS A 434      66.130  32.057 -22.203  1.00  0.38           C  
ATOM   3311  O   LYS A 434      63.978  30.740 -20.777  1.00  0.39           O  
ATOM   3312  CG  LYS A 434      67.253  32.933 -22.738  1.00  0.36           C  
ATOM   3313  CD  LYS A 434      67.941  32.291 -23.936  1.00  0.40           C  
ATOM   3314  CE  LYS A 434      69.108  33.135 -24.431  1.00  0.33           C  
ATOM   3315  NZ  LYS A 434      69.791  32.505 -25.599  1.00  0.34           N  
ATOM   3316  N   GLN A 435      62.997  32.355 -19.989  1.00  0.38           N  
ATOM   3317  CA  GLN A 435      61.548  32.386 -19.821  1.00  0.41           C  
ATOM   3318  C   GLN A 435      60.842  32.527 -21.167  1.00  0.39           C  
ATOM   3319  CB  GLN A 435      61.139  33.528 -18.890  1.00  0.36           C  
ATOM   3320  O   GLN A 435      60.528  33.640 -21.595  1.00  0.38           O  
ATOM   3321  CG  GLN A 435      61.304  33.205 -17.411  1.00  0.35           C  
ATOM   3322  CD  GLN A 435      60.744  34.288 -16.508  1.00  0.42           C  
ATOM   3323  NE2 GLN A 435      60.721  34.021 -15.207  1.00  0.31           N  
ATOM   3324  OE1 GLN A 435      60.336  35.356 -16.976  1.00  0.43           O  
ATOM   3325  N   THR A 436      61.479  31.905 -22.275  1.00  0.38           N  
ATOM   3326  CA  THR A 436      60.787  31.793 -23.555  1.00  0.40           C  
ATOM   3327  C   THR A 436      60.809  30.351 -24.056  1.00  0.39           C  
ATOM   3328  CB  THR A 436      61.417  32.717 -24.614  1.00  0.36           C  
ATOM   3329  O   THR A 436      60.476  30.086 -25.213  1.00  0.37           O  
ATOM   3330  CG2 THR A 436      61.126  34.182 -24.307  1.00  0.32           C  
ATOM   3331  OG1 THR A 436      62.836  32.516 -24.631  1.00  0.26           O  
ATOM   3332  N   THR A 437      60.817  29.197 -23.043  1.00  0.41           N  
ATOM   3333  CA  THR A 437      60.758  27.895 -23.699  1.00  0.42           C  
ATOM   3334  C   THR A 437      59.658  27.032 -23.088  1.00  0.41           C  
ATOM   3335  CB  THR A 437      62.107  27.159 -23.600  1.00  0.39           C  
ATOM   3336  O   THR A 437      59.633  26.814 -21.875  1.00  0.39           O  
ATOM   3337  CG2 THR A 437      63.066  27.619 -24.693  1.00  0.36           C  
ATOM   3338  OG1 THR A 437      62.696  27.422 -22.321  1.00  0.30           O  
ATOM   3339  N   ASN A 438      58.259  27.168 -23.325  1.00  0.41           N  
ATOM   3340  CA  ASN A 438      57.216  26.159 -23.466  1.00  0.45           C  
ATOM   3341  C   ASN A 438      57.805  24.757 -23.596  1.00  0.42           C  
ATOM   3342  CB  ASN A 438      56.324  26.473 -24.669  1.00  0.41           C  
ATOM   3343  O   ASN A 438      57.382  23.977 -24.450  1.00  0.40           O  
ATOM   3344  CG  ASN A 438      55.184  27.409 -24.322  1.00  0.41           C  
ATOM   3345  ND2 ASN A 438      54.481  27.892 -25.341  1.00  0.25           N  
ATOM   3346  OD1 ASN A 438      54.936  27.698 -23.148  1.00  0.40           O  
ATOM   3347  N   GLU A 439      59.034  24.377 -22.858  1.00  0.49           N  
ATOM   3348  CA  GLU A 439      59.647  23.097 -23.202  1.00  0.50           C  
ATOM   3349  C   GLU A 439      60.029  22.314 -21.949  1.00  0.50           C  
ATOM   3350  CB  GLU A 439      60.879  23.310 -24.085  1.00  0.48           C  
ATOM   3351  O   GLU A 439      60.481  22.896 -20.961  1.00  0.48           O  
ATOM   3352  CG  GLU A 439      60.598  24.109 -25.350  1.00  0.47           C  
ATOM   3353  CD  GLU A 439      61.852  24.689 -25.984  1.00  0.50           C  
ATOM   3354  OE1 GLU A 439      62.947  24.561 -25.391  1.00  0.48           O  
ATOM   3355  OE2 GLU A 439      61.738  25.278 -27.083  1.00  0.43           O  
ATOM   3356  N   TRP A 440      59.546  21.171 -21.370  1.00  0.40           N  
ATOM   3357  CA  TRP A 440      60.066  20.052 -20.591  1.00  0.55           C  
ATOM   3358  C   TRP A 440      61.266  19.416 -21.285  1.00  0.44           C  
ATOM   3359  CB  TRP A 440      58.975  19.001 -20.365  1.00  0.43           C  
ATOM   3360  O   TRP A 440      61.145  18.900 -22.399  1.00  0.40           O  
ATOM   3361  CG  TRP A 440      59.391  17.876 -19.465  1.00  0.43           C  
ATOM   3362  CD1 TRP A 440      60.543  17.788 -18.734  1.00  0.36           C  
ATOM   3363  CD2 TRP A 440      58.657  16.676 -19.204  1.00  0.36           C  
ATOM   3364  CE2 TRP A 440      59.425  15.904 -18.304  1.00  0.34           C  
ATOM   3365  CE3 TRP A 440      57.424  16.177 -19.644  1.00  0.24           C  
ATOM   3366  NE1 TRP A 440      60.569  16.605 -18.033  1.00  0.24           N  
ATOM   3367  CH2 TRP A 440      57.788  14.195 -18.282  1.00  0.23           C  
ATOM   3368  CZ2 TRP A 440      58.998  14.659 -17.836  1.00  0.22           C  
ATOM   3369  CZ3 TRP A 440      57.001  14.938 -19.177  1.00  0.22           C  
ATOM   3370  N   LEU A 441      62.486  19.732 -20.807  1.00  0.53           N  
ATOM   3371  CA  LEU A 441      63.749  19.185 -21.291  1.00  0.53           C  
ATOM   3372  C   LEU A 441      64.067  17.861 -20.604  1.00  0.54           C  
ATOM   3373  CB  LEU A 441      64.889  20.180 -21.059  1.00  0.51           C  
ATOM   3374  O   LEU A 441      64.224  17.813 -19.382  1.00  0.52           O  
ATOM   3375  CG  LEU A 441      65.251  21.083 -22.238  1.00  0.50           C  
ATOM   3376  CD1 LEU A 441      65.419  22.525 -21.770  1.00  0.44           C  
ATOM   3377  CD2 LEU A 441      66.521  20.587 -22.922  1.00  0.45           C  
ATOM   3378  N   PHE A 442      63.869  16.546 -21.096  1.00  0.58           N  
ATOM   3379  CA  PHE A 442      64.606  15.333 -20.762  1.00  0.56           C  
ATOM   3380  C   PHE A 442      66.042  15.416 -21.264  1.00  0.57           C  
ATOM   3381  CB  PHE A 442      63.913  14.102 -21.355  1.00  0.55           C  
ATOM   3382  O   PHE A 442      66.281  15.469 -22.472  1.00  0.55           O  
ATOM   3383  CG  PHE A 442      62.590  13.781 -20.712  1.00  0.51           C  
ATOM   3384  CD1 PHE A 442      62.534  13.276 -19.419  1.00  0.46           C  
ATOM   3385  CD2 PHE A 442      61.402  13.985 -21.403  1.00  0.47           C  
ATOM   3386  CE1 PHE A 442      61.311  12.979 -18.822  1.00  0.47           C  
ATOM   3387  CE2 PHE A 442      60.177  13.691 -20.812  1.00  0.53           C  
ATOM   3388  CZ  PHE A 442      60.133  13.186 -19.523  1.00  0.42           C  
ATOM   3389  N   ASN A 443      66.997  15.906 -20.461  1.00  0.56           N  
ATOM   3390  CA  ASN A 443      68.429  16.002 -20.726  1.00  0.57           C  
ATOM   3391  C   ASN A 443      69.143  14.686 -20.430  1.00  0.56           C  
ATOM   3392  CB  ASN A 443      69.051  17.138 -19.911  1.00  0.54           C  
ATOM   3393  O   ASN A 443      69.156  14.225 -19.287  1.00  0.54           O  
ATOM   3394  CG  ASN A 443      70.517  17.352 -20.234  1.00  0.53           C  
ATOM   3395  ND2 ASN A 443      71.121  18.355 -19.607  1.00  0.43           N  
ATOM   3396  OD1 ASN A 443      71.101  16.623 -21.040  1.00  0.52           O  
ATOM   3397  N   PHE A 444      69.571  13.921 -21.442  1.00  0.59           N  
ATOM   3398  CA  PHE A 444      70.382  12.709 -21.439  1.00  0.59           C  
ATOM   3399  C   PHE A 444      71.855  13.043 -21.643  1.00  0.59           C  
ATOM   3400  CB  PHE A 444      69.908  11.741 -22.527  1.00  0.56           C  
ATOM   3401  O   PHE A 444      72.266  13.413 -22.745  1.00  0.56           O  
ATOM   3402  CG  PHE A 444      70.020  10.291 -22.141  1.00  0.53           C  
ATOM   3403  CD1 PHE A 444      71.000   9.481 -22.703  1.00  0.48           C  
ATOM   3404  CD2 PHE A 444      69.146   9.737 -21.215  1.00  0.48           C  
ATOM   3405  CE1 PHE A 444      71.107   8.139 -22.347  1.00  0.46           C  
ATOM   3406  CE2 PHE A 444      69.246   8.396 -20.854  1.00  0.52           C  
ATOM   3407  CZ  PHE A 444      70.227   7.598 -21.422  1.00  0.43           C  
ATOM   3408  N   ASN A 445      72.710  13.246 -20.664  1.00  0.51           N  
ATOM   3409  CA  ASN A 445      74.122  13.604 -20.752  1.00  0.53           C  
ATOM   3410  C   ASN A 445      75.021  12.382 -20.592  1.00  0.52           C  
ATOM   3411  CB  ASN A 445      74.474  14.663 -19.705  1.00  0.50           C  
ATOM   3412  O   ASN A 445      76.164  12.500 -20.147  1.00  0.49           O  
ATOM   3413  CG  ASN A 445      75.763  14.352 -18.970  1.00  0.49           C  
ATOM   3414  ND2 ASN A 445      76.205  15.279 -18.129  1.00  0.40           N  
ATOM   3415  OD1 ASN A 445      76.358  13.288 -19.159  1.00  0.49           O  
ATOM   3416  N   GLN A 446      74.483  11.052 -21.051  1.00  0.59           N  
ATOM   3417  CA  GLN A 446      75.294   9.845 -20.925  1.00  0.62           C  
ATOM   3418  C   GLN A 446      74.916   8.816 -21.987  1.00  0.60           C  
ATOM   3419  CB  GLN A 446      75.142   9.239 -19.529  1.00  0.58           C  
ATOM   3420  O   GLN A 446      73.809   8.852 -22.528  1.00  0.58           O  
ATOM   3421  CG  GLN A 446      75.714  10.107 -18.417  1.00  0.57           C  
ATOM   3422  CD  GLN A 446      75.649   9.436 -17.057  1.00  0.57           C  
ATOM   3423  NE2 GLN A 446      76.184  10.104 -16.041  1.00  0.45           N  
ATOM   3424  OE1 GLN A 446      75.122   8.328 -16.921  1.00  0.55           O  
ATOM   3425  N   GLU A 447      75.841   8.045 -22.576  1.00  0.65           N  
ATOM   3426  CA  GLU A 447      75.635   6.894 -23.450  1.00  0.65           C  
ATOM   3427  C   GLU A 447      74.712   5.867 -22.801  1.00  0.66           C  
ATOM   3428  CB  GLU A 447      76.974   6.246 -23.809  1.00  0.62           C  
ATOM   3429  O   GLU A 447      74.964   5.418 -21.681  1.00  0.63           O  
ATOM   3430  CG  GLU A 447      76.974   5.542 -25.159  1.00  0.59           C  
ATOM   3431  CD  GLU A 447      78.306   4.891 -25.496  1.00  0.58           C  
ATOM   3432  OE1 GLU A 447      79.270   5.040 -24.712  1.00  0.59           O  
ATOM   3433  OE2 GLU A 447      78.385   4.226 -26.553  1.00  0.52           O  
ATOM   3434  N   GLY A 448      73.525   5.592 -23.456  1.00  0.70           N  
ATOM   3435  CA  GLY A 448      72.472   4.646 -23.121  1.00  0.71           C  
ATOM   3436  C   GLY A 448      71.130   5.006 -23.730  1.00  0.71           C  
ATOM   3437  O   GLY A 448      71.022   5.983 -24.474  1.00  0.69           O  
ATOM   3438  N   THR A 449      70.351   4.033 -23.897  1.00  0.75           N  
ATOM   3439  CA  THR A 449      69.001   4.162 -24.436  1.00  0.77           C  
ATOM   3440  C   THR A 449      67.972   4.208 -23.310  1.00  0.76           C  
ATOM   3441  CB  THR A 449      68.669   3.003 -25.393  1.00  0.74           C  
ATOM   3442  O   THR A 449      68.007   3.382 -22.395  1.00  0.75           O  
ATOM   3443  CG2 THR A 449      67.316   3.215 -26.065  1.00  0.66           C  
ATOM   3444  OG1 THR A 449      69.683   2.917 -26.402  1.00  0.71           O  
ATOM   3445  N   VAL A 450      67.178   5.300 -23.227  1.00  0.77           N  
ATOM   3446  CA  VAL A 450      66.109   5.503 -22.256  1.00  0.77           C  
ATOM   3447  C   VAL A 450      64.763   5.566 -22.975  1.00  0.78           C  
ATOM   3448  CB  VAL A 450      66.331   6.788 -21.428  1.00  0.75           C  
ATOM   3449  O   VAL A 450      64.647   6.185 -24.035  1.00  0.77           O  
ATOM   3450  CG1 VAL A 450      65.152   7.036 -20.489  1.00  0.69           C  
ATOM   3451  CG2 VAL A 450      67.636   6.695 -20.639  1.00  0.69           C  
ATOM   3452  N   TRP A 451      63.814   4.769 -22.632  1.00  0.81           N  
ATOM   3453  CA  TRP A 451      62.424   4.798 -23.075  1.00  0.82           C  
ATOM   3454  C   TRP A 451      61.540   5.500 -22.049  1.00  0.81           C  
ATOM   3455  CB  TRP A 451      61.909   3.378 -23.325  1.00  0.80           C  
ATOM   3456  O   TRP A 451      61.619   5.213 -20.853  1.00  0.80           O  
ATOM   3457  CG  TRP A 451      62.543   2.698 -24.501  1.00  0.77           C  
ATOM   3458  CD1 TRP A 451      62.058   2.638 -25.778  1.00  0.73           C  
ATOM   3459  CD2 TRP A 451      63.778   1.976 -24.507  1.00  0.75           C  
ATOM   3460  CE2 TRP A 451      63.981   1.506 -25.823  1.00  0.75           C  
ATOM   3461  CE3 TRP A 451      64.735   1.683 -23.526  1.00  0.77           C  
ATOM   3462  NE1 TRP A 451      62.918   1.923 -26.578  1.00  0.76           N  
ATOM   3463  CH2 TRP A 451      66.024   0.483 -25.204  1.00  0.75           C  
ATOM   3464  CZ2 TRP A 451      65.104   0.756 -26.183  1.00  0.75           C  
ATOM   3465  CZ3 TRP A 451      65.851   0.937 -23.886  1.00  0.75           C  
ATOM   3466  N   ILE A 452      60.794   6.493 -22.392  1.00  0.78           N  
ATOM   3467  CA  ILE A 452      59.919   7.299 -21.548  1.00  0.78           C  
ATOM   3468  C   ILE A 452      58.470   7.130 -21.998  1.00  0.79           C  
ATOM   3469  CB  ILE A 452      60.320   8.791 -21.582  1.00  0.77           C  
ATOM   3470  O   ILE A 452      58.173   7.189 -23.193  1.00  0.77           O  
ATOM   3471  CG1 ILE A 452      61.775   8.964 -21.131  1.00  0.73           C  
ATOM   3472  CG2 ILE A 452      59.375   9.625 -20.712  1.00  0.73           C  
ATOM   3473  CD1 ILE A 452      62.320  10.373 -21.321  1.00  0.71           C  
ATOM   3474  N   TRP A 453      57.572   6.592 -21.151  1.00  0.80           N  
ATOM   3475  CA  TRP A 453      56.134   6.433 -21.340  1.00  0.82           C  
ATOM   3476  C   TRP A 453      55.358   7.406 -20.459  1.00  0.80           C  
ATOM   3477  CB  TRP A 453      55.707   4.995 -21.032  1.00  0.78           C  
ATOM   3478  O   TRP A 453      55.794   7.736 -19.354  1.00  0.78           O  
ATOM   3479  CG  TRP A 453      56.261   3.978 -21.984  1.00  0.72           C  
ATOM   3480  CD1 TRP A 453      55.662   3.495 -23.115  1.00  0.66           C  
ATOM   3481  CD2 TRP A 453      57.525   3.314 -21.885  1.00  0.69           C  
ATOM   3482  CE2 TRP A 453      57.627   2.442 -22.991  1.00  0.69           C  
ATOM   3483  CE3 TRP A 453      58.582   3.373 -20.967  1.00  0.76           C  
ATOM   3484  NE1 TRP A 453      56.479   2.572 -23.725  1.00  0.76           N  
ATOM   3485  CH2 TRP A 453      59.767   1.712 -22.292  1.00  0.72           C  
ATOM   3486  CZ2 TRP A 453      58.747   1.635 -23.204  1.00  0.74           C  
ATOM   3487  CZ3 TRP A 453      59.695   2.569 -21.181  1.00  0.73           C  
ATOM   3488  N   MET A 454      54.224   8.131 -21.008  1.00  0.76           N  
ATOM   3489  CA  MET A 454      53.171   8.866 -20.315  1.00  0.76           C  
ATOM   3490  C   MET A 454      53.761   9.965 -19.438  1.00  0.76           C  
ATOM   3491  CB  MET A 454      52.321   7.919 -19.467  1.00  0.74           C  
ATOM   3492  O   MET A 454      53.689   9.890 -18.210  1.00  0.74           O  
ATOM   3493  CG  MET A 454      51.587   6.862 -20.277  1.00  0.70           C  
ATOM   3494  SD  MET A 454      50.576   5.748 -19.226  1.00  0.71           S  
ATOM   3495  CE  MET A 454      51.889   4.845 -18.360  1.00  0.60           C  
ATOM   3496  N   PRO A 455      54.694  10.801 -20.186  1.00  0.74           N  
ATOM   3497  CA  PRO A 455      55.116  11.956 -19.390  1.00  0.74           C  
ATOM   3498  C   PRO A 455      53.953  12.875 -19.022  1.00  0.75           C  
ATOM   3499  CB  PRO A 455      56.110  12.672 -20.308  1.00  0.73           C  
ATOM   3500  O   PRO A 455      53.070  13.119 -19.848  1.00  0.73           O  
ATOM   3501  CG  PRO A 455      55.718  12.261 -21.690  1.00  0.70           C  
ATOM   3502  CD  PRO A 455      55.061  10.912 -21.618  1.00  0.69           C  
ATOM   3503  N   LYS A 456      53.752  13.168 -17.752  1.00  0.73           N  
ATOM   3504  CA  LYS A 456      52.683  13.948 -17.135  1.00  0.73           C  
ATOM   3505  C   LYS A 456      53.247  15.123 -16.342  1.00  0.73           C  
ATOM   3506  CB  LYS A 456      51.829  13.063 -16.225  1.00  0.71           C  
ATOM   3507  O   LYS A 456      54.179  14.956 -15.553  1.00  0.71           O  
ATOM   3508  CG  LYS A 456      50.634  13.777 -15.612  1.00  0.67           C  
ATOM   3509  CD  LYS A 456      49.810  12.840 -14.739  1.00  0.65           C  
ATOM   3510  CE  LYS A 456      50.432  12.669 -13.359  1.00  0.61           C  
ATOM   3511  NZ  LYS A 456      49.488  12.017 -12.403  1.00  0.52           N  
ATOM   3512  N   PHE A 457      52.939  16.300 -16.769  1.00  0.71           N  
ATOM   3513  CA  PHE A 457      53.270  17.548 -16.090  1.00  0.71           C  
ATOM   3514  C   PHE A 457      52.034  18.149 -15.431  1.00  0.71           C  
ATOM   3515  CB  PHE A 457      53.881  18.551 -17.073  1.00  0.69           C  
ATOM   3516  O   PHE A 457      51.050  18.456 -16.108  1.00  0.68           O  
ATOM   3517  CG  PHE A 457      54.303  19.846 -16.435  1.00  0.64           C  
ATOM   3518  CD1 PHE A 457      55.548  19.966 -15.829  1.00  0.60           C  
ATOM   3519  CD2 PHE A 457      53.455  20.946 -16.440  1.00  0.61           C  
ATOM   3520  CE1 PHE A 457      55.942  21.164 -15.238  1.00  0.59           C  
ATOM   3521  CE2 PHE A 457      53.841  22.146 -15.850  1.00  0.63           C  
ATOM   3522  CZ  PHE A 457      55.085  22.253 -15.249  1.00  0.55           C  
ATOM   3523  N   GLU A 458      51.870  18.143 -14.137  1.00  0.66           N  
ATOM   3524  CA  GLU A 458      50.795  18.681 -13.309  1.00  0.66           C  
ATOM   3525  C   GLU A 458      51.276  19.872 -12.485  1.00  0.65           C  
ATOM   3526  CB  GLU A 458      50.233  17.596 -12.386  1.00  0.64           C  
ATOM   3527  O   GLU A 458      52.362  19.834 -11.905  1.00  0.64           O  
ATOM   3528  CG  GLU A 458      49.638  16.406 -13.125  1.00  0.61           C  
ATOM   3529  CD  GLU A 458      49.132  15.315 -12.196  1.00  0.60           C  
ATOM   3530  OE1 GLU A 458      49.707  15.136 -11.099  1.00  0.59           O  
ATOM   3531  OE2 GLU A 458      48.152  14.631 -12.570  1.00  0.54           O  
ATOM   3532  N   ILE A 459      50.700  20.964 -12.619  1.00  0.64           N  
ATOM   3533  CA  ILE A 459      50.772  22.018 -11.614  1.00  0.64           C  
ATOM   3534  C   ILE A 459      50.009  21.591 -10.362  1.00  0.64           C  
ATOM   3535  CB  ILE A 459      50.212  23.353 -12.154  1.00  0.62           C  
ATOM   3536  O   ILE A 459      48.780  21.678 -10.317  1.00  0.62           O  
ATOM   3537  CG1 ILE A 459      50.949  23.763 -13.434  1.00  0.57           C  
ATOM   3538  CG2 ILE A 459      50.310  24.450 -11.090  1.00  0.58           C  
ATOM   3539  CD1 ILE A 459      50.378  25.004 -14.107  1.00  0.56           C  
ATOM   3540  N   SER A 460      50.426  20.843  -9.475  1.00  0.65           N  
ATOM   3541  CA  SER A 460      50.025  20.217  -8.220  1.00  0.65           C  
ATOM   3542  C   SER A 460      51.233  19.688  -7.455  1.00  0.66           C  
ATOM   3543  CB  SER A 460      49.037  19.079  -8.479  1.00  0.63           C  
ATOM   3544  O   SER A 460      52.261  19.365  -8.054  1.00  0.64           O  
ATOM   3545  OG  SER A 460      48.723  18.401  -7.275  1.00  0.60           O  
ATOM   3546  N   ASP A 461      51.257  19.577  -6.219  1.00  0.60           N  
ATOM   3547  CA  ASP A 461      52.201  18.851  -5.374  1.00  0.61           C  
ATOM   3548  C   ASP A 461      51.731  17.418  -5.132  1.00  0.60           C  
ATOM   3549  CB  ASP A 461      52.394  19.574  -4.040  1.00  0.58           C  
ATOM   3550  O   ASP A 461      52.396  16.652  -4.432  1.00  0.58           O  
ATOM   3551  CG  ASP A 461      51.130  19.615  -3.199  1.00  0.57           C  
ATOM   3552  OD1 ASP A 461      50.060  19.188  -3.685  1.00  0.56           O  
ATOM   3553  OD2 ASP A 461      51.203  20.080  -2.041  1.00  0.62           O  
ATOM   3554  N   VAL A 462      50.625  17.171  -5.684  1.00  0.60           N  
ATOM   3555  CA  VAL A 462      50.129  15.798  -5.689  1.00  0.62           C  
ATOM   3556  C   VAL A 462      50.206  15.226  -7.102  1.00  0.60           C  
ATOM   3557  CB  VAL A 462      48.680  15.717  -5.159  1.00  0.59           C  
ATOM   3558  O   VAL A 462      49.814  15.885  -8.068  1.00  0.60           O  
ATOM   3559  CG1 VAL A 462      48.284  14.266  -4.892  1.00  0.53           C  
ATOM   3560  CG2 VAL A 462      48.528  16.557  -3.892  1.00  0.55           C  
ATOM   3561  N   ASP A 463      50.978  14.244  -7.371  1.00  0.62           N  
ATOM   3562  CA  ASP A 463      51.034  13.337  -8.513  1.00  0.62           C  
ATOM   3563  C   ASP A 463      49.712  12.593  -8.688  1.00  0.63           C  
ATOM   3564  CB  ASP A 463      52.182  12.339  -8.351  1.00  0.60           C  
ATOM   3565  O   ASP A 463      49.348  11.760  -7.856  1.00  0.61           O  
ATOM   3566  CG  ASP A 463      52.317  11.393  -9.531  1.00  0.58           C  
ATOM   3567  OD1 ASP A 463      51.993  11.790 -10.671  1.00  0.59           O  
ATOM   3568  OD2 ASP A 463      52.748  10.239  -9.318  1.00  0.63           O  
ATOM   3569  N   THR A 464      48.867  13.213  -9.561  1.00  0.64           N  
ATOM   3570  CA  THR A 464      47.627  12.553  -9.952  1.00  0.65           C  
ATOM   3571  C   THR A 464      47.880  11.540 -11.065  1.00  0.64           C  
ATOM   3572  CB  THR A 464      46.572  13.575 -10.414  1.00  0.62           C  
ATOM   3573  O   THR A 464      48.941  11.554 -11.693  1.00  0.63           O  
ATOM   3574  CG2 THR A 464      46.318  14.628  -9.341  1.00  0.56           C  
ATOM   3575  OG1 THR A 464      47.034  14.225 -11.605  1.00  0.62           O  
ATOM   3576  N   SER A 465      47.059  10.408 -11.284  1.00  0.62           N  
ATOM   3577  CA  SER A 465      47.082   9.407 -12.345  1.00  0.63           C  
ATOM   3578  C   SER A 465      47.187  10.061 -13.719  1.00  0.62           C  
ATOM   3579  CB  SER A 465      45.831   8.530 -12.283  1.00  0.60           C  
ATOM   3580  O   SER A 465      46.720  11.185 -13.915  1.00  0.61           O  
ATOM   3581  OG  SER A 465      44.808   9.165 -11.537  1.00  0.57           O  
ATOM   3582  N   TYR A 466      48.005   9.571 -14.383  1.00  0.66           N  
ATOM   3583  CA  TYR A 466      48.176  10.016 -15.761  1.00  0.66           C  
ATOM   3584  C   TYR A 466      46.830  10.334 -16.402  1.00  0.66           C  
ATOM   3585  CB  TYR A 466      48.906   8.950 -16.584  1.00  0.62           C  
ATOM   3586  O   TYR A 466      45.883   9.552 -16.293  1.00  0.63           O  
ATOM   3587  CG  TYR A 466      48.939   9.243 -18.064  1.00  0.58           C  
ATOM   3588  CD1 TYR A 466      49.882  10.118 -18.600  1.00  0.52           C  
ATOM   3589  CD2 TYR A 466      48.029   8.647 -18.930  1.00  0.54           C  
ATOM   3590  CE1 TYR A 466      49.915  10.392 -19.963  1.00  0.51           C  
ATOM   3591  CE2 TYR A 466      48.053   8.914 -20.295  1.00  0.56           C  
ATOM   3592  OH  TYR A 466      49.027  10.054 -22.152  1.00  0.50           O  
ATOM   3593  CZ  TYR A 466      48.998   9.786 -20.801  1.00  0.46           C  
ATOM   3594  N   SER A 467      46.558  11.523 -16.785  1.00  0.61           N  
ATOM   3595  CA  SER A 467      45.536  11.979 -17.721  1.00  0.62           C  
ATOM   3596  C   SER A 467      46.161  12.670 -18.928  1.00  0.62           C  
ATOM   3597  CB  SER A 467      44.559  12.929 -17.028  1.00  0.60           C  
ATOM   3598  O   SER A 467      47.247  13.244 -18.828  1.00  0.61           O  
ATOM   3599  OG  SER A 467      45.209  14.128 -16.646  1.00  0.58           O  
ATOM   3600  N   GLU A 468      45.944  12.335 -20.143  1.00  0.57           N  
ATOM   3601  CA  GLU A 468      46.243  13.116 -21.339  1.00  0.58           C  
ATOM   3602  C   GLU A 468      45.999  14.604 -21.102  1.00  0.57           C  
ATOM   3603  CB  GLU A 468      45.405  12.628 -22.524  1.00  0.56           C  
ATOM   3604  O   GLU A 468      45.151  14.977 -20.289  1.00  0.57           O  
ATOM   3605  CG  GLU A 468      46.197  11.828 -23.548  1.00  0.55           C  
ATOM   3606  CD  GLU A 468      45.326  11.220 -24.637  1.00  0.56           C  
ATOM   3607  OE1 GLU A 468      44.121  11.551 -24.706  1.00  0.55           O  
ATOM   3608  OE2 GLU A 468      45.854  10.406 -25.427  1.00  0.50           O  
ATOM   3609  N   ALA A 469      46.927  15.442 -21.429  1.00  0.59           N  
ATOM   3610  CA  ALA A 469      46.756  16.891 -21.375  1.00  0.58           C  
ATOM   3611  C   ALA A 469      45.366  17.298 -21.854  1.00  0.60           C  
ATOM   3612  CB  ALA A 469      47.829  17.585 -22.212  1.00  0.57           C  
ATOM   3613  O   ALA A 469      44.910  16.851 -22.909  1.00  0.59           O  
ATOM   3614  N   PRO A 470      44.588  17.896 -20.990  1.00  0.50           N  
ATOM   3615  CA  PRO A 470      43.369  18.426 -21.605  1.00  0.51           C  
ATOM   3616  C   PRO A 470      43.624  19.055 -22.973  1.00  0.51           C  
ATOM   3617  CB  PRO A 470      42.896  19.478 -20.600  1.00  0.51           C  
ATOM   3618  O   PRO A 470      42.760  19.000 -23.852  1.00  0.50           O  
ATOM   3619  CG  PRO A 470      43.595  19.131 -19.325  1.00  0.52           C  
ATOM   3620  CD  PRO A 470      44.830  18.343 -19.658  1.00  0.54           C  
ATOM   3621  N   GLU A 471      44.774  19.758 -23.187  1.00  0.51           N  
ATOM   3622  CA  GLU A 471      45.049  20.291 -24.518  1.00  0.52           C  
ATOM   3623  C   GLU A 471      45.264  19.168 -25.529  1.00  0.51           C  
ATOM   3624  CB  GLU A 471      46.271  21.212 -24.487  1.00  0.50           C  
ATOM   3625  O   GLU A 471      45.065  19.361 -26.730  1.00  0.50           O  
ATOM   3626  CG  GLU A 471      45.971  22.615 -23.980  1.00  0.49           C  
ATOM   3627  CD  GLU A 471      46.275  22.796 -22.501  1.00  0.52           C  
ATOM   3628  OE1 GLU A 471      46.684  21.815 -21.841  1.00  0.52           O  
ATOM   3629  OE2 GLU A 471      46.100  23.929 -21.998  1.00  0.47           O  
ATOM   3630  N   ASP A 472      45.669  18.046 -25.222  1.00  0.56           N  
ATOM   3631  CA  ASP A 472      45.611  16.910 -26.137  1.00  0.56           C  
ATOM   3632  C   ASP A 472      44.190  16.359 -26.239  1.00  0.56           C  
ATOM   3633  CB  ASP A 472      46.571  15.808 -25.687  1.00  0.53           C  
ATOM   3634  O   ASP A 472      43.768  15.912 -27.307  1.00  0.54           O  
ATOM   3635  CG  ASP A 472      48.017  16.094 -26.056  1.00  0.52           C  
ATOM   3636  OD1 ASP A 472      48.263  16.910 -26.969  1.00  0.53           O  
ATOM   3637  OD2 ASP A 472      48.917  15.495 -25.429  1.00  0.57           O  
ATOM   3638  N   ILE A 473      43.381  16.425 -25.286  1.00  0.47           N  
ATOM   3639  CA  ILE A 473      41.958  16.119 -25.382  1.00  0.49           C  
ATOM   3640  C   ILE A 473      41.187  17.372 -25.790  1.00  0.47           C  
ATOM   3641  CB  ILE A 473      41.408  15.562 -24.049  1.00  0.47           C  
ATOM   3642  O   ILE A 473      40.280  17.307 -26.623  1.00  0.46           O  
ATOM   3643  CG1 ILE A 473      42.092  14.234 -23.703  1.00  0.43           C  
ATOM   3644  CG2 ILE A 473      39.888  15.392 -24.121  1.00  0.44           C  
ATOM   3645  CD1 ILE A 473      41.595  13.601 -22.411  1.00  0.42           C  
ATOM   3646  N   GLU A 474      41.524  18.453 -25.261  1.00  0.41           N  
ATOM   3647  CA  GLU A 474      40.913  19.684 -25.753  1.00  0.44           C  
ATOM   3648  C   GLU A 474      41.383  20.007 -27.168  1.00  0.42           C  
ATOM   3649  CB  GLU A 474      41.228  20.852 -24.815  1.00  0.43           C  
ATOM   3650  O   GLU A 474      40.634  20.580 -27.961  1.00  0.42           O  
ATOM   3651  CG  GLU A 474      40.122  21.152 -23.814  1.00  0.44           C  
ATOM   3652  CD  GLU A 474      40.619  21.868 -22.567  1.00  0.50           C  
ATOM   3653  OE1 GLU A 474      41.826  22.190 -22.493  1.00  0.49           O  
ATOM   3654  OE2 GLU A 474      39.794  22.107 -21.657  1.00  0.45           O  
ATOM   3655  N   GLY A 475      42.625  19.620 -27.408  1.00  0.45           N  
ATOM   3656  CA  GLY A 475      43.013  19.785 -28.800  1.00  0.46           C  
ATOM   3657  C   GLY A 475      42.327  18.802 -29.730  1.00  0.45           C  
ATOM   3658  O   GLY A 475      41.949  19.158 -30.848  1.00  0.44           O  
ATOM   3659  N   GLN A 476      42.019  17.667 -29.255  1.00  0.42           N  
ATOM   3660  CA  GLN A 476      41.180  16.727 -29.991  1.00  0.45           C  
ATOM   3661  C   GLN A 476      39.702  17.077 -29.846  1.00  0.43           C  
ATOM   3662  CB  GLN A 476      41.429  15.296 -29.512  1.00  0.41           C  
ATOM   3663  O   GLN A 476      38.926  16.922 -30.791  1.00  0.42           O  
ATOM   3664  CG  GLN A 476      42.658  14.645 -30.133  1.00  0.42           C  
ATOM   3665  CD  GLN A 476      42.822  13.192 -29.726  1.00  0.49           C  
ATOM   3666  NE2 GLN A 476      43.844  12.537 -30.266  1.00  0.37           N  
ATOM   3667  OE1 GLN A 476      42.038  12.665 -28.931  1.00  0.49           O  
ATOM   3668  N   ILE A 477      39.338  17.734 -28.815  1.00  0.38           N  
ATOM   3669  CA  ILE A 477      37.970  18.237 -28.751  1.00  0.40           C  
ATOM   3670  C   ILE A 477      37.896  19.616 -29.404  1.00  0.38           C  
ATOM   3671  CB  ILE A 477      37.460  18.306 -27.294  1.00  0.37           C  
ATOM   3672  O   ILE A 477      36.933  19.925 -30.110  1.00  0.37           O  
ATOM   3673  CG1 ILE A 477      37.287  16.894 -26.722  1.00  0.34           C  
ATOM   3674  CG2 ILE A 477      36.148  19.093 -27.218  1.00  0.34           C  
ATOM   3675  CD1 ILE A 477      36.993  16.864 -25.229  1.00  0.32           C  
ATOM   3676  N   SER A 478      38.920  20.416 -29.168  1.00  0.41           N  
ATOM   3677  CA  SER A 478      38.865  21.691 -29.877  1.00  0.44           C  
ATOM   3678  C   SER A 478      39.127  21.505 -31.368  1.00  0.42           C  
ATOM   3679  CB  SER A 478      39.880  22.674 -29.291  1.00  0.42           C  
ATOM   3680  O   SER A 478      38.597  22.251 -32.194  1.00  0.42           O  
ATOM   3681  OG  SER A 478      41.150  22.507 -29.898  1.00  0.42           O  
ATOM   3682  N   THR A 479      39.912  20.429 -31.765  1.00  0.43           N  
ATOM   3683  CA  THR A 479      40.061  20.112 -33.181  1.00  0.46           C  
ATOM   3684  C   THR A 479      38.800  19.445 -33.722  1.00  0.44           C  
ATOM   3685  CB  THR A 479      41.274  19.195 -33.424  1.00  0.42           C  
ATOM   3686  O   THR A 479      38.406  19.685 -34.866  1.00  0.43           O  
ATOM   3687  CG2 THR A 479      41.606  19.103 -34.909  1.00  0.39           C  
ATOM   3688  OG1 THR A 479      42.409  19.719 -32.723  1.00  0.36           O  
ATOM   3689  N   VAL A 480      38.042  18.619 -32.832  1.00  0.37           N  
ATOM   3690  CA  VAL A 480      36.734  18.134 -33.258  1.00  0.39           C  
ATOM   3691  C   VAL A 480      35.688  19.230 -33.065  1.00  0.37           C  
ATOM   3692  CB  VAL A 480      36.321  16.861 -32.484  1.00  0.35           C  
ATOM   3693  O   VAL A 480      34.818  19.423 -33.918  1.00  0.35           O  
ATOM   3694  CG1 VAL A 480      34.893  16.451 -32.841  1.00  0.33           C  
ATOM   3695  CG2 VAL A 480      37.296  15.722 -32.774  1.00  0.34           C  
ATOM   3696  N   GLU A 481      35.892  20.038 -32.181  1.00  0.40           N  
ATOM   3697  CA  GLU A 481      34.908  21.110 -32.067  1.00  0.42           C  
ATOM   3698  C   GLU A 481      35.281  22.298 -32.949  1.00  0.40           C  
ATOM   3699  CB  GLU A 481      34.769  21.560 -30.610  1.00  0.40           C  
ATOM   3700  O   GLU A 481      34.416  22.896 -33.593  1.00  0.40           O  
ATOM   3701  CG  GLU A 481      33.467  22.290 -30.314  1.00  0.40           C  
ATOM   3702  CD  GLU A 481      33.285  22.618 -28.840  1.00  0.46           C  
ATOM   3703  OE1 GLU A 481      34.162  22.252 -28.025  1.00  0.47           O  
ATOM   3704  OE2 GLU A 481      32.257  23.244 -28.499  1.00  0.44           O  
ATOM   3705  N   SER A 482      36.568  22.680 -32.950  1.00  0.43           N  
ATOM   3706  CA  SER A 482      36.881  23.775 -33.862  1.00  0.47           C  
ATOM   3707  C   SER A 482      36.799  23.324 -35.317  1.00  0.43           C  
ATOM   3708  CB  SER A 482      38.274  24.334 -33.571  1.00  0.43           C  
ATOM   3709  O   SER A 482      36.360  24.083 -36.184  1.00  0.43           O  
ATOM   3710  OG  SER A 482      39.254  23.678 -34.357  1.00  0.43           O  
ATOM   3711  N   THR A 483      37.090  21.910 -35.632  1.00  0.44           N  
ATOM   3712  CA  THR A 483      36.780  21.382 -36.955  1.00  0.47           C  
ATOM   3713  C   THR A 483      35.271  21.266 -37.151  1.00  0.44           C  
ATOM   3714  CB  THR A 483      37.436  20.007 -37.177  1.00  0.42           C  
ATOM   3715  O   THR A 483      34.754  21.562 -38.230  1.00  0.43           O  
ATOM   3716  CG2 THR A 483      37.373  19.598 -38.644  1.00  0.38           C  
ATOM   3717  OG1 THR A 483      38.808  20.068 -36.767  1.00  0.36           O  
ATOM   3718  N   PHE A 484      34.545  21.002 -36.128  1.00  0.40           N  
ATOM   3719  CA  PHE A 484      33.090  20.975 -36.223  1.00  0.44           C  
ATOM   3720  C   PHE A 484      32.515  22.383 -36.126  1.00  0.40           C  
ATOM   3721  CB  PHE A 484      32.494  20.088 -35.125  1.00  0.39           C  
ATOM   3722  O   PHE A 484      31.611  22.743 -36.882  1.00  0.40           O  
ATOM   3723  CG  PHE A 484      31.477  19.100 -35.629  1.00  0.39           C  
ATOM   3724  CD1 PHE A 484      30.142  19.461 -35.759  1.00  0.35           C  
ATOM   3725  CD2 PHE A 484      31.856  17.809 -35.972  1.00  0.38           C  
ATOM   3726  CE1 PHE A 484      29.198  18.549 -36.225  1.00  0.36           C  
ATOM   3727  CE2 PHE A 484      30.919  16.891 -36.439  1.00  0.40           C  
ATOM   3728  CZ  PHE A 484      29.590  17.263 -36.563  1.00  0.34           C  
ATOM   3729  N   LYS A 485      33.047  23.084 -35.283  1.00  0.39           N  
ATOM   3730  CA  LYS A 485      32.520  24.445 -35.226  1.00  0.44           C  
ATOM   3731  C   LYS A 485      33.110  25.309 -36.337  1.00  0.39           C  
ATOM   3732  CB  LYS A 485      32.808  25.075 -33.863  1.00  0.39           C  
ATOM   3733  O   LYS A 485      32.432  26.188 -36.873  1.00  0.39           O  
ATOM   3734  CG  LYS A 485      31.559  25.425 -33.067  1.00  0.41           C  
ATOM   3735  CD  LYS A 485      31.910  25.996 -31.699  1.00  0.48           C  
ATOM   3736  CE  LYS A 485      30.661  26.344 -30.901  1.00  0.40           C  
ATOM   3737  NZ  LYS A 485      30.997  26.819 -29.525  1.00  0.39           N  
ATOM   3738  N   GLN A 486      34.377  25.007 -36.746  1.00  0.47           N  
ATOM   3739  CA  GLN A 486      34.833  25.668 -37.964  1.00  0.50           C  
ATOM   3740  C   GLN A 486      34.075  25.155 -39.185  1.00  0.47           C  
ATOM   3741  CB  GLN A 486      36.337  25.465 -38.156  1.00  0.46           C  
ATOM   3742  O   GLN A 486      33.738  25.929 -40.084  1.00  0.47           O  
ATOM   3743  CG  GLN A 486      37.133  26.762 -38.196  1.00  0.45           C  
ATOM   3744  CD  GLN A 486      38.625  26.531 -38.345  1.00  0.51           C  
ATOM   3745  NE2 GLN A 486      39.372  27.606 -38.573  1.00  0.42           N  
ATOM   3746  OE1 GLN A 486      39.103  25.396 -38.255  1.00  0.51           O  
ATOM   3747  N   ARG A 487      33.759  23.901 -39.145  1.00  0.42           N  
ATOM   3748  CA  ARG A 487      32.870  23.400 -40.188  1.00  0.46           C  
ATOM   3749  C   ARG A 487      31.430  23.834 -39.935  1.00  0.42           C  
ATOM   3750  CB  ARG A 487      32.949  21.875 -40.276  1.00  0.41           C  
ATOM   3751  O   ARG A 487      30.688  24.120 -40.877  1.00  0.42           O  
ATOM   3752  CG  ARG A 487      34.045  21.367 -41.200  1.00  0.42           C  
ATOM   3753  CD  ARG A 487      34.076  19.846 -41.255  1.00  0.49           C  
ATOM   3754  NE  ARG A 487      34.675  19.364 -42.497  1.00  0.45           N  
ATOM   3755  NH1 ARG A 487      34.479  17.125 -41.964  1.00  0.32           N  
ATOM   3756  NH2 ARG A 487      35.407  17.755 -43.963  1.00  0.27           N  
ATOM   3757  CZ  ARG A 487      34.852  18.082 -42.805  1.00  0.39           C  
ATOM   3758  N   ALA A 488      31.087  24.027 -38.792  1.00  0.43           N  
ATOM   3759  CA  ALA A 488      29.750  24.539 -38.504  1.00  0.44           C  
ATOM   3760  C   ALA A 488      29.703  26.058 -38.636  1.00  0.43           C  
ATOM   3761  CB  ALA A 488      29.309  24.116 -37.104  1.00  0.40           C  
ATOM   3762  O   ALA A 488      28.749  26.611 -39.188  1.00  0.41           O  
ATOM   3763  N   ASN A 489      30.696  26.696 -38.305  1.00  0.49           N  
ATOM   3764  CA  ASN A 489      30.733  28.141 -38.500  1.00  0.50           C  
ATOM   3765  C   ASN A 489      31.147  28.504 -39.923  1.00  0.49           C  
ATOM   3766  CB  ASN A 489      31.678  28.795 -37.489  1.00  0.47           C  
ATOM   3767  O   ASN A 489      30.641  29.473 -40.493  1.00  0.48           O  
ATOM   3768  CG  ASN A 489      31.105  28.820 -36.086  1.00  0.47           C  
ATOM   3769  ND2 ASN A 489      31.964  29.045 -35.099  1.00  0.46           N  
ATOM   3770  OD1 ASN A 489      29.901  28.637 -35.890  1.00  0.49           O  
ATOM   3771  N   SER A 490      32.162  27.480 -40.541  1.00  0.47           N  
ATOM   3772  CA  SER A 490      32.294  27.625 -41.987  1.00  0.50           C  
ATOM   3773  C   SER A 490      30.973  27.343 -42.694  1.00  0.47           C  
ATOM   3774  CB  SER A 490      33.378  26.689 -42.523  1.00  0.45           C  
ATOM   3775  O   SER A 490      30.640  28.000 -43.683  1.00  0.46           O  
ATOM   3776  OG  SER A 490      33.958  27.214 -43.704  1.00  0.42           O  
ATOM   3777  N   LEU A 491      30.093  26.448 -42.260  1.00  0.46           N  
ATOM   3778  CA  LEU A 491      28.755  26.227 -42.797  1.00  0.47           C  
ATOM   3779  C   LEU A 491      27.819  27.368 -42.411  1.00  0.46           C  
ATOM   3780  CB  LEU A 491      28.189  24.895 -42.298  1.00  0.43           C  
ATOM   3781  O   LEU A 491      27.008  27.814 -43.225  1.00  0.44           O  
ATOM   3782  CG  LEU A 491      28.421  23.680 -43.196  1.00  0.41           C  
ATOM   3783  CD1 LEU A 491      28.474  22.405 -42.361  1.00  0.37           C  
ATOM   3784  CD2 LEU A 491      27.332  23.584 -44.259  1.00  0.40           C  
ATOM   3785  N   GLU A 492      27.910  27.960 -41.352  1.00  0.47           N  
ATOM   3786  CA  GLU A 492      27.033  29.055 -40.947  1.00  0.49           C  
ATOM   3787  C   GLU A 492      27.573  30.400 -41.426  1.00  0.47           C  
ATOM   3788  CB  GLU A 492      26.858  29.070 -39.427  1.00  0.45           C  
ATOM   3789  O   GLU A 492      26.802  31.289 -41.794  1.00  0.46           O  
ATOM   3790  CG  GLU A 492      25.460  29.463 -38.973  1.00  0.45           C  
ATOM   3791  CD  GLU A 492      25.260  29.339 -37.471  1.00  0.51           C  
ATOM   3792  OE1 GLU A 492      26.239  29.040 -36.750  1.00  0.50           O  
ATOM   3793  OE2 GLU A 492      24.114  29.540 -37.010  1.00  0.47           O  
ATOM   3794  N   ALA A 493      28.942  30.545 -41.494  1.00  0.52           N  
ATOM   3795  CA  ALA A 493      29.478  31.760 -42.102  1.00  0.51           C  
ATOM   3796  C   ALA A 493      29.413  31.686 -43.624  1.00  0.51           C  
ATOM   3797  CB  ALA A 493      30.915  31.994 -41.644  1.00  0.48           C  
ATOM   3798  O   ALA A 493      29.160  32.693 -44.291  1.00  0.50           O  
ATOM   3799  N   GLY A 494      29.498  30.329 -44.050  1.00  0.43           N  
ATOM   3800  CA  GLY A 494      29.202  30.143 -45.462  1.00  0.44           C  
ATOM   3801  C   GLY A 494      27.749  30.408 -45.806  1.00  0.43           C  
ATOM   3802  O   GLY A 494      27.450  31.005 -46.842  1.00  0.41           O  
ATOM   3803  N   VAL A 495      26.779  30.144 -44.923  1.00  0.44           N  
ATOM   3804  CA  VAL A 495      25.355  30.384 -45.131  1.00  0.46           C  
ATOM   3805  C   VAL A 495      25.039  31.859 -44.896  1.00  0.44           C  
ATOM   3806  CB  VAL A 495      24.490  29.500 -44.204  1.00  0.41           C  
ATOM   3807  O   VAL A 495      24.265  32.461 -45.644  1.00  0.42           O  
ATOM   3808  CG1 VAL A 495      23.020  29.907 -44.288  1.00  0.37           C  
ATOM   3809  CG2 VAL A 495      24.661  28.025 -44.563  1.00  0.37           C  
ATOM   3810  N   ASN A 496      25.685  32.563 -44.103  1.00  0.52           N  
ATOM   3811  CA  ASN A 496      25.393  33.943 -43.731  1.00  0.53           C  
ATOM   3812  C   ASN A 496      26.205  34.932 -44.562  1.00  0.51           C  
ATOM   3813  CB  ASN A 496      25.653  34.164 -42.239  1.00  0.48           C  
ATOM   3814  O   ASN A 496      25.703  35.993 -44.937  1.00  0.49           O  
ATOM   3815  CG  ASN A 496      24.516  33.667 -41.368  1.00  0.47           C  
ATOM   3816  ND2 ASN A 496      24.807  33.422 -40.096  1.00  0.44           N  
ATOM   3817  OD1 ASN A 496      23.386  33.505 -41.835  1.00  0.48           O  
ATOM   3818  N   ARG A 497      27.358  34.387 -45.083  1.00  0.48           N  
ATOM   3819  CA  ARG A 497      28.051  35.169 -46.102  1.00  0.50           C  
ATOM   3820  C   ARG A 497      27.473  34.899 -47.487  1.00  0.48           C  
ATOM   3821  CB  ARG A 497      29.550  34.861 -46.090  1.00  0.46           C  
ATOM   3822  O   ARG A 497      27.478  35.779 -48.350  1.00  0.47           O  
ATOM   3823  CG  ARG A 497      30.403  35.972 -45.499  1.00  0.45           C  
ATOM   3824  CD  ARG A 497      31.886  35.632 -45.549  1.00  0.51           C  
ATOM   3825  NE  ARG A 497      32.427  35.383 -44.216  1.00  0.47           N  
ATOM   3826  NH1 ARG A 497      34.603  35.084 -44.929  1.00  0.32           N  
ATOM   3827  NH2 ARG A 497      34.089  34.917 -42.701  1.00  0.27           N  
ATOM   3828  CZ  ARG A 497      33.705  35.129 -43.952  1.00  0.39           C  
ATOM   3829  N   LEU A 498      26.897  33.681 -47.564  1.00  0.44           N  
ATOM   3830  CA  LEU A 498      26.028  33.511 -48.724  1.00  0.48           C  
ATOM   3831  C   LEU A 498      24.830  34.451 -48.647  1.00  0.45           C  
ATOM   3832  CB  LEU A 498      25.549  32.061 -48.827  1.00  0.43           C  
ATOM   3833  O   LEU A 498      24.425  35.032 -49.656  1.00  0.44           O  
ATOM   3834  CG  LEU A 498      26.231  31.196 -49.889  1.00  0.43           C  
ATOM   3835  CD1 LEU A 498      26.457  29.784 -49.357  1.00  0.40           C  
ATOM   3836  CD2 LEU A 498      25.401  31.164 -51.167  1.00  0.42           C  
ATOM   3837  N   THR A 499      24.307  34.778 -47.529  1.00  0.48           N  
ATOM   3838  CA  THR A 499      23.101  35.554 -47.263  1.00  0.49           C  
ATOM   3839  C   THR A 499      23.430  37.039 -47.135  1.00  0.47           C  
ATOM   3840  CB  THR A 499      22.396  35.069 -45.983  1.00  0.44           C  
ATOM   3841  O   THR A 499      22.700  37.888 -47.650  1.00  0.45           O  
ATOM   3842  CG2 THR A 499      20.969  35.603 -45.905  1.00  0.41           C  
ATOM   3843  OG1 THR A 499      22.360  33.637 -45.977  1.00  0.43           O  
ATOM   3844  N   GLU A 500      24.547  37.354 -46.696  1.00  0.49           N  
ATOM   3845  CA  GLU A 500      24.797  38.775 -46.474  1.00  0.53           C  
ATOM   3846  C   GLU A 500      25.750  39.339 -47.523  1.00  0.48           C  
ATOM   3847  CB  GLU A 500      25.362  39.009 -45.070  1.00  0.46           C  
ATOM   3848  O   GLU A 500      25.584  40.474 -47.974  1.00  0.47           O  
ATOM   3849  CG  GLU A 500      24.593  40.044 -44.262  1.00  0.46           C  
ATOM   3850  CD  GLU A 500      24.545  39.729 -42.775  1.00  0.53           C  
ATOM   3851  OE1 GLU A 500      25.067  38.669 -42.362  1.00  0.51           O  
ATOM   3852  OE2 GLU A 500      23.981  40.550 -42.017  1.00  0.47           O  
ATOM   3853  N   GLY A 501      26.309  38.418 -48.135  1.00  0.46           N  
ATOM   3854  CA  GLY A 501      27.061  38.674 -49.353  1.00  0.43           C  
ATOM   3855  C   GLY A 501      26.230  38.511 -50.612  1.00  0.46           C  
ATOM   3856  O   GLY A 501      26.486  39.172 -51.621  1.00  0.43           O  
ATOM   3857  N   LEU A 502      25.342  37.608 -50.593  1.00  0.46           N  
ATOM   3858  CA  LEU A 502      24.261  37.731 -51.565  1.00  0.48           C  
ATOM   3859  C   LEU A 502      23.536  39.063 -51.406  1.00  0.47           C  
ATOM   3860  CB  LEU A 502      23.268  36.575 -51.412  1.00  0.46           C  
ATOM   3861  O   LEU A 502      22.996  39.601 -52.376  1.00  0.46           O  
ATOM   3862  CG  LEU A 502      23.604  35.289 -52.169  1.00  0.48           C  
ATOM   3863  CD1 LEU A 502      22.856  34.107 -51.562  1.00  0.41           C  
ATOM   3864  CD2 LEU A 502      23.269  35.437 -53.650  1.00  0.43           C  
ATOM   3865  N   ARG A 503      23.788  39.791 -50.190  1.00  0.45           N  
ATOM   3866  CA  ARG A 503      23.028  41.023 -50.008  1.00  0.48           C  
ATOM   3867  C   ARG A 503      23.930  42.246 -50.134  1.00  0.45           C  
ATOM   3868  CB  ARG A 503      22.327  41.027 -48.648  1.00  0.42           C  
ATOM   3869  O   ARG A 503      23.455  43.348 -50.419  1.00  0.43           O  
ATOM   3870  CG  ARG A 503      20.829  40.777 -48.725  1.00  0.43           C  
ATOM   3871  CD  ARG A 503      20.175  40.842 -47.353  1.00  0.50           C  
ATOM   3872  NE  ARG A 503      18.718  40.858 -47.450  1.00  0.43           N  
ATOM   3873  NH1 ARG A 503      18.356  40.406 -45.214  1.00  0.30           N  
ATOM   3874  NH2 ARG A 503      16.578  40.687 -46.633  1.00  0.25           N  
ATOM   3875  CZ  ARG A 503      17.888  40.650 -46.432  1.00  0.34           C  
ATOM   3876  N   THR A 504      25.331  42.134 -50.173  1.00  0.48           N  
ATOM   3877  CA  THR A 504      26.107  43.322 -50.513  1.00  0.53           C  
ATOM   3878  C   THR A 504      26.613  43.245 -51.950  1.00  0.48           C  
ATOM   3879  CB  THR A 504      27.299  43.503 -49.555  1.00  0.46           C  
ATOM   3880  O   THR A 504      27.432  42.384 -52.281  1.00  0.45           O  
ATOM   3881  CG2 THR A 504      26.825  43.719 -48.122  1.00  0.44           C  
ATOM   3882  OG1 THR A 504      28.125  42.333 -49.603  1.00  0.40           O  
ATOM   3883  N   LYS A 505      25.089  42.392 -52.326  1.00  0.39           N  
ATOM   3884  CA  LYS A 505      24.405  43.043 -53.440  1.00  0.46           C  
ATOM   3885  C   LYS A 505      25.392  43.794 -54.328  1.00  0.39           C  
ATOM   3886  CB  LYS A 505      23.330  44.001 -52.924  1.00  0.38           C  
ATOM   3887  O   LYS A 505      25.876  44.866 -53.960  1.00  0.39           O  
ATOM   3888  CG  LYS A 505      22.089  43.307 -52.384  1.00  0.40           C  
ATOM   3889  CD  LYS A 505      20.814  43.961 -52.900  1.00  0.44           C  
ATOM   3890  CE  LYS A 505      19.571  43.290 -52.332  1.00  0.36           C  
ATOM   3891  NZ  LYS A 505      18.318  43.941 -52.819  1.00  0.35           N  
ATOM   3892  N   VAL A 506      26.331  42.861 -55.006  1.00  0.44           N  
ATOM   3893  CA  VAL A 506      26.415  43.317 -56.389  1.00  0.52           C  
ATOM   3894  C   VAL A 506      26.286  44.838 -56.441  1.00  0.45           C  
ATOM   3895  CB  VAL A 506      25.330  42.659 -57.271  1.00  0.43           C  
ATOM   3896  O   VAL A 506      25.307  45.401 -55.946  1.00  0.43           O  
ATOM   3897  CG1 VAL A 506      25.798  42.564 -58.722  1.00  0.41           C  
ATOM   3898  CG2 VAL A 506      24.969  41.277 -56.730  1.00  0.41           C  
ATOM   3899  N   ASP A 507      27.252  45.819 -56.125  1.00  0.53           N  
ATOM   3900  CA  ASP A 507      27.080  46.953 -57.028  1.00  0.55           C  
ATOM   3901  C   ASP A 507      26.708  46.484 -58.433  1.00  0.53           C  
ATOM   3902  CB  ASP A 507      28.354  47.799 -57.076  1.00  0.50           C  
ATOM   3903  O   ASP A 507      27.337  45.575 -58.977  1.00  0.51           O  
ATOM   3904  CG  ASP A 507      28.114  49.201 -57.609  1.00  0.50           C  
ATOM   3905  OD1 ASP A 507      27.271  49.374 -58.515  1.00  0.49           O  
ATOM   3906  OD2 ASP A 507      28.778  50.141 -57.120  1.00  0.52           O  
ATOM   3907  N   ILE A 508      25.172  46.495 -58.477  1.00  0.36           N  
ATOM   3908  CA  ILE A 508      24.590  46.269 -59.796  1.00  0.47           C  
ATOM   3909  C   ILE A 508      25.653  46.480 -60.872  1.00  0.38           C  
ATOM   3910  CB  ILE A 508      23.381  47.197 -60.047  1.00  0.39           C  
ATOM   3911  O   ILE A 508      25.609  45.847 -61.930  1.00  0.38           O  
ATOM   3912  CG1 ILE A 508      22.118  46.368 -60.311  1.00  0.32           C  
ATOM   3913  CG2 ILE A 508      23.664  48.149 -61.212  1.00  0.38           C  
ATOM   3914  CD1 ILE A 508      20.879  46.882 -59.590  1.00  0.38           C  
ATOM   3915  N   SER A 509      26.491  46.950 -60.736  1.00  0.45           N  
ATOM   3916  CA  SER A 509      27.458  47.171 -61.807  1.00  0.51           C  
ATOM   3917  C   SER A 509      28.781  46.474 -61.509  1.00  0.46           C  
ATOM   3918  CB  SER A 509      27.696  48.668 -62.013  1.00  0.44           C  
ATOM   3919  O   SER A 509      29.427  45.945 -62.416  1.00  0.45           O  
ATOM   3920  OG  SER A 509      26.665  49.429 -61.407  1.00  0.47           O  
ATOM   3921  N   ALA A 510      29.215  46.226 -60.224  1.00  0.45           N  
ATOM   3922  CA  ALA A 510      30.387  45.406 -59.927  1.00  0.45           C  
ATOM   3923  C   ALA A 510      29.979  43.992 -59.522  1.00  0.45           C  
ATOM   3924  CB  ALA A 510      31.224  46.052 -58.826  1.00  0.43           C  
ATOM   3925  O   ALA A 510      30.728  43.037 -59.740  1.00  0.44           O  
ATOM   3926  N   LEU A 511      28.849  43.424 -59.248  1.00  0.42           N  
ATOM   3927  CA  LEU A 511      28.009  42.244 -59.426  1.00  0.43           C  
ATOM   3928  C   LEU A 511      27.555  42.113 -60.876  1.00  0.42           C  
ATOM   3929  CB  LEU A 511      26.790  42.310 -58.502  1.00  0.41           C  
ATOM   3930  O   LEU A 511      27.450  41.001 -61.399  1.00  0.41           O  
ATOM   3931  CG  LEU A 511      26.181  40.970 -58.086  1.00  0.42           C  
ATOM   3932  CD1 LEU A 511      26.783  40.501 -56.766  1.00  0.37           C  
ATOM   3933  CD2 LEU A 511      24.664  41.083 -57.977  1.00  0.38           C  
ATOM   3934  N   ASN A 512      27.059  43.322 -61.480  1.00  0.42           N  
ATOM   3935  CA  ASN A 512      26.923  43.303 -62.932  1.00  0.46           C  
ATOM   3936  C   ASN A 512      28.263  43.054 -63.618  1.00  0.42           C  
ATOM   3937  CB  ASN A 512      26.305  44.611 -63.431  1.00  0.42           C  
ATOM   3938  O   ASN A 512      28.316  42.435 -64.682  1.00  0.42           O  
ATOM   3939  CG  ASN A 512      24.796  44.633 -63.294  1.00  0.44           C  
ATOM   3940  ND2 ASN A 512      24.225  45.830 -63.222  1.00  0.35           N  
ATOM   3941  OD1 ASN A 512      24.148  43.584 -63.253  1.00  0.44           O  
ATOM   3942  N   VAL A 513      29.336  43.205 -63.148  1.00  0.44           N  
ATOM   3943  CA  VAL A 513      30.651  42.997 -63.746  1.00  0.46           C  
ATOM   3944  C   VAL A 513      31.276  41.720 -63.190  1.00  0.43           C  
ATOM   3945  CB  VAL A 513      31.585  44.201 -63.495  1.00  0.42           C  
ATOM   3946  O   VAL A 513      31.853  40.927 -63.937  1.00  0.42           O  
ATOM   3947  CG1 VAL A 513      33.011  43.881 -63.942  1.00  0.40           C  
ATOM   3948  CG2 VAL A 513      31.062  45.442 -64.217  1.00  0.40           C  
ATOM   3949  N   THR A 514      30.845  41.383 -61.932  1.00  0.42           N  
ATOM   3950  CA  THR A 514      31.251  40.087 -61.401  1.00  0.42           C  
ATOM   3951  C   THR A 514      30.167  39.040 -61.642  1.00  0.42           C  
ATOM   3952  CB  THR A 514      31.560  40.173 -59.895  1.00  0.41           C  
ATOM   3953  O   THR A 514      30.470  37.869 -61.877  1.00  0.43           O  
ATOM   3954  CG2 THR A 514      32.575  39.112 -59.480  1.00  0.42           C  
ATOM   3955  OG1 THR A 514      32.091  41.469 -59.594  1.00  0.47           O  
ATOM   3956  N   ALA A 515      28.745  39.419 -61.637  1.00  0.43           N  
ATOM   3957  CA  ALA A 515      27.659  38.738 -62.337  1.00  0.43           C  
ATOM   3958  C   ALA A 515      27.927  38.676 -63.838  1.00  0.43           C  
ATOM   3959  CB  ALA A 515      26.330  39.437 -62.065  1.00  0.41           C  
ATOM   3960  O   ALA A 515      27.569  37.699 -64.500  1.00  0.41           O  
ATOM   3961  N   GLU A 516      28.437  39.607 -64.385  1.00  0.46           N  
ATOM   3962  CA  GLU A 516      28.950  39.666 -65.751  1.00  0.47           C  
ATOM   3963  C   GLU A 516      30.304  38.971 -65.863  1.00  0.46           C  
ATOM   3964  CB  GLU A 516      29.065  41.119 -66.220  1.00  0.45           C  
ATOM   3965  O   GLU A 516      30.567  38.268 -66.841  1.00  0.45           O  
ATOM   3966  CG  GLU A 516      28.985  41.286 -67.730  1.00  0.45           C  
ATOM   3967  CD  GLU A 516      27.612  40.964 -68.298  1.00  0.49           C  
ATOM   3968  OE1 GLU A 516      26.632  40.910 -67.522  1.00  0.49           O  
ATOM   3969  OE2 GLU A 516      27.517  40.762 -69.529  1.00  0.44           O  
ATOM   3970  N   ASN A 517      31.185  38.955 -64.925  1.00  0.44           N  
ATOM   3971  CA  ASN A 517      32.455  38.237 -64.899  1.00  0.47           C  
ATOM   3972  C   ASN A 517      32.281  36.811 -64.384  1.00  0.44           C  
ATOM   3973  CB  ASN A 517      33.480  38.988 -64.048  1.00  0.44           C  
ATOM   3974  O   ASN A 517      32.936  35.887 -64.868  1.00  0.44           O  
ATOM   3975  CG  ASN A 517      34.205  40.069 -64.825  1.00  0.46           C  
ATOM   3976  ND2 ASN A 517      34.809  41.010 -64.109  1.00  0.39           N  
ATOM   3977  OD1 ASN A 517      34.220  40.059 -66.058  1.00  0.47           O  
ATOM   3978  N   ILE A 518      31.409  36.329 -63.613  1.00  0.45           N  
ATOM   3979  CA  ILE A 518      30.873  35.009 -63.300  1.00  0.46           C  
ATOM   3980  C   ILE A 518      29.811  34.626 -64.328  1.00  0.45           C  
ATOM   3981  CB  ILE A 518      30.280  34.963 -61.874  1.00  0.44           C  
ATOM   3982  O   ILE A 518      29.734  33.469 -64.748  1.00  0.44           O  
ATOM   3983  CG1 ILE A 518      31.393  35.092 -60.828  1.00  0.41           C  
ATOM   3984  CG2 ILE A 518      29.477  33.676 -61.664  1.00  0.41           C  
ATOM   3985  CD1 ILE A 518      30.887  35.287 -59.406  1.00  0.39           C  
ATOM   3986  N   ARG A 519      28.766  35.350 -64.694  1.00  0.44           N  
ATOM   3987  CA  ARG A 519      28.118  35.185 -65.991  1.00  0.45           C  
ATOM   3988  C   ARG A 519      29.149  35.070 -67.108  1.00  0.44           C  
ATOM   3989  CB  ARG A 519      27.169  36.352 -66.271  1.00  0.44           C  
ATOM   3990  O   ARG A 519      28.946  34.332 -68.074  1.00  0.43           O  
ATOM   3991  CG  ARG A 519      25.718  36.065 -65.921  1.00  0.45           C  
ATOM   3992  CD  ARG A 519      24.806  37.224 -66.299  1.00  0.50           C  
ATOM   3993  NE  ARG A 519      23.860  37.535 -65.231  1.00  0.48           N  
ATOM   3994  NH1 ARG A 519      24.004  39.826 -65.490  1.00  0.33           N  
ATOM   3995  NH2 ARG A 519      22.631  38.934 -63.886  1.00  0.27           N  
ATOM   3996  CZ  ARG A 519      23.501  38.764 -64.872  1.00  0.38           C  
ATOM   3997  N   GLN A 520      30.142  35.845 -67.240  1.00  0.48           N  
ATOM   3998  CA  GLN A 520      31.227  35.834 -68.215  1.00  0.50           C  
ATOM   3999  C   GLN A 520      32.260  34.763 -67.879  1.00  0.48           C  
ATOM   4000  CB  GLN A 520      31.899  37.207 -68.287  1.00  0.46           C  
ATOM   4001  O   GLN A 520      32.791  34.102 -68.774  1.00  0.47           O  
ATOM   4002  CG  GLN A 520      31.446  38.052 -69.470  1.00  0.47           C  
ATOM   4003  CD  GLN A 520      32.299  39.292 -69.665  1.00  0.52           C  
ATOM   4004  NE2 GLN A 520      32.045  40.022 -70.746  1.00  0.41           N  
ATOM   4005  OE1 GLN A 520      33.177  39.593 -68.850  1.00  0.50           O  
ATOM   4006  N   SER A 521      32.266  34.413 -66.608  1.00  0.41           N  
ATOM   4007  CA  SER A 521      33.123  33.309 -66.187  1.00  0.41           C  
ATOM   4008  C   SER A 521      32.314  32.035 -65.965  1.00  0.41           C  
ATOM   4009  CB  SER A 521      33.877  33.673 -64.908  1.00  0.40           C  
ATOM   4010  O   SER A 521      32.802  30.932 -66.218  1.00  0.41           O  
ATOM   4011  OG  SER A 521      34.756  34.762 -65.135  1.00  0.48           O  
ATOM   4012  N   VAL A 522      30.991  31.863 -65.650  1.00  0.39           N  
ATOM   4013  CA  VAL A 522      29.997  30.869 -66.038  1.00  0.39           C  
ATOM   4014  C   VAL A 522      29.684  31.004 -67.527  1.00  0.39           C  
ATOM   4015  CB  VAL A 522      28.702  31.006 -65.207  1.00  0.39           C  
ATOM   4016  O   VAL A 522      29.547  30.002 -68.233  1.00  0.38           O  
ATOM   4017  CG1 VAL A 522      27.612  30.082 -65.747  1.00  0.39           C  
ATOM   4018  CG2 VAL A 522      28.979  30.707 -63.735  1.00  0.38           C  
ATOM   4019  N   LYS A 523      29.530  32.114 -68.107  1.00  0.40           N  
ATOM   4020  CA  LYS A 523      29.602  32.348 -69.547  1.00  0.40           C  
ATOM   4021  C   LYS A 523      31.020  32.134 -70.069  1.00  0.40           C  
ATOM   4022  CB  LYS A 523      29.126  33.761 -69.886  1.00  0.40           C  
ATOM   4023  O   LYS A 523      31.209  31.686 -71.202  1.00  0.39           O  
ATOM   4024  CG  LYS A 523      28.435  33.875 -71.236  1.00  0.40           C  
ATOM   4025  CD  LYS A 523      27.719  35.211 -71.387  1.00  0.46           C  
ATOM   4026  CE  LYS A 523      27.030  35.327 -72.741  1.00  0.36           C  
ATOM   4027  NZ  LYS A 523      26.342  36.643 -72.900  1.00  0.34           N  
ATOM   4028  N   SER A 524      32.315  32.458 -69.461  1.00  0.45           N  
ATOM   4029  CA  SER A 524      33.703  32.174 -69.811  1.00  0.44           C  
ATOM   4030  C   SER A 524      34.138  30.811 -69.285  1.00  0.44           C  
ATOM   4031  CB  SER A 524      34.628  33.261 -69.261  1.00  0.42           C  
ATOM   4032  O   SER A 524      34.865  30.081 -69.963  1.00  0.43           O  
ATOM   4033  OG  SER A 524      35.974  32.818 -69.251  1.00  0.48           O  
ATOM   4034  N   LEU A 525      33.328  30.190 -68.344  1.00  0.39           N  
ATOM   4035  CA  LEU A 525      33.253  28.787 -67.950  1.00  0.38           C  
ATOM   4036  C   LEU A 525      32.092  28.087 -68.649  1.00  0.39           C  
ATOM   4037  CB  LEU A 525      33.098  28.665 -66.432  1.00  0.40           C  
ATOM   4038  O   LEU A 525      32.194  26.911 -69.003  1.00  0.39           O  
ATOM   4039  CG  LEU A 525      33.924  27.572 -65.752  1.00  0.41           C  
ATOM   4040  CD1 LEU A 525      35.110  28.185 -65.015  1.00  0.38           C  
ATOM   4041  CD2 LEU A 525      33.056  26.760 -64.797  1.00  0.38           C  
ATOM   4042  N   GLU A 526      30.960  28.491 -68.764  1.00  0.39           N  
ATOM   4043  CA  GLU A 526      30.101  28.196 -69.906  1.00  0.40           C  
ATOM   4044  C   GLU A 526      30.809  28.501 -71.223  1.00  0.39           C  
ATOM   4045  CB  GLU A 526      28.794  28.988 -69.815  1.00  0.39           C  
ATOM   4046  O   GLU A 526      30.698  27.738 -72.185  1.00  0.37           O  
ATOM   4047  CG  GLU A 526      27.549  28.151 -70.073  1.00  0.41           C  
ATOM   4048  CD  GLU A 526      26.255  28.926 -69.878  1.00  0.48           C  
ATOM   4049  OE1 GLU A 526      26.313  30.120 -69.507  1.00  0.47           O  
ATOM   4050  OE2 GLU A 526      25.175  28.333 -70.097  1.00  0.44           O  
ATOM   4051  N   THR A 527      31.463  29.442 -71.547  1.00  0.44           N  
ATOM   4052  CA  THR A 527      32.230  29.843 -72.720  1.00  0.42           C  
ATOM   4053  C   THR A 527      33.682  29.389 -72.599  1.00  0.44           C  
ATOM   4054  CB  THR A 527      32.182  31.369 -72.924  1.00  0.42           C  
ATOM   4055  O   THR A 527      34.284  28.947 -73.579  1.00  0.43           O  
ATOM   4056  CG2 THR A 527      32.538  31.744 -74.359  1.00  0.44           C  
ATOM   4057  OG1 THR A 527      30.862  31.843 -72.631  1.00  0.47           O  
ATOM   4058  N   ASP A 528      34.293  29.208 -71.428  1.00  0.49           N  
ATOM   4059  CA  ASP A 528      35.635  28.668 -71.232  1.00  0.48           C  
ATOM   4060  C   ASP A 528      35.581  27.200 -70.816  1.00  0.49           C  
ATOM   4061  CB  ASP A 528      36.394  29.484 -70.183  1.00  0.46           C  
ATOM   4062  O   ASP A 528      36.392  26.390 -71.269  1.00  0.47           O  
ATOM   4063  CG  ASP A 528      37.439  30.404 -70.790  1.00  0.45           C  
ATOM   4064  OD1 ASP A 528      37.634  30.375 -72.024  1.00  0.49           O  
ATOM   4065  OD2 ASP A 528      38.075  31.162 -70.026  1.00  0.50           O  
ATOM   4066  N   THR A 529      34.420  26.609 -70.123  1.00  0.41           N  
ATOM   4067  CA  THR A 529      33.840  25.272 -70.180  1.00  0.40           C  
ATOM   4068  C   THR A 529      33.105  25.057 -71.500  1.00  0.41           C  
ATOM   4069  CB  THR A 529      32.872  25.033 -69.006  1.00  0.41           C  
ATOM   4070  O   THR A 529      33.228  23.998 -72.120  1.00  0.40           O  
ATOM   4071  CG2 THR A 529      32.572  23.547 -68.835  1.00  0.39           C  
ATOM   4072  OG1 THR A 529      33.462  25.532 -67.799  1.00  0.41           O  
ATOM   4073  N   GLN A 530      32.406  25.996 -72.103  1.00  0.38           N  
ATOM   4074  CA  GLN A 530      32.187  26.089 -73.542  1.00  0.37           C  
ATOM   4075  C   GLN A 530      33.450  26.550 -74.263  1.00  0.38           C  
ATOM   4076  CB  GLN A 530      31.030  27.041 -73.849  1.00  0.36           C  
ATOM   4077  O   GLN A 530      33.716  26.129 -75.391  1.00  0.36           O  
ATOM   4078  CG  GLN A 530      30.294  26.718 -75.143  1.00  0.37           C  
ATOM   4079  CD  GLN A 530      29.451  25.461 -75.041  1.00  0.44           C  
ATOM   4080  NE2 GLN A 530      29.403  24.689 -76.121  1.00  0.32           N  
ATOM   4081  OE1 GLN A 530      28.847  25.185 -73.999  1.00  0.43           O  
ATOM   4082  N   ASN A 531      34.510  27.315 -74.179  1.00  0.47           N  
ATOM   4083  CA  ASN A 531      35.762  27.710 -74.817  1.00  0.46           C  
ATOM   4084  C   ASN A 531      36.950  26.947 -74.240  1.00  0.46           C  
ATOM   4085  CB  ASN A 531      35.982  29.218 -74.680  1.00  0.44           C  
ATOM   4086  O   ASN A 531      37.881  26.595 -74.967  1.00  0.45           O  
ATOM   4087  CG  ASN A 531      35.177  30.020 -75.684  1.00  0.44           C  
ATOM   4088  ND2 ASN A 531      35.026  31.313 -75.425  1.00  0.42           N  
ATOM   4089  OD1 ASN A 531      34.693  29.480 -76.682  1.00  0.49           O  
ATOM   4090  N   LYS A 532      36.738  26.322 -73.180  1.00  0.44           N  
ATOM   4091  CA  LYS A 532      37.590  25.227 -72.723  1.00  0.43           C  
ATOM   4092  C   LYS A 532      36.912  23.877 -72.937  1.00  0.44           C  
ATOM   4093  CB  LYS A 532      37.948  25.406 -71.247  1.00  0.42           C  
ATOM   4094  O   LYS A 532      37.583  22.870 -73.173  1.00  0.42           O  
ATOM   4095  CG  LYS A 532      39.104  26.366 -71.002  1.00  0.40           C  
ATOM   4096  CD  LYS A 532      39.447  26.461 -69.521  1.00  0.43           C  
ATOM   4097  CE  LYS A 532      40.577  27.450 -69.271  1.00  0.36           C  
ATOM   4098  NZ  LYS A 532      40.855  27.617 -67.813  1.00  0.35           N  
ATOM   4099  N   LEU A 533      35.472  23.656 -72.731  1.00  0.43           N  
ATOM   4100  CA  LEU A 533      34.770  22.974 -73.813  1.00  0.41           C  
ATOM   4101  C   LEU A 533      35.237  23.485 -75.171  1.00  0.43           C  
ATOM   4102  CB  LEU A 533      33.257  23.166 -73.674  1.00  0.42           C  
ATOM   4103  O   LEU A 533      35.309  22.720 -76.136  1.00  0.41           O  
ATOM   4104  CG  LEU A 533      32.526  22.168 -72.774  1.00  0.43           C  
ATOM   4105  CD1 LEU A 533      31.201  22.754 -72.299  1.00  0.37           C  
ATOM   4106  CD2 LEU A 533      32.301  20.851 -73.509  1.00  0.38           C  
ATOM   4107  N   ASN A 534      35.687  24.628 -75.578  1.00  0.44           N  
ATOM   4108  CA  ASN A 534      36.212  25.227 -76.800  1.00  0.43           C  
ATOM   4109  C   ASN A 534      37.718  25.459 -76.709  1.00  0.45           C  
ATOM   4110  CB  ASN A 534      35.490  26.541 -77.107  1.00  0.42           C  
ATOM   4111  O   ASN A 534      38.393  25.586 -77.731  1.00  0.42           O  
ATOM   4112  CG  ASN A 534      34.080  26.327 -77.619  1.00  0.41           C  
ATOM   4113  ND2 ASN A 534      33.277  27.384 -77.607  1.00  0.39           N  
ATOM   4114  OD1 ASN A 534      33.714  25.219 -78.021  1.00  0.47           O  
ATOM   4115  N   GLN A 535      38.744  25.335 -75.619  1.00  0.46           N  
ATOM   4116  CA  GLN A 535      40.192  25.482 -75.714  1.00  0.45           C  
ATOM   4117  C   GLN A 535      40.909  24.315 -75.041  1.00  0.45           C  
ATOM   4118  CB  GLN A 535      40.640  26.804 -75.089  1.00  0.42           C  
ATOM   4119  O   GLN A 535      42.136  24.215 -75.102  1.00  0.44           O  
ATOM   4120  CG  GLN A 535      40.476  28.006 -76.009  1.00  0.41           C  
ATOM   4121  CD  GLN A 535      41.015  29.288 -75.401  1.00  0.47           C  
ATOM   4122  NE2 GLN A 535      40.982  30.369 -76.172  1.00  0.32           N  
ATOM   4123  OE1 GLN A 535      41.456  29.306 -74.248  1.00  0.44           O  
ATOM   4124  N   LYS A 536      40.360  23.079 -74.587  1.00  0.42           N  
ATOM   4125  CA  LYS A 536      40.203  21.633 -74.714  1.00  0.41           C  
ATOM   4126  C   LYS A 536      39.393  21.274 -75.957  1.00  0.42           C  
ATOM   4127  CB  LYS A 536      39.533  21.054 -73.467  1.00  0.39           C  
ATOM   4128  O   LYS A 536      38.176  21.468 -75.988  1.00  0.40           O  
ATOM   4129  CG  LYS A 536      40.479  20.859 -72.290  1.00  0.38           C  
ATOM   4130  CD  LYS A 536      40.279  19.500 -71.632  1.00  0.42           C  
ATOM   4131  CE  LYS A 536      41.189  19.323 -70.425  1.00  0.38           C  
ATOM   4132  NZ  LYS A 536      40.990  17.996 -69.770  1.00  0.35           N  
ATOM   4133  N   LEU A 537      39.720  21.413 -76.871  1.00  0.45           N  
ATOM   4134  CA  LEU A 537      39.938  21.264 -78.306  1.00  0.46           C  
ATOM   4135  C   LEU A 537      39.846  22.612 -79.012  1.00  0.46           C  
ATOM   4136  CB  LEU A 537      38.920  20.290 -78.904  1.00  0.43           C  
ATOM   4137  O   LEU A 537      38.794  23.256 -78.995  1.00  0.44           O  
ATOM   4138  CG  LEU A 537      39.468  18.943 -79.378  1.00  0.42           C  
ATOM   4139  CD1 LEU A 537      38.792  17.802 -78.624  1.00  0.40           C  
ATOM   4140  CD2 LEU A 537      39.274  18.785 -80.882  1.00  0.41           C  
ATOM   4141  N   SER A 538      40.687  23.613 -78.999  1.00  0.47           N  
ATOM   4142  CA  SER A 538      40.838  24.601 -80.063  1.00  0.45           C  
ATOM   4143  C   SER A 538      39.646  24.575 -81.014  1.00  0.47           C  
ATOM   4144  CB  SER A 538      42.129  24.355 -80.844  1.00  0.42           C  
ATOM   4145  O   SER A 538      39.178  23.503 -81.403  1.00  0.46           O  
ATOM   4146  OG  SER A 538      41.949  23.327 -81.803  1.00  0.52           O  
ATOM   4147  N   GLN A 539      38.253  25.561 -80.917  1.00  0.41           N  
ATOM   4148  CA  GLN A 539      37.287  25.845 -81.974  1.00  0.39           C  
ATOM   4149  C   GLN A 539      37.539  24.969 -83.198  1.00  0.41           C  
ATOM   4150  CB  GLN A 539      37.338  27.322 -82.366  1.00  0.38           C  
ATOM   4151  O   GLN A 539      36.595  24.522 -83.853  1.00  0.39           O  
ATOM   4152  CG  GLN A 539      36.012  27.867 -82.882  1.00  0.38           C  
ATOM   4153  CD  GLN A 539      35.882  29.367 -82.695  1.00  0.44           C  
ATOM   4154  NE2 GLN A 539      34.744  29.919 -83.103  1.00  0.31           N  
ATOM   4155  OE1 GLN A 539      36.796  30.025 -82.188  1.00  0.41           O  
ATOM   4156  N   ALA A 540      38.420  24.740 -83.714  1.00  0.44           N  
ATOM   4157  CA  ALA A 540      38.957  23.967 -84.830  1.00  0.42           C  
ATOM   4158  C   ALA A 540      39.452  22.601 -84.364  1.00  0.43           C  
ATOM   4159  CB  ALA A 540      40.087  24.734 -85.514  1.00  0.39           C  
ATOM   4160  O   ALA A 540      39.267  21.597 -85.056  1.00  0.42           O  
ATOM   4161  N   GLU A 541      39.491  22.136 -83.036  1.00  0.42           N  
ATOM   4162  CA  GLU A 541      39.847  20.865 -82.411  1.00  0.42           C  
ATOM   4163  C   GLU A 541      38.829  20.471 -81.344  1.00  0.42           C  
ATOM   4164  CB  GLU A 541      41.248  20.941 -81.799  1.00  0.41           C  
ATOM   4165  O   GLU A 541      38.590  19.283 -81.115  1.00  0.41           O  
ATOM   4166  CG  GLU A 541      42.211  19.893 -82.338  1.00  0.42           C  
ATOM   4167  CD  GLU A 541      43.632  20.064 -81.824  1.00  0.47           C  
ATOM   4168  OE1 GLU A 541      43.903  21.053 -81.106  1.00  0.48           O  
ATOM   4169  OE2 GLU A 541      44.481  19.202 -82.143  1.00  0.41           O  
ATOM   4170  N   PHE A 542      37.825  21.088 -80.674  1.00  0.46           N  
ATOM   4171  CA  PHE A 542      36.411  21.070 -80.318  1.00  0.44           C  
ATOM   4172  C   PHE A 542      35.539  21.011 -81.567  1.00  0.46           C  
ATOM   4173  CB  PHE A 542      36.050  22.303 -79.484  1.00  0.45           C  
ATOM   4174  O   PHE A 542      34.511  20.332 -81.582  1.00  0.44           O  
ATOM   4175  CG  PHE A 542      34.681  22.236 -78.863  1.00  0.44           C  
ATOM   4176  CD1 PHE A 542      34.492  21.631 -77.626  1.00  0.38           C  
ATOM   4177  CD2 PHE A 542      33.581  22.777 -79.516  1.00  0.39           C  
ATOM   4178  CE1 PHE A 542      33.226  21.567 -77.048  1.00  0.38           C  
ATOM   4179  CE2 PHE A 542      32.313  22.717 -78.945  1.00  0.44           C  
ATOM   4180  CZ  PHE A 542      32.138  22.111 -77.712  1.00  0.34           C  
ATOM   4181  N   GLU A 543      35.765  21.925 -82.484  1.00  0.44           N  
ATOM   4182  CA  GLU A 543      35.006  21.850 -83.729  1.00  0.42           C  
ATOM   4183  C   GLU A 543      35.307  20.558 -84.482  1.00  0.44           C  
ATOM   4184  CB  GLU A 543      35.310  23.060 -84.617  1.00  0.42           C  
ATOM   4185  O   GLU A 543      34.419  19.980 -85.113  1.00  0.42           O  
ATOM   4186  CG  GLU A 543      34.445  24.276 -84.317  1.00  0.41           C  
ATOM   4187  CD  GLU A 543      34.164  25.129 -85.544  1.00  0.45           C  
ATOM   4188  OE1 GLU A 543      34.702  24.823 -86.632  1.00  0.42           O  
ATOM   4189  OE2 GLU A 543      33.401  26.112 -85.415  1.00  0.37           O  
ATOM   4190  N   VAL A 544      36.363  19.938 -84.432  1.00  0.44           N  
ATOM   4191  CA  VAL A 544      36.914  18.725 -85.026  1.00  0.42           C  
ATOM   4192  C   VAL A 544      36.784  17.563 -84.045  1.00  0.44           C  
ATOM   4193  CB  VAL A 544      38.392  18.915 -85.436  1.00  0.41           C  
ATOM   4194  O   VAL A 544      36.409  16.454 -84.432  1.00  0.42           O  
ATOM   4195  CG1 VAL A 544      38.997  17.591 -85.901  1.00  0.42           C  
ATOM   4196  CG2 VAL A 544      38.510  19.974 -86.530  1.00  0.42           C  
ATOM   4197  N   ARG A 545      36.539  17.817 -82.726  1.00  0.44           N  
ATOM   4198  CA  ARG A 545      36.387  16.767 -81.723  1.00  0.42           C  
ATOM   4199  C   ARG A 545      34.993  16.797 -81.106  1.00  0.44           C  
ATOM   4200  CB  ARG A 545      37.448  16.911 -80.630  1.00  0.43           C  
ATOM   4201  O   ARG A 545      34.437  15.752 -80.765  1.00  0.43           O  
ATOM   4202  CG  ARG A 545      38.580  15.901 -80.733  1.00  0.44           C  
ATOM   4203  CD  ARG A 545      39.628  16.115 -79.650  1.00  0.47           C  
ATOM   4204  NE  ARG A 545      40.741  15.180 -79.784  1.00  0.43           N  
ATOM   4205  NH1 ARG A 545      41.904  15.980 -77.956  1.00  0.33           N  
ATOM   4206  NH2 ARG A 545      42.752  14.245 -79.190  1.00  0.26           N  
ATOM   4207  CZ  ARG A 545      41.797  15.137 -78.976  1.00  0.36           C  
ATOM   4208  N   ALA A 546      34.227  17.988 -80.883  1.00  0.42           N  
ATOM   4209  CA  ALA A 546      32.784  18.161 -80.734  1.00  0.40           C  
ATOM   4210  C   ALA A 546      32.064  17.925 -82.059  1.00  0.42           C  
ATOM   4211  CB  ALA A 546      32.468  19.556 -80.200  1.00  0.40           C  
ATOM   4212  O   ALA A 546      30.975  17.348 -82.086  1.00  0.40           O  
ATOM   4213  N   GLY A 547      32.687  18.456 -83.113  1.00  0.43           N  
ATOM   4214  CA  GLY A 547      32.107  18.216 -84.425  1.00  0.41           C  
ATOM   4215  C   GLY A 547      32.294  16.791 -84.909  1.00  0.43           C  
ATOM   4216  O   GLY A 547      31.400  16.221 -85.538  1.00  0.41           O  
ATOM   4217  N   SER A 548      33.384  16.076 -84.560  1.00  0.47           N  
ATOM   4218  CA  SER A 548      33.771  14.688 -84.792  1.00  0.47           C  
ATOM   4219  C   SER A 548      33.317  13.788 -83.647  1.00  0.47           C  
ATOM   4220  CB  SER A 548      35.285  14.575 -84.970  1.00  0.45           C  
ATOM   4221  O   SER A 548      32.875  12.660 -83.875  1.00  0.45           O  
ATOM   4222  OG  SER A 548      35.703  13.224 -84.882  1.00  0.50           O  
ATOM   4223  N   ILE A 549      33.133  14.154 -82.353  1.00  0.44           N  
ATOM   4224  CA  ILE A 549      32.560  13.498 -81.183  1.00  0.42           C  
ATOM   4225  C   ILE A 549      31.047  13.708 -81.162  1.00  0.44           C  
ATOM   4226  CB  ILE A 549      33.192  14.023 -79.874  1.00  0.42           C  
ATOM   4227  O   ILE A 549      30.289  12.779 -80.876  1.00  0.42           O  
ATOM   4228  CG1 ILE A 549      34.656  13.579 -79.773  1.00  0.41           C  
ATOM   4229  CG2 ILE A 549      32.390  13.548 -78.659  1.00  0.41           C  
ATOM   4230  CD1 ILE A 549      35.422  14.229 -78.629  1.00  0.36           C  
ATOM   4231  N   ARG A 550      30.498  14.857 -81.384  1.00  0.41           N  
ATOM   4232  CA  ARG A 550      29.073  15.000 -81.665  1.00  0.42           C  
ATOM   4233  C   ARG A 550      28.718  14.393 -83.019  1.00  0.41           C  
ATOM   4234  CB  ARG A 550      28.663  16.474 -81.629  1.00  0.41           C  
ATOM   4235  O   ARG A 550      27.664  13.772 -83.169  1.00  0.40           O  
ATOM   4236  CG  ARG A 550      27.418  16.747 -80.801  1.00  0.41           C  
ATOM   4237  CD  ARG A 550      27.066  18.228 -80.782  1.00  0.48           C  
ATOM   4238  NE  ARG A 550      26.372  18.601 -79.552  1.00  0.45           N  
ATOM   4239  NH1 ARG A 550      27.017  20.819 -79.617  1.00  0.32           N  
ATOM   4240  NH2 ARG A 550      25.700  20.053 -77.904  1.00  0.27           N  
ATOM   4241  CZ  ARG A 550      26.364  19.823 -79.027  1.00  0.37           C  
ATOM   4242  N   GLN A 551      29.418  14.720 -84.191  1.00  0.43           N  
ATOM   4243  CA  GLN A 551      29.159  14.106 -85.489  1.00  0.42           C  
ATOM   4244  C   GLN A 551      29.636  12.657 -85.518  1.00  0.43           C  
ATOM   4245  CB  GLN A 551      29.836  14.903 -86.605  1.00  0.41           C  
ATOM   4246  O   GLN A 551      28.991  11.798 -86.122  1.00  0.41           O  
ATOM   4247  CG  GLN A 551      29.104  14.838 -87.939  1.00  0.41           C  
ATOM   4248  CD  GLN A 551      27.893  15.751 -87.988  1.00  0.47           C  
ATOM   4249  NE2 GLN A 551      26.911  15.389 -88.807  1.00  0.35           N  
ATOM   4250  OE1 GLN A 551      27.840  16.772 -87.296  1.00  0.47           O  
ATOM   4251  N   GLU A 552      30.517  12.145 -84.697  1.00  0.45           N  
ATOM   4252  CA  GLU A 552      30.893  10.767 -84.397  1.00  0.46           C  
ATOM   4253  C   GLU A 552      30.064  10.206 -83.246  1.00  0.45           C  
ATOM   4254  CB  GLU A 552      32.385  10.677 -84.063  1.00  0.43           C  
ATOM   4255  O   GLU A 552      29.629   9.053 -83.291  1.00  0.43           O  
ATOM   4256  CG  GLU A 552      33.263  10.334 -85.258  1.00  0.43           C  
ATOM   4257  CD  GLU A 552      34.746  10.313 -84.926  1.00  0.49           C  
ATOM   4258  OE1 GLU A 552      35.104  10.466 -83.736  1.00  0.49           O  
ATOM   4259  OE2 GLU A 552      35.557  10.142 -85.863  1.00  0.44           O  
ATOM   4260  N   ILE A 553      29.586  10.940 -82.175  1.00  0.44           N  
ATOM   4261  CA  ILE A 553      28.566  10.689 -81.163  1.00  0.44           C  
ATOM   4262  C   ILE A 553      27.179  10.915 -81.761  1.00  0.44           C  
ATOM   4263  CB  ILE A 553      28.767  11.586 -79.922  1.00  0.43           C  
ATOM   4264  O   ILE A 553      26.257  10.131 -81.522  1.00  0.43           O  
ATOM   4265  CG1 ILE A 553      30.031  11.170 -79.161  1.00  0.41           C  
ATOM   4266  CG2 ILE A 553      27.537  11.533 -79.011  1.00  0.41           C  
ATOM   4267  CD1 ILE A 553      30.432  12.133 -78.052  1.00  0.38           C  
ATOM   4268  N   LEU A 554      26.886  11.846 -82.567  1.00  0.44           N  
ATOM   4269  CA  LEU A 554      25.679  12.028 -83.366  1.00  0.46           C  
ATOM   4270  C   LEU A 554      25.758  11.224 -84.660  1.00  0.45           C  
ATOM   4271  CB  LEU A 554      25.466  13.510 -83.685  1.00  0.43           C  
ATOM   4272  O   LEU A 554      24.752  10.679 -85.120  1.00  0.43           O  
ATOM   4273  CG  LEU A 554      24.621  14.303 -82.686  1.00  0.45           C  
ATOM   4274  CD1 LEU A 554      25.021  15.774 -82.704  1.00  0.41           C  
ATOM   4275  CD2 LEU A 554      23.136  14.143 -82.995  1.00  0.43           C  
ATOM   4276  N   ASN A 555      26.780  10.988 -85.310  1.00  0.46           N  
ATOM   4277  CA  ASN A 555      26.943  10.167 -86.504  1.00  0.46           C  
ATOM   4278  C   ASN A 555      27.455   8.771 -86.160  1.00  0.46           C  
ATOM   4279  CB  ASN A 555      27.885  10.847 -87.500  1.00  0.43           C  
ATOM   4280  O   ASN A 555      27.057   7.787 -86.787  1.00  0.43           O  
ATOM   4281  CG  ASN A 555      27.202  11.939 -88.299  1.00  0.43           C  
ATOM   4282  ND2 ASN A 555      27.994  12.798 -88.928  1.00  0.42           N  
ATOM   4283  OD1 ASN A 555      25.971  12.011 -88.349  1.00  0.48           O  
ATOM   4284  N   ALA A 556      27.899   8.400 -85.054  1.00  0.41           N  
ATOM   4285  CA  ALA A 556      28.283   7.099 -84.511  1.00  0.40           C  
ATOM   4286  C   ALA A 556      27.410   6.725 -83.316  1.00  0.40           C  
ATOM   4287  CB  ALA A 556      29.756   7.104 -84.110  1.00  0.36           C  
ATOM   4288  O   ALA A 556      27.222   5.541 -83.024  1.00  0.37           O  
ATOM   4289  N   THR A 557      26.716   7.766 -82.864  1.00  0.40           N  
ATOM   4290  CA  THR A 557      25.689   7.744 -81.829  1.00  0.41           C  
ATOM   4291  C   THR A 557      24.520   8.649 -82.208  1.00  0.40           C  
ATOM   4292  CB  THR A 557      26.259   8.182 -80.467  1.00  0.39           C  
ATOM   4293  O   THR A 557      23.584   8.825 -81.425  1.00  0.39           O  
ATOM   4294  CG2 THR A 557      27.236   7.146 -79.921  1.00  0.42           C  
ATOM   4295  OG1 THR A 557      26.942   9.432 -80.621  1.00  0.42           O  
ATOM   4296  N   LYS A 558      24.596   9.392 -83.463  1.00  0.40           N  
ATOM   4297  CA  LYS A 558      23.525  10.233 -83.991  1.00  0.39           C  
ATOM   4298  C   LYS A 558      22.277   9.408 -84.292  1.00  0.40           C  
ATOM   4299  CB  LYS A 558      23.988  10.962 -85.253  1.00  0.37           C  
ATOM   4300  O   LYS A 558      21.158   9.922 -84.233  1.00  0.37           O  
ATOM   4301  CG  LYS A 558      22.866  11.651 -86.016  1.00  0.36           C  
ATOM   4302  CD  LYS A 558      23.391  12.370 -87.253  1.00  0.42           C  
ATOM   4303  CE  LYS A 558      22.268  13.056 -88.020  1.00  0.31           C  
ATOM   4304  NZ  LYS A 558      22.777  13.758 -89.236  1.00  0.31           N  
ATOM   4305  N   ASP A 559      22.131   8.215 -84.631  1.00  0.41           N  
ATOM   4306  CA  ASP A 559      21.186   7.138 -84.907  1.00  0.43           C  
ATOM   4307  C   ASP A 559      21.370   5.981 -83.927  1.00  0.42           C  
ATOM   4308  CB  ASP A 559      21.344   6.640 -86.345  1.00  0.39           C  
ATOM   4309  O   ASP A 559      20.610   5.010 -83.955  1.00  0.39           O  
ATOM   4310  CG  ASP A 559      21.274   7.757 -87.371  1.00  0.37           C  
ATOM   4311  OD1 ASP A 559      20.591   8.774 -87.120  1.00  0.41           O  
ATOM   4312  OD2 ASP A 559      21.906   7.619 -88.440  1.00  0.28           O  
ATOM   4313  N   LYS A 560      21.893   6.293 -82.473  1.00  0.38           N  
ATOM   4314  CA  LYS A 560      22.179   5.245 -81.497  1.00  0.41           C  
ATOM   4315  C   LYS A 560      22.098   5.786 -80.072  1.00  0.38           C  
ATOM   4316  CB  LYS A 560      23.559   4.638 -81.749  1.00  0.35           C  
ATOM   4317  O   LYS A 560      22.667   6.836 -79.767  1.00  0.36           O  
ATOM   4318  CG  LYS A 560      23.669   3.874 -83.061  1.00  0.35           C  
ATOM   4319  CD  LYS A 560      24.809   2.864 -83.026  1.00  0.42           C  
ATOM   4320  CE  LYS A 560      24.943   2.125 -84.350  1.00  0.32           C  
ATOM   4321  NZ  LYS A 560      26.068   1.143 -84.325  1.00  0.28           N  
ATOM   4322  N   ALA A 561      21.035   5.798 -79.187  1.00  0.44           N  
ATOM   4323  CA  ALA A 561      21.076   5.605 -77.740  1.00  0.44           C  
ATOM   4324  C   ALA A 561      22.498   5.323 -77.264  1.00  0.45           C  
ATOM   4325  CB  ALA A 561      20.145   4.467 -77.328  1.00  0.40           C  
ATOM   4326  O   ALA A 561      23.149   4.394 -77.749  1.00  0.42           O  
ATOM   4327  N   ASP A 562      23.425   6.387 -76.847  1.00  0.45           N  
ATOM   4328  CA  ASP A 562      24.606   6.182 -76.015  1.00  0.45           C  
ATOM   4329  C   ASP A 562      24.451   4.941 -75.138  1.00  0.46           C  
ATOM   4330  CB  ASP A 562      24.869   7.412 -75.144  1.00  0.42           C  
ATOM   4331  O   ASP A 562      23.565   4.885 -74.283  1.00  0.44           O  
ATOM   4332  CG  ASP A 562      26.322   7.542 -74.724  1.00  0.40           C  
ATOM   4333  OD1 ASP A 562      27.067   6.540 -74.787  1.00  0.47           O  
ATOM   4334  OD2 ASP A 562      26.726   8.655 -74.323  1.00  0.50           O  
ATOM   4335  N   LYS A 563      24.784   3.642 -75.833  1.00  0.37           N  
ATOM   4336  CA  LYS A 563      25.047   2.312 -75.291  1.00  0.39           C  
ATOM   4337  C   LYS A 563      25.728   2.399 -73.928  1.00  0.37           C  
ATOM   4338  CB  LYS A 563      25.910   1.500 -76.258  1.00  0.34           C  
ATOM   4339  O   LYS A 563      25.473   1.575 -73.047  1.00  0.35           O  
ATOM   4340  CG  LYS A 563      25.711  -0.005 -76.150  1.00  0.35           C  
ATOM   4341  CD  LYS A 563      26.512  -0.751 -77.209  1.00  0.45           C  
ATOM   4342  CE  LYS A 563      26.318  -2.258 -77.099  1.00  0.31           C  
ATOM   4343  NZ  LYS A 563      27.119  -2.995 -78.121  1.00  0.32           N  
ATOM   4344  N   THR A 564      26.348   3.177 -73.470  1.00  0.47           N  
ATOM   4345  CA  THR A 564      27.260   3.009 -72.344  1.00  0.48           C  
ATOM   4346  C   THR A 564      26.870   3.929 -71.191  1.00  0.47           C  
ATOM   4347  CB  THR A 564      28.716   3.289 -72.759  1.00  0.43           C  
ATOM   4348  O   THR A 564      27.001   3.559 -70.023  1.00  0.44           O  
ATOM   4349  CG2 THR A 564      29.698   2.563 -71.844  1.00  0.39           C  
ATOM   4350  OG1 THR A 564      28.918   2.845 -74.106  1.00  0.35           O  
ATOM   4351  N   LEU A 565      25.829   4.783 -71.286  1.00  0.46           N  
ATOM   4352  CA  LEU A 565      25.233   5.538 -70.189  1.00  0.45           C  
ATOM   4353  C   LEU A 565      23.810   5.063 -69.913  1.00  0.46           C  
ATOM   4354  CB  LEU A 565      25.231   7.035 -70.508  1.00  0.42           C  
ATOM   4355  O   LEU A 565      23.362   5.066 -68.764  1.00  0.43           O  
ATOM   4356  CG  LEU A 565      25.098   7.982 -69.315  1.00  0.41           C  
ATOM   4357  CD1 LEU A 565      26.460   8.219 -68.672  1.00  0.35           C  
ATOM   4358  CD2 LEU A 565      24.468   9.302 -69.747  1.00  0.36           C  
ATOM   4359  N   VAL A 566      23.096   4.643 -71.118  1.00  0.39           N  
ATOM   4360  CA  VAL A 566      21.951   3.751 -70.969  1.00  0.40           C  
ATOM   4361  C   VAL A 566      22.393   2.448 -70.308  1.00  0.39           C  
ATOM   4362  CB  VAL A 566      21.280   3.457 -72.330  1.00  0.36           C  
ATOM   4363  O   VAL A 566      21.720   1.942 -69.406  1.00  0.37           O  
ATOM   4364  CG1 VAL A 566      20.202   2.386 -72.180  1.00  0.36           C  
ATOM   4365  CG2 VAL A 566      20.689   4.736 -72.919  1.00  0.36           C  
ATOM   4366  N   VAL A 567      23.480   2.035 -70.583  1.00  0.42           N  
ATOM   4367  CA  VAL A 567      23.976   0.760 -70.076  1.00  0.43           C  
ATOM   4368  C   VAL A 567      24.676   0.973 -68.735  1.00  0.42           C  
ATOM   4369  CB  VAL A 567      24.940   0.087 -71.079  1.00  0.39           C  
ATOM   4370  O   VAL A 567      24.508   0.179 -67.807  1.00  0.40           O  
ATOM   4371  CG1 VAL A 567      25.551  -1.177 -70.475  1.00  0.37           C  
ATOM   4372  CG2 VAL A 567      24.211  -0.239 -72.381  1.00  0.38           C  
ATOM   4373  N   SER A 568      25.180   2.005 -68.410  1.00  0.48           N  
ATOM   4374  CA  SER A 568      25.986   2.185 -67.207  1.00  0.50           C  
ATOM   4375  C   SER A 568      25.175   2.835 -66.091  1.00  0.48           C  
ATOM   4376  CB  SER A 568      27.222   3.032 -67.510  1.00  0.45           C  
ATOM   4377  O   SER A 568      25.239   2.405 -64.937  1.00  0.46           O  
ATOM   4378  OG  SER A 568      27.871   3.422 -66.312  1.00  0.47           O  
ATOM   4379  N   GLU A 569      24.237   3.513 -66.348  1.00  0.41           N  
ATOM   4380  CA  GLU A 569      23.265   4.019 -65.383  1.00  0.46           C  
ATOM   4381  C   GLU A 569      22.030   3.126 -65.323  1.00  0.41           C  
ATOM   4382  CB  GLU A 569      22.860   5.454 -65.731  1.00  0.41           C  
ATOM   4383  O   GLU A 569      21.439   2.945 -64.256  1.00  0.40           O  
ATOM   4384  CG  GLU A 569      23.764   6.514 -65.118  1.00  0.43           C  
ATOM   4385  CD  GLU A 569      23.305   6.972 -63.743  1.00  0.51           C  
ATOM   4386  OE1 GLU A 569      22.095   6.862 -63.439  1.00  0.50           O  
ATOM   4387  OE2 GLU A 569      24.161   7.445 -62.963  1.00  0.47           O  
ATOM   4388  N   ALA A 570      21.621   2.408 -66.461  1.00  0.37           N  
ATOM   4389  CA  ALA A 570      20.806   1.196 -66.466  1.00  0.37           C  
ATOM   4390  C   ALA A 570      21.504   0.062 -65.721  1.00  0.37           C  
ATOM   4391  CB  ALA A 570      20.491   0.773 -67.898  1.00  0.34           C  
ATOM   4392  O   ALA A 570      20.857  -0.720 -65.020  1.00  0.35           O  
ATOM   4393  N   GLY A 571      22.693  -0.088 -65.737  1.00  0.44           N  
ATOM   4394  CA  GLY A 571      23.448  -1.180 -65.146  1.00  0.43           C  
ATOM   4395  C   GLY A 571      23.796  -0.945 -63.688  1.00  0.44           C  
ATOM   4396  O   GLY A 571      23.699  -1.859 -62.866  1.00  0.42           O  
ATOM   4397  N   LYS A 572      23.842   0.349 -63.363  1.00  0.49           N  
ATOM   4398  CA  LYS A 572      24.101   0.734 -61.979  1.00  0.52           C  
ATOM   4399  C   LYS A 572      22.798   0.905 -61.203  1.00  0.49           C  
ATOM   4400  CB  LYS A 572      24.917   2.026 -61.924  1.00  0.47           C  
ATOM   4401  O   LYS A 572      22.725   0.567 -60.020  1.00  0.47           O  
ATOM   4402  CG  LYS A 572      26.295   1.863 -61.300  1.00  0.47           C  
ATOM   4403  CD  LYS A 572      27.053   3.183 -61.265  1.00  0.53           C  
ATOM   4404  CE  LYS A 572      28.451   3.011 -60.687  1.00  0.42           C  
ATOM   4405  NZ  LYS A 572      29.198   4.304 -60.648  1.00  0.38           N  
ATOM   4406  N   LEU A 573      21.747   1.373 -61.799  1.00  0.39           N  
ATOM   4407  CA  LEU A 573      20.399   1.283 -61.248  1.00  0.43           C  
ATOM   4408  C   LEU A 573      19.935  -0.168 -61.181  1.00  0.39           C  
ATOM   4409  CB  LEU A 573      19.420   2.106 -62.089  1.00  0.39           C  
ATOM   4410  O   LEU A 573      19.261  -0.566 -60.228  1.00  0.39           O  
ATOM   4411  CG  LEU A 573      18.959   3.434 -61.486  1.00  0.41           C  
ATOM   4412  CD1 LEU A 573      18.883   4.508 -62.566  1.00  0.39           C  
ATOM   4413  CD2 LEU A 573      17.610   3.268 -60.794  1.00  0.40           C  
ATOM   4414  N   ARG A 574      20.321  -0.962 -62.035  1.00  0.42           N  
ATOM   4415  CA  ARG A 574      20.046  -2.395 -62.014  1.00  0.44           C  
ATOM   4416  C   ARG A 574      20.958  -3.114 -61.025  1.00  0.42           C  
ATOM   4417  CB  ARG A 574      20.212  -2.995 -63.412  1.00  0.41           C  
ATOM   4418  O   ARG A 574      20.556  -4.102 -60.408  1.00  0.41           O  
ATOM   4419  CG  ARG A 574      18.911  -3.477 -64.034  1.00  0.43           C  
ATOM   4420  CD  ARG A 574      19.132  -4.062 -65.421  1.00  0.50           C  
ATOM   4421  NE  ARG A 574      17.938  -3.943 -66.253  1.00  0.46           N  
ATOM   4422  NH1 ARG A 574      19.072  -3.264 -68.147  1.00  0.32           N  
ATOM   4423  NH2 ARG A 574      16.792  -3.493 -68.192  1.00  0.26           N  
ATOM   4424  CZ  ARG A 574      17.937  -3.567 -67.529  1.00  0.38           C  
ATOM   4425  N   GLU A 575      22.080  -2.808 -60.846  1.00  0.43           N  
ATOM   4426  CA  GLU A 575      23.041  -3.496 -59.989  1.00  0.45           C  
ATOM   4427  C   GLU A 575      22.942  -3.010 -58.546  1.00  0.43           C  
ATOM   4428  CB  GLU A 575      24.466  -3.300 -60.513  1.00  0.42           C  
ATOM   4429  O   GLU A 575      23.014  -3.809 -57.610  1.00  0.42           O  
ATOM   4430  CG  GLU A 575      25.335  -4.546 -60.415  1.00  0.43           C  
ATOM   4431  CD  GLU A 575      26.734  -4.348 -60.977  1.00  0.51           C  
ATOM   4432  OE1 GLU A 575      27.028  -3.249 -61.499  1.00  0.50           O  
ATOM   4433  OE2 GLU A 575      27.541  -5.300 -60.895  1.00  0.45           O  
ATOM   4434  N   GLU A 576      22.676  -1.782 -58.279  1.00  0.39           N  
ATOM   4435  CA  GLU A 576      22.416  -1.296 -56.927  1.00  0.45           C  
ATOM   4436  C   GLU A 576      21.017  -1.685 -56.460  1.00  0.39           C  
ATOM   4437  CB  GLU A 576      22.590   0.224 -56.860  1.00  0.37           C  
ATOM   4438  O   GLU A 576      20.820  -2.033 -55.293  1.00  0.37           O  
ATOM   4439  CG  GLU A 576      24.035   0.671 -56.701  1.00  0.38           C  
ATOM   4440  CD  GLU A 576      24.188   1.910 -55.833  1.00  0.47           C  
ATOM   4441  OE1 GLU A 576      23.169   2.577 -55.542  1.00  0.49           O  
ATOM   4442  OE2 GLU A 576      25.336   2.218 -55.442  1.00  0.46           O  
ATOM   4443  N   PHE A 577      20.179  -2.014 -57.175  1.00  0.38           N  
ATOM   4444  CA  PHE A 577      18.868  -2.614 -56.961  1.00  0.40           C  
ATOM   4445  C   PHE A 577      18.979  -4.129 -56.832  1.00  0.38           C  
ATOM   4446  CB  PHE A 577      17.917  -2.253 -58.106  1.00  0.36           C  
ATOM   4447  O   PHE A 577      18.207  -4.753 -56.102  1.00  0.37           O  
ATOM   4448  CG  PHE A 577      17.079  -1.032 -57.838  1.00  0.36           C  
ATOM   4449  CD1 PHE A 577      16.041  -1.073 -56.914  1.00  0.34           C  
ATOM   4450  CD2 PHE A 577      17.329   0.157 -58.509  1.00  0.37           C  
ATOM   4451  CE1 PHE A 577      15.264   0.055 -56.664  1.00  0.33           C  
ATOM   4452  CE2 PHE A 577      16.557   1.289 -58.264  1.00  0.38           C  
ATOM   4453  CZ  PHE A 577      15.524   1.236 -57.342  1.00  0.32           C  
ATOM   4454  N   SER A 578      20.099  -4.683 -57.377  1.00  0.40           N  
ATOM   4455  CA  SER A 578      20.298  -6.129 -57.351  1.00  0.43           C  
ATOM   4456  C   SER A 578      21.079  -6.557 -56.113  1.00  0.40           C  
ATOM   4457  CB  SER A 578      21.028  -6.593 -58.611  1.00  0.37           C  
ATOM   4458  O   SER A 578      20.928  -7.684 -55.637  1.00  0.38           O  
ATOM   4459  OG  SER A 578      22.419  -6.339 -58.509  1.00  0.39           O  
ATOM   4460  N   LYS A 579      21.523  -5.537 -55.250  1.00  0.49           N  
ATOM   4461  CA  LYS A 579      22.314  -5.848 -54.063  1.00  0.50           C  
ATOM   4462  C   LYS A 579      21.636  -5.327 -52.799  1.00  0.49           C  
ATOM   4463  CB  LYS A 579      23.720  -5.257 -54.185  1.00  0.46           C  
ATOM   4464  O   LYS A 579      22.154  -5.501 -51.694  1.00  0.47           O  
ATOM   4465  CG  LYS A 579      24.584  -5.929 -55.242  1.00  0.45           C  
ATOM   4466  CD  LYS A 579      25.975  -5.310 -55.303  1.00  0.49           C  
ATOM   4467  CE  LYS A 579      26.819  -5.939 -56.403  1.00  0.39           C  
ATOM   4468  NZ  LYS A 579      28.154  -5.279 -56.522  1.00  0.37           N  
ATOM   4469  N   MET A 580      20.329  -5.067 -52.601  1.00  0.28           N  
ATOM   4470  CA  MET A 580      19.721  -4.921 -51.282  1.00  0.36           C  
ATOM   4471  C   MET A 580      19.025  -6.209 -50.858  1.00  0.28           C  
ATOM   4472  CB  MET A 580      18.724  -3.760 -51.275  1.00  0.27           C  
ATOM   4473  O   MET A 580      18.159  -6.717 -51.573  1.00  0.28           O  
ATOM   4474  CG  MET A 580      19.364  -2.404 -51.030  1.00  0.29           C  
ATOM   4475  SD  MET A 580      18.143  -1.131 -50.524  1.00  0.20           S  
ATOM   4476  CE  MET A 580      17.222  -0.937 -52.075  1.00  0.31           C  
ATOM   4477  N   LYS A 581      19.508  -7.271 -50.029  1.00  0.30           N  
ATOM   4478  CA  LYS A 581      19.296  -8.276 -48.992  1.00  0.36           C  
ATOM   4479  C   LYS A 581      18.105  -7.914 -48.110  1.00  0.30           C  
ATOM   4480  CB  LYS A 581      20.553  -8.437 -48.135  1.00  0.28           C  
ATOM   4481  O   LYS A 581      18.117  -6.884 -47.434  1.00  0.29           O  
ATOM   4482  CG  LYS A 581      21.685  -9.178 -48.829  1.00  0.29           C  
ATOM   4483  CD  LYS A 581      22.784  -9.567 -47.848  1.00  0.40           C  
ATOM   4484  CE  LYS A 581      23.949 -10.248 -48.553  1.00  0.27           C  
ATOM   4485  NZ  LYS A 581      25.031 -10.627 -47.595  1.00  0.27           N  
ATOM   4486  N   VAL A 582      16.476  -8.469 -48.339  1.00  0.34           N  
ATOM   4487  CA  VAL A 582      15.456  -8.508 -47.295  1.00  0.42           C  
ATOM   4488  C   VAL A 582      14.297  -9.397 -47.739  1.00  0.35           C  
ATOM   4489  CB  VAL A 582      14.942  -7.092 -46.951  1.00  0.32           C  
ATOM   4490  O   VAL A 582      13.594  -9.077 -48.700  1.00  0.34           O  
ATOM   4491  CG1 VAL A 582      13.977  -7.141 -45.768  1.00  0.32           C  
ATOM   4492  CG2 VAL A 582      16.113  -6.158 -46.653  1.00  0.32           C  
ATOM   4493  N   GLY A 583      13.781 -10.965 -47.607  1.00  0.45           N  
ATOM   4494  CA  GLY A 583      13.111 -12.226 -47.331  1.00  0.47           C  
ATOM   4495  C   GLY A 583      11.750 -12.050 -46.686  1.00  0.46           C  
ATOM   4496  O   GLY A 583      11.648 -11.540 -45.568  1.00  0.42           O  
ATOM   4497  N   GLY A 584      10.388 -12.245 -47.440  1.00  0.47           N  
ATOM   4498  CA  GLY A 584       9.003 -12.076 -47.031  1.00  0.49           C  
ATOM   4499  C   GLY A 584       8.044 -12.980 -47.782  1.00  0.48           C  
ATOM   4500  O   GLY A 584       8.272 -13.301 -48.951  1.00  0.46           O  
ATOM   4501  N   ARG A 585       7.219 -14.031 -47.099  1.00  0.51           N  
ATOM   4502  CA  ARG A 585       5.989 -14.812 -47.181  1.00  0.53           C  
ATOM   4503  C   ARG A 585       5.007 -14.184 -48.165  1.00  0.52           C  
ATOM   4504  CB  ARG A 585       5.340 -14.939 -45.802  1.00  0.49           C  
ATOM   4505  O   ARG A 585       4.644 -13.014 -48.027  1.00  0.49           O  
ATOM   4506  CG  ARG A 585       4.187 -15.929 -45.752  1.00  0.48           C  
ATOM   4507  CD  ARG A 585       3.589 -16.030 -44.356  1.00  0.52           C  
ATOM   4508  NE  ARG A 585       2.467 -16.964 -44.316  1.00  0.47           N  
ATOM   4509  NH1 ARG A 585       2.117 -16.767 -42.041  1.00  0.32           N  
ATOM   4510  NH2 ARG A 585       0.789 -18.153 -43.294  1.00  0.27           N  
ATOM   4511  CZ  ARG A 585       1.794 -17.292 -43.217  1.00  0.37           C  
ATOM   4512  N   ASN A 586       4.439 -14.687 -49.488  1.00  0.62           N  
ATOM   4513  CA  ASN A 586       3.388 -14.457 -50.474  1.00  0.63           C  
ATOM   4514  C   ASN A 586       2.002 -14.499 -49.835  1.00  0.62           C  
ATOM   4515  CB  ASN A 586       3.481 -15.480 -51.607  1.00  0.59           C  
ATOM   4516  O   ASN A 586       1.642 -15.484 -49.188  1.00  0.60           O  
ATOM   4517  CG  ASN A 586       2.641 -15.098 -52.810  1.00  0.57           C  
ATOM   4518  ND2 ASN A 586       2.559 -15.996 -53.785  1.00  0.54           N  
ATOM   4519  OD1 ASN A 586       2.071 -14.005 -52.862  1.00  0.57           O  
ATOM   4520  N   LEU A 587       1.351 -13.497 -49.443  1.00  0.64           N  
ATOM   4521  CA  LEU A 587       0.051 -13.235 -48.834  1.00  0.64           C  
ATOM   4522  C   LEU A 587      -1.061 -13.305 -49.876  1.00  0.63           C  
ATOM   4523  CB  LEU A 587       0.044 -11.862 -48.156  1.00  0.62           C  
ATOM   4524  O   LEU A 587      -2.241 -13.193 -49.538  1.00  0.61           O  
ATOM   4525  CG  LEU A 587       1.059 -11.657 -47.030  1.00  0.59           C  
ATOM   4526  CD1 LEU A 587       1.046 -10.206 -46.562  1.00  0.54           C  
ATOM   4527  CD2 LEU A 587       0.768 -12.602 -45.869  1.00  0.55           C  
ATOM   4528  N   TRP A 588      -1.000 -13.716 -51.242  1.00  0.57           N  
ATOM   4529  CA  TRP A 588      -1.988 -13.922 -52.295  1.00  0.64           C  
ATOM   4530  C   TRP A 588      -2.364 -15.395 -52.409  1.00  0.58           C  
ATOM   4531  CB  TRP A 588      -1.457 -13.412 -53.638  1.00  0.56           C  
ATOM   4532  O   TRP A 588      -1.524 -16.232 -52.746  1.00  0.55           O  
ATOM   4533  CG  TRP A 588      -2.399 -13.625 -54.785  1.00  0.52           C  
ATOM   4534  CD1 TRP A 588      -3.741 -13.366 -54.808  1.00  0.43           C  
ATOM   4535  CD2 TRP A 588      -2.068 -14.145 -56.076  1.00  0.44           C  
ATOM   4536  CE2 TRP A 588      -3.261 -14.174 -56.833  1.00  0.47           C  
ATOM   4537  CE3 TRP A 588      -0.878 -14.589 -56.668  1.00  0.51           C  
ATOM   4538  NE1 TRP A 588      -4.266 -13.694 -56.037  1.00  0.44           N  
ATOM   4539  CH2 TRP A 588      -2.118 -15.060 -58.707  1.00  0.34           C  
ATOM   4540  CZ2 TRP A 588      -3.297 -14.631 -58.153  1.00  0.39           C  
ATOM   4541  CZ3 TRP A 588      -0.916 -15.043 -57.981  1.00  0.36           C  
ATOM   4542  N   ILE A 589      -3.558 -15.974 -51.787  1.00  0.55           N  
ATOM   4543  CA  ILE A 589      -4.180 -17.280 -51.978  1.00  0.56           C  
ATOM   4544  C   ILE A 589      -4.886 -17.322 -53.331  1.00  0.56           C  
ATOM   4545  CB  ILE A 589      -5.178 -17.602 -50.843  1.00  0.54           C  
ATOM   4546  O   ILE A 589      -5.926 -16.687 -53.516  1.00  0.54           O  
ATOM   4547  CG1 ILE A 589      -4.478 -17.529 -49.481  1.00  0.46           C  
ATOM   4548  CG2 ILE A 589      -5.816 -18.977 -51.059  1.00  0.48           C  
ATOM   4549  CD1 ILE A 589      -5.423 -17.648 -48.293  1.00  0.45           C  
ATOM   4550  N   LYS A 590      -4.151 -17.939 -54.358  1.00  0.56           N  
ATOM   4551  CA  LYS A 590      -4.652 -18.188 -55.707  1.00  0.56           C  
ATOM   4552  C   LYS A 590      -6.054 -18.789 -55.670  1.00  0.56           C  
ATOM   4553  CB  LYS A 590      -3.704 -19.116 -56.469  1.00  0.55           C  
ATOM   4554  O   LYS A 590      -6.899 -18.457 -56.504  1.00  0.55           O  
ATOM   4555  CG  LYS A 590      -3.992 -19.205 -57.960  1.00  0.53           C  
ATOM   4556  CD  LYS A 590      -2.995 -20.114 -58.668  1.00  0.54           C  
ATOM   4557  CE  LYS A 590      -3.331 -20.271 -60.145  1.00  0.46           C  
ATOM   4558  NZ  LYS A 590      -2.333 -21.128 -60.852  1.00  0.39           N  
ATOM   4559  N   SER A 591      -6.599 -20.173 -54.471  1.00  0.45           N  
ATOM   4560  CA  SER A 591      -7.912 -20.790 -54.315  1.00  0.48           C  
ATOM   4561  C   SER A 591      -8.963 -19.759 -53.918  1.00  0.45           C  
ATOM   4562  CB  SER A 591      -7.859 -21.905 -53.269  1.00  0.44           C  
ATOM   4563  O   SER A 591     -10.163 -20.000 -54.066  1.00  0.43           O  
ATOM   4564  OG  SER A 591      -7.501 -21.388 -51.999  1.00  0.46           O  
ATOM   4565  N   LYS A 592      -8.854 -18.590 -53.544  1.00  0.43           N  
ATOM   4566  CA  LYS A 592      -9.788 -17.515 -53.221  1.00  0.44           C  
ATOM   4567  C   LYS A 592      -9.717 -16.396 -54.257  1.00  0.44           C  
ATOM   4568  CB  LYS A 592      -9.503 -16.957 -51.826  1.00  0.43           C  
ATOM   4569  O   LYS A 592      -9.833 -15.218 -53.914  1.00  0.42           O  
ATOM   4570  CG  LYS A 592      -9.744 -17.951 -50.700  1.00  0.42           C  
ATOM   4571  CD  LYS A 592     -10.170 -17.250 -49.417  1.00  0.48           C  
ATOM   4572  CE  LYS A 592     -10.405 -18.244 -48.287  1.00  0.36           C  
ATOM   4573  NZ  LYS A 592     -10.833 -17.562 -47.029  1.00  0.34           N  
ATOM   4574  N   THR A 593      -9.468 -16.892 -55.759  1.00  0.54           N  
ATOM   4575  CA  THR A 593      -9.524 -16.011 -56.920  1.00  0.54           C  
ATOM   4576  C   THR A 593     -10.859 -16.156 -57.645  1.00  0.54           C  
ATOM   4577  CB  THR A 593      -8.371 -16.301 -57.899  1.00  0.50           C  
ATOM   4578  O   THR A 593     -11.257 -17.265 -58.007  1.00  0.51           O  
ATOM   4579  CG2 THR A 593      -8.168 -15.142 -58.869  1.00  0.46           C  
ATOM   4580  OG1 THR A 593      -7.163 -16.506 -57.156  1.00  0.46           O  
ATOM   4581  N   VAL A 594     -11.984 -15.575 -57.438  1.00  0.41           N  
ATOM   4582  CA  VAL A 594     -13.136 -15.091 -58.191  1.00  0.43           C  
ATOM   4583  C   VAL A 594     -12.688 -14.036 -59.201  1.00  0.43           C  
ATOM   4584  CB  VAL A 594     -14.220 -14.507 -57.257  1.00  0.43           C  
ATOM   4585  O   VAL A 594     -12.003 -13.076 -58.842  1.00  0.41           O  
ATOM   4586  CG1 VAL A 594     -15.552 -14.372 -57.993  1.00  0.40           C  
ATOM   4587  CG2 VAL A 594     -14.378 -15.380 -56.014  1.00  0.45           C  
ATOM   4588  N   GLY A 595     -12.587 -14.329 -60.537  1.00  0.46           N  
ATOM   4589  CA  GLY A 595     -12.810 -13.186 -61.408  1.00  0.44           C  
ATOM   4590  C   GLY A 595     -11.746 -13.035 -62.478  1.00  0.47           C  
ATOM   4591  O   GLY A 595     -11.596 -11.961 -63.064  1.00  0.44           O  
ATOM   4592  N   ALA A 596     -10.921 -14.036 -63.351  1.00  0.46           N  
ATOM   4593  CA  ALA A 596      -9.926 -13.903 -64.413  1.00  0.51           C  
ATOM   4594  C   ALA A 596      -9.517 -15.270 -64.954  1.00  0.47           C  
ATOM   4595  CB  ALA A 596      -8.701 -13.148 -63.903  1.00  0.42           C  
ATOM   4596  O   ALA A 596      -9.379 -16.231 -64.193  1.00  0.45           O  
ATOM   4597  N   VAL A 597      -8.998 -15.672 -66.721  1.00  0.43           N  
ATOM   4598  CA  VAL A 597      -8.931 -16.760 -67.691  1.00  0.46           C  
ATOM   4599  C   VAL A 597      -7.503 -17.293 -67.773  1.00  0.45           C  
ATOM   4600  CB  VAL A 597      -9.412 -16.306 -69.087  1.00  0.41           C  
ATOM   4601  O   VAL A 597      -6.594 -16.584 -68.212  1.00  0.43           O  
ATOM   4602  CG1 VAL A 597      -9.351 -17.464 -70.082  1.00  0.39           C  
ATOM   4603  CG2 VAL A 597     -10.829 -15.742 -69.006  1.00  0.39           C  
ATOM   4604  N   ILE A 598      -6.847 -19.106 -67.449  1.00  0.52           N  
ATOM   4605  CA  ILE A 598      -5.698 -19.865 -66.966  1.00  0.54           C  
ATOM   4606  C   ILE A 598      -5.064 -20.634 -68.123  1.00  0.53           C  
ATOM   4607  CB  ILE A 598      -6.098 -20.837 -65.833  1.00  0.47           C  
ATOM   4608  O   ILE A 598      -5.732 -21.427 -68.790  1.00  0.50           O  
ATOM   4609  CG1 ILE A 598      -6.726 -20.066 -64.666  1.00  0.41           C  
ATOM   4610  CG2 ILE A 598      -4.887 -21.649 -65.365  1.00  0.41           C  
ATOM   4611  CD1 ILE A 598      -7.276 -20.957 -63.560  1.00  0.41           C  
ATOM   4612  N   GLU A 599      -3.575 -20.728 -68.653  1.00  0.50           N  
ATOM   4613  CA  GLU A 599      -2.859 -21.359 -69.758  1.00  0.54           C  
ATOM   4614  C   GLU A 599      -1.570 -22.018 -69.275  1.00  0.51           C  
ATOM   4615  CB  GLU A 599      -2.548 -20.334 -70.852  1.00  0.50           C  
ATOM   4616  O   GLU A 599      -0.747 -21.377 -68.617  1.00  0.50           O  
ATOM   4617  CG  GLU A 599      -3.263 -20.604 -72.168  1.00  0.51           C  
ATOM   4618  CD  GLU A 599      -2.925 -19.594 -73.252  1.00  0.53           C  
ATOM   4619  OE1 GLU A 599      -2.135 -18.659 -72.987  1.00  0.56           O  
ATOM   4620  OE2 GLU A 599      -3.456 -19.736 -74.376  1.00  0.50           O  
ATOM   4621  N   LYS A 600      -1.080 -24.591 -69.553  1.00  0.47           N  
ATOM   4622  CA  LYS A 600      -0.030 -25.460 -69.029  1.00  0.47           C  
ATOM   4623  C   LYS A 600       1.330 -25.097 -69.620  1.00  0.49           C  
ATOM   4624  CB  LYS A 600      -0.352 -26.927 -69.320  1.00  0.45           C  
ATOM   4625  O   LYS A 600       1.461 -24.933 -70.835  1.00  0.49           O  
ATOM   4626  CG  LYS A 600      -1.274 -27.572 -68.295  1.00  0.45           C  
ATOM   4627  CD  LYS A 600      -1.355 -29.081 -68.489  1.00  0.49           C  
ATOM   4628  CE  LYS A 600      -2.308 -29.723 -67.489  1.00  0.38           C  
ATOM   4629  NZ  LYS A 600      -2.427 -31.196 -67.705  1.00  0.35           N  
ATOM   4630  N   LEU A 601       2.607 -24.953 -68.874  1.00  0.66           N  
ATOM   4631  CA  LEU A 601       4.045 -24.776 -69.042  1.00  0.67           C  
ATOM   4632  C   LEU A 601       4.771 -26.114 -68.953  1.00  0.66           C  
ATOM   4633  CB  LEU A 601       4.594 -23.813 -67.986  1.00  0.62           C  
ATOM   4634  O   LEU A 601       4.371 -26.993 -68.186  1.00  0.61           O  
ATOM   4635  CG  LEU A 601       4.243 -22.336 -68.168  1.00  0.60           C  
ATOM   4636  CD1 LEU A 601       4.485 -21.570 -66.872  1.00  0.54           C  
ATOM   4637  CD2 LEU A 601       5.051 -21.731 -69.311  1.00  0.57           C  
ATOM   4638  N   PRO A 602       6.235 -27.125 -69.620  1.00  0.55           N  
ATOM   4639  CA  PRO A 602       7.158 -28.233 -69.362  1.00  0.56           C  
ATOM   4640  C   PRO A 602       7.884 -28.097 -68.026  1.00  0.56           C  
ATOM   4641  CB  PRO A 602       8.143 -28.150 -70.531  1.00  0.54           C  
ATOM   4642  O   PRO A 602       8.155 -26.981 -67.577  1.00  0.55           O  
ATOM   4643  CG  PRO A 602       7.679 -26.983 -71.341  1.00  0.53           C  
ATOM   4644  CD  PRO A 602       6.519 -26.343 -70.633  1.00  0.53           C  
ATOM   4645  N   GLU A 603       8.312 -29.740 -66.990  1.00  0.37           N  
ATOM   4646  CA  GLU A 603       8.873 -30.047 -65.677  1.00  0.41           C  
ATOM   4647  C   GLU A 603      10.202 -29.328 -65.463  1.00  0.37           C  
ATOM   4648  CB  GLU A 603       9.058 -31.557 -65.511  1.00  0.36           C  
ATOM   4649  O   GLU A 603      10.563 -29.004 -64.330  1.00  0.36           O  
ATOM   4650  CG  GLU A 603       7.824 -32.274 -64.984  1.00  0.36           C  
ATOM   4651  CD  GLU A 603       8.069 -33.743 -64.678  1.00  0.41           C  
ATOM   4652  OE1 GLU A 603       9.184 -34.243 -64.951  1.00  0.46           O  
ATOM   4653  OE2 GLU A 603       7.137 -34.400 -64.161  1.00  0.40           O  
ATOM   4654  N   ASN A 604      10.796 -28.185 -66.759  1.00  0.35           N  
ATOM   4655  CA  ASN A 604      11.962 -27.308 -66.708  1.00  0.40           C  
ATOM   4656  C   ASN A 604      11.607 -25.880 -67.116  1.00  0.36           C  
ATOM   4657  CB  ASN A 604      13.082 -27.851 -67.598  1.00  0.34           C  
ATOM   4658  O   ASN A 604      12.374 -25.223 -67.822  1.00  0.34           O  
ATOM   4659  CG  ASN A 604      13.722 -29.103 -67.031  1.00  0.35           C  
ATOM   4660  ND2 ASN A 604      14.504 -29.793 -67.853  1.00  0.29           N  
ATOM   4661  OD1 ASN A 604      13.516 -29.447 -65.864  1.00  0.38           O  
ATOM   4662  N   HIS A 605      10.643 -24.782 -66.688  1.00  0.44           N  
ATOM   4663  CA  HIS A 605      10.351 -23.389 -67.006  1.00  0.45           C  
ATOM   4664  C   HIS A 605      10.738 -22.468 -65.854  1.00  0.44           C  
ATOM   4665  CB  HIS A 605       8.868 -23.215 -67.340  1.00  0.38           C  
ATOM   4666  O   HIS A 605      10.413 -22.743 -64.697  1.00  0.41           O  
ATOM   4667  CG  HIS A 605       8.530 -21.864 -67.887  1.00  0.36           C  
ATOM   4668  CD2 HIS A 605       8.446 -21.417 -69.162  1.00  0.35           C  
ATOM   4669  ND1 HIS A 605       8.234 -20.788 -67.080  1.00  0.30           N  
ATOM   4670  CE1 HIS A 605       7.980 -19.734 -67.838  1.00  0.29           C  
ATOM   4671  NE2 HIS A 605       8.102 -20.089 -69.105  1.00  0.33           N  
ATOM   4672  N   VAL A 606      11.268 -21.126 -66.250  1.00  0.37           N  
ATOM   4673  CA  VAL A 606      12.110 -20.178 -65.526  1.00  0.43           C  
ATOM   4674  C   VAL A 606      11.392 -19.710 -64.262  1.00  0.38           C  
ATOM   4675  CB  VAL A 606      12.485 -18.965 -66.407  1.00  0.37           C  
ATOM   4676  O   VAL A 606      12.035 -19.314 -63.287  1.00  0.37           O  
ATOM   4677  CG1 VAL A 606      13.588 -19.336 -67.396  1.00  0.37           C  
ATOM   4678  CG2 VAL A 606      11.255 -18.442 -67.145  1.00  0.39           C  
ATOM   4679  N   THR A 607       9.915 -19.766 -63.849  1.00  0.53           N  
ATOM   4680  CA  THR A 607       9.190 -19.523 -62.606  1.00  0.53           C  
ATOM   4681  C   THR A 607       8.852 -20.839 -61.911  1.00  0.53           C  
ATOM   4682  CB  THR A 607       7.897 -18.727 -62.861  1.00  0.50           C  
ATOM   4683  O   THR A 607       8.414 -20.844 -60.759  1.00  0.51           O  
ATOM   4684  CG2 THR A 607       8.190 -17.420 -63.590  1.00  0.46           C  
ATOM   4685  OG1 THR A 607       7.006 -19.517 -63.658  1.00  0.51           O  
ATOM   4686  N   GLY A 608       9.140 -22.224 -62.497  1.00  0.51           N  
ATOM   4687  CA  GLY A 608       8.625 -23.474 -61.962  1.00  0.51           C  
ATOM   4688  C   GLY A 608       7.110 -23.558 -61.996  1.00  0.51           C  
ATOM   4689  O   GLY A 608       6.531 -24.574 -61.608  1.00  0.52           O  
ATOM   4690  N   GLN A 609       6.309 -22.591 -62.652  1.00  0.57           N  
ATOM   4691  CA  GLN A 609       4.858 -22.733 -62.695  1.00  0.58           C  
ATOM   4692  C   GLN A 609       4.416 -23.485 -63.948  1.00  0.58           C  
ATOM   4693  CB  GLN A 609       4.181 -21.363 -62.641  1.00  0.56           C  
ATOM   4694  O   GLN A 609       4.980 -23.290 -65.026  1.00  0.56           O  
ATOM   4695  CG  GLN A 609       4.282 -20.681 -61.282  1.00  0.55           C  
ATOM   4696  CD  GLN A 609       3.259 -19.575 -61.104  1.00  0.56           C  
ATOM   4697  NE2 GLN A 609       3.236 -18.975 -59.919  1.00  0.45           N  
ATOM   4698  OE1 GLN A 609       2.497 -19.261 -62.024  1.00  0.60           O  
ATOM   4699  N   LYS A 610       3.428 -24.522 -63.930  1.00  0.47           N  
ATOM   4700  CA  LYS A 610       2.781 -25.262 -65.009  1.00  0.48           C  
ATOM   4701  C   LYS A 610       1.647 -24.451 -65.629  1.00  0.48           C  
ATOM   4702  CB  LYS A 610       2.247 -26.601 -64.497  1.00  0.47           C  
ATOM   4703  O   LYS A 610       1.132 -24.806 -66.691  1.00  0.47           O  
ATOM   4704  CG  LYS A 610       3.331 -27.563 -64.033  1.00  0.48           C  
ATOM   4705  CD  LYS A 610       2.774 -28.960 -63.792  1.00  0.52           C  
ATOM   4706  CE  LYS A 610       3.851 -29.915 -63.295  1.00  0.43           C  
ATOM   4707  NZ  LYS A 610       3.303 -31.279 -63.033  1.00  0.38           N  
ATOM   4708  N   GLU A 611       0.920 -22.791 -65.379  1.00  0.55           N  
ATOM   4709  CA  GLU A 611      -0.244 -22.018 -65.803  1.00  0.55           C  
ATOM   4710  C   GLU A 611      -0.008 -20.521 -65.622  1.00  0.56           C  
ATOM   4711  CB  GLU A 611      -1.490 -22.452 -65.027  1.00  0.54           C  
ATOM   4712  O   GLU A 611       0.544 -20.093 -64.606  1.00  0.56           O  
ATOM   4713  CG  GLU A 611      -1.837 -23.924 -65.195  1.00  0.53           C  
ATOM   4714  CD  GLU A 611      -3.047 -24.352 -64.379  1.00  0.54           C  
ATOM   4715  OE1 GLU A 611      -3.428 -23.626 -63.433  1.00  0.55           O  
ATOM   4716  OE2 GLU A 611      -3.617 -25.422 -64.688  1.00  0.48           O  
ATOM   4717  N   CYS A 612      -0.550 -19.302 -66.517  1.00  0.56           N  
ATOM   4718  CA  CYS A 612      -0.642 -17.848 -66.592  1.00  0.59           C  
ATOM   4719  C   CYS A 612      -2.087 -17.402 -66.774  1.00  0.57           C  
ATOM   4720  CB  CYS A 612       0.214 -17.316 -67.742  1.00  0.54           C  
ATOM   4721  O   CYS A 612      -2.924 -18.172 -67.250  1.00  0.55           O  
ATOM   4722  SG  CYS A 612      -0.414 -17.750 -69.378  1.00  0.51           S  
ATOM   4723  N   TYR A 613      -2.737 -15.762 -66.109  1.00  0.59           N  
ATOM   4724  CA  TYR A 613      -3.973 -14.987 -66.108  1.00  0.58           C  
ATOM   4725  C   TYR A 613      -3.888 -13.825 -67.090  1.00  0.59           C  
ATOM   4726  CB  TYR A 613      -4.277 -14.462 -64.702  1.00  0.58           C  
ATOM   4727  O   TYR A 613      -3.077 -12.912 -66.913  1.00  0.58           O  
ATOM   4728  CG  TYR A 613      -4.444 -15.551 -63.670  1.00  0.56           C  
ATOM   4729  CD1 TYR A 613      -5.674 -16.178 -63.484  1.00  0.49           C  
ATOM   4730  CD2 TYR A 613      -3.374 -15.954 -62.879  1.00  0.50           C  
ATOM   4731  CE1 TYR A 613      -5.833 -17.181 -62.533  1.00  0.51           C  
ATOM   4732  CE2 TYR A 613      -3.521 -16.955 -61.925  1.00  0.56           C  
ATOM   4733  OH  TYR A 613      -4.905 -18.554 -60.817  1.00  0.45           O  
ATOM   4734  CZ  TYR A 613      -4.753 -17.562 -61.760  1.00  0.46           C  
ATOM   4735  N   ARG A 614      -5.182 -13.102 -68.321  1.00  0.57           N  
ATOM   4736  CA  ARG A 614      -5.571 -11.981 -69.171  1.00  0.55           C  
ATOM   4737  C   ARG A 614      -6.697 -11.175 -68.534  1.00  0.57           C  
ATOM   4738  CB  ARG A 614      -5.999 -12.478 -70.554  1.00  0.54           C  
ATOM   4739  O   ARG A 614      -7.762 -11.717 -68.233  1.00  0.55           O  
ATOM   4740  CG  ARG A 614      -6.287 -11.364 -71.547  1.00  0.51           C  
ATOM   4741  CD  ARG A 614      -6.688 -11.912 -72.910  1.00  0.52           C  
ATOM   4742  NE  ARG A 614      -8.068 -12.390 -72.913  1.00  0.48           N  
ATOM   4743  NH1 ARG A 614      -8.748 -11.043 -74.663  1.00  0.33           N  
ATOM   4744  NH2 ARG A 614     -10.237 -12.469 -73.662  1.00  0.27           N  
ATOM   4745  CZ  ARG A 614      -9.014 -11.966 -73.746  1.00  0.43           C  
ATOM   4746  N   LEU A 615      -7.283  -9.721 -68.148  1.00  0.65           N  
ATOM   4747  CA  LEU A 615      -8.238  -8.654 -67.869  1.00  0.65           C  
ATOM   4748  C   LEU A 615      -8.770  -8.049 -69.163  1.00  0.65           C  
ATOM   4749  CB  LEU A 615      -7.589  -7.565 -67.011  1.00  0.64           C  
ATOM   4750  O   LEU A 615      -7.992  -7.635 -70.026  1.00  0.62           O  
ATOM   4751  CG  LEU A 615      -7.269  -7.942 -65.564  1.00  0.62           C  
ATOM   4752  CD1 LEU A 615      -5.814  -7.616 -65.241  1.00  0.57           C  
ATOM   4753  CD2 LEU A 615      -8.209  -7.223 -64.603  1.00  0.58           C  
ATOM   4754  N   GLU A 616     -10.992  -6.776 -68.976  1.00  0.39           N  
ATOM   4755  CA  GLU A 616     -11.860  -5.858 -69.708  1.00  0.38           C  
ATOM   4756  C   GLU A 616     -12.095  -4.573 -68.919  1.00  0.39           C  
ATOM   4757  CB  GLU A 616     -13.197  -6.527 -70.035  1.00  0.38           C  
ATOM   4758  O   GLU A 616     -12.205  -4.604 -67.692  1.00  0.36           O  
ATOM   4759  CG  GLU A 616     -13.091  -7.647 -71.059  1.00  0.37           C  
ATOM   4760  CD  GLU A 616     -14.442  -8.164 -71.526  1.00  0.42           C  
ATOM   4761  OE1 GLU A 616     -15.479  -7.747 -70.963  1.00  0.39           O  
ATOM   4762  OE2 GLU A 616     -14.464  -8.995 -72.462  1.00  0.37           O  
ATOM   4763  N   ASN A 617     -13.364  -2.189 -70.003  1.00  0.59           N  
ATOM   4764  CA  ASN A 617     -13.801  -0.828 -69.709  1.00  0.61           C  
ATOM   4765  C   ASN A 617     -15.030  -0.817 -68.804  1.00  0.59           C  
ATOM   4766  CB  ASN A 617     -14.088  -0.065 -71.003  1.00  0.52           C  
ATOM   4767  O   ASN A 617     -16.082  -1.342 -69.172  1.00  0.54           O  
ATOM   4768  CG  ASN A 617     -14.188   1.432 -70.789  1.00  0.49           C  
ATOM   4769  ND2 ASN A 617     -14.494   2.165 -71.853  1.00  0.43           N  
ATOM   4770  OD1 ASN A 617     -13.991   1.927 -69.676  1.00  0.49           O  
ATOM   4771  N   ASN A 618     -15.568  -0.180 -67.007  1.00  0.48           N  
ATOM   4772  CA  ASN A 618     -16.106  -0.008 -65.661  1.00  0.51           C  
ATOM   4773  C   ASN A 618     -16.016  -1.299 -64.852  1.00  0.49           C  
ATOM   4774  CB  ASN A 618     -17.554   0.482 -65.720  1.00  0.48           C  
ATOM   4775  O   ASN A 618     -16.976  -1.685 -64.183  1.00  0.46           O  
ATOM   4776  CG  ASN A 618     -17.840   1.581 -64.717  1.00  0.49           C  
ATOM   4777  ND2 ASN A 618     -19.108   1.954 -64.590  1.00  0.45           N  
ATOM   4778  OD1 ASN A 618     -16.928   2.093 -64.061  1.00  0.49           O  
ATOM   4779  N   SER A 619     -14.633  -1.905 -65.391  1.00  0.41           N  
ATOM   4780  CA  SER A 619     -14.559  -3.191 -64.705  1.00  0.42           C  
ATOM   4781  C   SER A 619     -13.256  -3.328 -63.926  1.00  0.42           C  
ATOM   4782  CB  SER A 619     -14.688  -4.340 -65.706  1.00  0.40           C  
ATOM   4783  O   SER A 619     -12.198  -2.905 -64.397  1.00  0.40           O  
ATOM   4784  OG  SER A 619     -13.854  -4.124 -66.831  1.00  0.47           O  
ATOM   4785  N   THR A 620     -13.133  -3.821 -62.955  1.00  0.55           N  
ATOM   4786  CA  THR A 620     -12.242  -3.938 -61.806  1.00  0.57           C  
ATOM   4787  C   THR A 620     -12.080  -5.399 -61.394  1.00  0.56           C  
ATOM   4788  CB  THR A 620     -12.761  -3.119 -60.610  1.00  0.53           C  
ATOM   4789  O   THR A 620     -13.051  -6.158 -61.386  1.00  0.53           O  
ATOM   4790  CG2 THR A 620     -11.610  -2.617 -59.746  1.00  0.50           C  
ATOM   4791  OG1 THR A 620     -13.505  -1.995 -61.096  1.00  0.47           O  
ATOM   4792  N   LEU A 621     -11.086  -6.408 -61.295  1.00  0.57           N  
ATOM   4793  CA  LEU A 621     -10.461  -7.613 -60.760  1.00  0.57           C  
ATOM   4794  C   LEU A 621      -9.924  -7.369 -59.354  1.00  0.58           C  
ATOM   4795  CB  LEU A 621      -9.329  -8.082 -61.678  1.00  0.56           C  
ATOM   4796  O   LEU A 621      -8.957  -6.623 -59.175  1.00  0.55           O  
ATOM   4797  CG  LEU A 621      -8.764  -9.476 -61.399  1.00  0.53           C  
ATOM   4798  CD1 LEU A 621      -9.669 -10.545 -62.002  1.00  0.47           C  
ATOM   4799  CD2 LEU A 621      -7.346  -9.598 -61.946  1.00  0.48           C  
ATOM   4800  N   THR A 622     -10.812  -7.664 -58.343  1.00  0.60           N  
ATOM   4801  CA  THR A 622     -10.644  -7.533 -56.899  1.00  0.60           C  
ATOM   4802  C   THR A 622     -10.171  -8.849 -56.288  1.00  0.60           C  
ATOM   4803  CB  THR A 622     -11.955  -7.092 -56.223  1.00  0.58           C  
ATOM   4804  O   THR A 622     -10.732  -9.909 -56.572  1.00  0.58           O  
ATOM   4805  CG2 THR A 622     -11.701  -6.597 -54.802  1.00  0.54           C  
ATOM   4806  OG1 THR A 622     -12.548  -6.034 -56.986  1.00  0.56           O  
ATOM   4807  N   PHE A 623      -8.838  -9.391 -55.795  1.00  0.61           N  
ATOM   4808  CA  PHE A 623      -8.127 -10.389 -55.004  1.00  0.62           C  
ATOM   4809  C   PHE A 623      -8.324 -10.139 -53.514  1.00  0.61           C  
ATOM   4810  CB  PHE A 623      -6.634 -10.383 -55.345  1.00  0.59           C  
ATOM   4811  O   PHE A 623      -8.080  -9.034 -53.027  1.00  0.58           O  
ATOM   4812  CG  PHE A 623      -6.348 -10.415 -56.822  1.00  0.55           C  
ATOM   4813  CD1 PHE A 623      -6.275 -11.624 -57.504  1.00  0.49           C  
ATOM   4814  CD2 PHE A 623      -6.153  -9.236 -57.530  1.00  0.49           C  
ATOM   4815  CE1 PHE A 623      -6.010 -11.657 -58.871  1.00  0.47           C  
ATOM   4816  CE2 PHE A 623      -5.889  -9.262 -58.896  1.00  0.54           C  
ATOM   4817  CZ  PHE A 623      -5.817 -10.473 -59.565  1.00  0.43           C  
ATOM   4818  N   ASN A 624      -9.116 -10.897 -52.655  1.00  0.56           N  
ATOM   4819  CA  ASN A 624      -9.060 -10.943 -51.198  1.00  0.56           C  
ATOM   4820  C   ASN A 624      -7.754 -11.562 -50.707  1.00  0.56           C  
ATOM   4821  CB  ASN A 624     -10.257 -11.714 -50.638  1.00  0.54           C  
ATOM   4822  O   ASN A 624      -7.370 -12.645 -51.151  1.00  0.54           O  
ATOM   4823  CG  ASN A 624     -11.555 -10.940 -50.751  1.00  0.53           C  
ATOM   4824  ND2 ASN A 624     -12.658 -11.655 -50.938  1.00  0.46           N  
ATOM   4825  OD1 ASN A 624     -11.567  -9.708 -50.672  1.00  0.52           O  
ATOM   4826  N   ILE A 625      -6.700 -10.968 -50.040  1.00  0.57           N  
ATOM   4827  CA  ILE A 625      -5.487 -11.273 -49.289  1.00  0.58           C  
ATOM   4828  C   ILE A 625      -5.857 -11.852 -47.925  1.00  0.57           C  
ATOM   4829  CB  ILE A 625      -4.599 -10.020 -49.116  1.00  0.55           C  
ATOM   4830  O   ILE A 625      -6.934 -11.570 -47.396  1.00  0.55           O  
ATOM   4831  CG1 ILE A 625      -4.767  -9.078 -50.314  1.00  0.49           C  
ATOM   4832  CG2 ILE A 625      -3.132 -10.419 -48.934  1.00  0.50           C  
ATOM   4833  CD1 ILE A 625      -4.037  -7.750 -50.164  1.00  0.48           C  
ATOM   4834  N   GLU A 626      -5.094 -13.163 -47.152  1.00  0.49           N  
ATOM   4835  CA  GLU A 626      -5.221 -13.892 -45.893  1.00  0.51           C  
ATOM   4836  C   GLU A 626      -6.119 -13.146 -44.911  1.00  0.50           C  
ATOM   4837  CB  GLU A 626      -3.844 -14.133 -45.270  1.00  0.47           C  
ATOM   4838  O   GLU A 626      -5.986 -11.932 -44.739  1.00  0.49           O  
ATOM   4839  CG  GLU A 626      -3.561 -15.593 -44.947  1.00  0.46           C  
ATOM   4840  CD  GLU A 626      -2.390 -15.781 -43.996  1.00  0.50           C  
ATOM   4841  OE1 GLU A 626      -1.712 -14.782 -43.663  1.00  0.51           O  
ATOM   4842  OE2 GLU A 626      -2.147 -16.936 -43.582  1.00  0.45           O  
ATOM   4843  N   PRO A 627      -7.198 -13.999 -44.111  1.00  0.49           N  
ATOM   4844  CA  PRO A 627      -8.123 -13.452 -43.115  1.00  0.49           C  
ATOM   4845  C   PRO A 627      -7.406 -12.726 -41.979  1.00  0.49           C  
ATOM   4846  CB  PRO A 627      -8.855 -14.691 -42.596  1.00  0.47           C  
ATOM   4847  O   PRO A 627      -7.943 -11.768 -41.417  1.00  0.46           O  
ATOM   4848  CG  PRO A 627      -8.203 -15.841 -43.293  1.00  0.45           C  
ATOM   4849  CD  PRO A 627      -7.159 -15.301 -44.228  1.00  0.47           C  
ATOM   4850  N   ASP A 628      -5.899 -12.948 -41.556  1.00  0.42           N  
ATOM   4851  CA  ASP A 628      -5.227 -12.259 -40.458  1.00  0.44           C  
ATOM   4852  C   ASP A 628      -4.266 -11.195 -40.983  1.00  0.42           C  
ATOM   4853  CB  ASP A 628      -4.475 -13.259 -39.578  1.00  0.41           C  
ATOM   4854  O   ASP A 628      -3.173 -11.017 -40.442  1.00  0.40           O  
ATOM   4855  CG  ASP A 628      -5.118 -13.452 -38.216  1.00  0.40           C  
ATOM   4856  OD1 ASP A 628      -6.002 -12.651 -37.840  1.00  0.41           O  
ATOM   4857  OD2 ASP A 628      -4.736 -14.411 -37.511  1.00  0.40           O  
ATOM   4858  N   PHE A 629      -4.494 -10.545 -42.217  1.00  0.52           N  
ATOM   4859  CA  PHE A 629      -3.778  -9.349 -42.646  1.00  0.50           C  
ATOM   4860  C   PHE A 629      -4.038  -8.191 -41.690  1.00  0.52           C  
ATOM   4861  CB  PHE A 629      -4.188  -8.956 -44.069  1.00  0.47           C  
ATOM   4862  O   PHE A 629      -3.183  -7.321 -41.512  1.00  0.49           O  
ATOM   4863  CG  PHE A 629      -3.192  -8.067 -44.764  1.00  0.44           C  
ATOM   4864  CD1 PHE A 629      -2.075  -8.606 -45.388  1.00  0.39           C  
ATOM   4865  CD2 PHE A 629      -3.374  -6.690 -44.792  1.00  0.41           C  
ATOM   4866  CE1 PHE A 629      -1.152  -7.786 -46.032  1.00  0.41           C  
ATOM   4867  CE2 PHE A 629      -2.456  -5.864 -45.433  1.00  0.46           C  
ATOM   4868  CZ  PHE A 629      -1.345  -6.413 -46.052  1.00  0.35           C  
ATOM   4869  N   SER A 630      -5.251  -8.330 -40.821  1.00  0.44           N  
ATOM   4870  CA  SER A 630      -5.664  -7.273 -39.904  1.00  0.46           C  
ATOM   4871  C   SER A 630      -4.739  -7.197 -38.694  1.00  0.44           C  
ATOM   4872  CB  SER A 630      -7.104  -7.496 -39.442  1.00  0.41           C  
ATOM   4873  O   SER A 630      -4.514  -6.117 -38.144  1.00  0.41           O  
ATOM   4874  OG  SER A 630      -7.233  -8.744 -38.782  1.00  0.39           O  
ATOM   4875  N   SER A 631      -3.781  -8.232 -38.263  1.00  0.47           N  
ATOM   4876  CA  SER A 631      -2.811  -8.129 -37.178  1.00  0.47           C  
ATOM   4877  C   SER A 631      -1.445  -7.694 -37.697  1.00  0.47           C  
ATOM   4878  CB  SER A 631      -2.685  -9.464 -36.443  1.00  0.44           C  
ATOM   4879  O   SER A 631      -0.623  -7.176 -36.938  1.00  0.45           O  
ATOM   4880  OG  SER A 631      -2.186 -10.470 -37.308  1.00  0.44           O  
ATOM   4881  N   ARG A 632      -1.313  -7.308 -39.170  1.00  0.47           N  
ATOM   4882  CA  ARG A 632       0.004  -6.998 -39.716  1.00  0.47           C  
ATOM   4883  C   ARG A 632      -0.027  -5.703 -40.520  1.00  0.48           C  
ATOM   4884  CB  ARG A 632       0.506  -8.147 -40.593  1.00  0.45           C  
ATOM   4885  O   ARG A 632       0.832  -5.476 -41.374  1.00  0.46           O  
ATOM   4886  CG  ARG A 632       0.658  -9.467 -39.852  1.00  0.42           C  
ATOM   4887  CD  ARG A 632       1.363 -10.514 -40.704  1.00  0.45           C  
ATOM   4888  NE  ARG A 632       1.423 -11.806 -40.028  1.00  0.41           N  
ATOM   4889  NH1 ARG A 632       2.786 -12.800 -41.606  1.00  0.31           N  
ATOM   4890  NH2 ARG A 632       2.085 -13.991 -39.778  1.00  0.26           N  
ATOM   4891  CZ  ARG A 632       2.098 -12.863 -40.472  1.00  0.36           C  
ATOM   4892  N   LEU A 633      -1.073  -4.659 -40.496  1.00  0.47           N  
ATOM   4893  CA  LEU A 633      -1.415  -3.356 -41.055  1.00  0.47           C  
ATOM   4894  C   LEU A 633      -0.415  -2.294 -40.608  1.00  0.47           C  
ATOM   4895  CB  LEU A 633      -2.830  -2.949 -40.638  1.00  0.42           C  
ATOM   4896  O   LEU A 633      -0.507  -1.136 -41.023  1.00  0.44           O  
ATOM   4897  CG  LEU A 633      -3.979  -3.613 -41.399  1.00  0.40           C  
ATOM   4898  CD1 LEU A 633      -5.275  -3.503 -40.603  1.00  0.36           C  
ATOM   4899  CD2 LEU A 633      -4.139  -2.987 -42.780  1.00  0.38           C  
ATOM   4900  N   TYR A 634       0.849  -2.530 -40.245  1.00  0.58           N  
ATOM   4901  CA  TYR A 634       1.925  -1.585 -39.968  1.00  0.59           C  
ATOM   4902  C   TYR A 634       3.238  -2.059 -40.579  1.00  0.58           C  
ATOM   4903  CB  TYR A 634       2.093  -1.390 -38.458  1.00  0.54           C  
ATOM   4904  O   TYR A 634       4.307  -1.868 -39.995  1.00  0.55           O  
ATOM   4905  CG  TYR A 634       0.845  -0.896 -37.768  1.00  0.51           C  
ATOM   4906  CD1 TYR A 634       0.432   0.429 -37.896  1.00  0.45           C  
ATOM   4907  CD2 TYR A 634       0.077  -1.751 -36.985  1.00  0.46           C  
ATOM   4908  CE1 TYR A 634      -0.717   0.889 -37.260  1.00  0.45           C  
ATOM   4909  CE2 TYR A 634      -1.074  -1.302 -36.345  1.00  0.50           C  
ATOM   4910  OH  TYR A 634      -2.600   0.467 -35.857  1.00  0.38           O  
ATOM   4911  CZ  TYR A 634      -1.462   0.017 -36.488  1.00  0.39           C  
ATOM   4912  N   GLN A 635       3.104  -2.743 -41.806  1.00  0.62           N  
ATOM   4913  CA  GLN A 635       4.314  -3.241 -42.451  1.00  0.63           C  
ATOM   4914  C   GLN A 635       4.291  -2.967 -43.952  1.00  0.62           C  
ATOM   4915  CB  GLN A 635       4.483  -4.739 -42.193  1.00  0.60           C  
ATOM   4916  O   GLN A 635       3.233  -2.687 -44.520  1.00  0.60           O  
ATOM   4917  CG  GLN A 635       4.638  -5.096 -40.721  1.00  0.58           C  
ATOM   4918  CD  GLN A 635       4.977  -6.559 -40.504  1.00  0.58           C  
ATOM   4919  NE2 GLN A 635       5.436  -6.889 -39.302  1.00  0.47           N  
ATOM   4920  OE1 GLN A 635       4.828  -7.385 -41.410  1.00  0.57           O  
ATOM   4921  N   LYS A 636       5.371  -2.389 -44.637  1.00  0.63           N  
ATOM   4922  CA  LYS A 636       5.587  -2.296 -46.079  1.00  0.64           C  
ATOM   4923  C   LYS A 636       5.262  -3.618 -46.769  1.00  0.64           C  
ATOM   4924  CB  LYS A 636       7.029  -1.887 -46.381  1.00  0.62           C  
ATOM   4925  O   LYS A 636       5.678  -4.683 -46.308  1.00  0.62           O  
ATOM   4926  CG  LYS A 636       7.373  -0.468 -45.952  1.00  0.59           C  
ATOM   4927  CD  LYS A 636       8.806  -0.106 -46.317  1.00  0.58           C  
ATOM   4928  CE  LYS A 636       9.183   1.276 -45.802  1.00  0.52           C  
ATOM   4929  NZ  LYS A 636      10.602   1.619 -46.121  1.00  0.46           N  
ATOM   4930  N   VAL A 637       4.242  -3.631 -47.535  1.00  0.67           N  
ATOM   4931  CA  VAL A 637       3.791  -4.719 -48.397  1.00  0.67           C  
ATOM   4932  C   VAL A 637       4.197  -4.434 -49.842  1.00  0.67           C  
ATOM   4933  CB  VAL A 637       2.262  -4.922 -48.303  1.00  0.65           C  
ATOM   4934  O   VAL A 637       4.007  -3.322 -50.339  1.00  0.66           O  
ATOM   4935  CG1 VAL A 637       1.821  -6.102 -49.167  1.00  0.58           C  
ATOM   4936  CG2 VAL A 637       1.841  -5.131 -46.850  1.00  0.59           C  
ATOM   4937  N   THR A 638       5.181  -5.274 -50.344  1.00  0.67           N  
ATOM   4938  CA  THR A 638       5.605  -5.269 -51.740  1.00  0.67           C
[truncated: 580,964 more chars]
