# Supplementary material for: DepoScope: Accurate phage depolymerase annotation and domain delineation using large language models
Source: PLoS Comput Biol. 2024 Aug 5;20(8):e1011831. doi: 10.1371/journal.pcbi.1011831 (PMC11326577; doi:10.1371/journal.pcbi.1011831)
Supplement: S1 Data — (ZIP) [file pcbi.1011831.s003.zip › FN_FP_deposcope_032024/False_negatives/NC_017972.1__AFH14728.pdb]

PARENT N/A
ATOM      1  N   MET A   1     -14.775 -13.050 -79.642  1.00  0.48           N  
ATOM      2  CA  MET A   1     -15.499 -14.283 -79.348  1.00  0.51           C  
ATOM      3  C   MET A   1     -15.555 -14.537 -77.845  1.00  0.50           C  
ATOM      4  CB  MET A   1     -14.847 -15.473 -80.055  1.00  0.44           C  
ATOM      5  O   MET A   1     -14.528 -14.801 -77.217  1.00  0.46           O  
ATOM      6  CG  MET A   1     -15.168 -15.555 -81.538  1.00  0.43           C  
ATOM      7  SD  MET A   1     -14.448 -17.045 -82.331  1.00  0.54           S  
ATOM      8  CE  MET A   1     -13.716 -16.297 -83.813  1.00  0.48           C  
ATOM      9  N   ALA A   2     -16.483 -13.883 -77.056  1.00  0.56           N  
ATOM     10  CA  ALA A   2     -16.590 -14.332 -75.670  1.00  0.57           C  
ATOM     11  C   ALA A   2     -16.810 -15.840 -75.598  1.00  0.55           C  
ATOM     12  CB  ALA A   2     -17.724 -13.597 -74.959  1.00  0.52           C  
ATOM     13  O   ALA A   2     -17.844 -16.345 -76.043  1.00  0.53           O  
ATOM     14  N   THR A   3     -15.843 -16.794 -75.819  1.00  0.54           N  
ATOM     15  CA  THR A   3     -16.025 -18.206 -75.502  1.00  0.55           C  
ATOM     16  C   THR A   3     -17.042 -18.382 -74.378  1.00  0.54           C  
ATOM     17  CB  THR A   3     -14.692 -18.865 -75.101  1.00  0.51           C  
ATOM     18  O   THR A   3     -16.854 -17.859 -73.277  1.00  0.52           O  
ATOM     19  CG2 THR A   3     -14.619 -20.306 -75.597  1.00  0.47           C  
ATOM     20  OG1 THR A   3     -13.608 -18.120 -75.669  1.00  0.48           O  
ATOM     21  N   SER A   4     -18.358 -18.626 -74.698  1.00  0.51           N  
ATOM     22  CA  SER A   4     -19.383 -19.036 -73.745  1.00  0.51           C  
ATOM     23  C   SER A   4     -18.822 -20.009 -72.713  1.00  0.50           C  
ATOM     24  CB  SER A   4     -20.566 -19.677 -74.472  1.00  0.47           C  
ATOM     25  O   SER A   4     -18.159 -20.985 -73.070  1.00  0.48           O  
ATOM     26  OG  SER A   4     -20.968 -20.871 -73.824  1.00  0.47           O  
ATOM     27  N   ILE A   5     -18.329 -19.596 -71.502  1.00  0.53           N  
ATOM     28  CA  ILE A   5     -17.818 -20.366 -70.373  1.00  0.54           C  
ATOM     29  C   ILE A   5     -18.479 -21.742 -70.346  1.00  0.53           C  
ATOM     30  CB  ILE A   5     -18.055 -19.631 -69.035  1.00  0.50           C  
ATOM     31  O   ILE A   5     -17.988 -22.661 -69.687  1.00  0.53           O  
ATOM     32  CG1 ILE A   5     -17.225 -18.344 -68.978  1.00  0.45           C  
ATOM     33  CG2 ILE A   5     -17.727 -20.547 -67.851  1.00  0.47           C  
ATOM     34  CD1 ILE A   5     -17.540 -17.456 -67.782  1.00  0.47           C  
ATOM     35  N   SER A   6     -19.480 -21.998 -71.167  1.00  0.50           N  
ATOM     36  CA  SER A   6     -20.376 -23.145 -71.067  1.00  0.50           C  
ATOM     37  C   SER A   6     -19.824 -24.346 -71.828  1.00  0.49           C  
ATOM     38  CB  SER A   6     -21.765 -22.788 -71.599  1.00  0.46           C  
ATOM     39  O   SER A   6     -20.213 -25.486 -71.565  1.00  0.47           O  
ATOM     40  OG  SER A   6     -21.775 -22.784 -73.016  1.00  0.43           O  
ATOM     41  N   GLN A   7     -18.672 -24.343 -72.530  1.00  0.47           N  
ATOM     42  CA  GLN A   7     -18.228 -25.477 -73.333  1.00  0.47           C  
ATOM     43  C   GLN A   7     -16.922 -26.055 -72.794  1.00  0.47           C  
ATOM     44  CB  GLN A   7     -18.055 -25.065 -74.796  1.00  0.43           C  
ATOM     45  O   GLN A   7     -16.467 -27.106 -73.251  1.00  0.45           O  
ATOM     46  CG  GLN A   7     -19.357 -25.042 -75.586  1.00  0.41           C  
ATOM     47  CD  GLN A   7     -19.146 -24.731 -77.056  1.00  0.44           C  
ATOM     48  NE2 GLN A   7     -20.106 -25.120 -77.888  1.00  0.35           N  
ATOM     49  OE1 GLN A   7     -18.128 -24.146 -77.440  1.00  0.45           O  
ATOM     50  N   ARG A   8     -16.584 -26.060 -71.487  1.00  0.47           N  
ATOM     51  CA  ARG A   8     -15.307 -26.678 -71.145  1.00  0.47           C  
ATOM     52  C   ARG A   8     -15.404 -27.447 -69.832  1.00  0.48           C  
ATOM     53  CB  ARG A   8     -14.205 -25.620 -71.053  1.00  0.44           C  
ATOM     54  O   ARG A   8     -15.221 -26.874 -68.756  1.00  0.46           O  
ATOM     55  CG  ARG A   8     -13.494 -25.354 -72.370  1.00  0.42           C  
ATOM     56  CD  ARG A   8     -12.336 -24.381 -72.200  1.00  0.44           C  
ATOM     57  NE  ARG A   8     -11.678 -24.097 -73.472  1.00  0.38           N  
ATOM     58  NH1 ARG A   8     -10.067 -22.711 -72.567  1.00  0.31           N  
ATOM     59  NH2 ARG A   8     -10.097 -23.121 -74.822  1.00  0.27           N  
ATOM     60  CZ  ARG A   8     -10.616 -23.310 -73.617  1.00  0.40           C  
ATOM     61  N   PHE A   9     -16.487 -28.303 -69.620  1.00  0.51           N  
ATOM     62  CA  PHE A   9     -16.523 -29.430 -68.695  1.00  0.52           C  
ATOM     63  C   PHE A   9     -16.520 -30.752 -69.454  1.00  0.52           C  
ATOM     64  CB  PHE A   9     -17.757 -29.346 -67.791  1.00  0.48           C  
ATOM     65  O   PHE A   9     -17.552 -31.174 -69.980  1.00  0.51           O  
ATOM     66  CG  PHE A   9     -17.741 -28.172 -66.850  1.00  0.47           C  
ATOM     67  CD1 PHE A   9     -17.005 -28.217 -65.673  1.00  0.45           C  
ATOM     68  CD2 PHE A   9     -18.464 -27.022 -67.143  1.00  0.47           C  
ATOM     69  CE1 PHE A   9     -16.988 -27.131 -64.800  1.00  0.46           C  
ATOM     70  CE2 PHE A   9     -18.452 -25.934 -66.276  1.00  0.45           C  
ATOM     71  CZ  PHE A   9     -17.715 -25.991 -65.105  1.00  0.48           C  
ATOM     72  N   GLU A  10     -15.456 -30.944 -70.247  1.00  0.51           N  
ATOM     73  CA  GLU A  10     -15.350 -32.320 -70.723  1.00  0.50           C  
ATOM     74  C   GLU A  10     -15.146 -33.290 -69.563  1.00  0.51           C  
ATOM     75  CB  GLU A  10     -14.205 -32.454 -71.729  1.00  0.48           C  
ATOM     76  O   GLU A  10     -14.293 -33.066 -68.701  1.00  0.50           O  
ATOM     77  CG  GLU A  10     -14.633 -32.259 -73.177  1.00  0.47           C  
ATOM     78  CD  GLU A  10     -13.499 -32.461 -74.170  1.00  0.49           C  
ATOM     79  OE1 GLU A  10     -12.333 -32.607 -73.738  1.00  0.52           O  
ATOM     80  OE2 GLU A  10     -13.779 -32.471 -75.389  1.00  0.46           O  
ATOM     81  N   LYS A  11     -16.136 -33.939 -69.082  1.00  0.52           N  
ATOM     82  CA  LYS A  11     -16.147 -35.133 -68.241  1.00  0.51           C  
ATOM     83  C   LYS A  11     -15.037 -36.099 -68.646  1.00  0.52           C  
ATOM     84  CB  LYS A  11     -17.505 -35.832 -68.318  1.00  0.49           C  
ATOM     85  O   LYS A  11     -15.098 -36.711 -69.714  1.00  0.51           O  
ATOM     86  CG  LYS A  11     -17.906 -36.548 -67.037  1.00  0.47           C  
ATOM     87  CD  LYS A  11     -19.275 -37.202 -67.168  1.00  0.49           C  
ATOM     88  CE  LYS A  11     -19.653 -37.968 -65.907  1.00  0.46           C  
ATOM     89  NZ  LYS A  11     -20.959 -38.676 -66.059  1.00  0.41           N  
ATOM     90  N   ALA A  12     -13.747 -35.963 -68.160  1.00  0.46           N  
ATOM     91  CA  ALA A  12     -12.828 -37.098 -68.192  1.00  0.48           C  
ATOM     92  C   ALA A  12     -13.177 -38.116 -67.109  1.00  0.47           C  
ATOM     93  CB  ALA A  12     -11.387 -36.621 -68.025  1.00  0.44           C  
ATOM     94  O   ALA A  12     -12.953 -37.870 -65.922  1.00  0.46           O  
ATOM     95  N   GLY A  13     -14.112 -39.015 -67.219  1.00  0.44           N  
ATOM     96  CA  GLY A  13     -14.694 -40.019 -66.343  1.00  0.47           C  
ATOM     97  C   GLY A  13     -15.450 -39.423 -65.171  1.00  0.43           C  
ATOM     98  O   GLY A  13     -16.030 -38.341 -65.285  1.00  0.42           O  
ATOM     99  N   ASP A  14     -15.741 -40.142 -63.932  1.00  0.45           N  
ATOM    100  CA  ASP A  14     -16.479 -39.717 -62.746  1.00  0.44           C  
ATOM    101  C   ASP A  14     -15.837 -38.485 -62.112  1.00  0.45           C  
ATOM    102  CB  ASP A  14     -16.556 -40.854 -61.725  1.00  0.40           C  
ATOM    103  O   ASP A  14     -16.412 -37.874 -61.209  1.00  0.43           O  
ATOM    104  CG  ASP A  14     -17.471 -41.984 -62.164  1.00  0.38           C  
ATOM    105  OD1 ASP A  14     -18.457 -41.724 -62.888  1.00  0.42           O  
ATOM    106  OD2 ASP A  14     -17.207 -43.143 -61.779  1.00  0.46           O  
ATOM    107  N   PHE A  15     -14.681 -37.965 -62.636  1.00  0.50           N  
ATOM    108  CA  PHE A  15     -13.987 -36.788 -62.126  1.00  0.49           C  
ATOM    109  C   PHE A  15     -13.943 -35.687 -63.180  1.00  0.49           C  
ATOM    110  CB  PHE A  15     -12.566 -37.149 -61.684  1.00  0.45           C  
ATOM    111  O   PHE A  15     -13.649 -35.950 -64.348  1.00  0.47           O  
ATOM    112  CG  PHE A  15     -12.515 -38.166 -60.576  1.00  0.42           C  
ATOM    113  CD1 PHE A  15     -12.654 -37.777 -59.250  1.00  0.39           C  
ATOM    114  CD2 PHE A  15     -12.328 -39.512 -60.861  1.00  0.41           C  
ATOM    115  CE1 PHE A  15     -12.607 -38.716 -58.222  1.00  0.41           C  
ATOM    116  CE2 PHE A  15     -12.280 -40.457 -59.840  1.00  0.43           C  
ATOM    117  CZ  PHE A  15     -12.419 -40.056 -58.521  1.00  0.38           C  
ATOM    118  N   TYR A  16     -14.660 -34.527 -62.972  1.00  0.51           N  
ATOM    119  CA  TYR A  16     -14.512 -33.260 -63.679  1.00  0.51           C  
ATOM    120  C   TYR A  16     -13.055 -32.815 -63.702  1.00  0.52           C  
ATOM    121  CB  TYR A  16     -15.379 -32.177 -63.029  1.00  0.48           C  
ATOM    122  O   TYR A  16     -12.389 -32.796 -62.665  1.00  0.50           O  
ATOM    123  CG  TYR A  16     -16.861 -32.446 -63.128  1.00  0.46           C  
ATOM    124  CD1 TYR A  16     -17.577 -32.098 -64.271  1.00  0.45           C  
ATOM    125  CD2 TYR A  16     -17.548 -33.046 -62.079  1.00  0.46           C  
ATOM    126  CE1 TYR A  16     -18.943 -32.342 -64.366  1.00  0.45           C  
ATOM    127  CE2 TYR A  16     -18.914 -33.294 -62.162  1.00  0.45           C  
ATOM    128  OH  TYR A  16     -20.955 -33.183 -63.396  1.00  0.42           O  
ATOM    129  CZ  TYR A  16     -19.602 -32.940 -63.308  1.00  0.46           C  
ATOM    130  N   LEU A  17     -12.220 -33.066 -64.761  1.00  0.47           N  
ATOM    131  CA  LEU A  17     -10.953 -32.366 -64.943  1.00  0.47           C  
ATOM    132  C   LEU A  17     -11.049 -30.928 -64.445  1.00  0.47           C  
ATOM    133  CB  LEU A  17     -10.539 -32.381 -66.417  1.00  0.44           C  
ATOM    134  O   LEU A  17     -11.971 -30.198 -64.817  1.00  0.45           O  
ATOM    135  CG  LEU A  17      -9.804 -33.632 -66.902  1.00  0.42           C  
ATOM    136  CD1 LEU A  17     -10.032 -33.835 -68.396  1.00  0.39           C  
ATOM    137  CD2 LEU A  17      -8.314 -33.529 -66.593  1.00  0.41           C  
ATOM    138  N   LEU A  18     -10.603 -30.642 -63.196  1.00  0.50           N  
ATOM    139  CA  LEU A  18     -10.331 -29.309 -62.670  1.00  0.49           C  
ATOM    140  C   LEU A  18      -9.638 -28.442 -63.716  1.00  0.50           C  
ATOM    141  CB  LEU A  18      -9.467 -29.396 -61.409  1.00  0.47           C  
ATOM    142  O   LEU A  18      -8.580 -28.810 -64.231  1.00  0.49           O  
ATOM    143  CG  LEU A  18     -10.179 -29.835 -60.129  1.00  0.46           C  
ATOM    144  CD1 LEU A  18      -9.167 -30.344 -59.107  1.00  0.43           C  
ATOM    145  CD2 LEU A  18     -10.998 -28.685 -59.551  1.00  0.45           C  
ATOM    146  N   ASP A  19     -10.387 -27.746 -64.677  1.00  0.50           N  
ATOM    147  CA  ASP A  19      -9.780 -26.713 -65.511  1.00  0.50           C  
ATOM    148  C   ASP A  19      -8.816 -25.849 -64.701  1.00  0.50           C  
ATOM    149  CB  ASP A  19     -10.859 -25.838 -66.152  1.00  0.48           C  
ATOM    150  O   ASP A  19      -8.933 -25.760 -63.478  1.00  0.49           O  
ATOM    151  CG  ASP A  19     -10.320 -24.945 -67.256  1.00  0.48           C  
ATOM    152  OD1 ASP A  19      -9.090 -24.922 -67.476  1.00  0.48           O  
ATOM    153  OD2 ASP A  19     -11.133 -24.256 -67.910  1.00  0.49           O  
ATOM    154  N   ASP A  20      -7.578 -25.590 -65.283  1.00  0.48           N  
ATOM    155  CA  ASP A  20      -6.543 -24.689 -64.786  1.00  0.48           C  
ATOM    156  C   ASP A  20      -7.139 -23.611 -63.885  1.00  0.48           C  
ATOM    157  CB  ASP A  20      -5.789 -24.044 -65.951  1.00  0.46           C  
ATOM    158  O   ASP A  20      -6.455 -23.078 -63.009  1.00  0.47           O  
ATOM    159  CG  ASP A  20      -4.386 -24.597 -66.128  1.00  0.44           C  
ATOM    160  OD1 ASP A  20      -3.888 -25.299 -65.222  1.00  0.45           O  
ATOM    161  OD2 ASP A  20      -3.771 -24.326 -67.182  1.00  0.47           O  
ATOM    162  N   VAL A  21      -8.488 -23.274 -64.071  1.00  0.48           N  
ATOM    163  CA  VAL A  21      -9.243 -22.329 -63.254  1.00  0.48           C  
ATOM    164  C   VAL A  21      -9.574 -22.962 -61.905  1.00  0.48           C  
ATOM    165  CB  VAL A  21     -10.539 -21.876 -63.963  1.00  0.46           C  
ATOM    166  O   VAL A  21      -9.583 -22.280 -60.877  1.00  0.47           O  
ATOM    167  CG1 VAL A  21     -11.204 -20.736 -63.193  1.00  0.42           C  
ATOM    168  CG2 VAL A  21     -10.240 -21.451 -65.400  1.00  0.43           C  
ATOM    169  N   ASP A  22      -9.785 -24.248 -61.793  1.00  0.50           N  
ATOM    170  CA  ASP A  22      -9.972 -24.938 -60.520  1.00  0.50           C  
ATOM    171  C   ASP A  22      -8.637 -25.156 -59.812  1.00  0.50           C  
ATOM    172  CB  ASP A  22     -10.679 -26.278 -60.734  1.00  0.47           C  
ATOM    173  O   ASP A  22      -8.581 -25.198 -58.581  1.00  0.49           O  
ATOM    174  CG  ASP A  22     -12.179 -26.200 -60.512  1.00  0.46           C  
ATOM    175  OD1 ASP A  22     -12.646 -25.267 -59.823  1.00  0.47           O  
ATOM    176  OD2 ASP A  22     -12.901 -27.080 -61.028  1.00  0.47           O  
ATOM    177  N   LEU A  23      -7.483 -25.147 -60.659  1.00  0.48           N  
ATOM    178  CA  LEU A  23      -6.136 -25.339 -60.132  1.00  0.46           C  
ATOM    179  C   LEU A  23      -5.603 -24.048 -59.520  1.00  0.48           C  
ATOM    180  CB  LEU A  23      -5.192 -25.821 -61.237  1.00  0.43           C  
ATOM    181  O   LEU A  23      -4.583 -24.059 -58.828  1.00  0.45           O  
ATOM    182  CG  LEU A  23      -5.342 -27.281 -61.667  1.00  0.41           C  
ATOM    183  CD1 LEU A  23      -4.558 -27.539 -62.949  1.00  0.35           C  
ATOM    184  CD2 LEU A  23      -4.882 -28.217 -60.555  1.00  0.38           C  
ATOM    185  N   ARG A  24      -6.336 -22.855 -59.679  1.00  0.49           N  
ATOM    186  CA  ARG A  24      -5.852 -21.625 -59.062  1.00  0.47           C  
ATOM    187  C   ARG A  24      -6.424 -21.454 -57.658  1.00  0.49           C  
ATOM    188  CB  ARG A  24      -6.212 -20.413 -59.925  1.00  0.45           C  
ATOM    189  O   ARG A  24      -6.874 -20.366 -57.294  1.00  0.47           O  
ATOM    190  CG  ARG A  24      -5.427 -20.328 -61.224  1.00  0.43           C  
ATOM    191  CD  ARG A  24      -5.744 -19.052 -61.992  1.00  0.43           C  
ATOM    192  NE  ARG A  24      -5.278 -19.125 -63.374  1.00  0.39           N  
ATOM    193  NH1 ARG A  24      -5.602 -16.881 -63.819  1.00  0.30           N  
ATOM    194  NH2 ARG A  24      -4.781 -18.270 -65.447  1.00  0.26           N  
ATOM    195  CZ  ARG A  24      -5.222 -18.092 -64.210  1.00  0.43           C  
ATOM    196  N   GLY A  25      -6.513 -22.551 -56.790  1.00  0.50           N  
ATOM    197  CA  GLY A  25      -6.819 -22.648 -55.372  1.00  0.48           C  
ATOM    198  C   GLY A  25      -8.307 -22.609 -55.079  1.00  0.50           C  
ATOM    199  O   GLY A  25      -8.716 -22.330 -53.950  1.00  0.48           O  
ATOM    200  N   GLY A  26      -9.206 -22.922 -56.090  1.00  0.59           N  
ATOM    201  CA  GLY A  26     -10.643 -23.063 -55.915  1.00  0.58           C  
ATOM    202  C   GLY A  26     -11.357 -21.734 -55.755  1.00  0.59           C  
ATOM    203  O   GLY A  26     -12.584 -21.693 -55.638  1.00  0.58           O  
ATOM    204  N   PHE A  27     -10.596 -20.593 -55.794  1.00  0.73           N  
ATOM    205  CA  PHE A  27     -11.408 -19.382 -55.766  1.00  0.74           C  
ATOM    206  C   PHE A  27     -11.798 -18.959 -57.177  1.00  0.74           C  
ATOM    207  CB  PHE A  27     -10.656 -18.245 -55.066  1.00  0.70           C  
ATOM    208  O   PHE A  27     -10.935 -18.781 -58.038  1.00  0.71           O  
ATOM    209  CG  PHE A  27     -10.283 -18.552 -53.640  1.00  0.67           C  
ATOM    210  CD1 PHE A  27     -11.217 -18.426 -52.620  1.00  0.63           C  
ATOM    211  CD2 PHE A  27      -8.996 -18.966 -53.321  1.00  0.65           C  
ATOM    212  CE1 PHE A  27     -10.874 -18.709 -51.300  1.00  0.62           C  
ATOM    213  CE2 PHE A  27      -8.646 -19.251 -52.004  1.00  0.61           C  
ATOM    214  CZ  PHE A  27      -9.586 -19.121 -50.995  1.00  0.63           C  
ATOM    215  N   ARG A  28     -13.017 -18.855 -57.422  1.00  0.79           N  
ATOM    216  CA  ARG A  28     -13.408 -18.069 -58.588  1.00  0.79           C  
ATOM    217  C   ARG A  28     -13.185 -16.580 -58.346  1.00  0.80           C  
ATOM    218  CB  ARG A  28     -14.874 -18.328 -58.944  1.00  0.78           C  
ATOM    219  O   ARG A  28     -13.665 -16.029 -57.354  1.00  0.80           O  
ATOM    220  CG  ARG A  28     -15.280 -17.794 -60.308  1.00  0.74           C  
ATOM    221  CD  ARG A  28     -16.632 -18.340 -60.747  1.00  0.73           C  
ATOM    222  NE  ARG A  28     -16.955 -17.942 -62.115  1.00  0.65           N  
ATOM    223  NH1 ARG A  28     -18.848 -19.256 -62.270  1.00  0.59           N  
ATOM    224  NH2 ARG A  28     -18.200 -17.958 -64.044  1.00  0.56           N  
ATOM    225  CZ  ARG A  28     -18.001 -18.386 -62.806  1.00  0.68           C  
ATOM    226  N   VAL A  29     -12.366 -15.964 -59.261  1.00  0.81           N  
ATOM    227  CA  VAL A  29     -12.181 -14.517 -59.237  1.00  0.82           C  
ATOM    228  C   VAL A  29     -13.142 -13.856 -60.223  1.00  0.82           C  
ATOM    229  CB  VAL A  29     -10.724 -14.125 -59.568  1.00  0.80           C  
ATOM    230  O   VAL A  29     -13.242 -14.276 -61.378  1.00  0.82           O  
ATOM    231  CG1 VAL A  29     -10.523 -12.618 -59.423  1.00  0.77           C  
ATOM    232  CG2 VAL A  29      -9.750 -14.886 -58.671  1.00  0.76           C  
ATOM    233  N   VAL A  30     -13.868 -12.868 -59.738  1.00  0.85           N  
ATOM    234  CA  VAL A  30     -14.742 -12.030 -60.551  1.00  0.86           C  
ATOM    235  C   VAL A  30     -14.434 -10.557 -60.292  1.00  0.85           C  
ATOM    236  CB  VAL A  30     -16.233 -12.320 -60.267  1.00  0.84           C  
ATOM    237  O   VAL A  30     -13.880 -10.207 -59.247  1.00  0.84           O  
ATOM    238  CG1 VAL A  30     -16.583 -13.760 -60.639  1.00  0.79           C  
ATOM    239  CG2 VAL A  30     -16.558 -12.050 -58.799  1.00  0.78           C  
ATOM    240  N   THR A  31     -14.788  -9.599 -61.239  1.00  0.85           N  
ATOM    241  CA  THR A  31     -14.400  -8.196 -61.153  1.00  0.86           C  
ATOM    242  C   THR A  31     -15.411  -7.405 -60.327  1.00  0.85           C  
ATOM    243  CB  THR A  31     -14.270  -7.565 -62.551  1.00  0.83           C  
ATOM    244  O   THR A  31     -15.083  -6.354 -59.774  1.00  0.84           O  
ATOM    245  CG2 THR A  31     -13.221  -8.291 -63.387  1.00  0.75           C  
ATOM    246  OG1 THR A  31     -15.534  -7.638 -63.222  1.00  0.79           O  
ATOM    247  N   SER A  32     -16.654  -7.900 -60.199  1.00  0.86           N  
ATOM    248  CA  SER A  32     -17.721  -7.138 -59.559  1.00  0.87           C  
ATOM    249  C   SER A  32     -18.728  -8.060 -58.880  1.00  0.87           C  
ATOM    250  CB  SER A  32     -18.436  -6.253 -60.581  1.00  0.86           C  
ATOM    251  O   SER A  32     -18.800  -9.249 -59.195  1.00  0.87           O  
ATOM    252  OG  SER A  32     -19.107  -7.042 -61.548  1.00  0.84           O  
ATOM    253  N   ILE A  33     -19.666  -7.534 -57.999  1.00  0.88           N  
ATOM    254  CA  ILE A  33     -20.791  -8.232 -57.386  1.00  0.90           C  
ATOM    255  C   ILE A  33     -21.752  -8.713 -58.470  1.00  0.90           C  
ATOM    256  CB  ILE A  33     -21.532  -7.329 -56.375  1.00  0.87           C  
ATOM    257  O   ILE A  33     -22.283  -9.823 -58.390  1.00  0.89           O  
ATOM    258  CG1 ILE A  33     -20.655  -7.075 -55.143  1.00  0.80           C  
ATOM    259  CG2 ILE A  33     -22.872  -7.954 -55.974  1.00  0.79           C  
ATOM    260  CD1 ILE A  33     -21.260  -6.098 -54.144  1.00  0.77           C  
ATOM    261  N   ALA A  34     -21.871  -7.930 -59.586  1.00  0.88           N  
ATOM    262  CA  ALA A  34     -22.766  -8.300 -60.680  1.00  0.90           C  
ATOM    263  C   ALA A  34     -22.267  -9.552 -61.397  1.00  0.89           C  
ATOM    264  CB  ALA A  34     -22.905  -7.145 -61.668  1.00  0.87           C  
ATOM    265  O   ALA A  34     -23.049 -10.460 -61.689  1.00  0.88           O  
ATOM    266  N   GLU A  35     -20.958  -9.663 -61.553  1.00  0.88           N  
ATOM    267  CA  GLU A  35     -20.349 -10.845 -62.156  1.00  0.89           C  
ATOM    268  C   GLU A  35     -20.436 -12.048 -61.221  1.00  0.88           C  
ATOM    269  CB  GLU A  35     -18.889 -10.570 -62.524  1.00  0.86           C  
ATOM    270  O   GLU A  35     -20.736 -13.161 -61.658  1.00  0.86           O  
ATOM    271  CG  GLU A  35     -18.274 -11.627 -63.430  1.00  0.77           C  
ATOM    272  CD  GLU A  35     -16.840 -11.315 -63.827  1.00  0.74           C  
ATOM    273  OE1 GLU A  35     -16.323 -10.241 -63.444  1.00  0.76           O  
ATOM    274  OE2 GLU A  35     -16.228 -12.152 -64.529  1.00  0.73           O  
ATOM    275  N   ARG A  36     -20.296 -11.878 -59.876  1.00  0.87           N  
ATOM    276  CA  ARG A  36     -20.553 -12.897 -58.863  1.00  0.89           C  
ATOM    277  C   ARG A  36     -21.986 -13.411 -58.955  1.00  0.88           C  
ATOM    278  CB  ARG A  36     -20.285 -12.343 -57.462  1.00  0.87           C  
ATOM    279  O   ARG A  36     -22.215 -14.622 -58.999  1.00  0.86           O  
ATOM    280  CG  ARG A  36     -20.516 -13.350 -56.347  1.00  0.85           C  
ATOM    281  CD  ARG A  36     -20.804 -12.664 -55.018  1.00  0.83           C  
ATOM    282  NE  ARG A  36     -22.094 -11.980 -55.034  1.00  0.84           N  
ATOM    283  NH1 ARG A  36     -21.723 -10.797 -53.085  1.00  0.71           N  
ATOM    284  NH2 ARG A  36     -23.695 -10.544 -54.227  1.00  0.68           N  
ATOM    285  CZ  ARG A  36     -22.501 -11.108 -54.115  1.00  0.85           C  
ATOM    286  N   ASP A  37     -23.012 -12.406 -59.111  1.00  0.89           N  
ATOM    287  CA  ASP A  37     -24.438 -12.716 -59.144  1.00  0.91           C  
ATOM    288  C   ASP A  37     -24.838 -13.313 -60.491  1.00  0.89           C  
ATOM    289  CB  ASP A  37     -25.267 -11.461 -58.858  1.00  0.89           C  
ATOM    290  O   ASP A  37     -25.797 -14.084 -60.574  1.00  0.88           O  
ATOM    291  CG  ASP A  37     -25.161 -10.997 -57.416  1.00  0.85           C  
ATOM    292  OD1 ASP A  37     -24.622 -11.746 -56.572  1.00  0.85           O  
ATOM    293  OD2 ASP A  37     -25.623  -9.874 -57.120  1.00  0.89           O  
ATOM    294  N   ALA A  38     -24.029 -13.213 -61.483  1.00  0.89           N  
ATOM    295  CA  ALA A  38     -24.240 -13.737 -62.830  1.00  0.89           C  
ATOM    296  C   ALA A  38     -23.676 -15.149 -62.964  1.00  0.87           C  
ATOM    297  CB  ALA A  38     -23.606 -12.813 -63.866  1.00  0.85           C  
ATOM    298  O   ALA A  38     -23.883 -15.812 -63.983  1.00  0.84           O  
ATOM    299  N   ILE A  39     -22.902 -15.721 -62.029  1.00  0.84           N  
ATOM    300  CA  ILE A  39     -22.456 -17.110 -62.035  1.00  0.85           C  
ATOM    301  C   ILE A  39     -23.662 -18.038 -62.163  1.00  0.84           C  
ATOM    302  CB  ILE A  39     -21.651 -17.450 -60.760  1.00  0.83           C  
ATOM    303  O   ILE A  39     -24.564 -18.014 -61.322  1.00  0.83           O  
ATOM    304  CG1 ILE A  39     -20.377 -16.600 -60.691  1.00  0.79           C  
ATOM    305  CG2 ILE A  39     -21.316 -18.944 -60.717  1.00  0.78           C  
ATOM    306  CD1 ILE A  39     -19.665 -16.662 -59.347  1.00  0.76           C  
ATOM    307  N   PRO A  40     -23.844 -18.859 -63.208  1.00  0.82           N  
ATOM    308  CA  PRO A  40     -25.009 -19.716 -63.436  1.00  0.83           C  
ATOM    309  C   PRO A  40     -25.296 -20.648 -62.261  1.00  0.84           C  
ATOM    310  CB  PRO A  40     -24.621 -20.513 -64.684  1.00  0.80           C  
ATOM    311  O   PRO A  40     -24.368 -21.215 -61.678  1.00  0.84           O  
ATOM    312  CG  PRO A  40     -23.657 -19.635 -65.414  1.00  0.78           C  
ATOM    313  CD  PRO A  40     -22.822 -18.901 -64.405  1.00  0.80           C  
ATOM    314  N   LEU A  41     -26.604 -20.935 -61.928  1.00  0.83           N  
ATOM    315  CA  LEU A  41     -27.041 -21.725 -60.782  1.00  0.84           C  
ATOM    316  C   LEU A  41     -26.417 -23.116 -60.812  1.00  0.82           C  
ATOM    317  CB  LEU A  41     -28.567 -21.838 -60.760  1.00  0.79           C  
ATOM    318  O   LEU A  41     -25.924 -23.602 -59.791  1.00  0.80           O  
ATOM    319  CG  LEU A  41     -29.327 -20.643 -60.183  1.00  0.73           C  
ATOM    320  CD1 LEU A  41     -30.809 -20.740 -60.527  1.00  0.70           C  
ATOM    321  CD2 LEU A  41     -29.128 -20.560 -58.673  1.00  0.71           C  
ATOM    322  N   PRO A  42     -26.287 -23.796 -61.976  1.00  0.76           N  
ATOM    323  CA  PRO A  42     -25.663 -25.121 -62.002  1.00  0.75           C  
ATOM    324  C   PRO A  42     -24.179 -25.080 -61.646  1.00  0.74           C  
ATOM    325  CB  PRO A  42     -25.866 -25.578 -63.449  1.00  0.73           C  
ATOM    326  O   PRO A  42     -23.607 -26.099 -61.248  1.00  0.73           O  
ATOM    327  CG  PRO A  42     -27.067 -24.826 -63.922  1.00  0.72           C  
ATOM    328  CD  PRO A  42     -27.025 -23.442 -63.339  1.00  0.72           C  
ATOM    329  N   ALA A  43     -23.454 -23.991 -61.736  1.00  0.79           N  
ATOM    330  CA  ALA A  43     -22.030 -23.856 -61.444  1.00  0.79           C  
ATOM    331  C   ALA A  43     -21.802 -23.497 -59.978  1.00  0.79           C  
ATOM    332  CB  ALA A  43     -21.397 -22.804 -62.351  1.00  0.77           C  
ATOM    333  O   ALA A  43     -20.665 -23.500 -59.502  1.00  0.77           O  
ATOM    334  N   ARG A  44     -22.886 -23.107 -59.181  1.00  0.82           N  
ATOM    335  CA  ARG A  44     -22.810 -22.767 -57.763  1.00  0.83           C  
ATOM    336  C   ARG A  44     -22.874 -24.019 -56.896  1.00  0.81           C  
ATOM    337  CB  ARG A  44     -23.937 -21.805 -57.380  1.00  0.81           C  
ATOM    338  O   ARG A  44     -23.706 -24.899 -57.127  1.00  0.78           O  
ATOM    339  CG  ARG A  44     -23.932 -20.505 -58.168  1.00  0.79           C  
ATOM    340  CD  ARG A  44     -25.055 -19.575 -57.729  1.00  0.79           C  
ATOM    341  NE  ARG A  44     -25.195 -18.435 -58.631  1.00  0.78           N  
ATOM    342  NH1 ARG A  44     -26.977 -17.495 -57.500  1.00  0.71           N  
ATOM    343  NH2 ARG A  44     -26.143 -16.482 -59.380  1.00  0.69           N  
ATOM    344  CZ  ARG A  44     -26.104 -17.474 -58.501  1.00  0.81           C  
ATOM    345  N   LYS A  45     -21.990 -24.097 -55.904  1.00  0.81           N  
ATOM    346  CA  LYS A  45     -21.982 -25.150 -54.892  1.00  0.81           C  
ATOM    347  C   LYS A  45     -21.904 -24.561 -53.487  1.00  0.81           C  
ATOM    348  CB  LYS A  45     -20.814 -26.109 -55.125  1.00  0.78           C  
ATOM    349  O   LYS A  45     -21.347 -23.478 -53.292  1.00  0.81           O  
ATOM    350  CG  LYS A  45     -20.879 -26.853 -56.450  1.00  0.73           C  
ATOM    351  CD  LYS A  45     -19.770 -27.892 -56.563  1.00  0.72           C  
ATOM    352  CE  LYS A  45     -19.851 -28.657 -57.877  1.00  0.68           C  
ATOM    353  NZ  LYS A  45     -18.790 -29.704 -57.974  1.00  0.63           N  
ATOM    354  N   GLN A  46     -22.495 -25.285 -52.425  1.00  0.83           N  
ATOM    355  CA  GLN A  46     -22.230 -24.955 -51.029  1.00  0.84           C  
ATOM    356  C   GLN A  46     -20.738 -25.038 -50.718  1.00  0.82           C  
ATOM    357  CB  GLN A  46     -23.012 -25.883 -50.099  1.00  0.80           C  
ATOM    358  O   GLN A  46     -20.049 -25.943 -51.193  1.00  0.79           O  
ATOM    359  CG  GLN A  46     -24.523 -25.726 -50.202  1.00  0.74           C  
ATOM    360  CD  GLN A  46     -25.275 -26.655 -49.267  1.00  0.73           C  
ATOM    361  NE2 GLN A  46     -26.492 -26.269 -48.900  1.00  0.75           N  
ATOM    362  OE1 GLN A  46     -24.766 -27.711 -48.877  1.00  0.79           O  
ATOM    363  N   GLY A  47     -20.181 -24.029 -50.014  1.00  0.82           N  
ATOM    364  CA  GLY A  47     -18.763 -23.873 -49.734  1.00  0.83           C  
ATOM    365  C   GLY A  47     -18.002 -23.199 -50.860  1.00  0.81           C  
ATOM    366  O   GLY A  47     -16.790 -22.997 -50.763  1.00  0.79           O  
ATOM    367  N   MET A  48     -18.638 -22.891 -51.963  1.00  0.85           N  
ATOM    368  CA  MET A  48     -17.986 -22.134 -53.028  1.00  0.85           C  
ATOM    369  C   MET A  48     -17.579 -20.748 -52.539  1.00  0.86           C  
ATOM    370  CB  MET A  48     -18.908 -22.010 -54.242  1.00  0.84           C  
ATOM    371  O   MET A  48     -18.422 -19.973 -52.083  1.00  0.84           O  
ATOM    372  CG  MET A  48     -18.272 -21.299 -55.425  1.00  0.81           C  
ATOM    373  SD  MET A  48     -19.359 -21.281 -56.903  1.00  0.82           S  
ATOM    374  CE  MET A  48     -18.315 -20.350 -58.058  1.00  0.77           C  
ATOM    375  N   VAL A  49     -16.284 -20.388 -52.671  1.00  0.85           N  
ATOM    376  CA  VAL A  49     -15.747 -19.061 -52.388  1.00  0.86           C  
ATOM    377  C   VAL A  49     -15.502 -18.313 -53.696  1.00  0.86           C  
ATOM    378  CB  VAL A  49     -14.440 -19.141 -51.568  1.00  0.84           C  
ATOM    379  O   VAL A  49     -14.897 -18.854 -54.625  1.00  0.84           O  
ATOM    380  CG1 VAL A  49     -13.939 -17.742 -51.212  1.00  0.80           C  
ATOM    381  CG2 VAL A  49     -14.653 -19.973 -50.304  1.00  0.79           C  
ATOM    382  N   VAL A  50     -16.004 -17.088 -53.795  1.00  0.86           N  
ATOM    383  CA  VAL A  50     -15.784 -16.160 -54.900  1.00  0.87           C  
ATOM    384  C   VAL A  50     -15.044 -14.923 -54.398  1.00  0.87           C  
ATOM    385  CB  VAL A  50     -17.115 -15.750 -55.570  1.00  0.85           C  
ATOM    386  O   VAL A  50     -15.491 -14.265 -53.455  1.00  0.85           O  
ATOM    387  CG1 VAL A  50     -16.862 -14.781 -56.723  1.00  0.81           C  
ATOM    388  CG2 VAL A  50     -17.867 -16.986 -56.062  1.00  0.80           C  
ATOM    389  N   ARG A  51     -13.864 -14.654 -55.016  1.00  0.85           N  
ATOM    390  CA  ARG A  51     -13.149 -13.402 -54.789  1.00  0.86           C  
ATOM    391  C   ARG A  51     -13.634 -12.314 -55.743  1.00  0.86           C  
ATOM    392  CB  ARG A  51     -11.641 -13.606 -54.951  1.00  0.84           C  
ATOM    393  O   ARG A  51     -13.471 -12.430 -56.959  1.00  0.85           O  
ATOM    394  CG  ARG A  51     -10.817 -12.362 -54.664  1.00  0.80           C  
ATOM    395  CD  ARG A  51      -9.326 -12.670 -54.623  1.00  0.79           C  
ATOM    396  NE  ARG A  51      -8.954 -13.369 -53.396  1.00  0.72           N  
ATOM    397  NH1 ARG A  51      -6.699 -13.464 -53.889  1.00  0.59           N  
ATOM    398  NH2 ARG A  51      -7.488 -14.362 -51.933  1.00  0.57           N  
ATOM    399  CZ  ARG A  51      -7.715 -13.730 -53.076  1.00  0.77           C  
ATOM    400  N   VAL A  52     -14.242 -11.317 -55.213  1.00  0.86           N  
ATOM    401  CA  VAL A  52     -14.626 -10.118 -55.952  1.00  0.87           C  
ATOM    402  C   VAL A  52     -13.517  -9.074 -55.856  1.00  0.86           C  
ATOM    403  CB  VAL A  52     -15.957  -9.532 -55.429  1.00  0.85           C  
ATOM    404  O   VAL A  52     -13.062  -8.741 -54.759  1.00  0.84           O  
ATOM    405  CG1 VAL A  52     -16.403  -8.353 -56.293  1.00  0.80           C  
ATOM    406  CG2 VAL A  52     -17.038 -10.611 -55.394  1.00  0.79           C  
ATOM    407  N   LEU A  53     -12.912  -8.664 -56.884  1.00  0.83           N  
ATOM    408  CA  LEU A  53     -11.881  -7.633 -56.934  1.00  0.83           C  
ATOM    409  C   LEU A  53     -12.488  -6.248 -56.731  1.00  0.80           C  
ATOM    410  CB  LEU A  53     -11.135  -7.685 -58.270  1.00  0.80           C  
ATOM    411  O   LEU A  53     -11.765  -5.278 -56.493  1.00  0.74           O  
ATOM    412  CG  LEU A  53     -10.395  -8.987 -58.583  1.00  0.75           C  
ATOM    413  CD1 LEU A  53      -9.688  -8.884 -59.930  1.00  0.72           C  
ATOM    414  CD2 LEU A  53      -9.401  -9.317 -57.475  1.00  0.74           C  
ATOM    415  N   ASP A  54     -13.840  -6.286 -56.264  1.00  0.66           N  
ATOM    416  CA  ASP A  54     -14.775  -5.172 -56.145  1.00  0.66           C  
ATOM    417  C   ASP A  54     -14.557  -4.409 -54.840  1.00  0.64           C  
ATOM    418  CB  ASP A  54     -16.219  -5.672 -56.227  1.00  0.57           C  
ATOM    419  O   ASP A  54     -14.572  -5.001 -53.759  1.00  0.57           O  
ATOM    420  CG  ASP A  54     -17.215  -4.563 -56.518  1.00  0.54           C  
ATOM    421  OD1 ASP A  54     -16.818  -3.378 -56.543  1.00  0.52           O  
ATOM    422  OD2 ASP A  54     -18.408  -4.877 -56.722  1.00  0.57           O  
ATOM    423  N   LYS A  55     -13.984  -3.137 -54.928  1.00  0.54           N  
ATOM    424  CA  LYS A  55     -14.323  -2.034 -54.033  1.00  0.53           C  
ATOM    425  C   LYS A  55     -13.108  -1.153 -53.760  1.00  0.53           C  
ATOM    426  CB  LYS A  55     -14.891  -2.566 -52.716  1.00  0.46           C  
ATOM    427  O   LYS A  55     -11.990  -1.654 -53.622  1.00  0.50           O  
ATOM    428  CG  LYS A  55     -16.403  -2.442 -52.599  1.00  0.43           C  
ATOM    429  CD  LYS A  55     -16.878  -2.720 -51.178  1.00  0.47           C  
ATOM    430  CE  LYS A  55     -18.383  -2.530 -51.044  1.00  0.38           C  
ATOM    431  NZ  LYS A  55     -18.850  -2.776 -49.647  1.00  0.36           N  
ATOM    432  N   VAL A  56     -13.160   0.121 -54.407  1.00  0.63           N  
ATOM    433  CA  VAL A  56     -12.210   1.174 -54.063  1.00  0.64           C  
ATOM    434  C   VAL A  56     -10.783   0.646 -54.197  1.00  0.63           C  
ATOM    435  CB  VAL A  56     -12.448   1.707 -52.632  1.00  0.57           C  
ATOM    436  O   VAL A  56     -10.443  -0.394 -53.629  1.00  0.59           O  
ATOM    437  CG1 VAL A  56     -11.526   2.889 -52.336  1.00  0.50           C  
ATOM    438  CG2 VAL A  56     -13.911   2.107 -52.449  1.00  0.50           C  
ATOM    439  N   ALA A  57     -10.237   0.896 -55.435  1.00  0.59           N  
ATOM    440  CA  ALA A  57      -8.892   0.606 -55.926  1.00  0.60           C  
ATOM    441  C   ALA A  57      -8.051  -0.077 -54.851  1.00  0.60           C  
ATOM    442  CB  ALA A  57      -8.209   1.889 -56.395  1.00  0.52           C  
ATOM    443  O   ALA A  57      -7.649   0.556 -53.873  1.00  0.56           O  
ATOM    444  N   GLY A  58      -8.204  -1.441 -54.778  1.00  0.68           N  
ATOM    445  CA  GLY A  58      -7.250  -2.286 -54.076  1.00  0.68           C  
ATOM    446  C   GLY A  58      -7.896  -3.167 -53.023  1.00  0.68           C  
ATOM    447  O   GLY A  58      -7.221  -3.979 -52.387  1.00  0.66           O  
ATOM    448  N   THR A  59      -9.237  -3.002 -52.826  1.00  0.78           N  
ATOM    449  CA  THR A  59      -9.801  -3.897 -51.822  1.00  0.78           C  
ATOM    450  C   THR A  59     -10.384  -5.146 -52.476  1.00  0.78           C  
ATOM    451  CB  THR A  59     -10.891  -3.192 -50.994  1.00  0.74           C  
ATOM    452  O   THR A  59     -11.000  -5.065 -53.541  1.00  0.75           O  
ATOM    453  CG2 THR A  59     -10.291  -2.105 -50.107  1.00  0.67           C  
ATOM    454  OG1 THR A  59     -11.846  -2.596 -51.880  1.00  0.70           O  
ATOM    455  N   THR A  60      -9.991  -6.279 -52.043  1.00  0.83           N  
ATOM    456  CA  THR A  60     -10.489  -7.606 -52.388  1.00  0.84           C  
ATOM    457  C   THR A  60     -11.421  -8.134 -51.300  1.00  0.83           C  
ATOM    458  CB  THR A  60      -9.332  -8.599 -52.602  1.00  0.81           C  
ATOM    459  O   THR A  60     -11.048  -8.182 -50.126  1.00  0.81           O  
ATOM    460  CG2 THR A  60      -9.832  -9.903 -53.214  1.00  0.71           C  
ATOM    461  OG1 THR A  60      -8.364  -8.013 -53.481  1.00  0.77           O  
ATOM    462  N   VAL A  61     -12.685  -8.463 -51.648  1.00  0.85           N  
ATOM    463  CA  VAL A  61     -13.612  -9.076 -50.702  1.00  0.85           C  
ATOM    464  C   VAL A  61     -13.900 -10.516 -51.121  1.00  0.86           C  
ATOM    465  CB  VAL A  61     -14.930  -8.277 -50.600  1.00  0.84           C  
ATOM    466  O   VAL A  61     -14.180 -10.785 -52.291  1.00  0.85           O  
ATOM    467  CG1 VAL A  61     -15.828  -8.854 -49.507  1.00  0.80           C  
ATOM    468  CG2 VAL A  61     -14.639  -6.801 -50.333  1.00  0.79           C  
ATOM    469  N   ASN A  62     -13.762 -11.376 -50.268  1.00  0.86           N  
ATOM    470  CA  ASN A  62     -14.185 -12.759 -50.461  1.00  0.87           C  
ATOM    471  C   ASN A  62     -15.634 -12.967 -50.030  1.00  0.88           C  
ATOM    472  CB  ASN A  62     -13.263 -13.714 -49.701  1.00  0.85           C  
ATOM    473  O   ASN A  62     -16.041 -12.505 -48.963  1.00  0.87           O  
ATOM    474  CG  ASN A  62     -11.805 -13.546 -50.084  1.00  0.81           C  
ATOM    475  ND2 ASN A  62     -10.949 -13.354 -49.088  1.00  0.80           N  
ATOM    476  OD1 ASN A  62     -11.453 -13.589 -51.265  1.00  0.81           O  
ATOM    477  N   TYR A  63     -16.405 -13.687 -50.868  1.00  0.88           N  
ATOM    478  CA  TYR A  63     -17.752 -14.145 -50.546  1.00  0.90           C  
ATOM    479  C   TYR A  63     -17.821 -15.667 -50.530  1.00  0.89           C  
ATOM    480  CB  TYR A  63     -18.765 -13.586 -51.550  1.00  0.88           C  
ATOM    481  O   TYR A  63     -17.252 -16.330 -51.401  1.00  0.88           O  
ATOM    482  CG  TYR A  63     -18.967 -12.094 -51.443  1.00  0.86           C  
ATOM    483  CD1 TYR A  63     -19.954 -11.563 -50.616  1.00  0.83           C  
ATOM    484  CD2 TYR A  63     -18.172 -11.214 -52.168  1.00  0.84           C  
ATOM    485  CE1 TYR A  63     -20.145 -10.189 -50.516  1.00  0.87           C  
ATOM    486  CE2 TYR A  63     -18.354  -9.838 -52.075  1.00  0.87           C  
ATOM    487  OH  TYR A  63     -19.526  -7.974 -51.152  1.00  0.78           O  
ATOM    488  CZ  TYR A  63     -19.341  -9.336 -51.248  1.00  0.87           C  
ATOM    489  N   GLU A  64     -18.551 -16.251 -49.661  1.00  0.89           N  
ATOM    490  CA  GLU A  64     -18.833 -17.678 -49.539  1.00  0.90           C  
ATOM    491  C   GLU A  64     -20.329 -17.956 -49.644  1.00  0.91           C  
ATOM    492  CB  GLU A  64     -18.288 -18.223 -48.217  1.00  0.88           C  
ATOM    493  O   GLU A  64     -21.147 -17.166 -49.168  1.00  0.90           O  
ATOM    494  CG  GLU A  64     -18.465 -19.726 -48.051  1.00  0.80           C  
ATOM    495  CD  GLU A  64     -17.915 -20.253 -46.735  1.00  0.79           C  
ATOM    496  OE1 GLU A  64     -17.420 -19.445 -45.917  1.00  0.82           O  
ATOM    497  OE2 GLU A  64     -17.979 -21.484 -46.522  1.00  0.78           O  
ATOM    498  N   LEU A  65     -20.675 -19.101 -50.284  1.00  0.85           N  
ATOM    499  CA  LEU A  65     -21.994 -19.711 -50.156  1.00  0.88           C  
ATOM    500  C   LEU A  65     -22.027 -20.695 -48.992  1.00  0.87           C  
ATOM    501  CB  LEU A  65     -22.383 -20.425 -51.454  1.00  0.82           C  
ATOM    502  O   LEU A  65     -21.562 -21.830 -49.119  1.00  0.84           O  
ATOM    503  CG  LEU A  65     -22.893 -19.536 -52.590  1.00  0.73           C  
ATOM    504  CD1 LEU A  65     -23.023 -20.344 -53.877  1.00  0.69           C  
ATOM    505  CD2 LEU A  65     -24.227 -18.900 -52.214  1.00  0.71           C  
ATOM    506  N   PRO A  66     -22.626 -20.425 -47.865  1.00  0.87           N  
ATOM    507  CA  PRO A  66     -22.523 -21.301 -46.696  1.00  0.89           C  
ATOM    508  C   PRO A  66     -23.216 -22.646 -46.904  1.00  0.89           C  
ATOM    509  CB  PRO A  66     -23.212 -20.497 -45.591  1.00  0.86           C  
ATOM    510  O   PRO A  66     -24.231 -22.720 -47.602  1.00  0.89           O  
ATOM    511  CG  PRO A  66     -24.149 -19.582 -46.312  1.00  0.81           C  
ATOM    512  CD  PRO A  66     -23.573 -19.280 -47.665  1.00  0.82           C  
ATOM    513  N   PHE A  67     -22.679 -23.618 -46.199  1.00  0.83           N  
ATOM    514  CA  PHE A  67     -23.325 -24.922 -46.112  1.00  0.86           C  
ATOM    515  C   PHE A  67     -24.696 -24.804 -45.456  1.00  0.85           C  
ATOM    516  CB  PHE A  67     -22.451 -25.905 -45.328  1.00  0.82           C  
ATOM    517  O   PHE A  67     -24.901 -23.961 -44.581  1.00  0.84           O  
ATOM    518  CG  PHE A  67     -21.207 -26.329 -46.060  1.00  0.76           C  
ATOM    519  CD1 PHE A  67     -21.256 -27.331 -47.021  1.00  0.73           C  
ATOM    520  CD2 PHE A  67     -19.986 -25.724 -45.788  1.00  0.75           C  
ATOM    521  CE1 PHE A  67     -20.106 -27.726 -47.701  1.00  0.75           C  
ATOM    522  CE2 PHE A  67     -18.833 -26.113 -46.463  1.00  0.73           C  
ATOM    523  CZ  PHE A  67     -18.895 -27.114 -47.418  1.00  0.75           C  
ATOM    524  N   GLY A  68     -25.703 -25.634 -45.874  1.00  0.84           N  
ATOM    525  CA  GLY A  68     -27.036 -25.718 -45.299  1.00  0.88           C  
ATOM    526  C   GLY A  68     -27.965 -24.619 -45.781  1.00  0.84           C  
ATOM    527  O   GLY A  68     -29.152 -24.613 -45.450  1.00  0.82           O  
ATOM    528  N   LYS A  69     -27.515 -23.621 -46.534  1.00  0.87           N  
ATOM    529  CA  LYS A  69     -28.374 -22.563 -47.060  1.00  0.88           C  
ATOM    530  C   LYS A  69     -28.678 -22.786 -48.538  1.00  0.88           C  
ATOM    531  CB  LYS A  69     -27.723 -21.194 -46.859  1.00  0.85           C  
ATOM    532  O   LYS A  69     -27.845 -23.317 -49.276  1.00  0.87           O  
ATOM    533  CG  LYS A  69     -27.462 -20.840 -45.403  1.00  0.80           C  
ATOM    534  CD  LYS A  69     -28.761 -20.619 -44.639  1.00  0.76           C  
ATOM    535  CE  LYS A  69     -28.501 -20.132 -43.220  1.00  0.79           C  
ATOM    536  NZ  LYS A  69     -29.773 -19.855 -42.488  1.00  0.78           N  
ATOM    537  N   PRO A  70     -29.889 -22.448 -49.075  1.00  0.88           N  
ATOM    538  CA  PRO A  70     -30.182 -22.530 -50.507  1.00  0.91           C  
ATOM    539  C   PRO A  70     -29.172 -21.766 -51.361  1.00  0.90           C  
ATOM    540  CB  PRO A  70     -31.575 -21.904 -50.619  1.00  0.88           C  
ATOM    541  O   PRO A  70     -28.737 -20.676 -50.981  1.00  0.90           O  
ATOM    542  CG  PRO A  70     -32.193 -22.106 -49.273  1.00  0.85           C  
ATOM    543  CD  PRO A  70     -31.121 -21.965 -48.230  1.00  0.83           C  
ATOM    544  N   ILE A  71     -28.788 -22.335 -52.597  1.00  0.81           N  
ATOM    545  CA  ILE A  71     -27.884 -21.698 -53.549  1.00  0.87           C  
ATOM    546  C   ILE A  71     -28.608 -20.564 -54.271  1.00  0.80           C  
ATOM    547  CB  ILE A  71     -27.330 -22.717 -54.570  1.00  0.75           C  
ATOM    548  O   ILE A  71     -29.150 -20.761 -55.361  1.00  0.75           O  
ATOM    549  CG1 ILE A  71     -26.644 -23.881 -53.846  1.00  0.61           C  
ATOM    550  CG2 ILE A  71     -26.366 -22.035 -55.545  1.00  0.61           C  
ATOM    551  CD1 ILE A  71     -26.172 -24.994 -54.771  1.00  0.62           C  
ATOM    552  N   THR A  72     -28.643 -19.353 -53.762  1.00  0.91           N  
ATOM    553  CA  THR A  72     -29.254 -18.159 -54.334  1.00  0.92           C  
ATOM    554  C   THR A  72     -28.318 -16.960 -54.210  1.00  0.92           C  
ATOM    555  CB  THR A  72     -30.597 -17.837 -53.652  1.00  0.89           C  
ATOM    556  O   THR A  72     -27.362 -16.990 -53.431  1.00  0.91           O  
ATOM    557  CG2 THR A  72     -31.510 -19.059 -53.632  1.00  0.77           C  
ATOM    558  OG1 THR A  72     -30.352 -17.415 -52.304  1.00  0.80           O  
ATOM    559  N   ASN A  73     -28.574 -15.790 -54.893  1.00  0.88           N  
ATOM    560  CA  ASN A  73     -27.778 -14.569 -54.841  1.00  0.91           C  
ATOM    561  C   ASN A  73     -27.860 -13.904 -53.470  1.00  0.88           C  
ATOM    562  CB  ASN A  73     -28.222 -13.592 -55.932  1.00  0.85           C  
ATOM    563  O   ASN A  73     -26.921 -13.229 -53.045  1.00  0.85           O  
ATOM    564  CG  ASN A  73     -27.800 -14.034 -57.319  1.00  0.73           C  
ATOM    565  ND2 ASN A  73     -28.321 -13.363 -58.339  1.00  0.79           N  
ATOM    566  OD1 ASN A  73     -27.012 -14.971 -57.472  1.00  0.72           O  
ATOM    567  N   ALA A  74     -28.932 -14.171 -52.748  1.00  0.89           N  
ATOM    568  CA  ALA A  74     -29.174 -13.540 -51.453  1.00  0.91           C  
ATOM    569  C   ALA A  74     -28.369 -14.222 -50.351  1.00  0.89           C  
ATOM    570  CB  ALA A  74     -30.663 -13.571 -51.116  1.00  0.86           C  
ATOM    571  O   ALA A  74     -28.228 -13.682 -49.251  1.00  0.86           O  
ATOM    572  N   ASN A  75     -27.806 -15.346 -50.563  1.00  0.90           N  
ATOM    573  CA  ASN A  75     -27.216 -16.132 -49.484  1.00  0.91           C  
ATOM    574  C   ASN A  75     -25.691 -16.108 -49.542  1.00  0.89           C  
ATOM    575  CB  ASN A  75     -27.727 -17.574 -49.529  1.00  0.87           C  
ATOM    576  O   ASN A  75     -25.026 -16.811 -48.779  1.00  0.84           O  
ATOM    577  CG  ASN A  75     -29.151 -17.705 -49.026  1.00  0.80           C  
ATOM    578  ND2 ASN A  75     -29.812 -18.795 -49.396  1.00  0.80           N  
ATOM    579  OD1 ASN A  75     -29.653 -16.833 -48.312  1.00  0.75           O  
ATOM    580  N   TRP A  76     -25.033 -15.366 -50.413  1.00  0.84           N  
ATOM    581  CA  TRP A  76     -23.611 -15.068 -50.285  1.00  0.92           C  
ATOM    582  C   TRP A  76     -23.324 -14.330 -48.982  1.00  0.81           C  
ATOM    583  CB  TRP A  76     -23.127 -14.234 -51.476  1.00  0.83           C  
ATOM    584  O   TRP A  76     -23.959 -13.316 -48.683  1.00  0.71           O  
ATOM    585  CG  TRP A  76     -23.141 -14.972 -52.781  1.00  0.68           C  
ATOM    586  CD1 TRP A  76     -24.141 -14.979 -53.713  1.00  0.62           C  
ATOM    587  CD2 TRP A  76     -22.106 -15.815 -53.296  1.00  0.69           C  
ATOM    588  CE2 TRP A  76     -22.547 -16.301 -54.547  1.00  0.81           C  
ATOM    589  CE3 TRP A  76     -20.848 -16.208 -52.821  1.00  0.72           C  
ATOM    590  NE1 TRP A  76     -23.790 -15.776 -54.778  1.00  0.74           N  
ATOM    591  CH2 TRP A  76     -20.545 -17.528 -54.842  1.00  0.74           C  
ATOM    592  CZ2 TRP A  76     -21.772 -17.159 -55.330  1.00  0.73           C  
ATOM    593  CZ3 TRP A  76     -20.078 -17.062 -53.602  1.00  0.74           C  
ATOM    594  N   ILE A  77     -22.439 -14.772 -48.135  1.00  0.90           N  
ATOM    595  CA  ILE A  77     -21.907 -14.060 -46.978  1.00  0.90           C  
ATOM    596  C   ILE A  77     -20.506 -13.541 -47.291  1.00  0.89           C  
ATOM    597  CB  ILE A  77     -21.877 -14.963 -45.724  1.00  0.88           C  
ATOM    598  O   ILE A  77     -19.726 -14.212 -47.971  1.00  0.87           O  
ATOM    599  CG1 ILE A  77     -20.986 -16.187 -45.969  1.00  0.77           C  
ATOM    600  CG2 ILE A  77     -23.294 -15.388 -45.330  1.00  0.76           C  
ATOM    601  CD1 ILE A  77     -20.766 -17.049 -44.734  1.00  0.73           C  
ATOM    602  N   GLU A  78     -20.248 -12.242 -46.970  1.00  0.88           N  
ATOM    603  CA  GLU A  78     -18.860 -11.790 -46.958  1.00  0.88           C  
ATOM    604  C   GLU A  78     -17.997 -12.679 -46.068  1.00  0.86           C  
ATOM    605  CB  GLU A  78     -18.773 -10.334 -46.492  1.00  0.85           C  
ATOM    606  O   GLU A  78     -18.237 -12.779 -44.863  1.00  0.82           O  
ATOM    607  CG  GLU A  78     -17.400  -9.708 -46.686  1.00  0.78           C  
ATOM    608  CD  GLU A  78     -17.341  -8.249 -46.263  1.00  0.77           C  
ATOM    609  OE1 GLU A  78     -18.396  -7.575 -46.257  1.00  0.78           O  
ATOM    610  OE2 GLU A  78     -16.230  -7.775 -45.935  1.00  0.76           O  
ATOM    611  N   TRP A  79     -17.182 -13.395 -46.668  1.00  0.83           N  
ATOM    612  CA  TRP A  79     -16.186 -14.183 -45.949  1.00  0.85           C  
ATOM    613  C   TRP A  79     -14.984 -13.325 -45.569  1.00  0.80           C  
ATOM    614  CB  TRP A  79     -15.731 -15.376 -46.794  1.00  0.78           C  
ATOM    615  O   TRP A  79     -14.099 -13.086 -46.394  1.00  0.73           O  
ATOM    616  CG  TRP A  79     -14.793 -16.304 -46.083  1.00  0.66           C  
ATOM    617  CD1 TRP A  79     -14.904 -16.764 -44.800  1.00  0.59           C  
ATOM    618  CD2 TRP A  79     -13.596 -16.880 -46.614  1.00  0.62           C  
ATOM    619  CE2 TRP A  79     -13.031 -17.682 -45.597  1.00  0.60           C  
ATOM    620  CE3 TRP A  79     -12.945 -16.797 -47.852  1.00  0.67           C  
ATOM    621  NE1 TRP A  79     -13.848 -17.594 -44.502  1.00  0.72           N  
ATOM    622  CH2 TRP A  79     -11.229 -18.298 -47.003  1.00  0.63           C  
ATOM    623  CZ2 TRP A  79     -11.845 -18.396 -45.782  1.00  0.70           C  
ATOM    624  CZ3 TRP A  79     -11.765 -17.509 -48.034  1.00  0.59           C  
ATOM    625  N   LYS A  80     -15.080 -12.662 -44.576  1.00  0.75           N  
ATOM    626  CA  LYS A  80     -13.871 -12.106 -43.976  1.00  0.74           C  
ATOM    627  C   LYS A  80     -12.886 -13.210 -43.600  1.00  0.74           C  
ATOM    628  CB  LYS A  80     -14.218 -11.271 -42.743  1.00  0.71           C  
ATOM    629  O   LYS A  80     -13.179 -14.044 -42.741  1.00  0.71           O  
ATOM    630  CG  LYS A  80     -15.059 -10.040 -43.046  1.00  0.69           C  
ATOM    631  CD  LYS A  80     -15.327  -9.222 -41.789  1.00  0.68           C  
ATOM    632  CE  LYS A  80     -16.212  -8.018 -42.082  1.00  0.68           C  
ATOM    633  NZ  LYS A  80     -16.499  -7.228 -40.848  1.00  0.59           N  
ATOM    634  N   VAL A  81     -12.002 -13.695 -44.509  1.00  0.68           N  
ATOM    635  CA  VAL A  81     -10.835 -14.390 -43.976  1.00  0.66           C  
ATOM    636  C   VAL A  81     -10.518 -13.870 -42.575  1.00  0.66           C  
ATOM    637  CB  VAL A  81      -9.606 -14.224 -44.897  1.00  0.64           C  
ATOM    638  O   VAL A  81     -10.268 -12.676 -42.392  1.00  0.63           O  
ATOM    639  CG1 VAL A  81      -8.436 -15.069 -44.394  1.00  0.58           C  
ATOM    640  CG2 VAL A  81      -9.962 -14.601 -46.334  1.00  0.59           C  
ATOM    641  N   GLY A  82     -11.293 -14.518 -41.609  1.00  0.53           N  
ATOM    642  CA  GLY A  82     -11.282 -14.171 -40.197  1.00  0.52           C  
ATOM    643  C   GLY A  82     -10.455 -12.936 -39.893  1.00  0.54           C  
ATOM    644  O   GLY A  82      -9.276 -12.869 -40.248  1.00  0.52           O  
ATOM    645  N   ALA A  83     -10.821 -11.630 -40.203  1.00  0.49           N  
ATOM    646  CA  ALA A  83     -10.302 -10.723 -39.182  1.00  0.48           C  
ATOM    647  C   ALA A  83     -10.103 -11.449 -37.854  1.00  0.49           C  
ATOM    648  CB  ALA A  83     -11.242  -9.534 -38.999  1.00  0.46           C  
ATOM    649  O   ALA A  83     -11.034 -12.065 -37.331  1.00  0.48           O  
ATOM    650  N   GLY A  84      -9.418 -12.650 -37.681  1.00  0.50           N  
ATOM    651  CA  GLY A  84      -8.886 -13.161 -36.428  1.00  0.50           C  
ATOM    652  C   GLY A  84      -9.645 -12.666 -35.211  1.00  0.50           C  
ATOM    653  O   GLY A  84      -9.817 -11.459 -35.029  1.00  0.48           O  
ATOM    654  N   GLY A  85     -10.958 -13.011 -34.934  1.00  0.54           N  
ATOM    655  CA  GLY A  85     -11.415 -12.702 -33.588  1.00  0.53           C  
ATOM    656  C   GLY A  85     -10.512 -11.722 -32.863  1.00  0.53           C  
ATOM    657  O   GLY A  85      -9.367 -11.509 -33.266  1.00  0.51           O  
ATOM    658  N   ASP A  86     -11.123 -10.440 -32.509  1.00  0.59           N  
ATOM    659  CA  ASP A  86     -10.513  -9.479 -31.596  1.00  0.59           C  
ATOM    660  C   ASP A  86      -9.262 -10.062 -30.941  1.00  0.60           C  
ATOM    661  CB  ASP A  86     -11.515  -9.045 -30.524  1.00  0.55           C  
ATOM    662  O   ASP A  86      -9.216 -10.230 -29.721  1.00  0.58           O  
ATOM    663  CG  ASP A  86     -12.708  -8.300 -31.095  1.00  0.53           C  
ATOM    664  OD1 ASP A  86     -12.561  -7.613 -32.129  1.00  0.52           O  
ATOM    665  OD2 ASP A  86     -13.805  -8.398 -30.504  1.00  0.55           O  
ATOM    666  N   PHE A  87      -8.578 -10.878 -31.364  1.00  0.63           N  
ATOM    667  CA  PHE A  87      -7.363 -11.358 -30.718  1.00  0.64           C  
ATOM    668  C   PHE A  87      -6.223 -10.365 -30.903  1.00  0.63           C  
ATOM    669  CB  PHE A  87      -6.961 -12.728 -31.274  1.00  0.60           C  
ATOM    670  O   PHE A  87      -6.013  -9.850 -32.004  1.00  0.61           O  
ATOM    671  CG  PHE A  87      -7.962 -13.816 -30.990  1.00  0.57           C  
ATOM    672  CD1 PHE A  87      -7.923 -14.520 -29.793  1.00  0.54           C  
ATOM    673  CD2 PHE A  87      -8.942 -14.134 -31.922  1.00  0.55           C  
ATOM    674  CE1 PHE A  87      -8.848 -15.527 -29.528  1.00  0.50           C  
ATOM    675  CE2 PHE A  87      -9.869 -15.139 -31.663  1.00  0.52           C  
ATOM    676  CZ  PHE A  87      -9.820 -15.835 -30.466  1.00  0.51           C  
ATOM    677  N   ILE A  88      -5.610 -10.005 -29.833  1.00  0.66           N  
ATOM    678  CA  ILE A  88      -4.263  -9.451 -29.922  1.00  0.65           C  
ATOM    679  C   ILE A  88      -3.320 -10.482 -30.539  1.00  0.67           C  
ATOM    680  CB  ILE A  88      -3.741  -9.009 -28.536  1.00  0.63           C  
ATOM    681  O   ILE A  88      -3.243 -11.620 -30.070  1.00  0.67           O  
ATOM    682  CG1 ILE A  88      -4.677  -7.962 -27.922  1.00  0.59           C  
ATOM    683  CG2 ILE A  88      -2.312  -8.471 -28.643  1.00  0.60           C  
ATOM    684  CD1 ILE A  88      -4.285  -7.529 -26.516  1.00  0.59           C  
ATOM    685  N   PRO A  89      -2.714 -10.236 -31.685  1.00  0.66           N  
ATOM    686  CA  PRO A  89      -1.726 -11.191 -32.191  1.00  0.67           C  
ATOM    687  C   PRO A  89      -0.681 -11.570 -31.144  1.00  0.69           C  
ATOM    688  CB  PRO A  89      -1.080 -10.444 -33.361  1.00  0.65           C  
ATOM    689  O   PRO A  89      -0.244 -10.718 -30.366  1.00  0.69           O  
ATOM    690  CG  PRO A  89      -1.380  -9.002 -33.105  1.00  0.63           C  
ATOM    691  CD  PRO A  89      -2.571  -8.917 -32.194  1.00  0.63           C  
ATOM    692  N   THR A  90      -0.229 -12.795 -31.032  1.00  0.70           N  
ATOM    693  CA  THR A  90       0.854 -13.252 -30.168  1.00  0.71           C  
ATOM    694  C   THR A  90       2.161 -12.549 -30.523  1.00  0.71           C  
ATOM    695  CB  THR A  90       1.043 -14.776 -30.268  1.00  0.68           C  
ATOM    696  O   THR A  90       3.091 -12.512 -29.714  1.00  0.71           O  
ATOM    697  CG2 THR A  90      -0.165 -15.519 -29.708  1.00  0.63           C  
ATOM    698  OG1 THR A  90       1.219 -15.141 -31.643  1.00  0.68           O  
ATOM    699  N   ALA A  91       2.362 -12.031 -31.719  1.00  0.68           N  
ATOM    700  CA  ALA A  91       3.565 -11.329 -32.159  1.00  0.67           C  
ATOM    701  C   ALA A  91       3.602  -9.906 -31.609  1.00  0.67           C  
ATOM    702  CB  ALA A  91       3.642 -11.309 -33.683  1.00  0.63           C  
ATOM    703  O   ALA A  91       4.478  -9.117 -31.971  1.00  0.64           O  
ATOM    704  N   GLY A  92       2.595  -9.771 -30.708  1.00  0.73           N  
ATOM    705  CA  GLY A  92       2.426  -8.395 -30.266  1.00  0.73           C  
ATOM    706  C   GLY A  92       1.752  -7.515 -31.302  1.00  0.74           C  
ATOM    707  O   GLY A  92       1.524  -7.944 -32.435  1.00  0.71           O  
ATOM    708  N   GLY A  93       1.149  -6.295 -30.869  1.00  0.71           N  
ATOM    709  CA  GLY A  93       0.485  -5.221 -31.589  1.00  0.72           C  
ATOM    710  C   GLY A  93       0.275  -3.978 -30.745  1.00  0.72           C  
ATOM    711  O   GLY A  93       0.411  -4.022 -29.521  1.00  0.69           O  
ATOM    712  N   ASN A  94       0.348  -2.802 -31.347  1.00  0.74           N  
ATOM    713  CA  ASN A  94      -0.115  -1.578 -30.701  1.00  0.75           C  
ATOM    714  C   ASN A  94      -1.630  -1.577 -30.521  1.00  0.75           C  
ATOM    715  CB  ASN A  94       0.326  -0.350 -31.500  1.00  0.71           C  
ATOM    716  O   ASN A  94      -2.370  -1.904 -31.451  1.00  0.72           O  
ATOM    717  CG  ASN A  94       1.833  -0.190 -31.541  1.00  0.67           C  
ATOM    718  ND2 ASN A  94       2.330   0.491 -32.567  1.00  0.69           N  
ATOM    719  OD1 ASN A  94       2.546  -0.676 -30.659  1.00  0.68           O  
ATOM    720  N   LEU A  95      -2.081  -1.388 -29.325  1.00  0.64           N  
ATOM    721  CA  LEU A  95      -3.465  -1.077 -28.985  1.00  0.67           C  
ATOM    722  C   LEU A  95      -3.658   0.427 -28.816  1.00  0.68           C  
ATOM    723  CB  LEU A  95      -3.880  -1.804 -27.703  1.00  0.63           C  
ATOM    724  O   LEU A  95      -3.280   0.993 -27.788  1.00  0.68           O  
ATOM    725  CG  LEU A  95      -5.383  -1.945 -27.460  1.00  0.60           C  
ATOM    726  CD1 LEU A  95      -5.896  -3.251 -28.057  1.00  0.56           C  
ATOM    727  CD2 LEU A  95      -5.692  -1.876 -25.968  1.00  0.58           C  
ATOM    728  N   ASP A  96      -4.069   1.153 -29.795  1.00  0.71           N  
ATOM    729  CA  ASP A  96      -4.311   2.591 -29.730  1.00  0.72           C  
ATOM    730  C   ASP A  96      -5.619   2.896 -29.004  1.00  0.70           C  
ATOM    731  CB  ASP A  96      -4.336   3.195 -31.135  1.00  0.68           C  
ATOM    732  O   ASP A  96      -5.891   4.048 -28.661  1.00  0.68           O  
ATOM    733  CG  ASP A  96      -2.980   3.162 -31.819  1.00  0.66           C  
ATOM    734  OD1 ASP A  96      -1.945   3.271 -31.127  1.00  0.71           O  
ATOM    735  OD2 ASP A  96      -2.947   3.030 -33.062  1.00  0.76           O  
ATOM    736  N   GLY A  97      -6.385   1.846 -28.749  1.00  0.66           N  
ATOM    737  CA  GLY A  97      -7.680   2.057 -28.121  1.00  0.66           C  
ATOM    738  C   GLY A  97      -7.759   1.492 -26.715  1.00  0.65           C  
ATOM    739  O   GLY A  97      -6.840   0.807 -26.262  1.00  0.63           O  
ATOM    740  N   GLU A  98      -8.836   1.847 -25.994  1.00  0.71           N  
ATOM    741  CA  GLU A  98      -9.090   1.314 -24.659  1.00  0.70           C  
ATOM    742  C   GLU A  98      -9.253  -0.203 -24.692  1.00  0.69           C  
ATOM    743  CB  GLU A  98     -10.334   1.964 -24.048  1.00  0.67           C  
ATOM    744  O   GLU A  98     -10.126  -0.723 -25.389  1.00  0.66           O  
ATOM    745  CG  GLU A  98     -10.562   1.604 -22.587  1.00  0.62           C  
ATOM    746  CD  GLU A  98     -11.872   2.141 -22.034  1.00  0.62           C  
ATOM    747  OE1 GLU A  98     -12.624   2.801 -22.787  1.00  0.67           O  
ATOM    748  OE2 GLU A  98     -12.149   1.901 -20.837  1.00  0.61           O  
ATOM    749  N   LEU A  99      -8.302  -0.868 -24.033  1.00  0.68           N  
ATOM    750  CA  LEU A  99      -8.539  -2.277 -23.737  1.00  0.68           C  
ATOM    751  C   LEU A  99      -9.498  -2.432 -22.562  1.00  0.68           C  
ATOM    752  CB  LEU A  99      -7.219  -2.990 -23.432  1.00  0.65           C  
ATOM    753  O   LEU A  99      -9.147  -2.118 -21.423  1.00  0.66           O  
ATOM    754  CG  LEU A  99      -7.312  -4.485 -23.122  1.00  0.63           C  
ATOM    755  CD1 LEU A  99      -7.865  -5.242 -24.326  1.00  0.62           C  
ATOM    756  CD2 LEU A  99      -5.947  -5.034 -22.720  1.00  0.63           C  
ATOM    757  N   LYS A 100     -10.716  -2.663 -22.875  1.00  0.70           N  
ATOM    758  CA  LYS A 100     -11.701  -2.985 -21.846  1.00  0.70           C  
ATOM    759  C   LYS A 100     -11.652  -4.466 -21.483  1.00  0.69           C  
ATOM    760  CB  LYS A 100     -13.107  -2.605 -22.311  1.00  0.67           C  
ATOM    761  O   LYS A 100     -11.919  -5.326 -22.325  1.00  0.67           O  
ATOM    762  CG  LYS A 100     -13.325  -1.107 -22.465  1.00  0.65           C  
ATOM    763  CD  LYS A 100     -14.771  -0.786 -22.821  1.00  0.65           C  
ATOM    764  CE  LYS A 100     -14.984   0.710 -23.006  1.00  0.61           C  
ATOM    765  NZ  LYS A 100     -16.373   1.021 -23.457  1.00  0.56           N  
ATOM    766  N   LEU A 101     -11.262  -4.682 -20.450  1.00  0.70           N  
ATOM    767  CA  LEU A 101     -11.204  -6.013 -19.855  1.00  0.68           C  
ATOM    768  C   LEU A 101     -12.514  -6.352 -19.153  1.00  0.69           C  
ATOM    769  CB  LEU A 101     -10.041  -6.108 -18.864  1.00  0.66           C  
ATOM    770  O   LEU A 101     -13.016  -5.561 -18.351  1.00  0.67           O  
ATOM    771  CG  LEU A 101      -8.651  -5.791 -19.418  1.00  0.65           C  
ATOM    772  CD1 LEU A 101      -7.607  -5.874 -18.310  1.00  0.63           C  
ATOM    773  CD2 LEU A 101      -8.302  -6.738 -20.561  1.00  0.64           C  
ATOM    774  N   GLY A 102     -13.187  -7.408 -19.656  1.00  0.68           N  
ATOM    775  CA  GLY A 102     -14.372  -7.937 -18.999  1.00  0.68           C  
ATOM    776  C   GLY A 102     -14.079  -8.551 -17.643  1.00  0.69           C  
ATOM    777  O   GLY A 102     -12.922  -8.828 -17.318  1.00  0.68           O  
ATOM    778  N   ALA A 103     -15.089  -8.811 -16.800  1.00  0.65           N  
ATOM    779  CA  ALA A 103     -14.976  -9.250 -15.412  1.00  0.64           C  
ATOM    780  C   ALA A 103     -14.228 -10.577 -15.316  1.00  0.64           C  
ATOM    781  CB  ALA A 103     -16.359  -9.376 -14.778  1.00  0.60           C  
ATOM    782  O   ALA A 103     -13.690 -10.919 -14.260  1.00  0.62           O  
ATOM    783  N   ALA A 104     -14.071 -11.183 -16.449  1.00  0.69           N  
ATOM    784  CA  ALA A 104     -13.430 -12.495 -16.489  1.00  0.68           C  
ATOM    785  C   ALA A 104     -12.042 -12.409 -17.116  1.00  0.67           C  
ATOM    786  CB  ALA A 104     -14.298 -13.488 -17.260  1.00  0.63           C  
ATOM    787  O   ALA A 104     -11.391 -13.432 -17.341  1.00  0.64           O  
ATOM    788  N   ALA A 105     -11.669 -11.252 -17.506  1.00  0.73           N  
ATOM    789  CA  ALA A 105     -10.346 -11.092 -18.103  1.00  0.72           C  
ATOM    790  C   ALA A 105      -9.253 -11.148 -17.039  1.00  0.72           C  
ATOM    791  CB  ALA A 105     -10.266  -9.777 -18.875  1.00  0.69           C  
ATOM    792  O   ALA A 105      -9.384 -10.540 -15.974  1.00  0.70           O  
ATOM    793  N   SER A 106      -8.158 -11.860 -17.313  1.00  0.67           N  
ATOM    794  CA  SER A 106      -6.945 -11.930 -16.505  1.00  0.67           C  
ATOM    795  C   SER A 106      -5.696 -11.816 -17.373  1.00  0.67           C  
ATOM    796  CB  SER A 106      -6.905 -13.235 -15.709  1.00  0.63           C  
ATOM    797  O   SER A 106      -5.706 -12.212 -18.540  1.00  0.64           O  
ATOM    798  OG  SER A 106      -6.905 -14.355 -16.579  1.00  0.62           O  
ATOM    799  N   PHE A 107      -4.698 -11.155 -16.797  1.00  0.77           N  
ATOM    800  CA  PHE A 107      -3.343 -11.162 -17.335  1.00  0.77           C  
ATOM    801  C   PHE A 107      -2.446 -12.097 -16.532  1.00  0.77           C  
ATOM    802  CB  PHE A 107      -2.757  -9.746 -17.337  1.00  0.73           C  
ATOM    803  O   PHE A 107      -2.381 -12.001 -15.305  1.00  0.74           O  
ATOM    804  CG  PHE A 107      -3.457  -8.801 -18.276  1.00  0.68           C  
ATOM    805  CD1 PHE A 107      -3.091  -8.730 -19.614  1.00  0.64           C  
ATOM    806  CD2 PHE A 107      -4.482  -7.982 -17.819  1.00  0.65           C  
ATOM    807  CE1 PHE A 107      -3.738  -7.856 -20.485  1.00  0.61           C  
ATOM    808  CE2 PHE A 107      -5.132  -7.106 -18.683  1.00  0.61           C  
ATOM    809  CZ  PHE A 107      -4.758  -7.044 -20.016  1.00  0.63           C  
ATOM    810  N   ASN A 108      -1.944 -13.025 -17.272  1.00  0.69           N  
ATOM    811  CA  ASN A 108      -0.837 -13.829 -16.764  1.00  0.70           C  
ATOM    812  C   ASN A 108       0.502 -13.357 -17.324  1.00  0.69           C  
ATOM    813  CB  ASN A 108      -1.055 -15.308 -17.087  1.00  0.65           C  
ATOM    814  O   ASN A 108       0.666 -13.245 -18.540  1.00  0.67           O  
ATOM    815  CG  ASN A 108      -0.167 -16.223 -16.267  1.00  0.60           C  
ATOM    816  ND2 ASN A 108      -0.501 -17.507 -16.240  1.00  0.57           N  
ATOM    817  OD1 ASN A 108       0.812 -15.778 -15.661  1.00  0.60           O  
ATOM    818  N   PHE A 109       1.322 -12.871 -16.451  1.00  0.74           N  
ATOM    819  CA  PHE A 109       2.684 -12.434 -16.734  1.00  0.75           C  
ATOM    820  C   PHE A 109       3.676 -13.565 -16.491  1.00  0.76           C  
ATOM    821  CB  PHE A 109       3.050 -11.220 -15.874  1.00  0.71           C  
ATOM    822  O   PHE A 109       4.118 -13.778 -15.360  1.00  0.73           O  
ATOM    823  CG  PHE A 109       2.142 -10.037 -16.076  1.00  0.69           C  
ATOM    824  CD1 PHE A 109       2.383  -9.125 -17.096  1.00  0.66           C  
ATOM    825  CD2 PHE A 109       1.047  -9.838 -15.246  1.00  0.68           C  
ATOM    826  CE1 PHE A 109       1.544  -8.029 -17.285  1.00  0.68           C  
ATOM    827  CE2 PHE A 109       0.205  -8.745 -15.429  1.00  0.68           C  
ATOM    828  CZ  PHE A 109       0.456  -7.841 -16.448  1.00  0.66           C  
ATOM    829  N   ASP A 110       3.977 -14.293 -17.473  1.00  0.66           N  
ATOM    830  CA  ASP A 110       4.987 -15.342 -17.565  1.00  0.66           C  
ATOM    831  C   ASP A 110       4.820 -16.365 -16.444  1.00  0.66           C  
ATOM    832  CB  ASP A 110       6.393 -14.740 -17.523  1.00  0.60           C  
ATOM    833  O   ASP A 110       5.793 -16.731 -15.780  1.00  0.63           O  
ATOM    834  CG  ASP A 110       7.409 -15.549 -18.310  1.00  0.57           C  
ATOM    835  OD1 ASP A 110       7.008 -16.448 -19.080  1.00  0.59           O  
ATOM    836  OD2 ASP A 110       8.621 -15.287 -18.156  1.00  0.66           O  
ATOM    837  N   ASP A 111       3.647 -16.712 -16.080  1.00  0.64           N  
ATOM    838  CA  ASP A 111       3.233 -17.658 -15.048  1.00  0.63           C  
ATOM    839  C   ASP A 111       3.681 -17.193 -13.665  1.00  0.64           C  
ATOM    840  CB  ASP A 111       3.793 -19.052 -15.342  1.00  0.59           C  
ATOM    841  O   ASP A 111       3.613 -17.953 -12.696  1.00  0.62           O  
ATOM    842  CG  ASP A 111       3.200 -19.677 -16.592  1.00  0.57           C  
ATOM    843  OD1 ASP A 111       1.996 -19.478 -16.863  1.00  0.61           O  
ATOM    844  OD2 ASP A 111       3.943 -20.379 -17.312  1.00  0.68           O  
ATOM    845  N   ALA A 112       4.131 -15.974 -13.528  1.00  0.68           N  
ATOM    846  CA  ALA A 112       4.638 -15.429 -12.271  1.00  0.67           C  
ATOM    847  C   ALA A 112       3.554 -14.649 -11.534  1.00  0.68           C  
ATOM    848  CB  ALA A 112       5.849 -14.536 -12.529  1.00  0.64           C  
ATOM    849  O   ALA A 112       3.389 -14.798 -10.321  1.00  0.66           O  
ATOM    850  N   LEU A 113       2.665 -13.915 -12.254  1.00  0.69           N  
ATOM    851  CA  LEU A 113       1.700 -12.981 -11.682  1.00  0.70           C  
ATOM    852  C   LEU A 113       0.415 -12.956 -12.503  1.00  0.72           C  
ATOM    853  CB  LEU A 113       2.298 -11.574 -11.603  1.00  0.66           C  
ATOM    854  O   LEU A 113       0.454 -12.746 -13.717  1.00  0.70           O  
ATOM    855  CG  LEU A 113       1.469 -10.526 -10.859  1.00  0.63           C  
ATOM    856  CD1 LEU A 113       1.491 -10.800  -9.359  1.00  0.59           C  
ATOM    857  CD2 LEU A 113       1.986  -9.123 -11.160  1.00  0.62           C  
ATOM    858  N   LYS A 114      -0.549 -13.156 -11.807  1.00  0.67           N  
ATOM    859  CA  LYS A 114      -1.886 -13.006 -12.375  1.00  0.68           C  
ATOM    860  C   LYS A 114      -2.540 -11.710 -11.905  1.00  0.70           C  
ATOM    861  CB  LYS A 114      -2.764 -14.202 -12.002  1.00  0.65           C  
ATOM    862  O   LYS A 114      -2.591 -11.433 -10.705  1.00  0.70           O  
ATOM    863  CG  LYS A 114      -4.106 -14.231 -12.719  1.00  0.64           C  
ATOM    864  CD  LYS A 114      -4.960 -15.405 -12.258  1.00  0.66           C  
ATOM    865  CE  LYS A 114      -6.325 -15.404 -12.933  1.00  0.65           C  
ATOM    866  NZ  LYS A 114      -7.290 -16.305 -12.234  1.00  0.60           N  
ATOM    867  N   ALA A 115      -2.937 -10.840 -12.902  1.00  0.73           N  
ATOM    868  CA  ALA A 115      -3.797  -9.690 -12.632  1.00  0.74           C  
ATOM    869  C   ALA A 115      -5.230  -9.959 -13.082  1.00  0.74           C  
ATOM    870  CB  ALA A 115      -3.250  -8.444 -13.324  1.00  0.71           C  
ATOM    871  O   ALA A 115      -5.463 -10.365 -14.223  1.00  0.72           O  
ATOM    872  N   GLU A 116      -6.190  -9.778 -12.204  1.00  0.68           N  
ATOM    873  CA  GLU A 116      -7.603  -9.966 -12.520  1.00  0.71           C  
ATOM    874  C   GLU A 116      -8.467  -8.909 -11.837  1.00  0.70           C  
ATOM    875  CB  GLU A 116      -8.064 -11.367 -12.112  1.00  0.67           C  
ATOM    876  O   GLU A 116      -8.082  -8.360 -10.803  1.00  0.72           O  
ATOM    877  CG  GLU A 116      -7.971 -11.633 -10.616  1.00  0.62           C  
ATOM    878  CD  GLU A 116      -8.247 -13.082 -10.247  1.00  0.63           C  
ATOM    879  OE1 GLU A 116      -9.039 -13.748 -10.952  1.00  0.67           O  
ATOM    880  OE2 GLU A 116      -7.668 -13.554  -9.243  1.00  0.62           O  
ATOM    881  N   ILE A 117      -9.607  -8.644 -12.415  1.00  0.69           N  
ATOM    882  CA  ILE A 117     -10.599  -7.785 -11.778  1.00  0.71           C  
ATOM    883  C   ILE A 117     -11.575  -8.636 -10.969  1.00  0.72           C  
ATOM    884  CB  ILE A 117     -11.363  -6.935 -12.818  1.00  0.67           C  
ATOM    885  O   ILE A 117     -12.331  -9.430 -11.534  1.00  0.72           O  
ATOM    886  CG1 ILE A 117     -10.396  -6.010 -13.566  1.00  0.62           C  
ATOM    887  CG2 ILE A 117     -12.479  -6.131 -12.143  1.00  0.60           C  
ATOM    888  CD1 ILE A 117     -11.038  -5.239 -14.711  1.00  0.61           C  
ATOM    889  N   VAL A 118     -11.561  -8.441  -9.702  1.00  0.66           N  
ATOM    890  CA  VAL A 118     -12.488  -9.040  -8.747  1.00  0.70           C  
ATOM    891  C   VAL A 118     -13.219  -7.942  -7.979  1.00  0.71           C  
ATOM    892  CB  VAL A 118     -11.759  -9.984  -7.764  1.00  0.67           C  
ATOM    893  O   VAL A 118     -12.588  -7.081  -7.362  1.00  0.72           O  
ATOM    894  CG1 VAL A 118     -12.757 -10.669  -6.833  1.00  0.68           C  
ATOM    895  CG2 VAL A 118     -10.939 -11.020  -8.530  1.00  0.67           C  
ATOM    896  N   ASP A 119     -14.502  -7.981  -8.089  1.00  0.63           N  
ATOM    897  CA  ASP A 119     -15.414  -7.087  -7.381  1.00  0.65           C  
ATOM    898  C   ASP A 119     -14.960  -5.634  -7.498  1.00  0.64           C  
ATOM    899  CB  ASP A 119     -15.522  -7.488  -5.908  1.00  0.59           C  
ATOM    900  O   ASP A 119     -14.918  -4.909  -6.502  1.00  0.61           O  
ATOM    901  CG  ASP A 119     -16.286  -8.783  -5.701  1.00  0.59           C  
ATOM    902  OD1 ASP A 119     -17.169  -9.109  -6.523  1.00  0.63           O  
ATOM    903  OD2 ASP A 119     -16.003  -9.484  -4.705  1.00  0.78           O  
ATOM    904  N   ARG A 120     -14.512  -5.168  -8.692  1.00  0.69           N  
ATOM    905  CA  ARG A 120     -14.079  -3.834  -9.095  1.00  0.71           C  
ATOM    906  C   ARG A 120     -12.657  -3.554  -8.620  1.00  0.69           C  
ATOM    907  CB  ARG A 120     -15.034  -2.770  -8.549  1.00  0.66           C  
ATOM    908  O   ARG A 120     -12.157  -2.437  -8.768  1.00  0.68           O  
ATOM    909  CG  ARG A 120     -16.469  -2.929  -9.023  1.00  0.65           C  
ATOM    910  CD  ARG A 120     -17.372  -1.838  -8.464  1.00  0.66           C  
ATOM    911  NE  ARG A 120     -18.754  -2.005  -8.903  1.00  0.59           N  
ATOM    912  NH1 ARG A 120     -19.531  -0.090  -7.871  1.00  0.37           N  
ATOM    913  NH2 ARG A 120     -20.969  -1.418  -9.063  1.00  0.31           N  
ATOM    914  CZ  ARG A 120     -19.748  -1.171  -8.611  1.00  0.63           C  
ATOM    915  N   ASN A 121     -12.047  -4.509  -8.021  1.00  0.68           N  
ATOM    916  CA  ASN A 121     -10.643  -4.366  -7.649  1.00  0.68           C  
ATOM    917  C   ASN A 121      -9.728  -5.105  -8.621  1.00  0.69           C  
ATOM    918  CB  ASN A 121     -10.413  -4.863  -6.220  1.00  0.65           C  
ATOM    919  O   ASN A 121     -10.045  -6.212  -9.059  1.00  0.67           O  
ATOM    920  CG  ASN A 121     -11.251  -4.118  -5.200  1.00  0.65           C  
ATOM    921  ND2 ASN A 121     -12.121  -4.840  -4.505  1.00  0.71           N  
ATOM    922  OD1 ASN A 121     -11.117  -2.902  -5.039  1.00  0.70           O  
ATOM    923  N   LEU A 122      -8.709  -4.453  -8.964  1.00  0.70           N  
ATOM    924  CA  LEU A 122      -7.607  -5.148  -9.620  1.00  0.71           C  
ATOM    925  C   LEU A 122      -6.798  -5.958  -8.612  1.00  0.70           C  
ATOM    926  CB  LEU A 122      -6.696  -4.149 -10.339  1.00  0.66           C  
ATOM    927  O   LEU A 122      -6.150  -5.390  -7.730  1.00  0.67           O  
ATOM    928  CG  LEU A 122      -5.546  -4.745 -11.153  1.00  0.65           C  
ATOM    929  CD1 LEU A 122      -6.090  -5.628 -12.271  1.00  0.63           C  
ATOM    930  CD2 LEU A 122      -4.663  -3.639 -11.721  1.00  0.65           C  
ATOM    931  N   LEU A 123      -7.013  -7.198  -8.617  1.00  0.71           N  
ATOM    932  CA  LEU A 123      -6.289  -8.137  -7.767  1.00  0.72           C  
ATOM    933  C   LEU A 123      -5.075  -8.705  -8.495  1.00  0.72           C  
ATOM    934  CB  LEU A 123      -7.210  -9.276  -7.321  1.00  0.68           C  
ATOM    935  O   LEU A 123      -5.200  -9.227  -9.605  1.00  0.70           O  
ATOM    936  CG  LEU A 123      -6.607 -10.295  -6.353  1.00  0.64           C  
ATOM    937  CD1 LEU A 123      -6.289  -9.633  -5.016  1.00  0.62           C  
ATOM    938  CD2 LEU A 123      -7.555 -11.474  -6.159  1.00  0.64           C  
ATOM    939  N   PHE A 124      -3.968  -8.611  -7.902  1.00  0.74           N  
ATOM    940  CA  PHE A 124      -2.734  -9.275  -8.305  1.00  0.74           C  
ATOM    941  C   PHE A 124      -2.480 -10.510  -7.448  1.00  0.74           C  
ATOM    942  CB  PHE A 124      -1.547  -8.313  -8.204  1.00  0.71           C  
ATOM    943  O   PHE A 124      -2.358 -10.409  -6.225  1.00  0.71           O  
ATOM    944  CG  PHE A 124      -1.642  -7.132  -9.132  1.00  0.70           C  
ATOM    945  CD1 PHE A 124      -1.145  -7.206 -10.427  1.00  0.68           C  
ATOM    946  CD2 PHE A 124      -2.230  -5.947  -8.708  1.00  0.70           C  
ATOM    947  CE1 PHE A 124      -1.232  -6.115 -11.288  1.00  0.70           C  
ATOM    948  CE2 PHE A 124      -2.320  -4.852  -9.563  1.00  0.68           C  
ATOM    949  CZ  PHE A 124      -1.820  -4.938 -10.852  1.00  0.69           C  
ATOM    950  N   THR A 125      -2.456 -11.654  -8.033  1.00  0.75           N  
ATOM    951  CA  THR A 125      -2.201 -12.933  -7.379  1.00  0.74           C  
ATOM    952  C   THR A 125      -0.940 -13.584  -7.940  1.00  0.74           C  
ATOM    953  CB  THR A 125      -3.394 -13.892  -7.544  1.00  0.72           C  
ATOM    954  O   THR A 125      -0.811 -13.758  -9.153  1.00  0.73           O  
ATOM    955  CG2 THR A 125      -3.213 -15.146  -6.694  1.00  0.68           C  
ATOM    956  OG1 THR A 125      -4.596 -13.224  -7.140  1.00  0.72           O  
ATOM    957  N   PRO A 126       0.090 -13.825  -7.146  1.00  0.69           N  
ATOM    958  CA  PRO A 126       1.189 -14.654  -7.645  1.00  0.69           C  
ATOM    959  C   PRO A 126       0.708 -15.976  -8.240  1.00  0.71           C  
ATOM    960  CB  PRO A 126       2.044 -14.895  -6.398  1.00  0.67           C  
ATOM    961  O   PRO A 126      -0.196 -16.611  -7.691  1.00  0.70           O  
ATOM    962  CG  PRO A 126       1.117 -14.663  -5.249  1.00  0.65           C  
ATOM    963  CD  PRO A 126      -0.035 -13.825  -5.727  1.00  0.65           C  
ATOM    964  N   VAL A 127       1.237 -16.266  -9.389  1.00  0.74           N  
ATOM    965  CA  VAL A 127       1.076 -17.577 -10.010  1.00  0.74           C  
ATOM    966  C   VAL A 127       2.269 -18.463  -9.662  1.00  0.72           C  
ATOM    967  CB  VAL A 127       0.925 -17.464 -11.544  1.00  0.70           C  
ATOM    968  O   VAL A 127       3.422 -18.054  -9.821  1.00  0.69           O  
ATOM    969  CG1 VAL A 127       0.646 -18.833 -12.161  1.00  0.68           C  
ATOM    970  CG2 VAL A 127      -0.187 -16.477 -11.899  1.00  0.66           C  
ATOM    971  N   GLY A 128       1.943 -19.639  -8.987  1.00  0.72           N  
ATOM    972  CA  GLY A 128       2.950 -20.606  -8.579  1.00  0.73           C  
ATOM    973  C   GLY A 128       2.888 -20.945  -7.102  1.00  0.72           C  
ATOM    974  O   GLY A 128       1.887 -20.670  -6.438  1.00  0.69           O  
ATOM    975  N   THR A 129       3.871 -21.674  -6.592  1.00  0.73           N  
ATOM    976  CA  THR A 129       4.049 -21.989  -5.179  1.00  0.73           C  
ATOM    977  C   THR A 129       5.168 -21.146  -4.573  1.00  0.73           C  
ATOM    978  CB  THR A 129       4.361 -23.483  -4.975  1.00  0.70           C  
ATOM    979  O   THR A 129       6.225 -20.977  -5.185  1.00  0.70           O  
ATOM    980  CG2 THR A 129       3.140 -24.346  -5.279  1.00  0.63           C  
ATOM    981  OG1 THR A 129       5.432 -23.866  -5.847  1.00  0.70           O  
ATOM    982  N   PHE A 130       4.839 -20.476  -3.446  1.00  0.67           N  
ATOM    983  CA  PHE A 130       5.910 -19.930  -2.622  1.00  0.68           C  
ATOM    984  C   PHE A 130       6.864 -21.031  -2.173  1.00  0.69           C  
ATOM    985  CB  PHE A 130       5.334 -19.205  -1.401  1.00  0.64           C  
ATOM    986  O   PHE A 130       6.459 -21.966  -1.480  1.00  0.67           O  
ATOM    987  CG  PHE A 130       6.382 -18.646  -0.477  1.00  0.60           C  
ATOM    988  CD1 PHE A 130       7.093 -17.503  -0.821  1.00  0.56           C  
ATOM    989  CD2 PHE A 130       6.656 -19.264   0.737  1.00  0.59           C  
ATOM    990  CE1 PHE A 130       8.064 -16.983   0.033  1.00  0.56           C  
ATOM    991  CE2 PHE A 130       7.624 -18.750   1.595  1.00  0.56           C  
ATOM    992  CZ  PHE A 130       8.327 -17.610   1.241  1.00  0.56           C  
ATOM    993  N   ASP A 131       8.110 -20.995  -2.698  1.00  0.72           N  
ATOM    994  CA  ASP A 131       9.182 -21.784  -2.099  1.00  0.72           C  
ATOM    995  C   ASP A 131       9.901 -20.995  -1.007  1.00  0.74           C  
ATOM    996  CB  ASP A 131      10.181 -22.233  -3.168  1.00  0.70           C  
ATOM    997  O   ASP A 131      10.561 -19.993  -1.291  1.00  0.73           O  
ATOM    998  CG  ASP A 131      11.179 -23.256  -2.655  1.00  0.68           C  
ATOM    999  OD1 ASP A 131      11.315 -23.411  -1.423  1.00  0.73           O  
ATOM   1000  OD2 ASP A 131      11.837 -23.911  -3.492  1.00  0.75           O  
ATOM   1001  N   PRO A 132       9.638 -21.223   0.316  1.00  0.71           N  
ATOM   1002  CA  PRO A 132      10.332 -20.468   1.362  1.00  0.71           C  
ATOM   1003  C   PRO A 132      11.851 -20.609   1.282  1.00  0.72           C  
ATOM   1004  CB  PRO A 132       9.794 -21.082   2.657  1.00  0.69           C  
ATOM   1005  O   PRO A 132      12.580 -19.819   1.887  1.00  0.71           O  
ATOM   1006  CG  PRO A 132       9.440 -22.488   2.294  1.00  0.67           C  
ATOM   1007  CD  PRO A 132       8.949 -22.506   0.875  1.00  0.68           C  
ATOM   1008  N   ASP A 133      12.328 -21.643   0.537  1.00  0.73           N  
ATOM   1009  CA  ASP A 133      13.758 -21.903   0.405  1.00  0.73           C  
ATOM   1010  C   ASP A 133      14.335 -21.191  -0.816  1.00  0.72           C  
ATOM   1011  CB  ASP A 133      14.024 -23.407   0.312  1.00  0.71           C  
ATOM   1012  O   ASP A 133      15.555 -21.086  -0.960  1.00  0.70           O  
ATOM   1013  CG  ASP A 133      13.727 -24.143   1.607  1.00  0.70           C  
ATOM   1014  OD1 ASP A 133      13.966 -23.580   2.697  1.00  0.75           O  
ATOM   1015  OD2 ASP A 133      13.253 -25.297   1.536  1.00  0.78           O  
ATOM   1016  N   ASP A 134      13.504 -20.802  -1.714  1.00  0.71           N  
ATOM   1017  CA  ASP A 134      13.941 -19.928  -2.798  1.00  0.70           C  
ATOM   1018  C   ASP A 134      14.007 -18.473  -2.338  1.00  0.70           C  
ATOM   1019  CB  ASP A 134      13.006 -20.057  -4.002  1.00  0.67           C  
ATOM   1020  O   ASP A 134      12.979 -17.870  -2.021  1.00  0.66           O  
ATOM   1021  CG  ASP A 134      13.537 -19.360  -5.242  1.00  0.65           C  
ATOM   1022  OD1 ASP A 134      14.646 -18.785  -5.192  1.00  0.65           O  
ATOM   1023  OD2 ASP A 134      12.839 -19.383  -6.279  1.00  0.68           O  
ATOM   1024  N   PRO A 135      15.218 -17.836  -2.181  1.00  0.59           N  
ATOM   1025  CA  PRO A 135      15.404 -16.475  -1.673  1.00  0.58           C  
ATOM   1026  C   PRO A 135      14.794 -15.415  -2.588  1.00  0.59           C  
ATOM   1027  CB  PRO A 135      16.926 -16.329  -1.607  1.00  0.54           C  
ATOM   1028  O   PRO A 135      14.731 -14.239  -2.220  1.00  0.56           O  
ATOM   1029  CG  PRO A 135      17.443 -17.223  -2.687  1.00  0.51           C  
ATOM   1030  CD  PRO A 135      16.532 -18.412  -2.799  1.00  0.51           C  
ATOM   1031  N   GLU A 136      14.503 -15.757  -3.850  1.00  0.63           N  
ATOM   1032  CA  GLU A 136      14.011 -14.723  -4.756  1.00  0.62           C  
ATOM   1033  C   GLU A 136      12.511 -14.866  -4.994  1.00  0.61           C  
ATOM   1034  CB  GLU A 136      14.763 -14.774  -6.089  1.00  0.58           C  
ATOM   1035  O   GLU A 136      12.085 -15.637  -5.856  1.00  0.58           O  
ATOM   1036  CG  GLU A 136      16.207 -14.302  -5.999  1.00  0.55           C  
ATOM   1037  CD  GLU A 136      16.598 -13.353  -7.120  1.00  0.56           C  
ATOM   1038  OE1 GLU A 136      15.840 -13.236  -8.109  1.00  0.58           O  
ATOM   1039  OE2 GLU A 136      17.673 -12.721  -7.008  1.00  0.53           O  
ATOM   1040  N   PRO A 137      11.682 -14.381  -3.990  1.00  0.59           N  
ATOM   1041  CA  PRO A 137      10.230 -14.551  -4.093  1.00  0.59           C  
ATOM   1042  C   PRO A 137       9.681 -14.121  -5.452  1.00  0.59           C  
ATOM   1043  CB  PRO A 137       9.690 -13.653  -2.977  1.00  0.54           C  
ATOM   1044  O   PRO A 137       9.713 -12.934  -5.787  1.00  0.56           O  
ATOM   1045  CG  PRO A 137      10.780 -12.663  -2.722  1.00  0.52           C  
ATOM   1046  CD  PRO A 137      12.078 -13.249  -3.198  1.00  0.52           C  
ATOM   1047  N   GLN A 138       9.320 -15.077  -6.376  1.00  0.56           N  
ATOM   1048  CA  GLN A 138       8.636 -14.882  -7.650  1.00  0.55           C  
ATOM   1049  C   GLN A 138       7.249 -14.279  -7.443  1.00  0.56           C  
ATOM   1050  CB  GLN A 138       8.525 -16.205  -8.409  1.00  0.51           C  
ATOM   1051  O   GLN A 138       6.460 -14.783  -6.642  1.00  0.53           O  
ATOM   1052  CG  GLN A 138       9.870 -16.822  -8.768  1.00  0.47           C  
ATOM   1053  CD  GLN A 138       9.755 -17.906  -9.824  1.00  0.49           C  
ATOM   1054  NE2 GLN A 138      10.886 -18.500 -10.189  1.00  0.38           N  
ATOM   1055  OE1 GLN A 138       8.659 -18.208 -10.305  1.00  0.52           O  
ATOM   1056  N   GLY A 139       7.180 -12.983  -7.371  1.00  0.57           N  
ATOM   1057  CA  GLY A 139       5.907 -12.289  -7.473  1.00  0.55           C  
ATOM   1058  C   GLY A 139       5.930 -10.905  -6.851  1.00  0.58           C  
ATOM   1059  O   GLY A 139       4.937 -10.463  -6.270  1.00  0.54           O  
ATOM   1060  N   LEU A 140       6.995 -10.292  -6.944  1.00  0.63           N  
ATOM   1061  CA  LEU A 140       7.149  -8.901  -6.531  1.00  0.63           C  
ATOM   1062  C   LEU A 140       6.403  -7.967  -7.478  1.00  0.65           C  
ATOM   1063  CB  LEU A 140       8.630  -8.518  -6.479  1.00  0.57           C  
ATOM   1064  O   LEU A 140       6.534  -8.080  -8.699  1.00  0.62           O  
ATOM   1065  CG  LEU A 140       9.260  -8.434  -5.088  1.00  0.53           C  
ATOM   1066  CD1 LEU A 140      10.591  -9.178  -5.064  1.00  0.48           C  
ATOM   1067  CD2 LEU A 140       9.448  -6.979  -4.673  1.00  0.50           C  
ATOM   1068  N   MET A 141       5.473  -7.264  -6.902  1.00  0.71           N  
ATOM   1069  CA  MET A 141       5.110  -6.032  -7.596  1.00  0.72           C  
ATOM   1070  C   MET A 141       6.025  -4.884  -7.181  1.00  0.72           C  
ATOM   1071  CB  MET A 141       3.652  -5.665  -7.314  1.00  0.69           C  
ATOM   1072  O   MET A 141       6.105  -4.544  -6.000  1.00  0.71           O  
ATOM   1073  CG  MET A 141       2.651  -6.669  -7.863  1.00  0.66           C  
ATOM   1074  SD  MET A 141       0.913  -6.182  -7.532  1.00  0.64           S  
ATOM   1075  CE  MET A 141       0.823  -6.508  -5.750  1.00  0.58           C  
ATOM   1076  N   ALA A 142       6.828  -4.535  -8.194  1.00  0.66           N  
ATOM   1077  CA  ALA A 142       7.734  -3.409  -7.983  1.00  0.66           C  
ATOM   1078  C   ALA A 142       7.269  -2.178  -8.756  1.00  0.68           C  
ATOM   1079  CB  ALA A 142       9.156  -3.786  -8.395  1.00  0.64           C  
ATOM   1080  O   ALA A 142       6.983  -2.260  -9.953  1.00  0.67           O  
ATOM   1081  N   PHE A 143       7.077  -1.076  -8.078  1.00  0.73           N  
ATOM   1082  CA  PHE A 143       6.772   0.241  -8.626  1.00  0.74           C  
ATOM   1083  C   PHE A 143       7.963   1.179  -8.476  1.00  0.74           C  
ATOM   1084  CB  PHE A 143       5.542   0.839  -7.938  1.00  0.71           C  
ATOM   1085  O   PHE A 143       8.472   1.372  -7.370  1.00  0.73           O  
ATOM   1086  CG  PHE A 143       4.323  -0.041  -8.000  1.00  0.69           C  
ATOM   1087  CD1 PHE A 143       3.401   0.096  -9.031  1.00  0.67           C  
ATOM   1088  CD2 PHE A 143       4.098  -1.006  -7.027  1.00  0.69           C  
ATOM   1089  CE1 PHE A 143       2.272  -0.717  -9.091  1.00  0.69           C  
ATOM   1090  CE2 PHE A 143       2.972  -1.822  -7.080  1.00  0.70           C  
ATOM   1091  CZ  PHE A 143       2.060  -1.676  -8.113  1.00  0.68           C  
ATOM   1092  N   GLY A 144       8.404   1.627  -9.610  1.00  0.64           N  
ATOM   1093  CA  GLY A 144       9.562   2.506  -9.666  1.00  0.67           C  
ATOM   1094  C   GLY A 144       9.936   2.910 -11.079  1.00  0.67           C  
ATOM   1095  O   GLY A 144       9.106   2.847 -11.989  1.00  0.63           O  
ATOM   1096  N   ASN A 145      10.993   3.556 -11.149  1.00  0.59           N  
ATOM   1097  CA  ASN A 145      11.584   3.784 -12.463  1.00  0.62           C  
ATOM   1098  C   ASN A 145      12.489   2.628 -12.879  1.00  0.59           C  
ATOM   1099  CB  ASN A 145      12.363   5.101 -12.479  1.00  0.56           C  
ATOM   1100  O   ASN A 145      12.684   1.681 -12.115  1.00  0.58           O  
ATOM   1101  CG  ASN A 145      13.594   5.063 -11.594  1.00  0.52           C  
ATOM   1102  ND2 ASN A 145      13.947   6.207 -11.021  1.00  0.56           N  
ATOM   1103  OD1 ASN A 145      14.221   4.014 -11.428  1.00  0.55           O  
ATOM   1104  N   GLU A 146      12.968   2.496 -14.070  1.00  0.53           N  
ATOM   1105  CA  GLU A 146      13.731   1.419 -14.692  1.00  0.55           C  
ATOM   1106  C   GLU A 146      14.943   1.040 -13.845  1.00  0.54           C  
ATOM   1107  CB  GLU A 146      14.178   1.821 -16.100  1.00  0.48           C  
ATOM   1108  O   GLU A 146      15.435  -0.087 -13.925  1.00  0.53           O  
ATOM   1109  CG  GLU A 146      13.031   1.982 -17.087  1.00  0.43           C  
ATOM   1110  CD  GLU A 146      13.495   2.312 -18.497  1.00  0.48           C  
ATOM   1111  OE1 GLU A 146      14.703   2.574 -18.693  1.00  0.58           O  
ATOM   1112  OE2 GLU A 146      12.642   2.310 -19.413  1.00  0.50           O  
ATOM   1113  N   THR A 147      15.424   1.907 -13.059  1.00  0.56           N  
ATOM   1114  CA  THR A 147      16.713   1.717 -12.403  1.00  0.57           C  
ATOM   1115  C   THR A 147      16.532   1.518 -10.901  1.00  0.54           C  
ATOM   1116  CB  THR A 147      17.650   2.912 -12.657  1.00  0.51           C  
ATOM   1117  O   THR A 147      17.400   0.950 -10.235  1.00  0.52           O  
ATOM   1118  CG2 THR A 147      18.074   2.978 -14.120  1.00  0.40           C  
ATOM   1119  OG1 THR A 147      16.972   4.125 -12.312  1.00  0.47           O  
ATOM   1120  N   GLU A 148      15.277   1.918 -10.436  1.00  0.65           N  
ATOM   1121  CA  GLU A 148      15.108   1.877  -8.987  1.00  0.67           C  
ATOM   1122  C   GLU A 148      13.661   1.578  -8.608  1.00  0.63           C  
ATOM   1123  CB  GLU A 148      15.555   3.199  -8.357  1.00  0.58           C  
ATOM   1124  O   GLU A 148      12.769   2.395  -8.849  1.00  0.59           O  
ATOM   1125  CG  GLU A 148      17.057   3.299  -8.136  1.00  0.53           C  
ATOM   1126  CD  GLU A 148      17.479   4.589  -7.451  1.00  0.55           C  
ATOM   1127  OE1 GLU A 148      16.622   5.480  -7.254  1.00  0.60           O  
ATOM   1128  OE2 GLU A 148      18.677   4.710  -7.110  1.00  0.55           O  
ATOM   1129  N   ASN A 149      13.405   0.302  -8.161  1.00  0.58           N  
ATOM   1130  CA  ASN A 149      12.117  -0.020  -7.557  1.00  0.60           C  
ATOM   1131  C   ASN A 149      11.871   0.798  -6.292  1.00  0.60           C  
ATOM   1132  CB  ASN A 149      12.028  -1.516  -7.248  1.00  0.53           C  
ATOM   1133  O   ASN A 149      12.534   0.590  -5.274  1.00  0.57           O  
ATOM   1134  CG  ASN A 149      12.166  -2.377  -8.487  1.00  0.49           C  
ATOM   1135  ND2 ASN A 149      12.671  -3.593  -8.311  1.00  0.50           N  
ATOM   1136  OD1 ASN A 149      11.823  -1.954  -9.594  1.00  0.53           O  
ATOM   1137  N   THR A 150      10.927   1.803  -6.277  1.00  0.68           N  
ATOM   1138  CA  THR A 150      10.654   2.697  -5.157  1.00  0.70           C  
ATOM   1139  C   THR A 150       9.755   2.017  -4.128  1.00  0.71           C  
ATOM   1140  CB  THR A 150       9.996   4.004  -5.633  1.00  0.62           C  
ATOM   1141  O   THR A 150      10.010   2.093  -2.925  1.00  0.67           O  
ATOM   1142  CG2 THR A 150      10.048   5.074  -4.548  1.00  0.49           C  
ATOM   1143  OG1 THR A 150      10.685   4.484  -6.795  1.00  0.56           O  
ATOM   1144  N   ILE A 151       8.758   1.262  -4.575  1.00  0.74           N  
ATOM   1145  CA  ILE A 151       7.834   0.494  -3.748  1.00  0.74           C  
ATOM   1146  C   ILE A 151       7.778  -0.950  -4.241  1.00  0.74           C  
ATOM   1147  CB  ILE A 151       6.420   1.118  -3.752  1.00  0.71           C  
ATOM   1148  O   ILE A 151       7.501  -1.201  -5.416  1.00  0.72           O  
ATOM   1149  CG1 ILE A 151       6.479   2.578  -3.288  1.00  0.71           C  
ATOM   1150  CG2 ILE A 151       5.468   0.302  -2.873  1.00  0.70           C  
ATOM   1151  CD1 ILE A 151       5.152   3.315  -3.397  1.00  0.69           C  
ATOM   1152  N   GLU A 152       8.086  -1.832  -3.422  1.00  0.71           N  
ATOM   1153  CA  GLU A 152       7.963  -3.268  -3.651  1.00  0.71           C  
ATOM   1154  C   GLU A 152       6.859  -3.872  -2.787  1.00  0.72           C  
ATOM   1155  CB  GLU A 152       9.294  -3.973  -3.373  1.00  0.69           C  
ATOM   1156  O   GLU A 152       6.824  -3.655  -1.574  1.00  0.71           O  
ATOM   1157  CG  GLU A 152      10.408  -3.585  -4.334  1.00  0.67           C  
ATOM   1158  CD  GLU A 152      11.761  -4.161  -3.948  1.00  0.67           C  
ATOM   1159  OE1 GLU A 152      11.826  -4.974  -2.999  1.00  0.70           O  
ATOM   1160  OE2 GLU A 152      12.764  -3.795  -4.601  1.00  0.65           O  
ATOM   1161  N   ILE A 153       5.929  -4.491  -3.347  1.00  0.77           N  
ATOM   1162  CA  ILE A 153       4.899  -5.284  -2.684  1.00  0.76           C  
ATOM   1163  C   ILE A 153       5.175  -6.771  -2.898  1.00  0.77           C  
ATOM   1164  CB  ILE A 153       3.488  -4.921  -3.197  1.00  0.75           C  
ATOM   1165  O   ILE A 153       5.209  -7.244  -4.036  1.00  0.74           O  
ATOM   1166  CG1 ILE A 153       3.252  -3.411  -3.086  1.00  0.74           C  
ATOM   1167  CG2 ILE A 153       2.417  -5.701  -2.430  1.00  0.74           C  
ATOM   1168  CD1 ILE A 153       1.913  -2.951  -3.646  1.00  0.72           C  
ATOM   1169  N   ASN A 154       5.393  -7.424  -1.855  1.00  0.70           N  
ATOM   1170  CA  ASN A 154       5.477  -8.880  -1.813  1.00  0.70           C  
ATOM   1171  C   ASN A 154       4.179  -9.502  -1.307  1.00  0.71           C  
ATOM   1172  CB  ASN A 154       6.654  -9.325  -0.941  1.00  0.68           C  
ATOM   1173  O   ASN A 154       3.925  -9.526  -0.101  1.00  0.71           O  
ATOM   1174  CG  ASN A 154       6.913 -10.816  -1.027  1.00  0.67           C  
ATOM   1175  ND2 ASN A 154       8.169 -11.210  -0.859  1.00  0.71           N  
ATOM   1176  OD1 ASN A 154       5.991 -11.607  -1.243  1.00  0.71           O  
ATOM   1177  N   PRO A 155       3.357  -9.904  -2.184  1.00  0.70           N  
ATOM   1178  CA  PRO A 155       2.067 -10.438  -1.740  1.00  0.70           C  
ATOM   1179  C   PRO A 155       2.205 -11.745  -0.963  1.00  0.71           C  
ATOM   1180  CB  PRO A 155       1.308 -10.659  -3.051  1.00  0.68           C  
ATOM   1181  O   PRO A 155       1.305 -12.114  -0.205  1.00  0.70           O  
ATOM   1182  CG  PRO A 155       2.373 -10.869  -4.079  1.00  0.67           C  
ATOM   1183  CD  PRO A 155       3.564 -10.033  -3.708  1.00  0.67           C  
ATOM   1184  N   TRP A 156       3.259 -12.489  -1.043  1.00  0.61           N  
ATOM   1185  CA  TRP A 156       3.456 -13.774  -0.379  1.00  0.68           C  
ATOM   1186  C   TRP A 156       3.562 -13.595   1.131  1.00  0.61           C  
ATOM   1187  CB  TRP A 156       4.712 -14.468  -0.914  1.00  0.60           C  
ATOM   1188  O   TRP A 156       2.984 -14.371   1.896  1.00  0.59           O  
ATOM   1189  CG  TRP A 156       4.600 -14.916  -2.340  1.00  0.56           C  
ATOM   1190  CD1 TRP A 156       5.221 -14.366  -3.427  1.00  0.49           C  
ATOM   1191  CD2 TRP A 156       3.815 -16.005  -2.834  1.00  0.51           C  
ATOM   1192  CE2 TRP A 156       4.008 -16.059  -4.232  1.00  0.49           C  
ATOM   1193  CE3 TRP A 156       2.967 -16.943  -2.229  1.00  0.53           C  
ATOM   1194  NE1 TRP A 156       4.869 -15.050  -4.569  1.00  0.52           N  
ATOM   1195  CH2 TRP A 156       2.557 -17.920  -4.419  1.00  0.48           C  
ATOM   1196  CZ2 TRP A 156       3.382 -17.015  -5.036  1.00  0.56           C  
ATOM   1197  CZ3 TRP A 156       2.345 -17.893  -3.031  1.00  0.42           C  
ATOM   1198  N   ILE A 157       4.263 -12.577   1.435  1.00  0.65           N  
ATOM   1199  CA  ILE A 157       4.517 -12.399   2.860  1.00  0.65           C  
ATOM   1200  C   ILE A 157       3.788 -11.156   3.363  1.00  0.65           C  
ATOM   1201  CB  ILE A 157       6.030 -12.289   3.156  1.00  0.63           C  
ATOM   1202  O   ILE A 157       3.948 -10.760   4.520  1.00  0.65           O  
ATOM   1203  CG1 ILE A 157       6.648 -11.138   2.354  1.00  0.57           C  
ATOM   1204  CG2 ILE A 157       6.738 -13.612   2.849  1.00  0.58           C  
ATOM   1205  CD1 ILE A 157       8.091 -10.829   2.728  1.00  0.56           C  
ATOM   1206  N   GLY A 158       3.058 -10.553   2.433  1.00  0.69           N  
ATOM   1207  CA  GLY A 158       2.309  -9.357   2.785  1.00  0.68           C  
ATOM   1208  C   GLY A 158       3.197  -8.173   3.118  1.00  0.69           C  
ATOM   1209  O   GLY A 158       2.869  -7.373   3.997  1.00  0.67           O  
ATOM   1210  N   GLN A 159       4.339  -8.037   2.564  1.00  0.70           N  
ATOM   1211  CA  GLN A 159       5.265  -6.944   2.842  1.00  0.71           C  
ATOM   1212  C   GLN A 159       5.188  -5.869   1.762  1.00  0.71           C  
ATOM   1213  CB  GLN A 159       6.696  -7.470   2.959  1.00  0.67           C  
ATOM   1214  O   GLN A 159       5.131  -6.181   0.571  1.00  0.71           O  
ATOM   1215  CG  GLN A 159       7.670  -6.471   3.570  1.00  0.63           C  
ATOM   1216  CD  GLN A 159       9.057  -7.052   3.772  1.00  0.63           C  
ATOM   1217  NE2 GLN A 159       9.828  -6.446   4.669  1.00  0.53           N  
ATOM   1218  OE1 GLN A 159       9.432  -8.037   3.128  1.00  0.65           O  
ATOM   1219  N   ILE A 160       5.111  -4.628   2.194  1.00  0.75           N  
ATOM   1220  CA  ILE A 160       5.400  -3.465   1.363  1.00  0.75           C  
ATOM   1221  C   ILE A 160       6.739  -2.857   1.773  1.00  0.76           C  
ATOM   1222  CB  ILE A 160       4.278  -2.407   1.461  1.00  0.73           C  
ATOM   1223  O   ILE A 160       6.902  -2.410   2.911  1.00  0.74           O  
ATOM   1224  CG1 ILE A 160       2.923  -3.030   1.103  1.00  0.71           C  
ATOM   1225  CG2 ILE A 160       4.585  -1.208   0.560  1.00  0.72           C  
ATOM   1226  CD1 ILE A 160       1.743  -2.083   1.271  1.00  0.69           C  
ATOM   1227  N   VAL A 161       7.664  -2.910   0.841  1.00  0.69           N  
ATOM   1228  CA  VAL A 161       8.960  -2.265   1.026  1.00  0.70           C  
ATOM   1229  C   VAL A 161       9.025  -0.987   0.193  1.00  0.70           C  
ATOM   1230  CB  VAL A 161      10.123  -3.208   0.645  1.00  0.68           C  
ATOM   1231  O   VAL A 161       8.835  -1.021  -1.025  1.00  0.71           O  
ATOM   1232  CG1 VAL A 161      11.470  -2.535   0.902  1.00  0.66           C  
ATOM   1233  CG2 VAL A 161      10.022  -4.520   1.422  1.00  0.66           C  
ATOM   1234  N   CYS A 162       9.189   0.029   0.845  1.00  0.61           N  
ATOM   1235  CA  CYS A 162       9.522   1.294   0.199  1.00  0.66           C  
ATOM   1236  C   CYS A 162      11.013   1.587   0.309  1.00  0.62           C  
ATOM   1237  CB  CYS A 162       8.721   2.439   0.817  1.00  0.59           C  
ATOM   1238  O   CYS A 162      11.547   1.705   1.413  1.00  0.61           O  
ATOM   1239  SG  CYS A 162       8.217   3.700  -0.373  1.00  0.65           S  
ATOM   1240  N   LYS A 163      11.812   1.722  -0.698  1.00  0.59           N  
ATOM   1241  CA  LYS A 163      13.240   2.029  -0.720  1.00  0.60           C  
ATOM   1242  C   LYS A 163      13.484   3.523  -0.526  1.00  0.58           C  
ATOM   1243  CB  LYS A 163      13.869   1.561  -2.033  1.00  0.58           C  
ATOM   1244  O   LYS A 163      14.588   3.935  -0.164  1.00  0.58           O  
ATOM   1245  CG  LYS A 163      13.979   0.049  -2.163  1.00  0.56           C  
ATOM   1246  CD  LYS A 163      14.769  -0.349  -3.402  1.00  0.57           C  
ATOM   1247  CE  LYS A 163      14.850  -1.863  -3.553  1.00  0.56           C  
ATOM   1248  NZ  LYS A 163      15.317  -2.260  -4.914  1.00  0.49           N  
ATOM   1249  N   THR A 164      12.387   4.173  -0.813  1.00  0.57           N  
ATOM   1250  CA  THR A 164      12.427   5.600  -0.513  1.00  0.59           C  
ATOM   1251  C   THR A 164      11.485   5.937   0.640  1.00  0.57           C  
ATOM   1252  CB  THR A 164      12.053   6.441  -1.747  1.00  0.54           C  
ATOM   1253  O   THR A 164      10.598   5.149   0.974  1.00  0.56           O  
ATOM   1254  CG2 THR A 164      13.046   6.221  -2.884  1.00  0.44           C  
ATOM   1255  OG1 THR A 164      10.743   6.070  -2.193  1.00  0.46           O  
ATOM   1256  N   GLU A 165      11.786   6.953   1.402  1.00  0.50           N  
ATOM   1257  CA  GLU A 165      10.914   7.436   2.468  1.00  0.52           C  
ATOM   1258  C   GLU A 165       9.500   7.689   1.953  1.00  0.51           C  
ATOM   1259  CB  GLU A 165      11.483   8.714   3.091  1.00  0.46           C  
ATOM   1260  O   GLU A 165       9.315   8.353   0.931  1.00  0.50           O  
ATOM   1261  CG  GLU A 165      10.990   8.981   4.505  1.00  0.44           C  
ATOM   1262  CD  GLU A 165      11.645  10.192   5.150  1.00  0.49           C  
ATOM   1263  OE1 GLU A 165      12.517  10.823   4.511  1.00  0.54           O  
ATOM   1264  OE2 GLU A 165      11.285  10.511   6.305  1.00  0.47           O  
ATOM   1265  N   VAL A 166       8.551   6.949   2.413  1.00  0.64           N  
ATOM   1266  CA  VAL A 166       7.188   7.427   2.210  1.00  0.64           C  
ATOM   1267  C   VAL A 166       7.058   8.856   2.731  1.00  0.66           C  
ATOM   1268  CB  VAL A 166       6.155   6.511   2.905  1.00  0.60           C  
ATOM   1269  O   VAL A 166       7.076   9.086   3.943  1.00  0.65           O  
ATOM   1270  CG1 VAL A 166       4.732   6.973   2.600  1.00  0.55           C  
ATOM   1271  CG2 VAL A 166       6.354   5.059   2.473  1.00  0.55           C  
ATOM   1272  N   ALA A 167       7.391   9.818   1.818  1.00  0.55           N  
ATOM   1273  CA  ALA A 167       7.233  11.218   2.203  1.00  0.57           C  
ATOM   1274  C   ALA A 167       5.840  11.477   2.771  1.00  0.56           C  
ATOM   1275  CB  ALA A 167       7.495  12.132   1.009  1.00  0.48           C  
ATOM   1276  O   ALA A 167       4.860  11.538   2.025  1.00  0.53           O  
ATOM   1277  N   LEU A 168       5.776  11.336   4.009  1.00  0.70           N  
ATOM   1278  CA  LEU A 168       4.595  11.894   4.659  1.00  0.70           C  
ATOM   1279  C   LEU A 168       4.708  13.409   4.783  1.00  0.72           C  
ATOM   1280  CB  LEU A 168       4.399  11.269   6.043  1.00  0.67           C  
ATOM   1281  O   LEU A 168       5.517  13.914   5.565  1.00  0.70           O  
ATOM   1282  CG  LEU A 168       4.162   9.759   6.078  1.00  0.64           C  
ATOM   1283  CD1 LEU A 168       4.109   9.264   7.519  1.00  0.62           C  
ATOM   1284  CD2 LEU A 168       2.877   9.402   5.337  1.00  0.63           C  
ATOM   1285  N   ALA A 169       4.464  14.083   3.673  1.00  0.66           N  
ATOM   1286  CA  ALA A 169       4.419  15.531   3.858  1.00  0.68           C  
ATOM   1287  C   ALA A 169       3.753  15.895   5.182  1.00  0.70           C  
ATOM   1288  CB  ALA A 169       3.683  16.194   2.696  1.00  0.62           C  
ATOM   1289  O   ALA A 169       2.612  15.504   5.438  1.00  0.70           O  
ATOM   1290  N   SER A 170       4.621  16.473   6.031  1.00  0.81           N  
ATOM   1291  CA  SER A 170       4.115  17.066   7.264  1.00  0.83           C  
ATOM   1292  C   SER A 170       4.352  18.572   7.291  1.00  0.84           C  
ATOM   1293  CB  SER A 170       4.773  16.416   8.482  1.00  0.80           C  
ATOM   1294  O   SER A 170       5.097  19.074   8.136  1.00  0.82           O  
ATOM   1295  OG  SER A 170       4.169  16.870   9.682  1.00  0.79           O  
ATOM   1296  N   ASP A 171       3.700  19.276   6.370  1.00  0.81           N  
ATOM   1297  CA  ASP A 171       3.809  20.730   6.295  1.00  0.87           C  
ATOM   1298  C   ASP A 171       2.693  21.406   7.089  1.00  0.90           C  
ATOM   1299  CB  ASP A 171       3.774  21.196   4.838  1.00  0.84           C  
ATOM   1300  O   ASP A 171       1.598  20.856   7.222  1.00  0.92           O  
ATOM   1301  CG  ASP A 171       4.111  22.668   4.678  1.00  0.79           C  
ATOM   1302  OD1 ASP A 171       3.193  23.514   4.737  1.00  0.82           O  
ATOM   1303  OD2 ASP A 171       5.305  22.985   4.489  1.00  0.87           O  
ATOM   1304  N   ARG A 172       2.960  22.724   7.603  1.00  0.90           N  
ATOM   1305  CA  ARG A 172       1.990  23.475   8.393  1.00  0.92           C  
ATOM   1306  C   ARG A 172       0.791  23.883   7.545  1.00  0.93           C  
ATOM   1307  CB  ARG A 172       2.643  24.714   9.009  1.00  0.91           C  
ATOM   1308  O   ARG A 172      -0.340  23.919   8.036  1.00  0.93           O  
ATOM   1309  CG  ARG A 172       1.725  25.499   9.932  1.00  0.89           C  
ATOM   1310  CD  ARG A 172       2.440  26.685  10.565  1.00  0.90           C  
ATOM   1311  NE  ARG A 172       1.565  27.421  11.473  1.00  0.89           N  
ATOM   1312  NH1 ARG A 172       2.456  26.511  13.400  1.00  0.86           N  
ATOM   1313  NH2 ARG A 172       0.751  28.037  13.530  1.00  0.84           N  
ATOM   1314  CZ  ARG A 172       1.593  27.321  12.799  1.00  0.87           C  
ATOM   1315  N   SER A 173       1.018  24.093   6.265  1.00  0.90           N  
ATOM   1316  CA  SER A 173      -0.022  24.526   5.338  1.00  0.91           C  
ATOM   1317  C   SER A 173      -1.023  23.408   5.069  1.00  0.86           C  
ATOM   1318  CB  SER A 173       0.597  24.996   4.020  1.00  0.89           C  
ATOM   1319  O   SER A 173      -2.134  23.663   4.597  1.00  0.83           O  
ATOM   1320  OG  SER A 173       1.286  23.934   3.381  1.00  0.84           O  
ATOM   1321  N   LEU A 174      -0.698  22.206   5.368  1.00  0.86           N  
ATOM   1322  CA  LEU A 174      -1.542  21.029   5.192  1.00  0.86           C  
ATOM   1323  C   LEU A 174      -2.319  20.722   6.468  1.00  0.84           C  
ATOM   1324  CB  LEU A 174      -0.696  19.818   4.791  1.00  0.84           C  
ATOM   1325  O   LEU A 174      -2.978  19.684   6.564  1.00  0.81           O  
ATOM   1326  CG  LEU A 174       0.121  19.957   3.506  1.00  0.82           C  
ATOM   1327  CD1 LEU A 174       0.954  18.702   3.269  1.00  0.79           C  
ATOM   1328  CD2 LEU A 174      -0.793  20.231   2.317  1.00  0.81           C  
ATOM   1329  N   LYS A 175      -2.338  21.531   7.509  1.00  0.85           N  
ATOM   1330  CA  LYS A 175      -2.905  21.274   8.830  1.00  0.88           C  
ATOM   1331  C   LYS A 175      -3.806  22.423   9.274  1.00  0.90           C  
ATOM   1332  CB  LYS A 175      -1.793  21.054   9.858  1.00  0.86           C  
ATOM   1333  O   LYS A 175      -3.522  23.588   8.987  1.00  0.90           O  
ATOM   1334  CG  LYS A 175      -0.894  19.866   9.551  1.00  0.85           C  
ATOM   1335  CD  LYS A 175       0.263  19.771  10.537  1.00  0.83           C  
ATOM   1336  CE  LYS A 175       1.210  18.632  10.183  1.00  0.82           C  
ATOM   1337  NZ  LYS A 175       2.485  18.710  10.957  1.00  0.82           N  
ATOM   1338  N   THR A 176      -4.771  22.079   9.806  1.00  0.90           N  
ATOM   1339  CA  THR A 176      -5.701  22.973  10.486  1.00  0.92           C  
ATOM   1340  C   THR A 176      -5.811  22.616  11.965  1.00  0.90           C  
ATOM   1341  CB  THR A 176      -7.098  22.925   9.839  1.00  0.90           C  
ATOM   1342  O   THR A 176      -5.304  21.580  12.398  1.00  0.89           O  
ATOM   1343  CG2 THR A 176      -7.050  23.405   8.392  1.00  0.85           C  
ATOM   1344  OG1 THR A 176      -7.585  21.578   9.867  1.00  0.89           O  
ATOM   1345  N   ASP A 177      -6.289  23.642  12.863  1.00  0.94           N  
ATOM   1346  CA  ASP A 177      -6.658  23.457  14.263  1.00  0.93           C  
ATOM   1347  C   ASP A 177      -5.489  22.894  15.069  1.00  0.90           C  
ATOM   1348  CB  ASP A 177      -7.872  22.533  14.381  1.00  0.89           C  
ATOM   1349  O   ASP A 177      -5.675  22.007  15.904  1.00  0.83           O  
ATOM   1350  CG  ASP A 177      -9.071  23.026  13.591  1.00  0.81           C  
ATOM   1351  OD1 ASP A 177      -9.383  24.235  13.647  1.00  0.73           O  
ATOM   1352  OD2 ASP A 177      -9.712  22.198  12.909  1.00  0.83           O  
ATOM   1353  N   ILE A 178      -4.264  23.346  14.761  1.00  0.95           N  
ATOM   1354  CA  ILE A 178      -3.012  22.918  15.374  1.00  0.95           C  
ATOM   1355  C   ILE A 178      -3.003  23.300  16.852  1.00  0.94           C  
ATOM   1356  CB  ILE A 178      -1.791  23.534  14.654  1.00  0.94           C  
ATOM   1357  O   ILE A 178      -2.864  24.476  17.195  1.00  0.93           O  
ATOM   1358  CG1 ILE A 178      -1.797  23.151  13.170  1.00  0.92           C  
ATOM   1359  CG2 ILE A 178      -0.488  23.094  15.328  1.00  0.91           C  
ATOM   1360  CD1 ILE A 178      -0.761  23.892  12.335  1.00  0.89           C  
ATOM   1361  N   THR A 179      -3.084  22.286  17.749  1.00  0.95           N  
ATOM   1362  CA  THR A 179      -2.978  22.425  19.197  1.00  0.95           C  
ATOM   1363  C   THR A 179      -1.799  21.618  19.733  1.00  0.95           C  
ATOM   1364  CB  THR A 179      -4.273  21.975  19.898  1.00  0.94           C  
ATOM   1365  O   THR A 179      -1.433  20.589  19.161  1.00  0.94           O  
ATOM   1366  CG2 THR A 179      -5.444  22.877  19.521  1.00  0.85           C  
ATOM   1367  OG1 THR A 179      -4.576  20.629  19.510  1.00  0.87           O  
ATOM   1368  N   ARG A 180      -1.201  22.089  20.733  1.00  0.95           N  
ATOM   1369  CA  ARG A 180      -0.190  21.340  21.472  1.00  0.95           C  
ATOM   1370  C   ARG A 180      -0.819  20.183  22.241  1.00  0.95           C  
ATOM   1371  CB  ARG A 180       0.565  22.260  22.434  1.00  0.94           C  
ATOM   1372  O   ARG A 180      -1.904  20.325  22.808  1.00  0.94           O  
ATOM   1373  CG  ARG A 180       1.771  21.607  23.091  1.00  0.90           C  
ATOM   1374  CD  ARG A 180       2.560  22.600  23.933  1.00  0.86           C  
ATOM   1375  NE  ARG A 180       3.700  21.964  24.588  1.00  0.86           N  
ATOM   1376  NH1 ARG A 180       4.590  23.932  25.407  1.00  0.79           N  
ATOM   1377  NH2 ARG A 180       5.632  21.935  25.830  1.00  0.75           N  
ATOM   1378  CZ  ARG A 180       4.638  22.612  25.274  1.00  0.83           C  
ATOM   1379  N   ILE A 181      -0.142  18.992  22.321  1.00  0.95           N  
ATOM   1380  CA  ILE A 181      -0.613  17.837  23.078  1.00  0.96           C  
ATOM   1381  C   ILE A 181      -0.465  18.105  24.574  1.00  0.95           C  
ATOM   1382  CB  ILE A 181       0.152  16.553  22.686  1.00  0.95           C  
ATOM   1383  O   ILE A 181       0.649  18.113  25.103  1.00  0.95           O  
ATOM   1384  CG1 ILE A 181       0.023  16.294  21.180  1.00  0.94           C  
ATOM   1385  CG2 ILE A 181      -0.354  15.355  23.493  1.00  0.94           C  
ATOM   1386  CD1 ILE A 181       0.929  15.185  20.663  1.00  0.92           C  
ATOM   1387  N   GLU A 182      -1.528  18.215  25.180  1.00  0.94           N  
ATOM   1388  CA  GLU A 182      -1.555  18.445  26.622  1.00  0.95           C  
ATOM   1389  C   GLU A 182      -1.371  17.140  27.392  1.00  0.95           C  
ATOM   1390  CB  GLU A 182      -2.866  19.119  27.034  1.00  0.94           C  
ATOM   1391  O   GLU A 182      -1.861  16.090  26.971  1.00  0.94           O  
ATOM   1392  CG  GLU A 182      -3.063  20.501  26.428  1.00  0.91           C  
ATOM   1393  CD  GLU A 182      -4.281  21.228  26.976  1.00  0.90           C  
ATOM   1394  OE1 GLU A 182      -5.099  20.595  27.681  1.00  0.89           O  
ATOM   1395  OE2 GLU A 182      -4.419  22.440  26.697  1.00  0.89           O  
ATOM   1396  N   ASN A 183      -0.645  17.198  28.509  1.00  0.95           N  
ATOM   1397  CA  ASN A 183      -0.459  16.091  29.441  1.00  0.96           C  
ATOM   1398  C   ASN A 183       0.208  14.896  28.766  1.00  0.96           C  
ATOM   1399  CB  ASN A 183      -1.797  15.675  30.055  1.00  0.94           C  
ATOM   1400  O   ASN A 183      -0.097  13.746  29.087  1.00  0.96           O  
ATOM   1401  CG  ASN A 183      -2.486  16.814  30.780  1.00  0.91           C  
ATOM   1402  ND2 ASN A 183      -3.572  17.315  30.202  1.00  0.90           N  
ATOM   1403  OD1 ASN A 183      -2.046  17.241  31.851  1.00  0.89           O  
ATOM   1404  N   ALA A 184       1.068  15.133  27.819  1.00  0.97           N  
ATOM   1405  CA  ALA A 184       1.771  14.136  27.015  1.00  0.97           C  
ATOM   1406  C   ALA A 184       2.374  13.047  27.897  1.00  0.97           C  
ATOM   1407  CB  ALA A 184       2.860  14.801  26.176  1.00  0.96           C  
ATOM   1408  O   ALA A 184       2.118  11.859  27.689  1.00  0.97           O  
ATOM   1409  N   MET A 185       3.014  13.385  28.971  1.00  0.97           N  
ATOM   1410  CA  MET A 185       3.627  12.456  29.916  1.00  0.97           C  
ATOM   1411  C   MET A 185       2.567  11.596  30.598  1.00  0.97           C  
ATOM   1412  CB  MET A 185       4.440  13.214  30.966  1.00  0.95           C  
ATOM   1413  O   MET A 185       2.800  10.417  30.870  1.00  0.97           O  
ATOM   1414  CG  MET A 185       5.265  12.313  31.871  1.00  0.85           C  
ATOM   1415  SD  MET A 185       6.449  11.271  30.934  1.00  0.79           S  
ATOM   1416  CE  MET A 185       7.565  12.550  30.294  1.00  0.72           C  
ATOM   1417  N   LYS A 186       1.440  12.135  30.901  1.00  0.97           N  
ATOM   1418  CA  LYS A 186       0.350  11.371  31.500  1.00  0.97           C  
ATOM   1419  C   LYS A 186      -0.215  10.353  30.513  1.00  0.97           C  
ATOM   1420  CB  LYS A 186      -0.761  12.307  31.980  1.00  0.96           C  
ATOM   1421  O   LYS A 186      -0.603   9.250  30.905  1.00  0.97           O  
ATOM   1422  CG  LYS A 186      -1.902  11.598  32.693  1.00  0.92           C  
ATOM   1423  CD  LYS A 186      -2.953  12.585  33.184  1.00  0.90           C  
ATOM   1424  CE  LYS A 186      -4.103  11.875  33.887  1.00  0.88           C  
ATOM   1425  NZ  LYS A 186      -5.152  12.836  34.342  1.00  0.87           N  
ATOM   1426  N   ILE A 187      -0.330  10.653  29.223  1.00  0.97           N  
ATOM   1427  CA  ILE A 187      -0.719   9.752  28.143  1.00  0.97           C  
ATOM   1428  C   ILE A 187       0.317   8.639  28.003  1.00  0.98           C  
ATOM   1429  CB  ILE A 187      -0.879  10.508  26.805  1.00  0.97           C  
ATOM   1430  O   ILE A 187      -0.008   7.458  28.146  1.00  0.97           O  
ATOM   1431  CG1 ILE A 187      -2.068  11.473  26.876  1.00  0.96           C  
ATOM   1432  CG2 ILE A 187      -1.042   9.523  25.644  1.00  0.96           C  
ATOM   1433  CD1 ILE A 187      -2.109  12.488  25.742  1.00  0.94           C  
ATOM   1434  N   LEU A 188       1.564   8.989  27.874  1.00  0.98           N  
ATOM   1435  CA  LEU A 188       2.647   8.039  27.643  1.00  0.98           C  
ATOM   1436  C   LEU A 188       2.758   7.051  28.798  1.00  0.97           C  
ATOM   1437  CB  LEU A 188       3.976   8.776  27.456  1.00  0.97           C  
ATOM   1438  O   LEU A 188       2.864   5.842  28.579  1.00  0.97           O  
ATOM   1439  CG  LEU A 188       5.194   7.908  27.141  1.00  0.94           C  
ATOM   1440  CD1 LEU A 188       4.997   7.179  25.816  1.00  0.90           C  
ATOM   1441  CD2 LEU A 188       6.461   8.755  27.107  1.00  0.89           C  
ATOM   1442  N   ARG A 189       2.512   7.424  30.073  1.00  0.97           N  
ATOM   1443  CA  ARG A 189       2.608   6.607  31.278  1.00  0.97           C  
ATOM   1444  C   ARG A 189       1.493   5.567  31.324  1.00  0.97           C  
ATOM   1445  CB  ARG A 189       2.557   7.485  32.530  1.00  0.97           C  
ATOM   1446  O   ARG A 189       1.536   4.639  32.135  1.00  0.97           O  
ATOM   1447  CG  ARG A 189       3.888   8.127  32.887  1.00  0.93           C  
ATOM   1448  CD  ARG A 189       3.752   9.100  34.050  1.00  0.90           C  
ATOM   1449  NE  ARG A 189       5.046   9.646  34.450  1.00  0.88           N  
ATOM   1450  NH1 ARG A 189       4.176  11.113  36.009  1.00  0.84           N  
ATOM   1451  NH2 ARG A 189       6.440  11.013  35.659  1.00  0.81           N  
ATOM   1452  CZ  ARG A 189       5.218  10.589  35.372  1.00  0.83           C  
ATOM   1453  N   ARG A 190       0.513   5.790  30.529  1.00  0.98           N  
ATOM   1454  CA  ARG A 190      -0.603   4.852  30.473  1.00  0.98           C  
ATOM   1455  C   ARG A 190      -0.473   3.917  29.276  1.00  0.98           C  
ATOM   1456  CB  ARG A 190      -1.934   5.604  30.408  1.00  0.98           C  
ATOM   1457  O   ARG A 190      -1.337   3.067  29.049  1.00  0.97           O  
ATOM   1458  CG  ARG A 190      -2.301   6.321  31.698  1.00  0.96           C  
ATOM   1459  CD  ARG A 190      -3.617   7.075  31.571  1.00  0.94           C  
ATOM   1460  NE  ARG A 190      -4.748   6.164  31.424  1.00  0.93           N  
ATOM   1461  NH1 ARG A 190      -6.239   7.794  30.747  1.00  0.89           N  
ATOM   1462  NH2 ARG A 190      -6.924   5.615  30.936  1.00  0.88           N  
ATOM   1463  CZ  ARG A 190      -5.968   6.526  31.036  1.00  0.90           C  
ATOM   1464  N   MET A 191       0.518   4.034  28.460  1.00  0.98           N  
ATOM   1465  CA  MET A 191       0.866   3.142  27.359  1.00  0.98           C  
ATOM   1466  C   MET A 191       1.970   2.174  27.772  1.00  0.97           C  
ATOM   1467  CB  MET A 191       1.307   3.945  26.134  1.00  0.97           C  
ATOM   1468  O   MET A 191       2.905   2.556  28.477  1.00  0.96           O  
ATOM   1469  CG  MET A 191       0.204   4.803  25.535  1.00  0.95           C  
ATOM   1470  SD  MET A 191       0.714   5.610  23.968  1.00  0.95           S  
ATOM   1471  CE  MET A 191      -0.403   7.039  23.965  1.00  0.90           C  
ATOM   1472  N   HIS A 192       1.839   0.976  27.352  1.00  0.97           N  
ATOM   1473  CA  HIS A 192       2.816  -0.076  27.612  1.00  0.98           C  
ATOM   1474  C   HIS A 192       3.366  -0.651  26.312  1.00  0.97           C  
ATOM   1475  CB  HIS A 192       2.192  -1.189  28.456  1.00  0.97           C  
ATOM   1476  O   HIS A 192       2.608  -0.926  25.379  1.00  0.97           O  
ATOM   1477  CG  HIS A 192       1.695  -0.726  29.788  1.00  0.94           C  
ATOM   1478  CD2 HIS A 192       2.334  -0.574  30.972  1.00  0.90           C  
ATOM   1479  ND1 HIS A 192       0.385  -0.358  30.007  1.00  0.90           N  
ATOM   1480  CE1 HIS A 192       0.240   0.002  31.271  1.00  0.89           C  
ATOM   1481  NE2 HIS A 192       1.408  -0.120  31.878  1.00  0.91           N  
ATOM   1482  N   GLY A 193       4.747  -0.793  26.242  1.00  0.98           N  
ATOM   1483  CA  GLY A 193       5.383  -1.585  25.202  1.00  0.98           C  
ATOM   1484  C   GLY A 193       5.348  -3.076  25.481  1.00  0.98           C  
ATOM   1485  O   GLY A 193       5.560  -3.505  26.617  1.00  0.97           O  
ATOM   1486  N   TYR A 194       5.137  -3.841  24.421  1.00  0.98           N  
ATOM   1487  CA  TYR A 194       5.051  -5.294  24.523  1.00  0.98           C  
ATOM   1488  C   TYR A 194       5.996  -5.967  23.535  1.00  0.97           C  
ATOM   1489  CB  TYR A 194       3.615  -5.767  24.277  1.00  0.98           C  
ATOM   1490  O   TYR A 194       6.200  -5.470  22.425  1.00  0.97           O  
ATOM   1491  CG  TYR A 194       2.635  -5.303  25.327  1.00  0.98           C  
ATOM   1492  CD1 TYR A 194       2.406  -6.057  26.476  1.00  0.97           C  
ATOM   1493  CD2 TYR A 194       1.936  -4.111  25.173  1.00  0.97           C  
ATOM   1494  CE1 TYR A 194       1.502  -5.635  27.445  1.00  0.97           C  
ATOM   1495  CE2 TYR A 194       1.030  -3.678  26.135  1.00  0.97           C  
ATOM   1496  OH  TYR A 194      -0.076  -4.023  28.223  1.00  0.95           O  
ATOM   1497  CZ  TYR A 194       0.820  -4.446  27.267  1.00  0.96           C  
ATOM   1498  N   THR A 195       6.484  -7.058  23.884  1.00  0.98           N  
ATOM   1499  CA  THR A 195       7.031  -8.044  22.958  1.00  0.98           C  
ATOM   1500  C   THR A 195       6.026  -9.163  22.703  1.00  0.97           C  
ATOM   1501  CB  THR A 195       8.346  -8.642  23.492  1.00  0.97           C  
ATOM   1502  O   THR A 195       5.415  -9.681  23.640  1.00  0.97           O  
ATOM   1503  CG2 THR A 195       9.467  -7.608  23.478  1.00  0.90           C  
ATOM   1504  OG1 THR A 195       8.146  -9.096  24.837  1.00  0.91           O  
ATOM   1505  N   PHE A 196       5.829  -9.587  21.439  1.00  0.96           N  
ATOM   1506  CA  PHE A 196       4.797 -10.554  21.084  1.00  0.96           C  
ATOM   1507  C   PHE A 196       5.154 -11.276  19.790  1.00  0.95           C  
ATOM   1508  CB  PHE A 196       3.437  -9.863  20.942  1.00  0.96           C  
ATOM   1509  O   PHE A 196       5.980 -10.795  19.012  1.00  0.93           O  
ATOM   1510  CG  PHE A 196       3.425  -8.750  19.930  1.00  0.96           C  
ATOM   1511  CD1 PHE A 196       3.705  -7.443  20.310  1.00  0.94           C  
ATOM   1512  CD2 PHE A 196       3.133  -9.010  18.597  1.00  0.94           C  
ATOM   1513  CE1 PHE A 196       3.694  -6.410  19.375  1.00  0.94           C  
ATOM   1514  CE2 PHE A 196       3.120  -7.983  17.657  1.00  0.94           C  
ATOM   1515  CZ  PHE A 196       3.400  -6.684  18.048  1.00  0.93           C  
ATOM   1516  N   GLN A 197       4.521 -12.358  19.520  1.00  0.95           N  
ATOM   1517  CA  GLN A 197       4.462 -13.033  18.228  1.00  0.95           C  
ATOM   1518  C   GLN A 197       3.123 -12.785  17.538  1.00  0.94           C  
ATOM   1519  CB  GLN A 197       4.696 -14.535  18.395  1.00  0.95           C  
ATOM   1520  O   GLN A 197       2.091 -12.663  18.201  1.00  0.91           O  
ATOM   1521  CG  GLN A 197       6.122 -14.895  18.791  1.00  0.93           C  
ATOM   1522  CD  GLN A 197       6.298 -16.377  19.066  1.00  0.91           C  
ATOM   1523  NE2 GLN A 197       7.389 -16.947  18.565  1.00  0.91           N  
ATOM   1524  OE1 GLN A 197       5.462 -17.004  19.723  1.00  0.90           O  
ATOM   1525  N   LYS A 198       3.114 -12.608  16.176  1.00  0.89           N  
ATOM   1526  CA  LYS A 198       1.881 -12.484  15.404  1.00  0.88           C  
ATOM   1527  C   LYS A 198       1.274 -13.854  15.115  1.00  0.88           C  
ATOM   1528  CB  LYS A 198       2.141 -11.739  14.094  1.00  0.86           C  
ATOM   1529  O   LYS A 198       1.998 -14.823  14.881  1.00  0.86           O  
ATOM   1530  CG  LYS A 198       2.452 -10.260  14.274  1.00  0.81           C  
ATOM   1531  CD  LYS A 198       2.580  -9.549  12.933  1.00  0.80           C  
ATOM   1532  CE  LYS A 198       2.829  -8.057  13.112  1.00  0.76           C  
ATOM   1533  NZ  LYS A 198       2.877  -7.343  11.801  1.00  0.74           N  
ATOM   1534  N   ILE A 199      -0.086 -13.910  15.016  1.00  0.89           N  
ATOM   1535  CA  ILE A 199      -0.798 -15.083  14.520  1.00  0.89           C  
ATOM   1536  C   ILE A 199      -0.330 -15.409  13.103  1.00  0.85           C  
ATOM   1537  CB  ILE A 199      -2.328 -14.867  14.543  1.00  0.87           C  
ATOM   1538  O   ILE A 199      -0.354 -14.548  12.221  1.00  0.81           O  
ATOM   1539  CG1 ILE A 199      -2.806 -14.587  15.972  1.00  0.86           C  
ATOM   1540  CG2 ILE A 199      -3.053 -16.078  13.949  1.00  0.84           C  
ATOM   1541  CD1 ILE A 199      -4.268 -14.172  16.066  1.00  0.84           C  
ATOM   1542  N   GLY A 200       0.225 -16.628  12.892  1.00  0.82           N  
ATOM   1543  CA  GLY A 200       0.715 -17.088  11.602  1.00  0.81           C  
ATOM   1544  C   GLY A 200       2.181 -16.774  11.374  1.00  0.78           C  
ATOM   1545  O   GLY A 200       2.744 -17.130  10.337  1.00  0.75           O  
ATOM   1546  N   ASN A 201       2.817 -16.095  12.253  1.00  0.78           N  
ATOM   1547  CA  ASN A 201       4.253 -15.844  12.200  1.00  0.80           C  
ATOM   1548  C   ASN A 201       4.895 -15.967  13.578  1.00  0.82           C  
ATOM   1549  CB  ASN A 201       4.536 -14.463  11.604  1.00  0.76           C  
ATOM   1550  O   ASN A 201       5.146 -14.961  14.243  1.00  0.81           O  
ATOM   1551  CG  ASN A 201       6.003 -14.254  11.284  1.00  0.72           C  
ATOM   1552  ND2 ASN A 201       6.291 -13.275  10.435  1.00  0.73           N  
ATOM   1553  OD1 ASN A 201       6.870 -14.968  11.794  1.00  0.72           O  
ATOM   1554  N   THR A 202       5.243 -17.239  14.044  1.00  0.87           N  
ATOM   1555  CA  THR A 202       5.740 -17.549  15.380  1.00  0.89           C  
ATOM   1556  C   THR A 202       7.265 -17.554  15.402  1.00  0.88           C  
ATOM   1557  CB  THR A 202       5.212 -18.910  15.871  1.00  0.86           C  
ATOM   1558  O   THR A 202       7.876 -17.658  16.468  1.00  0.87           O  
ATOM   1559  CG2 THR A 202       3.715 -18.848  16.158  1.00  0.84           C  
ATOM   1560  OG1 THR A 202       5.454 -19.901  14.865  1.00  0.87           O  
ATOM   1561  N   ASP A 203       7.860 -17.443  14.322  1.00  0.86           N  
ATOM   1562  CA  ASP A 203       9.309 -17.528  14.173  1.00  0.87           C  
ATOM   1563  C   ASP A 203       9.972 -16.186  14.474  1.00  0.87           C  
ATOM   1564  CB  ASP A 203       9.677 -17.992  12.762  1.00  0.82           C  
ATOM   1565  O   ASP A 203      11.199 -16.096  14.546  1.00  0.85           O  
ATOM   1566  CG  ASP A 203       9.074 -19.339  12.404  1.00  0.74           C  
ATOM   1567  OD1 ASP A 203       8.872 -20.177  13.309  1.00  0.71           O  
ATOM   1568  OD2 ASP A 203       8.800 -19.565  11.205  1.00  0.76           O  
ATOM   1569  N   ARG A 204       9.256 -15.099  14.667  1.00  0.89           N  
ATOM   1570  CA  ARG A 204       9.772 -13.744  14.836  1.00  0.90           C  
ATOM   1571  C   ARG A 204       9.092 -13.042  16.007  1.00  0.92           C  
ATOM   1572  CB  ARG A 204       9.581 -12.931  13.554  1.00  0.87           C  
ATOM   1573  O   ARG A 204       7.864 -12.943  16.050  1.00  0.92           O  
ATOM   1574  CG  ARG A 204      10.165 -11.529  13.622  1.00  0.80           C  
ATOM   1575  CD  ARG A 204      10.131 -10.838  12.265  1.00  0.78           C  
ATOM   1576  NE  ARG A 204      10.656  -9.478  12.340  1.00  0.75           N  
ATOM   1577  NH1 ARG A 204      10.499  -9.072  10.071  1.00  0.71           N  
ATOM   1578  NH2 ARG A 204      11.305  -7.451  11.477  1.00  0.64           N  
ATOM   1579  CZ  ARG A 204      10.819  -8.670  11.296  1.00  0.72           C  
ATOM   1580  N   MET A 205       9.885 -12.557  16.930  1.00  0.94           N  
ATOM   1581  CA  MET A 205       9.451 -11.631  17.972  1.00  0.94           C  
ATOM   1582  C   MET A 205       9.356 -10.209  17.431  1.00  0.93           C  
ATOM   1583  CB  MET A 205      10.408 -11.674  19.164  1.00  0.93           C  
ATOM   1584  O   MET A 205      10.271  -9.735  16.755  1.00  0.91           O  
ATOM   1585  CG  MET A 205      10.433 -13.014  19.882  1.00  0.90           C  
ATOM   1586  SD  MET A 205       8.783 -13.501  20.520  1.00  0.93           S  
ATOM   1587  CE  MET A 205       8.536 -12.218  21.780  1.00  0.85           C  
ATOM   1588  N   PHE A 206       8.255  -9.633  17.742  1.00  0.92           N  
ATOM   1589  CA  PHE A 206       7.984  -8.234  17.431  1.00  0.93           C  
ATOM   1590  C   PHE A 206       7.929  -7.397  18.703  1.00  0.94           C  
ATOM   1591  CB  PHE A 206       6.670  -8.099  16.655  1.00  0.92           C  
ATOM   1592  O   PHE A 206       7.606  -7.910  19.776  1.00  0.94           O  
ATOM   1593  CG  PHE A 206       6.684  -8.780  15.313  1.00  0.87           C  
ATOM   1594  CD1 PHE A 206       7.013  -8.072  14.163  1.00  0.84           C  
ATOM   1595  CD2 PHE A 206       6.368 -10.128  15.201  1.00  0.85           C  
ATOM   1596  CE1 PHE A 206       7.027  -8.700  12.920  1.00  0.84           C  
ATOM   1597  CE2 PHE A 206       6.380 -10.761  13.962  1.00  0.84           C  
ATOM   1598  CZ  PHE A 206       6.709 -10.045  12.822  1.00  0.83           C  
ATOM   1599  N   THR A 207       8.185  -6.189  18.635  1.00  0.96           N  
ATOM   1600  CA  THR A 207       7.988  -5.191  19.679  1.00  0.96           C  
ATOM   1601  C   THR A 207       7.039  -4.093  19.206  1.00  0.96           C  
ATOM   1602  CB  THR A 207       9.326  -4.564  20.114  1.00  0.95           C  
ATOM   1603  O   THR A 207       7.160  -3.603  18.081  1.00  0.95           O  
ATOM   1604  CG2 THR A 207       9.132  -3.613  21.290  1.00  0.91           C  
ATOM   1605  OG1 THR A 207      10.231  -5.606  20.501  1.00  0.93           O  
ATOM   1606  N   GLY A 208       6.085  -3.748  20.093  1.00  0.96           N  
ATOM   1607  CA  GLY A 208       5.099  -2.747  19.716  1.00  0.96           C  
ATOM   1608  C   GLY A 208       4.116  -2.430  20.827  1.00  0.97           C  
ATOM   1609  O   GLY A 208       4.367  -2.742  21.993  1.00  0.97           O  
ATOM   1610  N   LEU A 209       3.038  -1.765  20.500  1.00  0.97           N  
ATOM   1611  CA  LEU A 209       1.930  -1.377  21.366  1.00  0.97           C  
ATOM   1612  C   LEU A 209       0.676  -2.181  21.037  1.00  0.97           C  
ATOM   1613  CB  LEU A 209       1.641   0.120  21.228  1.00  0.97           C  
ATOM   1614  O   LEU A 209       0.539  -2.699  19.927  1.00  0.97           O  
ATOM   1615  CG  LEU A 209       2.795   1.066  21.561  1.00  0.96           C  
ATOM   1616  CD1 LEU A 209       2.407   2.507  21.246  1.00  0.94           C  
ATOM   1617  CD2 LEU A 209       3.199   0.924  23.025  1.00  0.94           C  
ATOM   1618  N   ILE A 210      -0.263  -2.350  21.929  1.00  0.97           N  
ATOM   1619  CA  ILE A 210      -1.579  -2.949  21.733  1.00  0.97           C  
ATOM   1620  C   ILE A 210      -2.601  -1.858  21.419  1.00  0.97           C  
ATOM   1621  CB  ILE A 210      -2.023  -3.757  22.974  1.00  0.97           C  
ATOM   1622  O   ILE A 210      -2.848  -0.974  22.243  1.00  0.97           O  
ATOM   1623  CG1 ILE A 210      -1.015  -4.873  23.272  1.00  0.93           C  
ATOM   1624  CG2 ILE A 210      -3.429  -4.328  22.771  1.00  0.93           C  
ATOM   1625  CD1 ILE A 210      -0.789  -5.830  22.109  1.00  0.90           C  
ATOM   1626  N   ALA A 211      -3.188  -1.950  20.275  1.00  0.95           N  
ATOM   1627  CA  ALA A 211      -4.049  -0.902  19.734  1.00  0.96           C  
ATOM   1628  C   ALA A 211      -5.217  -0.612  20.672  1.00  0.97           C  
ATOM   1629  CB  ALA A 211      -4.566  -1.298  18.353  1.00  0.95           C  
ATOM   1630  O   ALA A 211      -5.605   0.545  20.852  1.00  0.96           O  
ATOM   1631  N   GLN A 212      -5.796  -1.583  21.350  1.00  0.97           N  
ATOM   1632  CA  GLN A 212      -6.911  -1.465  22.284  1.00  0.97           C  
ATOM   1633  C   GLN A 212      -6.524  -0.630  23.501  1.00  0.98           C  
ATOM   1634  CB  GLN A 212      -7.390  -2.848  22.726  1.00  0.97           C  
ATOM   1635  O   GLN A 212      -7.320   0.175  23.987  1.00  0.98           O  
ATOM   1636  CG  GLN A 212      -8.009  -3.673  21.606  1.00  0.94           C  
ATOM   1637  CD  GLN A 212      -6.976  -4.436  20.799  1.00  0.90           C  
ATOM   1638  NE2 GLN A 212      -7.440  -5.349  19.953  1.00  0.91           N  
ATOM   1639  OE1 GLN A 212      -5.770  -4.206  20.934  1.00  0.91           O  
ATOM   1640  N   GLU A 213      -5.282  -0.725  23.999  1.00  0.98           N  
ATOM   1641  CA  GLU A 213      -4.774   0.074  25.110  1.00  0.98           C  
ATOM   1642  C   GLU A 213      -4.498   1.511  24.675  1.00  0.98           C  
ATOM   1643  CB  GLU A 213      -3.503  -0.554  25.688  1.00  0.98           C  
ATOM   1644  O   GLU A 213      -4.891   2.458  25.359  1.00  0.97           O  
ATOM   1645  CG  GLU A 213      -3.729  -1.911  26.338  1.00  0.97           C  
ATOM   1646  CD  GLU A 213      -2.480  -2.477  26.995  1.00  0.95           C  
ATOM   1647  OE1 GLU A 213      -1.458  -1.759  27.075  1.00  0.95           O  
ATOM   1648  OE2 GLU A 213      -2.523  -3.649  27.432  1.00  0.95           O  
ATOM   1649  N   VAL A 214      -3.898   1.663  23.538  1.00  0.97           N  
ATOM   1650  CA  VAL A 214      -3.633   2.983  22.974  1.00  0.98           C  
ATOM   1651  C   VAL A 214      -4.949   3.724  22.753  1.00  0.98           C  
ATOM   1652  CB  VAL A 214      -2.846   2.886  21.648  1.00  0.97           C  
ATOM   1653  O   VAL A 214      -5.087   4.887  23.141  1.00  0.97           O  
ATOM   1654  CG1 VAL A 214      -2.653   4.271  21.032  1.00  0.96           C  
ATOM   1655  CG2 VAL A 214      -1.497   2.207  21.877  1.00  0.96           C  
ATOM   1656  N   ALA A 215      -5.983   3.016  22.309  1.00  0.97           N  
ATOM   1657  CA  ALA A 215      -7.289   3.600  22.015  1.00  0.97           C  
ATOM   1658  C   ALA A 215      -7.929   4.176  23.274  1.00  0.97           C  
ATOM   1659  CB  ALA A 215      -8.208   2.557  21.383  1.00  0.96           C  
ATOM   1660  O   ALA A 215      -8.721   5.118  23.200  1.00  0.96           O  
ATOM   1661  N   GLN A 216      -7.575   3.742  24.429  1.00  0.98           N  
ATOM   1662  CA  GLN A 216      -8.134   4.176  25.705  1.00  0.98           C  
ATOM   1663  C   GLN A 216      -7.518   5.497  26.155  1.00  0.98           C  
ATOM   1664  CB  GLN A 216      -7.922   3.106  26.777  1.00  0.97           C  
ATOM   1665  O   GLN A 216      -8.103   6.217  26.967  1.00  0.97           O  
ATOM   1666  CG  GLN A 216      -8.767   1.855  26.573  1.00  0.95           C  
ATOM   1667  CD  GLN A 216      -8.470   0.773  27.594  1.00  0.92           C  
ATOM   1668  NE2 GLN A 216      -8.976  -0.430  27.348  1.00  0.93           N  
ATOM   1669  OE1 GLN A 216      -7.790   1.017  28.597  1.00  0.93           O  
ATOM   1670  N   VAL A 217      -6.329   5.864  25.615  1.00  0.98           N  
ATOM   1671  CA  VAL A 217      -5.593   6.974  26.211  1.00  0.97           C  
ATOM   1672  C   VAL A 217      -5.244   8.000  25.135  1.00  0.97           C  
ATOM   1673  CB  VAL A 217      -4.309   6.488  26.920  1.00  0.97           C  
ATOM   1674  O   VAL A 217      -5.045   9.180  25.434  1.00  0.96           O  
ATOM   1675  CG1 VAL A 217      -4.655   5.677  28.168  1.00  0.88           C  
ATOM   1676  CG2 VAL A 217      -3.451   5.662  25.963  1.00  0.87           C  
ATOM   1677  N   PHE A 218      -5.157   7.549  23.926  1.00  0.96           N  
ATOM   1678  CA  PHE A 218      -4.758   8.367  22.787  1.00  0.96           C  
ATOM   1679  C   PHE A 218      -5.392   7.851  21.501  1.00  0.96           C  
ATOM   1680  CB  PHE A 218      -3.233   8.390  22.648  1.00  0.96           C  
ATOM   1681  O   PHE A 218      -4.702   7.298  20.641  1.00  0.94           O  
ATOM   1682  CG  PHE A 218      -2.719   9.510  21.783  1.00  0.95           C  
ATOM   1683  CD1 PHE A 218      -3.149  10.815  21.985  1.00  0.93           C  
ATOM   1684  CD2 PHE A 218      -1.805   9.256  20.769  1.00  0.93           C  
ATOM   1685  CE1 PHE A 218      -2.675  11.854  21.186  1.00  0.93           C  
ATOM   1686  CE2 PHE A 218      -1.327  10.288  19.967  1.00  0.93           C  
ATOM   1687  CZ  PHE A 218      -1.764  11.586  20.176  1.00  0.93           C  
ATOM   1688  N   PRO A 219      -6.750   7.964  21.277  1.00  0.95           N  
ATOM   1689  CA  PRO A 219      -7.499   7.346  20.180  1.00  0.95           C  
ATOM   1690  C   PRO A 219      -7.087   7.880  18.810  1.00  0.94           C  
ATOM   1691  CB  PRO A 219      -8.951   7.713  20.495  1.00  0.94           C  
ATOM   1692  O   PRO A 219      -7.209   7.173  17.806  1.00  0.92           O  
ATOM   1693  CG  PRO A 219      -8.859   8.920  21.372  1.00  0.92           C  
ATOM   1694  CD  PRO A 219      -7.626   8.799  22.221  1.00  0.92           C  
ATOM   1695  N   GLU A 220      -6.505   9.102  18.737  1.00  0.92           N  
ATOM   1696  CA  GLU A 220      -6.049   9.730  17.500  1.00  0.91           C  
ATOM   1697  C   GLU A 220      -4.900   8.946  16.874  1.00  0.90           C  
ATOM   1698  CB  GLU A 220      -5.620  11.177  17.759  1.00  0.89           C  
ATOM   1699  O   GLU A 220      -4.624   9.086  15.680  1.00  0.88           O  
ATOM   1700  CG  GLU A 220      -6.718  12.048  18.351  1.00  0.80           C  
ATOM   1701  CD  GLU A 220      -6.847  11.908  19.859  1.00  0.75           C  
ATOM   1702  OE1 GLU A 220      -6.106  11.098  20.460  1.00  0.75           O  
ATOM   1703  OE2 GLU A 220      -7.698  12.614  20.446  1.00  0.71           O  
ATOM   1704  N   ALA A 221      -4.260   8.108  17.651  1.00  0.94           N  
ATOM   1705  CA  ALA A 221      -3.146   7.292  17.175  1.00  0.94           C  
ATOM   1706  C   ALA A 221      -3.619   5.898  16.773  1.00  0.93           C  
ATOM   1707  CB  ALA A 221      -2.063   7.194  18.246  1.00  0.93           C  
ATOM   1708  O   ALA A 221      -2.806   4.989  16.586  1.00  0.91           O  
ATOM   1709  N   VAL A 222      -4.891   5.590  16.725  1.00  0.93           N  
ATOM   1710  CA  VAL A 222      -5.429   4.275  16.394  1.00  0.93           C  
ATOM   1711  C   VAL A 222      -6.335   4.381  15.170  1.00  0.90           C  
ATOM   1712  CB  VAL A 222      -6.207   3.665  17.582  1.00  0.92           C  
ATOM   1713  O   VAL A 222      -7.214   5.244  15.112  1.00  0.87           O  
ATOM   1714  CG1 VAL A 222      -6.760   2.289  17.215  1.00  0.92           C  
ATOM   1715  CG2 VAL A 222      -5.310   3.572  18.815  1.00  0.91           C  
ATOM   1716  N   CYS A 223      -6.199   3.465  14.189  1.00  0.86           N  
ATOM   1717  CA  CYS A 223      -7.095   3.344  13.045  1.00  0.85           C  
ATOM   1718  C   CYS A 223      -7.810   1.998  13.051  1.00  0.83           C  
ATOM   1719  CB  CYS A 223      -6.322   3.515  11.738  1.00  0.80           C  
ATOM   1720  O   CYS A 223      -7.376   1.063  13.726  1.00  0.79           O  
ATOM   1721  SG  CYS A 223      -5.048   2.262  11.477  1.00  0.74           S  
ATOM   1722  N   HIS A 224      -8.910   1.952  12.296  1.00  0.81           N  
ATOM   1723  CA  HIS A 224      -9.646   0.731  11.987  1.00  0.81           C  
ATOM   1724  C   HIS A 224      -9.299   0.217  10.594  1.00  0.77           C  
ATOM   1725  CB  HIS A 224     -11.152   0.970  12.099  1.00  0.76           C  
ATOM   1726  O   HIS A 224      -9.326   0.976   9.623  1.00  0.74           O  
ATOM   1727  CG  HIS A 224     -11.600   1.347  13.475  1.00  0.72           C  
ATOM   1728  CD2 HIS A 224     -12.216   0.623  14.439  1.00  0.70           C  
ATOM   1729  ND1 HIS A 224     -11.427   2.612  13.993  1.00  0.71           N  
ATOM   1730  CE1 HIS A 224     -11.919   2.650  15.221  1.00  0.67           C  
ATOM   1731  NE2 HIS A 224     -12.404   1.456  15.515  1.00  0.68           N  
ATOM   1732  N   SER A 225      -8.958  -1.130  10.595  1.00  0.76           N  
ATOM   1733  CA  SER A 225      -8.849  -1.811   9.309  1.00  0.75           C  
ATOM   1734  C   SER A 225     -10.222  -2.201   8.772  1.00  0.76           C  
ATOM   1735  CB  SER A 225      -7.968  -3.054   9.433  1.00  0.72           C  
ATOM   1736  O   SER A 225     -11.206  -2.209   9.515  1.00  0.74           O  
ATOM   1737  OG  SER A 225      -8.544  -3.992  10.327  1.00  0.66           O  
ATOM   1738  N   THR A 226     -10.282  -2.519   7.446  1.00  0.64           N  
ATOM   1739  CA  THR A 226     -11.516  -2.893   6.764  1.00  0.66           C  
ATOM   1740  C   THR A 226     -12.118  -4.149   7.388  1.00  0.66           C  
ATOM   1741  CB  THR A 226     -11.275  -3.128   5.262  1.00  0.61           C  
ATOM   1742  O   THR A 226     -13.335  -4.346   7.349  1.00  0.67           O  
ATOM   1743  CG2 THR A 226     -11.030  -1.811   4.532  1.00  0.56           C  
ATOM   1744  OG1 THR A 226     -10.130  -3.974   5.094  1.00  0.55           O  
ATOM   1745  N   ASP A 227     -11.334  -5.001   8.008  1.00  0.73           N  
ATOM   1746  CA  ASP A 227     -11.755  -6.243   8.650  1.00  0.75           C  
ATOM   1747  C   ASP A 227     -12.113  -6.009  10.116  1.00  0.76           C  
ATOM   1748  CB  ASP A 227     -10.658  -7.303   8.539  1.00  0.70           C  
ATOM   1749  O   ASP A 227     -12.304  -6.963  10.874  1.00  0.77           O  
ATOM   1750  CG  ASP A 227      -9.420  -6.962   9.351  1.00  0.65           C  
ATOM   1751  OD1 ASP A 227      -9.264  -5.793   9.764  1.00  0.62           O  
ATOM   1752  OD2 ASP A 227      -8.591  -7.871   9.576  1.00  0.66           O  
ATOM   1753  N   GLY A 228     -12.160  -4.752  10.532  1.00  0.81           N  
ATOM   1754  CA  GLY A 228     -12.573  -4.333  11.862  1.00  0.82           C  
ATOM   1755  C   GLY A 228     -11.466  -4.442  12.893  1.00  0.82           C  
ATOM   1756  O   GLY A 228     -11.692  -4.206  14.082  1.00  0.82           O  
ATOM   1757  N   LYS A 229     -10.312  -4.735  12.587  1.00  0.88           N  
ATOM   1758  CA  LYS A 229      -9.176  -4.761  13.504  1.00  0.88           C  
ATOM   1759  C   LYS A 229      -8.625  -3.357  13.736  1.00  0.89           C  
ATOM   1760  CB  LYS A 229      -8.073  -5.675  12.967  1.00  0.86           C  
ATOM   1761  O   LYS A 229      -8.701  -2.501  12.853  1.00  0.88           O  
ATOM   1762  CG  LYS A 229      -8.479  -7.137  12.859  1.00  0.83           C  
ATOM   1763  CD  LYS A 229      -7.366  -7.983  12.254  1.00  0.82           C  
ATOM   1764  CE  LYS A 229      -7.826  -9.411  11.994  1.00  0.78           C  
ATOM   1765  NZ  LYS A 229      -7.143 -10.006  10.807  1.00  0.79           N  
ATOM   1766  N   LEU A 230      -8.083  -3.136  14.883  1.00  0.89           N  
ATOM   1767  CA  LEU A 230      -7.398  -1.901  15.250  1.00  0.90           C  
ATOM   1768  C   LEU A 230      -5.915  -1.979  14.900  1.00  0.88           C  
ATOM   1769  CB  LEU A 230      -7.567  -1.617  16.744  1.00  0.90           C  
ATOM   1770  O   LEU A 230      -5.286  -3.024  15.075  1.00  0.87           O  
ATOM   1771  CG  LEU A 230      -9.004  -1.478  17.249  1.00  0.91           C  
ATOM   1772  CD1 LEU A 230      -9.014  -1.199  18.749  1.00  0.90           C  
ATOM   1773  CD2 LEU A 230      -9.734  -0.375  16.490  1.00  0.90           C  
ATOM   1774  N   ALA A 231      -5.343  -0.878  14.454  1.00  0.88           N  
ATOM   1775  CA  ALA A 231      -3.915  -0.692  14.212  1.00  0.88           C  
ATOM   1776  C   ALA A 231      -3.423   0.621  14.814  1.00  0.90           C  
ATOM   1777  CB  ALA A 231      -3.619  -0.731  12.715  1.00  0.85           C  
ATOM   1778  O   ALA A 231      -4.158   1.611  14.844  1.00  0.91           O  
ATOM   1779  N   VAL A 232      -2.222   0.656  15.311  1.00  0.92           N  
ATOM   1780  CA  VAL A 232      -1.565   1.863  15.802  1.00  0.92           C  
ATOM   1781  C   VAL A 232      -0.858   2.573  14.650  1.00  0.90           C  
ATOM   1782  CB  VAL A 232      -0.558   1.542  16.929  1.00  0.92           C  
ATOM   1783  O   VAL A 232      -0.007   1.984  13.979  1.00  0.88           O  
ATOM   1784  CG1 VAL A 232       0.100   2.820  17.445  1.00  0.92           C  
ATOM   1785  CG2 VAL A 232      -1.252   0.798  18.068  1.00  0.92           C  
ATOM   1786  N   TYR A 233      -1.144   3.852  14.484  1.00  0.90           N  
ATOM   1787  CA  TYR A 233      -0.389   4.737  13.604  1.00  0.90           C  
ATOM   1788  C   TYR A 233       0.839   5.295  14.314  1.00  0.90           C  
ATOM   1789  CB  TYR A 233      -1.273   5.886  13.109  1.00  0.86           C  
ATOM   1790  O   TYR A 233       0.789   6.385  14.889  1.00  0.89           O  
ATOM   1791  CG  TYR A 233      -1.998   5.582  11.821  1.00  0.75           C  
ATOM   1792  CD1 TYR A 233      -1.296   5.373  10.636  1.00  0.69           C  
ATOM   1793  CD2 TYR A 233      -3.386   5.505  11.785  1.00  0.69           C  
ATOM   1794  CE1 TYR A 233      -1.960   5.095   9.446  1.00  0.65           C  
ATOM   1795  CE2 TYR A 233      -4.061   5.227  10.601  1.00  0.63           C  
ATOM   1796  OH  TYR A 233      -4.003   4.749   8.263  1.00  0.45           O  
ATOM   1797  CZ  TYR A 233      -3.341   5.024   9.438  1.00  0.66           C  
ATOM   1798  N   TYR A 234       1.988   4.630  14.224  1.00  0.91           N  
ATOM   1799  CA  TYR A 234       3.199   4.940  14.975  1.00  0.92           C  
ATOM   1800  C   TYR A 234       3.713   6.333  14.631  1.00  0.91           C  
ATOM   1801  CB  TYR A 234       4.287   3.898  14.695  1.00  0.91           C  
ATOM   1802  O   TYR A 234       4.294   7.014  15.479  1.00  0.90           O  
ATOM   1803  CG  TYR A 234       4.098   2.606  15.452  1.00  0.91           C  
ATOM   1804  CD1 TYR A 234       4.551   2.471  16.763  1.00  0.90           C  
ATOM   1805  CD2 TYR A 234       3.469   1.517  14.858  1.00  0.90           C  
ATOM   1806  CE1 TYR A 234       4.381   1.282  17.463  1.00  0.90           C  
ATOM   1807  CE2 TYR A 234       3.294   0.323  15.549  1.00  0.90           C  
ATOM   1808  OH  TYR A 234       3.582  -0.965  17.538  1.00  0.88           O  
ATOM   1809  CZ  TYR A 234       3.752   0.215  16.850  1.00  0.90           C  
ATOM   1810  N   GLY A 235       3.477   6.820  13.382  1.00  0.87           N  
ATOM   1811  CA  GLY A 235       3.804   8.181  12.986  1.00  0.87           C  
ATOM   1812  C   GLY A 235       3.122   9.231  13.843  1.00  0.89           C  
ATOM   1813  O   GLY A 235       3.726  10.252  14.180  1.00  0.88           O  
ATOM   1814  N   SER A 236       1.909   9.010  14.360  1.00  0.89           N  
ATOM   1815  CA  SER A 236       1.149   9.922  15.209  1.00  0.90           C  
ATOM   1816  C   SER A 236       1.736   9.987  16.615  1.00  0.92           C  
ATOM   1817  CB  SER A 236      -0.317   9.494  15.278  1.00  0.89           C  
ATOM   1818  O   SER A 236       1.564  10.984  17.319  1.00  0.92           O  
ATOM   1819  OG  SER A 236      -0.890   9.448  13.983  1.00  0.81           O  
ATOM   1820  N   LEU A 237       2.433   8.940  16.964  1.00  0.94           N  
ATOM   1821  CA  LEU A 237       3.055   8.903  18.283  1.00  0.95           C  
ATOM   1822  C   LEU A 237       4.307   9.773  18.319  1.00  0.95           C  
ATOM   1823  CB  LEU A 237       3.407   7.464  18.670  1.00  0.94           C  
ATOM   1824  O   LEU A 237       4.750  10.187  19.392  1.00  0.94           O  
ATOM   1825  CG  LEU A 237       2.234   6.493  18.808  1.00  0.94           C  
ATOM   1826  CD1 LEU A 237       2.741   5.093  19.138  1.00  0.93           C  
ATOM   1827  CD2 LEU A 237       1.260   6.980  19.876  1.00  0.92           C  
ATOM   1828  N   ALA A 238       4.888  10.212  17.186  1.00  0.93           N  
ATOM   1829  CA  ALA A 238       6.106  11.015  17.122  1.00  0.94           C  
ATOM   1830  C   ALA A 238       5.915  12.358  17.823  1.00  0.94           C  
ATOM   1831  CB  ALA A 238       6.525  11.231  15.670  1.00  0.92           C  
ATOM   1832  O   ALA A 238       6.746  12.762  18.639  1.00  0.94           O  
ATOM   1833  N   GLY A 239       4.749  13.021  17.621  1.00  0.93           N  
ATOM   1834  CA  GLY A 239       4.415  14.260  18.306  1.00  0.94           C  
ATOM   1835  C   GLY A 239       4.288  14.097  19.808  1.00  0.95           C  
ATOM   1836  O   GLY A 239       4.808  14.912  20.573  1.00  0.95           O  
ATOM   1837  N   LEU A 240       3.712  13.010  20.241  1.00  0.96           N  
ATOM   1838  CA  LEU A 240       3.563  12.683  21.655  1.00  0.96           C  
ATOM   1839  C   LEU A 240       4.924  12.477  22.312  1.00  0.96           C  
ATOM   1840  CB  LEU A 240       2.705  11.426  21.827  1.00  0.96           C  
ATOM   1841  O   LEU A 240       5.179  13.000  23.399  1.00  0.96           O  
ATOM   1842  CG  LEU A 240       2.517  10.925  23.260  1.00  0.95           C  
ATOM   1843  CD1 LEU A 240       1.675  11.912  24.061  1.00  0.94           C  
ATOM   1844  CD2 LEU A 240       1.876   9.541  23.263  1.00  0.94           C  
ATOM   1845  N   PHE A 241       5.848  11.742  21.659  1.00  0.96           N  
ATOM   1846  CA  PHE A 241       7.170  11.466  22.209  1.00  0.97           C  
ATOM   1847  C   PHE A 241       8.004  12.740  22.277  1.00  0.97           C  
ATOM   1848  CB  PHE A 241       7.893  10.409  21.368  1.00  0.96           C  
ATOM   1849  O   PHE A 241       8.721  12.968  23.254  1.00  0.97           O  
ATOM   1850  CG  PHE A 241       7.234   9.057  21.396  1.00  0.93           C  
ATOM   1851  CD1 PHE A 241       6.550   8.624  22.525  1.00  0.88           C  
ATOM   1852  CD2 PHE A 241       7.299   8.217  20.291  1.00  0.89           C  
ATOM   1853  CE1 PHE A 241       5.939   7.373  22.553  1.00  0.88           C  
ATOM   1854  CE2 PHE A 241       6.691   6.965  20.312  1.00  0.86           C  
ATOM   1855  CZ  PHE A 241       6.012   6.544  21.445  1.00  0.86           C  
ATOM   1856  N   VAL A 242       7.892  13.671  21.330  1.00  0.96           N  
ATOM   1857  CA  VAL A 242       8.596  14.949  21.341  1.00  0.97           C  
ATOM   1858  C   VAL A 242       8.110  15.797  22.515  1.00  0.97           C  
ATOM   1859  CB  VAL A 242       8.401  15.716  20.014  1.00  0.96           C  
ATOM   1860  O   VAL A 242       8.917  16.301  23.300  1.00  0.96           O  
ATOM   1861  CG1 VAL A 242       8.912  17.151  20.139  1.00  0.93           C  
ATOM   1862  CG2 VAL A 242       9.110  14.992  18.871  1.00  0.93           C  
ATOM   1863  N   GLU A 243       6.824  15.845  22.753  1.00  0.96           N  
ATOM   1864  CA  GLU A 243       6.268  16.614  23.862  1.00  0.96           C  
ATOM   1865  C   GLU A 243       6.649  16.001  25.206  1.00  0.97           C  
ATOM   1866  CB  GLU A 243       4.745  16.708  23.740  1.00  0.95           C  
ATOM   1867  O   GLU A 243       7.018  16.717  26.139  1.00  0.96           O  
ATOM   1868  CG  GLU A 243       4.272  17.643  22.636  1.00  0.88           C  
ATOM   1869  CD  GLU A 243       4.720  19.082  22.836  1.00  0.82           C  
ATOM   1870  OE1 GLU A 243       4.889  19.509  24.000  1.00  0.83           O  
ATOM   1871  OE2 GLU A 243       4.903  19.788  21.819  1.00  0.82           O  
ATOM   1872  N   CYS A 244       6.731  14.730  25.248  1.00  0.97           N  
ATOM   1873  CA  CYS A 244       7.169  14.027  26.448  1.00  0.97           C  
ATOM   1874  C   CYS A 244       8.642  14.297  26.731  1.00  0.96           C  
ATOM   1875  CB  CYS A 244       6.936  12.524  26.304  1.00  0.96           C  
ATOM   1876  O   CYS A 244       9.036  14.467  27.886  1.00  0.95           O  
ATOM   1877  SG  CYS A 244       5.194  12.049  26.358  1.00  0.95           S  
ATOM   1878  N   LEU A 245       9.504  14.300  25.770  1.00  0.96           N  
ATOM   1879  CA  LEU A 245      10.926  14.593  25.916  1.00  0.97           C  
ATOM   1880  C   LEU A 245      11.141  16.044  26.334  1.00  0.96           C  
ATOM   1881  CB  LEU A 245      11.669  14.312  24.608  1.00  0.96           C  
ATOM   1882  O   LEU A 245      11.941  16.324  27.230  1.00  0.96           O  
ATOM   1883  CG  LEU A 245      11.878  12.839  24.251  1.00  0.91           C  
ATOM   1884  CD1 LEU A 245      12.407  12.709  22.826  1.00  0.86           C  
ATOM   1885  CD2 LEU A 245      12.829  12.178  25.242  1.00  0.87           C  
ATOM   1886  N   THR A 246      10.348  16.969  25.766  1.00  0.95           N  
ATOM   1887  CA  THR A 246      10.366  18.377  26.144  1.00  0.95           C  
ATOM   1888  C   THR A 246       9.978  18.549  27.610  1.00  0.95           C  
ATOM   1889  CB  THR A 246       9.417  19.206  25.258  1.00  0.94           C  
ATOM   1890  O   THR A 246      10.696  19.196  28.375  1.00  0.93           O  
ATOM   1891  CG2 THR A 246       9.500  20.689  25.601  1.00  0.82           C  
ATOM   1892  OG1 THR A 246       9.776  19.024  23.883  1.00  0.84           O  
ATOM   1893  N   ASP A 247       8.931  17.873  28.075  1.00  0.94           N  
ATOM   1894  CA  ASP A 247       8.486  17.896  29.465  1.00  0.94           C  
ATOM   1895  C   ASP A 247       9.557  17.329  30.394  1.00  0.94           C  
ATOM   1896  CB  ASP A 247       7.183  17.110  29.624  1.00  0.92           C  
ATOM   1897  O   ASP A 247       9.743  17.821  31.509  1.00  0.93           O  
ATOM   1898  CG  ASP A 247       5.967  17.870  29.122  1.00  0.81           C  
ATOM   1899  OD1 ASP A 247       6.101  19.054  28.746  1.00  0.73           O  
ATOM   1900  OD2 ASP A 247       4.865  17.279  29.105  1.00  0.79           O  
ATOM   1901  N   VAL A 248      10.222  16.282  29.990  1.00  0.95           N  
ATOM   1902  CA  VAL A 248      11.296  15.678  30.772  1.00  0.95           C  
ATOM   1903  C   VAL A 248      12.484  16.635  30.842  1.00  0.95           C  
ATOM   1904  CB  VAL A 248      11.737  14.322  30.179  1.00  0.95           C  
ATOM   1905  O   VAL A 248      13.051  16.852  31.916  1.00  0.95           O  
ATOM   1906  CG1 VAL A 248      13.041  13.850  30.820  1.00  0.91           C  
ATOM   1907  CG2 VAL A 248      10.639  13.276  30.363  1.00  0.91           C  
ATOM   1908  N   ASP A 249      12.909  17.255  29.722  1.00  0.95           N  
ATOM   1909  CA  ASP A 249      14.030  18.187  29.648  1.00  0.96           C  
ATOM   1910  C   ASP A 249      13.777  19.419  30.514  1.00  0.95           C  
ATOM   1911  CB  ASP A 249      14.285  18.606  28.199  1.00  0.95           C  
ATOM   1912  O   ASP A 249      14.593  19.758  31.374  1.00  0.94           O  
ATOM   1913  CG  ASP A 249      15.530  19.461  28.039  1.00  0.91           C  
ATOM   1914  OD1 ASP A 249      16.621  19.038  28.478  1.00  0.88           O  
ATOM   1915  OD2 ASP A 249      15.418  20.569  27.472  1.00  0.91           O  
ATOM   1916  N   GLU A 250      12.596  20.005  30.458  1.00  0.94           N  
ATOM   1917  CA  GLU A 250      12.186  21.137  31.284  1.00  0.95           C  
ATOM   1918  C   GLU A 250      12.249  20.790  32.768  1.00  0.94           C  
ATOM   1919  CB  GLU A 250      10.773  21.592  30.909  1.00  0.94           C  
ATOM   1920  O   GLU A 250      12.781  21.560  33.570  1.00  0.94           O  
ATOM   1921  CG  GLU A 250      10.694  22.321  29.575  1.00  0.91           C  
ATOM   1922  CD  GLU A 250       9.285  22.762  29.215  1.00  0.88           C  
ATOM   1923  OE1 GLU A 250       8.333  22.412  29.949  1.00  0.90           O  
ATOM   1924  OE2 GLU A 250       9.131  23.463  28.190  1.00  0.90           O  
ATOM   1925  N   ARG A 251      11.830  19.645  33.204  1.00  0.95           N  
ATOM   1926  CA  ARG A 251      11.868  19.174  34.584  1.00  0.95           C  
ATOM   1927  C   ARG A 251      13.303  18.928  35.040  1.00  0.95           C  
ATOM   1928  CB  ARG A 251      11.043  17.895  34.740  1.00  0.94           C  
ATOM   1929  O   ARG A 251      13.643  19.176  36.198  1.00  0.95           O  
ATOM   1930  CG  ARG A 251       9.540  18.121  34.691  1.00  0.91           C  
ATOM   1931  CD  ARG A 251       8.772  16.807  34.666  1.00  0.88           C  
ATOM   1932  NE  ARG A 251       7.345  17.021  34.445  1.00  0.87           N  
ATOM   1933  NH1 ARG A 251       6.665  15.232  35.739  1.00  0.81           N  
ATOM   1934  NH2 ARG A 251       5.110  16.553  34.694  1.00  0.78           N  
ATOM   1935  CZ  ARG A 251       6.377  16.268  34.960  1.00  0.83           C  
ATOM   1936  N   LEU A 252      14.157  18.405  34.178  1.00  0.96           N  
ATOM   1937  CA  LEU A 252      15.565  18.194  34.494  1.00  0.96           C  
ATOM   1938  C   LEU A 252      16.274  19.523  34.734  1.00  0.96           C  
ATOM   1939  CB  LEU A 252      16.259  17.429  33.364  1.00  0.96           C  
ATOM   1940  O   LEU A 252      17.024  19.665  35.703  1.00  0.96           O  
ATOM   1941  CG  LEU A 252      15.987  15.926  33.295  1.00  0.91           C  
ATOM   1942  CD1 LEU A 252      16.590  15.335  32.025  1.00  0.85           C  
ATOM   1943  CD2 LEU A 252      16.539  15.225  34.532  1.00  0.85           C  
ATOM   1944  N   ILE A 253      15.999  20.489  33.939  1.00  0.96           N  
ATOM   1945  CA  ILE A 253      16.540  21.837  34.083  1.00  0.97           C  
ATOM   1946  C   ILE A 253      16.070  22.443  35.403  1.00  0.96           C  
ATOM   1947  CB  ILE A 253      16.126  22.741  32.900  1.00  0.96           C  
ATOM   1948  O   ILE A 253      16.872  22.995  36.160  1.00  0.96           O  
ATOM   1949  CG1 ILE A 253      16.862  22.320  31.623  1.00  0.95           C  
ATOM   1950  CG2 ILE A 253      16.393  24.213  33.227  1.00  0.94           C  
ATOM   1951  CD1 ILE A 253      16.301  22.942  30.352  1.00  0.93           C  
ATOM   1952  N   GLU A 254      14.799  22.349  35.751  1.00  0.96           N  
ATOM   1953  CA  GLU A 254      14.248  22.826  37.016  1.00  0.96           C  
ATOM   1954  C   GLU A 254      14.877  22.101  38.202  1.00  0.96           C  
ATOM   1955  CB  GLU A 254      12.727  22.653  37.039  1.00  0.95           C  
ATOM   1956  O   GLU A 254      15.252  22.729  39.193  1.00  0.96           O  
ATOM   1957  CG  GLU A 254      12.049  23.329  38.222  1.00  0.83           C  
ATOM   1958  CD  GLU A 254      10.593  22.925  38.389  1.00  0.74           C  
ATOM   1959  OE1 GLU A 254       9.996  22.392  37.427  1.00  0.79           O  
ATOM   1960  OE2 GLU A 254      10.044  23.145  39.492  1.00  0.76           O  
ATOM   1961  N   PHE A 255      15.047  20.776  38.092  1.00  0.96           N  
ATOM   1962  CA  PHE A 255      15.707  19.969  39.112  1.00  0.97           C  
ATOM   1963  C   PHE A 255      17.159  20.397  39.286  1.00  0.97           C  
ATOM   1964  CB  PHE A 255      15.637  18.482  38.752  1.00  0.95           C  
ATOM   1965  O   PHE A 255      17.634  20.556  40.412  1.00  0.96           O  
ATOM   1966  CG  PHE A 255      14.322  17.835  39.095  1.00  0.80           C  
ATOM   1967  CD1 PHE A 255      13.776  17.971  40.366  1.00  0.69           C  
ATOM   1968  CD2 PHE A 255      13.632  17.091  38.147  1.00  0.69           C  
ATOM   1969  CE1 PHE A 255      12.560  17.373  40.687  1.00  0.64           C  
ATOM   1970  CE2 PHE A 255      12.416  16.491  38.461  1.00  0.60           C  
ATOM   1971  CZ  PHE A 255      11.882  16.632  39.731  1.00  0.69           C  
ATOM   1972  N   GLY A 256      17.917  20.611  38.222  1.00  0.97           N  
ATOM   1973  CA  GLY A 256      19.260  21.167  38.277  1.00  0.97           C  
ATOM   1974  C   GLY A 256      19.335  22.471  39.048  1.00  0.97           C  
ATOM   1975  O   GLY A 256      20.062  22.572  40.038  1.00  0.97           O  
ATOM   1976  N   LYS A 257      18.441  23.386  38.696  1.00  0.96           N  
ATOM   1977  CA  LYS A 257      18.381  24.686  39.357  1.00  0.97           C  
ATOM   1978  C   LYS A 257      18.103  24.532  40.849  1.00  0.97           C  
ATOM   1979  CB  LYS A 257      17.311  25.568  38.712  1.00  0.97           C  
ATOM   1980  O   LYS A 257      18.616  25.302  41.664  1.00  0.97           O  
ATOM   1981  CG  LYS A 257      17.681  26.080  37.328  1.00  0.95           C  
ATOM   1982  CD  LYS A 257      16.525  26.831  36.681  1.00  0.92           C  
ATOM   1983  CE  LYS A 257      16.864  27.269  35.263  1.00  0.92           C  
ATOM   1984  NZ  LYS A 257      15.673  27.824  34.554  1.00  0.92           N  
ATOM   1985  N   ARG A 258      17.246  23.620  41.260  1.00  0.96           N  
ATOM   1986  CA  ARG A 258      16.917  23.360  42.658  1.00  0.96           C  
ATOM   1987  C   ARG A 258      18.086  22.700  43.382  1.00  0.96           C  
ATOM   1988  CB  ARG A 258      15.671  22.477  42.762  1.00  0.96           C  
ATOM   1989  O   ARG A 258      18.313  22.955  44.567  1.00  0.96           O  
ATOM   1990  CG  ARG A 258      14.375  23.202  42.440  1.00  0.91           C  
ATOM   1991  CD  ARG A 258      13.190  22.247  42.395  1.00  0.86           C  
ATOM   1992  NE  ARG A 258      12.955  21.618  43.692  1.00  0.88           N  
ATOM   1993  NH1 ARG A 258      11.490  20.025  42.886  1.00  0.83           N  
ATOM   1994  NH2 ARG A 258      12.012  20.084  45.117  1.00  0.79           N  
ATOM   1995  CZ  ARG A 258      12.153  20.577  43.895  1.00  0.83           C  
ATOM   1996  N   LEU A 259      18.788  21.850  42.735  1.00  0.96           N  
ATOM   1997  CA  LEU A 259      19.987  21.229  43.289  1.00  0.96           C  
ATOM   1998  C   LEU A 259      21.074  22.270  43.536  1.00  0.96           C  
ATOM   1999  CB  LEU A 259      20.511  20.140  42.349  1.00  0.96           C  
ATOM   2000  O   LEU A 259      21.534  22.437  44.668  1.00  0.96           O  
ATOM   2001  CG  LEU A 259      21.689  19.311  42.861  1.00  0.89           C  
ATOM   2002  CD1 LEU A 259      21.291  18.542  44.116  1.00  0.80           C  
ATOM   2003  CD2 LEU A 259      22.184  18.358  41.778  1.00  0.81           C  
ATOM   2004  N   ASP A 260      21.363  23.079  42.514  1.00  0.95           N  
ATOM   2005  CA  ASP A 260      22.319  24.176  42.623  1.00  0.96           C  
ATOM   2006  C   ASP A 260      21.968  25.096  43.790  1.00  0.96           C  
ATOM   2007  CB  ASP A 260      22.369  24.976  41.319  1.00  0.96           C  
ATOM   2008  O   ASP A 260      22.843  25.485  44.566  1.00  0.97           O  
ATOM   2009  CG  ASP A 260      22.787  24.137  40.125  1.00  0.94           C  
ATOM   2010  OD1 ASP A 260      23.395  23.062  40.317  1.00  0.93           O  
ATOM   2011  OD2 ASP A 260      22.509  24.557  38.980  1.00  0.94           O  
ATOM   2012  N   ALA A 261      20.711  25.412  44.007  1.00  0.96           N  
ATOM   2013  CA  ALA A 261      20.221  26.296  45.061  1.00  0.97           C  
ATOM   2014  C   ALA A 261      20.337  25.634  46.431  1.00  0.96           C  
ATOM   2015  CB  ALA A 261      18.774  26.698  44.788  1.00  0.96           C  
ATOM   2016  O   ALA A 261      20.448  26.318  47.451  1.00  0.96           O  
ATOM   2017  N   LEU A 262      20.284  24.322  46.562  1.00  0.95           N  
ATOM   2018  CA  LEU A 262      20.478  23.577  47.801  1.00  0.95           C  
ATOM   2019  C   LEU A 262      21.958  23.488  48.156  1.00  0.94           C  
ATOM   2020  CB  LEU A 262      19.885  22.171  47.680  1.00  0.95           C  
ATOM   2021  O   LEU A 262      22.337  23.687  49.312  1.00  0.93           O  
ATOM   2022  CG  LEU A 262      18.361  22.068  47.766  1.00  0.92           C  
ATOM   2023  CD1 LEU A 262      17.902  20.664  47.386  1.00  0.87           C  
ATOM   2024  CD2 LEU A 262      17.878  22.434  49.166  1.00  0.88           C  
ATOM   2025  N   GLU A 263      22.792  23.247  47.211  1.00  0.96           N  
ATOM   2026  CA  GLU A 263      24.241  23.224  47.382  1.00  0.96           C  
ATOM   2027  C   GLU A 263      24.760  24.576  47.865  1.00  0.96           C  
ATOM   2028  CB  GLU A 263      24.932  22.833  46.073  1.00  0.96           C  
ATOM   2029  O   GLU A 263      25.432  24.656  48.896  1.00  0.96           O  
ATOM   2030  CG  GLU A 263      24.737  21.373  45.688  1.00  0.94           C  
ATOM   2031  CD  GLU A 263      25.343  21.023  44.339  1.00  0.90           C  
ATOM   2032  OE1 GLU A 263      25.682  21.949  43.567  1.00  0.93           O  
ATOM   2033  OE2 GLU A 263      25.479  19.813  44.050  1.00  0.91           O  
ATOM   2034  N   ALA A 264      24.228  25.600  47.310  1.00  0.97           N  
ATOM   2035  CA  ALA A 264      24.595  26.966  47.672  1.00  0.97           C  
ATOM   2036  C   ALA A 264      24.159  27.291  49.098  1.00  0.97           C  
ATOM   2037  CB  ALA A 264      23.979  27.961  46.692  1.00  0.97           C  
ATOM   2038  O   ALA A 264      24.776  28.122  49.769  1.00  0.96           O  
ATOM   2039  N   LYS A 265      23.162  26.622  49.607  1.00  0.97           N  
ATOM   2040  CA  LYS A 265      22.704  26.796  50.982  1.00  0.97           C  
ATOM   2041  C   LYS A 265      23.505  25.922  51.943  1.00  0.95           C  
ATOM   2042  CB  LYS A 265      21.214  26.472  51.097  1.00  0.97           C  
ATOM   2043  O   LYS A 265      23.531  26.177  53.148  1.00  0.94           O  
ATOM   2044  CG  LYS A 265      20.299  27.581  50.598  1.00  0.95           C  
ATOM   2045  CD  LYS A 265      18.838  27.152  50.619  1.00  0.91           C  
ATOM   2046  CE  LYS A 265      17.928  28.236  50.058  1.00  0.90           C  
ATOM   2047  NZ  LYS A 265      16.493  27.821  50.079  1.00  0.91           N  
ATOM   2048  N   GLY A 266      23.926  24.745  51.538  1.00  0.96           N  
ATOM   2049  CA  GLY A 266      24.722  23.831  52.340  1.00  0.96           C  
ATOM   2050  C   GLY A 266      26.127  24.339  52.606  1.00  0.96           C  
ATOM   2051  O   GLY A 266      26.755  23.954  53.594  1.00  0.95           O  
ATOM   2052  N   GLU A 267      26.618  25.142  51.741  1.00  0.92           N  
ATOM   2053  CA  GLU A 267      27.962  25.705  51.816  1.00  0.94           C  
ATOM   2054  C   GLU A 267      27.989  26.954  52.693  1.00  0.91           C  
ATOM   2055  CB  GLU A 267      28.486  26.035  50.416  1.00  0.92           C  
ATOM   2056  O   GLU A 267      29.059  27.404  53.108  1.00  0.90           O  
ATOM   2057  CG  GLU A 267      28.798  24.808  49.572  1.00  0.88           C  
ATOM   2058  CD  GLU A 267      29.455  25.145  48.243  1.00  0.78           C  
ATOM   2059  OE1 GLU A 267      29.424  26.328  47.833  1.00  0.88           O  
ATOM   2060  OE2 GLU A 267      30.005  24.219  47.606  1.00  0.88           O  
ATOM   2061  N   ALA A 268      26.766  27.438  53.058  1.00  0.90           N  
ATOM   2062  CA  ALA A 268      26.572  28.602  53.918  1.00  0.93           C  
ATOM   2063  C   ALA A 268      26.367  28.182  55.371  1.00  0.84           C  
ATOM   2064  CB  ALA A 268      25.384  29.430  53.434  1.00  0.88           C  
ATOM   2065  O   ALA A 268      26.853  28.846  56.290  1.00  0.79           O  
TER    2066      ALA A 268
END
