# Supplementary material for: DepoScope: Accurate phage depolymerase annotation and domain delineation using large language models
Source: PLoS Comput Biol. 2024 Aug 5;20(8):e1011831. doi: 10.1371/journal.pcbi.1011831 (PMC11326577; doi:10.1371/journal.pcbi.1011831)
Supplement: S1 Data — (ZIP) [file pcbi.1011831.s003.zip › FN_FP_deposcope_032024/False_negatives/NC_018836.1__YP_006906201.pdb]

PARENT N/A
ATOM      1  N   MET A   1       7.101 -27.084 -63.164  1.00  0.71           N  
ATOM      2  CA  MET A   1       6.121 -26.252 -62.471  1.00  0.81           C  
ATOM      3  C   MET A   1       5.765 -25.024 -63.302  1.00  0.73           C  
ATOM      4  CB  MET A   1       6.653 -25.821 -61.103  1.00  0.66           C  
ATOM      5  O   MET A   1       6.641 -24.232 -63.654  1.00  0.65           O  
ATOM      6  CG  MET A   1       5.611 -25.149 -60.224  1.00  0.55           C  
ATOM      7  SD  MET A   1       6.257 -24.738 -58.557  1.00  0.63           S  
ATOM      8  CE  MET A   1       4.717 -24.258 -57.726  1.00  0.51           C  
ATOM      9  N   THR A   2       4.507 -24.961 -63.753  1.00  0.82           N  
ATOM     10  CA  THR A   2       4.096 -23.723 -64.406  1.00  0.84           C  
ATOM     11  C   THR A   2       3.828 -22.630 -63.375  1.00  0.82           C  
ATOM     12  CB  THR A   2       2.838 -23.938 -65.268  1.00  0.79           C  
ATOM     13  O   THR A   2       3.058 -22.832 -62.434  1.00  0.77           O  
ATOM     14  CG2 THR A   2       2.536 -22.707 -66.117  1.00  0.67           C  
ATOM     15  OG1 THR A   2       3.045 -25.061 -66.133  1.00  0.77           O  
ATOM     16  N   ILE A   3       4.770 -21.540 -63.303  1.00  0.84           N  
ATOM     17  CA  ILE A   3       4.501 -20.363 -62.484  1.00  0.85           C  
ATOM     18  C   ILE A   3       3.514 -19.447 -63.205  1.00  0.82           C  
ATOM     19  CB  ILE A   3       5.801 -19.595 -62.153  1.00  0.81           C  
ATOM     20  O   ILE A   3       3.792 -18.969 -64.307  1.00  0.78           O  
ATOM     21  CG1 ILE A   3       6.773 -20.497 -61.384  1.00  0.74           C  
ATOM     22  CG2 ILE A   3       5.490 -18.323 -61.360  1.00  0.68           C  
ATOM     23  CD1 ILE A   3       8.143 -19.875 -61.152  1.00  0.72           C  
ATOM     24  N   THR A   4       2.217 -19.458 -62.707  1.00  0.82           N  
ATOM     25  CA  THR A   4       1.228 -18.479 -63.143  1.00  0.83           C  
ATOM     26  C   THR A   4       1.220 -17.268 -62.215  1.00  0.82           C  
ATOM     27  CB  THR A   4      -0.182 -19.096 -63.199  1.00  0.80           C  
ATOM     28  O   THR A   4       1.129 -17.415 -60.994  1.00  0.79           O  
ATOM     29  CG2 THR A   4      -1.174 -18.142 -63.857  1.00  0.72           C  
ATOM     30  OG1 THR A   4      -0.135 -20.313 -63.953  1.00  0.80           O  
ATOM     31  N   SER A   5       1.507 -15.982 -62.703  1.00  0.79           N  
ATOM     32  CA  SER A   5       1.463 -14.725 -61.963  1.00  0.81           C  
ATOM     33  C   SER A   5       0.327 -13.833 -62.454  1.00  0.79           C  
ATOM     34  CB  SER A   5       2.795 -13.983 -62.086  1.00  0.77           C  
ATOM     35  O   SER A   5       0.102 -13.714 -63.660  1.00  0.76           O  
ATOM     36  OG  SER A   5       3.872 -14.812 -61.685  1.00  0.69           O  
ATOM     37  N   TYR A   6      -0.524 -13.220 -61.557  1.00  0.76           N  
ATOM     38  CA  TYR A   6      -1.620 -12.273 -61.727  1.00  0.79           C  
ATOM     39  C   TYR A   6      -1.901 -11.525 -60.429  1.00  0.75           C  
ATOM     40  CB  TYR A   6      -2.886 -12.995 -62.198  1.00  0.71           C  
ATOM     41  O   TYR A   6      -1.498 -11.967 -59.351  1.00  0.68           O  
ATOM     42  CG  TYR A   6      -3.392 -14.031 -61.224  1.00  0.66           C  
ATOM     43  CD1 TYR A   6      -2.934 -15.345 -61.275  1.00  0.61           C  
ATOM     44  CD2 TYR A   6      -4.330 -13.698 -60.252  1.00  0.65           C  
ATOM     45  CE1 TYR A   6      -3.399 -16.304 -60.381  1.00  0.61           C  
ATOM     46  CE2 TYR A   6      -4.802 -14.649 -59.353  1.00  0.63           C  
ATOM     47  OH  TYR A   6      -4.795 -16.892 -58.537  1.00  0.43           O  
ATOM     48  CZ  TYR A   6      -4.331 -15.947 -59.425  1.00  0.63           C  
ATOM     49  N   PRO A   7      -2.578 -10.258 -60.490  1.00  0.76           N  
ATOM     50  CA  PRO A   7      -2.635  -9.476 -61.727  1.00  0.79           C  
ATOM     51  C   PRO A   7      -1.316  -8.774 -62.042  1.00  0.81           C  
ATOM     52  CB  PRO A   7      -3.743  -8.457 -61.450  1.00  0.75           C  
ATOM     53  O   PRO A   7      -0.581  -8.393 -61.127  1.00  0.81           O  
ATOM     54  CG  PRO A   7      -3.657  -8.190 -59.982  1.00  0.76           C  
ATOM     55  CD  PRO A   7      -3.186  -9.440 -59.296  1.00  0.77           C  
ATOM     56  N   PHE A   8      -0.693  -8.674 -63.082  1.00  0.81           N  
ATOM     57  CA  PHE A   8       0.377  -7.805 -63.559  1.00  0.83           C  
ATOM     58  C   PHE A   8      -0.118  -6.904 -64.684  1.00  0.81           C  
ATOM     59  CB  PHE A   8       1.572  -8.634 -64.038  1.00  0.79           C  
ATOM     60  O   PHE A   8      -1.149  -7.182 -65.301  1.00  0.77           O  
ATOM     61  CG  PHE A   8       2.319  -9.322 -62.926  1.00  0.74           C  
ATOM     62  CD1 PHE A   8       3.271  -8.636 -62.182  1.00  0.71           C  
ATOM     63  CD2 PHE A   8       2.067 -10.654 -62.625  1.00  0.74           C  
ATOM     64  CE1 PHE A   8       3.963  -9.270 -61.153  1.00  0.73           C  
ATOM     65  CE2 PHE A   8       2.755 -11.294 -61.598  1.00  0.74           C  
ATOM     66  CZ  PHE A   8       3.703 -10.600 -60.864  1.00  0.72           C  
ATOM     67  N   ASP A   9       0.483  -5.615 -64.953  1.00  0.76           N  
ATOM     68  CA  ASP A   9       0.132  -4.648 -65.988  1.00  0.80           C  
ATOM     69  C   ASP A   9      -0.080  -5.336 -67.334  1.00  0.78           C  
ATOM     70  CB  ASP A   9       1.218  -3.576 -66.110  1.00  0.71           C  
ATOM     71  O   ASP A   9       0.669  -6.246 -67.697  1.00  0.75           O  
ATOM     72  CG  ASP A   9       0.714  -2.292 -66.747  1.00  0.62           C  
ATOM     73  OD1 ASP A   9      -0.507  -2.165 -66.980  1.00  0.64           O  
ATOM     74  OD2 ASP A   9       1.547  -1.401 -67.020  1.00  0.78           O  
ATOM     75  N   GLU A  10      -1.215  -5.154 -68.069  1.00  0.83           N  
ATOM     76  CA  GLU A  10      -1.651  -5.551 -69.404  1.00  0.83           C  
ATOM     77  C   GLU A  10      -1.984  -7.039 -69.457  1.00  0.82           C  
ATOM     78  CB  GLU A  10      -0.578  -5.215 -70.442  1.00  0.79           C  
ATOM     79  O   GLU A  10      -2.227  -7.588 -70.534  1.00  0.79           O  
ATOM     80  CG  GLU A  10      -0.254  -3.730 -70.534  1.00  0.76           C  
ATOM     81  CD  GLU A  10       0.680  -3.390 -71.684  1.00  0.74           C  
ATOM     82  OE1 GLU A  10       1.266  -4.318 -72.285  1.00  0.77           O  
ATOM     83  OE2 GLU A  10       0.828  -2.184 -71.985  1.00  0.76           O  
ATOM     84  N   GLN A  11      -2.098  -7.795 -68.406  1.00  0.84           N  
ATOM     85  CA  GLN A  11      -2.541  -9.184 -68.461  1.00  0.84           C  
ATOM     86  C   GLN A  11      -3.988  -9.318 -67.998  1.00  0.84           C  
ATOM     87  CB  GLN A  11      -1.632 -10.072 -67.609  1.00  0.80           C  
ATOM     88  O   GLN A  11      -4.352  -8.824 -66.929  1.00  0.81           O  
ATOM     89  CG  GLN A  11      -0.194 -10.136 -68.105  1.00  0.73           C  
ATOM     90  CD  GLN A  11       0.124 -11.439 -68.814  1.00  0.70           C  
ATOM     91  NE2 GLN A  11       1.146 -11.418 -69.664  1.00  0.62           N  
ATOM     92  OE1 GLN A  11      -0.541 -12.457 -68.599  1.00  0.70           O  
ATOM     93  N   PRO A  12      -4.828  -9.885 -68.876  1.00  0.86           N  
ATOM     94  CA  PRO A  12      -6.205 -10.149 -68.451  1.00  0.85           C  
ATOM     95  C   PRO A  12      -6.283 -11.108 -67.266  1.00  0.85           C  
ATOM     96  CB  PRO A  12      -6.846 -10.766 -69.697  1.00  0.84           C  
ATOM     97  O   PRO A  12      -5.656 -12.170 -67.284  1.00  0.83           O  
ATOM     98  CG  PRO A  12      -5.719 -11.439 -70.413  1.00  0.81           C  
ATOM     99  CD  PRO A  12      -4.458 -10.669 -70.147  1.00  0.81           C  
ATOM    100  N   VAL A  13      -6.916 -10.787 -66.184  1.00  0.86           N  
ATOM    101  CA  VAL A  13      -7.274 -11.668 -65.077  1.00  0.87           C  
ATOM    102  C   VAL A  13      -8.651 -12.280 -65.327  1.00  0.87           C  
ATOM    103  CB  VAL A  13      -7.262 -10.915 -63.727  1.00  0.85           C  
ATOM    104  O   VAL A  13      -9.643 -11.559 -65.454  1.00  0.86           O  
ATOM    105  CG1 VAL A  13      -7.530 -11.877 -62.571  1.00  0.80           C  
ATOM    106  CG2 VAL A  13      -5.930 -10.195 -63.530  1.00  0.80           C  
ATOM    107  N   SER A  14      -8.636 -13.571 -65.624  1.00  0.86           N  
ATOM    108  CA  SER A  14      -9.913 -14.259 -65.781  1.00  0.87           C  
ATOM    109  C   SER A  14     -10.743 -14.184 -64.504  1.00  0.88           C  
ATOM    110  CB  SER A  14      -9.691 -15.721 -66.170  1.00  0.86           C  
ATOM    111  O   SER A  14     -10.196 -14.019 -63.411  1.00  0.87           O  
ATOM    112  OG  SER A  14      -9.124 -16.447 -65.094  1.00  0.85           O  
ATOM    113  N   GLU A  15     -11.994 -14.329 -64.603  1.00  0.87           N  
ATOM    114  CA  GLU A  15     -12.934 -14.415 -63.490  1.00  0.87           C  
ATOM    115  C   GLU A  15     -12.474 -15.440 -62.457  1.00  0.87           C  
ATOM    116  CB  GLU A  15     -14.335 -14.768 -63.994  1.00  0.85           C  
ATOM    117  O   GLU A  15     -12.402 -15.138 -61.264  1.00  0.86           O  
ATOM    118  CG  GLU A  15     -15.388 -14.823 -62.897  1.00  0.80           C  
ATOM    119  CD  GLU A  15     -16.684 -15.483 -63.341  1.00  0.78           C  
ATOM    120  OE1 GLU A  15     -17.022 -15.408 -64.544  1.00  0.77           O  
ATOM    121  OE2 GLU A  15     -17.366 -16.080 -62.478  1.00  0.75           O  
ATOM    122  N   GLY A  16     -12.073 -16.655 -62.827  1.00  0.86           N  
ATOM    123  CA  GLY A  16     -11.574 -17.723 -61.975  1.00  0.86           C  
ATOM    124  C   GLY A  16     -10.299 -17.354 -61.240  1.00  0.86           C  
ATOM    125  O   GLY A  16     -10.153 -17.648 -60.052  1.00  0.85           O  
ATOM    126  N   GLN A  17      -9.408 -16.531 -61.893  1.00  0.87           N  
ATOM    127  CA  GLN A  17      -8.166 -16.064 -61.287  1.00  0.88           C  
ATOM    128  C   GLN A  17      -8.434 -14.975 -60.253  1.00  0.87           C  
ATOM    129  CB  GLN A  17      -7.206 -15.546 -62.359  1.00  0.87           C  
ATOM    130  O   GLN A  17      -7.874 -15.002 -59.155  1.00  0.86           O  
ATOM    131  CG  GLN A  17      -6.543 -16.647 -63.175  1.00  0.86           C  
ATOM    132  CD  GLN A  17      -5.807 -16.115 -64.390  1.00  0.85           C  
ATOM    133  NE2 GLN A  17      -4.647 -16.695 -64.682  1.00  0.87           N  
ATOM    134  OE1 GLN A  17      -6.277 -15.191 -65.062  1.00  0.86           O  
ATOM    135  N   PHE A  18      -9.246 -14.084 -60.634  1.00  0.88           N  
ATOM    136  CA  PHE A  18      -9.625 -12.984 -59.755  1.00  0.88           C  
ATOM    137  C   PHE A  18     -10.338 -13.505 -58.512  1.00  0.88           C  
ATOM    138  CB  PHE A  18     -10.522 -11.987 -60.496  1.00  0.86           C  
ATOM    139  O   PHE A  18      -9.955 -13.177 -57.388  1.00  0.86           O  
ATOM    140  CG  PHE A  18     -10.730 -10.693 -59.757  1.00  0.82           C  
ATOM    141  CD1 PHE A  18      -9.736  -9.722 -59.734  1.00  0.78           C  
ATOM    142  CD2 PHE A  18     -11.921 -10.446 -59.085  1.00  0.79           C  
ATOM    143  CE1 PHE A  18      -9.926  -8.523 -59.051  1.00  0.79           C  
ATOM    144  CE2 PHE A  18     -12.118  -9.251 -58.401  1.00  0.78           C  
ATOM    145  CZ  PHE A  18     -11.119  -8.291 -58.384  1.00  0.77           C  
ATOM    146  N   SER A  19     -11.317 -14.440 -58.619  1.00  0.88           N  
ATOM    147  CA  SER A  19     -12.029 -15.072 -57.514  1.00  0.88           C  
ATOM    148  C   SER A  19     -11.090 -15.924 -56.666  1.00  0.88           C  
ATOM    149  CB  SER A  19     -13.179 -15.933 -58.038  1.00  0.86           C  
ATOM    150  O   SER A  19     -11.158 -15.896 -55.436  1.00  0.86           O  
ATOM    151  OG  SER A  19     -12.687 -17.003 -58.827  1.00  0.76           O  
ATOM    152  N   TYR A  20     -10.129 -16.596 -57.273  1.00  0.88           N  
ATOM    153  CA  TYR A  20      -9.129 -17.386 -56.563  1.00  0.87           C  
ATOM    154  C   TYR A  20      -8.243 -16.496 -55.700  1.00  0.87           C  
ATOM    155  CB  TYR A  20      -8.269 -18.179 -57.551  1.00  0.86           C  
ATOM    156  O   TYR A  20      -8.038 -16.774 -54.516  1.00  0.85           O  
ATOM    157  CG  TYR A  20      -7.223 -19.042 -56.888  1.00  0.83           C  
ATOM    158  CD1 TYR A  20      -7.540 -20.311 -56.408  1.00  0.80           C  
ATOM    159  CD2 TYR A  20      -5.916 -18.591 -56.740  1.00  0.80           C  
ATOM    160  CE1 TYR A  20      -6.580 -21.109 -55.795  1.00  0.80           C  
ATOM    161  CE2 TYR A  20      -4.947 -19.380 -56.128  1.00  0.80           C  
ATOM    162  OH  TYR A  20      -4.334 -21.422 -55.054  1.00  0.75           O  
ATOM    163  CZ  TYR A  20      -5.288 -20.636 -55.660  1.00  0.77           C  
ATOM    164  N   LEU A  21      -7.716 -15.341 -56.259  1.00  0.86           N  
ATOM    165  CA  LEU A  21      -6.909 -14.377 -55.519  1.00  0.87           C  
ATOM    166  C   LEU A  21      -7.654 -13.881 -54.284  1.00  0.86           C  
ATOM    167  CB  LEU A  21      -6.535 -13.192 -56.413  1.00  0.85           C  
ATOM    168  O   LEU A  21      -7.117 -13.918 -53.174  1.00  0.83           O  
ATOM    169  CG  LEU A  21      -5.782 -12.045 -55.739  1.00  0.83           C  
ATOM    170  CD1 LEU A  21      -4.415 -12.518 -55.258  1.00  0.80           C  
ATOM    171  CD2 LEU A  21      -5.639 -10.864 -56.693  1.00  0.81           C  
ATOM    172  N   PHE A  22      -8.912 -13.576 -54.370  1.00  0.87           N  
ATOM    173  CA  PHE A  22      -9.688 -13.013 -53.272  1.00  0.87           C  
ATOM    174  C   PHE A  22     -10.070 -14.095 -52.268  1.00  0.86           C  
ATOM    175  CB  PHE A  22     -10.948 -12.321 -53.802  1.00  0.86           C  
ATOM    176  O   PHE A  22     -10.113 -13.843 -51.062  1.00  0.84           O  
ATOM    177  CG  PHE A  22     -10.717 -10.904 -54.255  1.00  0.83           C  
ATOM    178  CD1 PHE A  22     -10.577  -9.878 -53.329  1.00  0.80           C  
ATOM    179  CD2 PHE A  22     -10.640 -10.599 -55.608  1.00  0.81           C  
ATOM    180  CE1 PHE A  22     -10.363  -8.566 -53.745  1.00  0.81           C  
ATOM    181  CE2 PHE A  22     -10.426  -9.290 -56.031  1.00  0.81           C  
ATOM    182  CZ  PHE A  22     -10.289  -8.275 -55.099  1.00  0.79           C  
ATOM    183  N   ARG A  23     -10.255 -15.267 -52.725  1.00  0.86           N  
ATOM    184  CA  ARG A  23     -10.527 -16.407 -51.856  1.00  0.85           C  
ATOM    185  C   ARG A  23      -9.333 -16.704 -50.954  1.00  0.84           C  
ATOM    186  CB  ARG A  23     -10.877 -17.645 -52.685  1.00  0.84           C  
ATOM    187  O   ARG A  23      -9.505 -17.073 -49.790  1.00  0.81           O  
ATOM    188  CG  ARG A  23     -11.248 -18.861 -51.852  1.00  0.82           C  
ATOM    189  CD  ARG A  23     -11.600 -20.057 -52.725  1.00  0.80           C  
ATOM    190  NE  ARG A  23     -10.426 -20.589 -53.409  1.00  0.75           N  
ATOM    191  NH1 ARG A  23     -11.619 -21.607 -55.105  1.00  0.70           N  
ATOM    192  NH2 ARG A  23      -9.332 -21.747 -55.064  1.00  0.69           N  
ATOM    193  CZ  ARG A  23     -10.462 -21.313 -54.524  1.00  0.75           C  
ATOM    194  N   GLU A  24      -8.039 -16.495 -51.497  1.00  0.83           N  
ATOM    195  CA  GLU A  24      -6.817 -16.755 -50.741  1.00  0.82           C  
ATOM    196  C   GLU A  24      -6.477 -15.584 -49.823  1.00  0.81           C  
ATOM    197  CB  GLU A  24      -5.648 -17.037 -51.688  1.00  0.81           C  
ATOM    198  O   GLU A  24      -5.849 -15.769 -48.778  1.00  0.78           O  
ATOM    199  CG  GLU A  24      -5.814 -18.310 -52.507  1.00  0.80           C  
ATOM    200  CD  GLU A  24      -6.045 -19.546 -51.653  1.00  0.79           C  
ATOM    201  OE1 GLU A  24      -5.359 -19.707 -50.618  1.00  0.78           O  
ATOM    202  OE2 GLU A  24      -6.919 -20.362 -52.023  1.00  0.78           O  
ATOM    203  N   LEU A  25      -6.947 -14.398 -50.174  1.00  0.82           N  
ATOM    204  CA  LEU A  25      -6.652 -13.178 -49.430  1.00  0.82           C  
ATOM    205  C   LEU A  25      -7.654 -12.976 -48.299  1.00  0.80           C  
ATOM    206  CB  LEU A  25      -6.665 -11.964 -50.363  1.00  0.80           C  
ATOM    207  O   LEU A  25      -7.303 -12.448 -47.241  1.00  0.77           O  
ATOM    208  CG  LEU A  25      -5.478 -11.830 -51.318  1.00  0.77           C  
ATOM    209  CD1 LEU A  25      -5.687 -10.649 -52.260  1.00  0.74           C  
ATOM    210  CD2 LEU A  25      -4.178 -11.672 -50.536  1.00  0.75           C  
ATOM    211  N   GLN A  26      -8.846 -13.420 -48.597  1.00  0.81           N  
ATOM    212  CA  GLN A  26      -9.905 -13.059 -47.660  1.00  0.81           C  
ATOM    213  C   GLN A  26     -10.851 -14.232 -47.420  1.00  0.82           C  
ATOM    214  CB  GLN A  26     -10.687 -11.849 -48.174  1.00  0.79           C  
ATOM    215  O   GLN A  26     -11.274 -14.899 -48.367  1.00  0.79           O  
ATOM    216  CG  GLN A  26      -9.872 -10.564 -48.221  1.00  0.72           C  
ATOM    217  CD  GLN A  26      -9.488 -10.062 -46.842  1.00  0.68           C  
ATOM    218  NE2 GLN A  26      -8.455  -9.229 -46.780  1.00  0.59           N  
ATOM    219  OE1 GLN A  26     -10.116 -10.418 -45.840  1.00  0.66           O  
ATOM    220  N   SER A  27     -11.203 -14.570 -46.171  1.00  0.78           N  
ATOM    221  CA  SER A  27     -12.207 -15.571 -45.826  1.00  0.79           C  
ATOM    222  C   SER A  27     -13.594 -15.148 -46.296  1.00  0.81           C  
ATOM    223  CB  SER A  27     -12.223 -15.815 -44.316  1.00  0.77           C  
ATOM    224  O   SER A  27     -13.875 -13.954 -46.424  1.00  0.80           O  
ATOM    225  OG  SER A  27     -12.404 -14.598 -43.612  1.00  0.70           O  
ATOM    226  N   THR A  28     -14.455 -16.048 -46.592  1.00  0.85           N  
ATOM    227  CA  THR A  28     -15.868 -15.808 -46.864  1.00  0.86           C  
ATOM    228  C   THR A  28     -16.554 -15.183 -45.653  1.00  0.86           C  
ATOM    229  CB  THR A  28     -16.592 -17.111 -47.251  1.00  0.85           C  
ATOM    230  O   THR A  28     -16.434 -15.689 -44.535  1.00  0.85           O  
ATOM    231  CG2 THR A  28     -18.088 -16.878 -47.428  1.00  0.83           C  
ATOM    232  OG1 THR A  28     -16.048 -17.606 -48.481  1.00  0.84           O  
ATOM    233  N   GLY A  29     -17.276 -14.060 -45.886  1.00  0.87           N  
ATOM    234  CA  GLY A  29     -18.001 -13.383 -44.822  1.00  0.88           C  
ATOM    235  C   GLY A  29     -18.597 -12.057 -45.256  1.00  0.88           C  
ATOM    236  O   GLY A  29     -18.475 -11.667 -46.419  1.00  0.88           O  
ATOM    237  N   ILE A  30     -19.217 -11.403 -44.351  1.00  0.88           N  
ATOM    238  CA  ILE A  30     -19.797 -10.072 -44.494  1.00  0.88           C  
ATOM    239  C   ILE A  30     -18.753  -9.014 -44.144  1.00  0.86           C  
ATOM    240  CB  ILE A  30     -21.049  -9.903 -43.605  1.00  0.87           C  
ATOM    241  O   ILE A  30     -18.039  -9.143 -43.146  1.00  0.83           O  
ATOM    242  CG1 ILE A  30     -22.123 -10.925 -43.996  1.00  0.85           C  
ATOM    243  CG2 ILE A  30     -21.592  -8.474 -43.703  1.00  0.84           C  
ATOM    244  CD1 ILE A  30     -23.221 -11.099 -42.955  1.00  0.83           C  
ATOM    245  N   ALA A  31     -18.594  -8.087 -44.924  1.00  0.84           N  
ATOM    246  CA  ALA A  31     -17.774  -6.922 -44.605  1.00  0.83           C  
ATOM    247  C   ALA A  31     -18.527  -5.952 -43.698  1.00  0.81           C  
ATOM    248  CB  ALA A  31     -17.333  -6.215 -45.884  1.00  0.81           C  
ATOM    249  O   ALA A  31     -19.622  -5.497 -44.039  1.00  0.76           O  
ATOM    250  N   ASP A  32     -18.115  -5.740 -42.378  1.00  0.70           N  
ATOM    251  CA  ASP A  32     -18.740  -4.875 -41.382  1.00  0.70           C  
ATOM    252  C   ASP A  32     -18.590  -3.404 -41.762  1.00  0.69           C  
ATOM    253  CB  ASP A  32     -18.137  -5.126 -39.999  1.00  0.63           C  
ATOM    254  O   ASP A  32     -19.399  -2.567 -41.356  1.00  0.64           O  
ATOM    255  CG  ASP A  32     -18.950  -4.505 -38.876  1.00  0.58           C  
ATOM    256  OD1 ASP A  32     -20.092  -4.060 -39.124  1.00  0.57           O  
ATOM    257  OD2 ASP A  32     -18.444  -4.459 -37.734  1.00  0.61           O  
ATOM    258  N   SER A  33     -17.613  -3.019 -42.512  1.00  0.56           N  
ATOM    259  CA  SER A  33     -17.167  -1.643 -42.706  1.00  0.55           C  
ATOM    260  C   SER A  33     -18.021  -0.927 -43.747  1.00  0.56           C  
ATOM    261  CB  SER A  33     -15.698  -1.611 -43.131  1.00  0.47           C  
ATOM    262  O   SER A  33     -17.885   0.282 -43.944  1.00  0.52           O  
ATOM    263  OG  SER A  33     -15.504  -2.347 -44.327  1.00  0.43           O  
ATOM    264  N   VAL A  34     -18.982  -1.606 -44.359  1.00  0.48           N  
ATOM    265  CA  VAL A  34     -19.691  -1.008 -45.486  1.00  0.48           C  
ATOM    266  C   VAL A  34     -21.136  -0.715 -45.089  1.00  0.48           C  
ATOM    267  CB  VAL A  34     -19.655  -1.924 -46.730  1.00  0.41           C  
ATOM    268  O   VAL A  34     -21.886  -1.627 -44.730  1.00  0.45           O  
ATOM    269  CG1 VAL A  34     -20.288  -1.227 -47.932  1.00  0.36           C  
ATOM    270  CG2 VAL A  34     -18.219  -2.340 -47.044  1.00  0.35           C  
ATOM    271  N   ASN A  35     -21.473   0.522 -44.505  1.00  0.47           N  
ATOM    272  CA  ASN A  35     -22.626   1.376 -44.240  1.00  0.48           C  
ATOM    273  C   ASN A  35     -23.938   0.650 -44.522  1.00  0.46           C  
ATOM    274  CB  ASN A  35     -22.543   2.662 -45.066  1.00  0.39           C  
ATOM    275  O   ASN A  35     -24.443   0.684 -45.646  1.00  0.43           O  
ATOM    276  CG  ASN A  35     -21.459   3.601 -44.576  1.00  0.36           C  
ATOM    277  ND2 ASN A  35     -20.955   4.443 -45.471  1.00  0.35           N  
ATOM    278  OD1 ASN A  35     -21.077   3.570 -43.403  1.00  0.39           O  
ATOM    279  N   GLY A  36     -24.314  -0.411 -43.871  1.00  0.54           N  
ATOM    280  CA  GLY A  36     -25.634  -0.724 -44.395  1.00  0.52           C  
ATOM    281  C   GLY A  36     -26.315  -1.860 -43.656  1.00  0.54           C  
ATOM    282  O   GLY A  36     -27.390  -2.312 -44.057  1.00  0.50           O  
ATOM    283  N   GLY A  37     -25.885  -2.216 -42.371  1.00  0.72           N  
ATOM    284  CA  GLY A  37     -26.527  -3.217 -41.534  1.00  0.72           C  
ATOM    285  C   GLY A  37     -25.932  -4.602 -41.698  1.00  0.74           C  
ATOM    286  O   GLY A  37     -26.320  -5.538 -40.996  1.00  0.69           O  
ATOM    287  N   GLY A  38     -24.924  -4.906 -42.855  1.00  0.82           N  
ATOM    288  CA  GLY A  38     -24.229  -6.182 -42.884  1.00  0.85           C  
ATOM    289  C   GLY A  38     -25.151  -7.359 -43.143  1.00  0.86           C  
ATOM    290  O   GLY A  38     -25.075  -8.377 -42.453  1.00  0.83           O  
ATOM    291  N   PHE A  39     -26.235  -7.107 -44.034  1.00  0.91           N  
ATOM    292  CA  PHE A  39     -27.213  -8.136 -44.364  1.00  0.92           C  
ATOM    293  C   PHE A  39     -27.932  -8.622 -43.112  1.00  0.92           C  
ATOM    294  CB  PHE A  39     -26.536  -9.315 -45.072  1.00  0.91           C  
ATOM    295  O   PHE A  39     -28.197  -9.818 -42.966  1.00  0.90           O  
ATOM    296  CG  PHE A  39     -26.060  -8.995 -46.463  1.00  0.92           C  
ATOM    297  CD1 PHE A  39     -26.969  -8.767 -47.489  1.00  0.90           C  
ATOM    298  CD2 PHE A  39     -24.702  -8.922 -46.745  1.00  0.90           C  
ATOM    299  CE1 PHE A  39     -26.531  -8.470 -48.778  1.00  0.91           C  
ATOM    300  CE2 PHE A  39     -24.257  -8.626 -48.031  1.00  0.92           C  
ATOM    301  CZ  PHE A  39     -25.173  -8.402 -49.045  1.00  0.91           C  
ATOM    302  N   GLN A  40     -28.144  -7.817 -42.106  1.00  0.91           N  
ATOM    303  CA  GLN A  40     -28.950  -8.191 -40.949  1.00  0.92           C  
ATOM    304  C   GLN A  40     -30.364  -8.586 -41.368  1.00  0.92           C  
ATOM    305  CB  GLN A  40     -29.003  -7.045 -39.938  1.00  0.90           C  
ATOM    306  O   GLN A  40     -31.043  -7.832 -42.068  1.00  0.92           O  
ATOM    307  CG  GLN A  40     -29.684  -7.413 -38.626  1.00  0.84           C  
ATOM    308  CD  GLN A  40     -29.670  -6.279 -37.619  1.00  0.82           C  
ATOM    309  NE2 GLN A  40     -29.653  -6.625 -36.336  1.00  0.80           N  
ATOM    310  OE1 GLN A  40     -29.674  -5.101 -37.991  1.00  0.82           O  
ATOM    311  N   VAL A  41     -30.774  -9.685 -40.886  1.00  0.95           N  
ATOM    312  CA  VAL A  41     -32.130 -10.179 -41.105  1.00  0.95           C  
ATOM    313  C   VAL A  41     -33.021  -9.778 -39.932  1.00  0.94           C  
ATOM    314  CB  VAL A  41     -32.152 -11.712 -41.293  1.00  0.95           C  
ATOM    315  O   VAL A  41     -32.683 -10.030 -38.773  1.00  0.93           O  
ATOM    316  CG1 VAL A  41     -33.558 -12.193 -41.645  1.00  0.94           C  
ATOM    317  CG2 VAL A  41     -31.155 -12.132 -42.371  1.00  0.93           C  
ATOM    318  N   ILE A  42     -34.176  -9.134 -40.235  1.00  0.96           N  
ATOM    319  CA  ILE A  42     -35.169  -8.669 -39.273  1.00  0.96           C  
ATOM    320  C   ILE A  42     -36.533  -9.267 -39.611  1.00  0.96           C  
ATOM    321  CB  ILE A  42     -35.252  -7.126 -39.248  1.00  0.94           C  
ATOM    322  O   ILE A  42     -36.958  -9.246 -40.768  1.00  0.95           O  
ATOM    323  CG1 ILE A  42     -33.870  -6.522 -38.972  1.00  0.88           C  
ATOM    324  CG2 ILE A  42     -36.272  -6.657 -38.207  1.00  0.88           C  
ATOM    325  CD1 ILE A  42     -33.802  -5.015 -39.174  1.00  0.84           C  
ATOM    326  N   GLY A  43     -37.182  -9.827 -38.632  1.00  0.96           N  
ATOM    327  CA  GLY A  43     -38.564 -10.248 -38.793  1.00  0.97           C  
ATOM    328  C   GLY A  43     -39.490  -9.117 -39.198  1.00  0.96           C  
ATOM    329  O   GLY A  43     -39.340  -7.987 -38.730  1.00  0.94           O  
ATOM    330  N   ASP A  44     -40.434  -9.387 -40.104  1.00  0.97           N  
ATOM    331  CA  ASP A  44     -41.395  -8.395 -40.575  1.00  0.97           C  
ATOM    332  C   ASP A  44     -42.807  -8.729 -40.098  1.00  0.96           C  
ATOM    333  CB  ASP A  44     -41.365  -8.300 -42.101  1.00  0.96           C  
ATOM    334  O   ASP A  44     -43.328  -9.807 -40.389  1.00  0.95           O  
ATOM    335  CG  ASP A  44     -42.164  -7.126 -42.639  1.00  0.94           C  
ATOM    336  OD1 ASP A  44     -42.921  -6.499 -41.867  1.00  0.93           O  
ATOM    337  OD2 ASP A  44     -42.038  -6.828 -43.846  1.00  0.92           O  
ATOM    338  N   SER A  45     -43.439  -7.753 -39.459  1.00  0.94           N  
ATOM    339  CA  SER A  45     -44.778  -7.903 -38.898  1.00  0.94           C  
ATOM    340  C   SER A  45     -45.849  -7.706 -39.965  1.00  0.94           C  
ATOM    341  CB  SER A  45     -44.995  -6.909 -37.756  1.00  0.91           C  
ATOM    342  O   SER A  45     -47.043  -7.833 -39.685  1.00  0.92           O  
ATOM    343  OG  SER A  45     -44.800  -5.578 -38.204  1.00  0.84           O  
ATOM    344  N   SER A  46     -45.516  -7.378 -41.229  1.00  0.96           N  
ATOM    345  CA  SER A  46     -46.487  -7.116 -42.286  1.00  0.96           C  
ATOM    346  C   SER A  46     -46.840  -8.393 -43.042  1.00  0.95           C  
ATOM    347  CB  SER A  46     -45.949  -6.068 -43.262  1.00  0.94           C  
ATOM    348  O   SER A  46     -47.754  -8.399 -43.869  1.00  0.94           O  
ATOM    349  OG  SER A  46     -44.851  -6.582 -43.996  1.00  0.81           O  
ATOM    350  N   GLY A  47     -46.222  -9.514 -42.836  1.00  0.96           N  
ATOM    351  CA  GLY A  47     -46.479 -10.777 -43.510  1.00  0.97           C  
ATOM    352  C   GLY A  47     -45.462 -11.851 -43.172  1.00  0.97           C  
ATOM    353  O   GLY A  47     -44.623 -11.663 -42.289  1.00  0.96           O  
ATOM    354  N   MET A  48     -45.588 -13.097 -43.766  1.00  0.98           N  
ATOM    355  CA  MET A  48     -44.647 -14.210 -43.665  1.00  0.98           C  
ATOM    356  C   MET A  48     -43.361 -13.906 -44.426  1.00  0.98           C  
ATOM    357  CB  MET A  48     -45.278 -15.498 -44.198  1.00  0.97           C  
ATOM    358  O   MET A  48     -43.077 -14.531 -45.449  1.00  0.97           O  
ATOM    359  CG  MET A  48     -46.363 -16.067 -43.298  1.00  0.94           C  
ATOM    360  SD  MET A  48     -45.735 -16.508 -41.632  1.00  0.94           S  
ATOM    361  CE  MET A  48     -44.643 -17.893 -42.058  1.00  0.89           C  
ATOM    362  N   GLN A  49     -42.619 -12.905 -44.004  1.00  0.98           N  
ATOM    363  CA  GLN A  49     -41.410 -12.442 -44.677  1.00  0.98           C  
ATOM    364  C   GLN A  49     -40.417 -11.854 -43.679  1.00  0.98           C  
ATOM    365  CB  GLN A  49     -41.754 -11.406 -45.748  1.00  0.98           C  
ATOM    366  O   GLN A  49     -40.788 -11.507 -42.556  1.00  0.98           O  
ATOM    367  CG  GLN A  49     -42.423 -10.153 -45.200  1.00  0.96           C  
ATOM    368  CD  GLN A  49     -42.968  -9.253 -46.292  1.00  0.93           C  
ATOM    369  NE2 GLN A  49     -43.376  -8.045 -45.917  1.00  0.93           N  
ATOM    370  OE1 GLN A  49     -43.021  -9.639 -47.464  1.00  0.93           O  
ATOM    371  N   VAL A  50     -39.218 -11.735 -44.037  1.00  0.98           N  
ATOM    372  CA  VAL A  50     -38.153 -11.039 -43.322  1.00  0.98           C  
ATOM    373  C   VAL A  50     -37.580  -9.929 -44.199  1.00  0.98           C  
ATOM    374  CB  VAL A  50     -37.031 -12.009 -42.889  1.00  0.98           C  
ATOM    375  O   VAL A  50     -37.599 -10.028 -45.428  1.00  0.98           O  
ATOM    376  CG1 VAL A  50     -37.557 -13.027 -41.878  1.00  0.97           C  
ATOM    377  CG2 VAL A  50     -36.441 -12.718 -44.107  1.00  0.97           C  
ATOM    378  N   LYS A  51     -37.029  -8.877 -43.559  1.00  0.97           N  
ATOM    379  CA  LYS A  51     -36.252  -7.812 -44.186  1.00  0.97           C  
ATOM    380  C   LYS A  51     -34.755  -8.049 -44.015  1.00  0.97           C  
ATOM    381  CB  LYS A  51     -36.637  -6.451 -43.603  1.00  0.97           C  
ATOM    382  O   LYS A  51     -34.278  -8.264 -42.899  1.00  0.97           O  
ATOM    383  CG  LYS A  51     -38.055  -6.013 -43.939  1.00  0.93           C  
ATOM    384  CD  LYS A  51     -38.420  -4.714 -43.232  1.00  0.90           C  
ATOM    385  CE  LYS A  51     -39.870  -4.325 -43.488  1.00  0.89           C  
ATOM    386  NZ  LYS A  51     -40.326  -3.245 -42.563  1.00  0.88           N  
ATOM    387  N   VAL A  52     -34.019  -8.005 -45.073  1.00  0.96           N  
ATOM    388  CA  VAL A  52     -32.562  -8.087 -45.077  1.00  0.96           C  
ATOM    389  C   VAL A  52     -31.968  -6.717 -45.399  1.00  0.95           C  
ATOM    390  CB  VAL A  52     -32.056  -9.138 -46.090  1.00  0.96           C  
ATOM    391  O   VAL A  52     -32.208  -6.167 -46.476  1.00  0.94           O  
ATOM    392  CG1 VAL A  52     -30.543  -9.318 -45.972  1.00  0.95           C  
ATOM    393  CG2 VAL A  52     -32.773 -10.470 -45.879  1.00  0.95           C  
ATOM    394  N   ASN A  53     -31.254  -6.132 -44.460  1.00  0.92           N  
ATOM    395  CA  ASN A  53     -30.640  -4.816 -44.598  1.00  0.92           C  
ATOM    396  C   ASN A  53     -29.584  -4.802 -45.699  1.00  0.92           C  
ATOM    397  CB  ASN A  53     -30.027  -4.368 -43.269  1.00  0.91           C  
ATOM    398  O   ASN A  53     -29.005  -5.841 -46.023  1.00  0.91           O  
ATOM    399  CG  ASN A  53     -31.074  -3.975 -42.246  1.00  0.88           C  
ATOM    400  ND2 ASN A  53     -30.645  -3.778 -41.004  1.00  0.87           N  
ATOM    401  OD1 ASN A  53     -32.258  -3.851 -42.568  1.00  0.87           O  
ATOM    402  N   PRO A  54     -29.271  -3.598 -46.191  1.00  0.90           N  
ATOM    403  CA  PRO A  54     -28.138  -3.451 -47.109  1.00  0.91           C  
ATOM    404  C   PRO A  54     -26.844  -4.034 -46.546  1.00  0.90           C  
ATOM    405  CB  PRO A  54     -28.023  -1.935 -47.287  1.00  0.90           C  
ATOM    406  O   PRO A  54     -26.665  -4.087 -45.327  1.00  0.89           O  
ATOM    407  CG  PRO A  54     -29.392  -1.411 -46.997  1.00  0.88           C  
ATOM    408  CD  PRO A  54     -30.016  -2.269 -45.934  1.00  0.88           C  
ATOM    409  N   GLY A  55     -25.999  -4.473 -47.548  1.00  0.91           N  
ATOM    410  CA  GLY A  55     -24.758  -5.060 -47.068  1.00  0.91           C  
ATOM    411  C   GLY A  55     -23.799  -5.426 -48.185  1.00  0.91           C  
ATOM    412  O   GLY A  55     -24.152  -5.348 -49.364  1.00  0.90           O  
ATOM    413  N   PHE A  56     -22.571  -5.750 -47.830  1.00  0.90           N  
ATOM    414  CA  PHE A  56     -21.510  -6.258 -48.691  1.00  0.91           C  
ATOM    415  C   PHE A  56     -20.920  -7.543 -48.123  1.00  0.90           C  
ATOM    416  CB  PHE A  56     -20.409  -5.207 -48.866  1.00  0.89           C  
ATOM    417  O   PHE A  56     -20.643  -7.629 -46.925  1.00  0.89           O  
ATOM    418  CG  PHE A  56     -19.314  -5.626 -49.809  1.00  0.85           C  
ATOM    419  CD1 PHE A  56     -18.216  -6.341 -49.347  1.00  0.81           C  
ATOM    420  CD2 PHE A  56     -19.384  -5.305 -51.158  1.00  0.82           C  
ATOM    421  CE1 PHE A  56     -17.201  -6.730 -50.218  1.00  0.84           C  
ATOM    422  CE2 PHE A  56     -18.373  -5.691 -52.035  1.00  0.84           C  
ATOM    423  CZ  PHE A  56     -17.282  -6.402 -51.563  1.00  0.83           C  
ATOM    424  N   ALA A  57     -20.738  -8.531 -48.905  1.00  0.91           N  
ATOM    425  CA  ALA A  57     -20.138  -9.796 -48.491  1.00  0.92           C  
ATOM    426  C   ALA A  57     -19.224 -10.352 -49.580  1.00  0.92           C  
ATOM    427  CB  ALA A  57     -21.224 -10.812 -48.143  1.00  0.91           C  
ATOM    428  O   ALA A  57     -19.417 -10.069 -50.765  1.00  0.91           O  
ATOM    429  N   LEU A  58     -18.244 -11.090 -49.212  1.00  0.91           N  
ATOM    430  CA  LEU A  58     -17.401 -11.922 -50.064  1.00  0.91           C  
ATOM    431  C   LEU A  58     -17.698 -13.402 -49.845  1.00  0.91           C  
ATOM    432  CB  LEU A  58     -15.921 -11.641 -49.790  1.00  0.89           C  
ATOM    433  O   LEU A  58     -17.625 -13.894 -48.717  1.00  0.90           O  
ATOM    434  CG  LEU A  58     -15.390 -10.285 -50.258  1.00  0.81           C  
ATOM    435  CD1 LEU A  58     -13.975 -10.062 -49.736  1.00  0.74           C  
ATOM    436  CD2 LEU A  58     -15.426 -10.192 -51.779  1.00  0.74           C  
ATOM    437  N   LEU A  59     -18.095 -14.086 -50.852  1.00  0.91           N  
ATOM    438  CA  LEU A  59     -18.335 -15.525 -50.886  1.00  0.92           C  
ATOM    439  C   LEU A  59     -17.383 -16.212 -51.858  1.00  0.91           C  
ATOM    440  CB  LEU A  59     -19.785 -15.817 -51.281  1.00  0.90           C  
ATOM    441  O   LEU A  59     -17.457 -15.989 -53.069  1.00  0.89           O  
ATOM    442  CG  LEU A  59     -20.845 -15.563 -50.208  1.00  0.85           C  
ATOM    443  CD1 LEU A  59     -21.077 -14.065 -50.036  1.00  0.80           C  
ATOM    444  CD2 LEU A  59     -22.147 -16.273 -50.562  1.00  0.80           C  
ATOM    445  N   ARG A  60     -16.398 -16.994 -51.319  1.00  0.90           N  
ATOM    446  CA  ARG A  60     -15.437 -17.772 -52.094  1.00  0.90           C  
ATOM    447  C   ARG A  60     -14.768 -16.911 -53.160  1.00  0.90           C  
ATOM    448  CB  ARG A  60     -16.120 -18.977 -52.745  1.00  0.88           C  
ATOM    449  O   ARG A  60     -14.611 -17.342 -54.305  1.00  0.87           O  
ATOM    450  CG  ARG A  60     -16.619 -20.013 -51.751  1.00  0.82           C  
ATOM    451  CD  ARG A  60     -15.470 -20.699 -51.026  1.00  0.78           C  
ATOM    452  NE  ARG A  60     -15.936 -21.821 -50.216  1.00  0.72           N  
ATOM    453  NH1 ARG A  60     -13.835 -22.423 -49.468  1.00  0.60           N  
ATOM    454  NH2 ARG A  60     -15.679 -23.606 -48.795  1.00  0.56           N  
ATOM    455  CZ  ARG A  60     -15.149 -22.614 -49.495  1.00  0.72           C  
ATOM    456  N   GLY A  61     -14.488 -15.652 -52.885  1.00  0.89           N  
ATOM    457  CA  GLY A  61     -13.780 -14.734 -53.763  1.00  0.90           C  
ATOM    458  C   GLY A  61     -14.707 -13.920 -54.647  1.00  0.90           C  
ATOM    459  O   GLY A  61     -14.260 -13.022 -55.363  1.00  0.89           O  
ATOM    460  N   HIS A  62     -16.024 -14.183 -54.641  1.00  0.91           N  
ATOM    461  CA  HIS A  62     -17.046 -13.406 -55.334  1.00  0.92           C  
ATOM    462  C   HIS A  62     -17.694 -12.391 -54.399  1.00  0.92           C  
ATOM    463  CB  HIS A  62     -18.111 -14.330 -55.927  1.00  0.91           C  
ATOM    464  O   HIS A  62     -17.977 -12.700 -53.240  1.00  0.92           O  
ATOM    465  CG  HIS A  62     -17.578 -15.285 -56.947  1.00  0.89           C  
ATOM    466  CD2 HIS A  62     -17.116 -16.551 -56.823  1.00  0.86           C  
ATOM    467  ND1 HIS A  62     -17.473 -14.964 -58.283  1.00  0.86           N  
ATOM    468  CE1 HIS A  62     -16.970 -15.997 -58.939  1.00  0.86           C  
ATOM    469  NE2 HIS A  62     -16.744 -16.972 -58.076  1.00  0.88           N  
ATOM    470  N   ALA A  63     -17.900 -11.224 -54.904  1.00  0.92           N  
ATOM    471  CA  ALA A  63     -18.486 -10.132 -54.131  1.00  0.93           C  
ATOM    472  C   ALA A  63     -19.978  -9.993 -54.423  1.00  0.93           C  
ATOM    473  CB  ALA A  63     -17.765  -8.820 -54.431  1.00  0.92           C  
ATOM    474  O   ALA A  63     -20.405 -10.105 -55.574  1.00  0.93           O  
ATOM    475  N   VAL A  64     -20.734  -9.649 -53.403  1.00  0.93           N  
ATOM    476  CA  VAL A  64     -22.134  -9.249 -53.506  1.00  0.94           C  
ATOM    477  C   VAL A  64     -22.372  -7.984 -52.685  1.00  0.93           C  
ATOM    478  CB  VAL A  64     -23.082 -10.376 -53.038  1.00  0.93           C  
ATOM    479  O   VAL A  64     -21.888  -7.869 -51.556  1.00  0.92           O  
ATOM    480  CG1 VAL A  64     -22.811 -10.737 -51.579  1.00  0.91           C  
ATOM    481  CG2 VAL A  64     -24.539  -9.959 -53.227  1.00  0.91           C  
ATOM    482  N   GLN A  65     -23.163  -7.098 -53.290  1.00  0.92           N  
ATOM    483  CA  GLN A  65     -23.612  -5.856 -52.669  1.00  0.92           C  
ATOM    484  C   GLN A  65     -25.112  -5.655 -52.862  1.00  0.92           C  
ATOM    485  CB  GLN A  65     -22.845  -4.662 -53.239  1.00  0.91           C  
ATOM    486  O   GLN A  65     -25.627  -5.812 -53.971  1.00  0.91           O  
ATOM    487  CG  GLN A  65     -23.154  -3.343 -52.544  1.00  0.87           C  
ATOM    488  CD  GLN A  65     -22.349  -2.184 -53.099  1.00  0.85           C  
ATOM    489  NE2 GLN A  65     -22.463  -1.023 -52.462  1.00  0.85           N  
ATOM    490  OE1 GLN A  65     -21.628  -2.330 -54.092  1.00  0.86           O  
ATOM    491  N   SER A  66     -25.767  -5.355 -51.790  1.00  0.92           N  
ATOM    492  CA  SER A  66     -27.106  -4.774 -51.797  1.00  0.92           C  
ATOM    493  C   SER A  66     -27.098  -3.361 -51.222  1.00  0.91           C  
ATOM    494  CB  SER A  66     -28.075  -5.651 -51.003  1.00  0.91           C  
ATOM    495  O   SER A  66     -26.489  -3.113 -50.180  1.00  0.89           O  
ATOM    496  OG  SER A  66     -29.368  -5.072 -50.974  1.00  0.87           O  
ATOM    497  N   THR A  67     -27.747  -2.454 -51.955  1.00  0.90           N  
ATOM    498  CA  THR A  67     -27.858  -1.059 -51.542  1.00  0.90           C  
ATOM    499  C   THR A  67     -29.227  -0.786 -50.924  1.00  0.90           C  
ATOM    500  CB  THR A  67     -27.629  -0.105 -52.729  1.00  0.89           C  
ATOM    501  O   THR A  67     -29.431   0.250 -50.289  1.00  0.89           O  
ATOM    502  CG2 THR A  67     -26.172  -0.128 -53.180  1.00  0.85           C  
ATOM    503  OG1 THR A  67     -28.463  -0.505 -53.824  1.00  0.87           O  
ATOM    504  N   ASP A  68     -30.141  -1.703 -51.054  1.00  0.91           N  
ATOM    505  CA  ASP A  68     -31.523  -1.571 -50.602  1.00  0.92           C  
ATOM    506  C   ASP A  68     -31.896  -2.697 -49.640  1.00  0.93           C  
ATOM    507  CB  ASP A  68     -32.480  -1.562 -51.796  1.00  0.91           C  
ATOM    508  O   ASP A  68     -31.184  -3.699 -49.543  1.00  0.93           O  
ATOM    509  CG  ASP A  68     -32.263  -0.377 -52.720  1.00  0.87           C  
ATOM    510  OD1 ASP A  68     -32.418   0.781 -52.275  1.00  0.86           O  
ATOM    511  OD2 ASP A  68     -31.937  -0.603 -53.906  1.00  0.87           O  
ATOM    512  N   THR A  69     -32.940  -2.536 -48.832  1.00  0.93           N  
ATOM    513  CA  THR A  69     -33.533  -3.578 -48.001  1.00  0.94           C  
ATOM    514  C   THR A  69     -34.309  -4.576 -48.857  1.00  0.94           C  
ATOM    515  CB  THR A  69     -34.468  -2.977 -46.935  1.00  0.93           C  
ATOM    516  O   THR A  69     -35.300  -4.216 -49.495  1.00  0.94           O  
ATOM    517  CG2 THR A  69     -35.091  -4.069 -46.071  1.00  0.87           C  
ATOM    518  OG1 THR A  69     -33.718  -2.089 -46.097  1.00  0.90           O  
ATOM    519  N   GLU A  70     -33.886  -5.779 -48.897  1.00  0.96           N  
ATOM    520  CA  GLU A  70     -34.534  -6.856 -49.639  1.00  0.96           C  
ATOM    521  C   GLU A  70     -35.579  -7.566 -48.784  1.00  0.97           C  
ATOM    522  CB  GLU A  70     -33.495  -7.862 -50.143  1.00  0.95           C  
ATOM    523  O   GLU A  70     -35.374  -7.767 -47.585  1.00  0.96           O  
ATOM    524  CG  GLU A  70     -32.512  -7.279 -51.148  1.00  0.88           C  
ATOM    525  CD  GLU A  70     -33.124  -7.044 -52.520  1.00  0.83           C  
ATOM    526  OE1 GLU A  70     -34.253  -7.524 -52.771  1.00  0.85           O  
ATOM    527  OE2 GLU A  70     -32.469  -6.376 -53.351  1.00  0.84           O  
ATOM    528  N   ILE A  71     -36.728  -7.869 -49.365  1.00  0.98           N  
ATOM    529  CA  ILE A  71     -37.797  -8.617 -48.713  1.00  0.98           C  
ATOM    530  C   ILE A  71     -37.775 -10.068 -49.188  1.00  0.98           C  
ATOM    531  CB  ILE A  71     -39.179  -7.983 -48.987  1.00  0.97           C  
ATOM    532  O   ILE A  71     -37.914 -10.338 -50.384  1.00  0.98           O  
ATOM    533  CG1 ILE A  71     -39.214  -6.538 -48.478  1.00  0.95           C  
ATOM    534  CG2 ILE A  71     -40.292  -8.817 -48.346  1.00  0.95           C  
ATOM    535  CD1 ILE A  71     -40.526  -5.815 -48.756  1.00  0.91           C  
ATOM    536  N   VAL A  72     -37.643 -10.967 -48.264  1.00  0.98           N  
ATOM    537  CA  VAL A  72     -37.606 -12.397 -48.549  1.00  0.98           C  
ATOM    538  C   VAL A  72     -38.822 -13.080 -47.927  1.00  0.98           C  
ATOM    539  CB  VAL A  72     -36.305 -13.046 -48.025  1.00  0.98           C  
ATOM    540  O   VAL A  72     -38.999 -13.057 -46.707  1.00  0.98           O  
ATOM    541  CG1 VAL A  72     -36.249 -14.526 -48.402  1.00  0.95           C  
ATOM    542  CG2 VAL A  72     -35.084 -12.307 -48.569  1.00  0.95           C  
ATOM    543  N   ALA A  73     -39.639 -13.632 -48.772  1.00  0.98           N  
ATOM    544  CA  ALA A  73     -40.813 -14.381 -48.331  1.00  0.98           C  
ATOM    545  C   ALA A  73     -40.410 -15.710 -47.699  1.00  0.98           C  
ATOM    546  CB  ALA A  73     -41.763 -14.618 -49.503  1.00  0.97           C  
ATOM    547  O   ALA A  73     -39.495 -16.382 -48.182  1.00  0.98           O  
ATOM    548  N   ILE A  74     -41.080 -16.110 -46.574  1.00  0.98           N  
ATOM    549  CA  ILE A  74     -40.939 -17.375 -45.861  1.00  0.98           C  
ATOM    550  C   ILE A  74     -42.287 -18.091 -45.810  1.00  0.98           C  
ATOM    551  CB  ILE A  74     -40.392 -17.160 -44.431  1.00  0.98           C  
ATOM    552  O   ILE A  74     -43.299 -17.497 -45.429  1.00  0.96           O  
ATOM    553  CG1 ILE A  74     -38.994 -16.535 -44.483  1.00  0.95           C  
ATOM    554  CG2 ILE A  74     -40.373 -18.481 -43.657  1.00  0.95           C  
ATOM    555  CD1 ILE A  74     -38.368 -16.304 -43.115  1.00  0.92           C  
ATOM    556  N   ASP A  75     -42.280 -19.344 -46.184  1.00  0.97           N  
ATOM    557  CA  ASP A  75     -43.492 -20.153 -46.104  1.00  0.97           C  
ATOM    558  C   ASP A  75     -43.836 -20.484 -44.654  1.00  0.96           C  
ATOM    559  CB  ASP A  75     -43.334 -21.441 -46.915  1.00  0.95           C  
ATOM    560  O   ASP A  75     -42.962 -20.873 -43.876  1.00  0.95           O  
ATOM    561  CG  ASP A  75     -43.108 -21.186 -48.395  1.00  0.90           C  
ATOM    562  OD1 ASP A  75     -43.726 -20.254 -48.954  1.00  0.87           O  
ATOM    563  OD2 ASP A  75     -42.308 -21.925 -49.008  1.00  0.88           O  
ATOM    564  N   ALA A  76     -45.080 -20.434 -44.288  1.00  0.96           N  
ATOM    565  CA  ALA A  76     -45.558 -20.848 -42.972  1.00  0.96           C  
ATOM    566  C   ALA A  76     -45.350 -22.345 -42.759  1.00  0.96           C  
ATOM    567  CB  ALA A  76     -47.033 -20.490 -42.804  1.00  0.94           C  
ATOM    568  O   ALA A  76     -45.434 -23.131 -43.706  1.00  0.95           O  
ATOM    569  N   ALA A  77     -45.109 -22.764 -41.503  1.00  0.96           N  
ATOM    570  CA  ALA A  77     -45.029 -24.182 -41.162  1.00  0.96           C  
ATOM    571  C   ALA A  77     -46.413 -24.826 -41.167  1.00  0.95           C  
ATOM    572  CB  ALA A  77     -44.365 -24.364 -39.799  1.00  0.95           C  
ATOM    573  O   ALA A  77     -47.365 -24.270 -40.615  1.00  0.94           O  
ATOM    574  N   SER A  78     -46.506 -26.039 -41.716  1.00  0.94           N  
ATOM    575  CA  SER A  78     -47.807 -26.677 -41.885  1.00  0.93           C  
ATOM    576  C   SER A  78     -48.180 -27.504 -40.658  1.00  0.92           C  
ATOM    577  CB  SER A  78     -47.812 -27.566 -43.129  1.00  0.91           C  
ATOM    578  O   SER A  78     -49.347 -27.543 -40.261  1.00  0.89           O  
ATOM    579  OG  SER A  78     -46.759 -28.512 -43.076  1.00  0.83           O  
ATOM    580  N   THR A  79     -47.382 -28.212 -40.115  1.00  0.94           N  
ATOM    581  CA  THR A  79     -47.757 -29.202 -39.111  1.00  0.92           C  
ATOM    582  C   THR A  79     -46.994 -28.968 -37.811  1.00  0.91           C  
ATOM    583  CB  THR A  79     -47.495 -30.634 -39.613  1.00  0.90           C  
ATOM    584  O   THR A  79     -47.573 -29.035 -36.724  1.00  0.86           O  
ATOM    585  CG2 THR A  79     -48.490 -31.026 -40.701  1.00  0.77           C  
ATOM    586  OG1 THR A  79     -46.167 -30.712 -40.146  1.00  0.79           O  
ATOM    587  N   ASN A  80     -45.662 -28.735 -37.780  1.00  0.95           N  
ATOM    588  CA  ASN A  80     -44.759 -28.470 -36.665  1.00  0.96           C  
ATOM    589  C   ASN A  80     -43.912 -27.225 -36.913  1.00  0.96           C  
ATOM    590  CB  ASN A  80     -43.861 -29.681 -36.403  1.00  0.94           C  
ATOM    591  O   ASN A  80     -43.706 -26.828 -38.061  1.00  0.96           O  
ATOM    592  CG  ASN A  80     -44.640 -30.899 -35.949  1.00  0.88           C  
ATOM    593  ND2 ASN A  80     -44.203 -32.077 -36.379  1.00  0.88           N  
ATOM    594  OD1 ASN A  80     -45.628 -30.783 -35.218  1.00  0.85           O  
ATOM    595  N   VAL A  81     -43.556 -26.549 -35.821  1.00  0.97           N  
ATOM    596  CA  VAL A  81     -42.554 -25.492 -35.906  1.00  0.97           C  
ATOM    597  C   VAL A  81     -41.356 -25.979 -36.717  1.00  0.97           C  
ATOM    598  CB  VAL A  81     -42.096 -25.030 -34.504  1.00  0.96           C  
ATOM    599  O   VAL A  81     -40.918 -27.122 -36.565  1.00  0.97           O  
ATOM    600  CG1 VAL A  81     -41.043 -23.928 -34.616  1.00  0.91           C  
ATOM    601  CG2 VAL A  81     -43.292 -24.550 -33.684  1.00  0.91           C  
ATOM    602  N   ARG A  82     -40.803 -25.181 -37.591  1.00  0.97           N  
ATOM    603  CA  ARG A  82     -39.591 -25.454 -38.357  1.00  0.97           C  
ATOM    604  C   ARG A  82     -38.594 -24.307 -38.233  1.00  0.97           C  
ATOM    605  CB  ARG A  82     -39.928 -25.699 -39.829  1.00  0.96           C  
ATOM    606  O   ARG A  82     -38.987 -23.155 -38.037  1.00  0.96           O  
ATOM    607  CG  ARG A  82     -38.723 -26.047 -40.687  1.00  0.94           C  
ATOM    608  CD  ARG A  82     -39.118 -26.315 -42.133  1.00  0.92           C  
ATOM    609  NE  ARG A  82     -39.367 -25.075 -42.862  1.00  0.90           N  
ATOM    610  NH1 ARG A  82     -41.550 -25.595 -43.413  1.00  0.86           N  
ATOM    611  NH2 ARG A  82     -40.635 -23.606 -44.091  1.00  0.85           N  
ATOM    612  CZ  ARG A  82     -40.517 -24.762 -43.454  1.00  0.88           C  
ATOM    613  N   ILE A  83     -37.358 -24.579 -38.367  1.00  0.97           N  
ATOM    614  CA  ILE A  83     -36.303 -23.575 -38.442  1.00  0.97           C  
ATOM    615  C   ILE A  83     -35.792 -23.469 -39.877  1.00  0.97           C  
ATOM    616  CB  ILE A  83     -35.138 -23.905 -37.482  1.00  0.96           C  
ATOM    617  O   ILE A  83     -35.193 -24.412 -40.401  1.00  0.97           O  
ATOM    618  CG1 ILE A  83     -35.667 -24.139 -36.062  1.00  0.94           C  
ATOM    619  CG2 ILE A  83     -34.090 -22.789 -37.499  1.00  0.94           C  
ATOM    620  CD1 ILE A  83     -34.600 -24.577 -35.068  1.00  0.90           C  
ATOM    621  N   ASP A  84     -36.059 -22.356 -40.516  1.00  0.97           N  
ATOM    622  CA  ASP A  84     -35.513 -22.027 -41.829  1.00  0.98           C  
ATOM    623  C   ASP A  84     -34.238 -21.196 -41.701  1.00  0.98           C  
ATOM    624  CB  ASP A  84     -36.548 -21.275 -42.669  1.00  0.97           C  
ATOM    625  O   ASP A  84     -34.007 -20.559 -40.671  1.00  0.97           O  
ATOM    626  CG  ASP A  84     -37.742 -22.134 -43.047  1.00  0.97           C  
ATOM    627  OD1 ASP A  84     -37.704 -23.363 -42.823  1.00  0.96           O  
ATOM    628  OD2 ASP A  84     -38.728 -21.578 -43.576  1.00  0.95           O  
ATOM    629  N   ARG A  85     -33.397 -21.153 -42.716  1.00  0.97           N  
ATOM    630  CA  ARG A  85     -32.247 -20.256 -42.751  1.00  0.97           C  
ATOM    631  C   ARG A  85     -32.336 -19.296 -43.932  1.00  0.97           C  
ATOM    632  CB  ARG A  85     -30.944 -21.055 -42.823  1.00  0.95           C  
ATOM    633  O   ARG A  85     -32.548 -19.721 -45.070  1.00  0.97           O  
ATOM    634  CG  ARG A  85     -30.542 -21.698 -41.505  1.00  0.89           C  
ATOM    635  CD  ARG A  85     -29.200 -22.408 -41.610  1.00  0.87           C  
ATOM    636  NE  ARG A  85     -28.701 -22.815 -40.300  1.00  0.84           N  
ATOM    637  NH1 ARG A  85     -27.461 -24.595 -41.094  1.00  0.80           N  
ATOM    638  NH2 ARG A  85     -27.494 -24.127 -38.851  1.00  0.78           N  
ATOM    639  CZ  ARG A  85     -27.887 -23.845 -40.085  1.00  0.80           C  
ATOM    640  N   VAL A  86     -32.113 -18.094 -43.716  1.00  0.97           N  
ATOM    641  CA  VAL A  86     -31.840 -17.091 -44.740  1.00  0.97           C  
ATOM    642  C   VAL A  86     -30.342 -17.051 -45.038  1.00  0.97           C  
ATOM    643  CB  VAL A  86     -32.335 -15.692 -44.311  1.00  0.97           C  
ATOM    644  O   VAL A  86     -29.525 -16.914 -44.125  1.00  0.97           O  
ATOM    645  CG1 VAL A  86     -32.148 -14.682 -45.442  1.00  0.96           C  
ATOM    646  CG2 VAL A  86     -33.800 -15.754 -43.883  1.00  0.96           C  
ATOM    647  N   VAL A  87     -30.007 -17.136 -46.275  1.00  0.97           N  
ATOM    648  CA  VAL A  87     -28.608 -17.295 -46.656  1.00  0.97           C  
ATOM    649  C   VAL A  87     -28.295 -16.405 -47.856  1.00  0.97           C  
ATOM    650  CB  VAL A  87     -28.272 -18.768 -46.983  1.00  0.96           C  
ATOM    651  O   VAL A  87     -29.171 -16.130 -48.679  1.00  0.96           O  
ATOM    652  CG1 VAL A  87     -28.609 -19.674 -45.800  1.00  0.93           C  
ATOM    653  CG2 VAL A  87     -29.021 -19.219 -48.236  1.00  0.93           C  
ATOM    654  N   LEU A  88     -27.103 -15.950 -48.080  1.00  0.96           N  
ATOM    655  CA  LEU A  88     -26.542 -15.626 -49.387  1.00  0.96           C  
ATOM    656  C   LEU A  88     -26.020 -16.880 -50.080  1.00  0.96           C  
ATOM    657  CB  LEU A  88     -25.415 -14.599 -49.248  1.00  0.95           C  
ATOM    658  O   LEU A  88     -25.107 -17.538 -49.577  1.00  0.95           O  
ATOM    659  CG  LEU A  88     -25.826 -13.201 -48.781  1.00  0.93           C  
ATOM    660  CD1 LEU A  88     -24.592 -12.374 -48.437  1.00  0.88           C  
ATOM    661  CD2 LEU A  88     -26.661 -12.505 -49.850  1.00  0.88           C  
ATOM    662  N   ARG A  89     -26.574 -17.211 -51.195  1.00  0.97           N  
ATOM    663  CA  ARG A  89     -26.216 -18.384 -51.986  1.00  0.97           C  
ATOM    664  C   ARG A  89     -25.414 -17.988 -53.221  1.00  0.97           C  
ATOM    665  CB  ARG A  89     -27.470 -19.157 -52.401  1.00  0.96           C  
ATOM    666  O   ARG A  89     -25.945 -17.355 -54.135  1.00  0.96           O  
ATOM    667  CG  ARG A  89     -27.185 -20.385 -53.250  1.00  0.95           C  
ATOM    668  CD  ARG A  89     -28.460 -21.141 -53.595  1.00  0.94           C  
ATOM    669  NE  ARG A  89     -29.025 -21.806 -52.425  1.00  0.93           N  
ATOM    670  NH1 ARG A  89     -31.041 -22.317 -53.432  1.00  0.89           N  
ATOM    671  NH2 ARG A  89     -30.652 -22.930 -51.257  1.00  0.88           N  
ATOM    672  CZ  ARG A  89     -30.238 -22.350 -52.374  1.00  0.91           C  
ATOM    673  N   LEU A  90     -24.192 -18.321 -53.264  1.00  0.95           N  
ATOM    674  CA  LEU A  90     -23.347 -18.339 -54.453  1.00  0.95           C  
ATOM    675  C   LEU A  90     -23.605 -19.591 -55.285  1.00  0.95           C  
ATOM    676  CB  LEU A  90     -21.868 -18.268 -54.062  1.00  0.94           C  
ATOM    677  O   LEU A  90     -23.427 -20.711 -54.800  1.00  0.94           O  
ATOM    678  CG  LEU A  90     -20.857 -18.509 -55.184  1.00  0.92           C  
ATOM    679  CD1 LEU A  90     -20.936 -17.390 -56.217  1.00  0.87           C  
ATOM    680  CD2 LEU A  90     -19.446 -18.622 -54.617  1.00  0.87           C  
ATOM    681  N   ASP A  91     -23.973 -19.439 -56.513  1.00  0.95           N  
ATOM    682  CA  ASP A  91     -24.034 -20.454 -57.560  1.00  0.95           C  
ATOM    683  C   ASP A  91     -23.105 -20.104 -58.720  1.00  0.94           C  
ATOM    684  CB  ASP A  91     -25.469 -20.618 -58.066  1.00  0.94           C  
ATOM    685  O   ASP A  91     -23.444 -19.272 -59.564  1.00  0.93           O  
ATOM    686  CG  ASP A  91     -25.638 -21.808 -58.995  1.00  0.94           C  
ATOM    687  OD1 ASP A  91     -24.649 -22.229 -59.633  1.00  0.93           O  
ATOM    688  OD2 ASP A  91     -26.771 -22.327 -59.090  1.00  0.92           O  
ATOM    689  N   PRO A  92     -21.962 -20.802 -58.805  1.00  0.92           N  
ATOM    690  CA  PRO A  92     -20.994 -20.522 -59.868  1.00  0.92           C  
ATOM    691  C   PRO A  92     -21.478 -20.979 -61.243  1.00  0.91           C  
ATOM    692  CB  PRO A  92     -19.756 -21.311 -59.435  1.00  0.91           C  
ATOM    693  O   PRO A  92     -21.065 -20.422 -62.263  1.00  0.90           O  
ATOM    694  CG  PRO A  92     -19.882 -21.434 -57.950  1.00  0.88           C  
ATOM    695  CD  PRO A  92     -21.336 -21.582 -57.605  1.00  0.88           C  
ATOM    696  N   ALA A  93     -22.390 -21.945 -61.275  1.00  0.91           N  
ATOM    697  CA  ALA A  93     -22.916 -22.424 -62.550  1.00  0.92           C  
ATOM    698  C   ALA A  93     -23.927 -21.440 -63.131  1.00  0.92           C  
ATOM    699  CB  ALA A  93     -23.556 -23.800 -62.378  1.00  0.91           C  
ATOM    700  O   ALA A  93     -24.010 -21.273 -64.351  1.00  0.92           O  
ATOM    701  N   ALA A  94     -24.650 -20.733 -62.234  1.00  0.94           N  
ATOM    702  CA  ALA A  94     -25.625 -19.713 -62.612  1.00  0.94           C  
ATOM    703  C   ALA A  94     -24.979 -18.332 -62.673  1.00  0.94           C  
ATOM    704  CB  ALA A  94     -26.796 -19.707 -61.631  1.00  0.93           C  
ATOM    705  O   ALA A  94     -25.647 -17.340 -62.974  1.00  0.93           O  
ATOM    706  N   ASN A  95     -23.703 -18.126 -62.238  1.00  0.93           N  
ATOM    707  CA  ASN A  95     -22.951 -16.882 -62.114  1.00  0.93           C  
ATOM    708  C   ASN A  95     -23.679 -15.873 -61.230  1.00  0.93           C  
ATOM    709  CB  ASN A  95     -22.678 -16.279 -63.493  1.00  0.90           C  
ATOM    710  O   ASN A  95     -23.822 -14.707 -61.600  1.00  0.90           O  
ATOM    711  CG  ASN A  95     -21.714 -17.113 -64.314  1.00  0.81           C  
ATOM    712  ND2 ASN A  95     -21.781 -16.971 -65.633  1.00  0.77           N  
ATOM    713  OD1 ASN A  95     -20.915 -17.879 -63.768  1.00  0.76           O  
ATOM    714  N   SER A  96     -24.221 -16.335 -60.161  1.00  0.95           N  
ATOM    715  CA  SER A  96     -25.087 -15.460 -59.377  1.00  0.95           C  
ATOM    716  C   SER A  96     -24.854 -15.647 -57.881  1.00  0.95           C  
ATOM    717  CB  SER A  96     -26.557 -15.724 -59.709  1.00  0.94           C  
ATOM    718  O   SER A  96     -24.497 -16.739 -57.435  1.00  0.95           O  
ATOM    719  OG  SER A  96     -26.935 -17.032 -59.315  1.00  0.93           O  
ATOM    720  N   ILE A  97     -25.036 -14.642 -57.095  1.00  0.96           N  
ATOM    721  CA  ILE A  97     -25.262 -14.669 -55.654  1.00  0.96           C  
ATOM    722  C   ILE A  97     -26.651 -14.121 -55.338  1.00  0.96           C  
ATOM    723  CB  ILE A  97     -24.183 -13.863 -54.897  1.00  0.96           C  
ATOM    724  O   ILE A  97     -26.957 -12.969 -55.655  1.00  0.95           O  
ATOM    725  CG1 ILE A  97     -22.783 -14.374 -55.258  1.00  0.92           C  
ATOM    726  CG2 ILE A  97     -24.418 -13.932 -53.385  1.00  0.92           C  
ATOM    727  CD1 ILE A  97     -21.650 -13.540 -54.676  1.00  0.88           C  
ATOM    728  N   THR A  98     -27.474 -14.927 -54.749  1.00  0.97           N  
ATOM    729  CA  THR A  98     -28.865 -14.585 -54.474  1.00  0.97           C  
ATOM    730  C   THR A  98     -29.170 -14.715 -52.984  1.00  0.98           C  
ATOM    731  CB  THR A  98     -29.830 -15.477 -55.278  1.00  0.97           C  
ATOM    732  O   THR A  98     -28.555 -15.526 -52.288  1.00  0.97           O  
ATOM    733  CG2 THR A  98     -29.688 -15.230 -56.776  1.00  0.94           C  
ATOM    734  OG1 THR A  98     -29.540 -16.853 -55.002  1.00  0.94           O  
ATOM    735  N   LEU A  99     -30.136 -13.929 -52.439  1.00  0.98           N  
ATOM    736  CA  LEU A  99     -30.795 -14.234 -51.174  1.00  0.98           C  
ATOM    737  C   LEU A  99     -31.738 -15.423 -51.325  1.00  0.98           C  
ATOM    738  CB  LEU A  99     -31.569 -13.015 -50.665  1.00  0.97           C  
ATOM    739  O   LEU A  99     -32.576 -15.445 -52.229  1.00  0.97           O  
ATOM    740  CG  LEU A  99     -30.732 -11.866 -50.101  1.00  0.88           C  
ATOM    741  CD1 LEU A  99     -31.595 -10.623 -49.914  1.00  0.77           C  
ATOM    742  CD2 LEU A  99     -30.080 -12.275 -48.785  1.00  0.76           C  
ATOM    743  N   ALA A 100     -31.562 -16.399 -50.502  1.00  0.98           N  
ATOM    744  CA  ALA A 100     -32.371 -17.614 -50.559  1.00  0.98           C  
ATOM    745  C   ALA A 100     -32.802 -18.052 -49.162  1.00  0.98           C  
ATOM    746  CB  ALA A 100     -31.601 -18.735 -51.251  1.00  0.97           C  
ATOM    747  O   ALA A 100     -32.126 -17.753 -48.175  1.00  0.98           O  
ATOM    748  N   VAL A 101     -33.906 -18.788 -49.053  1.00  0.98           N  
ATOM    749  CA  VAL A 101     -34.354 -19.480 -47.849  1.00  0.98           C  
ATOM    750  C   VAL A 101     -34.087 -20.978 -47.985  1.00  0.98           C  
ATOM    751  CB  VAL A 101     -35.853 -19.229 -47.575  1.00  0.98           C  
ATOM    752  O   VAL A 101     -34.601 -21.626 -48.900  1.00  0.97           O  
ATOM    753  CG1 VAL A 101     -36.288 -19.917 -46.282  1.00  0.97           C  
ATOM    754  CG2 VAL A 101     -36.139 -17.730 -47.508  1.00  0.97           C  
ATOM    755  N   VAL A 102     -33.269 -21.547 -47.145  1.00  0.98           N  
ATOM    756  CA  VAL A 102     -33.138 -22.990 -46.975  1.00  0.98           C  
ATOM    757  C   VAL A 102     -34.160 -23.485 -45.954  1.00  0.97           C  
ATOM    758  CB  VAL A 102     -31.710 -23.382 -46.532  1.00  0.97           C  
ATOM    759  O   VAL A 102     -34.017 -23.240 -44.754  1.00  0.97           O  
ATOM    760  CG1 VAL A 102     -31.529 -24.898 -46.573  1.00  0.94           C  
ATOM    761  CG2 VAL A 102     -30.671 -22.692 -47.414  1.00  0.94           C  
ATOM    762  N   LYS A 103     -35.142 -24.054 -46.457  1.00  0.98           N  
ATOM    763  CA  LYS A 103     -36.263 -24.531 -45.652  1.00  0.98           C  
ATOM    764  C   LYS A 103     -35.850 -25.715 -44.783  1.00  0.98           C  
ATOM    765  CB  LYS A 103     -37.439 -24.922 -46.547  1.00  0.97           C  
ATOM    766  O   LYS A 103     -35.294 -26.695 -45.283  1.00  0.97           O  
ATOM    767  CG  LYS A 103     -38.724 -25.219 -45.788  1.00  0.89           C  
ATOM    768  CD  LYS A 103     -39.916 -25.332 -46.729  1.00  0.83           C  
ATOM    769  CE  LYS A 103     -41.214 -25.552 -45.964  1.00  0.80           C  
ATOM    770  NZ  LYS A 103     -42.409 -25.429 -46.852  1.00  0.78           N  
ATOM    771  N   GLY A 104     -36.135 -25.641 -43.523  1.00  0.97           N  
ATOM    772  CA  GLY A 104     -35.901 -26.729 -42.588  1.00  0.97           C  
ATOM    773  C   GLY A 104     -37.002 -27.773 -42.600  1.00  0.96           C  
ATOM    774  O   GLY A 104     -38.024 -27.597 -43.266  1.00  0.95           O  
ATOM    775  N   THR A 105     -36.778 -28.881 -41.879  1.00  0.95           N  
ATOM    776  CA  THR A 105     -37.769 -29.931 -41.668  1.00  0.95           C  
ATOM    777  C   THR A 105     -38.664 -29.597 -40.477  1.00  0.95           C  
ATOM    778  CB  THR A 105     -37.096 -31.297 -41.441  1.00  0.94           C  
ATOM    779  O   THR A 105     -38.175 -29.187 -39.423  1.00  0.95           O  
ATOM    780  CG2 THR A 105     -38.132 -32.413 -41.358  1.00  0.86           C  
ATOM    781  OG1 THR A 105     -36.202 -31.569 -42.527  1.00  0.87           O  
ATOM    782  N   PRO A 106     -40.018 -29.810 -40.605  1.00  0.95           N  
ATOM    783  CA  PRO A 106     -40.921 -29.594 -39.472  1.00  0.95           C  
ATOM    784  C   PRO A 106     -40.552 -30.438 -38.254  1.00  0.95           C  
ATOM    785  CB  PRO A 106     -42.287 -30.004 -40.027  1.00  0.94           C  
ATOM    786  O   PRO A 106     -40.464 -31.664 -38.352  1.00  0.93           O  
ATOM    787  CG  PRO A 106     -42.194 -29.750 -41.497  1.00  0.92           C  
ATOM    788  CD  PRO A 106     -40.810 -30.110 -41.957  1.00  0.91           C  
ATOM    789  N   GLY A 107     -40.301 -29.801 -37.115  1.00  0.93           N  
ATOM    790  CA  GLY A 107     -39.879 -30.426 -35.871  1.00  0.93           C  
ATOM    791  C   GLY A 107     -38.394 -30.733 -35.832  1.00  0.91           C  
ATOM    792  O   GLY A 107     -37.908 -31.352 -34.883  1.00  0.87           O  
ATOM    793  N   GLY A 108     -37.708 -30.362 -36.777  1.00  0.89           N  
ATOM    794  CA  GLY A 108     -36.293 -30.681 -36.882  1.00  0.89           C  
ATOM    795  C   GLY A 108     -35.390 -29.527 -36.492  1.00  0.87           C  
ATOM    796  O   GLY A 108     -35.870 -28.453 -36.122  1.00  0.83           O  
ATOM    797  N   GLU A 109     -34.040 -29.758 -36.600  1.00  0.89           N  
ATOM    798  CA  GLU A 109     -32.990 -28.753 -36.457  1.00  0.90           C  
ATOM    799  C   GLU A 109     -32.923 -27.847 -37.683  1.00  0.91           C  
ATOM    800  CB  GLU A 109     -31.633 -29.422 -36.223  1.00  0.86           C  
ATOM    801  O   GLU A 109     -33.552 -28.129 -38.705  1.00  0.90           O  
ATOM    802  CG  GLU A 109     -31.561 -30.230 -34.935  1.00  0.81           C  
ATOM    803  CD  GLU A 109     -30.166 -30.756 -34.635  1.00  0.80           C  
ATOM    804  OE1 GLU A 109     -29.295 -30.714 -35.533  1.00  0.81           O  
ATOM    805  OE2 GLU A 109     -29.943 -31.216 -33.493  1.00  0.82           O  
ATOM    806  N   ALA A 110     -32.303 -26.706 -37.557  1.00  0.90           N  
ATOM    807  CA  ALA A 110     -32.027 -25.848 -38.706  1.00  0.92           C  
ATOM    808  C   ALA A 110     -31.350 -26.632 -39.826  1.00  0.93           C  
ATOM    809  CB  ALA A 110     -31.158 -24.664 -38.289  1.00  0.89           C  
ATOM    810  O   ALA A 110     -30.440 -27.425 -39.575  1.00  0.92           O  
ATOM    811  N   PRO A 111     -31.645 -26.471 -41.089  1.00  0.94           N  
ATOM    812  CA  PRO A 111     -31.057 -27.250 -42.181  1.00  0.95           C  
ATOM    813  C   PRO A 111     -29.549 -27.043 -42.307  1.00  0.94           C  
ATOM    814  CB  PRO A 111     -31.786 -26.725 -43.420  1.00  0.94           C  
ATOM    815  O   PRO A 111     -29.055 -25.933 -42.098  1.00  0.93           O  
ATOM    816  CG  PRO A 111     -32.173 -25.324 -43.072  1.00  0.93           C  
ATOM    817  CD  PRO A 111     -32.472 -25.264 -41.601  1.00  0.93           C  
ATOM    818  N   ALA A 112     -28.844 -28.156 -42.733  1.00  0.92           N  
ATOM    819  CA  ALA A 112     -27.425 -28.064 -43.066  1.00  0.92           C  
ATOM    820  C   ALA A 112     -27.203 -27.163 -44.278  1.00  0.93           C  
ATOM    821  CB  ALA A 112     -26.848 -29.453 -43.328  1.00  0.90           C  
ATOM    822  O   ALA A 112     -27.958 -27.224 -45.251  1.00  0.93           O  
ATOM    823  N   LEU A 113     -26.212 -26.330 -44.266  1.00  0.91           N  
ATOM    824  CA  LEU A 113     -25.830 -25.429 -45.348  1.00  0.92           C  
ATOM    825  C   LEU A 113     -24.946 -26.144 -46.365  1.00  0.91           C  
ATOM    826  CB  LEU A 113     -25.100 -24.203 -44.793  1.00  0.91           C  
ATOM    827  O   LEU A 113     -24.057 -26.912 -45.989  1.00  0.89           O  
ATOM    828  CG  LEU A 113     -25.913 -23.287 -43.877  1.00  0.87           C  
ATOM    829  CD1 LEU A 113     -25.012 -22.230 -43.249  1.00  0.83           C  
ATOM    830  CD2 LEU A 113     -27.055 -22.635 -44.649  1.00  0.84           C  
ATOM    831  N   THR A 114     -25.156 -25.906 -47.614  1.00  0.93           N  
ATOM    832  CA  THR A 114     -24.249 -26.328 -48.675  1.00  0.93           C  
ATOM    833  C   THR A 114     -23.006 -25.443 -48.708  1.00  0.92           C  
ATOM    834  CB  THR A 114     -24.942 -26.295 -50.050  1.00  0.92           C  
ATOM    835  O   THR A 114     -23.096 -24.248 -48.996  1.00  0.90           O  
ATOM    836  CG2 THR A 114     -24.030 -26.848 -51.140  1.00  0.88           C  
ATOM    837  OG1 THR A 114     -26.136 -27.085 -49.995  1.00  0.90           O  
ATOM    838  N   GLN A 115     -21.923 -26.003 -48.424  1.00  0.87           N  
ATOM    839  CA  GLN A 115     -20.642 -25.308 -48.368  1.00  0.86           C  
ATOM    840  C   GLN A 115     -19.607 -25.988 -49.261  1.00  0.82           C  
ATOM    841  CB  GLN A 115     -20.129 -25.240 -46.929  1.00  0.81           C  
ATOM    842  O   GLN A 115     -18.534 -26.373 -48.794  1.00  0.75           O  
ATOM    843  CG  GLN A 115     -20.993 -24.388 -46.008  1.00  0.74           C  
ATOM    844  CD  GLN A 115     -20.370 -24.186 -44.640  1.00  0.70           C  
ATOM    845  NE2 GLN A 115     -20.503 -22.979 -44.100  1.00  0.66           N  
ATOM    846  OE1 GLN A 115     -19.775 -25.107 -44.072  1.00  0.72           O  
ATOM    847  N   SER A 116     -19.935 -26.155 -50.504  1.00  0.85           N  
ATOM    848  CA  SER A 116     -19.058 -26.825 -51.459  1.00  0.85           C  
ATOM    849  C   SER A 116     -18.009 -25.867 -52.013  1.00  0.83           C  
ATOM    850  CB  SER A 116     -19.873 -27.421 -52.608  1.00  0.83           C  
ATOM    851  O   SER A 116     -18.329 -24.740 -52.395  1.00  0.80           O  
ATOM    852  OG  SER A 116     -19.026 -28.058 -53.548  1.00  0.81           O  
ATOM    853  N   ASP A 117     -16.787 -26.342 -52.270  1.00  0.80           N  
ATOM    854  CA  ASP A 117     -15.667 -25.568 -52.796  1.00  0.80           C  
ATOM    855  C   ASP A 117     -15.840 -25.296 -54.289  1.00  0.79           C  
ATOM    856  CB  ASP A 117     -14.346 -26.297 -52.544  1.00  0.75           C  
ATOM    857  O   ASP A 117     -15.332 -24.299 -54.806  1.00  0.76           O  
ATOM    858  CG  ASP A 117     -13.881 -26.201 -51.102  1.00  0.69           C  
ATOM    859  OD1 ASP A 117     -14.254 -25.233 -50.404  1.00  0.65           O  
ATOM    860  OD2 ASP A 117     -13.132 -27.099 -50.660  1.00  0.70           O  
ATOM    861  N   THR A 118     -16.540 -26.199 -55.067  1.00  0.78           N  
ATOM    862  CA  THR A 118     -16.651 -26.135 -56.520  1.00  0.80           C  
ATOM    863  C   THR A 118     -18.103 -25.929 -56.943  1.00  0.79           C  
ATOM    864  CB  THR A 118     -16.098 -27.412 -57.179  1.00  0.74           C  
ATOM    865  O   THR A 118     -18.405 -25.872 -58.137  1.00  0.76           O  
ATOM    866  CG2 THR A 118     -14.603 -27.562 -56.921  1.00  0.66           C  
ATOM    867  OG1 THR A 118     -16.781 -28.553 -56.644  1.00  0.73           O  
ATOM    868  N   GLY A 119     -19.009 -25.857 -56.052  1.00  0.85           N  
ATOM    869  CA  GLY A 119     -20.434 -25.758 -56.323  1.00  0.87           C  
ATOM    870  C   GLY A 119     -21.127 -24.696 -55.490  1.00  0.88           C  
ATOM    871  O   GLY A 119     -20.520 -23.684 -55.134  1.00  0.87           O  
ATOM    872  N   VAL A 120     -22.339 -24.905 -55.154  1.00  0.93           N  
ATOM    873  CA  VAL A 120     -23.153 -23.979 -54.375  1.00  0.94           C  
ATOM    874  C   VAL A 120     -22.509 -23.747 -53.010  1.00  0.94           C  
ATOM    875  CB  VAL A 120     -24.597 -24.501 -54.201  1.00  0.93           C  
ATOM    876  O   VAL A 120     -22.087 -24.696 -52.346  1.00  0.93           O  
ATOM    877  CG1 VAL A 120     -25.401 -23.574 -53.292  1.00  0.91           C  
ATOM    878  CG2 VAL A 120     -25.279 -24.646 -55.560  1.00  0.91           C  
ATOM    879  N   TYR A 121     -22.441 -22.565 -52.612  1.00  0.92           N  
ATOM    880  CA  TYR A 121     -21.986 -22.175 -51.282  1.00  0.93           C  
ATOM    881  C   TYR A 121     -22.991 -21.246 -50.612  1.00  0.93           C  
ATOM    882  CB  TYR A 121     -20.617 -21.493 -51.360  1.00  0.92           C  
ATOM    883  O   TYR A 121     -23.385 -20.229 -51.187  1.00  0.93           O  
ATOM    884  CG  TYR A 121     -19.967 -21.279 -50.015  1.00  0.88           C  
ATOM    885  CD1 TYR A 121     -20.224 -20.129 -49.271  1.00  0.84           C  
ATOM    886  CD2 TYR A 121     -19.096 -22.224 -49.485  1.00  0.85           C  
ATOM    887  CE1 TYR A 121     -19.627 -19.927 -48.031  1.00  0.85           C  
ATOM    888  CE2 TYR A 121     -18.492 -22.032 -48.247  1.00  0.84           C  
ATOM    889  OH  TYR A 121     -18.170 -20.687 -46.301  1.00  0.78           O  
ATOM    890  CZ  TYR A 121     -18.764 -20.882 -47.528  1.00  0.83           C  
ATOM    891  N   GLU A 122     -23.355 -21.549 -49.416  1.00  0.93           N  
ATOM    892  CA  GLU A 122     -24.339 -20.800 -48.640  1.00  0.94           C  
ATOM    893  C   GLU A 122     -23.695 -20.137 -47.425  1.00  0.93           C  
ATOM    894  CB  GLU A 122     -25.483 -21.715 -48.195  1.00  0.93           C  
ATOM    895  O   GLU A 122     -23.173 -20.820 -46.542  1.00  0.92           O  
ATOM    896  CG  GLU A 122     -26.364 -22.197 -49.338  1.00  0.92           C  
ATOM    897  CD  GLU A 122     -27.361 -23.266 -48.917  1.00  0.90           C  
ATOM    898  OE1 GLU A 122     -27.148 -23.914 -47.868  1.00  0.90           O  
ATOM    899  OE2 GLU A 122     -28.361 -23.457 -49.644  1.00  0.92           O  
ATOM    900  N   LEU A 123     -23.698 -18.805 -47.372  1.00  0.92           N  
ATOM    901  CA  LEU A 123     -23.341 -18.009 -46.203  1.00  0.92           C  
ATOM    902  C   LEU A 123     -24.571 -17.712 -45.352  1.00  0.93           C  
ATOM    903  CB  LEU A 123     -22.673 -16.699 -46.630  1.00  0.91           C  
ATOM    904  O   LEU A 123     -25.486 -17.016 -45.797  1.00  0.92           O  
ATOM    905  CG  LEU A 123     -22.268 -15.747 -45.504  1.00  0.89           C  
ATOM    906  CD1 LEU A 123     -21.204 -16.391 -44.622  1.00  0.86           C  
ATOM    907  CD2 LEU A 123     -21.766 -14.425 -46.076  1.00  0.86           C  
ATOM    908  N   PRO A 124     -24.693 -18.288 -44.161  1.00  0.92           N  
ATOM    909  CA  PRO A 124     -25.859 -17.996 -43.324  1.00  0.92           C  
ATOM    910  C   PRO A 124     -25.912 -16.538 -42.873  1.00  0.92           C  
ATOM    911  CB  PRO A 124     -25.675 -18.932 -42.126  1.00  0.91           C  
ATOM    912  O   PRO A 124     -24.890 -15.976 -42.470  1.00  0.92           O  
ATOM    913  CG  PRO A 124     -24.195 -19.038 -41.948  1.00  0.89           C  
ATOM    914  CD  PRO A 124     -23.543 -18.924 -43.296  1.00  0.88           C  
ATOM    915  N   LEU A 125     -27.117 -15.945 -42.955  1.00  0.93           N  
ATOM    916  CA  LEU A 125     -27.432 -14.627 -42.415  1.00  0.94           C  
ATOM    917  C   LEU A 125     -28.230 -14.746 -41.121  1.00  0.92           C  
ATOM    918  CB  LEU A 125     -28.217 -13.802 -43.438  1.00  0.93           C  
ATOM    919  O   LEU A 125     -27.860 -14.159 -40.102  1.00  0.91           O  
ATOM    920  CG  LEU A 125     -27.518 -13.532 -44.771  1.00  0.93           C  
ATOM    921  CD1 LEU A 125     -28.372 -12.617 -45.642  1.00  0.90           C  
ATOM    922  CD2 LEU A 125     -26.140 -12.922 -44.538  1.00  0.90           C  
ATOM    923  N   ALA A 126     -29.258 -15.610 -41.110  1.00  0.94           N  
ATOM    924  CA  ALA A 126     -30.064 -15.836 -39.914  1.00  0.94           C  
ATOM    925  C   ALA A 126     -30.754 -17.195 -39.966  1.00  0.94           C  
ATOM    926  CB  ALA A 126     -31.097 -14.724 -39.750  1.00  0.93           C  
ATOM    927  O   ALA A 126     -31.084 -17.690 -41.047  1.00  0.94           O  
ATOM    928  N   SER A 127     -31.043 -17.781 -38.777  1.00  0.95           N  
ATOM    929  CA  SER A 127     -32.073 -18.799 -38.598  1.00  0.95           C  
ATOM    930  C   SER A 127     -33.395 -18.176 -38.161  1.00  0.95           C  
ATOM    931  CB  SER A 127     -31.626 -19.840 -37.571  1.00  0.92           C  
ATOM    932  O   SER A 127     -33.412 -17.254 -37.343  1.00  0.94           O  
ATOM    933  OG  SER A 127     -31.347 -19.228 -36.323  1.00  0.76           O  
ATOM    934  N   VAL A 128     -34.464 -18.578 -38.745  1.00  0.97           N  
ATOM    935  CA  VAL A 128     -35.823 -18.099 -38.514  1.00  0.97           C  
ATOM    936  C   VAL A 128     -36.691 -19.240 -37.988  1.00  0.97           C  
ATOM    937  CB  VAL A 128     -36.443 -17.508 -39.800  1.00  0.97           C  
ATOM    938  O   VAL A 128     -36.925 -20.226 -38.692  1.00  0.96           O  
ATOM    939  CG1 VAL A 128     -37.807 -16.886 -39.506  1.00  0.97           C  
ATOM    940  CG2 VAL A 128     -35.503 -16.475 -40.418  1.00  0.97           C  
ATOM    941  N   ASN A 129     -37.087 -19.128 -36.734  1.00  0.97           N  
ATOM    942  CA  ASN A 129     -38.076 -20.020 -36.138  1.00  0.97           C  
ATOM    943  C   ASN A 129     -39.476 -19.747 -36.681  1.00  0.97           C  
ATOM    944  CB  ASN A 129     -38.065 -19.892 -34.613  1.00  0.95           C  
ATOM    945  O   ASN A 129     -40.098 -18.743 -36.331  1.00  0.96           O  
ATOM    946  CG  ASN A 129     -38.882 -20.971 -33.930  1.00  0.83           C  
ATOM    947  ND2 ASN A 129     -38.993 -20.884 -32.610  1.00  0.79           N  
ATOM    948  OD1 ASN A 129     -39.408 -21.875 -34.584  1.00  0.77           O  
ATOM    949  N   VAL A 130     -39.975 -20.636 -37.602  1.00  0.98           N  
ATOM    950  CA  VAL A 130     -41.262 -20.507 -38.277  1.00  0.98           C  
ATOM    951  C   VAL A 130     -42.319 -21.322 -37.536  1.00  0.97           C  
ATOM    952  CB  VAL A 130     -41.177 -20.960 -39.752  1.00  0.97           C  
ATOM    953  O   VAL A 130     -42.294 -22.555 -37.563  1.00  0.96           O  
ATOM    954  CG1 VAL A 130     -42.476 -20.641 -40.491  1.00  0.95           C  
ATOM    955  CG2 VAL A 130     -39.988 -20.298 -40.445  1.00  0.95           C  
ATOM    956  N   GLY A 131     -43.241 -20.655 -36.860  1.00  0.97           N  
ATOM    957  CA  GLY A 131     -44.348 -21.252 -36.130  1.00  0.97           C  
ATOM    958  C   GLY A 131     -45.413 -21.839 -37.037  1.00  0.96           C  
ATOM    959  O   GLY A 131     -45.545 -21.432 -38.193  1.00  0.96           O  
ATOM    960  N   VAL A 132     -46.293 -22.726 -36.480  1.00  0.96           N  
ATOM    961  CA  VAL A 132     -47.431 -23.305 -37.188  1.00  0.96           C  
ATOM    962  C   VAL A 132     -48.558 -22.279 -37.282  1.00  0.96           C  
ATOM    963  CB  VAL A 132     -47.936 -24.591 -36.496  1.00  0.95           C  
ATOM    964  O   VAL A 132     -49.001 -21.741 -36.265  1.00  0.95           O  
ATOM    965  CG1 VAL A 132     -49.084 -25.214 -37.287  1.00  0.93           C  
ATOM    966  CG2 VAL A 132     -46.793 -25.590 -36.328  1.00  0.93           C  
ATOM    967  N   GLY A 133     -49.013 -22.004 -38.470  1.00  0.94           N  
ATOM    968  CA  GLY A 133     -50.164 -21.148 -38.707  1.00  0.94           C  
ATOM    969  C   GLY A 133     -49.900 -19.690 -38.386  1.00  0.94           C  
ATOM    970  O   GLY A 133     -50.832 -18.887 -38.306  1.00  0.93           O  
ATOM    971  N   VAL A 134     -48.643 -19.286 -38.077  1.00  0.96           N  
ATOM    972  CA  VAL A 134     -48.282 -17.885 -37.894  1.00  0.96           C  
ATOM    973  C   VAL A 134     -48.441 -17.133 -39.213  1.00  0.96           C  
ATOM    974  CB  VAL A 134     -46.837 -17.735 -37.366  1.00  0.95           C  
ATOM    975  O   VAL A 134     -48.196 -17.691 -40.286  1.00  0.95           O  
ATOM    976  CG1 VAL A 134     -46.701 -18.363 -35.980  1.00  0.87           C  
ATOM    977  CG2 VAL A 134     -45.845 -18.366 -38.341  1.00  0.87           C  
ATOM    978  N   ALA A 135     -48.917 -15.857 -39.172  1.00  0.97           N  
ATOM    979  CA  ALA A 135     -49.156 -14.994 -40.326  1.00  0.97           C  
ATOM    980  C   ALA A 135     -48.013 -13.999 -40.512  1.00  0.97           C  
ATOM    981  CB  ALA A 135     -50.482 -14.254 -40.173  1.00  0.96           C  
ATOM    982  O   ALA A 135     -47.943 -13.310 -41.533  1.00  0.97           O  
ATOM    983  N   THR A 136     -47.120 -13.898 -39.589  1.00  0.98           N  
ATOM    984  CA  THR A 136     -46.009 -12.953 -39.575  1.00  0.98           C  
ATOM    985  C   THR A 136     -44.775 -13.578 -38.930  1.00  0.98           C  
ATOM    986  CB  THR A 136     -46.384 -11.661 -38.825  1.00  0.97           C  
ATOM    987  O   THR A 136     -44.889 -14.519 -38.143  1.00  0.98           O  
ATOM    988  CG2 THR A 136     -47.578 -10.973 -39.479  1.00  0.94           C  
ATOM    989  OG1 THR A 136     -46.716 -11.982 -37.469  1.00  0.95           O  
ATOM    990  N   ILE A 137     -43.659 -13.095 -39.127  1.00  0.98           N  
ATOM    991  CA  ILE A 137     -42.414 -13.472 -38.467  1.00  0.98           C  
ATOM    992  C   ILE A 137     -42.031 -12.409 -37.440  1.00  0.97           C  
ATOM    993  CB  ILE A 137     -41.270 -13.668 -39.487  1.00  0.97           C  
ATOM    994  O   ILE A 137     -41.662 -11.290 -37.804  1.00  0.96           O  
ATOM    995  CG1 ILE A 137     -41.642 -14.752 -40.505  1.00  0.95           C  
ATOM    996  CG2 ILE A 137     -39.961 -14.016 -38.771  1.00  0.95           C  
ATOM    997  CD1 ILE A 137     -41.844 -16.132 -39.895  1.00  0.92           C  
ATOM    998  N   ALA A 138     -42.086 -12.705 -36.097  1.00  0.97           N  
ATOM    999  CA  ALA A 138     -41.673 -11.814 -35.015  1.00  0.97           C  
ATOM   1000  C   ALA A 138     -40.164 -11.588 -35.036  1.00  0.97           C  
ATOM   1001  CB  ALA A 138     -42.104 -12.382 -33.665  1.00  0.96           C  
ATOM   1002  O   ALA A 138     -39.399 -12.495 -35.372  1.00  0.97           O  
ATOM   1003  N   ALA A 139     -39.658 -10.475 -34.573  1.00  0.95           N  
ATOM   1004  CA  ALA A 139     -38.232 -10.178 -34.467  1.00  0.95           C  
ATOM   1005  C   ALA A 139     -37.525 -11.191 -33.572  1.00  0.95           C  
ATOM   1006  CB  ALA A 139     -38.021  -8.763 -33.934  1.00  0.93           C  
ATOM   1007  O   ALA A 139     -36.378 -11.564 -33.830  1.00  0.94           O  
ATOM   1008  N   THR A 140     -38.207 -11.759 -32.538  1.00  0.94           N  
ATOM   1009  CA  THR A 140     -37.701 -12.729 -31.573  1.00  0.95           C  
ATOM   1010  C   THR A 140     -37.571 -14.109 -32.211  1.00  0.93           C  
ATOM   1011  CB  THR A 140     -38.615 -12.816 -30.336  1.00  0.93           C  
ATOM   1012  O   THR A 140     -36.918 -14.996 -31.656  1.00  0.92           O  
ATOM   1013  CG2 THR A 140     -38.522 -11.549 -29.493  1.00  0.89           C  
ATOM   1014  OG1 THR A 140     -39.971 -12.994 -30.763  1.00  0.93           O  
ATOM   1015  N   ALA A 141     -38.172 -14.278 -33.390  1.00  0.96           N  
ATOM   1016  CA  ALA A 141     -38.097 -15.548 -34.108  1.00  0.97           C  
ATOM   1017  C   ALA A 141     -36.847 -15.610 -34.982  1.00  0.97           C  
ATOM   1018  CB  ALA A 141     -39.348 -15.754 -34.958  1.00  0.96           C  
ATOM   1019  O   ALA A 141     -36.551 -16.648 -35.579  1.00  0.96           O  
ATOM   1020  N   VAL A 142     -36.076 -14.593 -35.049  1.00  0.95           N  
ATOM   1021  CA  VAL A 142     -34.902 -14.480 -35.909  1.00  0.95           C  
ATOM   1022  C   VAL A 142     -33.635 -14.482 -35.057  1.00  0.93           C  
ATOM   1023  CB  VAL A 142     -34.957 -13.204 -36.779  1.00  0.95           C  
ATOM   1024  O   VAL A 142     -33.427 -13.582 -34.240  1.00  0.90           O  
ATOM   1025  CG1 VAL A 142     -33.761 -13.145 -37.727  1.00  0.93           C  
ATOM   1026  CG2 VAL A 142     -36.268 -13.148 -37.562  1.00  0.92           C  
ATOM   1027  N   THR A 143     -32.803 -15.462 -35.237  1.00  0.91           N  
ATOM   1028  CA  THR A 143     -31.482 -15.542 -34.624  1.00  0.91           C  
ATOM   1029  C   THR A 143     -30.390 -15.263 -35.653  1.00  0.91           C  
ATOM   1030  CB  THR A 143     -31.246 -16.922 -33.982  1.00  0.90           C  
ATOM   1031  O   THR A 143     -30.320 -15.931 -36.687  1.00  0.91           O  
ATOM   1032  CG2 THR A 143     -29.898 -16.974 -33.270  1.00  0.86           C  
ATOM   1033  OG1 THR A 143     -32.286 -17.184 -33.032  1.00  0.88           O  
ATOM   1034  N   SER A 144     -29.506 -14.343 -35.425  1.00  0.86           N  
ATOM   1035  CA  SER A 144     -28.422 -13.972 -36.329  1.00  0.87           C  
ATOM   1036  C   SER A 144     -27.364 -15.068 -36.402  1.00  0.85           C  
ATOM   1037  CB  SER A 144     -27.778 -12.659 -35.883  1.00  0.85           C  
ATOM   1038  O   SER A 144     -26.843 -15.505 -35.374  1.00  0.83           O  
ATOM   1039  OG  SER A 144     -26.788 -12.245 -36.809  1.00  0.83           O  
ATOM   1040  N   GLU A 145     -26.922 -15.393 -37.630  1.00  0.87           N  
ATOM   1041  CA  GLU A 145     -25.881 -16.369 -37.935  1.00  0.87           C  
ATOM   1042  C   GLU A 145     -24.781 -15.752 -38.794  1.00  0.86           C  
ATOM   1043  CB  GLU A 145     -26.477 -17.590 -38.641  1.00  0.86           C  
ATOM   1044  O   GLU A 145     -23.982 -16.470 -39.399  1.00  0.84           O  
ATOM   1045  CG  GLU A 145     -27.423 -18.403 -37.769  1.00  0.86           C  
ATOM   1046  CD  GLU A 145     -27.791 -19.748 -38.376  1.00  0.85           C  
ATOM   1047  OE1 GLU A 145     -27.535 -19.959 -39.583  1.00  0.84           O  
ATOM   1048  OE2 GLU A 145     -28.340 -20.596 -37.638  1.00  0.86           O  
ATOM   1049  N   ARG A 146     -24.688 -14.465 -38.900  1.00  0.87           N  
ATOM   1050  CA  ARG A 146     -23.767 -13.723 -39.754  1.00  0.87           C  
ATOM   1051  C   ARG A 146     -22.318 -13.992 -39.361  1.00  0.85           C  
ATOM   1052  CB  ARG A 146     -24.059 -12.222 -39.684  1.00  0.86           C  
ATOM   1053  O   ARG A 146     -21.982 -13.995 -38.175  1.00  0.82           O  
ATOM   1054  CG  ARG A 146     -25.378 -11.821 -40.323  1.00  0.88           C  
ATOM   1055  CD  ARG A 146     -25.636 -10.326 -40.194  1.00  0.88           C  
ATOM   1056  NE  ARG A 146     -25.817  -9.929 -38.801  1.00  0.86           N  
ATOM   1057  NH1 ARG A 146     -25.450  -7.680 -39.178  1.00  0.85           N  
ATOM   1058  NH2 ARG A 146     -25.908  -8.432 -37.062  1.00  0.84           N  
ATOM   1059  CZ  ARG A 146     -25.725  -8.681 -38.350  1.00  0.87           C  
ATOM   1060  N   ARG A 147     -21.480 -14.193 -40.366  1.00  0.84           N  
ATOM   1061  CA  ARG A 147     -20.025 -14.287 -40.291  1.00  0.84           C  
ATOM   1062  C   ARG A 147     -19.363 -13.118 -41.012  1.00  0.84           C  
ATOM   1063  CB  ARG A 147     -19.541 -15.611 -40.884  1.00  0.82           C  
ATOM   1064  O   ARG A 147     -19.683 -12.833 -42.168  1.00  0.82           O  
ATOM   1065  CG  ARG A 147     -20.087 -16.841 -40.176  1.00  0.76           C  
ATOM   1066  CD  ARG A 147     -19.543 -18.128 -40.780  1.00  0.73           C  
ATOM   1067  NE  ARG A 147     -20.144 -19.308 -40.165  1.00  0.66           N  
ATOM   1068  NH1 ARG A 147     -19.049 -20.826 -41.518  1.00  0.55           N  
ATOM   1069  NH2 ARG A 147     -20.499 -21.562 -39.902  1.00  0.51           N  
ATOM   1070  CZ  ARG A 147     -19.896 -20.563 -40.530  1.00  0.67           C  
ATOM   1071  N   PHE A 148     -18.571 -12.371 -40.444  1.00  0.81           N  
ATOM   1072  CA  PHE A 148     -17.929 -11.185 -40.997  1.00  0.81           C  
ATOM   1073  C   PHE A 148     -16.557 -11.526 -41.565  1.00  0.80           C  
ATOM   1074  CB  PHE A 148     -17.798 -10.095 -39.929  1.00  0.79           C  
ATOM   1075  O   PHE A 148     -15.924 -12.493 -41.135  1.00  0.77           O  
ATOM   1076  CG  PHE A 148     -19.118  -9.554 -39.448  1.00  0.78           C  
ATOM   1077  CD1 PHE A 148     -19.719  -8.479 -40.090  1.00  0.76           C  
ATOM   1078  CD2 PHE A 148     -19.757 -10.123 -38.354  1.00  0.77           C  
ATOM   1079  CE1 PHE A 148     -20.941  -7.976 -39.647  1.00  0.76           C  
ATOM   1080  CE2 PHE A 148     -20.978  -9.626 -37.906  1.00  0.77           C  
ATOM   1081  CZ  PHE A 148     -21.568  -8.552 -38.553  1.00  0.73           C  
ATOM   1082  N   ILE A 149     -16.084 -10.738 -42.711  1.00  0.81           N  
ATOM   1083  CA  ILE A 149     -14.774 -10.777 -43.352  1.00  0.80           C  
ATOM   1084  C   ILE A 149     -13.723 -10.192 -42.412  1.00  0.79           C  
ATOM   1085  CB  ILE A 149     -14.779 -10.011 -44.694  1.00  0.77           C  
ATOM   1086  O   ILE A 149     -14.011  -9.272 -41.643  1.00  0.73           O  
ATOM   1087  CG1 ILE A 149     -15.822 -10.608 -45.646  1.00  0.70           C  
ATOM   1088  CG2 ILE A 149     -13.385 -10.027 -45.329  1.00  0.69           C  
ATOM   1089  CD1 ILE A 149     -16.025  -9.805 -46.924  1.00  0.68           C  
ATOM   1090  N   GLY A 150     -12.422 -10.724 -42.598  1.00  0.68           N  
ATOM   1091  CA  GLY A 150     -11.245 -10.171 -41.947  1.00  0.67           C  
ATOM   1092  C   GLY A 150     -10.776 -10.995 -40.763  1.00  0.67           C  
ATOM   1093  O   GLY A 150     -11.261 -12.107 -40.542  1.00  0.62           O  
ATOM   1094  N   ASN A 151      -9.515 -10.676 -40.131  1.00  0.55           N  
ATOM   1095  CA  ASN A 151      -8.965 -11.169 -38.872  1.00  0.55           C  
ATOM   1096  C   ASN A 151      -9.906 -10.893 -37.703  1.00  0.55           C  
ATOM   1097  CB  ASN A 151      -7.592 -10.548 -38.607  1.00  0.50           C  
ATOM   1098  O   ASN A 151      -9.455 -10.640 -36.584  1.00  0.53           O  
ATOM   1099  CG  ASN A 151      -6.489 -11.200 -39.418  1.00  0.48           C  
ATOM   1100  ND2 ASN A 151      -5.370 -10.502 -39.565  1.00  0.41           N  
ATOM   1101  OD1 ASN A 151      -6.643 -12.321 -39.910  1.00  0.47           O  
ATOM   1102  N   THR A 152     -11.156 -10.546 -38.061  1.00  0.57           N  
ATOM   1103  CA  THR A 152     -12.078 -10.480 -36.933  1.00  0.56           C  
ATOM   1104  C   THR A 152     -12.346 -11.873 -36.371  1.00  0.57           C  
ATOM   1105  CB  THR A 152     -13.409  -9.821 -37.338  1.00  0.52           C  
ATOM   1106  O   THR A 152     -12.477 -12.838 -37.126  1.00  0.54           O  
ATOM   1107  CG2 THR A 152     -13.293  -8.300 -37.339  1.00  0.48           C  
ATOM   1108  OG1 THR A 152     -13.774 -10.262 -38.652  1.00  0.47           O  
ATOM   1109  N   VAL A 153     -11.850 -12.164 -35.203  1.00  0.69           N  
ATOM   1110  CA  VAL A 153     -12.378 -13.289 -34.438  1.00  0.70           C  
ATOM   1111  C   VAL A 153     -13.815 -13.576 -34.866  1.00  0.70           C  
ATOM   1112  CB  VAL A 153     -12.318 -13.019 -32.918  1.00  0.65           C  
ATOM   1113  O   VAL A 153     -14.676 -12.695 -34.802  1.00  0.66           O  
ATOM   1114  CG1 VAL A 153     -12.662 -14.283 -32.131  1.00  0.58           C  
ATOM   1115  CG2 VAL A 153     -10.938 -12.499 -32.522  1.00  0.58           C  
ATOM   1116  N   GLY A 154     -13.941 -14.630 -35.816  1.00  0.71           N  
ATOM   1117  CA  GLY A 154     -15.263 -15.079 -36.222  1.00  0.69           C  
ATOM   1118  C   GLY A 154     -16.200 -15.310 -35.051  1.00  0.72           C  
ATOM   1119  O   GLY A 154     -15.770 -15.746 -33.981  1.00  0.69           O  
ATOM   1120  N   GLY A 155     -17.499 -14.889 -35.083  1.00  0.74           N  
ATOM   1121  CA  GLY A 155     -18.620 -15.452 -34.348  1.00  0.75           C  
ATOM   1122  C   GLY A 155     -19.327 -16.566 -35.098  1.00  0.75           C  
ATOM   1123  O   GLY A 155     -19.581 -16.449 -36.298  1.00  0.73           O  
ATOM   1124  N   TRP A 156     -19.559 -17.765 -34.503  1.00  0.75           N  
ATOM   1125  CA  TRP A 156     -20.354 -18.875 -35.018  1.00  0.81           C  
ATOM   1126  C   TRP A 156     -21.141 -19.547 -33.898  1.00  0.79           C  
ATOM   1127  CB  TRP A 156     -19.456 -19.901 -35.716  1.00  0.73           C  
ATOM   1128  O   TRP A 156     -20.762 -19.463 -32.728  1.00  0.76           O  
ATOM   1129  CG  TRP A 156     -18.233 -20.272 -34.932  1.00  0.65           C  
ATOM   1130  CD1 TRP A 156     -18.166 -21.120 -33.862  1.00  0.59           C  
ATOM   1131  CD2 TRP A 156     -16.900 -19.802 -35.156  1.00  0.62           C  
ATOM   1132  CE2 TRP A 156     -16.075 -20.408 -34.183  1.00  0.58           C  
ATOM   1133  CE3 TRP A 156     -16.323 -18.926 -36.086  1.00  0.68           C  
ATOM   1134  NE1 TRP A 156     -16.870 -21.206 -33.407  1.00  0.72           N  
ATOM   1135  CH2 TRP A 156     -14.162 -19.305 -35.036  1.00  0.67           C  
ATOM   1136  CZ2 TRP A 156     -14.700 -20.165 -34.115  1.00  0.71           C  
ATOM   1137  CZ3 TRP A 156     -14.956 -18.687 -36.016  1.00  0.67           C  
ATOM   1138  N   THR A 157     -22.195 -20.160 -34.271  1.00  0.78           N  
ATOM   1139  CA  THR A 157     -22.785 -21.176 -33.405  1.00  0.81           C  
ATOM   1140  C   THR A 157     -22.010 -22.486 -33.503  1.00  0.81           C  
ATOM   1141  CB  THR A 157     -24.263 -21.422 -33.760  1.00  0.77           C  
ATOM   1142  O   THR A 157     -21.260 -22.700 -34.458  1.00  0.80           O  
ATOM   1143  CG2 THR A 157     -25.066 -20.127 -33.701  1.00  0.70           C  
ATOM   1144  OG1 THR A 157     -24.347 -21.964 -35.084  1.00  0.74           O  
ATOM   1145  N   THR A 158     -22.289 -23.418 -32.511  1.00  0.81           N  
ATOM   1146  CA  THR A 158     -21.760 -24.775 -32.584  1.00  0.85           C  
ATOM   1147  C   THR A 158     -22.109 -25.420 -33.922  1.00  0.82           C  
ATOM   1148  CB  THR A 158     -22.297 -25.647 -31.434  1.00  0.80           C  
ATOM   1149  O   THR A 158     -21.308 -26.171 -34.483  1.00  0.80           O  
ATOM   1150  CG2 THR A 158     -21.720 -27.057 -31.497  1.00  0.68           C  
ATOM   1151  OG1 THR A 158     -21.938 -25.050 -30.182  1.00  0.77           O  
ATOM   1152  N   SER A 159     -23.213 -25.025 -34.544  1.00  0.80           N  
ATOM   1153  CA  SER A 159     -23.687 -25.676 -35.761  1.00  0.80           C  
ATOM   1154  C   SER A 159     -23.114 -25.005 -37.005  1.00  0.77           C  
ATOM   1155  CB  SER A 159     -25.215 -25.659 -35.820  1.00  0.75           C  
ATOM   1156  O   SER A 159     -23.074 -25.608 -38.080  1.00  0.72           O  
ATOM   1157  OG  SER A 159     -25.709 -24.342 -35.646  1.00  0.68           O  
ATOM   1158  N   THR A 160     -22.518 -23.838 -36.818  1.00  0.80           N  
ATOM   1159  CA  THR A 160     -22.092 -23.080 -37.989  1.00  0.79           C  
ATOM   1160  C   THR A 160     -20.574 -22.917 -38.005  1.00  0.78           C  
ATOM   1161  CB  THR A 160     -22.760 -21.693 -38.029  1.00  0.76           C  
ATOM   1162  O   THR A 160     -20.038 -22.125 -38.783  1.00  0.74           O  
ATOM   1163  CG2 THR A 160     -24.278 -21.815 -38.107  1.00  0.70           C  
ATOM   1164  OG1 THR A 160     -22.410 -20.966 -36.845  1.00  0.72           O  
ATOM   1165  N   ARG A 161     -19.828 -23.611 -37.199  1.00  0.84           N  
ATOM   1166  CA  ARG A 161     -18.369 -23.601 -37.177  1.00  0.85           C  
ATOM   1167  C   ARG A 161     -17.799 -23.864 -38.567  1.00  0.84           C  
ATOM   1168  CB  ARG A 161     -17.839 -24.641 -36.188  1.00  0.82           C  
ATOM   1169  O   ARG A 161     -18.253 -24.770 -39.269  1.00  0.82           O  
ATOM   1170  CG  ARG A 161     -17.947 -24.218 -34.732  1.00  0.76           C  
ATOM   1171  CD  ARG A 161     -17.584 -25.353 -33.785  1.00  0.75           C  
ATOM   1172  NE  ARG A 161     -17.698 -24.947 -32.388  1.00  0.70           N  
ATOM   1173  NH1 ARG A 161     -18.079 -27.079 -31.584  1.00  0.62           N  
ATOM   1174  NH2 ARG A 161     -18.015 -25.300 -30.140  1.00  0.60           N  
ATOM   1175  CZ  ARG A 161     -17.930 -25.777 -31.374  1.00  0.72           C  
ATOM   1176  N   PRO A 162     -16.954 -22.984 -38.956  1.00  0.79           N  
ATOM   1177  CA  PRO A 162     -16.251 -23.392 -40.175  1.00  0.80           C  
ATOM   1178  C   PRO A 162     -15.674 -24.803 -40.079  1.00  0.81           C  
ATOM   1179  CB  PRO A 162     -15.134 -22.353 -40.302  1.00  0.77           C  
ATOM   1180  O   PRO A 162     -15.016 -25.139 -39.091  1.00  0.80           O  
ATOM   1181  CG  PRO A 162     -15.591 -21.198 -39.471  1.00  0.73           C  
ATOM   1182  CD  PRO A 162     -16.441 -21.723 -38.350  1.00  0.74           C  
ATOM   1183  N   GLN A 163     -15.858 -25.569 -41.170  1.00  0.75           N  
ATOM   1184  CA  GLN A 163     -15.290 -26.905 -41.315  1.00  0.78           C  
ATOM   1185  C   GLN A 163     -13.844 -26.839 -41.799  1.00  0.73           C  
ATOM   1186  CB  GLN A 163     -16.129 -27.743 -42.282  1.00  0.70           C  
ATOM   1187  O   GLN A 163     -13.549 -26.185 -42.801  1.00  0.68           O  
ATOM   1188  CG  GLN A 163     -17.553 -27.993 -41.803  1.00  0.65           C  
ATOM   1189  CD  GLN A 163     -17.619 -28.962 -40.637  1.00  0.64           C  
ATOM   1190  NE2 GLN A 163     -18.616 -28.788 -39.777  1.00  0.55           N  
ATOM   1191  OE1 GLN A 163     -16.781 -29.861 -40.512  1.00  0.66           O  
ATOM   1192  N   SER A 164     -12.800 -27.337 -41.081  1.00  0.73           N  
ATOM   1193  CA  SER A 164     -11.385 -27.481 -41.406  1.00  0.74           C  
ATOM   1194  C   SER A 164     -10.749 -26.131 -41.719  1.00  0.73           C  
ATOM   1195  CB  SER A 164     -11.201 -28.428 -42.592  1.00  0.68           C  
ATOM   1196  O   SER A 164     -10.197 -25.936 -42.804  1.00  0.69           O  
ATOM   1197  OG  SER A 164     -11.739 -29.707 -42.303  1.00  0.66           O  
ATOM   1198  N   PRO A 165     -10.930 -25.191 -40.829  1.00  0.80           N  
ATOM   1199  CA  PRO A 165     -10.231 -23.924 -41.056  1.00  0.81           C  
ATOM   1200  C   PRO A 165      -8.715 -24.056 -40.926  1.00  0.80           C  
ATOM   1201  CB  PRO A 165     -10.794 -23.010 -39.965  1.00  0.78           C  
ATOM   1202  O   PRO A 165      -8.212 -25.130 -40.585  1.00  0.78           O  
ATOM   1203  CG  PRO A 165     -11.127 -23.927 -38.832  1.00  0.76           C  
ATOM   1204  CD  PRO A 165     -11.558 -25.249 -39.400  1.00  0.76           C  
ATOM   1205  N   ARG A 166      -7.939 -23.059 -41.257  1.00  0.76           N  
ATOM   1206  CA  ARG A 166      -6.501 -23.033 -41.009  1.00  0.78           C  
ATOM   1207  C   ARG A 166      -6.201 -23.134 -39.517  1.00  0.79           C  
ATOM   1208  CB  ARG A 166      -5.879 -21.758 -41.583  1.00  0.74           C  
ATOM   1209  O   ARG A 166      -6.895 -22.530 -38.697  1.00  0.78           O  
ATOM   1210  CG  ARG A 166      -5.829 -21.728 -43.103  1.00  0.69           C  
ATOM   1211  CD  ARG A 166      -5.086 -20.503 -43.618  1.00  0.68           C  
ATOM   1212  NE  ARG A 166      -5.040 -20.475 -45.077  1.00  0.60           N  
ATOM   1213  NH1 ARG A 166      -3.688 -18.606 -45.204  1.00  0.49           N  
ATOM   1214  NH2 ARG A 166      -4.402 -19.643 -47.120  1.00  0.45           N  
ATOM   1215  CZ  ARG A 166      -4.377 -19.575 -45.797  1.00  0.62           C  
ATOM   1216  N   THR A 167      -5.025 -23.972 -39.118  1.00  0.79           N  
ATOM   1217  CA  THR A 167      -4.537 -24.035 -37.745  1.00  0.82           C  
ATOM   1218  C   THR A 167      -4.336 -22.633 -37.177  1.00  0.79           C  
ATOM   1219  CB  THR A 167      -3.216 -24.821 -37.657  1.00  0.77           C  
ATOM   1220  O   THR A 167      -3.805 -21.752 -37.857  1.00  0.76           O  
ATOM   1221  CG2 THR A 167      -2.799 -25.037 -36.206  1.00  0.67           C  
ATOM   1222  OG1 THR A 167      -3.383 -26.097 -38.289  1.00  0.76           O  
ATOM   1223  N   GLY A 168      -4.911 -22.369 -35.926  1.00  0.80           N  
ATOM   1224  CA  GLY A 168      -4.858 -21.086 -35.242  1.00  0.81           C  
ATOM   1225  C   GLY A 168      -6.060 -20.207 -35.529  1.00  0.78           C  
ATOM   1226  O   GLY A 168      -6.153 -19.088 -35.021  1.00  0.74           O  
ATOM   1227  N   ARG A 169      -6.977 -20.723 -36.362  1.00  0.83           N  
ATOM   1228  CA  ARG A 169      -8.203 -19.947 -36.523  1.00  0.83           C  
ATOM   1229  C   ARG A 169      -8.925 -19.782 -35.190  1.00  0.84           C  
ATOM   1230  CB  ARG A 169      -9.130 -20.612 -37.543  1.00  0.82           C  
ATOM   1231  O   ARG A 169      -9.309 -20.769 -34.560  1.00  0.82           O  
ATOM   1232  CG  ARG A 169     -10.389 -19.814 -37.843  1.00  0.78           C  
ATOM   1233  CD  ARG A 169     -10.083 -18.563 -38.654  1.00  0.77           C  
ATOM   1234  NE  ARG A 169     -11.303 -17.860 -39.042  1.00  0.69           N  
ATOM   1235  NH1 ARG A 169     -10.212 -16.108 -40.078  1.00  0.62           N  
ATOM   1236  NH2 ARG A 169     -12.502 -16.158 -40.010  1.00  0.60           N  
ATOM   1237  CZ  ARG A 169     -11.336 -16.710 -39.709  1.00  0.72           C  
ATOM   1238  N   LEU A 170      -9.226 -18.501 -34.728  1.00  0.85           N  
ATOM   1239  CA  LEU A 170      -9.906 -18.100 -33.502  1.00  0.86           C  
ATOM   1240  C   LEU A 170     -11.317 -17.605 -33.799  1.00  0.85           C  
ATOM   1241  CB  LEU A 170      -9.111 -17.009 -32.780  1.00  0.82           C  
ATOM   1242  O   LEU A 170     -11.550 -16.965 -34.827  1.00  0.83           O  
ATOM   1243  CG  LEU A 170      -9.392 -16.841 -31.286  1.00  0.73           C  
ATOM   1244  CD1 LEU A 170      -8.373 -17.621 -30.463  1.00  0.68           C  
ATOM   1245  CD2 LEU A 170      -9.381 -15.365 -30.902  1.00  0.69           C  
ATOM   1246  N   GLY A 171     -12.235 -17.882 -32.954  1.00  0.85           N  
ATOM   1247  CA  GLY A 171     -13.547 -17.255 -33.002  1.00  0.86           C  
ATOM   1248  C   GLY A 171     -14.354 -17.463 -31.735  1.00  0.86           C  
ATOM   1249  O   GLY A 171     -14.011 -18.308 -30.905  1.00  0.84           O  
ATOM   1250  N   LEU A 172     -15.359 -16.603 -31.457  1.00  0.84           N  
ATOM   1251  CA  LEU A 172     -16.360 -16.743 -30.406  1.00  0.86           C  
ATOM   1252  C   LEU A 172     -17.468 -17.699 -30.834  1.00  0.86           C  
ATOM   1253  CB  LEU A 172     -16.956 -15.379 -30.049  1.00  0.83           C  
ATOM   1254  O   LEU A 172     -18.172 -17.441 -31.813  1.00  0.85           O  
ATOM   1255  CG  LEU A 172     -18.021 -15.370 -28.951  1.00  0.79           C  
ATOM   1256  CD1 LEU A 172     -17.414 -15.805 -27.621  1.00  0.76           C  
ATOM   1257  CD2 LEU A 172     -18.653 -13.988 -28.829  1.00  0.78           C  
ATOM   1258  N   ASN A 173     -17.566 -18.847 -30.195  1.00  0.84           N  
ATOM   1259  CA  ASN A 173     -18.781 -19.652 -30.253  1.00  0.87           C  
ATOM   1260  C   ASN A 173     -19.916 -19.012 -29.458  1.00  0.85           C  
ATOM   1261  CB  ASN A 173     -18.511 -21.070 -29.746  1.00  0.83           C  
ATOM   1262  O   ASN A 173     -19.925 -19.068 -28.227  1.00  0.83           O  
ATOM   1263  CG  ASN A 173     -19.687 -22.002 -29.963  1.00  0.78           C  
ATOM   1264  ND2 ASN A 173     -19.397 -23.258 -30.282  1.00  0.81           N  
ATOM   1265  OD1 ASN A 173     -20.846 -21.596 -29.847  1.00  0.80           O  
ATOM   1266  N   VAL A 174     -20.933 -18.404 -30.080  1.00  0.84           N  
ATOM   1267  CA  VAL A 174     -22.028 -17.667 -29.457  1.00  0.85           C  
ATOM   1268  C   VAL A 174     -22.963 -18.639 -28.740  1.00  0.84           C  
ATOM   1269  CB  VAL A 174     -22.816 -16.837 -30.494  1.00  0.80           C  
ATOM   1270  O   VAL A 174     -23.704 -18.246 -27.837  1.00  0.82           O  
ATOM   1271  CG1 VAL A 174     -22.702 -15.344 -30.190  1.00  0.69           C  
ATOM   1272  CG2 VAL A 174     -22.319 -17.138 -31.907  1.00  0.68           C  
ATOM   1273  N   SER A 175     -22.991 -19.910 -29.141  1.00  0.86           N  
ATOM   1274  CA  SER A 175     -23.818 -20.897 -28.456  1.00  0.88           C  
ATOM   1275  C   SER A 175     -23.287 -21.189 -27.057  1.00  0.86           C  
ATOM   1276  CB  SER A 175     -23.887 -22.193 -29.265  1.00  0.84           C  
ATOM   1277  O   SER A 175     -24.058 -21.494 -26.145  1.00  0.84           O  
ATOM   1278  OG  SER A 175     -24.259 -21.929 -30.607  1.00  0.75           O  
ATOM   1279  N   THR A 176     -22.012 -21.136 -26.873  1.00  0.90           N  
ATOM   1280  CA  THR A 176     -21.398 -21.551 -25.616  1.00  0.90           C  
ATOM   1281  C   THR A 176     -20.792 -20.354 -24.889  1.00  0.88           C  
ATOM   1282  CB  THR A 176     -20.312 -22.617 -25.851  1.00  0.88           C  
ATOM   1283  O   THR A 176     -20.326 -20.481 -23.755  1.00  0.84           O  
ATOM   1284  CG2 THR A 176     -20.895 -23.861 -26.512  1.00  0.82           C  
ATOM   1285  OG1 THR A 176     -19.292 -22.073 -26.699  1.00  0.85           O  
ATOM   1286  N   SER A 177     -20.684 -19.180 -25.569  1.00  0.89           N  
ATOM   1287  CA  SER A 177     -20.039 -17.950 -25.122  1.00  0.89           C  
ATOM   1288  C   SER A 177     -18.557 -18.174 -24.841  1.00  0.87           C  
ATOM   1289  CB  SER A 177     -20.728 -17.406 -23.870  1.00  0.86           C  
ATOM   1290  O   SER A 177     -17.998 -17.576 -23.919  1.00  0.83           O  
ATOM   1291  OG  SER A 177     -22.090 -17.113 -24.132  1.00  0.79           O  
ATOM   1292  N   LYS A 178     -17.927 -19.096 -25.517  1.00  0.90           N  
ATOM   1293  CA  LYS A 178     -16.513 -19.412 -25.335  1.00  0.90           C  
ATOM   1294  C   LYS A 178     -15.698 -19.008 -26.560  1.00  0.90           C  
ATOM   1295  CB  LYS A 178     -16.328 -20.903 -25.051  1.00  0.89           C  
ATOM   1296  O   LYS A 178     -16.171 -19.121 -27.692  1.00  0.89           O  
ATOM   1297  CG  LYS A 178     -16.918 -21.359 -23.725  1.00  0.87           C  
ATOM   1298  CD  LYS A 178     -16.608 -22.824 -23.449  1.00  0.86           C  
ATOM   1299  CE  LYS A 178     -17.160 -23.270 -22.101  1.00  0.86           C  
ATOM   1300  NZ  LYS A 178     -16.677 -24.632 -21.727  1.00  0.83           N  
ATOM   1301  N   TRP A 179     -14.467 -18.472 -26.356  1.00  0.86           N  
ATOM   1302  CA  TRP A 179     -13.426 -18.380 -27.374  1.00  0.90           C  
ATOM   1303  C   TRP A 179     -12.901 -19.764 -27.743  1.00  0.88           C  
ATOM   1304  CB  TRP A 179     -12.274 -17.497 -26.887  1.00  0.84           C  
ATOM   1305  O   TRP A 179     -12.509 -20.539 -26.868  1.00  0.84           O  
ATOM   1306  CG  TRP A 179     -12.619 -16.041 -26.796  1.00  0.71           C  
ATOM   1307  CD1 TRP A 179     -12.953 -15.342 -25.670  1.00  0.65           C  
ATOM   1308  CD2 TRP A 179     -12.670 -15.106 -27.878  1.00  0.69           C  
ATOM   1309  CE2 TRP A 179     -13.041 -13.856 -27.334  1.00  0.69           C  
ATOM   1310  CE3 TRP A 179     -12.436 -15.203 -29.257  1.00  0.71           C  
ATOM   1311  NE1 TRP A 179     -13.208 -14.027 -25.987  1.00  0.74           N  
ATOM   1312  CH2 TRP A 179     -12.949 -12.834 -29.467  1.00  0.70           C  
ATOM   1313  CZ2 TRP A 179     -13.183 -12.711 -28.122  1.00  0.72           C  
ATOM   1314  CZ3 TRP A 179     -12.578 -14.063 -30.039  1.00  0.70           C  
ATOM   1315  N   GLU A 180     -12.961 -20.113 -28.975  1.00  0.90           N  
ATOM   1316  CA  GLU A 180     -12.461 -21.381 -29.498  1.00  0.91           C  
ATOM   1317  C   GLU A 180     -11.408 -21.154 -30.580  1.00  0.91           C  
ATOM   1318  CB  GLU A 180     -13.611 -22.225 -30.052  1.00  0.89           C  
ATOM   1319  O   GLU A 180     -11.433 -20.136 -31.274  1.00  0.89           O  
ATOM   1320  CG  GLU A 180     -14.671 -22.576 -29.017  1.00  0.83           C  
ATOM   1321  CD  GLU A 180     -15.832 -23.369 -29.593  1.00  0.83           C  
ATOM   1322  OE1 GLU A 180     -15.997 -23.390 -30.834  1.00  0.84           O  
ATOM   1323  OE2 GLU A 180     -16.584 -23.975 -28.797  1.00  0.85           O  
ATOM   1324  N   PHE A 181     -10.446 -22.019 -30.695  1.00  0.90           N  
ATOM   1325  CA  PHE A 181      -9.483 -22.042 -31.789  1.00  0.91           C  
ATOM   1326  C   PHE A 181      -9.465 -23.408 -32.466  1.00  0.91           C  
ATOM   1327  CB  PHE A 181      -8.081 -21.691 -31.280  1.00  0.88           C  
ATOM   1328  O   PHE A 181      -9.825 -24.415 -31.853  1.00  0.90           O  
ATOM   1329  CG  PHE A 181      -7.428 -22.793 -30.491  1.00  0.81           C  
ATOM   1330  CD1 PHE A 181      -7.771 -23.013 -29.162  1.00  0.75           C  
ATOM   1331  CD2 PHE A 181      -6.470 -23.609 -31.077  1.00  0.77           C  
ATOM   1332  CE1 PHE A 181      -7.168 -24.032 -28.429  1.00  0.79           C  
ATOM   1333  CE2 PHE A 181      -5.863 -24.630 -30.351  1.00  0.77           C  
ATOM   1334  CZ  PHE A 181      -6.213 -24.839 -29.027  1.00  0.79           C  
ATOM   1335  N   TRP A 182      -9.147 -23.439 -33.706  1.00  0.84           N  
ATOM   1336  CA  TRP A 182      -8.916 -24.678 -34.442  1.00  0.89           C  
ATOM   1337  C   TRP A 182      -7.476 -25.151 -34.274  1.00  0.86           C  
ATOM   1338  CB  TRP A 182      -9.234 -24.487 -35.928  1.00  0.82           C  
ATOM   1339  O   TRP A 182      -6.542 -24.492 -34.736  1.00  0.83           O  
ATOM   1340  CG  TRP A 182      -9.121 -25.742 -36.741  1.00  0.71           C  
ATOM   1341  CD1 TRP A 182      -8.078 -26.112 -37.544  1.00  0.66           C  
ATOM   1342  CD2 TRP A 182     -10.090 -26.791 -36.832  1.00  0.71           C  
ATOM   1343  CE2 TRP A 182      -9.568 -27.767 -37.709  1.00  0.73           C  
ATOM   1344  CE3 TRP A 182     -11.350 -27.001 -36.256  1.00  0.74           C  
ATOM   1345  NE1 TRP A 182      -8.341 -27.330 -38.129  1.00  0.75           N  
ATOM   1346  CH2 TRP A 182     -11.494 -29.117 -37.447  1.00  0.72           C  
ATOM   1347  CZ2 TRP A 182     -10.264 -28.937 -38.024  1.00  0.73           C  
ATOM   1348  CZ3 TRP A 182     -12.041 -28.165 -36.571  1.00  0.73           C  
ATOM   1349  N   ASP A 183      -7.172 -26.308 -33.666  1.00  0.88           N  
ATOM   1350  CA  ASP A 183      -5.843 -26.820 -33.347  1.00  0.90           C  
ATOM   1351  C   ASP A 183      -5.217 -27.515 -34.555  1.00  0.89           C  
ATOM   1352  CB  ASP A 183      -5.909 -27.785 -32.161  1.00  0.87           C  
ATOM   1353  O   ASP A 183      -4.091 -28.011 -34.478  1.00  0.87           O  
ATOM   1354  CG  ASP A 183      -6.595 -29.096 -32.501  1.00  0.82           C  
ATOM   1355  OD1 ASP A 183      -6.958 -29.308 -33.679  1.00  0.81           O  
ATOM   1356  OD2 ASP A 183      -6.776 -29.925 -31.583  1.00  0.86           O  
ATOM   1357  N   GLY A 184      -5.914 -27.672 -35.575  1.00  0.83           N  
ATOM   1358  CA  GLY A 184      -5.513 -28.468 -36.724  1.00  0.86           C  
ATOM   1359  C   GLY A 184      -6.329 -29.736 -36.886  1.00  0.84           C  
ATOM   1360  O   GLY A 184      -6.380 -30.313 -37.975  1.00  0.83           O  
ATOM   1361  N   SER A 185      -7.089 -30.103 -35.899  1.00  0.88           N  
ATOM   1362  CA  SER A 185      -7.865 -31.338 -35.940  1.00  0.89           C  
ATOM   1363  C   SER A 185      -9.279 -31.120 -35.411  1.00  0.86           C  
ATOM   1364  CB  SER A 185      -7.172 -32.434 -35.131  1.00  0.85           C  
ATOM   1365  O   SER A 185     -10.239 -31.683 -35.940  1.00  0.84           O  
ATOM   1366  OG  SER A 185      -7.251 -32.161 -33.743  1.00  0.73           O  
ATOM   1367  N   LYS A 186      -9.340 -30.292 -34.354  1.00  0.92           N  
ATOM   1368  CA  LYS A 186     -10.628 -30.033 -33.716  1.00  0.92           C  
ATOM   1369  C   LYS A 186     -10.693 -28.612 -33.165  1.00  0.92           C  
ATOM   1370  CB  LYS A 186     -10.884 -31.042 -32.596  1.00  0.91           C  
ATOM   1371  O   LYS A 186      -9.662 -27.957 -32.998  1.00  0.90           O  
ATOM   1372  CG  LYS A 186      -9.867 -30.984 -31.466  1.00  0.89           C  
ATOM   1373  CD  LYS A 186     -10.126 -32.065 -30.424  1.00  0.86           C  
ATOM   1374  CE  LYS A 186      -9.101 -32.014 -29.298  1.00  0.89           C  
ATOM   1375  NZ  LYS A 186      -9.324 -33.100 -28.297  1.00  0.87           N  
ATOM   1376  N   TRP A 187     -11.780 -28.050 -32.974  1.00  0.91           N  
ATOM   1377  CA  TRP A 187     -12.019 -26.835 -32.203  1.00  0.93           C  
ATOM   1378  C   TRP A 187     -11.741 -27.066 -30.721  1.00  0.90           C  
ATOM   1379  CB  TRP A 187     -13.458 -26.350 -32.395  1.00  0.90           C  
ATOM   1380  O   TRP A 187     -12.263 -28.011 -30.126  1.00  0.86           O  
ATOM   1381  CG  TRP A 187     -13.733 -25.783 -33.756  1.00  0.87           C  
ATOM   1382  CD1 TRP A 187     -14.372 -26.403 -34.793  1.00  0.81           C  
ATOM   1383  CD2 TRP A 187     -13.373 -24.481 -34.227  1.00  0.84           C  
ATOM   1384  CE2 TRP A 187     -13.825 -24.379 -35.562  1.00  0.89           C  
ATOM   1385  CE3 TRP A 187     -12.711 -23.389 -33.650  1.00  0.79           C  
ATOM   1386  NE1 TRP A 187     -14.430 -25.564 -35.882  1.00  0.79           N  
ATOM   1387  CH2 TRP A 187     -12.986 -22.174 -35.740  1.00  0.79           C  
ATOM   1388  CZ2 TRP A 187     -13.636 -23.227 -36.328  1.00  0.79           C  
ATOM   1389  CZ3 TRP A 187     -12.524 -22.243 -34.415  1.00  0.79           C  
ATOM   1390  N   ALA A 188     -10.886 -26.256 -30.072  1.00  0.91           N  
ATOM   1391  CA  ALA A 188     -10.515 -26.282 -28.660  1.00  0.91           C  
ATOM   1392  C   ALA A 188     -10.871 -24.966 -27.975  1.00  0.90           C  
ATOM   1393  CB  ALA A 188      -9.024 -26.572 -28.507  1.00  0.89           C  
ATOM   1394  O   ALA A 188     -10.850 -23.906 -28.605  1.00  0.88           O  
ATOM   1395  N   ASP A 189     -11.285 -24.877 -26.757  1.00  0.88           N  
ATOM   1396  CA  ASP A 189     -11.508 -23.682 -25.950  1.00  0.90           C  
ATOM   1397  C   ASP A 189     -10.203 -22.923 -25.719  1.00  0.88           C  
ATOM   1398  CB  ASP A 189     -12.145 -24.052 -24.608  1.00  0.85           C  
ATOM   1399  O   ASP A 189      -9.186 -23.521 -25.362  1.00  0.84           O  
ATOM   1400  CG  ASP A 189     -13.584 -24.517 -24.744  1.00  0.76           C  
ATOM   1401  OD1 ASP A 189     -14.152 -24.429 -25.854  1.00  0.75           O  
ATOM   1402  OD2 ASP A 189     -14.156 -24.974 -23.730  1.00  0.81           O  
ATOM   1403  N   LEU A 190     -10.129 -21.588 -25.993  1.00  0.88           N  
ATOM   1404  CA  LEU A 190      -8.944 -20.774 -25.741  1.00  0.88           C  
ATOM   1405  C   LEU A 190      -8.681 -20.646 -24.245  1.00  0.83           C  
ATOM   1406  CB  LEU A 190      -9.106 -19.385 -26.364  1.00  0.84           C  
ATOM   1407  O   LEU A 190      -7.530 -20.508 -23.822  1.00  0.78           O  
ATOM   1408  CG  LEU A 190      -7.845 -18.522 -26.434  1.00  0.77           C  
ATOM   1409  CD1 LEU A 190      -6.978 -18.946 -27.614  1.00  0.71           C  
ATOM   1410  CD2 LEU A 190      -8.212 -17.046 -26.536  1.00  0.72           C  
ATOM   1411  N   ALA A 191      -9.703 -20.630 -23.470  1.00  0.77           N  
ATOM   1412  CA  ALA A 191      -9.608 -20.643 -22.012  1.00  0.77           C  
ATOM   1413  C   ALA A 191     -10.177 -21.938 -21.437  1.00  0.77           C  
ATOM   1414  CB  ALA A 191     -10.335 -19.438 -21.421  1.00  0.72           C  
ATOM   1415  O   ALA A 191     -11.323 -21.972 -20.983  1.00  0.73           O  
ATOM   1416  N   PRO A 192      -9.423 -23.039 -21.575  1.00  0.74           N  
ATOM   1417  CA  PRO A 192      -9.881 -24.213 -20.827  1.00  0.73           C  
ATOM   1418  C   PRO A 192     -10.001 -23.948 -19.328  1.00  0.74           C  
ATOM   1419  CB  PRO A 192      -8.800 -25.258 -21.113  1.00  0.70           C  
ATOM   1420  O   PRO A 192      -9.176 -23.229 -18.757  1.00  0.70           O  
ATOM   1421  CG  PRO A 192      -7.564 -24.463 -21.387  1.00  0.69           C  
ATOM   1422  CD  PRO A 192      -7.966 -23.154 -22.003  1.00  0.69           C  
ATOM   1423  N   THR A 193     -11.227 -24.218 -18.806  1.00  0.74           N  
ATOM   1424  CA  THR A 193     -11.308 -24.262 -17.350  1.00  0.74           C  
ATOM   1425  C   THR A 193     -10.030 -24.846 -16.755  1.00  0.74           C  
ATOM   1426  CB  THR A 193     -12.520 -25.091 -16.884  1.00  0.70           C  
ATOM   1427  O   THR A 193      -9.670 -25.989 -17.043  1.00  0.71           O  
ATOM   1428  CG2 THR A 193     -12.833 -24.828 -15.415  1.00  0.64           C  
ATOM   1429  OG1 THR A 193     -13.663 -24.742 -17.675  1.00  0.65           O  
ATOM   1430  N   VAL A 194      -9.201 -23.995 -16.263  1.00  0.72           N  
ATOM   1431  CA  VAL A 194      -8.081 -24.471 -15.457  1.00  0.74           C  
ATOM   1432  C   VAL A 194      -8.605 -25.172 -14.206  1.00  0.73           C  
ATOM   1433  CB  VAL A 194      -7.133 -23.316 -15.064  1.00  0.70           C  
ATOM   1434  O   VAL A 194      -9.321 -24.569 -13.403  1.00  0.71           O  
ATOM   1435  CG1 VAL A 194      -5.897 -23.853 -14.345  1.00  0.63           C  
ATOM   1436  CG2 VAL A 194      -6.730 -22.513 -16.299  1.00  0.63           C  
ATOM   1437  N   THR A 195      -8.585 -26.522 -14.307  1.00  0.77           N  
ATOM   1438  CA  THR A 195      -8.869 -27.248 -13.075  1.00  0.78           C  
ATOM   1439  C   THR A 195      -7.767 -27.018 -12.045  1.00  0.78           C  
ATOM   1440  CB  THR A 195      -9.022 -28.758 -13.338  1.00  0.76           C  
ATOM   1441  O   THR A 195      -6.591 -26.918 -12.399  1.00  0.75           O  
ATOM   1442  CG2 THR A 195     -10.152 -29.033 -14.324  1.00  0.69           C  
ATOM   1443  OG1 THR A 195      -7.797 -29.269 -13.877  1.00  0.72           O  
ATOM   1444  N   TRP A 196      -8.198 -26.882 -10.816  1.00  0.71           N  
ATOM   1445  CA  TRP A 196      -7.248 -26.778  -9.713  1.00  0.75           C  
ATOM   1446  C   TRP A 196      -6.123 -27.796  -9.866  1.00  0.72           C  
ATOM   1447  CB  TRP A 196      -7.956 -26.978  -8.371  1.00  0.68           C  
ATOM   1448  O   TRP A 196      -4.950 -27.468  -9.674  1.00  0.69           O  
ATOM   1449  CG  TRP A 196      -7.058 -26.832  -7.180  1.00  0.62           C  
ATOM   1450  CD1 TRP A 196      -6.656 -27.819  -6.324  1.00  0.55           C  
ATOM   1451  CD2 TRP A 196      -6.453 -25.623  -6.710  1.00  0.59           C  
ATOM   1452  CE2 TRP A 196      -5.696 -25.952  -5.564  1.00  0.56           C  
ATOM   1453  CE3 TRP A 196      -6.476 -24.292  -7.149  1.00  0.68           C  
ATOM   1454  NE1 TRP A 196      -5.836 -27.297  -5.350  1.00  0.69           N  
ATOM   1455  CH2 TRP A 196      -5.008 -23.703  -5.300  1.00  0.63           C  
ATOM   1456  CZ2 TRP A 196      -4.968 -24.997  -4.850  1.00  0.68           C  
ATOM   1457  CZ3 TRP A 196      -5.752 -23.343  -6.437  1.00  0.61           C  
ATOM   1458  N   SER A 197      -6.608 -29.138 -10.382  1.00  0.76           N  
ATOM   1459  CA  SER A 197      -5.665 -30.235 -10.572  1.00  0.78           C  
ATOM   1460  C   SER A 197      -4.668 -29.920 -11.682  1.00  0.78           C  
ATOM   1461  CB  SER A 197      -6.409 -31.531 -10.896  1.00  0.74           C  
ATOM   1462  O   SER A 197      -3.592 -30.519 -11.745  1.00  0.77           O  
ATOM   1463  OG  SER A 197      -7.291 -31.346 -11.989  1.00  0.72           O  
ATOM   1464  N   SER A 198      -4.929 -28.895 -12.551  1.00  0.75           N  
ATOM   1465  CA  SER A 198      -4.029 -28.679 -13.679  1.00  0.76           C  
ATOM   1466  C   SER A 198      -3.033 -27.562 -13.385  1.00  0.75           C  
ATOM   1467  CB  SER A 198      -4.823 -28.346 -14.943  1.00  0.72           C  
ATOM   1468  O   SER A 198      -2.096 -27.340 -14.155  1.00  0.71           O  
ATOM   1469  OG  SER A 198      -5.455 -27.083 -14.822  1.00  0.70           O  
ATOM   1470  N   ILE A 199      -3.162 -26.610 -12.378  1.00  0.75           N  
ATOM   1471  CA  ILE A 199      -2.259 -25.530 -11.995  1.00  0.77           C  
ATOM   1472  C   ILE A 199      -0.971 -26.115 -11.419  1.00  0.78           C  
ATOM   1473  CB  ILE A 199      -2.919 -24.577 -10.973  1.00  0.73           C  
ATOM   1474  O   ILE A 199      -0.988 -26.746 -10.360  1.00  0.77           O  
ATOM   1475  CG1 ILE A 199      -4.195 -23.965 -11.561  1.00  0.68           C  
ATOM   1476  CG2 ILE A 199      -1.936 -23.485 -10.541  1.00  0.67           C  
ATOM   1477  CD1 ILE A 199      -4.986 -23.116 -10.575  1.00  0.67           C  
ATOM   1478  N   SER A 200       0.102 -26.073 -12.265  1.00  0.78           N  
ATOM   1479  CA  SER A 200       1.450 -26.352 -11.782  1.00  0.81           C  
ATOM   1480  C   SER A 200       1.851 -25.386 -10.673  1.00  0.80           C  
ATOM   1481  CB  SER A 200       2.458 -26.271 -12.929  1.00  0.76           C  
ATOM   1482  O   SER A 200       1.593 -24.184 -10.765  1.00  0.76           O  
ATOM   1483  OG  SER A 200       3.762 -26.015 -12.436  1.00  0.69           O  
ATOM   1484  N   GLY A 201       2.331 -25.991  -9.548  1.00  0.77           N  
ATOM   1485  CA  GLY A 201       2.764 -25.266  -8.364  1.00  0.77           C  
ATOM   1486  C   GLY A 201       1.618 -24.885  -7.446  1.00  0.74           C  
ATOM   1487  O   GLY A 201       1.792 -24.080  -6.529  1.00  0.70           O  
ATOM   1488  N   ARG A 202       0.415 -25.359  -7.829  1.00  0.71           N  
ATOM   1489  CA  ARG A 202      -0.647 -25.146  -6.851  1.00  0.72           C  
ATOM   1490  C   ARG A 202      -0.235 -25.659  -5.475  1.00  0.71           C  
ATOM   1491  CB  ARG A 202      -1.938 -25.834  -7.301  1.00  0.68           C  
ATOM   1492  O   ARG A 202       0.400 -26.710  -5.362  1.00  0.68           O  
ATOM   1493  CG  ARG A 202      -1.865 -27.352  -7.284  1.00  0.65           C  
ATOM   1494  CD  ARG A 202      -3.164 -27.984  -7.764  1.00  0.64           C  
ATOM   1495  NE  ARG A 202      -3.095 -29.443  -7.740  1.00  0.56           N  
ATOM   1496  NH1 ARG A 202      -5.261 -29.739  -6.992  1.00  0.43           N  
ATOM   1497  NH2 ARG A 202      -3.922 -31.557  -7.389  1.00  0.39           N  
ATOM   1498  CZ  ARG A 202      -4.093 -30.243  -7.374  1.00  0.60           C  
ATOM   1499  N   PRO A 203      -0.433 -24.863  -4.454  1.00  0.67           N  
ATOM   1500  CA  PRO A 203      -0.285 -25.468  -3.128  1.00  0.67           C  
ATOM   1501  C   PRO A 203      -1.153 -26.711  -2.947  1.00  0.67           C  
ATOM   1502  CB  PRO A 203      -0.727 -24.350  -2.180  1.00  0.65           C  
ATOM   1503  O   PRO A 203      -2.221 -26.817  -3.555  1.00  0.66           O  
ATOM   1504  CG  PRO A 203      -1.483 -23.393  -3.044  1.00  0.63           C  
ATOM   1505  CD  PRO A 203      -1.143 -23.676  -4.480  1.00  0.63           C  
ATOM   1506  N   ASN A 204      -0.774 -27.892  -2.387  1.00  0.66           N  
ATOM   1507  CA  ASN A 204      -1.540 -29.073  -2.003  1.00  0.65           C  
ATOM   1508  C   ASN A 204      -2.819 -28.696  -1.262  1.00  0.65           C  
ATOM   1509  CB  ASN A 204      -0.687 -30.012  -1.147  1.00  0.63           C  
ATOM   1510  O   ASN A 204      -3.818 -29.414  -1.333  1.00  0.63           O  
ATOM   1511  CG  ASN A 204       0.573 -30.466  -1.857  1.00  0.61           C  
ATOM   1512  ND2 ASN A 204       1.551 -30.931  -1.089  1.00  0.60           N  
ATOM   1513  OD1 ASN A 204       0.666 -30.400  -3.085  1.00  0.60           O  
ATOM   1514  N   GLU A 205      -2.939 -27.494  -0.826  1.00  0.61           N  
ATOM   1515  CA  GLU A 205      -4.000 -27.032   0.063  1.00  0.61           C  
ATOM   1516  C   GLU A 205      -4.445 -25.618  -0.296  1.00  0.61           C  
ATOM   1517  CB  GLU A 205      -3.540 -27.084   1.522  1.00  0.57           C  
ATOM   1518  O   GLU A 205      -3.614 -24.719  -0.445  1.00  0.58           O  
ATOM   1519  CG  GLU A 205      -3.279 -28.493   2.036  1.00  0.55           C  
ATOM   1520  CD  GLU A 205      -2.847 -28.530   3.493  1.00  0.56           C  
ATOM   1521  OE1 GLU A 205      -2.741 -27.453   4.122  1.00  0.57           O  
ATOM   1522  OE2 GLU A 205      -2.612 -29.646   4.009  1.00  0.50           O  
ATOM   1523  N   PHE A 206      -5.467 -25.290  -1.245  1.00  0.60           N  
ATOM   1524  CA  PHE A 206      -6.361 -24.146  -1.375  1.00  0.61           C  
ATOM   1525  C   PHE A 206      -7.755 -24.487  -0.861  1.00  0.59           C  
ATOM   1526  CB  PHE A 206      -6.438 -23.685  -2.834  1.00  0.55           C  
ATOM   1527  O   PHE A 206      -8.748 -24.281  -1.561  1.00  0.55           O  
ATOM   1528  CG  PHE A 206      -5.851 -22.320  -3.070  1.00  0.54           C  
ATOM   1529  CD1 PHE A 206      -6.629 -21.178  -2.923  1.00  0.53           C  
ATOM   1530  CD2 PHE A 206      -4.520 -22.179  -3.441  1.00  0.53           C  
ATOM   1531  CE1 PHE A 206      -6.087 -19.913  -3.141  1.00  0.49           C  
ATOM   1532  CE2 PHE A 206      -3.972 -20.918  -3.661  1.00  0.51           C  
ATOM   1533  CZ  PHE A 206      -4.758 -19.787  -3.512  1.00  0.47           C  
ATOM   1534  N   THR A 207      -8.047 -25.262   0.174  1.00  0.51           N  
ATOM   1535  CA  THR A 207      -9.326 -25.472   0.844  1.00  0.52           C  
ATOM   1536  C   THR A 207      -9.264 -24.993   2.291  1.00  0.51           C  
ATOM   1537  CB  THR A 207      -9.738 -26.956   0.809  1.00  0.47           C  
ATOM   1538  O   THR A 207      -8.279 -25.239   2.990  1.00  0.49           O  
ATOM   1539  CG2 THR A 207     -11.251 -27.103   0.687  1.00  0.42           C  
ATOM   1540  OG1 THR A 207      -9.115 -27.592  -0.314  1.00  0.40           O  
ATOM   1541  N   PRO A 208     -10.112 -23.967   2.970  1.00  0.52           N  
ATOM   1542  CA  PRO A 208     -10.291 -24.078   4.420  1.00  0.52           C  
ATOM   1543  C   PRO A 208     -10.399 -25.526   4.892  1.00  0.52           C  
ATOM   1544  CB  PRO A 208     -11.597 -23.322   4.673  1.00  0.49           C  
ATOM   1545  O   PRO A 208     -11.286 -26.259   4.447  1.00  0.51           O  
ATOM   1546  CG  PRO A 208     -11.964 -22.738   3.346  1.00  0.48           C  
ATOM   1547  CD  PRO A 208     -11.111 -23.381   2.290  1.00  0.51           C  
ATOM   1548  N   VAL A 209      -9.280 -26.397   4.821  1.00  0.48           N  
ATOM   1549  CA  VAL A 209      -9.312 -27.513   5.761  1.00  0.51           C  
ATOM   1550  C   VAL A 209     -10.103 -27.118   7.006  1.00  0.49           C  
ATOM   1551  CB  VAL A 209      -7.888 -27.964   6.155  1.00  0.47           C  
ATOM   1552  O   VAL A 209     -10.098 -25.953   7.409  1.00  0.47           O  
ATOM   1553  CG1 VAL A 209      -7.708 -29.461   5.908  1.00  0.44           C  
ATOM   1554  CG2 VAL A 209      -6.842 -27.162   5.383  1.00  0.45           C  
ATOM   1555  N   ALA A 210     -11.328 -27.590   7.254  1.00  0.52           N  
ATOM   1556  CA  ALA A 210     -11.627 -27.533   8.683  1.00  0.52           C  
ATOM   1557  C   ALA A 210     -10.382 -27.180   9.491  1.00  0.52           C  
ATOM   1558  CB  ALA A 210     -12.206 -28.864   9.159  1.00  0.49           C  
ATOM   1559  O   ALA A 210      -9.394 -27.918   9.476  1.00  0.50           O  
ATOM   1560  N   HIS A 211      -9.899 -26.019   9.312  1.00  0.46           N  
ATOM   1561  CA  HIS A 211      -8.990 -25.507  10.332  1.00  0.50           C  
ATOM   1562  C   HIS A 211      -9.735 -25.190  11.625  1.00  0.47           C  
ATOM   1563  CB  HIS A 211      -8.263 -24.260   9.825  1.00  0.46           C  
ATOM   1564  O   HIS A 211     -10.928 -24.882  11.599  1.00  0.45           O  
ATOM   1565  CG  HIS A 211      -9.170 -23.096   9.578  1.00  0.48           C  
ATOM   1566  CD2 HIS A 211      -9.420 -21.991  10.319  1.00  0.45           C  
ATOM   1567  ND1 HIS A 211      -9.951 -22.989   8.448  1.00  0.42           N  
ATOM   1568  CE1 HIS A 211     -10.644 -21.863   8.505  1.00  0.42           C  
ATOM   1569  NE2 HIS A 211     -10.340 -21.240   9.630  1.00  0.40           N  
ATOM   1570  N   GLN A 212      -9.602 -25.794  12.657  1.00  0.55           N  
ATOM   1571  CA  GLN A 212      -9.604 -25.296  14.028  1.00  0.55           C  
ATOM   1572  C   GLN A 212      -8.585 -24.174  14.207  1.00  0.55           C  
ATOM   1573  CB  GLN A 212      -9.314 -26.430  15.013  1.00  0.54           C  
ATOM   1574  O   GLN A 212      -7.435 -24.299  13.781  1.00  0.54           O  
ATOM   1575  CG  GLN A 212     -10.220 -26.428  16.237  1.00  0.53           C  
ATOM   1576  CD  GLN A 212      -9.974 -27.614  17.150  1.00  0.55           C  
ATOM   1577  NE2 GLN A 212     -10.611 -27.606  18.316  1.00  0.42           N  
ATOM   1578  OE1 GLN A 212      -9.220 -28.531  16.810  1.00  0.55           O  
ATOM   1579  N   HIS A 213      -9.033 -22.909  14.072  1.00  0.60           N  
ATOM   1580  CA  HIS A 213      -8.228 -21.878  14.716  1.00  0.60           C  
ATOM   1581  C   HIS A 213      -8.022 -22.183  16.196  1.00  0.60           C  
ATOM   1582  CB  HIS A 213      -8.882 -20.505  14.550  1.00  0.58           C  
ATOM   1583  O   HIS A 213      -8.989 -22.401  16.930  1.00  0.59           O  
ATOM   1584  CG  HIS A 213      -8.958 -20.045  13.128  1.00  0.58           C  
ATOM   1585  CD2 HIS A 213      -9.998 -20.002  12.263  1.00  0.56           C  
ATOM   1586  ND1 HIS A 213      -7.865 -19.559  12.444  1.00  0.55           N  
ATOM   1587  CE1 HIS A 213      -8.232 -19.235  11.215  1.00  0.54           C  
ATOM   1588  NE2 HIS A 213      -9.521 -19.493  11.080  1.00  0.48           N  
ATOM   1589  N   ASP A 214      -6.872 -22.754  16.546  1.00  0.57           N  
ATOM   1590  CA  ASP A 214      -6.511 -22.557  17.946  1.00  0.57           C  
ATOM   1591  C   ASP A 214      -6.519 -21.075  18.313  1.00  0.57           C  
ATOM   1592  CB  ASP A 214      -5.136 -23.164  18.236  1.00  0.55           C  
ATOM   1593  O   ASP A 214      -6.241 -20.220  17.470  1.00  0.55           O  
ATOM   1594  CG  ASP A 214      -5.217 -24.565  18.817  1.00  0.54           C  
ATOM   1595  OD1 ASP A 214      -6.150 -24.849  19.598  1.00  0.55           O  
ATOM   1596  OD2 ASP A 214      -4.337 -25.391  18.492  1.00  0.59           O  
ATOM   1597  N   TRP A 215      -7.167 -20.733  19.502  1.00  0.54           N  
ATOM   1598  CA  TRP A 215      -7.131 -19.444  20.185  1.00  0.58           C  
ATOM   1599  C   TRP A 215      -5.749 -18.809  20.076  1.00  0.55           C  
ATOM   1600  CB  TRP A 215      -7.519 -19.604  21.657  1.00  0.53           C  
ATOM   1601  O   TRP A 215      -5.567 -17.639  20.420  1.00  0.53           O  
ATOM   1602  CG  TRP A 215      -8.993 -19.499  21.913  1.00  0.54           C  
ATOM   1603  CD1 TRP A 215      -9.839 -20.509  22.279  1.00  0.49           C  
ATOM   1604  CD2 TRP A 215      -9.795 -18.318  21.818  1.00  0.49           C  
ATOM   1605  CE2 TRP A 215     -11.120 -18.685  22.140  1.00  0.48           C  
ATOM   1606  CE3 TRP A 215      -9.521 -16.983  21.491  1.00  0.49           C  
ATOM   1607  NE1 TRP A 215     -11.120 -20.026  22.417  1.00  0.43           N  
ATOM   1608  CH2 TRP A 215     -11.874 -16.464  21.822  1.00  0.32           C  
ATOM   1609  CZ2 TRP A 215     -12.170 -17.763  22.145  1.00  0.35           C  
ATOM   1610  CZ3 TRP A 215     -10.567 -16.067  21.497  1.00  0.37           C  
ATOM   1611  N   THR A 216      -4.677 -19.106  19.450  1.00  0.60           N  
ATOM   1612  CA  THR A 216      -3.332 -18.583  19.236  1.00  0.60           C  
ATOM   1613  C   THR A 216      -3.162 -18.099  17.799  1.00  0.60           C  
ATOM   1614  CB  THR A 216      -2.263 -19.645  19.554  1.00  0.57           C  
ATOM   1615  O   THR A 216      -2.187 -17.414  17.481  1.00  0.59           O  
ATOM   1616  CG2 THR A 216      -2.245 -19.980  21.041  1.00  0.53           C  
ATOM   1617  OG1 THR A 216      -2.546 -20.837  18.810  1.00  0.57           O  
ATOM   1618  N   ASP A 217      -4.101 -17.944  16.854  1.00  0.63           N  
ATOM   1619  CA  ASP A 217      -3.880 -17.619  15.448  1.00  0.63           C  
ATOM   1620  C   ASP A 217      -4.184 -16.149  15.169  1.00  0.62           C  
ATOM   1621  CB  ASP A 217      -4.736 -18.514  14.550  1.00  0.58           C  
ATOM   1622  O   ASP A 217      -5.030 -15.548  15.835  1.00  0.59           O  
ATOM   1623  CG  ASP A 217      -4.003 -19.757  14.079  1.00  0.56           C  
ATOM   1624  OD1 ASP A 217      -2.753 -19.775  14.105  1.00  0.56           O  
ATOM   1625  OD2 ASP A 217      -4.680 -20.727  13.676  1.00  0.62           O  
ATOM   1626  N   LEU A 218      -3.274 -15.128  14.566  1.00  0.57           N  
ATOM   1627  CA  LEU A 218      -2.522 -13.902  14.320  1.00  0.56           C  
ATOM   1628  C   LEU A 218      -3.441 -12.791  13.824  1.00  0.57           C  
ATOM   1629  CB  LEU A 218      -1.407 -14.152  13.301  1.00  0.51           C  
ATOM   1630  O   LEU A 218      -3.116 -11.609  13.950  1.00  0.54           O  
ATOM   1631  CG  LEU A 218      -0.180 -14.909  13.811  1.00  0.48           C  
ATOM   1632  CD1 LEU A 218       0.722 -15.302  12.645  1.00  0.42           C  
ATOM   1633  CD2 LEU A 218       0.586 -14.066  14.825  1.00  0.45           C  
ATOM   1634  N   ASN A 219      -4.892 -12.959  13.756  1.00  0.59           N  
ATOM   1635  CA  ASN A 219      -5.616 -11.746  13.393  1.00  0.58           C  
ATOM   1636  C   ASN A 219      -6.914 -11.610  14.183  1.00  0.58           C  
ATOM   1637  CB  ASN A 219      -5.904 -11.721  11.890  1.00  0.53           C  
ATOM   1638  O   ASN A 219      -7.963 -11.302  13.614  1.00  0.55           O  
ATOM   1639  CG  ASN A 219      -4.679 -11.373  11.067  1.00  0.51           C  
ATOM   1640  ND2 ASN A 219      -4.604 -11.916   9.858  1.00  0.48           N  
ATOM   1641  OD1 ASN A 219      -3.808 -10.622  11.514  1.00  0.51           O  
ATOM   1642  N   LYS A 220      -7.070 -11.924  15.416  1.00  0.53           N  
ATOM   1643  CA  LYS A 220      -8.046 -11.756  16.489  1.00  0.53           C  
ATOM   1644  C   LYS A 220      -8.343 -10.279  16.736  1.00  0.53           C  
ATOM   1645  CB  LYS A 220      -7.547 -12.412  17.777  1.00  0.50           C  
ATOM   1646  O   LYS A 220      -7.430  -9.452  16.753  1.00  0.52           O  
ATOM   1647  CG  LYS A 220      -7.662 -13.930  17.783  1.00  0.49           C  
ATOM   1648  CD  LYS A 220      -7.288 -14.513  19.140  1.00  0.53           C  
ATOM   1649  CE  LYS A 220      -7.305 -16.036  19.118  1.00  0.42           C  
ATOM   1650  NZ  LYS A 220      -6.819 -16.613  20.407  1.00  0.40           N  
ATOM   1651  N   PRO A 221      -9.672  -9.761  16.596  1.00  0.53           N  
ATOM   1652  CA  PRO A 221      -9.877  -8.512  17.334  1.00  0.53           C  
ATOM   1653  C   PRO A 221      -9.276  -8.551  18.738  1.00  0.53           C  
ATOM   1654  CB  PRO A 221     -11.401  -8.384  17.396  1.00  0.51           C  
ATOM   1655  O   PRO A 221      -9.447  -9.538  19.459  1.00  0.52           O  
ATOM   1656  CG  PRO A 221     -11.915  -9.606  16.705  1.00  0.51           C  
ATOM   1657  CD  PRO A 221     -10.743 -10.450  16.293  1.00  0.52           C  
ATOM   1658  N   THR A 222      -8.072  -7.958  19.101  1.00  0.55           N  
ATOM   1659  CA  THR A 222      -7.667  -7.565  20.446  1.00  0.54           C  
ATOM   1660  C   THR A 222      -8.887  -7.280  21.317  1.00  0.54           C  
ATOM   1661  CB  THR A 222      -6.754  -6.326  20.415  1.00  0.52           C  
ATOM   1662  O   THR A 222      -8.803  -7.323  22.546  1.00  0.53           O  
ATOM   1663  CG2 THR A 222      -5.369  -6.676  19.881  1.00  0.50           C  
ATOM   1664  OG1 THR A 222      -7.341  -5.328  19.571  1.00  0.52           O  
ATOM   1665  N   ALA A 223     -10.104  -7.228  20.753  1.00  0.53           N  
ATOM   1666  CA  ALA A 223     -11.220  -6.759  21.570  1.00  0.52           C  
ATOM   1667  C   ALA A 223     -12.148  -7.911  21.945  1.00  0.53           C  
ATOM   1668  CB  ALA A 223     -11.998  -5.672  20.832  1.00  0.48           C  
ATOM   1669  O   ALA A 223     -13.083  -7.733  22.729  1.00  0.50           O  
ATOM   1670  N   PHE A 224     -11.745  -9.179  21.755  1.00  0.52           N  
ATOM   1671  CA  PHE A 224     -12.474 -10.346  22.238  1.00  0.54           C  
ATOM   1672  C   PHE A 224     -11.533 -11.528  22.437  1.00  0.52           C  
ATOM   1673  CB  PHE A 224     -13.592 -10.725  21.262  1.00  0.49           C  
ATOM   1674  O   PHE A 224     -11.086 -12.144  21.467  1.00  0.50           O  
ATOM   1675  CG  PHE A 224     -14.963 -10.297  21.713  1.00  0.49           C  
ATOM   1676  CD1 PHE A 224     -15.726 -11.117  22.536  1.00  0.47           C  
ATOM   1677  CD2 PHE A 224     -15.488  -9.075  21.314  1.00  0.47           C  
ATOM   1678  CE1 PHE A 224     -16.994 -10.724  22.956  1.00  0.43           C  
ATOM   1679  CE2 PHE A 224     -16.755  -8.675  21.730  1.00  0.46           C  
ATOM   1680  CZ  PHE A 224     -17.507  -9.502  22.549  1.00  0.41           C  
ATOM   1681  N   ASN A 225     -10.716 -11.703  23.414  1.00  0.50           N  
ATOM   1682  CA  ASN A 225     -10.070 -12.886  23.974  1.00  0.50           C  
ATOM   1683  C   ASN A 225     -11.089 -13.849  24.576  1.00  0.50           C  
ATOM   1684  CB  ASN A 225      -9.034 -12.485  25.026  1.00  0.47           C  
ATOM   1685  O   ASN A 225     -11.758 -13.518  25.557  1.00  0.49           O  
ATOM   1686  CG  ASN A 225      -8.072 -13.609  25.356  1.00  0.46           C  
ATOM   1687  ND2 ASN A 225      -6.976 -13.273  26.027  1.00  0.42           N  
ATOM   1688  OD1 ASN A 225      -8.311 -14.769  25.011  1.00  0.47           O  
ATOM   1689  N   PRO A 226     -11.628 -14.945  23.965  1.00  0.51           N  
ATOM   1690  CA  PRO A 226     -12.495 -15.871  24.698  1.00  0.51           C  
ATOM   1691  C   PRO A 226     -11.779 -16.555  25.860  1.00  0.51           C  
ATOM   1692  CB  PRO A 226     -12.903 -16.890  23.632  1.00  0.49           C  
ATOM   1693  O   PRO A 226     -12.429 -17.117  26.745  1.00  0.50           O  
ATOM   1694  CG  PRO A 226     -11.894 -16.727  22.541  1.00  0.48           C  
ATOM   1695  CD  PRO A 226     -11.257 -15.374  22.679  1.00  0.51           C  
ATOM   1696  N   THR A 227     -10.500 -16.490  26.006  1.00  0.52           N  
ATOM   1697  CA  THR A 227      -9.905 -17.257  27.095  1.00  0.52           C  
ATOM   1698  C   THR A 227      -9.530 -16.343  28.258  1.00  0.52           C  
ATOM   1699  CB  THR A 227      -8.658 -18.026  26.621  1.00  0.49           C  
ATOM   1700  O   THR A 227      -9.411 -16.797  29.398  1.00  0.49           O  
ATOM   1701  CG2 THR A 227      -9.036 -19.388  26.049  1.00  0.46           C  
ATOM   1702  OG1 THR A 227      -7.990 -17.264  25.608  1.00  0.45           O  
ATOM   1703  N   SER A 228      -9.860 -14.873  28.070  1.00  0.53           N  
ATOM   1704  CA  SER A 228      -9.871 -13.832  29.093  1.00  0.53           C  
ATOM   1705  C   SER A 228     -10.639 -12.602  28.621  1.00  0.53           C  
ATOM   1706  CB  SER A 228      -8.443 -13.438  29.473  1.00  0.50           C  
ATOM   1707  O   SER A 228     -10.219 -11.925  27.680  1.00  0.51           O  
ATOM   1708  OG  SER A 228      -8.330 -12.032  29.614  1.00  0.51           O  
ATOM   1709  N   HIS A 229     -11.898 -12.626  28.430  1.00  0.49           N  
ATOM   1710  CA  HIS A 229     -12.710 -11.415  28.470  1.00  0.53           C  
ATOM   1711  C   HIS A 229     -13.132 -11.081  29.896  1.00  0.50           C  
ATOM   1712  CB  HIS A 229     -13.944 -11.568  27.579  1.00  0.49           C  
ATOM   1713  O   HIS A 229     -13.358 -11.981  30.708  1.00  0.49           O  
ATOM   1714  CG  HIS A 229     -14.817 -12.723  27.956  1.00  0.50           C  
ATOM   1715  CD2 HIS A 229     -15.992 -12.768  28.626  1.00  0.47           C  
ATOM   1716  ND1 HIS A 229     -14.502 -14.027  27.641  1.00  0.43           N  
ATOM   1717  CE1 HIS A 229     -15.450 -14.826  28.100  1.00  0.43           C  
ATOM   1718  NE2 HIS A 229     -16.366 -14.087  28.702  1.00  0.41           N  
ATOM   1719  N   THR A 230     -12.772  -9.990  30.387  1.00  0.61           N  
ATOM   1720  CA  THR A 230     -13.480  -9.191  31.382  1.00  0.60           C  
ATOM   1721  C   THR A 230     -14.711  -8.530  30.768  1.00  0.61           C  
ATOM   1722  CB  THR A 230     -12.564  -8.113  31.988  1.00  0.59           C  
ATOM   1723  O   THR A 230     -14.644  -7.986  29.663  1.00  0.60           O  
ATOM   1724  CG2 THR A 230     -11.506  -8.735  32.893  1.00  0.55           C  
ATOM   1725  OG1 THR A 230     -11.912  -7.399  30.931  1.00  0.58           O  
ATOM   1726  N   HIS A 231     -15.872  -8.926  31.008  1.00  0.64           N  
ATOM   1727  CA  HIS A 231     -17.130  -8.204  30.858  1.00  0.65           C  
ATOM   1728  C   HIS A 231     -17.297  -7.155  31.952  1.00  0.65           C  
ATOM   1729  CB  HIS A 231     -18.311  -9.177  30.879  1.00  0.63           C  
ATOM   1730  O   HIS A 231     -17.058  -7.435  33.129  1.00  0.64           O  
ATOM   1731  CG  HIS A 231     -18.355 -10.094  29.699  1.00  0.61           C  
ATOM   1732  CD2 HIS A 231     -18.080 -11.415  29.588  1.00  0.59           C  
ATOM   1733  ND1 HIS A 231     -18.714  -9.667  28.438  1.00  0.59           N  
ATOM   1734  CE1 HIS A 231     -18.660 -10.690  27.602  1.00  0.58           C  
ATOM   1735  NE2 HIS A 231     -18.277 -11.762  28.274  1.00  0.54           N  
ATOM   1736  N   ASP A 232     -17.512  -5.883  31.462  1.00  0.65           N  
ATOM   1737  CA  ASP A 232     -18.113  -5.010  32.466  1.00  0.65           C  
ATOM   1738  C   ASP A 232     -19.362  -5.647  33.071  1.00  0.66           C  
ATOM   1739  CB  ASP A 232     -18.457  -3.650  31.858  1.00  0.63           C  
ATOM   1740  O   ASP A 232     -20.187  -6.212  32.351  1.00  0.64           O  
ATOM   1741  CG  ASP A 232     -17.813  -2.489  32.596  1.00  0.61           C  
ATOM   1742  OD1 ASP A 232     -17.809  -2.489  33.846  1.00  0.60           O  
ATOM   1743  OD2 ASP A 232     -17.309  -1.566  31.922  1.00  0.64           O  
ATOM   1744  N   TRP A 233     -19.260  -5.711  34.344  1.00  0.63           N  
ATOM   1745  CA  TRP A 233     -20.432  -6.108  35.117  1.00  0.67           C  
ATOM   1746  C   TRP A 233     -21.716  -5.648  34.433  1.00  0.65           C  
ATOM   1747  CB  TRP A 233     -20.361  -5.536  36.535  1.00  0.61           C  
ATOM   1748  O   TRP A 233     -22.722  -6.361  34.443  1.00  0.63           O  
ATOM   1749  CG  TRP A 233     -21.522  -5.917  37.404  1.00  0.58           C  
ATOM   1750  CD1 TRP A 233     -22.482  -5.085  37.908  1.00  0.52           C  
ATOM   1751  CD2 TRP A 233     -21.841  -7.230  37.876  1.00  0.54           C  
ATOM   1752  CE2 TRP A 233     -23.010  -7.119  38.661  1.00  0.53           C  
ATOM   1753  CE3 TRP A 233     -21.252  -8.490  37.710  1.00  0.63           C  
ATOM   1754  NE1 TRP A 233     -23.380  -5.801  38.665  1.00  0.65           N  
ATOM   1755  CH2 TRP A 233     -23.005  -9.444  39.101  1.00  0.60           C  
ATOM   1756  CZ2 TRP A 233     -23.602  -8.223  39.280  1.00  0.64           C  
ATOM   1757  CZ3 TRP A 233     -21.842  -9.588  38.327  1.00  0.57           C  
ATOM   1758  N   ALA A 234     -21.721  -4.386  33.823  1.00  0.72           N  
ATOM   1759  CA  ALA A 234     -22.831  -3.743  33.126  1.00  0.72           C  
ATOM   1760  C   ALA A 234     -23.209  -4.516  31.866  1.00  0.72           C  
ATOM   1761  CB  ALA A 234     -22.475  -2.300  32.775  1.00  0.69           C  
ATOM   1762  O   ALA A 234     -24.339  -4.412  31.382  1.00  0.70           O  
ATOM   1763  N   GLN A 235     -22.357  -5.498  31.342  1.00  0.68           N  
ATOM   1764  CA  GLN A 235     -22.627  -6.214  30.100  1.00  0.68           C  
ATOM   1765  C   GLN A 235     -23.137  -7.625  30.378  1.00  0.67           C  
ATOM   1766  CB  GLN A 235     -21.371  -6.272  29.229  1.00  0.65           C  
ATOM   1767  O   GLN A 235     -23.716  -8.266  29.499  1.00  0.64           O  
ATOM   1768  CG  GLN A 235     -20.879  -4.907  28.768  1.00  0.62           C  
ATOM   1769  CD  GLN A 235     -19.595  -4.987  27.964  1.00  0.62           C  
ATOM   1770  NE2 GLN A 235     -19.460  -4.112  26.973  1.00  0.54           N  
ATOM   1771  OE1 GLN A 235     -18.731  -5.828  28.231  1.00  0.66           O  
ATOM   1772  N   VAL A 236     -23.044  -8.357  31.551  1.00  0.70           N  
ATOM   1773  CA  VAL A 236     -23.506  -9.692  31.915  1.00  0.71           C  
ATOM   1774  C   VAL A 236     -25.032  -9.718  31.956  1.00  0.72           C  
ATOM   1775  CB  VAL A 236     -22.928 -10.142  33.275  1.00  0.68           C  
ATOM   1776  O   VAL A 236     -25.646  -9.107  32.835  1.00  0.71           O  
ATOM   1777  CG1 VAL A 236     -23.408 -11.548  33.628  1.00  0.62           C  
ATOM   1778  CG2 VAL A 236     -21.402 -10.085  33.250  1.00  0.63           C  
ATOM   1779  N   THR A 237     -25.629 -10.124  30.907  1.00  0.72           N  
ATOM   1780  CA  THR A 237     -27.038 -10.504  30.892  1.00  0.73           C  
ATOM   1781  C   THR A 237     -27.299 -11.652  31.862  1.00  0.72           C  
ATOM   1782  CB  THR A 237     -27.492 -10.910  29.478  1.00  0.68           C  
ATOM   1783  O   THR A 237     -26.481 -12.567  31.984  1.00  0.69           O  
ATOM   1784  CG2 THR A 237     -27.590  -9.695  28.561  1.00  0.62           C  
ATOM   1785  OG1 THR A 237     -26.546 -11.835  28.926  1.00  0.67           O  
ATOM   1786  N   GLY A 238     -28.353 -11.447  32.649  1.00  0.72           N  
ATOM   1787  CA  GLY A 238     -28.829 -12.388  33.651  1.00  0.72           C  
ATOM   1788  C   GLY A 238     -28.057 -12.313  34.955  1.00  0.69           C  
ATOM   1789  O   GLY A 238     -28.148 -13.216  35.789  1.00  0.66           O  
ATOM   1790  N   ARG A 239     -27.165 -11.382  34.927  1.00  0.71           N  
ATOM   1791  CA  ARG A 239     -26.563 -11.185  36.242  1.00  0.72           C  
ATOM   1792  C   ARG A 239     -27.623 -11.204  37.338  1.00  0.71           C  
ATOM   1793  CB  ARG A 239     -25.788  -9.866  36.286  1.00  0.68           C  
ATOM   1794  O   ARG A 239     -28.705 -10.637  37.174  1.00  0.71           O  
ATOM   1795  CG  ARG A 239     -26.668  -8.630  36.192  1.00  0.66           C  
ATOM   1796  CD  ARG A 239     -25.843  -7.352  36.145  1.00  0.65           C  
ATOM   1797  NE  ARG A 239     -26.691  -6.164  36.105  1.00  0.57           N  
ATOM   1798  NH1 ARG A 239     -25.366  -5.016  34.600  1.00  0.46           N  
ATOM   1799  NH2 ARG A 239     -27.284  -4.057  35.411  1.00  0.42           N  
ATOM   1800  CZ  ARG A 239     -26.445  -5.082  35.372  1.00  0.59           C  
ATOM   1801  N   PRO A 240     -27.475 -12.003  38.266  1.00  0.67           N  
ATOM   1802  CA  PRO A 240     -28.367 -11.791  39.408  1.00  0.67           C  
ATOM   1803  C   PRO A 240     -28.455 -10.324  39.823  1.00  0.67           C  
ATOM   1804  CB  PRO A 240     -27.730 -12.634  40.515  1.00  0.64           C  
ATOM   1805  O   PRO A 240     -27.443  -9.618  39.825  1.00  0.66           O  
ATOM   1806  CG  PRO A 240     -26.342 -12.911  40.033  1.00  0.63           C  
ATOM   1807  CD  PRO A 240     -26.286 -12.638  38.558  1.00  0.62           C  
ATOM   1808  N   THR A 241     -29.598  -9.651  39.972  1.00  0.67           N  
ATOM   1809  CA  THR A 241     -29.855  -8.372  40.624  1.00  0.66           C  
ATOM   1810  C   THR A 241     -29.401  -8.407  42.081  1.00  0.66           C  
ATOM   1811  CB  THR A 241     -31.348  -8.001  40.557  1.00  0.64           C  
ATOM   1812  O   THR A 241     -29.223  -7.359  42.706  1.00  0.65           O  
ATOM   1813  CG2 THR A 241     -31.773  -7.686  39.127  1.00  0.60           C  
ATOM   1814  OG1 THR A 241     -32.129  -9.098  41.046  1.00  0.63           O  
ATOM   1815  N   SER A 242     -28.895  -9.722  42.546  1.00  0.66           N  
ATOM   1816  CA  SER A 242     -28.420  -9.912  43.913  1.00  0.65           C  
ATOM   1817  C   SER A 242     -27.374 -11.018  43.987  1.00  0.65           C  
ATOM   1818  CB  SER A 242     -29.588 -10.239  44.845  1.00  0.62           C  
ATOM   1819  O   SER A 242     -27.554 -12.090  43.403  1.00  0.61           O  
ATOM   1820  OG  SER A 242     -29.517 -11.584  45.286  1.00  0.61           O  
ATOM   1821  N   TYR A 243     -25.970 -10.945  44.101  1.00  0.62           N  
ATOM   1822  CA  TYR A 243     -24.829 -11.730  44.556  1.00  0.62           C  
ATOM   1823  C   TYR A 243     -24.903 -11.981  46.058  1.00  0.62           C  
ATOM   1824  CB  TYR A 243     -23.516 -11.022  44.210  1.00  0.57           C  
ATOM   1825  O   TYR A 243     -25.166 -11.060  46.835  1.00  0.59           O  
ATOM   1826  CG  TYR A 243     -23.155 -11.094  42.746  1.00  0.56           C  
ATOM   1827  CD1 TYR A 243     -22.410 -12.158  42.243  1.00  0.52           C  
ATOM   1828  CD2 TYR A 243     -23.558 -10.098  41.862  1.00  0.53           C  
ATOM   1829  CE1 TYR A 243     -22.074 -12.228  40.895  1.00  0.48           C  
ATOM   1830  CE2 TYR A 243     -23.227 -10.157  40.513  1.00  0.53           C  
ATOM   1831  OH  TYR A 243     -22.157 -11.288  38.704  1.00  0.42           O  
ATOM   1832  CZ  TYR A 243     -22.487 -11.225  40.039  1.00  0.44           C  
ATOM   1833  N   PRO A 244     -24.716 -13.372  46.548  1.00  0.55           N  
ATOM   1834  CA  PRO A 244     -24.248 -13.442  47.935  1.00  0.55           C  
ATOM   1835  C   PRO A 244     -22.913 -12.730  48.143  1.00  0.55           C  
ATOM   1836  CB  PRO A 244     -24.110 -14.946  48.185  1.00  0.52           C  
ATOM   1837  O   PRO A 244     -22.062 -12.732  47.250  1.00  0.53           O  
ATOM   1838  CG  PRO A 244     -24.002 -15.552  46.823  1.00  0.51           C  
ATOM   1839  CD  PRO A 244     -24.590 -14.593  45.827  1.00  0.53           C  
ATOM   1840  N   PRO A 245     -22.697 -11.653  48.843  1.00  0.49           N  
ATOM   1841  CA  PRO A 245     -21.500 -10.872  49.161  1.00  0.49           C  
ATOM   1842  C   PRO A 245     -20.278 -11.747  49.429  1.00  0.50           C  
ATOM   1843  CB  PRO A 245     -21.906 -10.101  50.420  1.00  0.46           C  
ATOM   1844  O   PRO A 245     -20.356 -12.701  50.207  1.00  0.48           O  
ATOM   1845  CG  PRO A 245     -23.196 -10.722  50.849  1.00  0.45           C  
ATOM   1846  CD  PRO A 245     -23.676 -11.630  49.753  1.00  0.49           C  
ATOM   1847  N   SER A 246     -19.138 -11.880  48.596  1.00  0.54           N  
ATOM   1848  CA  SER A 246     -17.722 -12.027  48.915  1.00  0.53           C  
ATOM   1849  C   SER A 246     -17.123 -10.707  49.390  1.00  0.53           C  
ATOM   1850  CB  SER A 246     -16.948 -12.539  47.700  1.00  0.50           C  
ATOM   1851  O   SER A 246     -17.279  -9.676  48.733  1.00  0.50           O  
ATOM   1852  OG  SER A 246     -17.171 -11.707  46.574  1.00  0.51           O  
ATOM   1853  N   SER A 247     -17.776  -9.978  50.468  1.00  0.54           N  
ATOM   1854  CA  SER A 247     -17.690  -8.923  51.473  1.00  0.54           C  
ATOM   1855  C   SER A 247     -18.981  -8.114  51.536  1.00  0.54           C  
ATOM   1856  CB  SER A 247     -16.511  -7.996  51.177  1.00  0.49           C  
ATOM   1857  O   SER A 247     -19.452  -7.605  50.516  1.00  0.51           O  
ATOM   1858  OG  SER A 247     -16.768  -7.206  50.029  1.00  0.50           O  
ATOM   1859  N   HIS A 248     -20.059  -8.556  52.112  1.00  0.47           N  
ATOM   1860  CA  HIS A 248     -21.115  -7.680  52.607  1.00  0.52           C  
ATOM   1861  C   HIS A 248     -20.816  -7.201  54.023  1.00  0.48           C  
ATOM   1862  CB  HIS A 248     -22.467  -8.396  52.570  1.00  0.47           C  
ATOM   1863  O   HIS A 248     -20.164  -7.907  54.797  1.00  0.47           O  
ATOM   1864  CG  HIS A 248     -22.517  -9.627  53.418  1.00  0.48           C  
ATOM   1865  CD2 HIS A 248     -23.107  -9.858  54.615  1.00  0.46           C  
ATOM   1866  ND1 HIS A 248     -21.903 -10.806  53.056  1.00  0.45           N  
ATOM   1867  CE1 HIS A 248     -22.115 -11.712  53.995  1.00  0.42           C  
ATOM   1868  NE2 HIS A 248     -22.842 -11.163  54.952  1.00  0.41           N  
ATOM   1869  N   SER A 249     -20.786  -6.023  54.214  1.00  0.59           N  
ATOM   1870  CA  SER A 249     -21.227  -5.293  55.398  1.00  0.59           C  
ATOM   1871  C   SER A 249     -22.724  -5.468  55.629  1.00  0.59           C  
ATOM   1872  CB  SER A 249     -20.894  -3.806  55.266  1.00  0.57           C  
ATOM   1873  O   SER A 249     -23.523  -5.316  54.702  1.00  0.57           O  
ATOM   1874  OG  SER A 249     -21.904  -3.009  55.861  1.00  0.56           O  
ATOM   1875  N   HIS A 250     -23.174  -6.336  56.403  1.00  0.63           N  
ATOM   1876  CA  HIS A 250     -24.429  -6.236  57.140  1.00  0.63           C  
ATOM   1877  C   HIS A 250     -24.384  -5.096  58.152  1.00  0.63           C  
ATOM   1878  CB  HIS A 250     -24.741  -7.555  57.849  1.00  0.61           C  
ATOM   1879  O   HIS A 250     -23.385  -4.922  58.854  1.00  0.63           O  
ATOM   1880  CG  HIS A 250     -25.026  -8.686  56.913  1.00  0.60           C  
ATOM   1881  CD2 HIS A 250     -24.256  -9.727  56.516  1.00  0.59           C  
ATOM   1882  ND1 HIS A 250     -26.233  -8.829  56.264  1.00  0.59           N  
ATOM   1883  CE1 HIS A 250     -26.193  -9.913  55.507  1.00  0.57           C  
ATOM   1884  NE2 HIS A 250     -25.005 -10.476  55.641  1.00  0.53           N  
ATOM   1885  N   ASP A 251     -25.320  -4.154  58.046  1.00  0.64           N  
ATOM   1886  CA  ASP A 251     -25.570  -3.515  59.334  1.00  0.63           C  
ATOM   1887  C   ASP A 251     -25.608  -4.545  60.460  1.00  0.64           C  
ATOM   1888  CB  ASP A 251     -26.881  -2.727  59.297  1.00  0.62           C  
ATOM   1889  O   ASP A 251     -26.243  -5.594  60.328  1.00  0.62           O  
ATOM   1890  CG  ASP A 251     -26.965  -1.664  60.378  1.00  0.60           C  
ATOM   1891  OD1 ASP A 251     -27.163  -2.012  61.562  1.00  0.60           O  
ATOM   1892  OD2 ASP A 251     -26.834  -0.466  60.043  1.00  0.63           O  
ATOM   1893  N   TRP A 252     -24.668  -4.376  61.240  1.00  0.62           N  
ATOM   1894  CA  TRP A 252     -24.761  -5.108  62.499  1.00  0.64           C  
ATOM   1895  C   TRP A 252     -26.212  -5.450  62.824  1.00  0.64           C  
ATOM   1896  CB  TRP A 252     -24.147  -4.294  63.642  1.00  0.59           C  
ATOM   1897  O   TRP A 252     -26.501  -6.535  63.334  1.00  0.63           O  
ATOM   1898  CG  TRP A 252     -24.146  -5.004  64.963  1.00  0.57           C  
ATOM   1899  CD1 TRP A 252     -24.984  -4.779  66.019  1.00  0.51           C  
ATOM   1900  CD2 TRP A 252     -23.259  -6.050  65.369  1.00  0.52           C  
ATOM   1901  CE2 TRP A 252     -23.618  -6.414  66.686  1.00  0.53           C  
ATOM   1902  CE3 TRP A 252     -22.194  -6.716  64.747  1.00  0.63           C  
ATOM   1903  NE1 TRP A 252     -24.672  -5.625  67.058  1.00  0.63           N  
ATOM   1904  CH2 TRP A 252     -21.912  -8.053  66.760  1.00  0.59           C  
ATOM   1905  CZ2 TRP A 252     -22.949  -7.417  67.392  1.00  0.63           C  
ATOM   1906  CZ3 TRP A 252     -21.530  -7.714  65.452  1.00  0.56           C  
ATOM   1907  N   ASN A 253     -27.265  -4.505  62.567  1.00  0.68           N  
ATOM   1908  CA  ASN A 253     -28.675  -4.622  62.925  1.00  0.68           C  
ATOM   1909  C   ASN A 253     -29.416  -5.566  61.983  1.00  0.68           C  
ATOM   1910  CB  ASN A 253     -29.343  -3.246  62.932  1.00  0.65           C  
ATOM   1911  O   ASN A 253     -30.449  -6.130  62.347  1.00  0.67           O  
ATOM   1912  CG  ASN A 253     -28.788  -2.332  64.006  1.00  0.63           C  
ATOM   1913  ND2 ASN A 253     -28.733  -1.038  63.714  1.00  0.62           N  
ATOM   1914  OD1 ASN A 253     -28.411  -2.785  65.090  1.00  0.64           O  
ATOM   1915  N   SER A 254     -28.756  -5.960  60.814  1.00  0.68           N  
ATOM   1916  CA  SER A 254     -29.418  -6.836  59.853  1.00  0.67           C  
ATOM   1917  C   SER A 254     -28.942  -8.277  59.998  1.00  0.67           C  
ATOM   1918  CB  SER A 254     -29.171  -6.350  58.425  1.00  0.64           C  
ATOM   1919  O   SER A 254     -29.560  -9.198  59.461  1.00  0.64           O  
ATOM   1920  OG  SER A 254     -27.809  -6.508  58.068  1.00  0.64           O  
ATOM   1921  N   ILE A 255     -27.882  -8.712  60.692  1.00  0.67           N  
ATOM   1922  CA  ILE A 255     -27.391 -10.056  60.976  1.00  0.67           C  
ATOM   1923  C   ILE A 255     -28.326 -10.749  61.963  1.00  0.68           C  
ATOM   1924  CB  ILE A 255     -25.950 -10.024  61.533  1.00  0.65           C  
ATOM   1925  O   ILE A 255     -28.406 -10.360  63.131  1.00  0.69           O  
ATOM   1926  CG1 ILE A 255     -24.999  -9.380  60.519  1.00  0.58           C  
ATOM   1927  CG2 ILE A 255     -25.483 -11.436  61.902  1.00  0.59           C  
ATOM   1928  CD1 ILE A 255     -23.588  -9.158  61.047  1.00  0.58           C  
ATOM   1929  N   THR A 256     -29.189 -11.622  61.659  1.00  0.72           N  
ATOM   1930  CA  THR A 256     -30.172 -12.369  62.436  1.00  0.72           C  
ATOM   1931  C   THR A 256     -29.491 -13.433  63.291  1.00  0.71           C  
ATOM   1932  CB  THR A 256     -31.219 -13.033  61.522  1.00  0.68           C  
ATOM   1933  O   THR A 256     -30.003 -13.809  64.348  1.00  0.68           O  
ATOM   1934  CG2 THR A 256     -32.094 -11.987  60.838  1.00  0.65           C  
ATOM   1935  OG1 THR A 256     -30.548 -13.808  60.521  1.00  0.69           O  
ATOM   1936  N   SER A 257     -28.227 -13.821  62.975  1.00  0.70           N  
ATOM   1937  CA  SER A 257     -27.489 -14.813  63.751  1.00  0.69           C  
ATOM   1938  C   SER A 257     -26.165 -14.248  64.252  1.00  0.67           C  
ATOM   1939  CB  SER A 257     -27.234 -16.067  62.914  1.00  0.64           C  
ATOM   1940  O   SER A 257     -25.134 -14.921  64.192  1.00  0.64           O  
ATOM   1941  OG  SER A 257     -28.453 -16.608  62.434  1.00  0.61           O  
ATOM   1942  N   LYS A 258     -26.128 -13.109  64.621  1.00  0.67           N  
ATOM   1943  CA  LYS A 258     -24.994 -12.442  65.253  1.00  0.68           C  
ATOM   1944  C   LYS A 258     -24.427 -13.282  66.394  1.00  0.67           C  
ATOM   1945  CB  LYS A 258     -25.403 -11.062  65.771  1.00  0.65           C  
ATOM   1946  O   LYS A 258     -25.177 -13.788  67.231  1.00  0.66           O  
ATOM   1947  CG  LYS A 258     -26.500 -10.395  64.955  1.00  0.63           C  
ATOM   1948  CD  LYS A 258     -26.922  -9.065  65.567  1.00  0.62           C  
ATOM   1949  CE  LYS A 258     -28.186  -8.524  64.914  1.00  0.57           C  
ATOM   1950  NZ  LYS A 258     -28.528  -7.159  65.415  1.00  0.49           N  
ATOM   1951  N   PRO A 259     -23.115 -13.631  66.227  1.00  0.63           N  
ATOM   1952  CA  PRO A 259     -22.571 -14.002  67.536  1.00  0.62           C  
ATOM   1953  C   PRO A 259     -22.764 -12.910  68.586  1.00  0.63           C  
ATOM   1954  CB  PRO A 259     -21.085 -14.228  67.249  1.00  0.60           C  
ATOM   1955  O   PRO A 259     -22.580 -11.726  68.292  1.00  0.62           O  
ATOM   1956  CG  PRO A 259     -20.844 -13.561  65.933  1.00  0.59           C  
ATOM   1957  CD  PRO A 259     -22.168 -13.347  65.257  1.00  0.58           C  
ATOM   1958  N   THR A 260     -23.279 -13.120  69.849  1.00  0.64           N  
ATOM   1959  CA  THR A 260     -23.326 -12.289  71.047  1.00  0.63           C  
ATOM   1960  C   THR A 260     -21.922 -11.858  71.462  1.00  0.64           C  
ATOM   1961  CB  THR A 260     -24.005 -13.030  72.214  1.00  0.61           C  
ATOM   1962  O   THR A 260     -21.758 -10.882  72.197  1.00  0.62           O  
ATOM   1963  CG2 THR A 260     -25.492 -13.232  71.946  1.00  0.58           C  
ATOM   1964  OG1 THR A 260     -23.383 -14.309  72.386  1.00  0.61           O  
ATOM   1965  N   THR A 261     -20.758 -12.423  70.666  1.00  0.63           N  
ATOM   1966  CA  THR A 261     -19.377 -12.164  71.059  1.00  0.63           C  
ATOM   1967  C   THR A 261     -18.491 -11.977  69.831  1.00  0.62           C  
ATOM   1968  CB  THR A 261     -18.820 -13.307  71.928  1.00  0.58           C  
ATOM   1969  O   THR A 261     -18.279 -12.917  69.062  1.00  0.58           O  
ATOM   1970  CG2 THR A 261     -19.497 -13.339  73.294  1.00  0.54           C  
ATOM   1971  OG1 THR A 261     -19.045 -14.557  71.265  1.00  0.58           O  
ATOM   1972  N   PHE A 262     -18.493 -10.957  68.945  1.00  0.56           N  
ATOM   1973  CA  PHE A 262     -17.622 -10.493  67.871  1.00  0.59           C  
ATOM   1974  C   PHE A 262     -16.561  -9.541  68.408  1.00  0.56           C  
ATOM   1975  CB  PHE A 262     -18.440  -9.804  66.774  1.00  0.53           C  
ATOM   1976  O   PHE A 262     -16.885  -8.543  69.056  1.00  0.54           O  
ATOM   1977  CG  PHE A 262     -18.027 -10.187  65.379  1.00  0.53           C  
ATOM   1978  CD1 PHE A 262     -17.095  -9.428  64.681  1.00  0.50           C  
ATOM   1979  CD2 PHE A 262     -18.573 -11.306  64.763  1.00  0.50           C  
ATOM   1980  CE1 PHE A 262     -16.712  -9.780  63.389  1.00  0.45           C  
ATOM   1981  CE2 PHE A 262     -18.194 -11.664  63.473  1.00  0.49           C  
ATOM   1982  CZ  PHE A 262     -17.265 -10.899  62.787  1.00  0.42           C  
ATOM   1983  N   ALA A 263     -15.172  -9.890  68.390  1.00  0.56           N  
ATOM   1984  CA  ALA A 263     -13.953  -9.100  68.543  1.00  0.56           C  
ATOM   1985  C   ALA A 263     -13.617  -8.354  67.255  1.00  0.56           C  
ATOM   1986  CB  ALA A 263     -12.788  -9.995  68.957  1.00  0.52           C  
ATOM   1987  O   ALA A 263     -13.498  -8.965  66.190  1.00  0.54           O  
ATOM   1988  N   PRO A 264     -14.029  -7.050  66.852  1.00  0.50           N  
ATOM   1989  CA  PRO A 264     -13.642  -6.134  65.776  1.00  0.50           C  
ATOM   1990  C   PRO A 264     -12.138  -6.134  65.513  1.00  0.51           C  
ATOM   1991  CB  PRO A 264     -14.106  -4.770  66.292  1.00  0.47           C  
ATOM   1992  O   PRO A 264     -11.343  -6.226  66.453  1.00  0.50           O  
ATOM   1993  CG  PRO A 264     -14.673  -5.045  67.647  1.00  0.47           C  
ATOM   1994  CD  PRO A 264     -14.486  -6.503  67.955  1.00  0.50           C  
ATOM   1995  N   SER A 265     -11.600  -6.307  64.384  1.00  0.52           N  
ATOM   1996  CA  SER A 265     -10.291  -5.937  63.856  1.00  0.52           C  
ATOM   1997  C   SER A 265     -10.083  -4.427  63.900  1.00  0.52           C  
ATOM   1998  CB  SER A 265     -10.131  -6.440  62.420  1.00  0.49           C  
ATOM   1999  O   SER A 265      -8.946  -3.950  63.868  1.00  0.49           O  
ATOM   2000  OG  SER A 265     -11.206  -5.997  61.610  1.00  0.48           O  
ATOM   2001  N   SER A 266     -10.943  -3.620  64.728  1.00  0.54           N  
ATOM   2002  CA  SER A 266     -10.786  -2.323  65.378  1.00  0.54           C  
ATOM   2003  C   SER A 266     -11.904  -2.070  66.384  1.00  0.54           C  
ATOM   2004  CB  SER A 266     -10.760  -1.201  64.339  1.00  0.49           C  
ATOM   2005  O   SER A 266     -13.085  -2.159  66.042  1.00  0.51           O  
ATOM   2006  OG  SER A 266     -12.064  -0.939  63.850  1.00  0.50           O  
ATOM   2007  N   HIS A 267     -11.860  -2.504  67.571  1.00  0.48           N  
ATOM   2008  CA  HIS A 267     -12.616  -1.968  68.697  1.00  0.54           C  
ATOM   2009  C   HIS A 267     -11.852  -0.842  69.387  1.00  0.49           C  
ATOM   2010  CB  HIS A 267     -12.938  -3.076  69.702  1.00  0.49           C  
ATOM   2011  O   HIS A 267     -10.625  -0.895  69.496  1.00  0.49           O  
ATOM   2012  CG  HIS A 267     -11.735  -3.612  70.411  1.00  0.51           C  
ATOM   2013  CD2 HIS A 267     -11.371  -3.552  71.713  1.00  0.48           C  
ATOM   2014  ND1 HIS A 267     -10.737  -4.305  69.761  1.00  0.39           N  
ATOM   2015  CE1 HIS A 267      -9.808  -4.651  70.637  1.00  0.43           C  
ATOM   2016  NE2 HIS A 267     -10.169  -4.206  71.829  1.00  0.43           N  
ATOM   2017  N   SER A 268     -12.464   0.296  69.311  1.00  0.60           N  
ATOM   2018  CA  SER A 268     -12.362   1.359  70.306  1.00  0.60           C  
ATOM   2019  C   SER A 268     -13.168   1.023  71.557  1.00  0.60           C  
ATOM   2020  CB  SER A 268     -12.842   2.688  69.722  1.00  0.57           C  
ATOM   2021  O   SER A 268     -14.351   0.689  71.468  1.00  0.58           O  
ATOM   2022  OG  SER A 268     -13.273   3.563  70.751  1.00  0.57           O  
ATOM   2023  N   HIS A 269     -12.589   0.487  72.512  1.00  0.64           N  
ATOM   2024  CA  HIS A 269     -13.114   0.570  73.871  1.00  0.65           C  
ATOM   2025  C   HIS A 269     -12.885   1.955  74.466  1.00  0.65           C  
ATOM   2026  CB  HIS A 269     -12.470  -0.496  74.759  1.00  0.63           C  
ATOM   2027  O   HIS A 269     -11.824   2.552  74.270  1.00  0.65           O  
ATOM   2028  CG  HIS A 269     -12.838  -1.895  74.380  1.00  0.62           C  
ATOM   2029  CD2 HIS A 269     -12.161  -2.832  73.674  1.00  0.59           C  
ATOM   2030  ND1 HIS A 269     -14.038  -2.471  74.735  1.00  0.58           N  
ATOM   2031  CE1 HIS A 269     -14.084  -3.706  74.262  1.00  0.57           C  
ATOM   2032  NE2 HIS A 269     -12.957  -3.949  73.614  1.00  0.54           N  
ATOM   2033  N   SER A 270     -13.944   2.514  74.895  1.00  0.66           N  
ATOM   2034  CA  SER A 270     -13.609   3.565  75.851  1.00  0.66           C  
ATOM   2035  C   SER A 270     -12.584   3.079  76.870  1.00  0.67           C  
ATOM   2036  CB  SER A 270     -14.866   4.054  76.573  1.00  0.64           C  
ATOM   2037  O   SER A 270     -12.682   1.955  77.369  1.00  0.65           O  
ATOM   2038  OG  SER A 270     -15.245   3.146  77.592  1.00  0.62           O  
ATOM   2039  N   TRP A 271     -11.657   3.837  76.901  1.00  0.62           N  
ATOM   2040  CA  TRP A 271     -10.762   3.623  78.034  1.00  0.65           C  
ATOM   2041  C   TRP A 271     -11.536   3.142  79.257  1.00  0.64           C  
ATOM   2042  CB  TRP A 271     -10.002   4.909  78.369  1.00  0.60           C  
ATOM   2043  O   TRP A 271     -11.049   2.303  80.017  1.00  0.64           O  
ATOM   2044  CG  TRP A 271      -8.973   4.745  79.447  1.00  0.57           C  
ATOM   2045  CD1 TRP A 271      -9.040   5.217  80.728  1.00  0.51           C  
ATOM   2046  CD2 TRP A 271      -7.719   4.065  79.334  1.00  0.54           C  
ATOM   2047  CE2 TRP A 271      -7.076   4.163  80.588  1.00  0.52           C  
ATOM   2048  CE3 TRP A 271      -7.076   3.381  78.294  1.00  0.64           C  
ATOM   2049  NE1 TRP A 271      -7.902   4.869  81.420  1.00  0.66           N  
ATOM   2050  CH2 TRP A 271      -5.214   2.937  79.795  1.00  0.61           C  
ATOM   2051  CZ2 TRP A 271      -5.820   3.601  80.830  1.00  0.65           C  
ATOM   2052  CZ3 TRP A 271      -5.826   2.822  78.536  1.00  0.58           C  
ATOM   2053  N   SER A 272     -12.840   3.611  79.516  1.00  0.72           N  
ATOM   2054  CA  SER A 272     -13.648   3.309  80.693  1.00  0.72           C  
ATOM   2055  C   SER A 272     -14.195   1.887  80.638  1.00  0.71           C  
ATOM   2056  CB  SER A 272     -14.803   4.304  80.820  1.00  0.68           C  
ATOM   2057  O   SER A 272     -14.512   1.297  81.673  1.00  0.68           O  
ATOM   2058  OG  SER A 272     -15.553   4.360  79.618  1.00  0.67           O  
ATOM   2059  N   SER A 273     -14.113   1.320  79.371  1.00  0.70           N  
ATOM   2060  CA  SER A 273     -14.686  -0.016  79.248  1.00  0.70           C  
ATOM   2061  C   SER A 273     -13.603  -1.089  79.295  1.00  0.68           C  
ATOM   2062  CB  SER A 273     -15.482  -0.141  77.948  1.00  0.67           C  
ATOM   2063  O   SER A 273     -13.904  -2.278  79.416  1.00  0.66           O  
ATOM   2064  OG  SER A 273     -14.621  -0.085  76.824  1.00  0.65           O  
ATOM   2065  N   ILE A 274     -12.331  -0.913  79.145  1.00  0.66           N  
ATOM   2066  CA  ILE A 274     -11.200  -1.824  79.288  1.00  0.67           C  
ATOM   2067  C   ILE A 274     -11.025  -2.203  80.756  1.00  0.68           C  
ATOM   2068  CB  ILE A 274      -9.899  -1.201  78.736  1.00  0.65           C  
ATOM   2069  O   ILE A 274     -10.721  -1.349  81.592  1.00  0.69           O  
ATOM   2070  CG1 ILE A 274     -10.054  -0.869  77.247  1.00  0.58           C  
ATOM   2071  CG2 ILE A 274      -8.711  -2.139  78.967  1.00  0.59           C  
ATOM   2072  CD1 ILE A 274      -8.856  -0.148  76.645  1.00  0.58           C  
ATOM   2073  N   THR A 275     -11.440  -3.376  81.222  1.00  0.74           N  
ATOM   2074  CA  THR A 275     -11.384  -3.909  82.579  1.00  0.75           C  
ATOM   2075  C   THR A 275      -9.947  -4.243  82.970  1.00  0.73           C  
ATOM   2076  CB  THR A 275     -12.263  -5.165  82.723  1.00  0.70           C  
ATOM   2077  O   THR A 275      -9.593  -4.200  84.150  1.00  0.71           O  
ATOM   2078  CG2 THR A 275     -13.743  -4.818  82.595  1.00  0.66           C  
ATOM   2079  OG1 THR A 275     -11.914  -6.105  81.700  1.00  0.70           O  
ATOM   2080  N   SER A 276      -9.029  -4.362  81.984  1.00  0.70           N  
ATOM   2081  CA  SER A 276      -7.646  -4.709  82.295  1.00  0.71           C  
ATOM   2082  C   SER A 276      -6.676  -3.684  81.717  1.00  0.68           C  
ATOM   2083  CB  SER A 276      -7.309  -6.101  81.758  1.00  0.64           C  
ATOM   2084  O   SER A 276      -5.718  -4.046  81.031  1.00  0.64           O  
ATOM   2085  OG  SER A 276      -8.221  -7.066  82.254  1.00  0.60           O  
ATOM   2086  N   LYS A 277      -7.000  -2.545  81.853  1.00  0.75           N  
ATOM   2087  CA  LYS A 277      -6.131  -1.435  81.472  1.00  0.76           C  
ATOM   2088  C   LYS A 277      -4.786  -1.518  82.187  1.00  0.75           C  
ATOM   2089  CB  LYS A 277      -6.806  -0.097  81.778  1.00  0.72           C  
ATOM   2090  O   LYS A 277      -4.735  -1.719  83.402  1.00  0.73           O  
ATOM   2091  CG  LYS A 277      -8.293  -0.065  81.459  1.00  0.68           C  
ATOM   2092  CD  LYS A 277      -8.925   1.259  81.869  1.00  0.66           C  
ATOM   2093  CE  LYS A 277     -10.429   1.123  82.067  1.00  0.61           C  
ATOM   2094  NZ  LYS A 277     -11.071   2.442  82.349  1.00  0.53           N  
ATOM   2095  N   PRO A 278      -3.807  -1.584  81.413  1.00  0.65           N  
ATOM   2096  CA  PRO A 278      -2.615  -1.215  82.180  1.00  0.65           C  
ATOM   2097  C   PRO A 278      -2.746   0.148  82.856  1.00  0.66           C  
ATOM   2098  CB  PRO A 278      -1.508  -1.196  81.123  1.00  0.62           C  
ATOM   2099  O   PRO A 278      -3.262   1.093  82.254  1.00  0.65           O  
ATOM   2100  CG  PRO A 278      -2.230  -1.197  79.814  1.00  0.61           C  
ATOM   2101  CD  PRO A 278      -3.662  -1.576  80.059  1.00  0.61           C  
ATOM   2102  N   SER A 279      -2.489   0.364  84.134  1.00  0.71           N  
ATOM   2103  CA  SER A 279      -2.407   1.588  84.925  1.00  0.71           C  
ATOM   2104  C   SER A 279      -1.284   2.493  84.428  1.00  0.71           C  
ATOM   2105  CB  SER A 279      -2.192   1.259  86.403  1.00  0.68           C  
ATOM   2106  O   SER A 279      -1.243   3.680  84.760  1.00  0.69           O  
ATOM   2107  OG  SER A 279      -1.028   0.470  86.578  1.00  0.67           O  
ATOM   2108  N   THR A 280      -0.401   2.045  83.524  1.00  0.71           N  
ATOM   2109  CA  THR A 280       0.746   2.811  83.049  1.00  0.71           C  
ATOM   2110  C   THR A 280       1.002   2.540  81.570  1.00  0.69           C  
ATOM   2111  CB  THR A 280       2.013   2.482  83.861  1.00  0.65           C  
ATOM   2112  O   THR A 280       0.958   1.391  81.127  1.00  0.64           O  
ATOM   2113  CG2 THR A 280       1.854   2.894  85.321  1.00  0.59           C  
ATOM   2114  OG1 THR A 280       2.260   1.072  83.798  1.00  0.66           O  
ATOM   2115  N   PHE A 281       0.851   3.524  80.539  1.00  0.64           N  
ATOM   2116  CA  PHE A 281       1.316   3.622  79.161  1.00  0.65           C  
ATOM   2117  C   PHE A 281       2.739   4.164  79.107  1.00  0.64           C  
ATOM   2118  CB  PHE A 281       0.382   4.516  78.339  1.00  0.61           C  
ATOM   2119  O   PHE A 281       3.040   5.194  79.715  1.00  0.61           O  
ATOM   2120  CG  PHE A 281      -0.995   3.940  78.147  1.00  0.59           C  
ATOM   2121  CD1 PHE A 281      -1.269   3.099  77.075  1.00  0.56           C  
ATOM   2122  CD2 PHE A 281      -2.016   4.241  79.038  1.00  0.57           C  
ATOM   2123  CE1 PHE A 281      -2.543   2.565  76.895  1.00  0.52           C  
ATOM   2124  CE2 PHE A 281      -3.292   3.711  78.865  1.00  0.54           C  
ATOM   2125  CZ  PHE A 281      -3.553   2.874  77.792  1.00  0.51           C  
ATOM   2126  N   PRO A 282       3.651   3.464  78.478  1.00  0.59           N  
ATOM   2127  CA  PRO A 282       4.868   4.133  78.013  1.00  0.58           C  
ATOM   2128  C   PRO A 282       4.603   5.123  76.881  1.00  0.59           C  
ATOM   2129  CB  PRO A 282       5.744   2.974  77.530  1.00  0.55           C  
ATOM   2130  O   PRO A 282       3.665   4.937  76.101  1.00  0.57           O  
ATOM   2131  CG  PRO A 282       4.781   1.885  77.185  1.00  0.54           C  
ATOM   2132  CD  PRO A 282       3.528   2.083  77.989  1.00  0.56           C  
ATOM   2133  N   PRO A 283       5.129   6.624  76.784  1.00  0.55           N  
ATOM   2134  CA  PRO A 283       5.129   7.313  75.491  1.00  0.54           C  
ATOM   2135  C   PRO A 283       5.585   6.415  74.344  1.00  0.55           C  
ATOM   2136  CB  PRO A 283       6.114   8.465  75.706  1.00  0.52           C  
ATOM   2137  O   PRO A 283       6.554   5.666  74.489  1.00  0.54           O  
ATOM   2138  CG  PRO A 283       6.793   8.151  77.000  1.00  0.52           C  
ATOM   2139  CD  PRO A 283       6.044   7.038  77.675  1.00  0.53           C  
ATOM   2140  N   SER A 284       4.644   6.012  73.332  1.00  0.61           N  
ATOM   2141  CA  SER A 284       4.926   5.159  72.183  1.00  0.59           C  
ATOM   2142  C   SER A 284       6.308   5.448  71.606  1.00  0.61           C  
ATOM   2143  CB  SER A 284       3.863   5.347  71.100  1.00  0.56           C  
ATOM   2144  O   SER A 284       6.880   4.613  70.903  1.00  0.60           O  
ATOM   2145  OG  SER A 284       3.740   6.715  70.749  1.00  0.57           O  
ATOM   2146  N   SER A 285       7.353   5.789  72.005  1.00  0.63           N  
ATOM   2147  CA  SER A 285       8.658   6.256  71.548  1.00  0.62           C  
ATOM   2148  C   SER A 285       8.549   7.611  70.858  1.00  0.61           C  
ATOM   2149  CB  SER A 285       9.289   5.239  70.597  1.00  0.56           C  
ATOM   2150  O   SER A 285       7.682   7.812  70.005  1.00  0.56           O  
ATOM   2151  OG  SER A 285       8.736   5.355  69.297  1.00  0.57           O  
ATOM   2152  N   HIS A 286       8.970   8.676  71.428  1.00  0.51           N  
ATOM   2153  CA  HIS A 286       9.546   9.857  70.796  1.00  0.56           C  
ATOM   2154  C   HIS A 286      10.926  10.169  71.366  1.00  0.51           C  
ATOM   2155  CB  HIS A 286       8.621  11.063  70.970  1.00  0.50           C  
ATOM   2156  O   HIS A 286      11.124  10.126  72.582  1.00  0.50           O  
ATOM   2157  CG  HIS A 286       9.183  12.126  71.859  1.00  0.52           C  
ATOM   2158  CD2 HIS A 286       9.553  13.402  71.596  1.00  0.49           C  
ATOM   2159  ND1 HIS A 286       9.423  11.924  73.201  1.00  0.46           N  
ATOM   2160  CE1 HIS A 286       9.918  13.032  73.726  1.00  0.44           C  
ATOM   2161  NE2 HIS A 286      10.007  13.944  72.773  1.00  0.44           N  
ATOM   2162  N   SER A 287      11.929   9.965  70.610  1.00  0.58           N  
ATOM   2163  CA  SER A 287      13.166  10.727  70.476  1.00  0.58           C  
ATOM   2164  C   SER A 287      13.112  11.664  69.275  1.00  0.58           C  
ATOM   2165  CB  SER A 287      14.364   9.785  70.344  1.00  0.55           C  
ATOM   2166  O   SER A 287      12.828  11.232  68.156  1.00  0.56           O  
ATOM   2167  OG  SER A 287      15.543  10.510  70.039  1.00  0.55           O  
ATOM   2168  N   HIS A 288      12.814  12.849  69.454  1.00  0.58           N  
ATOM   2169  CA  HIS A 288      13.283  13.953  68.625  1.00  0.59           C  
ATOM   2170  C   HIS A 288      14.805  14.046  68.639  1.00  0.58           C  
ATOM   2171  CB  HIS A 288      12.672  15.274  69.096  1.00  0.56           C  
ATOM   2172  O   HIS A 288      15.366  15.139  68.536  1.00  0.56           O  
ATOM   2173  CG  HIS A 288      11.180  15.312  69.004  1.00  0.55           C  
ATOM   2174  CD2 HIS A 288      10.227  15.208  69.961  1.00  0.55           C  
ATOM   2175  ND1 HIS A 288      10.511  15.471  67.809  1.00  0.54           N  
ATOM   2176  CE1 HIS A 288       9.208  15.463  68.036  1.00  0.53           C  
ATOM   2177  NE2 HIS A 288       9.009  15.305  69.334  1.00  0.48           N  
ATOM   2178  N   SER A 289      15.408  13.051  69.019  1.00  0.57           N  
ATOM   2179  CA  SER A 289      16.827  12.981  68.686  1.00  0.58           C  
ATOM   2180  C   SER A 289      17.033  12.719  67.198  1.00  0.57           C  
ATOM   2181  CB  SER A 289      17.516  11.889  69.505  1.00  0.55           C  
ATOM   2182  O   SER A 289      16.513  11.741  66.657  1.00  0.55           O  
ATOM   2183  OG  SER A 289      17.393  10.629  68.867  1.00  0.54           O  
ATOM   2184  N   GLY A 290      17.283  13.778  66.347  1.00  0.54           N  
ATOM   2185  CA  GLY A 290      17.578  13.898  64.929  1.00  0.53           C  
ATOM   2186  C   GLY A 290      16.514  14.659  64.160  1.00  0.54           C  
ATOM   2187  O   GLY A 290      16.655  14.890  62.957  1.00  0.52           O  
ATOM   2188  N   TYR A 291      15.401  15.236  64.712  1.00  0.52           N  
ATOM   2189  CA  TYR A 291      14.500  16.070  63.924  1.00  0.52           C  
ATOM   2190  C   TYR A 291      14.512  17.509  64.425  1.00  0.52           C  
ATOM   2191  CB  TYR A 291      13.074  15.513  63.969  1.00  0.48           C  
ATOM   2192  O   TYR A 291      14.570  17.752  65.633  1.00  0.49           O  
ATOM   2193  CG  TYR A 291      12.901  14.225  63.202  1.00  0.46           C  
ATOM   2194  CD1 TYR A 291      12.499  14.234  61.868  1.00  0.44           C  
ATOM   2195  CD2 TYR A 291      13.138  12.996  63.809  1.00  0.46           C  
ATOM   2196  CE1 TYR A 291      12.337  13.050  61.157  1.00  0.47           C  
ATOM   2197  CE2 TYR A 291      12.979  11.805  63.108  1.00  0.48           C  
ATOM   2198  OH  TYR A 291      12.419  10.666  61.086  1.00  0.49           O  
ATOM   2199  CZ  TYR A 291      12.579  11.842  61.785  1.00  0.42           C  
ATOM   2200  N   LEU A 292      14.628  18.579  63.537  1.00  0.49           N  
ATOM   2201  CA  LEU A 292      14.497  20.032  63.524  1.00  0.50           C  
ATOM   2202  C   LEU A 292      13.060  20.451  63.815  1.00  0.49           C  
ATOM   2203  CB  LEU A 292      14.942  20.598  62.172  1.00  0.47           C  
ATOM   2204  O   LEU A 292      12.151  20.147  63.040  1.00  0.48           O  
ATOM   2205  CG  LEU A 292      16.307  21.286  62.142  1.00  0.47           C  
ATOM   2206  CD1 LEU A 292      17.167  20.709  61.022  1.00  0.46           C  
ATOM   2207  CD2 LEU A 292      16.144  22.793  61.975  1.00  0.47           C  
ATOM   2208  N   THR A 293      12.527  20.608  65.127  1.00  0.58           N  
ATOM   2209  CA  THR A 293      11.335  21.253  65.669  1.00  0.58           C  
ATOM   2210  C   THR A 293      11.382  22.760  65.434  1.00  0.58           C  
ATOM   2211  CB  THR A 293      11.183  20.969  67.175  1.00  0.54           C  
ATOM   2212  O   THR A 293      12.461  23.354  65.390  1.00  0.55           O  
ATOM   2213  CG2 THR A 293      10.927  19.488  67.433  1.00  0.49           C  
ATOM   2214  OG1 THR A 293      12.383  21.361  67.853  1.00  0.53           O  
ATOM   2215  N   SER A 294      10.453  23.614  64.794  1.00  0.56           N  
ATOM   2216  CA  SER A 294      10.277  25.060  64.890  1.00  0.56           C  
ATOM   2217  C   SER A 294      10.875  25.605  66.182  1.00  0.56           C  
ATOM   2218  CB  SER A 294       8.794  25.426  64.811  1.00  0.52           C  
ATOM   2219  O   SER A 294      10.546  25.134  67.272  1.00  0.54           O  
ATOM   2220  OG  SER A 294       8.215  25.460  66.104  1.00  0.53           O  
ATOM   2221  N   GLY A 295      12.183  26.106  66.231  1.00  0.48           N  
ATOM   2222  CA  GLY A 295      13.066  26.633  67.259  1.00  0.47           C  
ATOM   2223  C   GLY A 295      14.299  25.779  67.482  1.00  0.47           C  
ATOM   2224  O   GLY A 295      15.211  26.173  68.212  1.00  0.45           O  
ATOM   2225  N   SER A 296      14.424  24.682  66.773  1.00  0.44           N  
ATOM   2226  CA  SER A 296      15.685  23.983  66.997  1.00  0.44           C  
ATOM   2227  C   SER A 296      16.696  24.301  65.901  1.00  0.44           C  
ATOM   2228  CB  SER A 296      15.456  22.473  67.069  1.00  0.40           C  
ATOM   2229  O   SER A 296      16.352  24.313  64.717  1.00  0.42           O  
ATOM   2230  OG  SER A 296      14.254  22.179  67.760  1.00  0.40           O  
ATOM   2231  N   THR A 297      17.706  25.149  66.202  1.00  0.47           N  
ATOM   2232  CA  THR A 297      19.079  25.250  65.721  1.00  0.48           C  
ATOM   2233  C   THR A 297      19.606  23.882  65.296  1.00  0.47           C  
ATOM   2234  CB  THR A 297      20.005  25.848  66.796  1.00  0.46           C  
ATOM   2235  O   THR A 297      19.515  22.914  66.054  1.00  0.46           O  
ATOM   2236  CG2 THR A 297      20.807  27.020  66.241  1.00  0.44           C  
ATOM   2237  OG1 THR A 297      19.213  26.306  67.899  1.00  0.41           O  
ATOM   2238  N   ILE A 298      19.379  23.292  64.065  1.00  0.45           N  
ATOM   2239  CA  ILE A 298      20.105  22.240  63.362  1.00  0.46           C  
ATOM   2240  C   ILE A 298      21.431  21.967  64.069  1.00  0.45           C  
ATOM   2241  CB  ILE A 298      20.353  22.617  61.884  1.00  0.44           C  
ATOM   2242  O   ILE A 298      22.293  22.846  64.147  1.00  0.43           O  
ATOM   2243  CG1 ILE A 298      19.023  22.879  61.169  1.00  0.42           C  
ATOM   2244  CG2 ILE A 298      21.150  21.518  61.174  1.00  0.43           C  
ATOM   2245  CD1 ILE A 298      19.177  23.359  59.732  1.00  0.43           C  
ATOM   2246  N   ALA A 299      21.575  21.135  65.021  1.00  0.46           N  
ATOM   2247  CA  ALA A 299      22.806  20.448  65.401  1.00  0.46           C  
ATOM   2248  C   ALA A 299      23.150  19.347  64.403  1.00  0.45           C  
ATOM   2249  CB  ALA A 299      22.680  19.867  66.807  1.00  0.44           C  
ATOM   2250  O   ALA A 299      22.362  18.422  64.193  1.00  0.44           O  
ATOM   2251  N   TRP A 300      23.706  19.575  63.222  1.00  0.40           N  
ATOM   2252  CA  TRP A 300      24.494  18.820  62.253  1.00  0.47           C  
ATOM   2253  C   TRP A 300      25.325  17.746  62.947  1.00  0.41           C  
ATOM   2254  CB  TRP A 300      25.407  19.755  61.456  1.00  0.41           C  
ATOM   2255  O   TRP A 300      26.197  18.057  63.762  1.00  0.41           O  
ATOM   2256  CG  TRP A 300      24.673  20.695  60.548  1.00  0.42           C  
ATOM   2257  CD1 TRP A 300      24.272  21.971  60.834  1.00  0.42           C  
ATOM   2258  CD2 TRP A 300      24.248  20.431  59.208  1.00  0.43           C  
ATOM   2259  CE2 TRP A 300      23.595  21.593  58.740  1.00  0.42           C  
ATOM   2260  CE3 TRP A 300      24.356  19.324  58.356  1.00  0.50           C  
ATOM   2261  NE1 TRP A 300      23.623  22.516  59.750  1.00  0.50           N  
ATOM   2262  CH2 TRP A 300      23.172  20.581  56.643  1.00  0.47           C  
ATOM   2263  CZ2 TRP A 300      23.052  21.679  57.456  1.00  0.55           C  
ATOM   2264  CZ3 TRP A 300      23.815  19.411  57.078  1.00  0.42           C  
ATOM   2265  N   ALA A 301      24.686  16.607  63.443  1.00  0.47           N  
ATOM   2266  CA  ALA A 301      25.273  15.319  63.806  1.00  0.47           C  
ATOM   2267  C   ALA A 301      26.247  14.839  62.734  1.00  0.47           C  
ATOM   2268  CB  ALA A 301      24.177  14.279  64.028  1.00  0.44           C  
ATOM   2269  O   ALA A 301      25.862  14.639  61.580  1.00  0.45           O  
ATOM   2270  N   ASN A 302      27.496  15.309  62.798  1.00  0.43           N  
ATOM   2271  CA  ASN A 302      28.924  15.148  62.543  1.00  0.44           C  
ATOM   2272  C   ASN A 302      29.608  16.493  62.315  1.00  0.43           C  
ATOM   2273  CB  ASN A 302      29.154  14.225  61.344  1.00  0.40           C  
ATOM   2274  O   ASN A 302      29.313  17.186  61.340  1.00  0.41           O  
ATOM   2275  CG  ASN A 302      29.217  12.762  61.737  1.00  0.39           C  
ATOM   2276  ND2 ASN A 302      29.053  11.878  60.760  1.00  0.35           N  
ATOM   2277  OD1 ASN A 302      29.412  12.429  62.909  1.00  0.42           O  
ATOM   2278  N   GLY A 303      29.530  17.347  63.456  1.00  0.43           N  
ATOM   2279  CA  GLY A 303      30.537  18.277  63.941  1.00  0.41           C  
ATOM   2280  C   GLY A 303      31.387  18.869  62.833  1.00  0.43           C  
ATOM   2281  O   GLY A 303      32.175  19.786  63.071  1.00  0.40           O  
ATOM   2282  N   SER A 304      31.031  18.745  61.503  1.00  0.44           N  
ATOM   2283  CA  SER A 304      32.002  19.374  60.614  1.00  0.45           C  
ATOM   2284  C   SER A 304      31.313  20.046  59.431  1.00  0.45           C  
ATOM   2285  CB  SER A 304      33.012  18.344  60.109  1.00  0.40           C  
ATOM   2286  O   SER A 304      30.753  19.370  58.566  1.00  0.42           O  
ATOM   2287  OG  SER A 304      32.533  17.026  60.314  1.00  0.40           O  
ATOM   2288  N   LYS A 305      30.183  20.935  59.725  1.00  0.47           N  
ATOM   2289  CA  LYS A 305      30.196  21.694  58.478  1.00  0.45           C  
ATOM   2290  C   LYS A 305      28.893  22.465  58.291  1.00  0.47           C  
ATOM   2291  CB  LYS A 305      30.430  20.764  57.286  1.00  0.42           C  
ATOM   2292  O   LYS A 305      27.827  21.866  58.133  1.00  0.44           O  
ATOM   2293  CG  LYS A 305      31.800  20.102  57.277  1.00  0.38           C  
ATOM   2294  CD  LYS A 305      32.079  19.413  55.948  1.00  0.41           C  
ATOM   2295  CE  LYS A 305      33.418  18.688  55.963  1.00  0.34           C  
ATOM   2296  NZ  LYS A 305      33.695  18.008  54.663  1.00  0.33           N  
ATOM   2297  N   LYS A 306      28.536  23.670  59.083  1.00  0.48           N  
ATOM   2298  CA  LYS A 306      27.646  24.827  59.085  1.00  0.47           C  
ATOM   2299  C   LYS A 306      27.694  25.560  57.747  1.00  0.48           C  
ATOM   2300  CB  LYS A 306      28.013  25.785  60.220  1.00  0.44           C  
ATOM   2301  O   LYS A 306      28.761  25.994  57.309  1.00  0.46           O  
ATOM   2302  CG  LYS A 306      27.484  25.361  61.582  1.00  0.42           C  
ATOM   2303  CD  LYS A 306      27.757  26.421  62.642  1.00  0.44           C  
ATOM   2304  CE  LYS A 306      27.246  25.990  64.010  1.00  0.38           C  
ATOM   2305  NZ  LYS A 306      27.495  27.034  65.049  1.00  0.38           N  
ATOM   2306  N   PRO A 307      26.531  25.654  56.826  1.00  0.46           N  
ATOM   2307  CA  PRO A 307      26.251  26.886  56.085  1.00  0.46           C  
ATOM   2308  C   PRO A 307      25.528  27.931  56.931  1.00  0.46           C  
ATOM   2309  CB  PRO A 307      25.365  26.409  54.931  1.00  0.44           C  
ATOM   2310  O   PRO A 307      24.712  27.581  57.787  1.00  0.45           O  
ATOM   2311  CG  PRO A 307      25.072  24.977  55.241  1.00  0.43           C  
ATOM   2312  CD  PRO A 307      25.882  24.572  56.439  1.00  0.45           C  
ATOM   2313  N   HIS A 308      26.250  29.108  57.292  1.00  0.45           N  
ATOM   2314  CA  HIS A 308      26.030  30.461  57.790  1.00  0.45           C  
ATOM   2315  C   HIS A 308      24.541  30.773  57.898  1.00  0.45           C  
ATOM   2316  CB  HIS A 308      26.716  31.484  56.883  1.00  0.42           C  
ATOM   2317  O   HIS A 308      23.797  30.611  56.928  1.00  0.43           O  
ATOM   2318  CG  HIS A 308      27.296  32.648  57.622  1.00  0.40           C  
ATOM   2319  CD2 HIS A 308      28.376  33.420  57.357  1.00  0.39           C  
ATOM   2320  ND1 HIS A 308      26.752  33.133  58.791  1.00  0.43           N  
ATOM   2321  CE1 HIS A 308      27.474  34.157  59.214  1.00  0.39           C  
ATOM   2322  NE2 HIS A 308      28.465  34.352  58.362  1.00  0.35           N  
ATOM   2323  N   ASN A 309      23.758  30.498  59.041  1.00  0.46           N  
ATOM   2324  CA  ASN A 309      22.672  31.067  59.833  1.00  0.46           C  
ATOM   2325  C   ASN A 309      22.347  32.493  59.397  1.00  0.46           C  
ATOM   2326  CB  ASN A 309      23.019  31.033  61.323  1.00  0.42           C  
ATOM   2327  O   ASN A 309      23.047  33.435  59.772  1.00  0.44           O  
ATOM   2328  CG  ASN A 309      22.675  29.707  61.973  1.00  0.41           C  
ATOM   2329  ND2 ASN A 309      23.037  29.557  63.241  1.00  0.36           N  
ATOM   2330  OD1 ASN A 309      22.088  28.825  61.340  1.00  0.43           O  
ATOM   2331  N   ASN A 310      21.742  32.797  58.182  1.00  0.45           N  
ATOM   2332  CA  ASN A 310      20.982  34.030  58.005  1.00  0.46           C  
ATOM   2333  C   ASN A 310      19.527  33.744  57.643  1.00  0.45           C  
ATOM   2334  CB  ASN A 310      21.632  34.912  56.936  1.00  0.42           C  
ATOM   2335  O   ASN A 310      19.217  33.449  56.487  1.00  0.44           O  
ATOM   2336  CG  ASN A 310      22.614  35.908  57.520  1.00  0.41           C  
ATOM   2337  ND2 ASN A 310      23.386  36.555  56.655  1.00  0.37           N  
ATOM   2338  OD1 ASN A 310      22.680  36.093  58.738  1.00  0.43           O  
ATOM   2339  N   ALA A 311      18.670  32.988  58.407  1.00  0.45           N  
ATOM   2340  CA  ALA A 311      17.228  33.176  58.264  1.00  0.45           C  
ATOM   2341  C   ALA A 311      16.500  32.834  59.561  1.00  0.45           C  
ATOM   2342  CB  ALA A 311      16.691  32.325  57.116  1.00  0.42           C  
ATOM   2343  O   ALA A 311      16.205  31.666  59.825  1.00  0.44           O  
ATOM   2344  N   ALA A 312      16.893  33.483  60.757  1.00  0.46           N  
ATOM   2345  CA  ALA A 312      16.075  33.746  61.938  1.00  0.45           C  
ATOM   2346  C   ALA A 312      15.571  35.187  61.946  1.00  0.46           C  
ATOM   2347  CB  ALA A 312      16.867  33.455  63.210  1.00  0.42           C  
ATOM   2348  O   ALA A 312      16.362  36.128  61.842  1.00  0.44           O  
ATOM   2349  N   SER A 313      14.425  35.622  61.245  1.00  0.42           N  
ATOM   2350  CA  SER A 313      13.446  36.700  61.340  1.00  0.42           C  
ATOM   2351  C   SER A 313      13.466  37.576  60.093  1.00  0.42           C  
ATOM   2352  CB  SER A 313      13.710  37.556  62.579  1.00  0.40           C  
ATOM   2353  O   SER A 313      14.480  38.206  59.786  1.00  0.41           O  
ATOM   2354  OG  SER A 313      14.924  38.274  62.445  1.00  0.42           O  
ATOM   2355  N   GLY A 314      12.873  37.223  58.881  1.00  0.38           N  
ATOM   2356  CA  GLY A 314      12.422  38.210  57.913  1.00  0.37           C  
ATOM   2357  C   GLY A 314      12.381  37.679  56.493  1.00  0.39           C  
ATOM   2358  O   GLY A 314      13.274  36.938  56.076  1.00  0.37           O  
ATOM   2359  N   SER A 315      11.178  37.327  55.935  1.00  0.40           N  
ATOM   2360  CA  SER A 315      10.694  37.593  54.584  1.00  0.41           C  
ATOM   2361  C   SER A 315      11.846  37.899  53.633  1.00  0.40           C  
ATOM   2362  CB  SER A 315       9.703  38.759  54.590  1.00  0.37           C  
ATOM   2363  O   SER A 315      12.460  38.965  53.716  1.00  0.38           O  
ATOM   2364  OG  SER A 315      10.336  39.954  55.015  1.00  0.38           O  
ATOM   2365  N   GLY A 316      12.847  36.915  53.400  1.00  0.39           N  
ATOM   2366  CA  GLY A 316      13.703  37.105  52.240  1.00  0.40           C  
ATOM   2367  C   GLY A 316      14.172  35.800  51.625  1.00  0.40           C  
ATOM   2368  O   GLY A 316      14.452  34.835  52.340  1.00  0.39           O  
ATOM   2369  N   THR A 317      13.746  35.362  50.432  1.00  0.44           N  
ATOM   2370  CA  THR A 317      14.195  34.643  49.245  1.00  0.45           C  
ATOM   2371  C   THR A 317      15.712  34.472  49.258  1.00  0.45           C  
ATOM   2372  CB  THR A 317      13.769  35.370  47.956  1.00  0.41           C  
ATOM   2373  O   THR A 317      16.452  35.433  49.036  1.00  0.43           O  
ATOM   2374  CG2 THR A 317      12.973  34.445  47.041  1.00  0.38           C  
ATOM   2375  OG1 THR A 317      12.957  36.500  48.299  1.00  0.36           O  
ATOM   2376  N   TRP A 318      16.260  33.644  50.114  1.00  0.35           N  
ATOM   2377  CA  TRP A 318      17.684  33.329  50.154  1.00  0.46           C  
ATOM   2378  C   TRP A 318      17.969  32.005  49.452  1.00  0.37           C  
ATOM   2379  CB  TRP A 318      18.182  33.271  51.601  1.00  0.36           C  
ATOM   2380  O   TRP A 318      17.292  31.005  49.702  1.00  0.37           O  
ATOM   2381  CG  TRP A 318      17.957  34.536  52.374  1.00  0.38           C  
ATOM   2382  CD1 TRP A 318      16.891  34.834  53.175  1.00  0.36           C  
ATOM   2383  CD2 TRP A 318      18.819  35.678  52.412  1.00  0.36           C  
ATOM   2384  CE2 TRP A 318      18.212  36.631  53.260  1.00  0.31           C  
ATOM   2385  CE3 TRP A 318      20.048  35.987  51.813  1.00  0.34           C  
ATOM   2386  NE1 TRP A 318      17.038  36.092  53.711  1.00  0.30           N  
ATOM   2387  CH2 TRP A 318      19.995  38.151  52.923  1.00  0.25           C  
ATOM   2388  CZ2 TRP A 318      18.794  37.874  53.522  1.00  0.26           C  
ATOM   2389  CZ3 TRP A 318      20.625  37.224  52.076  1.00  0.27           C  
ATOM   2390  N   TYR A 319      18.766  31.817  48.200  1.00  0.48           N  
ATOM   2391  CA  TYR A 319      19.579  30.886  47.426  1.00  0.47           C  
ATOM   2392  C   TYR A 319      20.574  30.157  48.321  1.00  0.48           C  
ATOM   2393  CB  TYR A 319      20.325  31.624  46.310  1.00  0.45           C  
ATOM   2394  O   TYR A 319      21.379  30.789  49.010  1.00  0.46           O  
ATOM   2395  CG  TYR A 319      19.414  32.324  45.331  1.00  0.42           C  
ATOM   2396  CD1 TYR A 319      18.822  31.627  44.280  1.00  0.40           C  
ATOM   2397  CD2 TYR A 319      19.144  33.682  45.454  1.00  0.41           C  
ATOM   2398  CE1 TYR A 319      17.983  32.268  43.374  1.00  0.41           C  
ATOM   2399  CE2 TYR A 319      18.306  34.334  44.555  1.00  0.43           C  
ATOM   2400  OH  TYR A 319      16.902  34.259  42.626  1.00  0.42           O  
ATOM   2401  CZ  TYR A 319      17.732  33.619  43.520  1.00  0.38           C  
ATOM   2402  N   ALA A 320      20.318  28.987  49.051  1.00  0.47           N  
ATOM   2403  CA  ALA A 320      21.111  27.924  49.662  1.00  0.47           C  
ATOM   2404  C   ALA A 320      22.475  27.801  48.988  1.00  0.48           C  
ATOM   2405  CB  ALA A 320      20.365  26.594  49.589  1.00  0.44           C  
ATOM   2406  O   ALA A 320      22.561  27.662  47.766  1.00  0.46           O  
ATOM   2407  N   VAL A 321      23.689  28.426  49.405  1.00  0.50           N  
ATOM   2408  CA  VAL A 321      25.084  28.120  49.110  1.00  0.50           C  
ATOM   2409  C   VAL A 321      25.358  26.642  49.382  1.00  0.50           C  
ATOM   2410  CB  VAL A 321      26.047  29.001  49.937  1.00  0.48           C  
ATOM   2411  O   VAL A 321      25.029  26.131  50.455  1.00  0.49           O  
ATOM   2412  CG1 VAL A 321      27.481  28.857  49.430  1.00  0.44           C  
ATOM   2413  CG2 VAL A 321      25.604  30.462  49.890  1.00  0.46           C  
ATOM   2414  N   TRP A 322      25.421  25.662  48.460  1.00  0.40           N  
ATOM   2415  CA  TRP A 322      25.857  24.282  48.272  1.00  0.51           C  
ATOM   2416  C   TRP A 322      27.234  24.057  48.890  1.00  0.41           C  
ATOM   2417  CB  TRP A 322      25.887  23.925  46.783  1.00  0.44           C  
ATOM   2418  O   TRP A 322      28.205  24.716  48.513  1.00  0.42           O  
ATOM   2419  CG  TRP A 322      25.157  22.660  46.446  1.00  0.47           C  
ATOM   2420  CD1 TRP A 322      24.010  22.191  47.024  1.00  0.46           C  
ATOM   2421  CD2 TRP A 322      25.527  21.699  45.453  1.00  0.46           C  
ATOM   2422  CE2 TRP A 322      24.558  20.672  45.483  1.00  0.42           C  
ATOM   2423  CE3 TRP A 322      26.585  21.607  44.538  1.00  0.42           C  
ATOM   2424  NE1 TRP A 322      23.645  20.996  46.450  1.00  0.38           N  
ATOM   2425  CH2 TRP A 322      25.662  19.499  43.748  1.00  0.30           C  
ATOM   2426  CZ2 TRP A 322      24.617  19.565  44.633  1.00  0.30           C  
ATOM   2427  CZ3 TRP A 322      26.641  20.505  43.693  1.00  0.32           C  
ATOM   2428  N   VAL A 323      27.440  23.444  49.991  1.00  0.51           N  
ATOM   2429  CA  VAL A 323      28.607  22.830  50.615  1.00  0.52           C  
ATOM   2430  C   VAL A 323      28.638  21.337  50.297  1.00  0.52           C  
ATOM   2431  CB  VAL A 323      28.613  23.049  52.145  1.00  0.50           C  
ATOM   2432  O   VAL A 323      27.672  20.618  50.567  1.00  0.51           O  
ATOM   2433  CG1 VAL A 323      29.917  22.542  52.758  1.00  0.46           C  
ATOM   2434  CG2 VAL A 323      28.404  24.527  52.473  1.00  0.48           C  
ATOM   2435  N   GLU A 324      29.670  20.778  49.383  1.00  0.50           N  
ATOM   2436  CA  GLU A 324      30.003  19.382  49.115  1.00  0.51           C  
ATOM   2437  C   GLU A 324      30.408  18.655  50.394  1.00  0.50           C  
ATOM   2438  CB  GLU A 324      31.126  19.288  48.078  1.00  0.49           C  
ATOM   2439  O   GLU A 324      30.692  19.290  51.412  1.00  0.49           O  
ATOM   2440  CG  GLU A 324      30.653  19.453  46.642  1.00  0.49           C  
ATOM   2441  CD  GLU A 324      31.584  18.811  45.625  1.00  0.52           C  
ATOM   2442  OE1 GLU A 324      32.645  18.281  46.025  1.00  0.53           O  
ATOM   2443  OE2 GLU A 324      31.249  18.839  44.420  1.00  0.48           O  
ATOM   2444  N   GLY A 325      30.204  17.233  50.383  1.00  0.50           N  
ATOM   2445  CA  GLY A 325      30.268  16.213  51.417  1.00  0.50           C  
ATOM   2446  C   GLY A 325      31.565  16.241  52.204  1.00  0.50           C  
ATOM   2447  O   GLY A 325      31.613  15.785  53.348  1.00  0.49           O  
ATOM   2448  N   ASP A 326      32.805  16.932  51.721  1.00  0.46           N  
ATOM   2449  CA  ASP A 326      34.090  17.206  52.357  1.00  0.46           C  
ATOM   2450  C   ASP A 326      34.115  18.608  52.962  1.00  0.46           C  
ATOM   2451  CB  ASP A 326      35.231  17.047  51.351  1.00  0.44           C  
ATOM   2452  O   ASP A 326      35.114  19.015  53.558  1.00  0.44           O  
ATOM   2453  CG  ASP A 326      35.196  18.086  50.244  1.00  0.43           C  
ATOM   2454  OD1 ASP A 326      34.205  18.841  50.147  1.00  0.45           O  
ATOM   2455  OD2 ASP A 326      36.168  18.150  49.461  1.00  0.49           O  
ATOM   2456  N   GLY A 327      32.899  19.343  53.082  1.00  0.51           N  
ATOM   2457  CA  GLY A 327      32.818  20.692  53.620  1.00  0.50           C  
ATOM   2458  C   GLY A 327      33.256  21.756  52.631  1.00  0.50           C  
ATOM   2459  O   GLY A 327      33.291  22.942  52.963  1.00  0.48           O  
ATOM   2460  N   THR A 328      33.799  21.469  51.415  1.00  0.44           N  
ATOM   2461  CA  THR A 328      34.278  22.433  50.431  1.00  0.45           C  
ATOM   2462  C   THR A 328      33.111  23.183  49.796  1.00  0.44           C  
ATOM   2463  CB  THR A 328      35.108  21.743  49.332  1.00  0.41           C  
ATOM   2464  O   THR A 328      32.125  22.571  49.381  1.00  0.42           O  
ATOM   2465  CG2 THR A 328      36.331  22.575  48.962  1.00  0.37           C  
ATOM   2466  OG1 THR A 328      35.540  20.460  49.802  1.00  0.35           O  
ATOM   2467  N   PHE A 329      32.806  24.499  50.191  1.00  0.49           N  
ATOM   2468  CA  PHE A 329      32.094  25.527  49.442  1.00  0.49           C  
ATOM   2469  C   PHE A 329      32.376  25.404  47.949  1.00  0.48           C  
ATOM   2470  CB  PHE A 329      32.486  26.923  49.936  1.00  0.46           C  
ATOM   2471  O   PHE A 329      33.503  25.107  47.548  1.00  0.46           O  
ATOM   2472  CG  PHE A 329      31.696  27.389  51.130  1.00  0.45           C  
ATOM   2473  CD1 PHE A 329      30.511  28.094  50.964  1.00  0.43           C  
ATOM   2474  CD2 PHE A 329      32.140  27.120  52.418  1.00  0.44           C  
ATOM   2475  CE1 PHE A 329      29.778  28.526  52.067  1.00  0.40           C  
ATOM   2476  CE2 PHE A 329      31.413  27.548  53.525  1.00  0.44           C  
ATOM   2477  CZ  PHE A 329      30.233  28.252  53.348  1.00  0.40           C  
ATOM   2478  N   CYS A 330      31.290  25.015  47.103  1.00  0.46           N  
ATOM   2479  CA  CYS A 330      31.381  25.145  45.654  1.00  0.49           C  
ATOM   2480  C   CYS A 330      32.788  25.550  45.230  1.00  0.46           C  
ATOM   2481  CB  CYS A 330      30.370  26.171  45.143  1.00  0.43           C  
ATOM   2482  O   CYS A 330      33.237  26.658  45.530  1.00  0.45           O  
ATOM   2483  SG  CYS A 330      28.656  25.609  45.229  1.00  0.36           S  
ATOM   2484  N   ARG A 331      33.900  24.684  45.586  1.00  0.48           N  
ATOM   2485  CA  ARG A 331      34.866  24.776  44.496  1.00  0.47           C  
ATOM   2486  C   ARG A 331      34.186  24.575  43.145  1.00  0.48           C  
ATOM   2487  CB  ARG A 331      35.983  23.746  44.678  1.00  0.45           C  
ATOM   2488  O   ARG A 331      33.494  23.577  42.935  1.00  0.46           O  
ATOM   2489  CG  ARG A 331      37.332  24.356  45.022  1.00  0.43           C  
ATOM   2490  CD  ARG A 331      38.415  23.294  45.149  1.00  0.44           C  
ATOM   2491  NE  ARG A 331      39.729  23.888  45.378  1.00  0.40           N  
ATOM   2492  NH1 ARG A 331      40.886  21.894  45.233  1.00  0.30           N  
ATOM   2493  NH2 ARG A 331      42.012  23.851  45.629  1.00  0.26           N  
ATOM   2494  CZ  ARG A 331      40.873  23.209  45.413  1.00  0.37           C  
ATOM   2495  N   ASN A 332      33.774  25.508  42.352  1.00  0.56           N  
ATOM   2496  CA  ASN A 332      33.943  25.135  40.952  1.00  0.55           C  
ATOM   2497  C   ASN A 332      34.910  23.964  40.797  1.00  0.57           C  
ATOM   2498  CB  ASN A 332      34.425  26.333  40.132  1.00  0.52           C  
ATOM   2499  O   ASN A 332      36.126  24.158  40.760  1.00  0.55           O  
ATOM   2500  CG  ASN A 332      33.302  27.007  39.367  1.00  0.50           C  
ATOM   2501  ND2 ASN A 332      33.549  28.226  38.903  1.00  0.45           N  
ATOM   2502  OD1 ASN A 332      32.222  26.436  39.197  1.00  0.51           O  
ATOM   2503  N   THR A 333      34.718  22.761  41.572  1.00  0.52           N  
ATOM   2504  CA  THR A 333      35.536  21.695  41.003  1.00  0.52           C  
ATOM   2505  C   THR A 333      35.222  21.505  39.522  1.00  0.53           C  
ATOM   2506  CB  THR A 333      35.321  20.367  41.751  1.00  0.49           C  
ATOM   2507  O   THR A 333      34.062  21.321  39.147  1.00  0.51           O  
ATOM   2508  CG2 THR A 333      35.713  20.492  43.220  1.00  0.45           C  
ATOM   2509  OG1 THR A 333      33.939  19.996  41.667  1.00  0.46           O  
ATOM   2510  N   SER A 334      36.012  21.988  38.693  1.00  0.65           N  
ATOM   2511  CA  SER A 334      36.183  21.808  37.255  1.00  0.66           C  
ATOM   2512  C   SER A 334      37.098  20.626  36.950  1.00  0.67           C  
ATOM   2513  CB  SER A 334      36.748  23.078  36.618  1.00  0.61           C  
ATOM   2514  O   SER A 334      38.226  20.811  36.489  1.00  0.64           O  
ATOM   2515  OG  SER A 334      36.765  22.968  35.205  1.00  0.61           O  
ATOM   2516  N   SER A 335      36.910  19.224  37.627  1.00  0.63           N  
ATOM   2517  CA  SER A 335      37.705  18.043  37.305  1.00  0.67           C  
ATOM   2518  C   SER A 335      36.993  17.158  36.287  1.00  0.68           C  
ATOM   2519  CB  SER A 335      38.007  17.238  38.570  1.00  0.63           C  
ATOM   2520  O   SER A 335      35.765  17.050  36.302  1.00  0.69           O  
ATOM   2521  OG  SER A 335      38.653  16.019  38.248  1.00  0.62           O  
ATOM   2522  N   VAL A 336      37.781  16.436  35.384  1.00  0.72           N  
ATOM   2523  CA  VAL A 336      37.340  15.564  34.300  1.00  0.76           C  
ATOM   2524  C   VAL A 336      36.551  14.388  34.871  1.00  0.75           C  
ATOM   2525  CB  VAL A 336      38.533  15.050  33.464  1.00  0.71           C  
ATOM   2526  O   VAL A 336      35.585  13.925  34.261  1.00  0.72           O  
ATOM   2527  CG1 VAL A 336      38.468  13.532  33.306  1.00  0.62           C  
ATOM   2528  CG2 VAL A 336      38.560  15.732  32.097  1.00  0.61           C  
ATOM   2529  N   ARG A 337      36.915  13.944  36.193  1.00  0.72           N  
ATOM   2530  CA  ARG A 337      36.287  12.811  36.864  1.00  0.73           C  
ATOM   2531  C   ARG A 337      34.809  13.080  37.127  1.00  0.69           C  
ATOM   2532  CB  ARG A 337      37.004  12.500  38.180  1.00  0.69           C  
ATOM   2533  O   ARG A 337      34.042  12.154  37.398  1.00  0.66           O  
ATOM   2534  CG  ARG A 337      36.771  13.534  39.269  1.00  0.65           C  
ATOM   2535  CD  ARG A 337      37.543  13.202  40.538  1.00  0.65           C  
ATOM   2536  NE  ARG A 337      37.276  14.167  41.600  1.00  0.56           N  
ATOM   2537  NH1 ARG A 337      38.632  13.137  43.161  1.00  0.46           N  
ATOM   2538  NH2 ARG A 337      37.488  15.046  43.711  1.00  0.42           N  
ATOM   2539  CZ  ARG A 337      37.799  14.115  42.822  1.00  0.61           C  
ATOM   2540  N   PHE A 338      34.362  14.366  36.962  1.00  0.71           N  
ATOM   2541  CA  PHE A 338      32.976  14.750  37.201  1.00  0.73           C  
ATOM   2542  C   PHE A 338      32.303  15.183  35.904  1.00  0.72           C  
ATOM   2543  CB  PHE A 338      32.900  15.879  38.234  1.00  0.69           C  
ATOM   2544  O   PHE A 338      31.193  15.719  35.923  1.00  0.71           O  
ATOM   2545  CG  PHE A 338      33.580  15.557  39.537  1.00  0.65           C  
ATOM   2546  CD1 PHE A 338      33.141  14.498  40.323  1.00  0.63           C  
ATOM   2547  CD2 PHE A 338      34.660  16.312  39.976  1.00  0.66           C  
ATOM   2548  CE1 PHE A 338      33.769  14.197  41.529  1.00  0.63           C  
ATOM   2549  CE2 PHE A 338      35.292  16.018  41.181  1.00  0.66           C  
ATOM   2550  CZ  PHE A 338      34.844  14.960  41.956  1.00  0.61           C  
ATOM   2551  N   LYS A 339      32.737  15.044  34.803  1.00  0.74           N  
ATOM   2552  CA  LYS A 339      32.236  15.441  33.491  1.00  0.78           C  
ATOM   2553  C   LYS A 339      32.038  14.227  32.587  1.00  0.79           C  
ATOM   2554  CB  LYS A 339      33.190  16.437  32.830  1.00  0.77           C  
ATOM   2555  O   LYS A 339      32.932  13.388  32.463  1.00  0.81           O  
ATOM   2556  CG  LYS A 339      33.305  17.764  33.565  1.00  0.79           C  
ATOM   2557  CD  LYS A 339      34.325  18.683  32.903  1.00  0.79           C  
ATOM   2558  CE  LYS A 339      34.489  19.985  33.675  1.00  0.82           C  
ATOM   2559  NZ  LYS A 339      35.506  20.879  33.044  1.00  0.78           N  
ATOM   2560  N   GLU A 340      30.937  14.030  32.228  1.00  0.73           N  
ATOM   2561  CA  GLU A 340      30.552  13.133  31.143  1.00  0.79           C  
ATOM   2562  C   GLU A 340      30.283  13.908  29.856  1.00  0.77           C  
ATOM   2563  CB  GLU A 340      29.318  12.316  31.533  1.00  0.71           C  
ATOM   2564  O   GLU A 340      30.013  15.110  29.894  1.00  0.76           O  
ATOM   2565  CG  GLU A 340      29.563  11.337  32.672  1.00  0.64           C  
ATOM   2566  CD  GLU A 340      28.323  10.549  33.064  1.00  0.66           C  
ATOM   2567  OE1 GLU A 340      27.268  10.713  32.410  1.00  0.72           O  
ATOM   2568  OE2 GLU A 340      28.407   9.763  34.034  1.00  0.66           O  
ATOM   2569  N   ASN A 341      30.509  13.306  28.687  1.00  0.85           N  
ATOM   2570  CA  ASN A 341      30.213  13.811  27.350  1.00  0.86           C  
ATOM   2571  C   ASN A 341      30.949  15.118  27.069  1.00  0.79           C  
ATOM   2572  CB  ASN A 341      28.706  14.000  27.168  1.00  0.79           C  
ATOM   2573  O   ASN A 341      30.358  16.070  26.556  1.00  0.71           O  
ATOM   2574  CG  ASN A 341      27.945  12.689  27.193  1.00  0.71           C  
ATOM   2575  ND2 ASN A 341      26.816  12.672  27.891  1.00  0.67           N  
ATOM   2576  OD1 ASN A 341      28.370  11.700  26.590  1.00  0.64           O  
ATOM   2577  N   VAL A 342      32.215  15.233  27.533  1.00  0.84           N  
ATOM   2578  CA  VAL A 342      33.067  16.398  27.312  1.00  0.87           C  
ATOM   2579  C   VAL A 342      33.246  16.630  25.814  1.00  0.85           C  
ATOM   2580  CB  VAL A 342      34.443  16.232  27.995  1.00  0.84           C  
ATOM   2581  O   VAL A 342      33.695  15.738  25.090  1.00  0.82           O  
ATOM   2582  CG1 VAL A 342      35.305  17.475  27.782  1.00  0.78           C  
ATOM   2583  CG2 VAL A 342      34.269  15.947  29.485  1.00  0.75           C  
ATOM   2584  N   ARG A 343      32.833  17.879  25.187  1.00  0.86           N  
ATOM   2585  CA  ARG A 343      33.020  18.367  23.825  1.00  0.88           C  
ATOM   2586  C   ARG A 343      33.481  19.821  23.823  1.00  0.85           C  
ATOM   2587  CB  ARG A 343      31.726  18.226  23.020  1.00  0.84           C  
ATOM   2588  O   ARG A 343      33.230  20.559  24.778  1.00  0.82           O  
ATOM   2589  CG  ARG A 343      30.553  19.001  23.599  1.00  0.80           C  
ATOM   2590  CD  ARG A 343      29.265  18.729  22.835  1.00  0.78           C  
ATOM   2591  NE  ARG A 343      28.164  19.554  23.324  1.00  0.77           N  
ATOM   2592  NH1 ARG A 343      26.538  17.949  22.986  1.00  0.63           N  
ATOM   2593  NH2 ARG A 343      25.972  19.997  23.846  1.00  0.57           N  
ATOM   2594  CZ  ARG A 343      26.894  19.165  23.384  1.00  0.77           C  
ATOM   2595  N   ASP A 344      34.124  20.230  22.847  1.00  0.87           N  
ATOM   2596  CA  ASP A 344      34.497  21.629  22.658  1.00  0.88           C  
ATOM   2597  C   ASP A 344      33.260  22.521  22.572  1.00  0.87           C  
ATOM   2598  CB  ASP A 344      35.351  21.791  21.399  1.00  0.86           C  
ATOM   2599  O   ASP A 344      32.325  22.223  21.826  1.00  0.84           O  
ATOM   2600  CG  ASP A 344      36.683  21.067  21.489  1.00  0.82           C  
ATOM   2601  OD1 ASP A 344      37.243  20.956  22.600  1.00  0.81           O  
ATOM   2602  OD2 ASP A 344      37.178  20.606  20.438  1.00  0.85           O  
ATOM   2603  N   TYR A 345      33.305  23.510  23.495  1.00  0.86           N  
ATOM   2604  CA  TYR A 345      32.257  24.523  23.450  1.00  0.88           C  
ATOM   2605  C   TYR A 345      32.586  25.604  22.427  1.00  0.87           C  
ATOM   2606  CB  TYR A 345      32.059  25.154  24.832  1.00  0.86           C  
ATOM   2607  O   TYR A 345      33.684  26.165  22.440  1.00  0.85           O  
ATOM   2608  CG  TYR A 345      30.943  26.169  24.882  1.00  0.84           C  
ATOM   2609  CD1 TYR A 345      29.609  25.767  24.876  1.00  0.81           C  
ATOM   2610  CD2 TYR A 345      31.219  27.531  24.934  1.00  0.83           C  
ATOM   2611  CE1 TYR A 345      28.577  26.698  24.920  1.00  0.83           C  
ATOM   2612  CE2 TYR A 345      30.195  28.471  24.978  1.00  0.84           C  
ATOM   2613  OH  TYR A 345      27.861  28.972  25.015  1.00  0.68           O  
ATOM   2614  CZ  TYR A 345      28.879  28.046  24.971  1.00  0.82           C  
ATOM   2615  N   THR A 346      31.536  25.877  21.523  1.00  0.88           N  
ATOM   2616  CA  THR A 346      31.655  26.915  20.505  1.00  0.88           C  
ATOM   2617  C   THR A 346      30.564  27.968  20.675  1.00  0.88           C  
ATOM   2618  CB  THR A 346      31.579  26.318  19.087  1.00  0.85           C  
ATOM   2619  O   THR A 346      29.397  27.632  20.884  1.00  0.86           O  
ATOM   2620  CG2 THR A 346      32.767  25.401  18.812  1.00  0.77           C  
ATOM   2621  OG1 THR A 346      30.368  25.564  18.957  1.00  0.79           O  
ATOM   2622  N   ILE A 347      30.975  29.235  20.648  1.00  0.89           N  
ATOM   2623  CA  ILE A 347      30.072  30.381  20.664  1.00  0.89           C  
ATOM   2624  C   ILE A 347      30.430  31.336  19.528  1.00  0.89           C  
ATOM   2625  CB  ILE A 347      30.121  31.119  22.020  1.00  0.87           C  
ATOM   2626  O   ILE A 347      31.590  31.413  19.115  1.00  0.88           O  
ATOM   2627  CG1 ILE A 347      29.009  32.172  22.096  1.00  0.79           C  
ATOM   2628  CG2 ILE A 347      31.495  31.759  22.238  1.00  0.80           C  
ATOM   2629  CD1 ILE A 347      28.757  32.707  23.498  1.00  0.76           C  
ATOM   2630  N   SER A 348      29.332  31.956  18.948  1.00  0.89           N  
ATOM   2631  CA  SER A 348      29.557  32.972  17.925  1.00  0.90           C  
ATOM   2632  C   SER A 348      30.271  34.190  18.502  1.00  0.90           C  
ATOM   2633  CB  SER A 348      28.231  33.400  17.294  1.00  0.88           C  
ATOM   2634  O   SER A 348      29.807  34.783  19.478  1.00  0.89           O  
ATOM   2635  OG  SER A 348      28.427  34.476  16.393  1.00  0.84           O  
ATOM   2636  N   PRO A 349      31.458  34.617  17.899  1.00  0.88           N  
ATOM   2637  CA  PRO A 349      32.046  35.895  18.304  1.00  0.89           C  
ATOM   2638  C   PRO A 349      31.060  37.057  18.203  1.00  0.90           C  
ATOM   2639  CB  PRO A 349      33.206  36.077  17.322  1.00  0.87           C  
ATOM   2640  O   PRO A 349      31.082  37.964  19.039  1.00  0.90           O  
ATOM   2641  CG  PRO A 349      33.602  34.688  16.937  1.00  0.83           C  
ATOM   2642  CD  PRO A 349      32.363  33.844  16.857  1.00  0.84           C  
ATOM   2643  N   ASP A 350      30.121  36.982  17.233  1.00  0.90           N  
ATOM   2644  CA  ASP A 350      29.159  38.054  16.995  1.00  0.91           C  
ATOM   2645  C   ASP A 350      28.175  38.177  18.156  1.00  0.91           C  
ATOM   2646  CB  ASP A 350      28.402  37.814  15.687  1.00  0.90           C  
ATOM   2647  O   ASP A 350      27.800  39.285  18.544  1.00  0.91           O  
ATOM   2648  CG  ASP A 350      29.295  37.894  14.461  1.00  0.88           C  
ATOM   2649  OD1 ASP A 350      30.358  38.549  14.523  1.00  0.88           O  
ATOM   2650  OD2 ASP A 350      28.931  37.300  13.424  1.00  0.87           O  
ATOM   2651  N   ASP A 351      27.789  37.101  18.782  1.00  0.91           N  
ATOM   2652  CA  ASP A 351      26.906  37.119  19.944  1.00  0.92           C  
ATOM   2653  C   ASP A 351      27.604  37.732  21.156  1.00  0.91           C  
ATOM   2654  CB  ASP A 351      26.424  35.705  20.274  1.00  0.90           C  
ATOM   2655  O   ASP A 351      27.000  38.506  21.901  1.00  0.89           O  
ATOM   2656  CG  ASP A 351      25.503  35.129  19.213  1.00  0.86           C  
ATOM   2657  OD1 ASP A 351      24.660  35.874  18.667  1.00  0.86           O  
ATOM   2658  OD2 ASP A 351      25.619  33.919  18.921  1.00  0.87           O  
ATOM   2659  N   VAL A 352      28.904  37.489  21.300  1.00  0.90           N  
ATOM   2660  CA  VAL A 352      29.704  38.018  22.400  1.00  0.91           C  
ATOM   2661  C   VAL A 352      30.004  39.495  22.156  1.00  0.90           C  
ATOM   2662  CB  VAL A 352      31.021  37.228  22.574  1.00  0.88           C  
ATOM   2663  O   VAL A 352      29.893  40.316  23.070  1.00  0.88           O  
ATOM   2664  CG1 VAL A 352      31.918  37.897  23.614  1.00  0.83           C  
ATOM   2665  CG2 VAL A 352      30.727  35.782  22.969  1.00  0.83           C  
ATOM   2666  N   LEU A 353      30.278  39.911  20.927  1.00  0.89           N  
ATOM   2667  CA  LEU A 353      30.655  41.270  20.552  1.00  0.89           C  
ATOM   2668  C   LEU A 353      29.440  42.192  20.557  1.00  0.89           C  
ATOM   2669  CB  LEU A 353      31.314  41.282  19.171  1.00  0.87           C  
ATOM   2670  O   LEU A 353      29.582  43.412  20.657  1.00  0.88           O  
ATOM   2671  CG  LEU A 353      32.728  40.704  19.089  1.00  0.85           C  
ATOM   2672  CD1 LEU A 353      33.187  40.630  17.637  1.00  0.82           C  
ATOM   2673  CD2 LEU A 353      33.696  41.539  19.919  1.00  0.82           C  
ATOM   2674  N   ALA A 354      28.288  41.635  20.587  1.00  0.92           N  
ATOM   2675  CA  ALA A 354      27.052  42.411  20.632  1.00  0.92           C  
ATOM   2676  C   ALA A 354      26.653  42.725  22.071  1.00  0.92           C  
ATOM   2677  CB  ALA A 354      25.927  41.661  19.923  1.00  0.90           C  
ATOM   2678  O   ALA A 354      25.737  43.515  22.310  1.00  0.90           O  
ATOM   2679  N   LEU A 355      27.274  42.075  23.054  1.00  0.93           N  
ATOM   2680  CA  LEU A 355      27.030  42.382  24.460  1.00  0.93           C  
ATOM   2681  C   LEU A 355      27.585  43.755  24.821  1.00  0.92           C  
ATOM   2682  CB  LEU A 355      27.657  41.312  25.358  1.00  0.92           C  
ATOM   2683  O   LEU A 355      28.738  44.065  24.511  1.00  0.89           O  
ATOM   2684  CG  LEU A 355      27.179  39.876  25.138  1.00  0.90           C  
ATOM   2685  CD1 LEU A 355      27.863  38.934  26.123  1.00  0.87           C  
ATOM   2686  CD2 LEU A 355      25.663  39.790  25.273  1.00  0.87           C  
ATOM   2687  N   ARG A 356      26.714  44.637  25.395  1.00  0.94           N  
ATOM   2688  CA  ARG A 356      27.031  46.014  25.758  1.00  0.94           C  
ATOM   2689  C   ARG A 356      27.310  46.137  27.252  1.00  0.94           C  
ATOM   2690  CB  ARG A 356      25.889  46.952  25.360  1.00  0.92           C  
ATOM   2691  O   ARG A 356      26.397  46.019  28.071  1.00  0.92           O  
ATOM   2692  CG  ARG A 356      26.163  48.417  25.655  1.00  0.88           C  
ATOM   2693  CD  ARG A 356      25.120  49.326  25.019  1.00  0.87           C  
ATOM   2694  NE  ARG A 356      23.782  49.056  25.538  1.00  0.86           N  
ATOM   2695  NH1 ARG A 356      23.879  50.659  27.199  1.00  0.82           N  
ATOM   2696  NH2 ARG A 356      21.999  49.370  26.951  1.00  0.80           N  
ATOM   2697  CZ  ARG A 356      23.223  49.696  26.562  1.00  0.83           C  
ATOM   2698  N   PRO A 357      28.671  46.226  27.678  1.00  0.92           N  
ATOM   2699  CA  PRO A 357      28.940  46.588  29.071  1.00  0.94           C  
ATOM   2700  C   PRO A 357      28.416  47.977  29.432  1.00  0.94           C  
ATOM   2701  CB  PRO A 357      30.468  46.542  29.159  1.00  0.92           C  
ATOM   2702  O   PRO A 357      28.579  48.923  28.657  1.00  0.93           O  
ATOM   2703  CG  PRO A 357      30.940  46.893  27.784  1.00  0.88           C  
ATOM   2704  CD  PRO A 357      29.923  46.406  26.792  1.00  0.88           C  
ATOM   2705  N   VAL A 358      27.756  48.004  30.729  1.00  0.93           N  
ATOM   2706  CA  VAL A 358      27.143  49.239  31.204  1.00  0.94           C  
ATOM   2707  C   VAL A 358      27.617  49.539  32.624  1.00  0.92           C  
ATOM   2708  CB  VAL A 358      25.600  49.160  31.163  1.00  0.92           C  
ATOM   2709  O   VAL A 358      27.993  48.628  33.365  1.00  0.91           O  
ATOM   2710  CG1 VAL A 358      25.105  49.020  29.725  1.00  0.84           C  
ATOM   2711  CG2 VAL A 358      25.104  47.995  32.019  1.00  0.83           C  
ATOM   2712  N   ILE A 359      27.711  50.871  32.892  1.00  0.91           N  
ATOM   2713  CA  ILE A 359      27.742  51.340  34.273  1.00  0.93           C  
ATOM   2714  C   ILE A 359      26.337  51.749  34.710  1.00  0.90           C  
ATOM   2715  CB  ILE A 359      28.723  52.521  34.448  1.00  0.90           C  
ATOM   2716  O   ILE A 359      25.643  52.473  33.993  1.00  0.88           O  
ATOM   2717  CG1 ILE A 359      30.134  52.111  34.012  1.00  0.88           C  
ATOM   2718  CG2 ILE A 359      28.720  53.016  35.897  1.00  0.87           C  
ATOM   2719  CD1 ILE A 359      31.137  53.257  34.005  1.00  0.86           C  
ATOM   2720  N   TYR A 360      25.890  51.195  35.892  1.00  0.91           N  
ATOM   2721  CA  TYR A 360      24.527  51.442  36.347  1.00  0.93           C  
ATOM   2722  C   TYR A 360      24.481  51.623  37.860  1.00  0.91           C  
ATOM   2723  CB  TYR A 360      23.604  50.291  35.932  1.00  0.92           C  
ATOM   2724  O   TYR A 360      25.338  51.104  38.579  1.00  0.88           O  
ATOM   2725  CG  TYR A 360      23.941  48.975  36.590  1.00  0.92           C  
ATOM   2726  CD1 TYR A 360      24.877  48.112  36.026  1.00  0.90           C  
ATOM   2727  CD2 TYR A 360      23.324  48.593  37.776  1.00  0.90           C  
ATOM   2728  CE1 TYR A 360      25.189  46.897  36.627  1.00  0.90           C  
ATOM   2729  CE2 TYR A 360      23.628  47.380  38.386  1.00  0.90           C  
ATOM   2730  OH  TYR A 360      24.866  45.340  38.406  1.00  0.86           O  
ATOM   2731  CZ  TYR A 360      24.561  46.541  37.806  1.00  0.89           C  
ATOM   2732  N   ASP A 361      23.488  52.356  38.333  1.00  0.92           N  
ATOM   2733  CA  ASP A 361      23.102  52.398  39.741  1.00  0.93           C  
ATOM   2734  C   ASP A 361      22.074  51.315  40.060  1.00  0.88           C  
ATOM   2735  CB  ASP A 361      22.545  53.776  40.104  1.00  0.91           C  
ATOM   2736  O   ASP A 361      21.012  51.257  39.437  1.00  0.83           O  
ATOM   2737  CG  ASP A 361      23.599  54.869  40.072  1.00  0.91           C  
ATOM   2738  OD1 ASP A 361      24.807  54.552  40.105  1.00  0.89           O  
ATOM   2739  OD2 ASP A 361      23.217  56.058  40.015  1.00  0.90           O  
ATOM   2740  N   ARG A 362      22.462  50.459  40.938  1.00  0.89           N  
ATOM   2741  CA  ARG A 362      21.494  49.467  41.395  1.00  0.90           C  
ATOM   2742  C   ARG A 362      20.406  50.114  42.245  1.00  0.89           C  
ATOM   2743  CB  ARG A 362      22.192  48.362  42.191  1.00  0.85           C  
ATOM   2744  O   ARG A 362      20.703  50.833  43.201  1.00  0.86           O  
ATOM   2745  CG  ARG A 362      21.309  47.158  42.477  1.00  0.75           C  
ATOM   2746  CD  ARG A 362      22.073  46.058  43.202  1.00  0.73           C  
ATOM   2747  NE  ARG A 362      23.131  45.496  42.368  1.00  0.71           N  
ATOM   2748  NH1 ARG A 362      23.632  43.763  43.810  1.00  0.61           N  
ATOM   2749  NH2 ARG A 362      24.787  43.994  41.843  1.00  0.55           N  
ATOM   2750  CZ  ARG A 362      23.847  44.419  42.676  1.00  0.71           C  
ATOM   2751  N   LYS A 363      19.202  49.827  41.878  1.00  0.90           N  
ATOM   2752  CA  LYS A 363      18.052  50.303  42.641  1.00  0.91           C  
ATOM   2753  C   LYS A 363      18.023  49.684  44.036  1.00  0.89           C  
ATOM   2754  CB  LYS A 363      16.750  49.990  41.903  1.00  0.90           C  
ATOM   2755  O   LYS A 363      18.456  48.545  44.224  1.00  0.87           O  
ATOM   2756  CG  LYS A 363      16.611  50.700  40.564  1.00  0.88           C  
ATOM   2757  CD  LYS A 363      15.336  50.287  39.841  1.00  0.87           C  
ATOM   2758  CE  LYS A 363      15.222  50.958  38.479  1.00  0.87           C  
ATOM   2759  NZ  LYS A 363      14.069  50.425  37.694  1.00  0.86           N  
ATOM   2760  N   ASP A 364      17.504  50.541  45.070  1.00  0.89           N  
ATOM   2761  CA  ASP A 364      17.139  49.935  46.347  1.00  0.90           C  
ATOM   2762  C   ASP A 364      16.158  48.782  46.147  1.00  0.86           C  
ATOM   2763  CB  ASP A 364      16.537  50.982  47.286  1.00  0.88           C  
ATOM   2764  O   ASP A 364      15.233  48.881  45.337  1.00  0.81           O  
ATOM   2765  CG  ASP A 364      17.522  52.072  47.669  1.00  0.88           C  
ATOM   2766  OD1 ASP A 364      18.743  51.884  47.482  1.00  0.88           O  
ATOM   2767  OD2 ASP A 364      17.073  53.128  48.164  1.00  0.90           O  
ATOM   2768  N   GLN A 365      16.382  47.790  46.799  1.00  0.84           N  
ATOM   2769  CA  GLN A 365      15.516  46.616  46.766  1.00  0.85           C  
ATOM   2770  C   GLN A 365      14.862  46.376  48.123  1.00  0.84           C  
ATOM   2771  CB  GLN A 365      16.305  45.378  46.336  1.00  0.81           C  
ATOM   2772  O   GLN A 365      15.553  46.180  49.125  1.00  0.79           O  
ATOM   2773  CG  GLN A 365      16.812  45.439  44.902  1.00  0.76           C  
ATOM   2774  CD  GLN A 365      17.569  44.190  44.493  1.00  0.74           C  
ATOM   2775  NE2 GLN A 365      17.778  44.022  43.192  1.00  0.72           N  
ATOM   2776  OE1 GLN A 365      17.965  43.383  45.341  1.00  0.77           O  
ATOM   2777  N   THR A 366      13.550  46.563  48.194  1.00  0.83           N  
ATOM   2778  CA  THR A 366      12.799  46.134  49.369  1.00  0.83           C  
ATOM   2779  C   THR A 366      12.624  44.618  49.375  1.00  0.80           C  
ATOM   2780  CB  THR A 366      11.418  46.812  49.427  1.00  0.80           C  
ATOM   2781  O   THR A 366      12.110  44.043  48.413  1.00  0.76           O  
ATOM   2782  CG2 THR A 366      10.701  46.488  50.734  1.00  0.79           C  
ATOM   2783  OG1 THR A 366      11.584  48.232  49.326  1.00  0.85           O  
ATOM   2784  N   ARG A 367      13.054  44.157  50.334  1.00  0.79           N  
ATOM   2785  CA  ARG A 367      12.880  42.727  50.566  1.00  0.80           C  
ATOM   2786  C   ARG A 367      11.492  42.427  51.121  1.00  0.79           C  
ATOM   2787  CB  ARG A 367      13.952  42.204  51.524  1.00  0.76           C  
ATOM   2788  O   ARG A 367      10.793  43.332  51.582  1.00  0.76           O  
ATOM   2789  CG  ARG A 367      15.364  42.265  50.963  1.00  0.73           C  
ATOM   2790  CD  ARG A 367      16.383  41.690  51.936  1.00  0.72           C  
ATOM   2791  NE  ARG A 367      17.714  41.615  51.340  1.00  0.65           N  
ATOM   2792  NH1 ARG A 367      18.834  41.464  53.355  1.00  0.58           N  
ATOM   2793  NH2 ARG A 367      20.004  41.447  51.384  1.00  0.53           N  
ATOM   2794  CZ  ARG A 367      18.848  41.509  52.028  1.00  0.70           C  
ATOM   2795  N   GLU A 368      11.072  41.219  51.197  1.00  0.77           N  
ATOM   2796  CA  GLU A 368       9.765  40.778  51.674  1.00  0.79           C  
ATOM   2797  C   GLU A 368       9.579  41.101  53.154  1.00  0.80           C  
ATOM   2798  CB  GLU A 368       9.584  39.276  51.437  1.00  0.76           C  
ATOM   2799  O   GLU A 368       8.456  41.322  53.610  1.00  0.78           O  
ATOM   2800  CG  GLU A 368       9.497  38.891  49.968  1.00  0.72           C  
ATOM   2801  CD  GLU A 368       9.238  37.409  49.750  1.00  0.71           C  
ATOM   2802  OE1 GLU A 368       9.350  36.624  50.719  1.00  0.76           O  
ATOM   2803  OE2 GLU A 368       8.921  37.029  48.600  1.00  0.74           O  
ATOM   2804  N   ASP A 369      10.714  41.236  53.988  1.00  0.70           N  
ATOM   2805  CA  ASP A 369      10.697  41.578  55.407  1.00  0.74           C  
ATOM   2806  C   ASP A 369      10.669  43.091  55.607  1.00  0.76           C  
ATOM   2807  CB  ASP A 369      11.911  40.976  56.118  1.00  0.70           C  
ATOM   2808  O   ASP A 369      10.755  43.575  56.737  1.00  0.78           O  
ATOM   2809  CG  ASP A 369      13.229  41.550  55.631  1.00  0.68           C  
ATOM   2810  OD1 ASP A 369      13.219  42.446  54.759  1.00  0.70           O  
ATOM   2811  OD2 ASP A 369      14.288  41.101  56.121  1.00  0.73           O  
ATOM   2812  N   GLY A 370      10.616  43.757  54.556  1.00  0.79           N  
ATOM   2813  CA  GLY A 370      10.552  45.209  54.582  1.00  0.82           C  
ATOM   2814  C   GLY A 370      11.916  45.865  54.696  1.00  0.81           C  
ATOM   2815  O   GLY A 370      12.029  47.090  54.625  1.00  0.80           O  
ATOM   2816  N   THR A 371      12.861  45.064  54.853  1.00  0.84           N  
ATOM   2817  CA  THR A 371      14.210  45.615  54.913  1.00  0.85           C  
ATOM   2818  C   THR A 371      14.669  46.073  53.532  1.00  0.84           C  
ATOM   2819  CB  THR A 371      15.210  44.586  55.474  1.00  0.81           C  
ATOM   2820  O   THR A 371      14.506  45.351  52.546  1.00  0.83           O  
ATOM   2821  CG2 THR A 371      14.839  44.178  56.896  1.00  0.69           C  
ATOM   2822  OG1 THR A 371      15.207  43.422  54.638  1.00  0.71           O  
ATOM   2823  N   VAL A 372      15.237  47.229  53.368  1.00  0.84           N  
ATOM   2824  CA  VAL A 372      15.753  47.821  52.139  1.00  0.85           C  
ATOM   2825  C   VAL A 372      17.241  47.507  51.999  1.00  0.81           C  
ATOM   2826  CB  VAL A 372      15.526  49.349  52.106  1.00  0.82           C  
ATOM   2827  O   VAL A 372      18.039  47.845  52.877  1.00  0.77           O  
ATOM   2828  CG1 VAL A 372      16.032  49.942  50.792  1.00  0.83           C  
ATOM   2829  CG2 VAL A 372      14.046  49.672  52.307  1.00  0.81           C  
ATOM   2830  N   LYS A 373      17.517  46.780  50.997  1.00  0.81           N  
ATOM   2831  CA  LYS A 373      18.898  46.679  50.532  1.00  0.83           C  
ATOM   2832  C   LYS A 373      19.274  47.875  49.663  1.00  0.85           C  
ATOM   2833  CB  LYS A 373      19.108  45.379  49.755  1.00  0.81           C  
ATOM   2834  O   LYS A 373      18.818  47.989  48.523  1.00  0.85           O  
ATOM   2835  CG  LYS A 373      20.559  45.106  49.385  1.00  0.78           C  
ATOM   2836  CD  LYS A 373      20.707  43.787  48.639  1.00  0.77           C  
ATOM   2837  CE  LYS A 373      22.160  43.508  48.278  1.00  0.76           C  
ATOM   2838  NZ  LYS A 373      22.301  42.256  47.475  1.00  0.70           N  
ATOM   2839  N   GLU A 374      20.021  48.639  50.314  1.00  0.82           N  
ATOM   2840  CA  GLU A 374      20.460  49.830  49.593  1.00  0.85           C  
ATOM   2841  C   GLU A 374      21.145  49.459  48.281  1.00  0.85           C  
ATOM   2842  CB  GLU A 374      21.403  50.668  50.460  1.00  0.81           C  
ATOM   2843  O   GLU A 374      21.930  48.510  48.231  1.00  0.85           O  
ATOM   2844  CG  GLU A 374      20.729  51.294  51.673  1.00  0.77           C  
ATOM   2845  CD  GLU A 374      21.678  52.122  52.525  1.00  0.77           C  
ATOM   2846  OE1 GLU A 374      22.885  52.186  52.201  1.00  0.80           O  
ATOM   2847  OE2 GLU A 374      21.210  52.710  53.526  1.00  0.80           O  
ATOM   2848  N   GLY A 375      20.776  50.220  47.231  1.00  0.84           N  
ATOM   2849  CA  GLY A 375      21.451  50.133  45.946  1.00  0.86           C  
ATOM   2850  C   GLY A 375      22.902  50.572  46.003  1.00  0.83           C  
ATOM   2851  O   GLY A 375      23.296  51.319  46.902  1.00  0.78           O  
ATOM   2852  N   ARG A 376      23.732  50.121  45.117  1.00  0.84           N  
ATOM   2853  CA  ARG A 376      25.117  50.541  44.933  1.00  0.88           C  
ATOM   2854  C   ARG A 376      25.267  51.398  43.680  1.00  0.90           C  
ATOM   2855  CB  ARG A 376      26.042  49.325  44.850  1.00  0.84           C  
ATOM   2856  O   ARG A 376      24.623  51.137  42.662  1.00  0.91           O  
ATOM   2857  CG  ARG A 376      26.169  48.557  46.156  1.00  0.77           C  
ATOM   2858  CD  ARG A 376      27.173  47.419  46.046  1.00  0.76           C  
ATOM   2859  NE  ARG A 376      27.230  46.629  47.272  1.00  0.76           N  
ATOM   2860  NH1 ARG A 376      28.862  45.183  46.511  1.00  0.69           N  
ATOM   2861  NH2 ARG A 376      28.000  44.937  48.621  1.00  0.62           N  
ATOM   2862  CZ  ARG A 376      28.031  45.585  47.465  1.00  0.71           C  
ATOM   2863  N   LYS A 377      26.176  52.402  43.791  1.00  0.88           N  
ATOM   2864  CA  LYS A 377      26.473  53.271  42.655  1.00  0.90           C  
ATOM   2865  C   LYS A 377      27.653  52.736  41.849  1.00  0.89           C  
ATOM   2866  CB  LYS A 377      26.765  54.695  43.130  1.00  0.86           C  
ATOM   2867  O   LYS A 377      28.514  52.037  42.387  1.00  0.88           O  
ATOM   2868  CG  LYS A 377      25.569  55.394  43.761  1.00  0.79           C  
ATOM   2869  CD  LYS A 377      25.846  56.874  43.993  1.00  0.76           C  
ATOM   2870  CE  LYS A 377      24.616  57.598  44.522  1.00  0.78           C  
ATOM   2871  NZ  LYS A 377      24.798  59.080  44.514  1.00  0.78           N  
ATOM   2872  N   ASP A 378      27.613  53.048  40.625  1.00  0.90           N  
ATOM   2873  CA  ASP A 378      28.719  52.865  39.690  1.00  0.90           C  
ATOM   2874  C   ASP A 378      29.136  51.398  39.614  1.00  0.84           C  
ATOM   2875  CB  ASP A 378      29.913  53.731  40.095  1.00  0.87           C  
ATOM   2876  O   ASP A 378      30.329  51.086  39.605  1.00  0.78           O  
ATOM   2877  CG  ASP A 378      29.625  55.219  40.003  1.00  0.88           C  
ATOM   2878  OD1 ASP A 378      29.027  55.664  38.999  1.00  0.88           O  
ATOM   2879  OD2 ASP A 378      30.001  55.955  40.941  1.00  0.90           O  
ATOM   2880  N   GLU A 379      28.121  50.521  39.553  1.00  0.88           N  
ATOM   2881  CA  GLU A 379      28.438  49.114  39.328  1.00  0.89           C  
ATOM   2882  C   GLU A 379      28.612  48.818  37.841  1.00  0.88           C  
ATOM   2883  CB  GLU A 379      27.348  48.216  39.919  1.00  0.86           C  
ATOM   2884  O   GLU A 379      27.896  49.371  37.005  1.00  0.86           O  
ATOM   2885  CG  GLU A 379      27.302  48.224  41.440  1.00  0.76           C  
ATOM   2886  CD  GLU A 379      26.547  47.040  42.023  1.00  0.73           C  
ATOM   2887  OE1 GLU A 379      25.827  46.348  41.269  1.00  0.76           O  
ATOM   2888  OE2 GLU A 379      26.675  46.804  43.246  1.00  0.75           O  
ATOM   2889  N   VAL A 380      29.554  47.939  37.491  1.00  0.90           N  
ATOM   2890  CA  VAL A 380      29.813  47.519  36.118  1.00  0.92           C  
ATOM   2891  C   VAL A 380      29.152  46.167  35.859  1.00  0.90           C  
ATOM   2892  CB  VAL A 380      31.328  47.437  35.826  1.00  0.89           C  
ATOM   2893  O   VAL A 380      29.326  45.225  36.636  1.00  0.87           O  
ATOM   2894  CG1 VAL A 380      31.576  47.056  34.367  1.00  0.82           C  
ATOM   2895  CG2 VAL A 380      32.008  48.764  36.158  1.00  0.80           C  
ATOM   2896  N   GLY A 381      28.357  46.074  34.711  1.00  0.91           N  
ATOM   2897  CA  GLY A 381      27.686  44.831  34.369  1.00  0.92           C  
ATOM   2898  C   GLY A 381      27.117  44.827  32.962  1.00  0.92           C  
ATOM   2899  O   GLY A 381      27.531  45.624  32.118  1.00  0.92           O  
ATOM   2900  N   LEU A 382      26.253  43.894  32.702  1.00  0.91           N  
ATOM   2901  CA  LEU A 382      25.460  43.754  31.485  1.00  0.93           C  
ATOM   2902  C   LEU A 382      23.971  43.868  31.790  1.00  0.92           C  
ATOM   2903  CB  LEU A 382      25.753  42.413  30.806  1.00  0.92           C  
ATOM   2904  O   LEU A 382      23.551  43.682  32.935  1.00  0.90           O  
ATOM   2905  CG  LEU A 382      27.192  42.188  30.341  1.00  0.90           C  
ATOM   2906  CD1 LEU A 382      27.399  40.731  29.941  1.00  0.87           C  
ATOM   2907  CD2 LEU A 382      27.532  43.120  29.182  1.00  0.87           C  
ATOM   2908  N   ILE A 383      23.133  44.188  30.842  1.00  0.93           N  
ATOM   2909  CA  ILE A 383      21.677  44.162  30.931  1.00  0.94           C  
ATOM   2910  C   ILE A 383      21.164  42.762  30.602  1.00  0.94           C  
ATOM   2911  CB  ILE A 383      21.034  45.204  29.988  1.00  0.92           C  
ATOM   2912  O   ILE A 383      21.350  42.273  29.485  1.00  0.93           O  
ATOM   2913  CG1 ILE A 383      21.515  46.615  30.343  1.00  0.89           C  
ATOM   2914  CG2 ILE A 383      19.506  45.115  30.046  1.00  0.89           C  
ATOM   2915  CD1 ILE A 383      20.944  47.708  29.450  1.00  0.85           C  
ATOM   2916  N   ALA A 384      20.544  42.099  31.553  1.00  0.91           N  
ATOM   2917  CA  ALA A 384      20.153  40.696  31.450  1.00  0.94           C  
ATOM   2918  C   ALA A 384      19.214  40.473  30.268  1.00  0.94           C  
ATOM   2919  CB  ALA A 384      19.492  40.231  32.745  1.00  0.91           C  
ATOM   2920  O   ALA A 384      19.362  39.501  29.524  1.00  0.93           O  
ATOM   2921  N   GLU A 385      18.321  41.416  29.995  1.00  0.93           N  
ATOM   2922  CA  GLU A 385      17.345  41.367  28.910  1.00  0.94           C  
ATOM   2923  C   GLU A 385      18.029  41.455  27.548  1.00  0.94           C  
ATOM   2924  CB  GLU A 385      16.319  42.493  29.057  1.00  0.93           C  
ATOM   2925  O   GLU A 385      17.563  40.860  26.574  1.00  0.94           O  
ATOM   2926  CG  GLU A 385      15.453  42.377  30.303  1.00  0.90           C  
ATOM   2927  CD  GLU A 385      16.075  43.026  31.529  1.00  0.89           C  
ATOM   2928  OE1 GLU A 385      17.282  43.355  31.495  1.00  0.89           O  
ATOM   2929  OE2 GLU A 385      15.349  43.205  32.533  1.00  0.91           O  
ATOM   2930  N   GLU A 386      19.143  42.142  27.445  1.00  0.94           N  
ATOM   2931  CA  GLU A 386      19.942  42.181  26.223  1.00  0.95           C  
ATOM   2932  C   GLU A 386      20.709  40.877  26.024  1.00  0.94           C  
ATOM   2933  CB  GLU A 386      20.913  43.363  26.253  1.00  0.94           C  
ATOM   2934  O   GLU A 386      20.804  40.371  24.904  1.00  0.92           O  
ATOM   2935  CG  GLU A 386      20.228  44.722  26.241  1.00  0.91           C  
ATOM   2936  CD  GLU A 386      21.206  45.887  26.215  1.00  0.89           C  
ATOM   2937  OE1 GLU A 386      22.434  45.649  26.243  1.00  0.90           O  
ATOM   2938  OE2 GLU A 386      20.739  47.047  26.167  1.00  0.92           O  
ATOM   2939  N   VAL A 387      21.222  40.352  27.043  1.00  0.93           N  
ATOM   2940  CA  VAL A 387      21.968  39.098  27.013  1.00  0.94           C  
ATOM   2941  C   VAL A 387      21.031  37.947  26.657  1.00  0.94           C  
ATOM   2942  CB  VAL A 387      22.665  38.820  28.364  1.00  0.93           C  
ATOM   2943  O   VAL A 387      21.388  37.069  25.867  1.00  0.92           O  
ATOM   2944  CG1 VAL A 387      23.361  37.460  28.343  1.00  0.90           C  
ATOM   2945  CG2 VAL A 387      23.664  39.930  28.687  1.00  0.90           C  
ATOM   2946  N   GLU A 388      19.741  37.973  27.083  1.00  0.94           N  
ATOM   2947  CA  GLU A 388      18.719  36.970  26.798  1.00  0.95           C  
ATOM   2948  C   GLU A 388      18.490  36.827  25.296  1.00  0.94           C  
ATOM   2949  CB  GLU A 388      17.405  37.327  27.499  1.00  0.94           C  
ATOM   2950  O   GLU A 388      18.346  35.713  24.789  1.00  0.93           O  
ATOM   2951  CG  GLU A 388      16.307  36.291  27.311  1.00  0.92           C  
ATOM   2952  CD  GLU A 388      15.001  36.670  27.992  1.00  0.90           C  
ATOM   2953  OE1 GLU A 388      14.671  37.877  28.042  1.00  0.90           O  
ATOM   2954  OE2 GLU A 388      14.304  35.753  28.480  1.00  0.92           O  
ATOM   2955  N   GLN A 389      18.571  37.904  24.585  1.00  0.95           N  
ATOM   2956  CA  GLN A 389      18.316  37.922  23.148  1.00  0.95           C  
ATOM   2957  C   GLN A 389      19.407  37.174  22.386  1.00  0.94           C  
ATOM   2958  CB  GLN A 389      18.213  39.360  22.639  1.00  0.94           C  
ATOM   2959  O   GLN A 389      19.193  36.739  21.253  1.00  0.93           O  
ATOM   2960  CG  GLN A 389      16.987  40.106  23.149  1.00  0.90           C  
ATOM   2961  CD  GLN A 389      16.956  41.556  22.705  1.00  0.87           C  
ATOM   2962  NE2 GLN A 389      16.083  42.347  23.320  1.00  0.89           N  
ATOM   2963  OE1 GLN A 389      17.710  41.964  21.816  1.00  0.88           O  
ATOM   2964  N   ARG A 390      20.493  36.917  22.988  1.00  0.95           N  
ATOM   2965  CA  ARG A 390      21.655  36.375  22.291  1.00  0.95           C  
ATOM   2966  C   ARG A 390      22.118  35.071  22.931  1.00  0.93           C  
ATOM   2967  CB  ARG A 390      22.800  37.391  22.284  1.00  0.93           C  
ATOM   2968  O   ARG A 390      22.405  34.097  22.231  1.00  0.91           O  
ATOM   2969  CG  ARG A 390      22.466  38.689  21.567  1.00  0.88           C  
ATOM   2970  CD  ARG A 390      22.286  38.478  20.071  1.00  0.83           C  
ATOM   2971  NE  ARG A 390      22.089  39.742  19.368  1.00  0.83           N  
ATOM   2972  NH1 ARG A 390      22.322  38.840  17.253  1.00  0.77           N  
ATOM   2973  NH2 ARG A 390      21.920  41.083  17.510  1.00  0.73           N  
ATOM   2974  CZ  ARG A 390      22.111  39.886  18.045  1.00  0.80           C  
ATOM   2975  N   LEU A 391      22.165  35.079  24.278  1.00  0.93           N  
ATOM   2976  CA  LEU A 391      22.744  34.005  25.077  1.00  0.93           C  
ATOM   2977  C   LEU A 391      21.814  33.619  26.223  1.00  0.93           C  
ATOM   2978  CB  LEU A 391      24.109  34.423  25.631  1.00  0.92           C  
ATOM   2979  O   LEU A 391      22.173  33.763  27.394  1.00  0.90           O  
ATOM   2980  CG  LEU A 391      25.179  34.777  24.598  1.00  0.89           C  
ATOM   2981  CD1 LEU A 391      26.420  35.332  25.289  1.00  0.85           C  
ATOM   2982  CD2 LEU A 391      25.532  33.558  23.753  1.00  0.84           C  
ATOM   2983  N   PRO A 392      20.555  33.080  25.965  1.00  0.93           N  
ATOM   2984  CA  PRO A 392      19.522  32.831  26.973  1.00  0.93           C  
ATOM   2985  C   PRO A 392      19.956  31.814  28.025  1.00  0.91           C  
ATOM   2986  CB  PRO A 392      18.347  32.297  26.149  1.00  0.91           C  
ATOM   2987  O   PRO A 392      19.473  31.848  29.159  1.00  0.88           O  
ATOM   2988  CG  PRO A 392      18.964  31.804  24.880  1.00  0.90           C  
ATOM   2989  CD  PRO A 392      20.151  32.667  24.560  1.00  0.91           C  
ATOM   2990  N   TRP A 393      20.862  30.976  27.625  1.00  0.89           N  
ATOM   2991  CA  TRP A 393      21.335  29.910  28.501  1.00  0.91           C  
ATOM   2992  C   TRP A 393      22.201  30.472  29.624  1.00  0.88           C  
ATOM   2993  CB  TRP A 393      22.125  28.869  27.704  1.00  0.87           C  
ATOM   2994  O   TRP A 393      22.495  29.775  30.598  1.00  0.83           O  
ATOM   2995  CG  TRP A 393      23.299  29.433  26.960  1.00  0.81           C  
ATOM   2996  CD1 TRP A 393      23.322  29.865  25.663  1.00  0.76           C  
ATOM   2997  CD2 TRP A 393      24.622  29.622  27.470  1.00  0.78           C  
ATOM   2998  CE2 TRP A 393      25.397  30.174  26.426  1.00  0.79           C  
ATOM   2999  CE3 TRP A 393      25.229  29.378  28.710  1.00  0.73           C  
ATOM   3000  NE1 TRP A 393      24.581  30.312  25.336  1.00  0.76           N  
ATOM   3001  CH2 TRP A 393      27.318  30.238  27.808  1.00  0.77           C  
ATOM   3002  CZ2 TRP A 393      26.750  30.486  26.585  1.00  0.77           C  
ATOM   3003  CZ3 TRP A 393      26.574  29.690  28.866  1.00  0.77           C  
ATOM   3004  N   LEU A 394      22.587  31.840  29.621  1.00  0.88           N  
ATOM   3005  CA  LEU A 394      23.314  32.543  30.672  1.00  0.88           C  
ATOM   3006  C   LEU A 394      22.350  33.214  31.645  1.00  0.87           C  
ATOM   3007  CB  LEU A 394      24.257  33.587  30.067  1.00  0.87           C  
ATOM   3008  O   LEU A 394      22.774  33.782  32.654  1.00  0.84           O  
ATOM   3009  CG  LEU A 394      25.484  33.047  29.332  1.00  0.85           C  
ATOM   3010  CD1 LEU A 394      26.302  34.195  28.752  1.00  0.81           C  
ATOM   3011  CD2 LEU A 394      26.337  32.196  30.268  1.00  0.81           C  
ATOM   3012  N   ILE A 395      21.035  33.237  31.401  1.00  0.90           N  
ATOM   3013  CA  ILE A 395      20.044  33.959  32.191  1.00  0.90           C  
ATOM   3014  C   ILE A 395      19.416  33.019  33.217  1.00  0.87           C  
ATOM   3015  CB  ILE A 395      18.950  34.581  31.294  1.00  0.89           C  
ATOM   3016  O   ILE A 395      19.082  31.876  32.898  1.00  0.83           O  
ATOM   3017  CG1 ILE A 395      19.582  35.485  30.229  1.00  0.90           C  
ATOM   3018  CG2 ILE A 395      17.935  35.356  32.138  1.00  0.90           C  
ATOM   3019  CD1 ILE A 395      20.453  36.596  30.799  1.00  0.87           C  
ATOM   3020  N   ASN A 396      19.261  33.532  34.482  1.00  0.84           N  
ATOM   3021  CA  ASN A 396      18.381  32.954  35.492  1.00  0.85           C  
ATOM   3022  C   ASN A 396      16.982  33.562  35.430  1.00  0.85           C  
ATOM   3023  CB  ASN A 396      18.976  33.134  36.890  1.00  0.81           C  
ATOM   3024  O   ASN A 396      16.833  34.783  35.367  1.00  0.84           O  
ATOM   3025  CG  ASN A 396      20.302  32.417  37.057  1.00  0.74           C  
ATOM   3026  ND2 ASN A 396      21.227  33.042  37.775  1.00  0.71           N  
ATOM   3027  OD1 ASN A 396      20.492  31.312  36.544  1.00  0.72           O  
ATOM   3028  N   TYR A 397      16.033  32.708  35.544  1.00  0.84           N  
ATOM   3029  CA  TYR A 397      14.630  33.103  35.613  1.00  0.85           C  
ATOM   3030  C   TYR A 397      14.046  32.802  36.988  1.00  0.80           C  
ATOM   3031  CB  TYR A 397      13.816  32.388  34.532  1.00  0.84           C  
ATOM   3032  O   TYR A 397      14.296  31.736  37.556  1.00  0.77           O  
ATOM   3033  CG  TYR A 397      14.259  32.709  33.125  1.00  0.87           C  
ATOM   3034  CD1 TYR A 397      13.713  33.785  32.430  1.00  0.86           C  
ATOM   3035  CD2 TYR A 397      15.225  31.937  32.488  1.00  0.86           C  
ATOM   3036  CE1 TYR A 397      14.117  34.084  31.133  1.00  0.88           C  
ATOM   3037  CE2 TYR A 397      15.637  32.226  31.192  1.00  0.88           C  
ATOM   3038  OH  TYR A 397      15.483  33.591  29.240  1.00  0.83           O  
ATOM   3039  CZ  TYR A 397      15.079  33.300  30.524  1.00  0.87           C  
ATOM   3040  N   LEU A 398      13.194  33.789  37.556  1.00  0.83           N  
ATOM   3041  CA  LEU A 398      12.355  33.647  38.741  1.00  0.84           C  
ATOM   3042  C   LEU A 398      10.904  33.992  38.423  1.00  0.83           C  
ATOM   3043  CB  LEU A 398      12.869  34.541  39.872  1.00  0.81           C  
ATOM   3044  O   LEU A 398      10.619  35.066  37.889  1.00  0.81           O  
ATOM   3045  CG  LEU A 398      12.156  34.408  41.219  1.00  0.77           C  
ATOM   3046  CD1 LEU A 398      12.329  32.997  41.773  1.00  0.75           C  
ATOM   3047  CD2 LEU A 398      12.681  35.444  42.206  1.00  0.75           C  
ATOM   3048  N   ASP A 399       9.993  32.991  38.554  1.00  0.77           N  
ATOM   3049  CA  ASP A 399       8.559  33.066  38.294  1.00  0.81           C  
ATOM   3050  C   ASP A 399       8.283  33.533  36.866  1.00  0.82           C  
ATOM   3051  CB  ASP A 399       7.879  34.003  39.295  1.00  0.76           C  
ATOM   3052  O   ASP A 399       7.285  34.210  36.611  1.00  0.83           O  
ATOM   3053  CG  ASP A 399       7.999  33.524  40.731  1.00  0.71           C  
ATOM   3054  OD1 ASP A 399       7.954  32.298  40.971  1.00  0.72           O  
ATOM   3055  OD2 ASP A 399       8.137  34.380  41.631  1.00  0.79           O  
ATOM   3056  N   GLY A 400       9.183  33.170  35.889  1.00  0.83           N  
ATOM   3057  CA  GLY A 400       9.048  33.437  34.466  1.00  0.85           C  
ATOM   3058  C   GLY A 400       9.621  34.779  34.053  1.00  0.84           C  
ATOM   3059  O   GLY A 400       9.691  35.091  32.862  1.00  0.83           O  
ATOM   3060  N   GLU A 401      10.226  35.438  35.007  1.00  0.89           N  
ATOM   3061  CA  GLU A 401      10.845  36.731  34.732  1.00  0.90           C  
ATOM   3062  C   GLU A 401      12.366  36.647  34.829  1.00  0.90           C  
ATOM   3063  CB  GLU A 401      10.315  37.798  35.693  1.00  0.87           C  
ATOM   3064  O   GLU A 401      12.902  35.786  35.530  1.00  0.89           O  
ATOM   3065  CG  GLU A 401       8.818  38.045  35.573  1.00  0.80           C  
ATOM   3066  CD  GLU A 401       8.356  39.298  36.299  1.00  0.77           C  
ATOM   3067  OE1 GLU A 401       9.104  39.809  37.163  1.00  0.81           O  
ATOM   3068  OE2 GLU A 401       7.236  39.771  36.003  1.00  0.80           O  
ATOM   3069  N   VAL A 402      13.138  37.475  34.131  1.00  0.89           N  
ATOM   3070  CA  VAL A 402      14.591  37.606  34.171  1.00  0.90           C  
ATOM   3071  C   VAL A 402      15.030  38.086  35.552  1.00  0.87           C  
ATOM   3072  CB  VAL A 402      15.104  38.575  33.082  1.00  0.88           C  
ATOM   3073  O   VAL A 402      14.737  39.218  35.945  1.00  0.82           O  
ATOM   3074  CG1 VAL A 402      16.618  38.747  33.182  1.00  0.87           C  
ATOM   3075  CG2 VAL A 402      14.710  38.074  31.694  1.00  0.85           C  
ATOM   3076  N   ASP A 403      15.776  37.181  36.229  1.00  0.87           N  
ATOM   3077  CA  ASP A 403      16.220  37.449  37.594  1.00  0.85           C  
ATOM   3078  C   ASP A 403      17.679  37.898  37.618  1.00  0.83           C  
ATOM   3079  CB  ASP A 403      16.037  36.208  38.471  1.00  0.83           C  
ATOM   3080  O   ASP A 403      18.059  38.746  38.428  1.00  0.79           O  
ATOM   3081  CG  ASP A 403      16.481  36.426  39.906  1.00  0.79           C  
ATOM   3082  OD1 ASP A 403      15.898  37.286  40.601  1.00  0.76           O  
ATOM   3083  OD2 ASP A 403      17.425  35.734  40.346  1.00  0.77           O  
ATOM   3084  N   GLY A 404      18.423  37.287  36.676  1.00  0.86           N  
ATOM   3085  CA  GLY A 404      19.836  37.629  36.713  1.00  0.87           C  
ATOM   3086  C   GLY A 404      20.647  36.931  35.637  1.00  0.88           C  
ATOM   3087  O   GLY A 404      20.128  36.073  34.920  1.00  0.87           O  
ATOM   3088  N   LEU A 405      21.954  37.249  35.525  1.00  0.89           N  
ATOM   3089  CA  LEU A 405      22.951  36.729  34.596  1.00  0.89           C  
ATOM   3090  C   LEU A 405      23.964  35.850  35.321  1.00  0.88           C  
ATOM   3091  CB  LEU A 405      23.672  37.878  33.885  1.00  0.87           C  
ATOM   3092  O   LEU A 405      24.514  36.248  36.351  1.00  0.85           O  
ATOM   3093  CG  LEU A 405      24.738  37.480  32.863  1.00  0.81           C  
ATOM   3094  CD1 LEU A 405      24.089  36.828  31.647  1.00  0.75           C  
ATOM   3095  CD2 LEU A 405      25.562  38.695  32.449  1.00  0.75           C  
ATOM   3096  N   ARG A 406      24.265  34.702  34.734  1.00  0.86           N  
ATOM   3097  CA  ARG A 406      25.252  33.750  35.233  1.00  0.86           C  
ATOM   3098  C   ARG A 406      26.665  34.171  34.844  1.00  0.86           C  
ATOM   3099  CB  ARG A 406      24.960  32.345  34.703  1.00  0.84           C  
ATOM   3100  O   ARG A 406      27.234  33.643  33.887  1.00  0.84           O  
ATOM   3101  CG  ARG A 406      23.702  31.717  35.283  1.00  0.81           C  
ATOM   3102  CD  ARG A 406      23.575  30.250  34.897  1.00  0.80           C  
ATOM   3103  NE  ARG A 406      24.653  29.447  35.468  1.00  0.76           N  
ATOM   3104  NH1 ARG A 406      24.112  27.523  34.309  1.00  0.71           N  
ATOM   3105  NH2 ARG A 406      25.893  27.534  35.753  1.00  0.68           N  
ATOM   3106  CZ  ARG A 406      24.883  28.170  35.175  1.00  0.76           C  
ATOM   3107  N   TYR A 407      27.293  35.192  35.584  1.00  0.87           N  
ATOM   3108  CA  TYR A 407      28.588  35.807  35.313  1.00  0.88           C  
ATOM   3109  C   TYR A 407      29.713  34.786  35.434  1.00  0.86           C  
ATOM   3110  CB  TYR A 407      28.839  36.975  36.271  1.00  0.86           C  
ATOM   3111  O   TYR A 407      30.763  34.932  34.804  1.00  0.83           O  
ATOM   3112  CG  TYR A 407      28.210  38.273  35.824  1.00  0.88           C  
ATOM   3113  CD1 TYR A 407      28.785  39.034  34.809  1.00  0.86           C  
ATOM   3114  CD2 TYR A 407      27.042  38.740  36.416  1.00  0.87           C  
ATOM   3115  CE1 TYR A 407      28.211  40.231  34.395  1.00  0.88           C  
ATOM   3116  CE2 TYR A 407      26.459  39.936  36.010  1.00  0.87           C  
ATOM   3117  OH  TYR A 407      26.477  41.857  34.593  1.00  0.82           O  
ATOM   3118  CZ  TYR A 407      27.049  40.673  35.000  1.00  0.87           C  
ATOM   3119  N   ASP A 408      29.507  33.646  36.181  1.00  0.81           N  
ATOM   3120  CA  ASP A 408      30.444  32.537  36.330  1.00  0.81           C  
ATOM   3121  C   ASP A 408      30.643  31.805  35.005  1.00  0.82           C  
ATOM   3122  CB  ASP A 408      29.954  31.560  37.401  1.00  0.80           C  
ATOM   3123  O   ASP A 408      31.762  31.413  34.668  1.00  0.82           O  
ATOM   3124  CG  ASP A 408      28.568  31.011  37.114  1.00  0.77           C  
ATOM   3125  OD1 ASP A 408      27.646  31.804  36.820  1.00  0.77           O  
ATOM   3126  OD2 ASP A 408      28.394  29.775  37.185  1.00  0.75           O  
ATOM   3127  N   LEU A 409      29.562  31.742  34.229  1.00  0.85           N  
ATOM   3128  CA  LEU A 409      29.625  31.017  32.965  1.00  0.87           C  
ATOM   3129  C   LEU A 409      30.062  31.938  31.831  1.00  0.88           C  
ATOM   3130  CB  LEU A 409      28.266  30.393  32.636  1.00  0.85           C  
ATOM   3131  O   LEU A 409      30.679  31.488  30.862  1.00  0.88           O  
ATOM   3132  CG  LEU A 409      27.756  29.329  33.609  1.00  0.81           C  
ATOM   3133  CD1 LEU A 409      26.446  28.734  33.104  1.00  0.78           C  
ATOM   3134  CD2 LEU A 409      28.803  28.238  33.806  1.00  0.78           C  
ATOM   3135  N   LEU A 410      29.827  33.228  31.996  1.00  0.87           N  
ATOM   3136  CA  LEU A 410      30.176  34.203  30.968  1.00  0.88           C  
ATOM   3137  C   LEU A 410      31.687  34.271  30.775  1.00  0.87           C  
ATOM   3138  CB  LEU A 410      29.633  35.586  31.336  1.00  0.86           C  
ATOM   3139  O   LEU A 410      32.172  34.279  29.641  1.00  0.86           O  
ATOM   3140  CG  LEU A 410      29.943  36.718  30.354  1.00  0.85           C  
ATOM   3141  CD1 LEU A 410      29.330  36.419  28.990  1.00  0.83           C  
ATOM   3142  CD2 LEU A 410      29.432  38.049  30.895  1.00  0.84           C  
ATOM   3143  N   GLY A 411      32.534  34.178  31.897  1.00  0.86           N  
ATOM   3144  CA  GLY A 411      33.985  34.169  31.811  1.00  0.86           C  
ATOM   3145  C   GLY A 411      34.532  32.969  31.062  1.00  0.86           C  
ATOM   3146  O   GLY A 411      35.459  33.100  30.260  1.00  0.85           O  
ATOM   3147  N   VAL A 412      33.855  31.787  31.136  1.00  0.85           N  
ATOM   3148  CA  VAL A 412      34.220  30.563  30.430  1.00  0.87           C  
ATOM   3149  C   VAL A 412      33.771  30.653  28.973  1.00  0.88           C  
ATOM   3150  CB  VAL A 412      33.604  29.316  31.102  1.00  0.84           C  
ATOM   3151  O   VAL A 412      34.502  30.247  28.066  1.00  0.87           O  
ATOM   3152  CG1 VAL A 412      33.970  28.050  30.329  1.00  0.79           C  
ATOM   3153  CG2 VAL A 412      34.065  29.210  32.554  1.00  0.78           C  
ATOM   3154  N   ALA A 413      32.671  31.233  28.755  1.00  0.88           N  
ATOM   3155  CA  ALA A 413      32.086  31.355  27.422  1.00  0.88           C  
ATOM   3156  C   ALA A 413      32.906  32.300  26.548  1.00  0.89           C  
ATOM   3157  CB  ALA A 413      30.642  31.842  27.517  1.00  0.86           C  
ATOM   3158  O   ALA A 413      32.989  32.114  25.332  1.00  0.87           O  
ATOM   3159  N   LEU A 414      33.621  33.206  27.124  1.00  0.89           N  
ATOM   3160  CA  LEU A 414      34.443  34.180  26.414  1.00  0.89           C  
ATOM   3161  C   LEU A 414      35.782  33.572  26.011  1.00  0.90           C  
ATOM   3162  CB  LEU A 414      34.673  35.421  27.281  1.00  0.87           C  
ATOM   3163  O   LEU A 414      36.435  34.056  25.084  1.00  0.89           O  
ATOM   3164  CG  LEU A 414      33.462  36.329  27.501  1.00  0.83           C  
ATOM   3165  CD1 LEU A 414      33.796  37.423  28.509  1.00  0.79           C  
ATOM   3166  CD2 LEU A 414      33.000  36.934  26.180  1.00  0.80           C  
ATOM   3167  N   LEU A 415      36.298  32.386  26.551  1.00  0.86           N  
ATOM   3168  CA  LEU A 415      37.628  31.839  26.307  1.00  0.89           C  
ATOM   3169  C   LEU A 415      37.796  31.451  24.842  1.00  0.88           C  
ATOM   3170  CB  LEU A 415      37.880  30.622  27.201  1.00  0.85           C  
ATOM   3171  O   LEU A 415      38.763  31.859  24.194  1.00  0.87           O  
ATOM   3172  CG  LEU A 415      38.230  30.914  28.661  1.00  0.78           C  
ATOM   3173  CD1 LEU A 415      38.311  29.615  29.457  1.00  0.74           C  
ATOM   3174  CD2 LEU A 415      39.542  31.686  28.753  1.00  0.75           C  
ATOM   3175  N   PRO A 416      36.746  30.765  24.243  1.00  0.90           N  
ATOM   3176  CA  PRO A 416      36.921  30.409  22.833  1.00  0.91           C  
ATOM   3177  C   PRO A 416      36.972  31.631  21.918  1.00  0.92           C  
ATOM   3178  CB  PRO A 416      35.690  29.552  22.530  1.00  0.89           C  
ATOM   3179  O   PRO A 416      37.626  31.597  20.872  1.00  0.91           O  
ATOM   3180  CG  PRO A 416      35.285  28.985  23.853  1.00  0.87           C  
ATOM   3181  CD  PRO A 416      35.554  30.012  24.915  1.00  0.87           C  
ATOM   3182  N   VAL A 417      36.368  32.701  22.259  1.00  0.91           N  
ATOM   3183  CA  VAL A 417      36.368  33.927  21.469  1.00  0.92           C  
ATOM   3184  C   VAL A 417      37.727  34.615  21.583  1.00  0.92           C  
ATOM   3185  CB  VAL A 417      35.245  34.890  21.915  1.00  0.90           C  
ATOM   3186  O   VAL A 417      38.329  34.986  20.572  1.00  0.90           O  
ATOM   3187  CG1 VAL A 417      35.262  36.166  21.076  1.00  0.88           C  
ATOM   3188  CG2 VAL A 417      33.884  34.202  21.818  1.00  0.88           C  
ATOM   3189  N   VAL A 418      38.337  34.719  22.779  1.00  0.88           N  
ATOM   3190  CA  VAL A 418      39.652  35.301  23.027  1.00  0.90           C  
ATOM   3191  C   VAL A 418      40.727  34.463  22.339  1.00  0.90           C  
ATOM   3192  CB  VAL A 418      39.948  35.410  24.540  1.00  0.87           C  
ATOM   3193  O   VAL A 418      41.634  35.005  21.703  1.00  0.89           O  
ATOM   3194  CG1 VAL A 418      41.394  35.844  24.777  1.00  0.82           C  
ATOM   3195  CG2 VAL A 418      38.978  36.386  25.204  1.00  0.81           C  
ATOM   3196  N   GLN A 419      40.608  33.118  22.406  1.00  0.89           N  
ATOM   3197  CA  GLN A 419      41.540  32.222  21.728  1.00  0.91           C  
ATOM   3198  C   GLN A 419      41.521  32.448  20.219  1.00  0.90           C  
ATOM   3199  CB  GLN A 419      41.209  30.763  22.045  1.00  0.89           C  
ATOM   3200  O   GLN A 419      42.566  32.680  19.608  1.00  0.89           O  
ATOM   3201  CG  GLN A 419      41.614  30.331  23.448  1.00  0.86           C  
ATOM   3202  CD  GLN A 419      41.071  28.965  23.821  1.00  0.82           C  
ATOM   3203  NE2 GLN A 419      41.854  28.201  24.576  1.00  0.89           N  
ATOM   3204  OE1 GLN A 419      39.956  28.598  23.435  1.00  0.87           O  
ATOM   3205  N   ARG A 420      40.384  32.529  19.604  1.00  0.92           N  
ATOM   3206  CA  ARG A 420      40.252  32.765  18.170  1.00  0.92           C  
ATOM   3207  C   ARG A 420      40.778  34.145  17.791  1.00  0.91           C  
ATOM   3208  CB  ARG A 420      38.792  32.623  17.734  1.00  0.89           C  
ATOM   3209  O   ARG A 420      41.428  34.305  16.755  1.00  0.89           O  
ATOM   3210  CG  ARG A 420      38.592  32.655  16.228  1.00  0.79           C  
ATOM   3211  CD  ARG A 420      37.125  32.508  15.849  1.00  0.75           C  
ATOM   3212  NE  ARG A 420      36.622  31.171  16.152  1.00  0.73           N  
ATOM   3213  NH1 ARG A 420      34.407  31.688  15.746  1.00  0.66           N  
ATOM   3214  NH2 ARG A 420      34.995  29.568  16.392  1.00  0.60           N  
ATOM   3215  CZ  ARG A 420      35.342  30.812  16.096  1.00  0.70           C  
ATOM   3216  N   GLN A 421      40.510  35.127  18.657  1.00  0.91           N  
ATOM   3217  CA  GLN A 421      41.035  36.470  18.436  1.00  0.92           C  
ATOM   3218  C   GLN A 421      42.557  36.490  18.536  1.00  0.92           C  
ATOM   3219  CB  GLN A 421      40.430  37.454  19.439  1.00  0.89           C  
ATOM   3220  O   GLN A 421      43.229  37.139  17.731  1.00  0.91           O  
ATOM   3221  CG  GLN A 421      38.989  37.839  19.132  1.00  0.83           C  
ATOM   3222  CD  GLN A 421      38.404  38.790  20.158  1.00  0.80           C  
ATOM   3223  NE2 GLN A 421      37.445  39.605  19.733  1.00  0.82           N  
ATOM   3224  OE1 GLN A 421      38.809  38.792  21.325  1.00  0.82           O  
ATOM   3225  N   ALA A 422      43.206  35.704  19.457  1.00  0.90           N  
ATOM   3226  CA  ALA A 422      44.655  35.581  19.589  1.00  0.92           C  
ATOM   3227  C   ALA A 422      45.262  34.908  18.361  1.00  0.91           C  
ATOM   3228  CB  ALA A 422      45.011  34.799  20.851  1.00  0.89           C  
ATOM   3229  O   ALA A 422      46.275  35.369  17.829  1.00  0.91           O  
ATOM   3230  N   GLU A 423      44.565  33.885  17.869  1.00  0.92           N  
ATOM   3231  CA  GLU A 423      44.956  33.218  16.632  1.00  0.93           C  
ATOM   3232  C   GLU A 423      44.887  34.173  15.444  1.00  0.92           C  
ATOM   3233  CB  GLU A 423      44.071  31.995  16.377  1.00  0.91           C  
ATOM   3234  O   GLU A 423      45.810  34.226  14.628  1.00  0.91           O  
ATOM   3235  CG  GLU A 423      44.322  30.842  17.338  1.00  0.87           C  
ATOM   3236  CD  GLU A 423      43.280  29.740  17.237  1.00  0.82           C  
ATOM   3237  OE1 GLU A 423      42.369  29.842  16.385  1.00  0.86           O  
ATOM   3238  OE2 GLU A 423      43.375  28.767  18.019  1.00  0.87           O  
ATOM   3239  N   GLN A 424      43.809  34.979  15.326  1.00  0.91           N  
ATOM   3240  CA  GLN A 424      43.619  35.949  14.252  1.00  0.92           C  
ATOM   3241  C   GLN A 424      44.670  37.053  14.316  1.00  0.92           C  
ATOM   3242  CB  GLN A 424      42.216  36.554  14.316  1.00  0.90           C  
ATOM   3243  O   GLN A 424      45.220  37.455  13.289  1.00  0.90           O  
ATOM   3244  CG  GLN A 424      41.120  35.620  13.822  1.00  0.86           C  
ATOM   3245  CD  GLN A 424      39.731  36.207  13.986  1.00  0.83           C  
ATOM   3246  NE2 GLN A 424      38.831  35.864  13.071  1.00  0.86           N  
ATOM   3247  OE1 GLN A 424      39.468  36.962  14.928  1.00  0.85           O  
ATOM   3248  N   ILE A 425      45.020  37.493  15.524  1.00  0.91           N  
ATOM   3249  CA  ILE A 425      46.064  38.490  15.737  1.00  0.93           C  
ATOM   3250  C   ILE A 425      47.415  37.923  15.307  1.00  0.92           C  
ATOM   3251  CB  ILE A 425      46.119  38.943  17.213  1.00  0.90           C  
ATOM   3252  O   ILE A 425      48.120  38.530  14.497  1.00  0.92           O  
ATOM   3253  CG1 ILE A 425      44.947  39.881  17.528  1.00  0.85           C  
ATOM   3254  CG2 ILE A 425      47.459  39.618  17.521  1.00  0.84           C  
ATOM   3255  CD1 ILE A 425      44.688  40.070  19.016  1.00  0.80           C  
ATOM   3256  N   SER A 426      47.770  36.741  15.746  1.00  0.93           N  
ATOM   3257  CA  SER A 426      49.018  36.091  15.359  1.00  0.94           C  
ATOM   3258  C   SER A 426      49.112  35.932  13.846  1.00  0.93           C  
ATOM   3259  CB  SER A 426      49.141  34.723  16.033  1.00  0.91           C  
ATOM   3260  O   SER A 426      50.133  36.272  13.243  1.00  0.92           O  
ATOM   3261  OG  SER A 426      50.433  34.177  15.827  1.00  0.73           O  
ATOM   3262  N   ALA A 427      47.988  35.488  13.244  1.00  0.94           N  
ATOM   3263  CA  ALA A 427      47.958  35.289  11.798  1.00  0.95           C  
ATOM   3264  C   ALA A 427      48.068  36.619  11.058  1.00  0.94           C  
ATOM   3265  CB  ALA A 427      46.680  34.560  11.388  1.00  0.93           C  
ATOM   3266  O   ALA A 427      48.641  36.684   9.968  1.00  0.93           O  
ATOM   3267  N   LEU A 428      47.514  37.700  11.609  1.00  0.92           N  
ATOM   3268  CA  LEU A 428      47.641  39.045  11.059  1.00  0.94           C  
ATOM   3269  C   LEU A 428      49.056  39.580  11.251  1.00  0.93           C  
ATOM   3270  CB  LEU A 428      46.632  39.991  11.716  1.00  0.92           C  
ATOM   3271  O   LEU A 428      49.612  40.214  10.351  1.00  0.92           O  
ATOM   3272  CG  LEU A 428      45.183  39.873  11.241  1.00  0.88           C  
ATOM   3273  CD1 LEU A 428      44.262  40.690  12.142  1.00  0.83           C  
ATOM   3274  CD2 LEU A 428      45.057  40.323   9.790  1.00  0.84           C  
ATOM   3275  N   GLU A 429      49.644  39.329  12.446  1.00  0.94           N  
ATOM   3276  CA  GLU A 429      51.025  39.706  12.727  1.00  0.96           C  
ATOM   3277  C   GLU A 429      51.993  39.009  11.776  1.00  0.95           C  
ATOM   3278  CB  GLU A 429      51.388  39.380  14.178  1.00  0.94           C  
ATOM   3279  O   GLU A 429      52.875  39.649  11.199  1.00  0.95           O  
ATOM   3280  CG  GLU A 429      50.743  40.309  15.197  1.00  0.90           C  
ATOM   3281  CD  GLU A 429      50.998  39.891  16.636  1.00  0.82           C  
ATOM   3282  OE1 GLU A 429      51.295  38.699  16.878  1.00  0.90           O  
ATOM   3283  OE2 GLU A 429      50.898  40.761  17.529  1.00  0.90           O  
ATOM   3284  N   GLU A 430      51.874  37.723  11.515  1.00  0.95           N  
ATOM   3285  CA  GLU A 430      52.670  36.960  10.558  1.00  0.96           C  
ATOM   3286  C   GLU A 430      52.521  37.520   9.146  1.00  0.95           C  
ATOM   3287  CB  GLU A 430      52.270  35.483  10.583  1.00  0.94           C  
ATOM   3288  O   GLU A 430      53.514  37.712   8.441  1.00  0.94           O  
ATOM   3289  CG  GLU A 430      52.782  34.727  11.801  1.00  0.85           C  
ATOM   3290  CD  GLU A 430      52.301  33.286  11.859  1.00  0.77           C  
ATOM   3291  OE1 GLU A 430      51.681  32.813  10.880  1.00  0.84           O  
ATOM   3292  OE2 GLU A 430      52.545  32.626  12.893  1.00  0.83           O  
ATOM   3293  N   ARG A 431      51.271  37.808   8.737  1.00  0.94           N  
ATOM   3294  CA  ARG A 431      50.981  38.370   7.422  1.00  0.95           C  
ATOM   3295  C   ARG A 431      51.572  39.769   7.282  1.00  0.94           C  
ATOM   3296  CB  ARG A 431      49.471  38.412   7.176  1.00  0.92           C  
ATOM   3297  O   ARG A 431      52.084  40.129   6.221  1.00  0.93           O  
ATOM   3298  CG  ARG A 431      48.869  37.065   6.809  1.00  0.85           C  
ATOM   3299  CD  ARG A 431      47.349  37.125   6.743  1.00  0.79           C  
ATOM   3300  NE  ARG A 431      46.890  37.975   5.649  1.00  0.81           N  
ATOM   3301  NH1 ARG A 431      44.655  37.858   6.220  1.00  0.77           N  
ATOM   3302  NH2 ARG A 431      45.314  39.084   4.399  1.00  0.72           N  
ATOM   3303  CZ  ARG A 431      45.621  38.304   5.425  1.00  0.76           C  
ATOM   3304  N   LEU A 432      51.469  40.573   8.322  1.00  0.93           N  
ATOM   3305  CA  LEU A 432      52.063  41.905   8.345  1.00  0.95           C  
ATOM   3306  C   LEU A 432      53.582  41.825   8.228  1.00  0.94           C  
ATOM   3307  CB  LEU A 432      51.677  42.642   9.630  1.00  0.93           C  
ATOM   3308  O   LEU A 432      54.176  42.467   7.359  1.00  0.94           O  
ATOM   3309  CG  LEU A 432      52.180  44.080   9.764  1.00  0.85           C  
ATOM   3310  CD1 LEU A 432      51.603  44.950   8.653  1.00  0.78           C  
ATOM   3311  CD2 LEU A 432      51.823  44.647  11.134  1.00  0.79           C  
ATOM   3312  N   SER A 433      54.190  40.931   8.987  1.00  0.93           N  
ATOM   3313  CA  SER A 433      55.629  40.697   8.943  1.00  0.95           C  
ATOM   3314  C   SER A 433      56.071  40.226   7.562  1.00  0.94           C  
ATOM   3315  CB  SER A 433      56.038  39.667   9.997  1.00  0.93           C  
ATOM   3316  O   SER A 433      57.100  40.670   7.048  1.00  0.94           O  
ATOM   3317  OG  SER A 433      55.687  40.111  11.296  1.00  0.74           O  
ATOM   3318  N   ALA A 434      55.234  39.423   6.841  1.00  0.94           N  
ATOM   3319  CA  ALA A 434      55.515  38.897   5.508  1.00  0.95           C  
ATOM   3320  C   ALA A 434      55.341  39.978   4.445  1.00  0.94           C  
ATOM   3321  CB  ALA A 434      54.609  37.706   5.204  1.00  0.94           C  
ATOM   3322  O   ALA A 434      56.003  39.947   3.404  1.00  0.94           O  
ATOM   3323  N   LEU A 435      54.444  40.958   4.621  1.00  0.94           N  
ATOM   3324  CA  LEU A 435      54.265  42.114   3.750  1.00  0.95           C  
ATOM   3325  C   LEU A 435      55.404  43.113   3.931  1.00  0.93           C  
ATOM   3326  CB  LEU A 435      52.924  42.795   4.031  1.00  0.93           C  
ATOM   3327  O   LEU A 435      55.962  43.609   2.950  1.00  0.92           O  
ATOM   3328  CG  LEU A 435      51.679  42.096   3.482  1.00  0.89           C  
ATOM   3329  CD1 LEU A 435      50.417  42.752   4.030  1.00  0.84           C  
ATOM   3330  CD2 LEU A 435      51.682  42.119   1.957  1.00  0.84           C  
ATOM   3331  N   GLU A 436      55.754  43.330   5.140  1.00  0.95           N  
ATOM   3332  CA  GLU A 436      56.859  44.225   5.469  1.00  0.96           C  
ATOM   3333  C   GLU A 436      58.176  43.712   4.893  1.00  0.95           C  
ATOM   3334  CB  GLU A 436      56.980  44.395   6.986  1.00  0.95           C  
ATOM   3335  O   GLU A 436      58.981  44.492   4.381  1.00  0.95           O  
ATOM   3336  CG  GLU A 436      55.866  45.230   7.602  1.00  0.92           C  
ATOM   3337  CD  GLU A 436      55.906  45.257   9.121  1.00  0.86           C  
ATOM   3338  OE1 GLU A 436      56.533  44.359   9.728  1.00  0.91           O  
ATOM   3339  OE2 GLU A 436      55.305  46.183   9.710  1.00  0.89           O  
ATOM   3340  N   ALA A 437      58.295  42.411   4.785  1.00  0.95           N  
ATOM   3341  CA  ALA A 437      59.501  41.768   4.270  1.00  0.96           C  
ATOM   3342  C   ALA A 437      59.542  41.820   2.745  1.00  0.95           C  
ATOM   3343  CB  ALA A 437      59.580  40.321   4.752  1.00  0.95           C  
ATOM   3344  O   ALA A 437      60.572  41.523   2.135  1.00  0.95           O  
ATOM   3345  N   ARG A 438      58.422  42.273   2.137  1.00  0.94           N  
ATOM   3346  CA  ARG A 438      58.313  42.371   0.685  1.00  0.95           C  
ATOM   3347  C   ARG A 438      58.394  43.823   0.227  1.00  0.91           C  
ATOM   3348  CB  ARG A 438      57.005  41.741   0.201  1.00  0.93           C  
ATOM   3349  O   ARG A 438      58.587  44.095  -0.960  1.00  0.89           O  
ATOM   3350  CG  ARG A 438      57.013  40.220   0.210  1.00  0.88           C  
ATOM   3351  CD  ARG A 438      55.652  39.647  -0.158  1.00  0.82           C  
ATOM   3352  NE  ARG A 438      55.639  38.189  -0.068  1.00  0.85           N  
ATOM   3353  NH1 ARG A 438      53.497  37.951  -0.900  1.00  0.81           N  
ATOM   3354  NH2 ARG A 438      54.711  36.101  -0.300  1.00  0.78           N  
ATOM   3355  CZ  ARG A 438      54.616  37.417  -0.423  1.00  0.82           C  
ATOM   3356  N   ALA A 439      57.974  44.732   1.124  1.00  0.91           N  
ATOM   3357  CA  ALA A 439      58.046  46.170   0.880  1.00  0.92           C  
ATOM   3358  C   ALA A 439      59.484  46.671   0.973  1.00  0.88           C  
ATOM   3359  CB  ALA A 439      57.159  46.923   1.869  1.00  0.89           C  
ATOM   3360  O   ALA A 439      59.915  47.495   0.163  1.00  0.83           O  
TER    3361      ALA A 439
END
