# Supplementary material for: DepoScope: Accurate phage depolymerase annotation and domain delineation using large language models
Source: PLoS Comput Biol. 2024 Aug 5;20(8):e1011831. doi: 10.1371/journal.pcbi.1011831 (PMC11326577; doi:10.1371/journal.pcbi.1011831)
Supplement: S1 Data — (ZIP) [file pcbi.1011831.s003.zip › FN_FP_deposcope_032024/False_negatives/NC_019414.1__YP_006990138.pdb]

PARENT N/A
ATOM      1  N   MET A   1      13.000 -38.865 -80.327  1.00  0.39           N  
ATOM      2  CA  MET A   1      12.198 -37.795 -80.912  1.00  0.53           C  
ATOM      3  C   MET A   1      13.069 -36.594 -81.268  1.00  0.42           C  
ATOM      4  CB  MET A   1      11.087 -37.368 -79.951  1.00  0.38           C  
ATOM      5  O   MET A   1      13.883 -36.150 -80.456  1.00  0.41           O  
ATOM      6  CG  MET A   1       9.896 -38.312 -79.932  1.00  0.41           C  
ATOM      7  SD  MET A   1       8.609 -37.797 -78.730  1.00  0.41           S  
ATOM      8  CE  MET A   1       7.726 -39.367 -78.515  1.00  0.39           C  
ATOM      9  N   SER A   2      13.427 -36.288 -82.576  1.00  0.63           N  
ATOM     10  CA  SER A   2      14.206 -35.107 -82.935  1.00  0.69           C  
ATOM     11  C   SER A   2      13.633 -33.850 -82.290  1.00  0.64           C  
ATOM     12  CB  SER A   2      14.251 -34.936 -84.454  1.00  0.55           C  
ATOM     13  O   SER A   2      12.414 -33.697 -82.191  1.00  0.56           O  
ATOM     14  OG  SER A   2      12.942 -34.928 -84.998  1.00  0.45           O  
ATOM     15  N   LEU A   3      14.434 -33.161 -81.322  1.00  0.62           N  
ATOM     16  CA  LEU A   3      14.014 -31.821 -80.927  1.00  0.71           C  
ATOM     17  C   LEU A   3      13.406 -31.071 -82.107  1.00  0.60           C  
ATOM     18  CB  LEU A   3      15.198 -31.033 -80.361  1.00  0.59           C  
ATOM     19  O   LEU A   3      14.059 -30.895 -83.138  1.00  0.58           O  
ATOM     20  CG  LEU A   3      14.868 -29.693 -79.703  1.00  0.50           C  
ATOM     21  CD1 LEU A   3      14.438 -29.905 -78.255  1.00  0.43           C  
ATOM     22  CD2 LEU A   3      16.065 -28.750 -79.778  1.00  0.52           C  
ATOM     23  N   SER A   4      12.044 -30.915 -82.127  1.00  0.70           N  
ATOM     24  CA  SER A   4      11.359 -29.979 -83.012  1.00  0.76           C  
ATOM     25  C   SER A   4      10.897 -28.739 -82.253  1.00  0.70           C  
ATOM     26  CB  SER A   4      10.161 -30.653 -83.681  1.00  0.68           C  
ATOM     27  O   SER A   4      10.361 -28.845 -81.148  1.00  0.65           O  
ATOM     28  OG  SER A   4       9.023 -29.808 -83.644  1.00  0.59           O  
ATOM     29  N   SER A   5      11.394 -27.442 -82.594  1.00  0.55           N  
ATOM     30  CA  SER A   5      10.962 -26.136 -82.106  1.00  0.62           C  
ATOM     31  C   SER A   5      10.019 -25.460 -83.096  1.00  0.53           C  
ATOM     32  CB  SER A   5      12.170 -25.235 -81.844  1.00  0.54           C  
ATOM     33  O   SER A   5      10.306 -25.401 -84.294  1.00  0.54           O  
ATOM     34  OG  SER A   5      13.079 -25.860 -80.954  1.00  0.46           O  
ATOM     35  N   TYR A   6       8.748 -25.034 -82.727  1.00  0.67           N  
ATOM     36  CA  TYR A   6       7.685 -24.322 -83.428  1.00  0.74           C  
ATOM     37  C   TYR A   6       6.828 -23.524 -82.452  1.00  0.66           C  
ATOM     38  CB  TYR A   6       6.808 -25.302 -84.212  1.00  0.62           C  
ATOM     39  O   TYR A   6       6.829 -23.795 -81.249  1.00  0.59           O  
ATOM     40  CG  TYR A   6       6.139 -26.344 -83.349  1.00  0.56           C  
ATOM     41  CD1 TYR A   6       6.776 -27.548 -83.058  1.00  0.50           C  
ATOM     42  CD2 TYR A   6       4.870 -26.127 -82.823  1.00  0.56           C  
ATOM     43  CE1 TYR A   6       6.163 -28.512 -82.264  1.00  0.49           C  
ATOM     44  CE2 TYR A   6       4.248 -27.084 -82.028  1.00  0.56           C  
ATOM     45  OH  TYR A   6       4.290 -29.222 -80.968  1.00  0.30           O  
ATOM     46  CZ  TYR A   6       4.902 -28.271 -81.754  1.00  0.52           C  
ATOM     47  N   PRO A   7       5.950 -22.382 -82.884  1.00  0.70           N  
ATOM     48  CA  PRO A   7       6.231 -21.732 -84.166  1.00  0.74           C  
ATOM     49  C   PRO A   7       7.446 -20.809 -84.106  1.00  0.78           C  
ATOM     50  CB  PRO A   7       4.954 -20.936 -84.445  1.00  0.69           C  
ATOM     51  O   PRO A   7       7.719 -20.209 -83.063  1.00  0.77           O  
ATOM     52  CG  PRO A   7       4.442 -20.551 -83.094  1.00  0.70           C  
ATOM     53  CD  PRO A   7       4.818 -21.627 -82.117  1.00  0.72           C  
ATOM     54  N   PHE A   8       8.397 -20.651 -84.994  1.00  0.71           N  
ATOM     55  CA  PHE A   8       9.400 -19.622 -85.242  1.00  0.79           C  
ATOM     56  C   PHE A   8       9.169 -18.954 -86.591  1.00  0.75           C  
ATOM     57  CB  PHE A   8      10.810 -20.221 -85.187  1.00  0.73           C  
ATOM     58  O   PHE A   8       8.485 -19.507 -87.455  1.00  0.73           O  
ATOM     59  CG  PHE A   8      11.224 -20.673 -83.813  1.00  0.66           C  
ATOM     60  CD1 PHE A   8      11.740 -19.767 -82.894  1.00  0.59           C  
ATOM     61  CD2 PHE A   8      11.098 -22.005 -83.440  1.00  0.68           C  
ATOM     62  CE1 PHE A   8      12.124 -20.183 -81.621  1.00  0.70           C  
ATOM     63  CE2 PHE A   8      11.480 -22.428 -82.170  1.00  0.75           C  
ATOM     64  CZ  PHE A   8      11.994 -21.515 -81.262  1.00  0.66           C  
ATOM     65  N   ASP A   9       9.595 -17.616 -86.782  1.00  0.79           N  
ATOM     66  CA  ASP A   9       9.445 -16.839 -88.009  1.00  0.84           C  
ATOM     67  C   ASP A   9       9.877 -17.650 -89.229  1.00  0.83           C  
ATOM     68  CB  ASP A   9      10.254 -15.543 -87.925  1.00  0.76           C  
ATOM     69  O   ASP A   9      10.951 -18.254 -89.230  1.00  0.81           O  
ATOM     70  CG  ASP A   9       9.898 -14.550 -89.018  1.00  0.67           C  
ATOM     71  OD1 ASP A   9       8.804 -14.664 -89.612  1.00  0.70           O  
ATOM     72  OD2 ASP A   9      10.720 -13.649 -89.289  1.00  0.83           O  
ATOM     73  N   GLY A  10       9.085 -17.692 -90.346  1.00  0.82           N  
ATOM     74  CA  GLY A  10       9.318 -18.360 -91.616  1.00  0.83           C  
ATOM     75  C   GLY A  10       9.098 -19.860 -91.550  1.00  0.80           C  
ATOM     76  O   GLY A  10       9.252 -20.560 -92.554  1.00  0.78           O  
ATOM     77  N   GLN A  11       8.791 -20.511 -90.490  1.00  0.82           N  
ATOM     78  CA  GLN A  11       8.551 -21.950 -90.449  1.00  0.84           C  
ATOM     79  C   GLN A  11       7.074 -22.268 -90.660  1.00  0.81           C  
ATOM     80  CB  GLN A  11       9.029 -22.536 -89.119  1.00  0.78           C  
ATOM     81  O   GLN A  11       6.206 -21.656 -90.035  1.00  0.77           O  
ATOM     82  CG  GLN A  11      10.545 -22.616 -88.992  1.00  0.69           C  
ATOM     83  CD  GLN A  11      10.991 -23.430 -87.792  1.00  0.66           C  
ATOM     84  NE2 GLN A  11      12.293 -23.677 -87.693  1.00  0.55           N  
ATOM     85  OE1 GLN A  11      10.172 -23.834 -86.960  1.00  0.67           O  
ATOM     86  N   ALA A  12       6.788 -23.194 -91.577  1.00  0.85           N  
ATOM     87  CA  ALA A  12       5.450 -23.752 -91.752  1.00  0.85           C  
ATOM     88  C   ALA A  12       5.063 -24.632 -90.568  1.00  0.85           C  
ATOM     89  CB  ALA A  12       5.371 -24.549 -93.052  1.00  0.83           C  
ATOM     90  O   ALA A  12       5.738 -25.622 -90.275  1.00  0.82           O  
ATOM     91  N   VAL A  13       4.110 -24.323 -89.721  1.00  0.82           N  
ATOM     92  CA  VAL A  13       3.521 -25.122 -88.651  1.00  0.83           C  
ATOM     93  C   VAL A  13       2.283 -25.849 -89.171  1.00  0.83           C  
ATOM     94  CB  VAL A  13       3.154 -24.251 -87.429  1.00  0.80           C  
ATOM     95  O   VAL A  13       1.363 -25.221 -89.701  1.00  0.80           O  
ATOM     96  CG1 VAL A  13       2.723 -25.126 -86.253  1.00  0.76           C  
ATOM     97  CG2 VAL A  13       4.332 -23.363 -87.034  1.00  0.75           C  
ATOM     98  N   SER A  14       2.396 -27.181 -89.244  1.00  0.83           N  
ATOM     99  CA  SER A  14       1.245 -27.974 -89.664  1.00  0.84           C  
ATOM    100  C   SER A  14       0.081 -27.817 -88.692  1.00  0.84           C  
ATOM    101  CB  SER A  14       1.626 -29.450 -89.783  1.00  0.83           C  
ATOM    102  O   SER A  14       0.283 -27.481 -87.523  1.00  0.83           O  
ATOM    103  OG  SER A  14       1.877 -30.009 -88.505  1.00  0.84           O  
ATOM    104  N   GLU A  15      -1.060 -28.081 -89.081  1.00  0.81           N  
ATOM    105  CA  GLU A  15      -2.274 -28.139 -88.272  1.00  0.81           C  
ATOM    106  C   GLU A  15      -2.071 -29.008 -87.033  1.00  0.81           C  
ATOM    107  CB  GLU A  15      -3.448 -28.668 -89.099  1.00  0.79           C  
ATOM    108  O   GLU A  15      -2.392 -28.592 -85.918  1.00  0.80           O  
ATOM    109  CG  GLU A  15      -4.767 -28.706 -88.342  1.00  0.75           C  
ATOM    110  CD  GLU A  15      -5.859 -29.467 -89.077  1.00  0.73           C  
ATOM    111  OE1 GLU A  15      -5.773 -29.604 -90.319  1.00  0.72           O  
ATOM    112  OE2 GLU A  15      -6.810 -29.928 -88.406  1.00  0.69           O  
ATOM    113  N   GLY A  16      -1.460 -30.171 -87.147  1.00  0.80           N  
ATOM    114  CA  GLY A  16      -1.161 -31.107 -86.075  1.00  0.80           C  
ATOM    115  C   GLY A  16      -0.197 -30.547 -85.046  1.00  0.80           C  
ATOM    116  O   GLY A  16      -0.377 -30.751 -83.843  1.00  0.78           O  
ATOM    117  N   GLN A  17       0.771 -29.694 -85.509  1.00  0.82           N  
ATOM    118  CA  GLN A  17       1.740 -29.057 -84.623  1.00  0.83           C  
ATOM    119  C   GLN A  17       1.094 -27.934 -83.817  1.00  0.82           C  
ATOM    120  CB  GLN A  17       2.925 -28.515 -85.423  1.00  0.82           C  
ATOM    121  O   GLN A  17       1.290 -27.841 -82.604  1.00  0.80           O  
ATOM    122  CG  GLN A  17       3.906 -29.589 -85.874  1.00  0.82           C  
ATOM    123  CD  GLN A  17       4.943 -29.065 -86.849  1.00  0.81           C  
ATOM    124  NE2 GLN A  17       6.204 -29.415 -86.617  1.00  0.83           N  
ATOM    125  OE1 GLN A  17       4.615 -28.352 -87.802  1.00  0.83           O  
ATOM    126  N   TYR A  18       0.271 -27.089 -84.404  1.00  0.81           N  
ATOM    127  CA  TYR A  18      -0.467 -26.021 -83.739  1.00  0.81           C  
ATOM    128  C   TYR A  18      -1.455 -26.589 -82.727  1.00  0.81           C  
ATOM    129  CB  TYR A  18      -1.208 -25.159 -84.765  1.00  0.79           C  
ATOM    130  O   TYR A  18      -1.509 -26.138 -81.581  1.00  0.78           O  
ATOM    131  CG  TYR A  18      -0.466 -23.901 -85.150  1.00  0.74           C  
ATOM    132  CD1 TYR A  18      -0.297 -22.862 -84.237  1.00  0.69           C  
ATOM    133  CD2 TYR A  18       0.065 -23.749 -86.426  1.00  0.70           C  
ATOM    134  CE1 TYR A  18       0.384 -21.701 -84.588  1.00  0.67           C  
ATOM    135  CE2 TYR A  18       0.748 -22.592 -86.787  1.00  0.66           C  
ATOM    136  OH  TYR A  18       1.577 -20.428 -86.215  1.00  0.58           O  
ATOM    137  CZ  TYR A  18       0.902 -21.576 -85.863  1.00  0.67           C  
ATOM    138  N   SER A  19      -2.163 -27.659 -83.125  1.00  0.80           N  
ATOM    139  CA  SER A  19      -3.129 -28.315 -82.250  1.00  0.80           C  
ATOM    140  C   SER A  19      -2.441 -28.961 -81.052  1.00  0.79           C  
ATOM    141  CB  SER A  19      -3.923 -29.369 -83.022  1.00  0.78           C  
ATOM    142  O   SER A  19      -2.921 -28.855 -79.922  1.00  0.77           O  
ATOM    143  OG  SER A  19      -3.077 -30.422 -83.451  1.00  0.70           O  
ATOM    144  N   TYR A  20      -1.224 -29.515 -81.340  1.00  0.81           N  
ATOM    145  CA  TYR A  20      -0.435 -30.098 -80.260  1.00  0.81           C  
ATOM    146  C   TYR A  20       0.070 -29.018 -79.310  1.00  0.80           C  
ATOM    147  CB  TYR A  20       0.748 -30.890 -80.826  1.00  0.79           C  
ATOM    148  O   TYR A  20      -0.081 -29.135 -78.092  1.00  0.78           O  
ATOM    149  CG  TYR A  20       1.501 -31.683 -79.785  1.00  0.75           C  
ATOM    150  CD1 TYR A  20       1.101 -32.972 -79.439  1.00  0.71           C  
ATOM    151  CD2 TYR A  20       2.612 -31.145 -79.145  1.00  0.72           C  
ATOM    152  CE1 TYR A  20       1.790 -33.705 -78.479  1.00  0.72           C  
ATOM    153  CE2 TYR A  20       3.309 -31.869 -78.184  1.00  0.72           C  
ATOM    154  OH  TYR A  20       3.578 -33.868 -76.907  1.00  0.64           O  
ATOM    155  CZ  TYR A  20       2.892 -33.146 -77.858  1.00  0.70           C  
ATOM    156  N   LEU A  21       0.628 -27.880 -79.853  1.00  0.79           N  
ATOM    157  CA  LEU A  21       1.082 -26.742 -79.062  1.00  0.78           C  
ATOM    158  C   LEU A  21      -0.040 -26.214 -78.175  1.00  0.78           C  
ATOM    159  CB  LEU A  21       1.596 -25.625 -79.974  1.00  0.76           C  
ATOM    160  O   LEU A  21       0.133 -26.078 -76.961  1.00  0.74           O  
ATOM    161  CG  LEU A  21       1.991 -24.317 -79.288  1.00  0.74           C  
ATOM    162  CD1 LEU A  21       3.209 -24.533 -78.396  1.00  0.71           C  
ATOM    163  CD2 LEU A  21       2.267 -23.232 -80.323  1.00  0.73           C  
ATOM    164  N   PHE A  22      -1.203 -25.989 -78.692  1.00  0.78           N  
ATOM    165  CA  PHE A  22      -2.304 -25.366 -77.967  1.00  0.77           C  
ATOM    166  C   PHE A  22      -2.936 -26.352 -76.991  1.00  0.77           C  
ATOM    167  CB  PHE A  22      -3.363 -24.842 -78.942  1.00  0.75           C  
ATOM    168  O   PHE A  22      -3.393 -25.961 -75.914  1.00  0.73           O  
ATOM    169  CG  PHE A  22      -3.020 -23.508 -79.549  1.00  0.73           C  
ATOM    170  CD1 PHE A  22      -3.051 -22.350 -78.782  1.00  0.69           C  
ATOM    171  CD2 PHE A  22      -2.666 -23.413 -80.889  1.00  0.70           C  
ATOM    172  CE1 PHE A  22      -2.734 -21.115 -79.342  1.00  0.69           C  
ATOM    173  CE2 PHE A  22      -2.349 -22.182 -81.456  1.00  0.67           C  
ATOM    174  CZ  PHE A  22      -2.384 -21.034 -80.681  1.00  0.68           C  
ATOM    175  N   ARG A  23      -2.838 -27.605 -77.357  1.00  0.76           N  
ATOM    176  CA  ARG A  23      -3.251 -28.658 -76.435  1.00  0.74           C  
ATOM    177  C   ARG A  23      -2.355 -28.690 -75.202  1.00  0.74           C  
ATOM    178  CB  ARG A  23      -3.232 -30.021 -77.131  1.00  0.74           C  
ATOM    179  O   ARG A  23      -2.843 -28.803 -74.075  1.00  0.72           O  
ATOM    180  CG  ARG A  23      -3.769 -31.157 -76.276  1.00  0.72           C  
ATOM    181  CD  ARG A  23      -3.741 -32.485 -77.020  1.00  0.70           C  
ATOM    182  NE  ARG A  23      -2.375 -32.953 -77.237  1.00  0.61           N  
ATOM    183  NH1 ARG A  23      -2.926 -34.418 -78.936  1.00  0.58           N  
ATOM    184  NH2 ARG A  23      -0.746 -34.212 -78.255  1.00  0.55           N  
ATOM    185  CZ  ARG A  23      -2.019 -33.860 -78.142  1.00  0.68           C  
ATOM    186  N   GLU A  24      -0.996 -28.569 -75.473  1.00  0.75           N  
ATOM    187  CA  GLU A  24      -0.044 -28.611 -74.366  1.00  0.73           C  
ATOM    188  C   GLU A  24      -0.087 -27.321 -73.552  1.00  0.73           C  
ATOM    189  CB  GLU A  24       1.375 -28.858 -74.886  1.00  0.71           C  
ATOM    190  O   GLU A  24       0.023 -27.351 -72.325  1.00  0.68           O  
ATOM    191  CG  GLU A  24       1.563 -30.221 -75.535  1.00  0.67           C  
ATOM    192  CD  GLU A  24       1.192 -31.378 -74.621  1.00  0.65           C  
ATOM    193  OE1 GLU A  24       1.557 -31.346 -73.423  1.00  0.69           O  
ATOM    194  OE2 GLU A  24       0.532 -32.324 -75.105  1.00  0.63           O  
ATOM    195  N   LEU A  25      -0.327 -26.165 -74.275  1.00  0.71           N  
ATOM    196  CA  LEU A  25      -0.423 -24.860 -73.630  1.00  0.70           C  
ATOM    197  C   LEU A  25      -1.718 -24.741 -72.833  1.00  0.69           C  
ATOM    198  CB  LEU A  25      -0.346 -23.740 -74.671  1.00  0.67           C  
ATOM    199  O   LEU A  25      -1.732 -24.159 -71.746  1.00  0.65           O  
ATOM    200  CG  LEU A  25       1.033 -23.468 -75.274  1.00  0.63           C  
ATOM    201  CD1 LEU A  25       0.924 -22.461 -76.414  1.00  0.59           C  
ATOM    202  CD2 LEU A  25       1.996 -22.967 -74.202  1.00  0.61           C  
ATOM    203  N   ALA A  26      -2.757 -25.220 -73.343  1.00  0.66           N  
ATOM    204  CA  ALA A  26      -4.063 -25.048 -72.713  1.00  0.63           C  
ATOM    205  C   ALA A  26      -4.402 -26.238 -71.819  1.00  0.63           C  
ATOM    206  CB  ALA A  26      -5.145 -24.859 -73.774  1.00  0.59           C  
ATOM    207  O   ALA A  26      -5.391 -26.207 -71.084  1.00  0.58           O  
ATOM    208  N   SER A  27      -3.294 -27.126 -71.544  1.00  0.60           N  
ATOM    209  CA  SER A  27      -3.381 -28.408 -70.853  1.00  0.59           C  
ATOM    210  C   SER A  27      -4.758 -29.040 -71.030  1.00  0.60           C  
ATOM    211  CB  SER A  27      -3.078 -28.236 -69.364  1.00  0.55           C  
ATOM    212  O   SER A  27      -4.900 -30.262 -70.957  1.00  0.58           O  
ATOM    213  OG  SER A  27      -3.878 -27.210 -68.803  1.00  0.49           O  
ATOM    214  N   HIS A  28      -5.793 -28.212 -71.353  1.00  0.68           N  
ATOM    215  CA  HIS A  28      -7.175 -28.679 -71.361  1.00  0.69           C  
ATOM    216  C   HIS A  28      -8.022 -27.875 -72.342  1.00  0.70           C  
ATOM    217  CB  HIS A  28      -7.777 -28.595 -69.957  1.00  0.64           C  
ATOM    218  O   HIS A  28      -7.697 -26.728 -72.655  1.00  0.68           O  
ATOM    219  CG  HIS A  28      -6.968 -29.299 -68.915  1.00  0.60           C  
ATOM    220  CD2 HIS A  28      -7.087 -30.538 -68.384  1.00  0.56           C  
ATOM    221  ND1 HIS A  28      -5.885 -28.715 -68.293  1.00  0.53           N  
ATOM    222  CE1 HIS A  28      -5.372 -29.568 -67.423  1.00  0.50           C  
ATOM    223  NE2 HIS A  28      -6.083 -30.682 -67.458  1.00  0.47           N  
ATOM    224  N   SER A  29      -9.056 -28.425 -73.047  1.00  0.82           N  
ATOM    225  CA  SER A  29     -10.147 -27.721 -73.712  1.00  0.83           C  
ATOM    226  C   SER A  29     -10.854 -26.767 -72.755  1.00  0.83           C  
ATOM    227  CB  SER A  29     -11.155 -28.716 -74.290  1.00  0.82           C  
ATOM    228  O   SER A  29     -11.184 -27.142 -71.627  1.00  0.81           O  
ATOM    229  OG  SER A  29     -10.515 -29.628 -75.166  1.00  0.82           O  
ATOM    230  N   GLY A  30     -10.992 -25.487 -73.180  1.00  0.85           N  
ATOM    231  CA  GLY A  30     -11.654 -24.498 -72.345  1.00  0.86           C  
ATOM    232  C   GLY A  30     -11.985 -23.216 -73.085  1.00  0.87           C  
ATOM    233  O   GLY A  30     -11.501 -22.993 -74.197  1.00  0.86           O  
ATOM    234  N   ILE A  31     -12.783 -22.482 -72.540  1.00  0.87           N  
ATOM    235  CA  ILE A  31     -13.128 -21.130 -72.966  1.00  0.88           C  
ATOM    236  C   ILE A  31     -12.075 -20.146 -72.464  1.00  0.86           C  
ATOM    237  CB  ILE A  31     -14.530 -20.719 -72.462  1.00  0.86           C  
ATOM    238  O   ILE A  31     -11.665 -20.205 -71.302  1.00  0.83           O  
ATOM    239  CG1 ILE A  31     -15.600 -21.651 -73.042  1.00  0.85           C  
ATOM    240  CG2 ILE A  31     -14.824 -19.259 -72.816  1.00  0.83           C  
ATOM    241  CD1 ILE A  31     -16.952 -21.549 -72.348  1.00  0.82           C  
ATOM    242  N   ALA A  32     -11.546 -19.286 -73.355  1.00  0.82           N  
ATOM    243  CA  ALA A  32     -10.622 -18.210 -73.008  1.00  0.82           C  
ATOM    244  C   ALA A  32     -11.363 -17.028 -72.390  1.00  0.80           C  
ATOM    245  CB  ALA A  32      -9.843 -17.759 -74.242  1.00  0.79           C  
ATOM    246  O   ALA A  32     -11.359 -15.926 -72.944  1.00  0.75           O  
ATOM    247  N   ASP A  33     -11.913 -17.144 -71.336  1.00  0.84           N  
ATOM    248  CA  ASP A  33     -12.627 -16.138 -70.555  1.00  0.82           C  
ATOM    249  C   ASP A  33     -12.574 -16.461 -69.064  1.00  0.78           C  
ATOM    250  CB  ASP A  33     -14.081 -16.032 -71.019  1.00  0.82           C  
ATOM    251  O   ASP A  33     -11.970 -17.457 -68.660  1.00  0.72           O  
ATOM    252  CG  ASP A  33     -14.720 -14.700 -70.666  1.00  0.87           C  
ATOM    253  OD1 ASP A  33     -14.073 -13.874 -69.988  1.00  0.87           O  
ATOM    254  OD2 ASP A  33     -15.883 -14.477 -71.068  1.00  0.87           O  
ATOM    255  N   SER A  34     -13.084 -15.575 -68.224  1.00  0.71           N  
ATOM    256  CA  SER A  34     -13.241 -15.812 -66.793  1.00  0.71           C  
ATOM    257  C   SER A  34     -14.534 -16.563 -66.496  1.00  0.70           C  
ATOM    258  CB  SER A  34     -13.221 -14.490 -66.025  1.00  0.67           C  
ATOM    259  O   SER A  34     -15.459 -16.563 -67.310  1.00  0.68           O  
ATOM    260  OG  SER A  34     -14.369 -13.716 -66.325  1.00  0.64           O  
ATOM    261  N   VAL A  35     -14.692 -17.280 -65.310  1.00  0.65           N  
ATOM    262  CA  VAL A  35     -15.871 -18.016 -64.868  1.00  0.66           C  
ATOM    263  C   VAL A  35     -17.091 -17.099 -64.888  1.00  0.67           C  
ATOM    264  CB  VAL A  35     -15.673 -18.610 -63.455  1.00  0.61           C  
ATOM    265  O   VAL A  35     -18.210 -17.548 -65.148  1.00  0.67           O  
ATOM    266  CG1 VAL A  35     -16.972 -19.230 -62.943  1.00  0.51           C  
ATOM    267  CG2 VAL A  35     -14.550 -19.645 -63.464  1.00  0.51           C  
ATOM    268  N   ASN A  36     -16.915 -15.822 -64.647  1.00  0.61           N  
ATOM    269  CA  ASN A  36     -17.984 -14.831 -64.691  1.00  0.65           C  
ATOM    270  C   ASN A  36     -18.122 -14.216 -66.081  1.00  0.66           C  
ATOM    271  CB  ASN A  36     -17.746 -13.737 -63.648  1.00  0.59           C  
ATOM    272  O   ASN A  36     -18.947 -13.325 -66.291  1.00  0.67           O  
ATOM    273  CG  ASN A  36     -17.754 -14.272 -62.229  1.00  0.56           C  
ATOM    274  ND2 ASN A  36     -16.928 -13.686 -61.370  1.00  0.57           N  
ATOM    275  OD1 ASN A  36     -18.497 -15.203 -61.908  1.00  0.60           O  
ATOM    276  N   GLY A  37     -17.260 -14.577 -66.993  1.00  0.79           N  
ATOM    277  CA  GLY A  37     -17.320 -14.057 -68.349  1.00  0.82           C  
ATOM    278  C   GLY A  37     -18.500 -14.589 -69.141  1.00  0.84           C  
ATOM    279  O   GLY A  37     -19.103 -15.596 -68.765  1.00  0.83           O  
ATOM    280  N   SER A  38     -18.845 -13.914 -70.174  1.00  0.85           N  
ATOM    281  CA  SER A  38     -20.023 -14.213 -70.983  1.00  0.89           C  
ATOM    282  C   SER A  38     -19.668 -15.099 -72.171  1.00  0.89           C  
ATOM    283  CB  SER A  38     -20.676 -12.921 -71.477  1.00  0.83           C  
ATOM    284  O   SER A  38     -20.553 -15.556 -72.898  1.00  0.88           O  
ATOM    285  OG  SER A  38     -19.782 -12.187 -72.296  1.00  0.75           O  
ATOM    286  N   SER A  39     -18.400 -15.433 -72.453  1.00  0.89           N  
ATOM    287  CA  SER A  39     -18.017 -16.224 -73.617  1.00  0.92           C  
ATOM    288  C   SER A  39     -18.721 -17.577 -73.623  1.00  0.93           C  
ATOM    289  CB  SER A  39     -16.501 -16.430 -73.650  1.00  0.89           C  
ATOM    290  O   SER A  39     -18.707 -18.294 -72.621  1.00  0.93           O  
ATOM    291  OG  SER A  39     -15.838 -15.224 -73.990  1.00  0.81           O  
ATOM    292  N   PHE A  40     -19.442 -17.806 -74.699  1.00  0.93           N  
ATOM    293  CA  PHE A  40     -20.201 -19.023 -74.967  1.00  0.94           C  
ATOM    294  C   PHE A  40     -21.188 -19.304 -73.841  1.00  0.93           C  
ATOM    295  CB  PHE A  40     -19.258 -20.216 -75.149  1.00  0.93           C  
ATOM    296  O   PHE A  40     -21.539 -20.459 -73.590  1.00  0.90           O  
ATOM    297  CG  PHE A  40     -18.450 -20.163 -76.417  1.00  0.93           C  
ATOM    298  CD1 PHE A  40     -19.074 -20.197 -77.658  1.00  0.90           C  
ATOM    299  CD2 PHE A  40     -17.064 -20.080 -76.369  1.00  0.90           C  
ATOM    300  CE1 PHE A  40     -18.329 -20.148 -78.834  1.00  0.91           C  
ATOM    301  CE2 PHE A  40     -16.312 -20.031 -77.539  1.00  0.91           C  
ATOM    302  CZ  PHE A  40     -16.947 -20.066 -78.771  1.00  0.91           C  
ATOM    303  N   ASN A  41     -21.592 -18.314 -73.061  1.00  0.94           N  
ATOM    304  CA  ASN A  41     -22.743 -18.463 -72.178  1.00  0.95           C  
ATOM    305  C   ASN A  41     -24.001 -18.841 -72.955  1.00  0.95           C  
ATOM    306  CB  ASN A  41     -22.977 -17.179 -71.380  1.00  0.92           C  
ATOM    307  O   ASN A  41     -24.410 -18.123 -73.869  1.00  0.95           O  
ATOM    308  CG  ASN A  41     -24.070 -17.329 -70.339  1.00  0.83           C  
ATOM    309  ND2 ASN A  41     -24.992 -16.374 -70.306  1.00  0.84           N  
ATOM    310  OD1 ASN A  41     -24.084 -18.294 -69.571  1.00  0.81           O  
ATOM    311  N   THR A  42     -24.540 -19.908 -72.546  1.00  0.96           N  
ATOM    312  CA  THR A  42     -25.765 -20.419 -73.151  1.00  0.96           C  
ATOM    313  C   THR A  42     -26.978 -20.074 -72.292  1.00  0.96           C  
ATOM    314  CB  THR A  42     -25.694 -21.944 -73.355  1.00  0.95           C  
ATOM    315  O   THR A  42     -26.971 -20.301 -71.080  1.00  0.95           O  
ATOM    316  CG2 THR A  42     -26.890 -22.448 -74.157  1.00  0.88           C  
ATOM    317  OG1 THR A  42     -24.489 -22.270 -74.059  1.00  0.90           O  
ATOM    318  N   TYR A  43     -28.066 -19.542 -72.900  1.00  0.97           N  
ATOM    319  CA  TYR A  43     -29.283 -19.180 -72.183  1.00  0.97           C  
ATOM    320  C   TYR A  43     -30.517 -19.437 -73.039  1.00  0.97           C  
ATOM    321  CB  TYR A  43     -29.239 -17.709 -71.758  1.00  0.97           C  
ATOM    322  O   TYR A  43     -30.447 -19.394 -74.270  1.00  0.96           O  
ATOM    323  CG  TYR A  43     -29.117 -16.746 -72.914  1.00  0.95           C  
ATOM    324  CD1 TYR A  43     -27.873 -16.430 -73.454  1.00  0.94           C  
ATOM    325  CD2 TYR A  43     -30.245 -16.151 -73.468  1.00  0.93           C  
ATOM    326  CE1 TYR A  43     -27.755 -15.542 -74.518  1.00  0.92           C  
ATOM    327  CE2 TYR A  43     -30.139 -15.261 -74.532  1.00  0.92           C  
ATOM    328  OH  TYR A  43     -28.782 -14.084 -76.104  1.00  0.90           O  
ATOM    329  CZ  TYR A  43     -28.892 -14.964 -75.050  1.00  0.91           C  
ATOM    330  N   GLY A  44     -31.576 -19.711 -72.416  1.00  0.94           N  
ATOM    331  CA  GLY A  44     -32.911 -19.706 -72.993  1.00  0.95           C  
ATOM    332  C   GLY A  44     -33.552 -18.331 -73.001  1.00  0.91           C  
ATOM    333  O   GLY A  44     -33.443 -17.584 -72.027  1.00  0.84           O  
ATOM    334  N   ASP A  45     -34.352 -17.953 -74.180  1.00  0.89           N  
ATOM    335  CA  ASP A  45     -34.959 -16.629 -74.271  1.00  0.88           C  
ATOM    336  C   ASP A  45     -36.473 -16.729 -74.446  1.00  0.87           C  
ATOM    337  CB  ASP A  45     -34.347 -15.836 -75.427  1.00  0.83           C  
ATOM    338  O   ASP A  45     -37.136 -15.732 -74.739  1.00  0.84           O  
ATOM    339  CG  ASP A  45     -34.718 -16.393 -76.790  1.00  0.78           C  
ATOM    340  OD1 ASP A  45     -35.435 -17.414 -76.857  1.00  0.75           O  
ATOM    341  OD2 ASP A  45     -34.287 -15.806 -77.807  1.00  0.80           O  
ATOM    342  N   SER A  46     -37.073 -17.812 -74.305  1.00  0.89           N  
ATOM    343  CA  SER A  46     -38.508 -18.068 -74.378  1.00  0.90           C  
ATOM    344  C   SER A  46     -39.057 -17.750 -75.765  1.00  0.89           C  
ATOM    345  CB  SER A  46     -39.254 -17.247 -73.326  1.00  0.84           C  
ATOM    346  O   SER A  46     -40.268 -17.610 -75.942  1.00  0.85           O  
ATOM    347  OG  SER A  46     -38.726 -17.489 -72.033  1.00  0.74           O  
ATOM    348  N   SER A  47     -38.245 -17.421 -76.837  1.00  0.92           N  
ATOM    349  CA  SER A  47     -38.716 -17.096 -78.179  1.00  0.91           C  
ATOM    350  C   SER A  47     -38.912 -18.355 -79.017  1.00  0.89           C  
ATOM    351  CB  SER A  47     -37.732 -16.156 -78.879  1.00  0.87           C  
ATOM    352  O   SER A  47     -39.051 -18.278 -80.239  1.00  0.84           O  
ATOM    353  OG  SER A  47     -36.466 -16.775 -79.030  1.00  0.73           O  
ATOM    354  N   GLY A  48     -39.135 -19.545 -78.469  1.00  0.95           N  
ATOM    355  CA  GLY A  48     -39.293 -20.840 -79.112  1.00  0.96           C  
ATOM    356  C   GLY A  48     -38.410 -21.917 -78.511  1.00  0.96           C  
ATOM    357  O   GLY A  48     -37.883 -21.752 -77.409  1.00  0.95           O  
ATOM    358  N   MET A  49     -38.363 -23.110 -79.130  1.00  0.97           N  
ATOM    359  CA  MET A  49     -37.517 -24.235 -78.742  1.00  0.97           C  
ATOM    360  C   MET A  49     -36.066 -23.988 -79.139  1.00  0.97           C  
ATOM    361  CB  MET A  49     -38.019 -25.532 -79.379  1.00  0.97           C  
ATOM    362  O   MET A  49     -35.496 -24.743 -79.929  1.00  0.96           O  
ATOM    363  CG  MET A  49     -39.347 -26.016 -78.818  1.00  0.94           C  
ATOM    364  SD  MET A  49     -39.265 -26.360 -77.017  1.00  0.94           S  
ATOM    365  CE  MET A  49     -38.135 -27.780 -77.013  1.00  0.89           C  
ATOM    366  N   GLN A  50     -35.463 -22.859 -78.727  1.00  0.98           N  
ATOM    367  CA  GLN A  50     -34.115 -22.435 -79.089  1.00  0.98           C  
ATOM    368  C   GLN A  50     -33.340 -21.959 -77.864  1.00  0.98           C  
ATOM    369  CB  GLN A  50     -34.165 -21.326 -80.141  1.00  0.97           C  
ATOM    370  O   GLN A  50     -33.926 -21.422 -76.922  1.00  0.98           O  
ATOM    371  CG  GLN A  50     -34.860 -20.057 -79.665  1.00  0.89           C  
ATOM    372  CD  GLN A  50     -35.077 -19.053 -80.781  1.00  0.84           C  
ATOM    373  NE2 GLN A  50     -35.474 -17.838 -80.417  1.00  0.84           N  
ATOM    374  OE1 GLN A  50     -34.890 -19.366 -81.961  1.00  0.86           O  
ATOM    375  N   VAL A  51     -32.115 -22.131 -77.869  1.00  0.98           N  
ATOM    376  CA  VAL A  51     -31.170 -21.504 -76.951  1.00  0.98           C  
ATOM    377  C   VAL A  51     -30.247 -20.563 -77.722  1.00  0.98           C  
ATOM    378  CB  VAL A  51     -30.337 -22.557 -76.186  1.00  0.97           C  
ATOM    379  O   VAL A  51     -29.981 -20.778 -78.907  1.00  0.97           O  
ATOM    380  CG1 VAL A  51     -31.235 -23.404 -75.285  1.00  0.92           C  
ATOM    381  CG2 VAL A  51     -29.569 -23.443 -77.165  1.00  0.92           C  
ATOM    382  N   LYS A  52     -29.730 -19.537 -77.088  1.00  0.98           N  
ATOM    383  CA  LYS A  52     -28.735 -18.595 -77.592  1.00  0.98           C  
ATOM    384  C   LYS A  52     -27.384 -18.807 -76.913  1.00  0.98           C  
ATOM    385  CB  LYS A  52     -29.205 -17.154 -77.384  1.00  0.97           C  
ATOM    386  O   LYS A  52     -27.322 -19.062 -75.709  1.00  0.97           O  
ATOM    387  CG  LYS A  52     -30.399 -16.763 -78.241  1.00  0.93           C  
ATOM    388  CD  LYS A  52     -30.763 -15.295 -78.057  1.00  0.91           C  
ATOM    389  CE  LYS A  52     -31.977 -14.910 -78.892  1.00  0.88           C  
ATOM    390  NZ  LYS A  52     -32.542 -13.593 -78.473  1.00  0.87           N  
ATOM    391  N   VAL A  53     -26.374 -18.741 -77.651  1.00  0.97           N  
ATOM    392  CA  VAL A  53     -24.987 -18.845 -77.208  1.00  0.97           C  
ATOM    393  C   VAL A  53     -24.247 -17.546 -77.517  1.00  0.97           C  
ATOM    394  CB  VAL A  53     -24.267 -20.040 -77.872  1.00  0.97           C  
ATOM    395  O   VAL A  53     -24.192 -17.114 -78.671  1.00  0.96           O  
ATOM    396  CG1 VAL A  53     -22.859 -20.206 -77.303  1.00  0.96           C  
ATOM    397  CG2 VAL A  53     -25.077 -21.322 -77.685  1.00  0.96           C  
ATOM    398  N   ASN A  54     -23.709 -16.857 -76.520  1.00  0.95           N  
ATOM    399  CA  ASN A  54     -22.973 -15.604 -76.652  1.00  0.96           C  
ATOM    400  C   ASN A  54     -21.711 -15.781 -77.491  1.00  0.96           C  
ATOM    401  CB  ASN A  54     -22.619 -15.041 -75.274  1.00  0.94           C  
ATOM    402  O   ASN A  54     -21.147 -16.876 -77.549  1.00  0.95           O  
ATOM    403  CG  ASN A  54     -23.816 -14.437 -74.565  1.00  0.91           C  
ATOM    404  ND2 ASN A  54     -23.632 -14.063 -73.305  1.00  0.92           N  
ATOM    405  OD1 ASN A  54     -24.896 -14.308 -75.146  1.00  0.90           O  
ATOM    406  N   PRO A  55     -21.259 -14.681 -78.090  1.00  0.96           N  
ATOM    407  CA  PRO A  55     -19.915 -14.700 -78.673  1.00  0.96           C  
ATOM    408  C   PRO A  55     -18.852 -15.187 -77.691  1.00  0.95           C  
ATOM    409  CB  PRO A  55     -19.676 -13.237 -79.054  1.00  0.95           C  
ATOM    410  O   PRO A  55     -19.000 -15.012 -76.478  1.00  0.94           O  
ATOM    411  CG  PRO A  55     -21.040 -12.629 -79.113  1.00  0.92           C  
ATOM    412  CD  PRO A  55     -21.924 -13.348 -78.134  1.00  0.92           C  
ATOM    413  N   GLY A  56     -17.812 -15.766 -78.359  1.00  0.92           N  
ATOM    414  CA  GLY A  56     -16.789 -16.295 -77.470  1.00  0.93           C  
ATOM    415  C   GLY A  56     -15.609 -16.897 -78.210  1.00  0.91           C  
ATOM    416  O   GLY A  56     -15.635 -17.018 -79.436  1.00  0.90           O  
ATOM    417  N   PHE A  57     -14.587 -17.164 -77.455  1.00  0.89           N  
ATOM    418  CA  PHE A  57     -13.387 -17.856 -77.909  1.00  0.91           C  
ATOM    419  C   PHE A  57     -13.093 -19.064 -77.027  1.00  0.88           C  
ATOM    420  CB  PHE A  57     -12.186 -16.905 -77.914  1.00  0.87           C  
ATOM    421  O   PHE A  57     -13.124 -18.964 -75.798  1.00  0.86           O  
ATOM    422  CG  PHE A  57     -10.941 -17.501 -78.513  1.00  0.81           C  
ATOM    423  CD1 PHE A  57     -10.657 -17.338 -79.863  1.00  0.77           C  
ATOM    424  CD2 PHE A  57     -10.056 -18.226 -77.726  1.00  0.78           C  
ATOM    425  CE1 PHE A  57      -9.505 -17.889 -80.421  1.00  0.82           C  
ATOM    426  CE2 PHE A  57      -8.903 -18.780 -78.276  1.00  0.80           C  
ATOM    427  CZ  PHE A  57      -8.630 -18.611 -79.624  1.00  0.82           C  
ATOM    428  N   ALA A  58     -12.847 -20.210 -77.582  1.00  0.89           N  
ATOM    429  CA  ALA A  58     -12.505 -21.438 -76.869  1.00  0.90           C  
ATOM    430  C   ALA A  58     -11.427 -22.222 -77.611  1.00  0.89           C  
ATOM    431  CB  ALA A  58     -13.748 -22.302 -76.673  1.00  0.89           C  
ATOM    432  O   ALA A  58     -11.276 -22.084 -78.827  1.00  0.88           O  
ATOM    433  N   VAL A  59     -10.712 -22.978 -76.896  1.00  0.87           N  
ATOM    434  CA  VAL A  59      -9.830 -24.012 -77.427  1.00  0.87           C  
ATOM    435  C   VAL A  59     -10.411 -25.391 -77.124  1.00  0.87           C  
ATOM    436  CB  VAL A  59      -8.404 -23.894 -76.846  1.00  0.85           C  
ATOM    437  O   VAL A  59     -10.738 -25.695 -75.974  1.00  0.86           O  
ATOM    438  CG1 VAL A  59      -7.494 -24.977 -77.424  1.00  0.81           C  
ATOM    439  CG2 VAL A  59      -7.829 -22.506 -77.121  1.00  0.81           C  
ATOM    440  N   VAL A  60     -10.623 -26.207 -78.098  1.00  0.87           N  
ATOM    441  CA  VAL A  60     -11.086 -27.590 -78.042  1.00  0.87           C  
ATOM    442  C   VAL A  60     -10.034 -28.512 -78.655  1.00  0.85           C  
ATOM    443  CB  VAL A  60     -12.438 -27.765 -78.770  1.00  0.86           C  
ATOM    444  O   VAL A  60      -9.756 -28.436 -79.854  1.00  0.83           O  
ATOM    445  CG1 VAL A  60     -12.991 -29.172 -78.548  1.00  0.85           C  
ATOM    446  CG2 VAL A  60     -13.438 -26.713 -78.297  1.00  0.85           C  
ATOM    447  N   ARG A  61      -9.347 -29.277 -77.835  1.00  0.86           N  
ATOM    448  CA  ARG A  61      -8.305 -30.244 -78.166  1.00  0.84           C  
ATOM    449  C   ARG A  61      -7.228 -29.611 -79.040  1.00  0.84           C  
ATOM    450  CB  ARG A  61      -8.906 -31.461 -78.873  1.00  0.82           C  
ATOM    451  O   ARG A  61      -6.796 -30.206 -80.030  1.00  0.80           O  
ATOM    452  CG  ARG A  61      -9.741 -32.351 -77.966  1.00  0.75           C  
ATOM    453  CD  ARG A  61      -8.887 -33.042 -76.913  1.00  0.71           C  
ATOM    454  NE  ARG A  61      -9.645 -34.054 -76.183  1.00  0.65           N  
ATOM    455  NH1 ARG A  61      -7.854 -34.781 -74.918  1.00  0.53           N  
ATOM    456  NH2 ARG A  61      -9.918 -35.742 -74.650  1.00  0.49           N  
ATOM    457  CZ  ARG A  61      -9.137 -34.857 -75.252  1.00  0.66           C  
ATOM    458  N   GLY A  62      -6.844 -28.383 -78.774  1.00  0.81           N  
ATOM    459  CA  GLY A  62      -5.779 -27.675 -79.466  1.00  0.82           C  
ATOM    460  C   GLY A  62      -6.266 -26.904 -80.678  1.00  0.82           C  
ATOM    461  O   GLY A  62      -5.488 -26.200 -81.326  1.00  0.80           O  
ATOM    462  N   HIS A  63      -7.588 -27.072 -81.016  1.00  0.83           N  
ATOM    463  CA  HIS A  63      -8.212 -26.300 -82.085  1.00  0.84           C  
ATOM    464  C   HIS A  63      -8.985 -25.110 -81.525  1.00  0.85           C  
ATOM    465  CB  HIS A  63      -9.142 -27.186 -82.915  1.00  0.83           C  
ATOM    466  O   HIS A  63      -9.680 -25.236 -80.514  1.00  0.85           O  
ATOM    467  CG  HIS A  63      -8.444 -28.330 -83.580  1.00  0.81           C  
ATOM    468  CD2 HIS A  63      -8.278 -29.617 -83.192  1.00  0.79           C  
ATOM    469  ND1 HIS A  63      -7.812 -28.210 -84.798  1.00  0.79           N  
ATOM    470  CE1 HIS A  63      -7.286 -29.376 -85.132  1.00  0.78           C  
ATOM    471  NE2 HIS A  63      -7.555 -30.247 -84.174  1.00  0.79           N  
ATOM    472  N   ALA A  64      -8.787 -23.938 -82.146  1.00  0.86           N  
ATOM    473  CA  ALA A  64      -9.468 -22.714 -81.731  1.00  0.87           C  
ATOM    474  C   ALA A  64     -10.815 -22.572 -82.433  1.00  0.88           C  
ATOM    475  CB  ALA A  64      -8.592 -21.496 -82.013  1.00  0.85           C  
ATOM    476  O   ALA A  64     -10.927 -22.830 -83.634  1.00  0.88           O  
ATOM    477  N   VAL A  65     -11.799 -22.117 -81.691  1.00  0.89           N  
ATOM    478  CA  VAL A  65     -13.088 -21.686 -82.221  1.00  0.91           C  
ATOM    479  C   VAL A  65     -13.423 -20.291 -81.697  1.00  0.90           C  
ATOM    480  CB  VAL A  65     -14.214 -22.678 -81.852  1.00  0.90           C  
ATOM    481  O   VAL A  65     -13.247 -20.009 -80.509  1.00  0.90           O  
ATOM    482  CG1 VAL A  65     -14.352 -22.799 -80.336  1.00  0.88           C  
ATOM    483  CG2 VAL A  65     -15.537 -22.239 -82.479  1.00  0.87           C  
ATOM    484  N   GLN A  66     -13.939 -19.452 -82.634  1.00  0.90           N  
ATOM    485  CA  GLN A  66     -14.417 -18.105 -82.341  1.00  0.92           C  
ATOM    486  C   GLN A  66     -15.796 -17.866 -82.951  1.00  0.91           C  
ATOM    487  CB  GLN A  66     -13.427 -17.059 -82.855  1.00  0.89           C  
ATOM    488  O   GLN A  66     -16.022 -18.168 -84.125  1.00  0.90           O  
ATOM    489  CG  GLN A  66     -13.776 -15.632 -82.455  1.00  0.84           C  
ATOM    490  CD  GLN A  66     -12.778 -14.615 -82.976  1.00  0.81           C  
ATOM    491  NE2 GLN A  66     -12.863 -13.389 -82.471  1.00  0.85           N  
ATOM    492  OE1 GLN A  66     -11.938 -14.929 -83.825  1.00  0.85           O  
ATOM    493  N   SER A  67     -16.670 -17.388 -82.091  1.00  0.93           N  
ATOM    494  CA  SER A  67     -17.891 -16.737 -82.554  1.00  0.94           C  
ATOM    495  C   SER A  67     -17.875 -15.245 -82.239  1.00  0.93           C  
ATOM    496  CB  SER A  67     -19.120 -17.387 -81.917  1.00  0.91           C  
ATOM    497  O   SER A  67     -17.549 -14.844 -81.119  1.00  0.91           O  
ATOM    498  OG  SER A  67     -20.310 -16.767 -82.373  1.00  0.82           O  
ATOM    499  N   THR A  68     -18.236 -14.408 -83.311  1.00  0.94           N  
ATOM    500  CA  THR A  68     -18.262 -12.956 -83.172  1.00  0.94           C  
ATOM    501  C   THR A  68     -19.696 -12.451 -83.041  1.00  0.93           C  
ATOM    502  CB  THR A  68     -17.579 -12.268 -84.368  1.00  0.93           C  
ATOM    503  O   THR A  68     -19.924 -11.252 -82.871  1.00  0.90           O  
ATOM    504  CG2 THR A  68     -16.086 -12.578 -84.402  1.00  0.86           C  
ATOM    505  OG1 THR A  68     -18.179 -12.729 -85.584  1.00  0.90           O  
ATOM    506  N   ALA A  69     -20.666 -13.315 -83.036  1.00  0.94           N  
ATOM    507  CA  ALA A  69     -22.092 -13.016 -82.928  1.00  0.95           C  
ATOM    508  C   ALA A  69     -22.800 -14.035 -82.040  1.00  0.95           C  
ATOM    509  CB  ALA A  69     -22.735 -12.982 -84.312  1.00  0.94           C  
ATOM    510  O   ALA A  69     -22.267 -15.116 -81.777  1.00  0.95           O  
ATOM    511  N   THR A  70     -23.918 -13.682 -81.439  1.00  0.95           N  
ATOM    512  CA  THR A  70     -24.796 -14.622 -80.752  1.00  0.96           C  
ATOM    513  C   THR A  70     -25.355 -15.653 -81.729  1.00  0.96           C  
ATOM    514  CB  THR A  70     -25.957 -13.893 -80.051  1.00  0.95           C  
ATOM    515  O   THR A  70     -26.025 -15.296 -82.700  1.00  0.95           O  
ATOM    516  CG2 THR A  70     -26.852 -14.876 -79.302  1.00  0.90           C  
ATOM    517  OG1 THR A  70     -25.424 -12.944 -79.118  1.00  0.92           O  
ATOM    518  N   GLU A  71     -25.042 -16.911 -81.496  1.00  0.97           N  
ATOM    519  CA  GLU A  71     -25.557 -18.027 -82.284  1.00  0.97           C  
ATOM    520  C   GLU A  71     -26.865 -18.555 -81.704  1.00  0.97           C  
ATOM    521  CB  GLU A  71     -24.523 -19.153 -82.362  1.00  0.96           C  
ATOM    522  O   GLU A  71     -27.067 -18.529 -80.488  1.00  0.96           O  
ATOM    523  CG  GLU A  71     -23.243 -18.764 -83.088  1.00  0.88           C  
ATOM    524  CD  GLU A  71     -23.426 -18.621 -84.591  1.00  0.82           C  
ATOM    525  OE1 GLU A  71     -24.488 -19.028 -85.115  1.00  0.84           O  
ATOM    526  OE2 GLU A  71     -22.499 -18.099 -85.249  1.00  0.83           O  
ATOM    527  N   THR A  72     -27.842 -18.959 -82.502  1.00  0.97           N  
ATOM    528  CA  THR A  72     -29.110 -19.558 -82.100  1.00  0.97           C  
ATOM    529  C   THR A  72     -29.182 -21.017 -82.542  1.00  0.97           C  
ATOM    530  CB  THR A  72     -30.304 -18.782 -82.684  1.00  0.96           C  
ATOM    531  O   THR A  72     -29.032 -21.320 -83.727  1.00  0.97           O  
ATOM    532  CG2 THR A  72     -31.629 -19.389 -82.233  1.00  0.92           C  
ATOM    533  OG1 THR A  72     -30.242 -17.419 -82.246  1.00  0.93           O  
ATOM    534  N   ILE A  73     -29.453 -21.910 -81.620  1.00  0.98           N  
ATOM    535  CA  ILE A  73     -29.607 -23.333 -81.903  1.00  0.98           C  
ATOM    536  C   ILE A  73     -31.027 -23.777 -81.559  1.00  0.98           C  
ATOM    537  CB  ILE A  73     -28.577 -24.179 -81.122  1.00  0.96           C  
ATOM    538  O   ILE A  73     -31.504 -23.545 -80.446  1.00  0.97           O  
ATOM    539  CG1 ILE A  73     -27.153 -23.697 -81.421  1.00  0.77           C  
ATOM    540  CG2 ILE A  73     -28.734 -25.665 -81.459  1.00  0.78           C  
ATOM    541  CD1 ILE A  73     -26.075 -24.421 -80.627  1.00  0.72           C  
ATOM    542  N   THR A  74     -31.636 -24.355 -82.502  1.00  0.97           N  
ATOM    543  CA  THR A  74     -32.949 -24.954 -82.290  1.00  0.97           C  
ATOM    544  C   THR A  74     -32.818 -26.331 -81.644  1.00  0.97           C  
ATOM    545  CB  THR A  74     -33.727 -25.077 -83.613  1.00  0.96           C  
ATOM    546  O   THR A  74     -32.019 -27.157 -82.089  1.00  0.97           O  
ATOM    547  CG2 THR A  74     -35.135 -25.612 -83.375  1.00  0.91           C  
ATOM    548  OG1 THR A  74     -33.817 -23.786 -84.230  1.00  0.91           O  
ATOM    549  N   ILE A  75     -33.599 -26.613 -80.574  1.00  0.98           N  
ATOM    550  CA  ILE A  75     -33.676 -27.873 -79.843  1.00  0.98           C  
ATOM    551  C   ILE A  75     -35.032 -28.530 -80.088  1.00  0.97           C  
ATOM    552  CB  ILE A  75     -33.448 -27.662 -78.329  1.00  0.98           C  
ATOM    553  O   ILE A  75     -36.067 -27.860 -80.063  1.00  0.97           O  
ATOM    554  CG1 ILE A  75     -32.071 -27.036 -78.078  1.00  0.94           C  
ATOM    555  CG2 ILE A  75     -33.595 -28.985 -77.572  1.00  0.94           C  
ATOM    556  CD1 ILE A  75     -31.738 -26.844 -76.605  1.00  0.91           C  
ATOM    557  N   ALA A  76     -34.996 -29.795 -80.372  1.00  0.97           N  
ATOM    558  CA  ALA A  76     -36.237 -30.525 -80.620  1.00  0.97           C  
ATOM    559  C   ALA A  76     -37.077 -30.626 -79.351  1.00  0.97           C  
ATOM    560  CB  ALA A  76     -35.934 -31.918 -81.167  1.00  0.96           C  
ATOM    561  O   ALA A  76     -36.542 -30.835 -78.259  1.00  0.97           O  
ATOM    562  N   ALA A  77     -38.370 -30.528 -79.405  1.00  0.97           N  
ATOM    563  CA  ALA A  77     -39.295 -30.690 -78.286  1.00  0.97           C  
ATOM    564  C   ALA A  77     -39.292 -32.128 -77.776  1.00  0.97           C  
ATOM    565  CB  ALA A  77     -40.706 -30.278 -78.698  1.00  0.96           C  
ATOM    566  O   ALA A  77     -39.110 -33.069 -78.553  1.00  0.96           O  
ATOM    567  N   ALA A  78     -39.521 -32.342 -76.460  1.00  0.97           N  
ATOM    568  CA  ALA A  78     -39.715 -33.665 -75.872  1.00  0.97           C  
ATOM    569  C   ALA A  78     -41.144 -34.155 -76.086  1.00  0.96           C  
ATOM    570  CB  ALA A  78     -39.382 -33.640 -74.382  1.00  0.96           C  
ATOM    571  O   ALA A  78     -42.103 -33.467 -75.729  1.00  0.94           O  
ATOM    572  N   SER A  79     -41.244 -35.389 -76.584  1.00  0.94           N  
ATOM    573  CA  SER A  79     -42.566 -35.847 -76.998  1.00  0.93           C  
ATOM    574  C   SER A  79     -43.222 -36.694 -75.913  1.00  0.92           C  
ATOM    575  CB  SER A  79     -42.474 -36.648 -78.297  1.00  0.91           C  
ATOM    576  O   SER A  79     -44.446 -36.678 -75.761  1.00  0.88           O  
ATOM    577  OG  SER A  79     -41.583 -37.741 -78.152  1.00  0.84           O  
ATOM    578  N   ALA A  80     -42.559 -37.444 -75.227  1.00  0.94           N  
ATOM    579  CA  ALA A  80     -43.168 -38.482 -74.400  1.00  0.94           C  
ATOM    580  C   ALA A  80     -42.826 -38.281 -72.927  1.00  0.93           C  
ATOM    581  CB  ALA A  80     -42.719 -39.865 -74.865  1.00  0.91           C  
ATOM    582  O   ALA A  80     -43.678 -38.464 -72.054  1.00  0.90           O  
ATOM    583  N   ALA A  81     -41.629 -37.910 -72.552  1.00  0.96           N  
ATOM    584  CA  ALA A  81     -41.092 -37.604 -71.229  1.00  0.97           C  
ATOM    585  C   ALA A  81     -40.094 -36.451 -71.294  1.00  0.97           C  
ATOM    586  CB  ALA A  81     -40.432 -38.841 -70.624  1.00  0.95           C  
ATOM    587  O   ALA A  81     -39.570 -36.136 -72.365  1.00  0.97           O  
ATOM    588  N   GLN A  82     -40.015 -35.682 -70.125  1.00  0.97           N  
ATOM    589  CA  GLN A  82     -38.937 -34.703 -70.034  1.00  0.97           C  
ATOM    590  C   GLN A  82     -37.596 -35.325 -70.414  1.00  0.98           C  
ATOM    591  CB  GLN A  82     -38.863 -34.114 -68.625  1.00  0.96           C  
ATOM    592  O   GLN A  82     -37.358 -36.506 -70.154  1.00  0.97           O  
ATOM    593  CG  GLN A  82     -38.386 -35.103 -67.570  1.00  0.84           C  
ATOM    594  CD  GLN A  82     -38.288 -34.485 -66.188  1.00  0.79           C  
ATOM    595  NE2 GLN A  82     -37.548 -35.137 -65.298  1.00  0.78           N  
ATOM    596  OE1 GLN A  82     -38.871 -33.429 -65.922  1.00  0.82           O  
ATOM    597  N   ARG A  83     -36.707 -34.610 -71.075  1.00  0.97           N  
ATOM    598  CA  ARG A  83     -35.364 -35.035 -71.459  1.00  0.97           C  
ATOM    599  C   ARG A  83     -34.338 -33.949 -71.153  1.00  0.97           C  
ATOM    600  CB  ARG A  83     -35.318 -35.396 -72.945  1.00  0.96           C  
ATOM    601  O   ARG A  83     -34.666 -32.760 -71.152  1.00  0.97           O  
ATOM    602  CG  ARG A  83     -33.989 -35.982 -73.395  1.00  0.94           C  
ATOM    603  CD  ARG A  83     -33.999 -36.330 -74.877  1.00  0.93           C  
ATOM    604  NE  ARG A  83     -33.765 -35.154 -75.709  1.00  0.91           N  
ATOM    605  NH1 ARG A  83     -35.577 -35.517 -77.095  1.00  0.87           N  
ATOM    606  NH2 ARG A  83     -34.215 -33.704 -77.432  1.00  0.86           N  
ATOM    607  CZ  ARG A  83     -34.520 -34.794 -76.744  1.00  0.88           C  
ATOM    608  N   TYR A  84     -33.133 -34.294 -70.967  1.00  0.97           N  
ATOM    609  CA  TYR A  84     -31.978 -33.405 -70.922  1.00  0.97           C  
ATOM    610  C   TYR A  84     -31.180 -33.481 -72.219  1.00  0.97           C  
ATOM    611  CB  TYR A  84     -31.077 -33.754 -69.734  1.00  0.96           C  
ATOM    612  O   TYR A  84     -30.782 -34.567 -72.647  1.00  0.96           O  
ATOM    613  CG  TYR A  84     -31.737 -33.554 -68.392  1.00  0.95           C  
ATOM    614  CD1 TYR A  84     -31.706 -32.315 -67.755  1.00  0.93           C  
ATOM    615  CD2 TYR A  84     -32.393 -34.603 -67.757  1.00  0.93           C  
ATOM    616  CE1 TYR A  84     -32.312 -32.127 -66.518  1.00  0.93           C  
ATOM    617  CE2 TYR A  84     -33.003 -34.426 -66.519  1.00  0.92           C  
ATOM    618  OH  TYR A  84     -33.558 -33.006 -64.683  1.00  0.90           O  
ATOM    619  CZ  TYR A  84     -32.957 -33.186 -65.908  1.00  0.92           C  
ATOM    620  N   ASP A  85     -30.928 -32.352 -72.801  1.00  0.97           N  
ATOM    621  CA  ASP A  85     -29.993 -32.206 -73.912  1.00  0.98           C  
ATOM    622  C   ASP A  85     -28.743 -31.442 -73.482  1.00  0.97           C  
ATOM    623  CB  ASP A  85     -30.664 -31.496 -75.090  1.00  0.97           C  
ATOM    624  O   ASP A  85     -28.747 -30.766 -72.451  1.00  0.97           O  
ATOM    625  CG  ASP A  85     -31.749 -32.332 -75.746  1.00  0.96           C  
ATOM    626  OD1 ASP A  85     -31.910 -33.517 -75.383  1.00  0.95           O  
ATOM    627  OD2 ASP A  85     -32.447 -31.801 -76.637  1.00  0.95           O  
ATOM    628  N   ARG A  86     -27.660 -31.526 -74.245  1.00  0.97           N  
ATOM    629  CA  ARG A  86     -26.474 -30.708 -74.016  1.00  0.97           C  
ATOM    630  C   ARG A  86     -26.146 -29.862 -75.241  1.00  0.97           C  
ATOM    631  CB  ARG A  86     -25.276 -31.589 -73.652  1.00  0.96           C  
ATOM    632  O   ARG A  86     -26.093 -30.375 -76.361  1.00  0.97           O  
ATOM    633  CG  ARG A  86     -25.341 -32.167 -72.247  1.00  0.89           C  
ATOM    634  CD  ARG A  86     -24.094 -32.973 -71.911  1.00  0.87           C  
ATOM    635  NE  ARG A  86     -24.037 -33.311 -70.492  1.00  0.84           N  
ATOM    636  NH1 ARG A  86     -21.777 -33.793 -70.485  1.00  0.80           N  
ATOM    637  NH2 ARG A  86     -22.999 -33.977 -68.554  1.00  0.78           N  
ATOM    638  CZ  ARG A  86     -22.938 -33.693 -69.847  1.00  0.79           C  
ATOM    639  N   VAL A  87     -25.859 -28.688 -75.057  1.00  0.97           N  
ATOM    640  CA  VAL A  87     -25.221 -27.817 -76.038  1.00  0.97           C  
ATOM    641  C   VAL A  87     -23.702 -27.931 -75.920  1.00  0.97           C  
ATOM    642  CB  VAL A  87     -25.660 -26.346 -75.862  1.00  0.97           C  
ATOM    643  O   VAL A  87     -23.146 -27.789 -74.829  1.00  0.97           O  
ATOM    644  CG1 VAL A  87     -25.024 -25.461 -76.932  1.00  0.95           C  
ATOM    645  CG2 VAL A  87     -27.183 -26.235 -75.908  1.00  0.95           C  
ATOM    646  N   VAL A  88     -23.090 -28.149 -77.043  1.00  0.97           N  
ATOM    647  CA  VAL A  88     -21.662 -28.448 -77.017  1.00  0.97           C  
ATOM    648  C   VAL A  88     -20.954 -27.688 -78.136  1.00  0.97           C  
ATOM    649  CB  VAL A  88     -21.397 -29.964 -77.153  1.00  0.96           C  
ATOM    650  O   VAL A  88     -21.554 -27.395 -79.173  1.00  0.96           O  
ATOM    651  CG1 VAL A  88     -22.099 -30.737 -76.038  1.00  0.94           C  
ATOM    652  CG2 VAL A  88     -21.851 -30.465 -78.522  1.00  0.94           C  
ATOM    653  N   LEU A  89     -19.696 -27.402 -78.058  1.00  0.94           N  
ATOM    654  CA  LEU A  89     -18.772 -27.241 -79.175  1.00  0.95           C  
ATOM    655  C   LEU A  89     -18.255 -28.594 -79.652  1.00  0.94           C  
ATOM    656  CB  LEU A  89     -17.598 -26.344 -78.776  1.00  0.93           C  
ATOM    657  O   LEU A  89     -17.536 -29.280 -78.921  1.00  0.93           O  
ATOM    658  CG  LEU A  89     -17.942 -24.898 -78.412  1.00  0.90           C  
ATOM    659  CD1 LEU A  89     -16.732 -24.204 -77.796  1.00  0.85           C  
ATOM    660  CD2 LEU A  89     -18.432 -24.140 -79.641  1.00  0.85           C  
ATOM    661  N   ARG A  90     -18.642 -28.999 -80.817  1.00  0.95           N  
ATOM    662  CA  ARG A  90     -18.227 -30.262 -81.418  1.00  0.95           C  
ATOM    663  C   ARG A  90     -17.065 -30.054 -82.384  1.00  0.94           C  
ATOM    664  CB  ARG A  90     -19.400 -30.924 -82.145  1.00  0.95           C  
ATOM    665  O   ARG A  90     -17.239 -29.470 -83.456  1.00  0.93           O  
ATOM    666  CG  ARG A  90     -19.043 -32.237 -82.823  1.00  0.94           C  
ATOM    667  CD  ARG A  90     -20.260 -32.889 -83.465  1.00  0.94           C  
ATOM    668  NE  ARG A  90     -21.181 -33.415 -82.462  1.00  0.92           N  
ATOM    669  NH1 ARG A  90     -22.913 -33.783 -83.945  1.00  0.89           N  
ATOM    670  NH2 ARG A  90     -23.173 -34.289 -81.725  1.00  0.89           N  
ATOM    671  CZ  ARG A  90     -22.420 -33.828 -82.713  1.00  0.91           C  
ATOM    672  N   LEU A  91     -15.955 -30.490 -82.031  1.00  0.91           N  
ATOM    673  CA  LEU A  91     -14.804 -30.668 -82.909  1.00  0.91           C  
ATOM    674  C   LEU A  91     -14.955 -31.926 -83.757  1.00  0.90           C  
ATOM    675  CB  LEU A  91     -13.512 -30.741 -82.090  1.00  0.89           C  
ATOM    676  O   LEU A  91     -15.080 -33.030 -83.220  1.00  0.89           O  
ATOM    677  CG  LEU A  91     -12.249 -31.146 -82.852  1.00  0.85           C  
ATOM    678  CD1 LEU A  91     -11.871 -30.067 -83.861  1.00  0.81           C  
ATOM    679  CD2 LEU A  91     -11.100 -31.405 -81.883  1.00  0.82           C  
ATOM    680  N   ASP A  92     -14.952 -31.772 -85.011  1.00  0.90           N  
ATOM    681  CA  ASP A  92     -14.831 -32.822 -86.018  1.00  0.91           C  
ATOM    682  C   ASP A  92     -13.551 -32.656 -86.834  1.00  0.89           C  
ATOM    683  CB  ASP A  92     -16.049 -32.820 -86.944  1.00  0.90           C  
ATOM    684  O   ASP A  92     -13.490 -31.821 -87.739  1.00  0.88           O  
ATOM    685  CG  ASP A  92     -16.073 -34.005 -87.895  1.00  0.91           C  
ATOM    686  OD1 ASP A  92     -14.998 -34.570 -88.192  1.00  0.91           O  
ATOM    687  OD2 ASP A  92     -17.176 -34.374 -88.353  1.00  0.90           O  
ATOM    688  N   PRO A  93     -12.562 -33.503 -86.552  1.00  0.87           N  
ATOM    689  CA  PRO A  93     -11.285 -33.412 -87.263  1.00  0.87           C  
ATOM    690  C   PRO A  93     -11.377 -33.898 -88.708  1.00  0.87           C  
ATOM    691  CB  PRO A  93     -10.359 -34.313 -86.442  1.00  0.86           C  
ATOM    692  O   PRO A  93     -10.549 -33.525 -89.543  1.00  0.86           O  
ATOM    693  CG  PRO A  93     -10.974 -34.353 -85.080  1.00  0.83           C  
ATOM    694  CD  PRO A  93     -12.464 -34.238 -85.226  1.00  0.83           C  
ATOM    695  N   THR A  94     -12.386 -34.693 -89.023  1.00  0.87           N  
ATOM    696  CA  THR A  94     -12.586 -35.165 -90.389  1.00  0.88           C  
ATOM    697  C   THR A  94     -13.185 -34.065 -91.259  1.00  0.88           C  
ATOM    698  CB  THR A  94     -13.498 -36.406 -90.423  1.00  0.86           C  
ATOM    699  O   THR A  94     -12.801 -33.906 -92.420  1.00  0.88           O  
ATOM    700  CG2 THR A  94     -13.568 -36.997 -91.827  1.00  0.79           C  
ATOM    701  OG1 THR A  94     -12.982 -37.396 -89.525  1.00  0.83           O  
ATOM    702  N   ALA A  95     -14.084 -33.268 -90.640  1.00  0.89           N  
ATOM    703  CA  ALA A  95     -14.733 -32.148 -91.315  1.00  0.89           C  
ATOM    704  C   ALA A  95     -13.906 -30.873 -91.182  1.00  0.89           C  
ATOM    705  CB  ALA A  95     -16.136 -31.929 -90.754  1.00  0.88           C  
ATOM    706  O   ALA A  95     -14.274 -29.827 -91.722  1.00  0.88           O  
ATOM    707  N   ASN A  96     -12.824 -30.831 -90.405  1.00  0.88           N  
ATOM    708  CA  ASN A  96     -11.962 -29.705 -90.062  1.00  0.89           C  
ATOM    709  C   ASN A  96     -12.761 -28.546 -89.472  1.00  0.88           C  
ATOM    710  CB  ASN A  96     -11.176 -29.237 -91.289  1.00  0.84           C  
ATOM    711  O   ASN A  96     -12.590 -27.396 -89.880  1.00  0.85           O  
ATOM    712  CG  ASN A  96     -10.165 -30.263 -91.761  1.00  0.76           C  
ATOM    713  ND2 ASN A  96      -9.907 -30.286 -93.063  1.00  0.73           N  
ATOM    714  OD1 ASN A  96      -9.621 -31.029 -90.962  1.00  0.71           O  
ATOM    715  N   SER A  97     -13.700 -28.858 -88.604  1.00  0.89           N  
ATOM    716  CA  SER A  97     -14.607 -27.818 -88.131  1.00  0.90           C  
ATOM    717  C   SER A  97     -14.912 -27.984 -86.646  1.00  0.91           C  
ATOM    718  CB  SER A  97     -15.909 -27.837 -88.932  1.00  0.89           C  
ATOM    719  O   SER A  97     -14.892 -29.101 -86.123  1.00  0.91           O  
ATOM    720  OG  SER A  97     -16.627 -29.036 -88.697  1.00  0.89           O  
ATOM    721  N   ILE A  98     -15.136 -26.955 -85.936  1.00  0.92           N  
ATOM    722  CA  ILE A  98     -15.832 -26.905 -84.655  1.00  0.93           C  
ATOM    723  C   ILE A  98     -17.180 -26.208 -84.827  1.00  0.93           C  
ATOM    724  CB  ILE A  98     -14.988 -26.182 -83.581  1.00  0.92           C  
ATOM    725  O   ILE A  98     -17.237 -25.044 -85.229  1.00  0.92           O  
ATOM    726  CG1 ILE A  98     -13.613 -26.845 -83.447  1.00  0.87           C  
ATOM    727  CG2 ILE A  98     -15.722 -26.167 -82.237  1.00  0.87           C  
ATOM    728  CD1 ILE A  98     -12.653 -26.099 -82.531  1.00  0.84           C  
ATOM    729  N   THR A  99     -18.232 -26.915 -84.554  1.00  0.96           N  
ATOM    730  CA  THR A  99     -19.592 -26.413 -84.713  1.00  0.96           C  
ATOM    731  C   THR A  99     -20.326 -26.404 -83.375  1.00  0.96           C  
ATOM    732  CB  THR A  99     -20.384 -27.256 -85.730  1.00  0.95           C  
ATOM    733  O   THR A  99     -20.057 -27.238 -82.508  1.00  0.96           O  
ATOM    734  CG2 THR A  99     -19.788 -27.134 -87.128  1.00  0.91           C  
ATOM    735  OG1 THR A  99     -20.353 -28.631 -85.328  1.00  0.91           O  
ATOM    736  N   LEU A 100     -21.271 -25.491 -83.151  1.00  0.98           N  
ATOM    737  CA  LEU A 100     -22.284 -25.641 -82.111  1.00  0.98           C  
ATOM    738  C   LEU A 100     -23.254 -26.766 -82.456  1.00  0.98           C  
ATOM    739  CB  LEU A 100     -23.052 -24.331 -81.918  1.00  0.96           C  
ATOM    740  O   LEU A 100     -23.814 -26.793 -83.554  1.00  0.97           O  
ATOM    741  CG  LEU A 100     -22.293 -23.196 -81.228  1.00  0.86           C  
ATOM    742  CD1 LEU A 100     -23.079 -21.893 -81.333  1.00  0.76           C  
ATOM    743  CD2 LEU A 100     -22.019 -23.545 -79.769  1.00  0.76           C  
ATOM    744  N   ALA A 101     -23.396 -27.675 -81.545  1.00  0.98           N  
ATOM    745  CA  ALA A 101     -24.267 -28.828 -81.758  1.00  0.98           C  
ATOM    746  C   ALA A 101     -25.094 -29.129 -80.511  1.00  0.98           C  
ATOM    747  CB  ALA A 101     -23.444 -30.051 -82.155  1.00  0.97           C  
ATOM    748  O   ALA A 101     -24.727 -28.729 -79.404  1.00  0.97           O  
ATOM    749  N   VAL A 102     -26.199 -29.868 -80.642  1.00  0.98           N  
ATOM    750  CA  VAL A 102     -26.999 -30.442 -79.564  1.00  0.98           C  
ATOM    751  C   VAL A 102     -26.760 -31.948 -79.488  1.00  0.98           C  
ATOM    752  CB  VAL A 102     -28.504 -30.150 -79.758  1.00  0.98           C  
ATOM    753  O   VAL A 102     -26.958 -32.665 -80.472  1.00  0.97           O  
ATOM    754  CG1 VAL A 102     -29.316 -30.700 -78.586  1.00  0.96           C  
ATOM    755  CG2 VAL A 102     -28.740 -28.649 -79.917  1.00  0.96           C  
ATOM    756  N   VAL A 103     -26.303 -32.429 -78.355  1.00  0.98           N  
ATOM    757  CA  VAL A 103     -26.377 -33.845 -78.011  1.00  0.98           C  
ATOM    758  C   VAL A 103     -27.717 -34.146 -77.344  1.00  0.97           C  
ATOM    759  CB  VAL A 103     -25.214 -34.265 -77.084  1.00  0.97           C  
ATOM    760  O   VAL A 103     -27.928 -33.805 -76.178  1.00  0.97           O  
ATOM    761  CG1 VAL A 103     -25.204 -35.780 -76.883  1.00  0.94           C  
ATOM    762  CG2 VAL A 103     -23.879 -33.790 -77.654  1.00  0.95           C  
ATOM    763  N   GLN A 104     -28.587 -34.655 -78.148  1.00  0.98           N  
ATOM    764  CA  GLN A 104     -29.934 -34.966 -77.683  1.00  0.98           C  
ATOM    765  C   GLN A 104     -29.927 -36.161 -76.733  1.00  0.98           C  
ATOM    766  CB  GLN A 104     -30.861 -35.243 -78.867  1.00  0.97           C  
ATOM    767  O   GLN A 104     -29.341 -37.201 -77.041  1.00  0.97           O  
ATOM    768  CG  GLN A 104     -32.332 -35.346 -78.487  1.00  0.90           C  
ATOM    769  CD  GLN A 104     -33.243 -35.478 -79.693  1.00  0.84           C  
ATOM    770  NE2 GLN A 104     -34.456 -35.971 -79.469  1.00  0.84           N  
ATOM    771  OE1 GLN A 104     -32.859 -35.138 -80.817  1.00  0.86           O  
ATOM    772  N   GLY A 105     -30.530 -36.040 -75.599  1.00  0.97           N  
ATOM    773  CA  GLY A 105     -30.689 -37.121 -74.639  1.00  0.97           C  
ATOM    774  C   GLY A 105     -31.881 -38.012 -74.935  1.00  0.97           C  
ATOM    775  O   GLY A 105     -32.628 -37.763 -75.883  1.00  0.96           O  
ATOM    776  N   THR A 106     -32.033 -39.047 -74.146  1.00  0.96           N  
ATOM    777  CA  THR A 106     -33.167 -39.961 -74.224  1.00  0.96           C  
ATOM    778  C   THR A 106     -34.325 -39.461 -73.364  1.00  0.96           C  
ATOM    779  CB  THR A 106     -32.771 -41.381 -73.782  1.00  0.95           C  
ATOM    780  O   THR A 106     -34.119 -39.022 -72.231  1.00  0.96           O  
ATOM    781  CG2 THR A 106     -33.904 -42.372 -74.033  1.00  0.87           C  
ATOM    782  OG1 THR A 106     -31.614 -41.800 -74.517  1.00  0.88           O  
ATOM    783  N   SER A 107     -35.576 -39.557 -73.867  1.00  0.96           N  
ATOM    784  CA  SER A 107     -36.775 -39.174 -73.128  1.00  0.96           C  
ATOM    785  C   SER A 107     -36.927 -39.998 -71.854  1.00  0.95           C  
ATOM    786  CB  SER A 107     -38.019 -39.339 -74.003  1.00  0.95           C  
ATOM    787  O   SER A 107     -36.892 -41.230 -71.898  1.00  0.94           O  
ATOM    788  OG  SER A 107     -37.967 -38.468 -75.120  1.00  0.79           O  
ATOM    789  N   GLY A 108     -36.976 -39.350 -70.783  1.00  0.95           N  
ATOM    790  CA  GLY A 108     -37.001 -39.992 -69.479  1.00  0.95           C  
ATOM    791  C   GLY A 108     -35.631 -40.447 -69.012  1.00  0.94           C  
ATOM    792  O   GLY A 108     -35.492 -40.989 -67.913  1.00  0.92           O  
ATOM    793  N   GLY A 109     -34.614 -40.263 -69.820  1.00  0.94           N  
ATOM    794  CA  GLY A 109     -33.245 -40.616 -69.479  1.00  0.94           C  
ATOM    795  C   GLY A 109     -32.520 -39.524 -68.715  1.00  0.93           C  
ATOM    796  O   GLY A 109     -33.075 -38.448 -68.484  1.00  0.91           O  
ATOM    797  N   GLY A 110     -31.250 -39.766 -68.278  1.00  0.91           N  
ATOM    798  CA  GLY A 110     -30.332 -38.795 -67.702  1.00  0.92           C  
ATOM    799  C   GLY A 110     -29.643 -37.935 -68.744  1.00  0.92           C  
ATOM    800  O   GLY A 110     -30.062 -37.898 -69.902  1.00  0.91           O  
ATOM    801  N   LEU A 111     -28.681 -37.225 -68.366  1.00  0.93           N  
ATOM    802  CA  LEU A 111     -27.841 -36.406 -69.233  1.00  0.94           C  
ATOM    803  C   LEU A 111     -27.181 -37.258 -70.312  1.00  0.95           C  
ATOM    804  CB  LEU A 111     -26.770 -35.682 -68.413  1.00  0.91           C  
ATOM    805  O   LEU A 111     -26.586 -38.296 -70.013  1.00  0.94           O  
ATOM    806  CG  LEU A 111     -27.254 -34.522 -67.541  1.00  0.80           C  
ATOM    807  CD1 LEU A 111     -26.161 -34.104 -66.562  1.00  0.73           C  
ATOM    808  CD2 LEU A 111     -27.681 -33.343 -68.408  1.00  0.74           C  
ATOM    809  N   PRO A 112     -27.235 -36.931 -71.576  1.00  0.96           N  
ATOM    810  CA  PRO A 112     -26.531 -37.700 -72.604  1.00  0.96           C  
ATOM    811  C   PRO A 112     -25.016 -37.698 -72.408  1.00  0.95           C  
ATOM    812  CB  PRO A 112     -26.914 -36.986 -73.903  1.00  0.96           C  
ATOM    813  O   PRO A 112     -24.442 -36.679 -72.018  1.00  0.94           O  
ATOM    814  CG  PRO A 112     -27.160 -35.567 -73.501  1.00  0.95           C  
ATOM    815  CD  PRO A 112     -27.727 -35.557 -72.110  1.00  0.95           C  
ATOM    816  N   ALA A 113     -24.351 -38.888 -72.753  1.00  0.94           N  
ATOM    817  CA  ALA A 113     -22.897 -39.011 -72.713  1.00  0.95           C  
ATOM    818  C   ALA A 113     -22.245 -38.176 -73.811  1.00  0.95           C  
ATOM    819  CB  ALA A 113     -22.483 -40.475 -72.846  1.00  0.93           C  
ATOM    820  O   ALA A 113     -22.731 -38.141 -74.944  1.00  0.95           O  
ATOM    821  N   LEU A 114     -21.194 -37.484 -73.526  1.00  0.93           N  
ATOM    822  CA  LEU A 114     -20.378 -36.729 -74.470  1.00  0.94           C  
ATOM    823  C   LEU A 114     -19.387 -37.642 -75.184  1.00  0.92           C  
ATOM    824  CB  LEU A 114     -19.627 -35.605 -73.751  1.00  0.92           C  
ATOM    825  O   LEU A 114     -18.731 -38.471 -74.548  1.00  0.89           O  
ATOM    826  CG  LEU A 114     -20.488 -34.502 -73.133  1.00  0.89           C  
ATOM    827  CD1 LEU A 114     -19.629 -33.576 -72.278  1.00  0.85           C  
ATOM    828  CD2 LEU A 114     -21.210 -33.715 -74.221  1.00  0.85           C  
ATOM    829  N   THR A 115     -19.275 -37.483 -76.492  1.00  0.93           N  
ATOM    830  CA  THR A 115     -18.174 -38.067 -77.250  1.00  0.93           C  
ATOM    831  C   THR A 115     -16.891 -37.268 -77.042  1.00  0.92           C  
ATOM    832  CB  THR A 115     -18.503 -38.132 -78.753  1.00  0.92           C  
ATOM    833  O   THR A 115     -16.805 -36.105 -77.443  1.00  0.90           O  
ATOM    834  CG2 THR A 115     -17.405 -38.856 -79.525  1.00  0.89           C  
ATOM    835  OG1 THR A 115     -19.740 -38.832 -78.935  1.00  0.90           O  
ATOM    836  N   GLN A 116     -15.937 -37.874 -76.415  1.00  0.85           N  
ATOM    837  CA  GLN A 116     -14.654 -37.261 -76.088  1.00  0.85           C  
ATOM    838  C   GLN A 116     -13.492 -38.142 -76.539  1.00  0.79           C  
ATOM    839  CB  GLN A 116     -14.555 -36.991 -74.585  1.00  0.80           C  
ATOM    840  O   GLN A 116     -12.653 -38.537 -75.726  1.00  0.73           O  
ATOM    841  CG  GLN A 116     -15.513 -35.916 -74.090  1.00  0.75           C  
ATOM    842  CD  GLN A 116     -15.270 -35.537 -72.641  1.00  0.71           C  
ATOM    843  NE2 GLN A 116     -15.297 -34.240 -72.355  1.00  0.71           N  
ATOM    844  OE1 GLN A 116     -15.062 -36.403 -71.785  1.00  0.76           O  
ATOM    845  N   THR A 117     -13.447 -38.386 -77.847  1.00  0.84           N  
ATOM    846  CA  THR A 117     -12.406 -39.229 -78.422  1.00  0.83           C  
ATOM    847  C   THR A 117     -11.234 -38.384 -78.913  1.00  0.82           C  
ATOM    848  CB  THR A 117     -12.953 -40.077 -79.586  1.00  0.81           C  
ATOM    849  O   THR A 117     -11.431 -37.372 -79.589  1.00  0.78           O  
ATOM    850  CG2 THR A 117     -11.934 -41.120 -80.033  1.00  0.74           C  
ATOM    851  OG1 THR A 117     -14.149 -40.743 -79.163  1.00  0.74           O  
ATOM    852  N   ASP A 118     -10.015 -38.771 -78.776  1.00  0.74           N  
ATOM    853  CA  ASP A 118      -8.797 -38.024 -79.075  1.00  0.74           C  
ATOM    854  C   ASP A 118      -8.596 -37.882 -80.582  1.00  0.73           C  
ATOM    855  CB  ASP A 118      -7.581 -38.707 -78.445  1.00  0.70           C  
ATOM    856  O   ASP A 118      -8.039 -36.886 -81.048  1.00  0.70           O  
ATOM    857  CG  ASP A 118      -7.487 -38.485 -76.946  1.00  0.65           C  
ATOM    858  OD1 ASP A 118      -8.080 -37.510 -76.435  1.00  0.62           O  
ATOM    859  OD2 ASP A 118      -6.811 -39.290 -76.269  1.00  0.66           O  
ATOM    860  N   THR A 119      -9.050 -38.896 -81.421  1.00  0.73           N  
ATOM    861  CA  THR A 119      -8.795 -38.957 -82.856  1.00  0.75           C  
ATOM    862  C   THR A 119     -10.085 -38.746 -83.644  1.00  0.75           C  
ATOM    863  CB  THR A 119      -8.162 -40.303 -83.255  1.00  0.68           C  
ATOM    864  O   THR A 119     -10.112 -38.929 -84.863  1.00  0.72           O  
ATOM    865  CG2 THR A 119      -6.786 -40.472 -82.620  1.00  0.61           C  
ATOM    866  OG1 THR A 119      -9.011 -41.372 -82.820  1.00  0.68           O  
ATOM    867  N   GLY A 120     -11.149 -38.445 -82.990  1.00  0.82           N  
ATOM    868  CA  GLY A 120     -12.453 -38.301 -83.616  1.00  0.84           C  
ATOM    869  C   GLY A 120     -13.256 -37.139 -83.062  1.00  0.85           C  
ATOM    870  O   GLY A 120     -12.688 -36.127 -82.647  1.00  0.83           O  
ATOM    871  N   ILE A 121     -14.531 -37.230 -83.060  1.00  0.91           N  
ATOM    872  CA  ILE A 121     -15.443 -36.212 -82.549  1.00  0.92           C  
ATOM    873  C   ILE A 121     -15.128 -35.927 -81.082  1.00  0.91           C  
ATOM    874  CB  ILE A 121     -16.918 -36.643 -82.706  1.00  0.90           C  
ATOM    875  O   ILE A 121     -15.013 -36.852 -80.274  1.00  0.89           O  
ATOM    876  CG1 ILE A 121     -17.250 -36.882 -84.184  1.00  0.88           C  
ATOM    877  CG2 ILE A 121     -17.855 -35.597 -82.096  1.00  0.88           C  
ATOM    878  CD1 ILE A 121     -17.097 -35.646 -85.060  1.00  0.85           C  
ATOM    879  N   PHE A 122     -14.989 -34.756 -80.761  1.00  0.90           N  
ATOM    880  CA  PHE A 122     -14.858 -34.320 -79.375  1.00  0.91           C  
ATOM    881  C   PHE A 122     -15.895 -33.254 -79.042  1.00  0.91           C  
ATOM    882  CB  PHE A 122     -13.448 -33.781 -79.112  1.00  0.89           C  
ATOM    883  O   PHE A 122     -15.954 -32.211 -79.698  1.00  0.91           O  
ATOM    884  CG  PHE A 122     -13.148 -33.554 -77.655  1.00  0.86           C  
ATOM    885  CD1 PHE A 122     -12.587 -34.562 -76.880  1.00  0.82           C  
ATOM    886  CD2 PHE A 122     -13.427 -32.331 -77.059  1.00  0.83           C  
ATOM    887  CE1 PHE A 122     -12.308 -34.354 -75.532  1.00  0.82           C  
ATOM    888  CE2 PHE A 122     -13.151 -32.116 -75.711  1.00  0.82           C  
ATOM    889  CZ  PHE A 122     -12.593 -33.129 -74.949  1.00  0.81           C  
ATOM    890  N   GLU A 123     -16.661 -33.512 -78.041  1.00  0.92           N  
ATOM    891  CA  GLU A 123     -17.742 -32.640 -77.589  1.00  0.93           C  
ATOM    892  C   GLU A 123     -17.371 -31.928 -76.292  1.00  0.92           C  
ATOM    893  CB  GLU A 123     -19.034 -33.440 -77.399  1.00  0.92           C  
ATOM    894  O   GLU A 123     -17.218 -32.566 -75.248  1.00  0.90           O  
ATOM    895  CG  GLU A 123     -19.640 -33.947 -78.699  1.00  0.92           C  
ATOM    896  CD  GLU A 123     -20.788 -34.920 -78.487  1.00  0.90           C  
ATOM    897  OE1 GLU A 123     -20.890 -35.507 -77.385  1.00  0.90           O  
ATOM    898  OE2 GLU A 123     -21.592 -35.099 -79.429  1.00  0.92           O  
ATOM    899  N   PHE A 124     -17.233 -30.602 -76.318  1.00  0.92           N  
ATOM    900  CA  PHE A 124     -16.971 -29.720 -75.188  1.00  0.93           C  
ATOM    901  C   PHE A 124     -18.263 -29.093 -74.679  1.00  0.93           C  
ATOM    902  CB  PHE A 124     -15.973 -28.625 -75.579  1.00  0.92           C  
ATOM    903  O   PHE A 124     -18.909 -28.324 -75.394  1.00  0.93           O  
ATOM    904  CG  PHE A 124     -15.590 -27.719 -74.440  1.00  0.90           C  
ATOM    905  CD1 PHE A 124     -14.584 -28.081 -73.554  1.00  0.87           C  
ATOM    906  CD2 PHE A 124     -16.237 -26.503 -74.257  1.00  0.87           C  
ATOM    907  CE1 PHE A 124     -14.227 -27.244 -72.499  1.00  0.87           C  
ATOM    908  CE2 PHE A 124     -15.886 -25.662 -73.206  1.00  0.87           C  
ATOM    909  CZ  PHE A 124     -14.881 -26.034 -72.327  1.00  0.86           C  
ATOM    910  N   PRO A 125     -18.732 -29.493 -73.490  1.00  0.92           N  
ATOM    911  CA  PRO A 125     -20.035 -29.018 -73.021  1.00  0.93           C  
ATOM    912  C   PRO A 125     -20.035 -27.528 -72.686  1.00  0.93           C  
ATOM    913  CB  PRO A 125     -20.286 -29.859 -71.766  1.00  0.91           C  
ATOM    914  O   PRO A 125     -19.103 -27.036 -72.045  1.00  0.93           O  
ATOM    915  CG  PRO A 125     -18.929 -30.092 -71.185  1.00  0.90           C  
ATOM    916  CD  PRO A 125     -17.935 -30.165 -72.308  1.00  0.90           C  
ATOM    917  N   LEU A 126     -21.150 -26.816 -73.163  1.00  0.94           N  
ATOM    918  CA  LEU A 126     -21.441 -25.423 -72.840  1.00  0.95           C  
ATOM    919  C   LEU A 126     -22.590 -25.325 -71.842  1.00  0.94           C  
ATOM    920  CB  LEU A 126     -21.783 -24.639 -74.109  1.00  0.95           C  
ATOM    921  O   LEU A 126     -22.493 -24.604 -70.846  1.00  0.93           O  
ATOM    922  CG  LEU A 126     -20.673 -24.525 -75.156  1.00  0.94           C  
ATOM    923  CD1 LEU A 126     -21.134 -23.661 -76.325  1.00  0.92           C  
ATOM    924  CD2 LEU A 126     -19.404 -23.956 -74.531  1.00  0.92           C  
ATOM    925  N   ALA A 127     -23.626 -26.082 -72.005  1.00  0.95           N  
ATOM    926  CA  ALA A 127     -24.777 -26.059 -71.105  1.00  0.96           C  
ATOM    927  C   ALA A 127     -25.569 -27.360 -71.196  1.00  0.96           C  
ATOM    928  CB  ALA A 127     -25.677 -24.868 -71.422  1.00  0.95           C  
ATOM    929  O   ALA A 127     -25.621 -27.991 -72.254  1.00  0.96           O  
ATOM    930  N   THR A 128     -26.240 -27.727 -70.068  1.00  0.95           N  
ATOM    931  CA  THR A 128     -27.357 -28.662 -70.011  1.00  0.96           C  
ATOM    932  C   THR A 128     -28.686 -27.927 -70.152  1.00  0.96           C  
ATOM    933  CB  THR A 128     -27.348 -29.463 -68.695  1.00  0.92           C  
ATOM    934  O   THR A 128     -28.907 -26.901 -69.505  1.00  0.95           O  
ATOM    935  CG2 THR A 128     -28.514 -30.445 -68.642  1.00  0.75           C  
ATOM    936  OG1 THR A 128     -26.119 -30.193 -68.595  1.00  0.78           O  
ATOM    937  N   VAL A 129     -29.547 -28.426 -70.971  1.00  0.97           N  
ATOM    938  CA  VAL A 129     -30.880 -27.888 -71.222  1.00  0.97           C  
ATOM    939  C   VAL A 129     -31.936 -28.919 -70.830  1.00  0.97           C  
ATOM    940  CB  VAL A 129     -31.058 -27.479 -72.702  1.00  0.97           C  
ATOM    941  O   VAL A 129     -31.993 -30.008 -71.406  1.00  0.96           O  
ATOM    942  CG1 VAL A 129     -32.364 -26.710 -72.897  1.00  0.96           C  
ATOM    943  CG2 VAL A 129     -29.868 -26.644 -73.171  1.00  0.96           C  
ATOM    944  N   LEU A 130     -32.745 -28.601 -69.866  1.00  0.97           N  
ATOM    945  CA  LEU A 130     -33.957 -29.334 -69.516  1.00  0.97           C  
ATOM    946  C   LEU A 130     -35.082 -29.023 -70.497  1.00  0.97           C  
ATOM    947  CB  LEU A 130     -34.397 -28.993 -68.090  1.00  0.97           C  
ATOM    948  O   LEU A 130     -35.505 -27.871 -70.618  1.00  0.97           O  
ATOM    949  CG  LEU A 130     -35.711 -29.618 -67.618  1.00  0.95           C  
ATOM    950  CD1 LEU A 130     -35.591 -31.138 -67.583  1.00  0.93           C  
ATOM    951  CD2 LEU A 130     -36.100 -29.075 -66.248  1.00  0.93           C  
ATOM    952  N   ILE A 131     -35.549 -30.064 -71.201  1.00  0.98           N  
ATOM    953  CA  ILE A 131     -36.695 -29.967 -72.100  1.00  0.98           C  
ATOM    954  C   ILE A 131     -37.907 -30.645 -71.465  1.00  0.97           C  
ATOM    955  CB  ILE A 131     -36.388 -30.597 -73.477  1.00  0.97           C  
ATOM    956  O   ILE A 131     -38.012 -31.874 -71.469  1.00  0.96           O  
ATOM    957  CG1 ILE A 131     -35.040 -30.095 -74.005  1.00  0.93           C  
ATOM    958  CG2 ILE A 131     -37.513 -30.296 -74.471  1.00  0.93           C  
ATOM    959  CD1 ILE A 131     -34.942 -28.579 -74.112  1.00  0.90           C  
ATOM    960  N   PRO A 132     -38.913 -29.856 -70.817  1.00  0.98           N  
ATOM    961  CA  PRO A 132     -40.166 -30.437 -70.328  1.00  0.97           C  
ATOM    962  C   PRO A 132     -41.009 -31.047 -71.446  1.00  0.97           C  
ATOM    963  CB  PRO A 132     -40.883 -29.243 -69.693  1.00  0.97           C  
ATOM    964  O   PRO A 132     -40.912 -30.621 -72.600  1.00  0.97           O  
ATOM    965  CG  PRO A 132     -39.798 -28.262 -69.390  1.00  0.95           C  
ATOM    966  CD  PRO A 132     -38.765 -28.342 -70.478  1.00  0.95           C  
ATOM    967  N   VAL A 133     -41.856 -31.962 -71.034  1.00  0.97           N  
ATOM    968  CA  VAL A 133     -42.798 -32.567 -71.970  1.00  0.97           C  
ATOM    969  C   VAL A 133     -43.743 -31.499 -72.516  1.00  0.97           C  
ATOM    970  CB  VAL A 133     -43.605 -33.705 -71.307  1.00  0.95           C  
ATOM    971  O   VAL A 133     -44.351 -30.749 -71.748  1.00  0.95           O  
ATOM    972  CG1 VAL A 133     -44.581 -34.327 -72.304  1.00  0.84           C  
ATOM    973  CG2 VAL A 133     -42.663 -34.768 -70.743  1.00  0.83           C  
ATOM    974  N   GLY A 134     -43.821 -31.429 -73.819  1.00  0.96           N  
ATOM    975  CA  GLY A 134     -44.743 -30.517 -74.478  1.00  0.96           C  
ATOM    976  C   GLY A 134     -44.292 -29.070 -74.424  1.00  0.96           C  
ATOM    977  O   GLY A 134     -45.054 -28.163 -74.766  1.00  0.95           O  
ATOM    978  N   ALA A 135     -43.092 -28.798 -73.964  1.00  0.97           N  
ATOM    979  CA  ALA A 135     -42.553 -27.441 -73.993  1.00  0.97           C  
ATOM    980  C   ALA A 135     -42.515 -26.895 -75.417  1.00  0.97           C  
ATOM    981  CB  ALA A 135     -41.156 -27.410 -73.377  1.00  0.96           C  
ATOM    982  O   ALA A 135     -42.097 -27.593 -76.345  1.00  0.97           O  
ATOM    983  N   SER A 136     -42.887 -25.646 -75.668  1.00  0.97           N  
ATOM    984  CA  SER A 136     -42.802 -24.894 -76.916  1.00  0.97           C  
ATOM    985  C   SER A 136     -41.724 -23.819 -76.841  1.00  0.97           C  
ATOM    986  CB  SER A 136     -44.151 -24.254 -77.249  1.00  0.96           C  
ATOM    987  O   SER A 136     -41.403 -23.183 -77.847  1.00  0.97           O  
ATOM    988  OG  SER A 136     -44.590 -23.425 -76.187  1.00  0.92           O  
ATOM    989  N   THR A 137     -41.162 -23.617 -75.698  1.00  0.98           N  
ATOM    990  CA  THR A 137     -40.120 -22.627 -75.450  1.00  0.98           C  
ATOM    991  C   THR A 137     -39.106 -23.152 -74.437  1.00  0.98           C  
ATOM    992  CB  THR A 137     -40.717 -21.302 -74.942  1.00  0.97           C  
ATOM    993  O   THR A 137     -39.437 -23.993 -73.599  1.00  0.98           O  
ATOM    994  CG2 THR A 137     -41.680 -20.705 -75.964  1.00  0.93           C  
ATOM    995  OG1 THR A 137     -41.424 -21.541 -73.719  1.00  0.94           O  
ATOM    996  N   ILE A 138     -37.955 -22.665 -74.465  1.00  0.98           N  
ATOM    997  CA  ILE A 138     -36.914 -22.888 -73.468  1.00  0.98           C  
ATOM    998  C   ILE A 138     -36.651 -21.596 -72.699  1.00  0.97           C  
ATOM    999  CB  ILE A 138     -35.609 -23.400 -74.119  1.00  0.98           C  
ATOM   1000  O   ILE A 138     -36.231 -20.594 -73.281  1.00  0.97           O  
ATOM   1001  CG1 ILE A 138     -35.857 -24.732 -74.837  1.00  0.97           C  
ATOM   1002  CG2 ILE A 138     -34.502 -23.541 -73.070  1.00  0.97           C  
ATOM   1003  CD1 ILE A 138     -34.683 -25.207 -75.682  1.00  0.95           C  
ATOM   1004  N   SER A 139     -36.935 -21.524 -71.336  1.00  0.97           N  
ATOM   1005  CA  SER A 139     -36.679 -20.393 -70.451  1.00  0.97           C  
ATOM   1006  C   SER A 139     -35.263 -20.441 -69.887  1.00  0.97           C  
ATOM   1007  CB  SER A 139     -37.693 -20.368 -69.306  1.00  0.96           C  
ATOM   1008  O   SER A 139     -34.625 -21.496 -69.889  1.00  0.96           O  
ATOM   1009  OG  SER A 139     -37.490 -21.464 -68.431  1.00  0.86           O  
ATOM   1010  N   ALA A 140     -34.732 -19.378 -69.319  1.00  0.95           N  
ATOM   1011  CA  ALA A 140     -33.417 -19.290 -68.688  1.00  0.96           C  
ATOM   1012  C   ALA A 140     -33.276 -20.319 -67.570  1.00  0.95           C  
ATOM   1013  CB  ALA A 140     -33.180 -17.883 -68.145  1.00  0.94           C  
ATOM   1014  O   ALA A 140     -32.210 -20.914 -67.395  1.00  0.93           O  
ATOM   1015  N   GLY A 141     -34.393 -20.652 -66.847  1.00  0.93           N  
ATOM   1016  CA  GLY A 141     -34.414 -21.615 -65.757  1.00  0.94           C  
ATOM   1017  C   GLY A 141     -34.240 -23.048 -66.223  1.00  0.93           C  
ATOM   1018  O   GLY A 141     -33.968 -23.939 -65.416  1.00  0.91           O  
ATOM   1019  N   ASN A 142     -34.342 -23.275 -67.522  1.00  0.96           N  
ATOM   1020  CA  ASN A 142     -34.163 -24.603 -68.102  1.00  0.96           C  
ATOM   1021  C   ASN A 142     -32.716 -24.840 -68.523  1.00  0.96           C  
ATOM   1022  CB  ASN A 142     -35.102 -24.799 -69.294  1.00  0.95           C  
ATOM   1023  O   ASN A 142     -32.362 -25.941 -68.950  1.00  0.96           O  
ATOM   1024  CG  ASN A 142     -36.565 -24.755 -68.899  1.00  0.90           C  
ATOM   1025  ND2 ASN A 142     -36.969 -25.664 -68.019  1.00  0.88           N  
ATOM   1026  OD1 ASN A 142     -37.326 -23.912 -69.381  1.00  0.85           O  
ATOM   1027  N   VAL A 143     -31.840 -23.900 -68.395  1.00  0.96           N  
ATOM   1028  CA  VAL A 143     -30.473 -23.968 -68.903  1.00  0.96           C  
ATOM   1029  C   VAL A 143     -29.485 -23.860 -67.744  1.00  0.94           C  
ATOM   1030  CB  VAL A 143     -30.199 -22.858 -69.942  1.00  0.96           C  
ATOM   1031  O   VAL A 143     -29.468 -22.859 -67.025  1.00  0.91           O  
ATOM   1032  CG1 VAL A 143     -28.800 -23.011 -70.538  1.00  0.94           C  
ATOM   1033  CG2 VAL A 143     -31.257 -22.884 -71.043  1.00  0.94           C  
ATOM   1034  N   THR A 144     -28.707 -24.868 -67.593  1.00  0.92           N  
ATOM   1035  CA  THR A 144     -27.614 -24.894 -66.629  1.00  0.92           C  
ATOM   1036  C   THR A 144     -26.264 -24.865 -67.340  1.00  0.92           C  
ATOM   1037  CB  THR A 144     -27.694 -26.138 -65.726  1.00  0.91           C  
ATOM   1038  O   THR A 144     -25.983 -25.719 -68.184  1.00  0.91           O  
ATOM   1039  CG2 THR A 144     -26.600 -26.119 -64.663  1.00  0.87           C  
ATOM   1040  OG1 THR A 144     -28.972 -26.170 -65.079  1.00  0.89           O  
ATOM   1041  N   GLY A 145     -25.416 -23.917 -67.136  1.00  0.89           N  
ATOM   1042  CA  GLY A 145     -24.098 -23.768 -67.733  1.00  0.89           C  
ATOM   1043  C   GLY A 145     -23.131 -24.863 -67.323  1.00  0.87           C  
ATOM   1044  O   GLY A 145     -22.959 -25.133 -66.133  1.00  0.83           O  
ATOM   1045  N   GLU A 146     -22.345 -25.444 -68.264  1.00  0.88           N  
ATOM   1046  CA  GLU A 146     -21.332 -26.480 -68.086  1.00  0.88           C  
ATOM   1047  C   GLU A 146     -19.967 -26.008 -68.580  1.00  0.86           C  
ATOM   1048  CB  GLU A 146     -21.740 -27.762 -68.816  1.00  0.86           C  
ATOM   1049  O   GLU A 146     -19.056 -26.817 -68.771  1.00  0.83           O  
ATOM   1050  CG  GLU A 146     -22.904 -28.496 -68.166  1.00  0.84           C  
ATOM   1051  CD  GLU A 146     -23.055 -29.929 -68.650  1.00  0.82           C  
ATOM   1052  OE1 GLU A 146     -22.493 -30.273 -69.715  1.00  0.81           O  
ATOM   1053  OE2 GLU A 146     -23.743 -30.715 -67.960  1.00  0.82           O  
ATOM   1054  N   ARG A 147     -19.818 -24.767 -68.752  1.00  0.89           N  
ATOM   1055  CA  ARG A 147     -18.611 -24.168 -69.312  1.00  0.88           C  
ATOM   1056  C   ARG A 147     -17.391 -24.495 -68.457  1.00  0.86           C  
ATOM   1057  CB  ARG A 147     -18.771 -22.651 -69.437  1.00  0.88           C  
ATOM   1058  O   ARG A 147     -17.447 -24.415 -67.228  1.00  0.83           O  
ATOM   1059  CG  ARG A 147     -19.821 -22.225 -70.451  1.00  0.90           C  
ATOM   1060  CD  ARG A 147     -19.961 -20.710 -70.514  1.00  0.90           C  
ATOM   1061  NE  ARG A 147     -20.475 -20.163 -69.261  1.00  0.89           N  
ATOM   1062  NH1 ARG A 147     -19.733 -18.011 -69.656  1.00  0.87           N  
ATOM   1063  NH2 ARG A 147     -20.860 -18.504 -67.721  1.00  0.87           N  
ATOM   1064  CZ  ARG A 147     -20.355 -18.894 -68.882  1.00  0.89           C  
ATOM   1065  N   ARG A 148     -16.365 -24.818 -69.181  1.00  0.84           N  
ATOM   1066  CA  ARG A 148     -15.021 -24.950 -68.628  1.00  0.84           C  
ATOM   1067  C   ARG A 148     -14.072 -23.926 -69.243  1.00  0.84           C  
ATOM   1068  CB  ARG A 148     -14.483 -26.365 -68.854  1.00  0.82           C  
ATOM   1069  O   ARG A 148     -14.174 -23.613 -70.431  1.00  0.82           O  
ATOM   1070  CG  ARG A 148     -15.355 -27.458 -68.258  1.00  0.78           C  
ATOM   1071  CD  ARG A 148     -14.773 -28.842 -68.507  1.00  0.77           C  
ATOM   1072  NE  ARG A 148     -15.685 -29.897 -68.074  1.00  0.69           N  
ATOM   1073  NH1 ARG A 148     -14.350 -31.636 -68.800  1.00  0.61           N  
ATOM   1074  NH2 ARG A 148     -16.362 -32.073 -67.792  1.00  0.58           N  
ATOM   1075  CZ  ARG A 148     -15.464 -31.200 -68.223  1.00  0.70           C  
ATOM   1076  N   PHE A 149     -13.238 -23.274 -68.607  1.00  0.82           N  
ATOM   1077  CA  PHE A 149     -12.386 -22.164 -69.018  1.00  0.83           C  
ATOM   1078  C   PHE A 149     -10.934 -22.613 -69.140  1.00  0.81           C  
ATOM   1079  CB  PHE A 149     -12.495 -21.004 -68.024  1.00  0.81           C  
ATOM   1080  O   PHE A 149     -10.531 -23.601 -68.523  1.00  0.78           O  
ATOM   1081  CG  PHE A 149     -13.888 -20.451 -67.888  1.00  0.81           C  
ATOM   1082  CD1 PHE A 149     -14.352 -19.474 -68.760  1.00  0.79           C  
ATOM   1083  CD2 PHE A 149     -14.734 -20.909 -66.886  1.00  0.81           C  
ATOM   1084  CE1 PHE A 149     -15.641 -18.960 -68.635  1.00  0.81           C  
ATOM   1085  CE2 PHE A 149     -16.023 -20.401 -66.755  1.00  0.81           C  
ATOM   1086  CZ  PHE A 149     -16.474 -19.426 -67.630  1.00  0.79           C  
ATOM   1087  N   LEU A 150     -10.218 -21.966 -70.085  1.00  0.81           N  
ATOM   1088  CA  LEU A 150      -8.782 -22.153 -70.260  1.00  0.80           C  
ATOM   1089  C   LEU A 150      -8.016 -21.658 -69.037  1.00  0.78           C  
ATOM   1090  CB  LEU A 150      -8.294 -21.420 -71.513  1.00  0.78           C  
ATOM   1091  O   LEU A 150      -8.374 -20.636 -68.448  1.00  0.73           O  
ATOM   1092  CG  LEU A 150      -8.711 -22.022 -72.856  1.00  0.74           C  
ATOM   1093  CD1 LEU A 150      -8.324 -21.089 -73.998  1.00  0.71           C  
ATOM   1094  CD2 LEU A 150      -8.079 -23.397 -73.045  1.00  0.72           C  
ATOM   1095  N   GLY A 151      -6.935 -22.408 -68.654  1.00  0.71           N  
ATOM   1096  CA  GLY A 151      -6.062 -22.075 -67.540  1.00  0.70           C  
ATOM   1097  C   GLY A 151      -6.440 -22.784 -66.253  1.00  0.70           C  
ATOM   1098  O   GLY A 151      -7.318 -23.649 -66.250  1.00  0.64           O  
ATOM   1099  N   ASN A 152      -5.603 -22.900 -65.279  1.00  0.61           N  
ATOM   1100  CA  ASN A 152      -5.825 -23.421 -63.935  1.00  0.60           C  
ATOM   1101  C   ASN A 152      -6.909 -22.638 -63.201  1.00  0.61           C  
ATOM   1102  CB  ASN A 152      -4.522 -23.405 -63.131  1.00  0.56           C  
ATOM   1103  O   ASN A 152      -6.610 -21.836 -62.315  1.00  0.58           O  
ATOM   1104  CG  ASN A 152      -3.673 -24.638 -63.369  1.00  0.52           C  
ATOM   1105  ND2 ASN A 152      -2.382 -24.533 -63.079  1.00  0.47           N  
ATOM   1106  OD1 ASN A 152      -4.173 -25.675 -63.812  1.00  0.52           O  
ATOM   1107  N   THR A 153      -8.099 -22.440 -63.879  1.00  0.62           N  
ATOM   1108  CA  THR A 153      -9.124 -21.804 -63.059  1.00  0.61           C  
ATOM   1109  C   THR A 153      -9.588 -22.743 -61.949  1.00  0.62           C  
ATOM   1110  CB  THR A 153     -10.333 -21.373 -63.910  1.00  0.57           C  
ATOM   1111  O   THR A 153      -9.739 -23.946 -62.170  1.00  0.59           O  
ATOM   1112  CG2 THR A 153     -10.002 -20.149 -64.757  1.00  0.52           C  
ATOM   1113  OG1 THR A 153     -10.708 -22.452 -64.776  1.00  0.54           O  
ATOM   1114  N   VAL A 154      -9.464 -22.294 -60.699  1.00  0.71           N  
ATOM   1115  CA  VAL A 154     -10.281 -22.887 -59.645  1.00  0.71           C  
ATOM   1116  C   VAL A 154     -11.724 -23.024 -60.125  1.00  0.71           C  
ATOM   1117  CB  VAL A 154     -10.227 -22.049 -58.348  1.00  0.67           C  
ATOM   1118  O   VAL A 154     -12.348 -22.037 -60.523  1.00  0.69           O  
ATOM   1119  CG1 VAL A 154     -11.025 -22.727 -57.235  1.00  0.61           C  
ATOM   1120  CG2 VAL A 154      -8.779 -21.830 -57.914  1.00  0.61           C  
ATOM   1121  N   GLY A 155     -12.059 -24.346 -60.448  1.00  0.71           N  
ATOM   1122  CA  GLY A 155     -13.470 -24.593 -60.695  1.00  0.70           C  
ATOM   1123  C   GLY A 155     -14.374 -24.019 -59.620  1.00  0.72           C  
ATOM   1124  O   GLY A 155     -14.006 -23.990 -58.444  1.00  0.71           O  
ATOM   1125  N   GLY A 156     -15.538 -23.357 -59.974  1.00  0.74           N  
ATOM   1126  CA  GLY A 156     -16.674 -23.153 -59.089  1.00  0.76           C  
ATOM   1127  C   GLY A 156     -17.734 -24.229 -59.220  1.00  0.75           C  
ATOM   1128  O   GLY A 156     -18.132 -24.584 -60.332  1.00  0.73           O  
ATOM   1129  N   TRP A 157     -18.204 -24.882 -58.129  1.00  0.76           N  
ATOM   1130  CA  TRP A 157     -19.331 -25.809 -58.088  1.00  0.82           C  
ATOM   1131  C   TRP A 157     -20.134 -25.632 -56.804  1.00  0.80           C  
ATOM   1132  CB  TRP A 157     -18.842 -27.255 -58.204  1.00  0.74           C  
ATOM   1133  O   TRP A 157     -19.612 -25.143 -55.800  1.00  0.78           O  
ATOM   1134  CG  TRP A 157     -17.684 -27.581 -57.310  1.00  0.66           C  
ATOM   1135  CD1 TRP A 157     -17.720 -27.791 -55.959  1.00  0.61           C  
ATOM   1136  CD2 TRP A 157     -16.316 -27.729 -57.703  1.00  0.64           C  
ATOM   1137  CE2 TRP A 157     -15.577 -28.030 -56.538  1.00  0.59           C  
ATOM   1138  CE3 TRP A 157     -15.644 -27.637 -58.929  1.00  0.66           C  
ATOM   1139  NE1 TRP A 157     -16.456 -28.061 -55.489  1.00  0.71           N  
ATOM   1140  CH2 TRP A 157     -13.563 -28.144 -57.775  1.00  0.67           C  
ATOM   1141  CZ2 TRP A 157     -14.196 -28.239 -56.563  1.00  0.70           C  
ATOM   1142  CZ3 TRP A 157     -14.270 -27.847 -58.952  1.00  0.67           C  
ATOM   1143  N   THR A 158     -21.327 -25.935 -56.835  1.00  0.79           N  
ATOM   1144  CA  THR A 158     -22.068 -26.205 -55.608  1.00  0.83           C  
ATOM   1145  C   THR A 158     -21.741 -27.596 -55.072  1.00  0.82           C  
ATOM   1146  CB  THR A 158     -23.586 -26.084 -55.835  1.00  0.79           C  
ATOM   1147  O   THR A 158     -21.242 -28.449 -55.809  1.00  0.81           O  
ATOM   1148  CG2 THR A 158     -23.950 -24.717 -56.407  1.00  0.70           C  
ATOM   1149  OG1 THR A 158     -24.009 -27.101 -56.751  1.00  0.76           O  
ATOM   1150  N   THR A 159     -22.112 -27.892 -53.745  1.00  0.82           N  
ATOM   1151  CA  THR A 159     -22.040 -29.247 -53.210  1.00  0.87           C  
ATOM   1152  C   THR A 159     -22.766 -30.229 -54.126  1.00  0.83           C  
ATOM   1153  CB  THR A 159     -22.641 -29.322 -51.794  1.00  0.80           C  
ATOM   1154  O   THR A 159     -22.302 -31.353 -54.332  1.00  0.82           O  
ATOM   1155  CG2 THR A 159     -22.504 -30.725 -51.212  1.00  0.67           C  
ATOM   1156  OG1 THR A 159     -21.957 -28.394 -50.942  1.00  0.75           O  
ATOM   1157  N   ALA A 160     -23.868 -29.750 -54.845  1.00  0.79           N  
ATOM   1158  CA  ALA A 160     -24.692 -30.627 -55.674  1.00  0.83           C  
ATOM   1159  C   ALA A 160     -24.049 -30.854 -57.039  1.00  0.75           C  
ATOM   1160  CB  ALA A 160     -26.092 -30.042 -55.839  1.00  0.74           C  
ATOM   1161  O   ALA A 160     -24.292 -31.877 -57.684  1.00  0.72           O  
ATOM   1162  N   THR A 161     -23.231 -29.924 -57.452  1.00  0.78           N  
ATOM   1163  CA  THR A 161     -22.717 -29.989 -58.816  1.00  0.79           C  
ATOM   1164  C   THR A 161     -21.228 -30.327 -58.817  1.00  0.75           C  
ATOM   1165  CB  THR A 161     -22.946 -28.663 -59.563  1.00  0.74           C  
ATOM   1166  O   THR A 161     -20.563 -30.219 -59.849  1.00  0.70           O  
ATOM   1167  CG2 THR A 161     -24.433 -28.342 -59.671  1.00  0.66           C  
ATOM   1168  OG1 THR A 161     -22.290 -27.603 -58.856  1.00  0.68           O  
ATOM   1169  N   ARG A 162     -20.668 -30.671 -57.634  1.00  0.83           N  
ATOM   1170  CA  ARG A 162     -19.280 -31.086 -57.457  1.00  0.86           C  
ATOM   1171  C   ARG A 162     -18.938 -32.257 -58.372  1.00  0.83           C  
ATOM   1172  CB  ARG A 162     -19.013 -31.464 -55.999  1.00  0.80           C  
ATOM   1173  O   ARG A 162     -19.652 -33.262 -58.396  1.00  0.80           O  
ATOM   1174  CG  ARG A 162     -17.561 -31.807 -55.707  1.00  0.73           C  
ATOM   1175  CD  ARG A 162     -17.346 -32.151 -54.240  1.00  0.72           C  
ATOM   1176  NE  ARG A 162     -18.159 -33.292 -53.829  1.00  0.70           N  
ATOM   1177  NH1 ARG A 162     -17.249 -33.440 -51.710  1.00  0.59           N  
ATOM   1178  NH2 ARG A 162     -18.880 -34.911 -52.368  1.00  0.55           N  
ATOM   1179  CZ  ARG A 162     -18.094 -33.878 -52.637  1.00  0.74           C  
ATOM   1180  N   PRO A 163     -17.884 -32.126 -59.227  1.00  0.79           N  
ATOM   1181  CA  PRO A 163     -17.500 -33.301 -60.012  1.00  0.80           C  
ATOM   1182  C   PRO A 163     -17.264 -34.537 -59.146  1.00  0.82           C  
ATOM   1183  CB  PRO A 163     -16.205 -32.860 -60.698  1.00  0.76           C  
ATOM   1184  O   PRO A 163     -16.587 -34.455 -58.118  1.00  0.81           O  
ATOM   1185  CG  PRO A 163     -16.223 -31.367 -60.624  1.00  0.73           C  
ATOM   1186  CD  PRO A 163     -17.002 -30.959 -59.407  1.00  0.73           C  
ATOM   1187  N   GLU A 164     -17.740 -35.738 -59.545  1.00  0.75           N  
ATOM   1188  CA  GLU A 164     -17.643 -36.990 -58.802  1.00  0.78           C  
ATOM   1189  C   GLU A 164     -16.188 -37.409 -58.613  1.00  0.73           C  
ATOM   1190  CB  GLU A 164     -18.422 -38.100 -59.513  1.00  0.71           C  
ATOM   1191  O   GLU A 164     -15.820 -37.940 -57.563  1.00  0.70           O  
ATOM   1192  CG  GLU A 164     -19.920 -38.066 -59.250  1.00  0.63           C  
ATOM   1193  CD  GLU A 164     -20.669 -39.220 -59.897  1.00  0.63           C  
ATOM   1194  OE1 GLU A 164     -20.038 -40.024 -60.620  1.00  0.72           O  
ATOM   1195  OE2 GLU A 164     -21.897 -39.321 -59.679  1.00  0.69           O  
ATOM   1196  N   SER A 165     -15.258 -37.211 -59.594  1.00  0.66           N  
ATOM   1197  CA  SER A 165     -13.817 -37.440 -59.603  1.00  0.69           C  
ATOM   1198  C   SER A 165     -13.082 -36.306 -60.310  1.00  0.65           C  
ATOM   1199  CB  SER A 165     -13.489 -38.771 -60.280  1.00  0.60           C  
ATOM   1200  O   SER A 165     -13.676 -35.575 -61.106  1.00  0.61           O  
ATOM   1201  OG  SER A 165     -13.843 -38.738 -61.652  1.00  0.56           O  
ATOM   1202  N   ALA A 166     -11.778 -36.182 -59.810  1.00  0.77           N  
ATOM   1203  CA  ALA A 166     -10.930 -35.201 -60.482  1.00  0.79           C  
ATOM   1204  C   ALA A 166      -9.470 -35.646 -60.483  1.00  0.77           C  
ATOM   1205  CB  ALA A 166     -11.065 -33.835 -59.814  1.00  0.73           C  
ATOM   1206  O   ALA A 166      -9.127 -36.671 -59.889  1.00  0.73           O  
ATOM   1207  N   ARG A 167      -8.538 -34.992 -61.281  1.00  0.76           N  
ATOM   1208  CA  ARG A 167      -7.099 -35.175 -61.120  1.00  0.78           C  
ATOM   1209  C   ARG A 167      -6.649 -34.774 -59.719  1.00  0.80           C  
ATOM   1210  CB  ARG A 167      -6.332 -34.366 -62.168  1.00  0.74           C  
ATOM   1211  O   ARG A 167      -7.094 -33.755 -59.187  1.00  0.80           O  
ATOM   1212  CG  ARG A 167      -6.413 -34.944 -63.572  1.00  0.69           C  
ATOM   1213  CD  ARG A 167      -5.510 -34.195 -64.543  1.00  0.68           C  
ATOM   1214  NE  ARG A 167      -5.572 -34.766 -65.885  1.00  0.61           N  
ATOM   1215  NH1 ARG A 167      -3.898 -33.430 -66.754  1.00  0.51           N  
ATOM   1216  NH2 ARG A 167      -4.945 -34.976 -68.085  1.00  0.46           N  
ATOM   1217  CZ  ARG A 167      -4.805 -34.389 -66.905  1.00  0.63           C  
ATOM   1218  N   ILE A 168      -5.652 -35.600 -59.056  1.00  0.78           N  
ATOM   1219  CA  ILE A 168      -5.052 -35.243 -57.775  1.00  0.81           C  
ATOM   1220  C   ILE A 168      -4.564 -33.796 -57.820  1.00  0.78           C  
ATOM   1221  CB  ILE A 168      -3.887 -36.191 -57.413  1.00  0.75           C  
ATOM   1222  O   ILE A 168      -3.901 -33.388 -58.776  1.00  0.75           O  
ATOM   1223  CG1 ILE A 168      -4.397 -37.628 -57.260  1.00  0.67           C  
ATOM   1224  CG2 ILE A 168      -3.185 -35.720 -56.136  1.00  0.66           C  
ATOM   1225  CD1 ILE A 168      -3.296 -38.654 -57.030  1.00  0.66           C  
ATOM   1226  N   GLY A 169      -5.030 -32.905 -56.841  1.00  0.80           N  
ATOM   1227  CA  GLY A 169      -4.664 -31.502 -56.723  1.00  0.82           C  
ATOM   1228  C   GLY A 169      -5.616 -30.574 -57.454  1.00  0.77           C  
ATOM   1229  O   GLY A 169      -5.434 -29.355 -57.441  1.00  0.74           O  
ATOM   1230  N   ARG A 170      -6.596 -31.159 -58.120  1.00  0.83           N  
ATOM   1231  CA  ARG A 170      -7.577 -30.231 -58.671  1.00  0.83           C  
ATOM   1232  C   ARG A 170      -8.233 -29.408 -57.567  1.00  0.84           C  
ATOM   1233  CB  ARG A 170      -8.644 -30.985 -59.467  1.00  0.81           C  
ATOM   1234  O   ARG A 170      -8.860 -29.963 -56.662  1.00  0.82           O  
ATOM   1235  CG  ARG A 170      -9.658 -30.081 -60.150  1.00  0.79           C  
ATOM   1236  CD  ARG A 170     -10.551 -30.857 -61.107  1.00  0.78           C  
ATOM   1237  NE  ARG A 170     -11.562 -29.998 -61.717  1.00  0.71           N  
ATOM   1238  NH1 ARG A 170     -12.262 -31.568 -63.261  1.00  0.65           N  
ATOM   1239  NH2 ARG A 170     -13.237 -29.494 -63.205  1.00  0.62           N  
ATOM   1240  CZ  ARG A 170     -12.352 -30.355 -62.726  1.00  0.74           C  
ATOM   1241  N   LEU A 171      -8.194 -28.014 -57.654  1.00  0.83           N  
ATOM   1242  CA  LEU A 171      -8.844 -27.058 -56.763  1.00  0.86           C  
ATOM   1243  C   LEU A 171     -10.191 -26.619 -57.326  1.00  0.84           C  
ATOM   1244  CB  LEU A 171      -7.947 -25.837 -56.541  1.00  0.81           C  
ATOM   1245  O   LEU A 171     -10.337 -26.453 -58.539  1.00  0.82           O  
ATOM   1246  CG  LEU A 171      -6.861 -25.978 -55.474  1.00  0.72           C  
ATOM   1247  CD1 LEU A 171      -5.628 -25.168 -55.862  1.00  0.67           C  
ATOM   1248  CD2 LEU A 171      -7.389 -25.539 -54.112  1.00  0.69           C  
ATOM   1249  N   GLY A 172     -11.121 -26.501 -56.449  1.00  0.85           N  
ATOM   1250  CA  GLY A 172     -12.370 -25.830 -56.774  1.00  0.86           C  
ATOM   1251  C   GLY A 172     -12.942 -25.038 -55.614  1.00  0.86           C  
ATOM   1252  O   GLY A 172     -12.690 -25.361 -54.451  1.00  0.84           O  
ATOM   1253  N   LEU A 173     -13.618 -23.873 -55.921  1.00  0.84           N  
ATOM   1254  CA  LEU A 173     -14.476 -23.200 -54.951  1.00  0.86           C  
ATOM   1255  C   LEU A 173     -15.837 -23.881 -54.864  1.00  0.86           C  
ATOM   1256  CB  LEU A 173     -14.652 -21.725 -55.324  1.00  0.83           C  
ATOM   1257  O   LEU A 173     -16.596 -23.888 -55.836  1.00  0.85           O  
ATOM   1258  CG  LEU A 173     -15.567 -20.901 -54.417  1.00  0.78           C  
ATOM   1259  CD1 LEU A 173     -14.978 -20.810 -53.013  1.00  0.75           C  
ATOM   1260  CD2 LEU A 173     -15.787 -19.510 -55.001  1.00  0.77           C  
ATOM   1261  N   ASN A 174     -16.084 -24.570 -53.703  1.00  0.83           N  
ATOM   1262  CA  ASN A 174     -17.465 -24.920 -53.386  1.00  0.88           C  
ATOM   1263  C   ASN A 174     -18.282 -23.688 -53.008  1.00  0.86           C  
ATOM   1264  CB  ASN A 174     -17.512 -25.955 -52.261  1.00  0.82           C  
ATOM   1265  O   ASN A 174     -18.115 -23.138 -51.917  1.00  0.84           O  
ATOM   1266  CG  ASN A 174     -18.910 -26.486 -52.014  1.00  0.75           C  
ATOM   1267  ND2 ASN A 174     -19.001 -27.731 -51.562  1.00  0.81           N  
ATOM   1268  OD1 ASN A 174     -19.901 -25.782 -52.228  1.00  0.79           O  
ATOM   1269  N   THR A 175     -19.241 -23.177 -53.823  1.00  0.85           N  
ATOM   1270  CA  THR A 175     -20.022 -21.962 -53.620  1.00  0.87           C  
ATOM   1271  C   THR A 175     -21.113 -22.188 -52.577  1.00  0.86           C  
ATOM   1272  CB  THR A 175     -20.660 -21.481 -54.937  1.00  0.83           C  
ATOM   1273  O   THR A 175     -21.699 -21.231 -52.067  1.00  0.85           O  
ATOM   1274  CG2 THR A 175     -19.594 -21.047 -55.937  1.00  0.73           C  
ATOM   1275  OG1 THR A 175     -21.427 -22.549 -55.507  1.00  0.76           O  
ATOM   1276  N   SER A 176     -21.424 -23.400 -52.237  1.00  0.90           N  
ATOM   1277  CA  SER A 176     -22.393 -23.676 -51.181  1.00  0.91           C  
ATOM   1278  C   SER A 176     -21.788 -23.441 -49.801  1.00  0.88           C  
ATOM   1279  CB  SER A 176     -22.905 -25.113 -51.285  1.00  0.89           C  
ATOM   1280  O   SER A 176     -22.473 -22.973 -48.889  1.00  0.85           O  
ATOM   1281  OG  SER A 176     -23.401 -25.377 -52.586  1.00  0.79           O  
ATOM   1282  N   THR A 177     -20.518 -23.769 -49.657  1.00  0.90           N  
ATOM   1283  CA  THR A 177     -19.855 -23.702 -48.360  1.00  0.90           C  
ATOM   1284  C   THR A 177     -18.875 -22.533 -48.314  1.00  0.87           C  
ATOM   1285  CB  THR A 177     -19.110 -25.012 -48.044  1.00  0.87           C  
ATOM   1286  O   THR A 177     -18.353 -22.195 -47.249  1.00  0.82           O  
ATOM   1287  CG2 THR A 177     -20.072 -26.195 -48.004  1.00  0.78           C  
ATOM   1288  OG1 THR A 177     -18.121 -25.248 -49.054  1.00  0.82           O  
ATOM   1289  N   ASN A 178     -18.574 -21.863 -49.399  1.00  0.89           N  
ATOM   1290  CA  ASN A 178     -17.577 -20.820 -49.615  1.00  0.90           C  
ATOM   1291  C   ASN A 178     -16.182 -21.287 -49.210  1.00  0.87           C  
ATOM   1292  CB  ASN A 178     -17.955 -19.550 -48.850  1.00  0.86           C  
ATOM   1293  O   ASN A 178     -15.401 -20.513 -48.654  1.00  0.82           O  
ATOM   1294  CG  ASN A 178     -17.217 -18.325 -49.352  1.00  0.79           C  
ATOM   1295  ND2 ASN A 178     -16.910 -17.404 -48.446  1.00  0.81           N  
ATOM   1296  OD1 ASN A 178     -16.927 -18.206 -50.545  1.00  0.77           O  
ATOM   1297  N   GLN A 179     -15.866 -22.581 -49.469  1.00  0.90           N  
ATOM   1298  CA  GLN A 179     -14.574 -23.179 -49.147  1.00  0.91           C  
ATOM   1299  C   GLN A 179     -13.854 -23.645 -50.409  1.00  0.90           C  
ATOM   1300  CB  GLN A 179     -14.750 -24.351 -48.180  1.00  0.88           C  
ATOM   1301  O   GLN A 179     -14.488 -24.137 -51.346  1.00  0.89           O  
ATOM   1302  CG  GLN A 179     -15.246 -23.940 -46.800  1.00  0.79           C  
ATOM   1303  CD  GLN A 179     -14.678 -24.805 -45.691  1.00  0.77           C  
ATOM   1304  NE2 GLN A 179     -14.651 -24.268 -44.476  1.00  0.76           N  
ATOM   1305  OE1 GLN A 179     -14.267 -25.946 -45.924  1.00  0.80           O  
ATOM   1306  N   PHE A 180     -12.521 -23.423 -50.526  1.00  0.87           N  
ATOM   1307  CA  PHE A 180     -11.703 -24.122 -51.510  1.00  0.90           C  
ATOM   1308  C   PHE A 180     -11.581 -25.600 -51.160  1.00  0.88           C  
ATOM   1309  CB  PHE A 180     -10.311 -23.488 -51.602  1.00  0.86           C  
ATOM   1310  O   PHE A 180     -11.261 -25.950 -50.022  1.00  0.86           O  
ATOM   1311  CG  PHE A 180     -10.291 -22.171 -52.330  1.00  0.78           C  
ATOM   1312  CD1 PHE A 180     -10.295 -22.129 -53.719  1.00  0.72           C  
ATOM   1313  CD2 PHE A 180     -10.269 -20.975 -51.626  1.00  0.75           C  
ATOM   1314  CE1 PHE A 180     -10.277 -20.912 -54.396  1.00  0.78           C  
ATOM   1315  CE2 PHE A 180     -10.250 -19.754 -52.295  1.00  0.75           C  
ATOM   1316  CZ  PHE A 180     -10.253 -19.725 -53.681  1.00  0.81           C  
ATOM   1317  N   GLU A 181     -11.954 -26.445 -52.082  1.00  0.90           N  
ATOM   1318  CA  GLU A 181     -11.802 -27.894 -51.998  1.00  0.92           C  
ATOM   1319  C   GLU A 181     -10.761 -28.398 -52.994  1.00  0.90           C  
ATOM   1320  CB  GLU A 181     -13.143 -28.591 -52.241  1.00  0.89           C  
ATOM   1321  O   GLU A 181     -10.580 -27.810 -54.062  1.00  0.88           O  
ATOM   1322  CG  GLU A 181     -14.212 -28.242 -51.215  1.00  0.82           C  
ATOM   1323  CD  GLU A 181     -15.549 -28.911 -51.491  1.00  0.83           C  
ATOM   1324  OE1 GLU A 181     -15.752 -29.423 -52.615  1.00  0.86           O  
ATOM   1325  OE2 GLU A 181     -16.402 -28.923 -50.575  1.00  0.88           O  
ATOM   1326  N   PHE A 182     -10.054 -29.392 -52.632  1.00  0.89           N  
ATOM   1327  CA  PHE A 182      -9.163 -30.082 -53.557  1.00  0.91           C  
ATOM   1328  C   PHE A 182      -9.493 -31.569 -53.620  1.00  0.91           C  
ATOM   1329  CB  PHE A 182      -7.701 -29.886 -53.145  1.00  0.88           C  
ATOM   1330  O   PHE A 182     -10.018 -32.134 -52.658  1.00  0.89           O  
ATOM   1331  CG  PHE A 182      -7.299 -30.683 -51.933  1.00  0.82           C  
ATOM   1332  CD1 PHE A 182      -7.617 -30.238 -50.656  1.00  0.76           C  
ATOM   1333  CD2 PHE A 182      -6.605 -31.877 -52.072  1.00  0.78           C  
ATOM   1334  CE1 PHE A 182      -7.247 -30.974 -49.532  1.00  0.81           C  
ATOM   1335  CE2 PHE A 182      -6.231 -32.618 -50.954  1.00  0.80           C  
ATOM   1336  CZ  PHE A 182      -6.552 -32.164 -49.685  1.00  0.81           C  
ATOM   1337  N   TRP A 183      -9.301 -32.196 -54.717  1.00  0.81           N  
ATOM   1338  CA  TRP A 183      -9.392 -33.644 -54.868  1.00  0.88           C  
ATOM   1339  C   TRP A 183      -8.107 -34.321 -54.403  1.00  0.84           C  
ATOM   1340  CB  TRP A 183      -9.680 -34.016 -56.325  1.00  0.79           C  
ATOM   1341  O   TRP A 183      -7.044 -34.127 -54.998  1.00  0.79           O  
ATOM   1342  CG  TRP A 183      -9.962 -35.473 -56.538  1.00  0.69           C  
ATOM   1343  CD1 TRP A 183      -9.105 -36.414 -57.038  1.00  0.64           C  
ATOM   1344  CD2 TRP A 183     -11.188 -36.155 -56.260  1.00  0.69           C  
ATOM   1345  CE2 TRP A 183     -11.003 -37.510 -56.616  1.00  0.70           C  
ATOM   1346  CE3 TRP A 183     -12.427 -35.753 -55.744  1.00  0.72           C  
ATOM   1347  NE1 TRP A 183      -9.725 -37.641 -57.087  1.00  0.73           N  
ATOM   1348  CH2 TRP A 183     -13.215 -38.044 -55.964  1.00  0.70           C  
ATOM   1349  CZ2 TRP A 183     -12.013 -38.465 -56.471  1.00  0.72           C  
ATOM   1350  CZ3 TRP A 183     -13.431 -36.705 -55.600  1.00  0.71           C  
ATOM   1351  N   ASN A 184      -8.106 -35.193 -53.399  1.00  0.86           N  
ATOM   1352  CA  ASN A 184      -6.935 -35.860 -52.838  1.00  0.89           C  
ATOM   1353  C   ASN A 184      -6.658 -37.187 -53.538  1.00  0.87           C  
ATOM   1354  CB  ASN A 184      -7.112 -36.080 -51.334  1.00  0.84           C  
ATOM   1355  O   ASN A 184      -5.820 -37.970 -53.085  1.00  0.85           O  
ATOM   1356  CG  ASN A 184      -8.053 -37.226 -51.017  1.00  0.78           C  
ATOM   1357  ND2 ASN A 184      -8.137 -37.589 -49.743  1.00  0.82           N  
ATOM   1358  OD1 ASN A 184      -8.698 -37.780 -51.911  1.00  0.78           O  
ATOM   1359  N   GLY A 185      -7.411 -37.629 -54.413  1.00  0.85           N  
ATOM   1360  CA  GLY A 185      -7.307 -38.922 -55.070  1.00  0.88           C  
ATOM   1361  C   GLY A 185      -8.444 -39.864 -54.717  1.00  0.86           C  
ATOM   1362  O   GLY A 185      -8.722 -40.813 -55.453  1.00  0.84           O  
ATOM   1363  N   THR A 186      -9.202 -39.523 -53.704  1.00  0.87           N  
ATOM   1364  CA  THR A 186     -10.269 -40.401 -53.239  1.00  0.89           C  
ATOM   1365  C   THR A 186     -11.554 -39.612 -53.003  1.00  0.86           C  
ATOM   1366  CB  THR A 186      -9.867 -41.132 -51.944  1.00  0.84           C  
ATOM   1367  O   THR A 186     -12.643 -40.069 -53.356  1.00  0.83           O  
ATOM   1368  CG2 THR A 186      -8.840 -42.223 -52.225  1.00  0.69           C  
ATOM   1369  OG1 THR A 186      -9.305 -40.187 -51.024  1.00  0.76           O  
ATOM   1370  N   GLN A 187     -11.436 -38.366 -52.477  1.00  0.90           N  
ATOM   1371  CA  GLN A 187     -12.578 -37.528 -52.125  1.00  0.91           C  
ATOM   1372  C   GLN A 187     -12.199 -36.049 -52.137  1.00  0.90           C  
ATOM   1373  CB  GLN A 187     -13.127 -37.918 -50.752  1.00  0.89           C  
ATOM   1374  O   GLN A 187     -11.016 -35.706 -52.094  1.00  0.88           O  
ATOM   1375  CG  GLN A 187     -12.106 -37.811 -49.628  1.00  0.85           C  
ATOM   1376  CD  GLN A 187     -12.640 -38.315 -48.300  1.00  0.82           C  
ATOM   1377  NE2 GLN A 187     -11.757 -38.437 -47.314  1.00  0.88           N  
ATOM   1378  OE1 GLN A 187     -13.836 -38.590 -48.161  1.00  0.87           O  
ATOM   1379  N   TRP A 188     -13.058 -35.164 -52.297  1.00  0.90           N  
ATOM   1380  CA  TRP A 188     -12.898 -33.724 -52.125  1.00  0.92           C  
ATOM   1381  C   TRP A 188     -12.659 -33.374 -50.659  1.00  0.89           C  
ATOM   1382  CB  TRP A 188     -14.129 -32.979 -52.646  1.00  0.90           C  
ATOM   1383  O   TRP A 188     -13.350 -33.882 -49.773  1.00  0.84           O  
ATOM   1384  CG  TRP A 188     -14.275 -33.013 -54.138  1.00  0.85           C  
ATOM   1385  CD1 TRP A 188     -15.066 -33.855 -54.870  1.00  0.79           C  
ATOM   1386  CD2 TRP A 188     -13.607 -32.170 -55.081  1.00  0.82           C  
ATOM   1387  CE2 TRP A 188     -14.041 -32.556 -56.369  1.00  0.87           C  
ATOM   1388  CE3 TRP A 188     -12.682 -31.123 -54.962  1.00  0.76           C  
ATOM   1389  NE1 TRP A 188     -14.929 -33.586 -56.212  1.00  0.77           N  
ATOM   1390  CH2 TRP A 188     -12.677 -30.911 -57.386  1.00  0.77           C  
ATOM   1391  CZ2 TRP A 188     -13.581 -31.931 -57.530  1.00  0.76           C  
ATOM   1392  CZ3 TRP A 188     -12.226 -30.503 -56.120  1.00  0.77           C  
ATOM   1393  N   ARG A 189     -11.596 -32.590 -50.368  1.00  0.90           N  
ATOM   1394  CA  ARG A 189     -11.224 -32.094 -49.048  1.00  0.90           C  
ATOM   1395  C   ARG A 189     -11.189 -30.569 -49.026  1.00  0.88           C  
ATOM   1396  CB  ARG A 189      -9.864 -32.654 -48.626  1.00  0.86           C  
ATOM   1397  O   ARG A 189     -10.751 -29.939 -49.990  1.00  0.86           O  
ATOM   1398  CG  ARG A 189      -9.850 -34.163 -48.442  1.00  0.77           C  
ATOM   1399  CD  ARG A 189     -10.542 -34.580 -47.151  1.00  0.77           C  
ATOM   1400  NE  ARG A 189     -10.370 -36.005 -46.884  1.00  0.75           N  
ATOM   1401  NH1 ARG A 189     -11.472 -35.968 -44.854  1.00  0.65           N  
ATOM   1402  NH2 ARG A 189     -10.604 -37.932 -45.656  1.00  0.61           N  
ATOM   1403  CZ  ARG A 189     -10.816 -36.632 -45.798  1.00  0.76           C  
ATOM   1404  N   ASP A 190     -11.599 -29.921 -47.998  1.00  0.88           N  
ATOM   1405  CA  ASP A 190     -11.435 -28.485 -47.794  1.00  0.90           C  
ATOM   1406  C   ASP A 190      -9.957 -28.108 -47.711  1.00  0.88           C  
ATOM   1407  CB  ASP A 190     -12.163 -28.036 -46.525  1.00  0.85           C  
ATOM   1408  O   ASP A 190      -9.163 -28.819 -47.092  1.00  0.84           O  
ATOM   1409  CG  ASP A 190     -13.654 -28.323 -46.565  1.00  0.75           C  
ATOM   1410  OD1 ASP A 190     -14.228 -28.416 -47.671  1.00  0.75           O  
ATOM   1411  OD2 ASP A 190     -14.260 -28.456 -45.480  1.00  0.81           O  
ATOM   1412  N   LEU A 191      -9.506 -27.039 -48.441  1.00  0.88           N  
ATOM   1413  CA  LEU A 191      -8.134 -26.548 -48.382  1.00  0.88           C  
ATOM   1414  C   LEU A 191      -7.824 -25.964 -47.008  1.00  0.84           C  
ATOM   1415  CB  LEU A 191      -7.895 -25.492 -49.464  1.00  0.84           C  
ATOM   1416  O   LEU A 191      -6.671 -25.971 -46.571  1.00  0.79           O  
ATOM   1417  CG  LEU A 191      -6.449 -25.312 -49.929  1.00  0.75           C  
ATOM   1418  CD1 LEU A 191      -6.146 -26.251 -51.091  1.00  0.69           C  
ATOM   1419  CD2 LEU A 191      -6.191 -23.862 -50.324  1.00  0.70           C  
ATOM   1420  N   ALA A 192      -8.875 -25.472 -46.367  1.00  0.77           N  
ATOM   1421  CA  ALA A 192      -8.805 -24.978 -44.994  1.00  0.77           C  
ATOM   1422  C   ALA A 192      -9.727 -25.775 -44.076  1.00  0.77           C  
ATOM   1423  CB  ALA A 192      -9.162 -23.494 -44.944  1.00  0.72           C  
ATOM   1424  O   ALA A 192     -10.870 -25.377 -43.835  1.00  0.73           O  
ATOM   1425  N   PRO A 193      -9.263 -27.037 -43.643  1.00  0.75           N  
ATOM   1426  CA  PRO A 193     -10.081 -27.723 -42.640  1.00  0.74           C  
ATOM   1427  C   PRO A 193     -10.286 -26.891 -41.376  1.00  0.75           C  
ATOM   1428  CB  PRO A 193      -9.277 -28.990 -42.336  1.00  0.71           C  
ATOM   1429  O   PRO A 193      -9.356 -26.223 -40.915  1.00  0.71           O  
ATOM   1430  CG  PRO A 193      -7.859 -28.622 -42.629  1.00  0.69           C  
ATOM   1431  CD  PRO A 193      -7.848 -27.602 -43.732  1.00  0.70           C  
ATOM   1432  N   THR A 194     -11.594 -26.701 -41.013  1.00  0.76           N  
ATOM   1433  CA  THR A 194     -11.841 -26.142 -39.688  1.00  0.76           C  
ATOM   1434  C   THR A 194     -10.896 -26.752 -38.658  1.00  0.76           C  
ATOM   1435  CB  THR A 194     -13.300 -26.369 -39.249  1.00  0.73           C  
ATOM   1436  O   THR A 194     -10.928 -27.961 -38.418  1.00  0.73           O  
ATOM   1437  CG2 THR A 194     -13.614 -25.604 -37.968  1.00  0.65           C  
ATOM   1438  OG1 THR A 194     -14.180 -25.922 -40.288  1.00  0.67           O  
ATOM   1439  N   ILE A 195      -9.842 -26.034 -38.275  1.00  0.75           N  
ATOM   1440  CA  ILE A 195      -9.008 -26.406 -37.137  1.00  0.77           C  
ATOM   1441  C   ILE A 195      -9.813 -26.280 -35.845  1.00  0.76           C  
ATOM   1442  CB  ILE A 195      -7.734 -25.536 -37.061  1.00  0.72           C  
ATOM   1443  O   ILE A 195     -10.320 -25.202 -35.525  1.00  0.74           O  
ATOM   1444  CG1 ILE A 195      -6.949 -25.624 -38.375  1.00  0.65           C  
ATOM   1445  CG2 ILE A 195      -6.863 -25.957 -35.874  1.00  0.64           C  
ATOM   1446  CD1 ILE A 195      -5.712 -24.737 -38.418  1.00  0.65           C  
ATOM   1447  N   THR A 196     -10.246 -27.503 -35.345  1.00  0.82           N  
ATOM   1448  CA  THR A 196     -10.843 -27.489 -34.014  1.00  0.84           C  
ATOM   1449  C   THR A 196      -9.763 -27.440 -32.937  1.00  0.83           C  
ATOM   1450  CB  THR A 196     -11.739 -28.721 -33.791  1.00  0.81           C  
ATOM   1451  O   THR A 196      -8.660 -27.956 -33.133  1.00  0.81           O  
ATOM   1452  CG2 THR A 196     -12.848 -28.791 -34.835  1.00  0.72           C  
ATOM   1453  OG1 THR A 196     -10.940 -29.908 -33.878  1.00  0.74           O  
ATOM   1454  N   TRP A 197     -10.075 -26.771 -31.852  1.00  0.68           N  
ATOM   1455  CA  TRP A 197      -9.144 -26.652 -30.735  1.00  0.78           C  
ATOM   1456  C   TRP A 197      -8.495 -27.996 -30.422  1.00  0.72           C  
ATOM   1457  CB  TRP A 197      -9.860 -26.114 -29.493  1.00  0.66           C  
ATOM   1458  O   TRP A 197      -7.283 -28.071 -30.205  1.00  0.69           O  
ATOM   1459  CG  TRP A 197      -8.942 -25.803 -28.348  1.00  0.59           C  
ATOM   1460  CD1 TRP A 197      -8.810 -26.507 -27.184  1.00  0.54           C  
ATOM   1461  CD2 TRP A 197      -8.033 -24.703 -28.258  1.00  0.58           C  
ATOM   1462  CE2 TRP A 197      -7.379 -24.802 -27.009  1.00  0.53           C  
ATOM   1463  CE3 TRP A 197      -7.705 -23.641 -29.112  1.00  0.62           C  
ATOM   1464  NE1 TRP A 197      -7.871 -25.911 -26.374  1.00  0.68           N  
ATOM   1465  CH2 TRP A 197      -6.115 -22.850 -27.450  1.00  0.61           C  
ATOM   1466  CZ2 TRP A 197      -6.417 -23.879 -26.595  1.00  0.67           C  
ATOM   1467  CZ3 TRP A 197      -6.747 -22.724 -28.698  1.00  0.58           C  
ATOM   1468  N   SER A 198      -9.415 -29.132 -30.611  1.00  0.79           N  
ATOM   1469  CA  SER A 198      -8.973 -30.485 -30.292  1.00  0.82           C  
ATOM   1470  C   SER A 198      -7.968 -30.996 -31.319  1.00  0.80           C  
ATOM   1471  CB  SER A 198     -10.169 -31.436 -30.219  1.00  0.77           C  
ATOM   1472  O   SER A 198      -7.290 -31.999 -31.086  1.00  0.79           O  
ATOM   1473  OG  SER A 198     -10.907 -31.409 -31.428  1.00  0.75           O  
ATOM   1474  N   THR A 199      -7.829 -30.312 -32.506  1.00  0.79           N  
ATOM   1475  CA  THR A 199      -6.943 -30.839 -33.539  1.00  0.80           C  
ATOM   1476  C   THR A 199      -5.627 -30.068 -33.568  1.00  0.78           C  
ATOM   1477  CB  THR A 199      -7.607 -30.779 -34.928  1.00  0.76           C  
ATOM   1478  O   THR A 199      -4.703 -30.434 -34.297  1.00  0.74           O  
ATOM   1479  CG2 THR A 199      -8.894 -31.596 -34.958  1.00  0.67           C  
ATOM   1480  OG1 THR A 199      -7.911 -29.416 -35.247  1.00  0.70           O  
ATOM   1481  N   ILE A 200      -5.405 -28.845 -32.823  1.00  0.77           N  
ATOM   1482  CA  ILE A 200      -4.166 -28.084 -32.704  1.00  0.81           C  
ATOM   1483  C   ILE A 200      -3.190 -28.826 -31.794  1.00  0.81           C  
ATOM   1484  CB  ILE A 200      -4.426 -26.660 -32.165  1.00  0.75           C  
ATOM   1485  O   ILE A 200      -3.468 -29.028 -30.609  1.00  0.79           O  
ATOM   1486  CG1 ILE A 200      -5.350 -25.890 -33.114  1.00  0.65           C  
ATOM   1487  CG2 ILE A 200      -3.106 -25.911 -31.958  1.00  0.64           C  
ATOM   1488  CD1 ILE A 200      -5.777 -24.525 -32.591  1.00  0.65           C  
ATOM   1489  N   GLU A 201      -2.077 -29.380 -32.475  1.00  0.84           N  
ATOM   1490  CA  GLU A 201      -0.974 -29.958 -31.713  1.00  0.87           C  
ATOM   1491  C   GLU A 201      -0.433 -28.967 -30.687  1.00  0.87           C  
ATOM   1492  CB  GLU A 201       0.148 -30.411 -32.650  1.00  0.82           C  
ATOM   1493  O   GLU A 201      -0.132 -27.819 -31.024  1.00  0.84           O  
ATOM   1494  CG  GLU A 201       1.233 -31.227 -31.962  1.00  0.75           C  
ATOM   1495  CD  GLU A 201       2.300 -31.735 -32.918  1.00  0.73           C  
ATOM   1496  OE1 GLU A 201       2.198 -31.470 -34.137  1.00  0.82           O  
ATOM   1497  OE2 GLU A 201       3.246 -32.403 -32.444  1.00  0.81           O  
ATOM   1498  N   GLY A 202      -0.491 -29.385 -29.320  1.00  0.80           N  
ATOM   1499  CA  GLY A 202       0.003 -28.583 -28.213  1.00  0.82           C  
ATOM   1500  C   GLY A 202      -1.032 -27.615 -27.670  1.00  0.75           C  
ATOM   1501  O   GLY A 202      -0.718 -26.771 -26.828  1.00  0.71           O  
ATOM   1502  N   ALA A 203      -2.347 -27.773 -28.185  1.00  0.79           N  
ATOM   1503  CA  ALA A 203      -3.376 -26.935 -27.574  1.00  0.80           C  
ATOM   1504  C   ALA A 203      -3.554 -27.274 -26.097  1.00  0.78           C  
ATOM   1505  CB  ALA A 203      -4.701 -27.094 -28.316  1.00  0.76           C  
ATOM   1506  O   ALA A 203      -3.699 -28.444 -25.735  1.00  0.75           O  
ATOM   1507  N   PRO A 204      -3.424 -26.326 -25.234  1.00  0.74           N  
ATOM   1508  CA  PRO A 204      -3.683 -26.636 -23.826  1.00  0.75           C  
ATOM   1509  C   PRO A 204      -5.102 -27.146 -23.585  1.00  0.75           C  
ATOM   1510  CB  PRO A 204      -3.459 -25.294 -23.123  1.00  0.72           C  
ATOM   1511  O   PRO A 204      -6.048 -26.673 -24.220  1.00  0.74           O  
ATOM   1512  CG  PRO A 204      -3.736 -24.264 -24.170  1.00  0.69           C  
ATOM   1513  CD  PRO A 204      -3.407 -24.849 -25.513  1.00  0.70           C  
ATOM   1514  N   ALA A 205      -5.409 -28.239 -22.776  1.00  0.76           N  
ATOM   1515  CA  ALA A 205      -6.711 -28.739 -22.346  1.00  0.77           C  
ATOM   1516  C   ALA A 205      -7.523 -27.642 -21.663  1.00  0.74           C  
ATOM   1517  CB  ALA A 205      -6.540 -29.932 -21.408  1.00  0.73           C  
ATOM   1518  O   ALA A 205      -8.755 -27.689 -21.651  1.00  0.73           O  
ATOM   1519  N   ALA A 206      -6.903 -26.642 -21.130  1.00  0.75           N  
ATOM   1520  CA  ALA A 206      -7.403 -25.475 -20.408  1.00  0.75           C  
ATOM   1521  C   ALA A 206      -6.466 -24.282 -20.575  1.00  0.73           C  
ATOM   1522  CB  ALA A 206      -7.583 -25.803 -18.928  1.00  0.70           C  
ATOM   1523  O   ALA A 206      -5.248 -24.450 -20.666  1.00  0.69           O  
ATOM   1524  N   PHE A 207      -6.951 -23.137 -21.020  1.00  0.67           N  
ATOM   1525  CA  PHE A 207      -6.234 -21.880 -20.842  1.00  0.69           C  
ATOM   1526  C   PHE A 207      -6.105 -21.536 -19.363  1.00  0.67           C  
ATOM   1527  CB  PHE A 207      -6.944 -20.745 -21.585  1.00  0.62           C  
ATOM   1528  O   PHE A 207      -7.099 -21.522 -18.634  1.00  0.64           O  
ATOM   1529  CG  PHE A 207      -6.874 -20.863 -23.084  1.00  0.60           C  
ATOM   1530  CD1 PHE A 207      -5.770 -20.387 -23.781  1.00  0.58           C  
ATOM   1531  CD2 PHE A 207      -7.912 -21.451 -23.795  1.00  0.60           C  
ATOM   1532  CE1 PHE A 207      -5.702 -20.495 -25.169  1.00  0.55           C  
ATOM   1533  CE2 PHE A 207      -7.851 -21.562 -25.181  1.00  0.55           C  
ATOM   1534  CZ  PHE A 207      -6.746 -21.083 -25.866  1.00  0.55           C  
ATOM   1535  N   PRO A 208      -4.825 -21.614 -18.823  1.00  0.60           N  
ATOM   1536  CA  PRO A 208      -4.836 -20.912 -17.538  1.00  0.60           C  
ATOM   1537  C   PRO A 208      -5.470 -19.526 -17.628  1.00  0.60           C  
ATOM   1538  CB  PRO A 208      -3.351 -20.810 -17.179  1.00  0.57           C  
ATOM   1539  O   PRO A 208      -5.339 -18.848 -18.650  1.00  0.59           O  
ATOM   1540  CG  PRO A 208      -2.635 -20.904 -18.488  1.00  0.57           C  
ATOM   1541  CD  PRO A 208      -3.501 -21.663 -19.452  1.00  0.58           C  
ATOM   1542  N   PRO A 209      -6.401 -19.085 -16.760  1.00  0.61           N  
ATOM   1543  CA  PRO A 209      -6.754 -17.663 -16.775  1.00  0.61           C  
ATOM   1544  C   PRO A 209      -5.540 -16.755 -16.957  1.00  0.62           C  
ATOM   1545  CB  PRO A 209      -7.397 -17.446 -15.403  1.00  0.58           C  
ATOM   1546  O   PRO A 209      -4.479 -17.015 -16.385  1.00  0.62           O  
ATOM   1547  CG  PRO A 209      -6.980 -18.631 -14.593  1.00  0.57           C  
ATOM   1548  CD  PRO A 209      -6.504 -19.705 -15.529  1.00  0.58           C  
ATOM   1549  N   ALA A 210      -5.355 -15.881 -18.208  1.00  0.60           N  
ATOM   1550  CA  ALA A 210      -4.386 -14.791 -18.144  1.00  0.60           C  
ATOM   1551  C   ALA A 210      -4.291 -14.223 -16.731  1.00  0.60           C  
ATOM   1552  CB  ALA A 210      -4.758 -13.689 -19.133  1.00  0.57           C  
ATOM   1553  O   ALA A 210      -5.297 -14.134 -16.022  1.00  0.59           O  
ATOM   1554  N   ALA A 211      -3.023 -14.234 -16.075  1.00  0.59           N  
ATOM   1555  CA  ALA A 211      -2.944 -13.410 -14.872  1.00  0.59           C  
ATOM   1556  C   ALA A 211      -3.751 -12.125 -15.033  1.00  0.58           C  
ATOM   1557  CB  ALA A 211      -1.488 -13.082 -14.546  1.00  0.55           C  
ATOM   1558  O   ALA A 211      -3.514 -11.347 -15.961  1.00  0.56           O  
ATOM   1559  N   HIS A 212      -4.929 -12.179 -14.755  1.00  0.58           N  
ATOM   1560  CA  HIS A 212      -5.688 -10.939 -14.643  1.00  0.61           C  
ATOM   1561  C   HIS A 212      -5.857 -10.526 -13.185  1.00  0.57           C  
ATOM   1562  CB  HIS A 212      -7.057 -11.087 -15.309  1.00  0.55           C  
ATOM   1563  O   HIS A 212      -5.777 -11.365 -12.285  1.00  0.56           O  
ATOM   1564  CG  HIS A 212      -7.933 -12.110 -14.659  1.00  0.56           C  
ATOM   1565  CD2 HIS A 212      -8.973 -11.975 -13.803  1.00  0.53           C  
ATOM   1566  ND1 HIS A 212      -7.777 -13.464 -14.867  1.00  0.49           N  
ATOM   1567  CE1 HIS A 212      -8.687 -14.119 -14.165  1.00  0.47           C  
ATOM   1568  NE2 HIS A 212      -9.425 -13.239 -13.510  1.00  0.46           N  
ATOM   1569  N   SER A 213      -5.538  -9.306 -12.876  1.00  0.71           N  
ATOM   1570  CA  SER A 213      -5.951  -8.559 -11.692  1.00  0.71           C  
ATOM   1571  C   SER A 213      -7.259  -7.814 -11.936  1.00  0.69           C  
ATOM   1572  CB  SER A 213      -4.861  -7.571 -11.274  1.00  0.67           C  
ATOM   1573  O   SER A 213      -7.436  -7.189 -12.984  1.00  0.67           O  
ATOM   1574  OG  SER A 213      -5.155  -6.269 -11.751  1.00  0.64           O  
ATOM   1575  N   HIS A 214      -8.187  -8.297 -11.381  1.00  0.72           N  
ATOM   1576  CA  HIS A 214      -9.419  -7.517 -11.343  1.00  0.73           C  
ATOM   1577  C   HIS A 214      -9.362  -6.449 -10.256  1.00  0.73           C  
ATOM   1578  CB  HIS A 214     -10.625  -8.431 -11.118  1.00  0.70           C  
ATOM   1579  O   HIS A 214      -8.963  -6.731  -9.123  1.00  0.72           O  
ATOM   1580  CG  HIS A 214     -10.885  -9.371 -12.252  1.00  0.67           C  
ATOM   1581  CD2 HIS A 214     -10.587 -10.683 -12.406  1.00  0.65           C  
ATOM   1582  ND1 HIS A 214     -11.525  -8.982 -13.409  1.00  0.64           N  
ATOM   1583  CE1 HIS A 214     -11.611 -10.018 -14.227  1.00  0.63           C  
ATOM   1584  NE2 HIS A 214     -11.049 -11.062 -13.642  1.00  0.59           N  
ATOM   1585  N   ALA A 215      -9.648  -5.189 -10.601  1.00  0.72           N  
ATOM   1586  CA  ALA A 215      -9.933  -4.235  -9.533  1.00  0.73           C  
ATOM   1587  C   ALA A 215     -11.191  -4.631  -8.765  1.00  0.72           C  
ATOM   1588  CB  ALA A 215     -10.082  -2.826 -10.102  1.00  0.69           C  
ATOM   1589  O   ALA A 215     -12.146  -5.146  -9.350  1.00  0.69           O  
ATOM   1590  N   TRP A 216     -11.023  -4.578  -7.415  1.00  0.70           N  
ATOM   1591  CA  TRP A 216     -12.159  -4.802  -6.527  1.00  0.73           C  
ATOM   1592  C   TRP A 216     -13.438  -4.225  -7.123  1.00  0.71           C  
ATOM   1593  CB  TRP A 216     -11.897  -4.181  -5.151  1.00  0.66           C  
ATOM   1594  O   TRP A 216     -14.519  -4.798  -6.963  1.00  0.69           O  
ATOM   1595  CG  TRP A 216     -12.993  -4.422  -4.156  1.00  0.61           C  
ATOM   1596  CD1 TRP A 216     -13.918  -3.517  -3.715  1.00  0.55           C  
ATOM   1597  CD2 TRP A 216     -13.274  -5.649  -3.476  1.00  0.59           C  
ATOM   1598  CE2 TRP A 216     -14.385  -5.415  -2.635  1.00  0.57           C  
ATOM   1599  CE3 TRP A 216     -12.694  -6.924  -3.495  1.00  0.68           C  
ATOM   1600  NE1 TRP A 216     -14.759  -4.109  -2.800  1.00  0.70           N  
ATOM   1601  CH2 TRP A 216     -14.341  -7.651  -1.859  1.00  0.64           C  
ATOM   1602  CZ2 TRP A 216     -14.928  -6.412  -1.821  1.00  0.68           C  
ATOM   1603  CZ3 TRP A 216     -13.235  -7.915  -2.684  1.00  0.63           C  
ATOM   1604  N   ASN A 217     -13.386  -3.029  -7.916  1.00  0.72           N  
ATOM   1605  CA  ASN A 217     -14.519  -2.360  -8.546  1.00  0.74           C  
ATOM   1606  C   ASN A 217     -15.015  -3.127  -9.768  1.00  0.73           C  
ATOM   1607  CB  ASN A 217     -14.149  -0.927  -8.933  1.00  0.69           C  
ATOM   1608  O   ASN A 217     -16.170  -2.981 -10.172  1.00  0.71           O  
ATOM   1609  CG  ASN A 217     -14.055  -0.004  -7.734  1.00  0.64           C  
ATOM   1610  ND2 ASN A 217     -13.447   1.160  -7.928  1.00  0.64           N  
ATOM   1611  OD1 ASN A 217     -14.524  -0.335  -6.642  1.00  0.64           O  
ATOM   1612  N   ASP A 218     -14.269  -4.043 -10.374  1.00  0.71           N  
ATOM   1613  CA  ASP A 218     -14.741  -4.776 -11.544  1.00  0.72           C  
ATOM   1614  C   ASP A 218     -15.543  -6.009 -11.134  1.00  0.69           C  
ATOM   1615  CB  ASP A 218     -13.564  -5.186 -12.432  1.00  0.66           C  
ATOM   1616  O   ASP A 218     -16.252  -6.596 -11.953  1.00  0.65           O  
ATOM   1617  CG  ASP A 218     -12.713  -4.007 -12.870  1.00  0.62           C  
ATOM   1618  OD1 ASP A 218     -13.228  -2.870 -12.924  1.00  0.63           O  
ATOM   1619  OD2 ASP A 218     -11.517  -4.218 -13.166  1.00  0.69           O  
ATOM   1620  N   ILE A 219     -15.535  -6.543  -9.903  1.00  0.74           N  
ATOM   1621  CA  ILE A 219     -16.281  -7.709  -9.445  1.00  0.75           C  
ATOM   1622  C   ILE A 219     -17.749  -7.338  -9.249  1.00  0.75           C  
ATOM   1623  CB  ILE A 219     -15.693  -8.279  -8.135  1.00  0.72           C  
ATOM   1624  O   ILE A 219     -18.088  -6.579  -8.338  1.00  0.74           O  
ATOM   1625  CG1 ILE A 219     -14.224  -8.670  -8.335  1.00  0.66           C  
ATOM   1626  CG2 ILE A 219     -16.516  -9.475  -7.648  1.00  0.65           C  
ATOM   1627  CD1 ILE A 219     -13.549  -9.207  -7.080  1.00  0.64           C  
ATOM   1628  N   THR A 220     -18.708  -7.571 -10.206  1.00  0.74           N  
ATOM   1629  CA  THR A 220     -20.091  -7.119 -10.304  1.00  0.75           C  
ATOM   1630  C   THR A 220     -20.970  -7.844  -9.288  1.00  0.73           C  
ATOM   1631  CB  THR A 220     -20.652  -7.339 -11.721  1.00  0.69           C  
ATOM   1632  O   THR A 220     -21.997  -7.314  -8.858  1.00  0.67           O  
ATOM   1633  CG2 THR A 220     -19.963  -6.429 -12.733  1.00  0.61           C  
ATOM   1634  OG1 THR A 220     -20.444  -8.704 -12.104  1.00  0.67           O  
ATOM   1635  N   SER A 221     -20.499  -9.002  -8.744  1.00  0.71           N  
ATOM   1636  CA  SER A 221     -21.235  -9.801  -7.771  1.00  0.71           C  
ATOM   1637  C   SER A 221     -20.438  -9.977  -6.483  1.00  0.68           C  
ATOM   1638  CB  SER A 221     -21.584 -11.171  -8.355  1.00  0.66           C  
ATOM   1639  O   SER A 221     -20.484 -11.039  -5.858  1.00  0.64           O  
ATOM   1640  OG  SER A 221     -22.251 -11.032  -9.598  1.00  0.62           O  
ATOM   1641  N   LYS A 222     -19.627  -8.947  -6.362  1.00  0.73           N  
ATOM   1642  CA  LYS A 222     -18.884  -8.962  -5.105  1.00  0.73           C  
ATOM   1643  C   LYS A 222     -19.829  -8.914  -3.908  1.00  0.72           C  
ATOM   1644  CB  LYS A 222     -17.904  -7.790  -5.046  1.00  0.70           C  
ATOM   1645  O   LYS A 222     -20.822  -8.183  -3.923  1.00  0.70           O  
ATOM   1646  CG  LYS A 222     -18.571  -6.422  -5.083  1.00  0.66           C  
ATOM   1647  CD  LYS A 222     -17.544  -5.302  -5.188  1.00  0.65           C  
ATOM   1648  CE  LYS A 222     -18.210  -3.933  -5.212  1.00  0.58           C  
ATOM   1649  NZ  LYS A 222     -17.463  -2.969  -6.075  1.00  0.51           N  
ATOM   1650  N   PRO A 223     -19.724  -9.835  -3.091  1.00  0.66           N  
ATOM   1651  CA  PRO A 223     -20.501  -9.640  -1.865  1.00  0.67           C  
ATOM   1652  C   PRO A 223     -20.422  -8.209  -1.338  1.00  0.67           C  
ATOM   1653  CB  PRO A 223     -19.859 -10.621  -0.881  1.00  0.64           C  
ATOM   1654  O   PRO A 223     -19.348  -7.602  -1.347  1.00  0.67           O  
ATOM   1655  CG  PRO A 223     -18.530 -10.948  -1.480  1.00  0.62           C  
ATOM   1656  CD  PRO A 223     -18.559 -10.581  -2.936  1.00  0.62           C  
ATOM   1657  N   THR A 224     -21.476  -7.245  -1.216  1.00  0.66           N  
ATOM   1658  CA  THR A 224     -21.540  -5.944  -0.558  1.00  0.65           C  
ATOM   1659  C   THR A 224     -20.907  -6.007   0.829  1.00  0.65           C  
ATOM   1660  CB  THR A 224     -22.993  -5.448  -0.440  1.00  0.63           C  
ATOM   1661  O   THR A 224     -20.458  -4.989   1.359  1.00  0.64           O  
ATOM   1662  CG2 THR A 224     -23.548  -5.044  -1.802  1.00  0.58           C  
ATOM   1663  OG1 THR A 224     -23.806  -6.496   0.103  1.00  0.62           O  
ATOM   1664  N   SER A 225     -20.669  -7.210   1.328  1.00  0.62           N  
ATOM   1665  CA  SER A 225     -20.055  -7.678   2.566  1.00  0.61           C  
ATOM   1666  C   SER A 225     -19.423  -9.054   2.384  1.00  0.61           C  
ATOM   1667  CB  SER A 225     -21.089  -7.728   3.692  1.00  0.57           C  
ATOM   1668  O   SER A 225     -20.014  -9.937   1.760  1.00  0.58           O  
ATOM   1669  OG  SER A 225     -21.882  -8.899   3.595  1.00  0.58           O  
ATOM   1670  N   PHE A 226     -18.047  -9.238   2.210  1.00  0.58           N  
ATOM   1671  CA  PHE A 226     -17.414 -10.452   2.711  1.00  0.59           C  
ATOM   1672  C   PHE A 226     -17.786 -10.694   4.169  1.00  0.58           C  
ATOM   1673  CB  PHE A 226     -15.891 -10.366   2.566  1.00  0.55           C  
ATOM   1674  O   PHE A 226     -17.510  -9.859   5.033  1.00  0.56           O  
ATOM   1675  CG  PHE A 226     -15.401 -10.602   1.163  1.00  0.54           C  
ATOM   1676  CD1 PHE A 226     -15.179 -11.893   0.697  1.00  0.51           C  
ATOM   1677  CD2 PHE A 226     -15.163  -9.533   0.309  1.00  0.51           C  
ATOM   1678  CE1 PHE A 226     -14.726 -12.114  -0.601  1.00  0.48           C  
ATOM   1679  CE2 PHE A 226     -14.709  -9.747  -0.990  1.00  0.52           C  
ATOM   1680  CZ  PHE A 226     -14.491 -11.038  -1.442  1.00  0.44           C  
ATOM   1681  N   ALA A 227     -18.817 -11.347   4.491  1.00  0.47           N  
ATOM   1682  CA  ALA A 227     -18.705 -11.889   5.843  1.00  0.48           C  
ATOM   1683  C   ALA A 227     -17.331 -12.512   6.073  1.00  0.47           C  
ATOM   1684  CB  ALA A 227     -19.802 -12.921   6.095  1.00  0.45           C  
ATOM   1685  O   ALA A 227     -16.791 -13.182   5.190  1.00  0.46           O  
ATOM   1686  N   PRO A 228     -16.316 -12.076   6.765  1.00  0.51           N  
ATOM   1687  CA  PRO A 228     -15.383 -13.145   7.128  1.00  0.51           C  
ATOM   1688  C   PRO A 228     -16.032 -14.527   7.107  1.00  0.51           C  
ATOM   1689  CB  PRO A 228     -14.948 -12.767   8.546  1.00  0.49           C  
ATOM   1690  O   PRO A 228     -17.185 -14.678   7.519  1.00  0.50           O  
ATOM   1691  CG  PRO A 228     -15.853 -11.644   8.936  1.00  0.48           C  
ATOM   1692  CD  PRO A 228     -16.662 -11.244   7.736  1.00  0.50           C  
ATOM   1693  N   SER A 229     -15.851 -15.652   6.080  1.00  0.48           N  
ATOM   1694  CA  SER A 229     -16.104 -17.028   6.495  1.00  0.47           C  
ATOM   1695  C   SER A 229     -16.126 -17.151   8.015  1.00  0.47           C  
ATOM   1696  CB  SER A 229     -15.046 -17.967   5.914  1.00  0.45           C  
ATOM   1697  O   SER A 229     -15.364 -16.474   8.709  1.00  0.45           O  
ATOM   1698  OG  SER A 229     -13.743 -17.541   6.273  1.00  0.45           O  
ATOM   1699  N   ALA A 230     -17.304 -17.156   8.844  1.00  0.49           N  
ATOM   1700  CA  ALA A 230     -17.006 -17.675  10.176  1.00  0.49           C  
ATOM   1701  C   ALA A 230     -15.632 -18.339  10.211  1.00  0.48           C  
ATOM   1702  CB  ALA A 230     -18.083 -18.664  10.615  1.00  0.46           C  
ATOM   1703  O   ALA A 230     -15.391 -19.318   9.502  1.00  0.46           O  
ATOM   1704  N   HIS A 231     -14.533 -17.728   9.828  1.00  0.45           N  
ATOM   1705  CA  HIS A 231     -13.250 -18.252  10.282  1.00  0.50           C  
ATOM   1706  C   HIS A 231     -13.004 -17.912  11.748  1.00  0.46           C  
ATOM   1707  CB  HIS A 231     -12.112 -17.705   9.418  1.00  0.44           C  
ATOM   1708  O   HIS A 231     -13.541 -16.928  12.260  1.00  0.45           O  
ATOM   1709  CG  HIS A 231     -11.941 -16.223   9.519  1.00  0.46           C  
ATOM   1710  CD2 HIS A 231     -11.037 -15.476  10.197  1.00  0.43           C  
ATOM   1711  ND1 HIS A 231     -12.769 -15.332   8.871  1.00  0.42           N  
ATOM   1712  CE1 HIS A 231     -12.380 -14.098   9.146  1.00  0.40           C  
ATOM   1713  NE2 HIS A 231     -11.331 -14.158   9.949  1.00  0.39           N  
ATOM   1714  N   ALA A 232     -12.930 -18.655  12.653  1.00  0.59           N  
ATOM   1715  CA  ALA A 232     -12.110 -18.730  13.859  1.00  0.58           C  
ATOM   1716  C   ALA A 232     -10.626 -18.610  13.523  1.00  0.58           C  
ATOM   1717  CB  ALA A 232     -12.380 -20.034  14.606  1.00  0.56           C  
ATOM   1718  O   ALA A 232     -10.144 -19.244  12.581  1.00  0.57           O  
ATOM   1719  N   HIS A 233     -10.148 -17.418  13.573  1.00  0.64           N  
ATOM   1720  CA  HIS A 233      -8.701 -17.356  13.740  1.00  0.65           C  
ATOM   1721  C   HIS A 233      -8.261 -18.071  15.013  1.00  0.65           C  
ATOM   1722  CB  HIS A 233      -8.225 -15.903  13.763  1.00  0.62           C  
ATOM   1723  O   HIS A 233      -8.855 -17.875  16.076  1.00  0.63           O  
ATOM   1724  CG  HIS A 233      -8.362 -15.206  12.447  1.00  0.61           C  
ATOM   1725  CD2 HIS A 233      -9.263 -14.292  12.013  1.00  0.59           C  
ATOM   1726  ND1 HIS A 233      -7.501 -15.428  11.394  1.00  0.58           N  
ATOM   1727  CE1 HIS A 233      -7.867 -14.679  10.368  1.00  0.57           C  
ATOM   1728  NE2 HIS A 233      -8.933 -13.980  10.717  1.00  0.52           N  
ATOM   1729  N   GLU A 234      -7.455 -19.174  14.804  1.00  0.65           N  
ATOM   1730  CA  GLU A 234      -6.660 -19.514  15.980  1.00  0.65           C  
ATOM   1731  C   GLU A 234      -5.816 -18.328  16.438  1.00  0.65           C  
ATOM   1732  CB  GLU A 234      -5.760 -20.718  15.691  1.00  0.63           C  
ATOM   1733  O   GLU A 234      -5.423 -17.488  15.626  1.00  0.64           O  
ATOM   1734  CG  GLU A 234      -6.524 -22.008  15.429  1.00  0.60           C  
ATOM   1735  CD  GLU A 234      -6.920 -22.740  16.701  1.00  0.60           C  
ATOM   1736  OE1 GLU A 234      -6.335 -22.458  17.771  1.00  0.60           O  
ATOM   1737  OE2 GLU A 234      -7.823 -23.603  16.627  1.00  0.54           O  
ATOM   1738  N   TRP A 235      -5.890 -18.165  17.685  1.00  0.64           N  
ATOM   1739  CA  TRP A 235      -5.003 -17.207  18.337  1.00  0.67           C  
ATOM   1740  C   TRP A 235      -3.670 -17.113  17.602  1.00  0.65           C  
ATOM   1741  CB  TRP A 235      -4.768 -17.599  19.798  1.00  0.61           C  
ATOM   1742  O   TRP A 235      -3.064 -16.041  17.538  1.00  0.64           O  
ATOM   1743  CG  TRP A 235      -3.924 -16.624  20.562  1.00  0.58           C  
ATOM   1744  CD1 TRP A 235      -2.636 -16.804  20.986  1.00  0.52           C  
ATOM   1745  CD2 TRP A 235      -4.311 -15.317  20.998  1.00  0.54           C  
ATOM   1746  CE2 TRP A 235      -3.206 -14.760  21.680  1.00  0.52           C  
ATOM   1747  CE3 TRP A 235      -5.485 -14.562  20.877  1.00  0.63           C  
ATOM   1748  NE1 TRP A 235      -2.199 -15.686  21.658  1.00  0.64           N  
ATOM   1749  CH2 TRP A 235      -4.403 -12.763  22.106  1.00  0.59           C  
ATOM   1750  CZ2 TRP A 235      -3.242 -13.480  22.239  1.00  0.64           C  
ATOM   1751  CZ3 TRP A 235      -5.519 -13.289  21.434  1.00  0.56           C  
ATOM   1752  N   ASN A 236      -3.157 -18.274  16.981  1.00  0.68           N  
ATOM   1753  CA  ASN A 236      -1.872 -18.388  16.298  1.00  0.69           C  
ATOM   1754  C   ASN A 236      -1.910 -17.734  14.920  1.00  0.69           C  
ATOM   1755  CB  ASN A 236      -1.457 -19.856  16.178  1.00  0.66           C  
ATOM   1756  O   ASN A 236      -0.871 -17.350  14.381  1.00  0.68           O  
ATOM   1757  CG  ASN A 236      -1.009 -20.446  17.501  1.00  0.63           C  
ATOM   1758  ND2 ASN A 236      -1.098 -21.765  17.623  1.00  0.63           N  
ATOM   1759  OD1 ASN A 236      -0.588 -19.722  18.407  1.00  0.63           O  
ATOM   1760  N   ASP A 237      -3.062 -17.404  14.357  1.00  0.65           N  
ATOM   1761  CA  ASP A 237      -3.127 -16.777  13.041  1.00  0.65           C  
ATOM   1762  C   ASP A 237      -3.019 -15.258  13.149  1.00  0.64           C  
ATOM   1763  CB  ASP A 237      -4.424 -17.162  12.326  1.00  0.62           C  
ATOM   1764  O   ASP A 237      -2.726 -14.579  12.163  1.00  0.62           O  
ATOM   1765  CG  ASP A 237      -4.554 -18.658  12.099  1.00  0.59           C  
ATOM   1766  OD1 ASP A 237      -3.526 -19.333  11.877  1.00  0.62           O  
ATOM   1767  OD2 ASP A 237      -5.696 -19.166  12.141  1.00  0.66           O  
ATOM   1768  N   ILE A 238      -3.405 -14.435  14.188  1.00  0.68           N  
ATOM   1769  CA  ILE A 238      -3.320 -12.994  14.403  1.00  0.68           C  
ATOM   1770  C   ILE A 238      -1.856 -12.558  14.404  1.00  0.69           C  
ATOM   1771  CB  ILE A 238      -4.004 -12.579  15.724  1.00  0.65           C  
ATOM   1772  O   ILE A 238      -1.117 -12.847  15.348  1.00  0.69           O  
ATOM   1773  CG1 ILE A 238      -5.478 -12.998  15.717  1.00  0.59           C  
ATOM   1774  CG2 ILE A 238      -3.865 -11.071  15.953  1.00  0.60           C  
ATOM   1775  CD1 ILE A 238      -6.224 -12.663  17.001  1.00  0.59           C  
ATOM   1776  N   THR A 239      -1.385 -12.242  13.274  1.00  0.71           N  
ATOM   1777  CA  THR A 239      -0.140 -11.491  13.152  1.00  0.71           C  
ATOM   1778  C   THR A 239      -0.290 -10.095  13.749  1.00  0.70           C  
ATOM   1779  CB  THR A 239       0.302 -11.379  11.681  1.00  0.66           C  
ATOM   1780  O   THR A 239      -1.324  -9.447  13.575  1.00  0.67           O  
ATOM   1781  CG2 THR A 239       0.679 -12.744  11.114  1.00  0.61           C  
ATOM   1782  OG1 THR A 239      -0.771 -10.831  10.906  1.00  0.68           O  
ATOM   1783  N   GLY A 240       0.699  -9.792  14.578  1.00  0.69           N  
ATOM   1784  CA  GLY A 240       0.864  -8.544  15.305  1.00  0.69           C  
ATOM   1785  C   GLY A 240       0.062  -8.492  16.592  1.00  0.67           C  
ATOM   1786  O   GLY A 240      -0.064  -7.432  17.209  1.00  0.65           O  
ATOM   1787  N   LYS A 241      -0.745  -9.537  16.741  1.00  0.68           N  
ATOM   1788  CA  LYS A 241      -1.315  -9.600  18.084  1.00  0.68           C  
ATOM   1789  C   LYS A 241      -0.285  -9.200  19.137  1.00  0.68           C  
ATOM   1790  CB  LYS A 241      -1.846 -11.003  18.377  1.00  0.65           C  
ATOM   1791  O   LYS A 241       0.899  -9.517  19.006  1.00  0.67           O  
ATOM   1792  CG  LYS A 241      -0.766 -12.073  18.441  1.00  0.63           C  
ATOM   1793  CD  LYS A 241      -1.367 -13.465  18.591  1.00  0.63           C  
ATOM   1794  CE  LYS A 241      -0.287 -14.538  18.648  1.00  0.56           C  
ATOM   1795  NZ  LYS A 241      -0.576 -15.664  17.711  1.00  0.49           N  
ATOM   1796  N   PRO A 242      -0.549  -8.356  19.931  1.00  0.62           N  
ATOM   1797  CA  PRO A 242       0.375  -8.261  21.064  1.00  0.62           C  
ATOM   1798  C   PRO A 242       0.760  -9.627  21.628  1.00  0.63           C  
ATOM   1799  CB  PRO A 242      -0.412  -7.446  22.094  1.00  0.60           C  
ATOM   1800  O   PRO A 242      -0.088 -10.517  21.730  1.00  0.63           O  
ATOM   1801  CG  PRO A 242      -1.812  -7.424  21.573  1.00  0.59           C  
ATOM   1802  CD  PRO A 242      -1.804  -7.928  20.159  1.00  0.59           C  
ATOM   1803  N   SER A 243       1.943 -10.091  21.698  1.00  0.63           N  
ATOM   1804  CA  SER A 243       2.434 -11.231  22.465  1.00  0.62           C  
ATOM   1805  C   SER A 243       1.766 -11.305  23.835  1.00  0.63           C  
ATOM   1806  CB  SER A 243       3.952 -11.152  22.632  1.00  0.61           C  
ATOM   1807  O   SER A 243       1.754 -12.362  24.469  1.00  0.62           O  
ATOM   1808  OG  SER A 243       4.328  -9.928  23.239  1.00  0.61           O  
ATOM   1809  N   THR A 244       1.033 -10.197  24.129  1.00  0.62           N  
ATOM   1810  CA  THR A 244       0.396 -10.081  25.436  1.00  0.61           C  
ATOM   1811  C   THR A 244      -0.984  -9.442  25.309  1.00  0.61           C  
ATOM   1812  CB  THR A 244       1.260  -9.257  26.408  1.00  0.57           C  
ATOM   1813  O   THR A 244      -1.132  -8.392  24.681  1.00  0.58           O  
ATOM   1814  CG2 THR A 244       2.574  -9.968  26.713  1.00  0.54           C  
ATOM   1815  OG1 THR A 244       1.544  -7.981  25.822  1.00  0.58           O  
ATOM   1816  N   PHE A 245      -2.194 -10.078  25.106  1.00  0.58           N  
ATOM   1817  CA  PHE A 245      -3.544  -9.634  25.433  1.00  0.58           C  
ATOM   1818  C   PHE A 245      -3.676  -9.355  26.925  1.00  0.57           C  
ATOM   1819  CB  PHE A 245      -4.575 -10.681  25.001  1.00  0.54           C  
ATOM   1820  O   PHE A 245      -3.091 -10.063  27.748  1.00  0.55           O  
ATOM   1821  CG  PHE A 245      -4.811 -10.724  23.515  1.00  0.53           C  
ATOM   1822  CD1 PHE A 245      -5.776  -9.916  22.927  1.00  0.50           C  
ATOM   1823  CD2 PHE A 245      -4.066 -11.573  22.706  1.00  0.51           C  
ATOM   1824  CE1 PHE A 245      -5.996  -9.953  21.552  1.00  0.47           C  
ATOM   1825  CE2 PHE A 245      -4.281 -11.616  21.332  1.00  0.51           C  
ATOM   1826  CZ  PHE A 245      -5.247 -10.806  20.757  1.00  0.43           C  
ATOM   1827  N   ALA A 246      -4.340  -8.194  27.213  1.00  0.55           N  
ATOM   1828  CA  ALA A 246      -4.876  -8.111  28.570  1.00  0.55           C  
ATOM   1829  C   ALA A 246      -5.685  -9.357  28.916  1.00  0.55           C  
ATOM   1830  CB  ALA A 246      -5.737  -6.860  28.726  1.00  0.52           C  
ATOM   1831  O   ALA A 246      -6.436  -9.870  28.082  1.00  0.53           O  
ATOM   1832  N   PRO A 247      -5.255 -10.446  29.696  1.00  0.49           N  
ATOM   1833  CA  PRO A 247      -6.059 -11.559  30.206  1.00  0.49           C  
ATOM   1834  C   PRO A 247      -7.537 -11.202  30.349  1.00  0.49           C  
ATOM   1835  CB  PRO A 247      -5.432 -11.849  31.572  1.00  0.46           C  
ATOM   1836  O   PRO A 247      -7.870 -10.083  30.746  1.00  0.48           O  
ATOM   1837  CG  PRO A 247      -4.403 -10.781  31.756  1.00  0.45           C  
ATOM   1838  CD  PRO A 247      -4.382  -9.923  30.524  1.00  0.48           C  
ATOM   1839  N   SER A 248      -8.540 -11.888  29.552  1.00  0.54           N  
ATOM   1840  CA  SER A 248      -9.984 -11.830  29.751  1.00  0.53           C  
ATOM   1841  C   SER A 248     -10.347 -12.010  31.221  1.00  0.53           C  
ATOM   1842  CB  SER A 248     -10.685 -12.897  28.910  1.00  0.50           C  
ATOM   1843  O   SER A 248     -11.420 -11.587  31.658  1.00  0.51           O  
ATOM   1844  OG  SER A 248     -10.177 -14.186  29.207  1.00  0.51           O  
ATOM   1845  N   SER A 249      -9.457 -12.111  32.166  1.00  0.54           N  
ATOM   1846  CA  SER A 249      -9.263 -12.168  33.612  1.00  0.53           C  
ATOM   1847  C   SER A 249      -7.826 -11.825  33.990  1.00  0.53           C  
ATOM   1848  CB  SER A 249      -9.623 -13.555  34.147  1.00  0.50           C  
ATOM   1849  O   SER A 249      -6.881 -12.363  33.411  1.00  0.51           O  
ATOM   1850  OG  SER A 249      -8.577 -14.477  33.896  1.00  0.52           O  
ATOM   1851  N   HIS A 250      -7.443 -10.484  34.075  1.00  0.57           N  
ATOM   1852  CA  HIS A 250      -6.258  -9.998  34.772  1.00  0.60           C  
ATOM   1853  C   HIS A 250      -5.981 -10.820  36.027  1.00  0.57           C  
ATOM   1854  CB  HIS A 250      -6.419  -8.521  35.138  1.00  0.54           C  
ATOM   1855  O   HIS A 250      -6.801 -10.851  36.947  1.00  0.55           O  
ATOM   1856  CG  HIS A 250      -5.618  -7.598  34.275  1.00  0.54           C  
ATOM   1857  CD2 HIS A 250      -6.003  -6.692  33.346  1.00  0.51           C  
ATOM   1858  ND1 HIS A 250      -4.242  -7.549  34.317  1.00  0.44           N  
ATOM   1859  CE1 HIS A 250      -3.813  -6.648  33.448  1.00  0.45           C  
ATOM   1860  NE2 HIS A 250      -4.862  -6.114  32.846  1.00  0.44           N  
ATOM   1861  N   SER A 251      -5.461 -12.100  35.924  1.00  0.61           N  
ATOM   1862  CA  SER A 251      -4.618 -12.592  37.009  1.00  0.61           C  
ATOM   1863  C   SER A 251      -3.139 -12.434  36.675  1.00  0.61           C  
ATOM   1864  CB  SER A 251      -4.928 -14.061  37.304  1.00  0.58           C  
ATOM   1865  O   SER A 251      -2.663 -12.965  35.669  1.00  0.59           O  
ATOM   1866  OG  SER A 251      -4.225 -14.502  38.453  1.00  0.57           O  
ATOM   1867  N   HIS A 252      -2.619 -11.379  36.862  1.00  0.65           N  
ATOM   1868  CA  HIS A 252      -1.166 -11.351  36.986  1.00  0.66           C  
ATOM   1869  C   HIS A 252      -0.711 -12.027  38.275  1.00  0.66           C  
ATOM   1870  CB  HIS A 252      -0.652  -9.912  36.937  1.00  0.64           C  
ATOM   1871  O   HIS A 252      -1.320 -11.836  39.329  1.00  0.65           O  
ATOM   1872  CG  HIS A 252      -0.829  -9.256  35.604  1.00  0.62           C  
ATOM   1873  CD2 HIS A 252      -1.778  -8.402  35.153  1.00  0.60           C  
ATOM   1874  ND1 HIS A 252       0.040  -9.459  34.554  1.00  0.59           N  
ATOM   1875  CE1 HIS A 252      -0.369  -8.756  33.511  1.00  0.57           C  
ATOM   1876  NE2 HIS A 252      -1.469  -8.106  33.848  1.00  0.54           N  
ATOM   1877  N   SER A 253       0.167 -13.014  38.070  1.00  0.65           N  
ATOM   1878  CA  SER A 253       0.927 -13.273  39.288  1.00  0.65           C  
ATOM   1879  C   SER A 253       1.561 -11.995  39.827  1.00  0.66           C  
ATOM   1880  CB  SER A 253       2.011 -14.321  39.032  1.00  0.63           C  
ATOM   1881  O   SER A 253       2.066 -11.174  39.057  1.00  0.65           O  
ATOM   1882  OG  SER A 253       3.093 -13.759  38.309  1.00  0.62           O  
ATOM   1883  N   TRP A 254       1.282 -11.895  41.021  1.00  0.64           N  
ATOM   1884  CA  TRP A 254       1.977 -10.867  41.789  1.00  0.67           C  
ATOM   1885  C   TRP A 254       3.426 -10.733  41.333  1.00  0.65           C  
ATOM   1886  CB  TRP A 254       1.926 -11.186  43.285  1.00  0.60           C  
ATOM   1887  O   TRP A 254       3.960  -9.623  41.260  1.00  0.64           O  
ATOM   1888  CG  TRP A 254       2.526 -10.122  44.155  1.00  0.57           C  
ATOM   1889  CD1 TRP A 254       3.685 -10.203  44.875  1.00  0.51           C  
ATOM   1890  CD2 TRP A 254       1.991  -8.818  44.401  1.00  0.53           C  
ATOM   1891  CE2 TRP A 254       2.880  -8.160  45.279  1.00  0.51           C  
ATOM   1892  CE3 TRP A 254       0.846  -8.140  43.961  1.00  0.64           C  
ATOM   1893  NE1 TRP A 254       3.904  -9.026  45.553  1.00  0.66           N  
ATOM   1894  CH2 TRP A 254       1.530  -6.216  45.282  1.00  0.61           C  
ATOM   1895  CZ2 TRP A 254       2.658  -6.855  45.727  1.00  0.65           C  
ATOM   1896  CZ3 TRP A 254       0.627  -6.842  44.408  1.00  0.59           C  
ATOM   1897  N   SER A 255       4.036 -11.955  40.861  1.00  0.72           N  
ATOM   1898  CA  SER A 255       5.428 -12.019  40.431  1.00  0.72           C  
ATOM   1899  C   SER A 255       5.608 -11.407  39.045  1.00  0.71           C  
ATOM   1900  CB  SER A 255       5.922 -13.466  40.426  1.00  0.69           C  
ATOM   1901  O   SER A 255       6.704 -10.968  38.692  1.00  0.70           O  
ATOM   1902  OG  SER A 255       5.067 -14.287  39.649  1.00  0.69           O  
ATOM   1903  N   SER A 256       4.524 -11.233  38.293  1.00  0.69           N  
ATOM   1904  CA  SER A 256       4.680 -10.737  36.930  1.00  0.69           C  
ATOM   1905  C   SER A 256       4.420  -9.236  36.854  1.00  0.68           C  
ATOM   1906  CB  SER A 256       3.736 -11.475  35.979  1.00  0.66           C  
ATOM   1907  O   SER A 256       4.688  -8.605  35.830  1.00  0.65           O  
ATOM   1908  OG  SER A 256       2.385 -11.149  36.258  1.00  0.65           O  
ATOM   1909  N   ILE A 257       3.826  -8.438  37.716  1.00  0.68           N  
ATOM   1910  CA  ILE A 257       3.616  -6.999  37.839  1.00  0.68           C  
ATOM   1911  C   ILE A 257       4.950  -6.303  38.099  1.00  0.69           C  
ATOM   1912  CB  ILE A 257       2.610  -6.669  38.964  1.00  0.65           C  
ATOM   1913  O   ILE A 257       5.546  -6.469  39.166  1.00  0.69           O  
ATOM   1914  CG1 ILE A 257       1.266  -7.356  38.698  1.00  0.59           C  
ATOM   1915  CG2 ILE A 257       2.433  -5.154  39.103  1.00  0.60           C  
ATOM   1916  CD1 ILE A 257       0.253  -7.190  39.822  1.00  0.59           C  
ATOM   1917  N   THR A 258       5.682  -5.794  37.132  1.00  0.74           N  
ATOM   1918  CA  THR A 258       7.011  -5.193  37.135  1.00  0.74           C  
ATOM   1919  C   THR A 258       6.988  -3.832  37.824  1.00  0.72           C  
ATOM   1920  CB  THR A 258       7.557  -5.037  35.703  1.00  0.70           C  
ATOM   1921  O   THR A 258       7.992  -3.403  38.397  1.00  0.69           O  
ATOM   1922  CG2 THR A 258       7.831  -6.396  35.068  1.00  0.68           C  
ATOM   1923  OG1 THR A 258       6.595  -4.335  34.906  1.00  0.71           O  
ATOM   1924  N   SER A 259       5.877  -3.124  37.934  1.00  0.70           N  
ATOM   1925  CA  SER A 259       5.752  -1.841  38.618  1.00  0.71           C  
ATOM   1926  C   SER A 259       4.865  -1.956  39.853  1.00  0.68           C  
ATOM   1927  CB  SER A 259       5.187  -0.781  37.672  1.00  0.65           C  
ATOM   1928  O   SER A 259       4.071  -1.057  40.140  1.00  0.65           O  
ATOM   1929  OG  SER A 259       5.965  -0.695  36.490  1.00  0.60           O  
ATOM   1930  N   LYS A 260       4.671  -3.063  40.326  1.00  0.74           N  
ATOM   1931  CA  LYS A 260       3.920  -3.202  41.570  1.00  0.75           C  
ATOM   1932  C   LYS A 260       4.557  -2.386  42.691  1.00  0.75           C  
ATOM   1933  CB  LYS A 260       3.827  -4.672  41.980  1.00  0.72           C  
ATOM   1934  O   LYS A 260       5.784  -2.330  42.805  1.00  0.73           O  
ATOM   1935  CG  LYS A 260       5.171  -5.313  42.295  1.00  0.68           C  
ATOM   1936  CD  LYS A 260       5.038  -6.816  42.504  1.00  0.66           C  
ATOM   1937  CE  LYS A 260       6.379  -7.455  42.840  1.00  0.61           C  
ATOM   1938  NZ  LYS A 260       6.730  -8.543  41.878  1.00  0.54           N  
ATOM   1939  N   PRO A 261       3.912  -1.644  43.233  1.00  0.66           N  
ATOM   1940  CA  PRO A 261       4.483  -1.086  44.461  1.00  0.66           C  
ATOM   1941  C   PRO A 261       5.120  -2.150  45.352  1.00  0.67           C  
ATOM   1942  CB  PRO A 261       3.277  -0.445  45.152  1.00  0.63           C  
ATOM   1943  O   PRO A 261       4.585  -3.254  45.481  1.00  0.66           O  
ATOM   1944  CG  PRO A 261       2.103  -0.843  44.317  1.00  0.62           C  
ATOM   1945  CD  PRO A 261       2.603  -1.597  43.119  1.00  0.62           C  
ATOM   1946  N   SER A 262       6.278  -2.143  45.784  1.00  0.70           N  
ATOM   1947  CA  SER A 262       6.973  -2.978  46.759  1.00  0.70           C  
ATOM   1948  C   SER A 262       6.184  -3.082  48.059  1.00  0.69           C  
ATOM   1949  CB  SER A 262       8.369  -2.421  47.043  1.00  0.67           C  
ATOM   1950  O   SER A 262       6.406  -3.998  48.855  1.00  0.68           O  
ATOM   1951  OG  SER A 262       8.294  -1.076  47.483  1.00  0.67           O  
ATOM   1952  N   THR A 263       5.113  -2.381  48.192  1.00  0.68           N  
ATOM   1953  CA  THR A 263       4.321  -2.364  49.417  1.00  0.67           C  
ATOM   1954  C   THR A 263       2.838  -2.193  49.099  1.00  0.67           C  
ATOM   1955  CB  THR A 263       4.779  -1.238  50.362  1.00  0.63           C  
ATOM   1956  O   THR A 263       2.464  -1.335  48.298  1.00  0.63           O  
ATOM   1957  CG2 THR A 263       6.195  -1.488  50.871  1.00  0.57           C  
ATOM   1958  OG1 THR A 263       4.750   0.010  49.659  1.00  0.64           O  
ATOM   1959  N   PHE A 264       1.827  -3.100  49.173  1.00  0.66           N  
ATOM   1960  CA  PHE A 264       0.372  -3.092  49.275  1.00  0.67           C  
ATOM   1961  C   PHE A 264      -0.069  -2.842  50.712  1.00  0.66           C  
ATOM   1962  CB  PHE A 264      -0.210  -4.415  48.769  1.00  0.62           C  
ATOM   1963  O   PHE A 264       0.586  -3.292  51.655  1.00  0.62           O  
ATOM   1964  CG  PHE A 264      -0.035  -4.629  47.289  1.00  0.60           C  
ATOM   1965  CD1 PHE A 264      -0.990  -4.176  46.389  1.00  0.57           C  
ATOM   1966  CD2 PHE A 264       1.087  -5.285  46.800  1.00  0.58           C  
ATOM   1967  CE1 PHE A 264      -0.830  -4.373  45.019  1.00  0.53           C  
ATOM   1968  CE2 PHE A 264       1.254  -5.486  45.432  1.00  0.54           C  
ATOM   1969  CZ  PHE A 264       0.294  -5.030  44.544  1.00  0.51           C  
ATOM   1970  N   ALA A 265      -1.195  -2.096  50.822  1.00  0.63           N  
ATOM   1971  CA  ALA A 265      -1.990  -2.118  52.047  1.00  0.63           C  
ATOM   1972  C   ALA A 265      -2.477  -3.531  52.360  1.00  0.64           C  
ATOM   1973  CB  ALA A 265      -3.176  -1.165  51.929  1.00  0.59           C  
ATOM   1974  O   ALA A 265      -2.801  -4.298  51.450  1.00  0.61           O  
ATOM   1975  N   PRO A 266      -2.284  -4.285  53.475  1.00  0.59           N  
ATOM   1976  CA  PRO A 266      -2.885  -5.574  53.823  1.00  0.59           C  
ATOM   1977  C   PRO A 266      -4.338  -5.691  53.367  1.00  0.60           C  
ATOM   1978  CB  PRO A 266      -2.789  -5.607  55.351  1.00  0.57           C  
ATOM   1979  O   PRO A 266      -5.089  -4.715  53.431  1.00  0.60           O  
ATOM   1980  CG  PRO A 266      -2.445  -4.206  55.742  1.00  0.56           C  
ATOM   1981  CD  PRO A 266      -2.020  -3.458  54.511  1.00  0.56           C  
ATOM   1982  N   SER A 267      -4.838  -6.793  52.455  1.00  0.63           N  
ATOM   1983  CA  SER A 267      -6.197  -7.076  52.003  1.00  0.62           C  
ATOM   1984  C   SER A 267      -7.197  -6.951  53.147  1.00  0.62           C  
ATOM   1985  CB  SER A 267      -6.279  -8.476  51.393  1.00  0.59           C  
ATOM   1986  O   SER A 267      -8.398  -6.792  52.914  1.00  0.61           O  
ATOM   1987  OG  SER A 267      -5.827  -9.453  52.315  1.00  0.59           O  
ATOM   1988  N   SER A 268      -7.041  -6.836  54.239  1.00  0.64           N  
ATOM   1989  CA  SER A 268      -7.680  -6.570  55.524  1.00  0.63           C  
ATOM   1990  C   SER A 268      -6.777  -5.738  56.429  1.00  0.62           C  
ATOM   1991  CB  SER A 268      -8.046  -7.881  56.222  1.00  0.59           C  
ATOM   1992  O   SER A 268      -5.605  -6.069  56.619  1.00  0.59           O  
ATOM   1993  OG  SER A 268      -6.917  -8.434  56.878  1.00  0.60           O  
ATOM   1994  N   HIS A 269      -7.052  -4.507  56.454  1.00  0.59           N  
ATOM   1995  CA  HIS A 269      -6.682  -3.756  57.648  1.00  0.61           C  
ATOM   1996  C   HIS A 269      -7.857  -3.640  58.613  1.00  0.58           C  
ATOM   1997  CB  HIS A 269      -6.174  -2.363  57.269  1.00  0.58           C  
ATOM   1998  O   HIS A 269      -9.003  -3.485  58.186  1.00  0.57           O  
ATOM   1999  CG  HIS A 269      -7.267  -1.396  56.941  1.00  0.58           C  
ATOM   2000  CD2 HIS A 269      -7.743  -0.328  57.623  1.00  0.54           C  
ATOM   2001  ND1 HIS A 269      -8.009  -1.476  55.783  1.00  0.49           N  
ATOM   2002  CE1 HIS A 269      -8.896  -0.495  55.766  1.00  0.48           C  
ATOM   2003  NE2 HIS A 269      -8.756   0.216  56.872  1.00  0.47           N  
ATOM   2004  N   SER A 270      -7.732  -4.270  59.633  1.00  0.60           N  
ATOM   2005  CA  SER A 270      -8.408  -3.934  60.882  1.00  0.60           C  
ATOM   2006  C   SER A 270      -7.680  -2.817  61.622  1.00  0.59           C  
ATOM   2007  CB  SER A 270      -8.516  -5.166  61.782  1.00  0.57           C  
ATOM   2008  O   SER A 270      -6.476  -2.911  61.869  1.00  0.58           O  
ATOM   2009  OG  SER A 270      -9.081  -4.825  63.035  1.00  0.59           O  
ATOM   2010  N   HIS A 271      -8.158  -1.673  61.483  1.00  0.61           N  
ATOM   2011  CA  HIS A 271      -7.849  -0.675  62.501  1.00  0.61           C  
ATOM   2012  C   HIS A 271      -8.386  -1.095  63.865  1.00  0.61           C  
ATOM   2013  CB  HIS A 271      -8.422   0.688  62.108  1.00  0.58           C  
ATOM   2014  O   HIS A 271      -8.832  -0.253  64.647  1.00  0.60           O  
ATOM   2015  CG  HIS A 271      -7.832   1.247  60.852  1.00  0.57           C  
ATOM   2016  CD2 HIS A 271      -8.319   1.306  59.590  1.00  0.56           C  
ATOM   2017  ND1 HIS A 271      -6.585   1.833  60.813  1.00  0.54           N  
ATOM   2018  CE1 HIS A 271      -6.331   2.230  59.577  1.00  0.53           C  
ATOM   2019  NE2 HIS A 271      -7.367   1.922  58.816  1.00  0.49           N  
ATOM   2020  N   SER A 272      -8.685  -2.396  63.941  1.00  0.61           N  
ATOM   2021  CA  SER A 272      -8.779  -2.820  65.334  1.00  0.61           C  
ATOM   2022  C   SER A 272      -7.461  -2.598  66.069  1.00  0.61           C  
ATOM   2023  CB  SER A 272      -9.179  -4.293  65.421  1.00  0.58           C  
ATOM   2024  O   SER A 272      -6.408  -3.049  65.615  1.00  0.60           O  
ATOM   2025  OG  SER A 272      -8.066  -5.097  65.771  1.00  0.58           O  
ATOM   2026  N   GLY A 273      -7.346  -1.642  66.984  1.00  0.60           N  
ATOM   2027  CA  GLY A 273      -6.288  -1.178  67.867  1.00  0.59           C  
ATOM   2028  C   GLY A 273      -5.703   0.157  67.447  1.00  0.59           C  
ATOM   2029  O   GLY A 273      -4.853   0.715  68.144  1.00  0.58           O  
ATOM   2030  N   TYR A 274      -6.227   0.809  66.251  1.00  0.57           N  
ATOM   2031  CA  TYR A 274      -5.716   2.134  65.916  1.00  0.57           C  
ATOM   2032  C   TYR A 274      -6.791   3.197  66.111  1.00  0.56           C  
ATOM   2033  CB  TYR A 274      -5.206   2.165  64.473  1.00  0.53           C  
ATOM   2034  O   TYR A 274      -7.970   2.953  65.846  1.00  0.54           O  
ATOM   2035  CG  TYR A 274      -3.975   1.323  64.245  1.00  0.50           C  
ATOM   2036  CD1 TYR A 274      -2.700   1.871  64.367  1.00  0.47           C  
ATOM   2037  CD2 TYR A 274      -4.083  -0.022  63.908  1.00  0.50           C  
ATOM   2038  CE1 TYR A 274      -1.562   1.099  64.156  1.00  0.50           C  
ATOM   2039  CE2 TYR A 274      -2.953  -0.804  63.696  1.00  0.50           C  
ATOM   2040  OH  TYR A 274      -0.575  -1.005  63.613  1.00  0.50           O  
ATOM   2041  CZ  TYR A 274      -1.698  -0.235  63.822  1.00  0.45           C  
ATOM   2042  N   LEU A 275      -6.606   4.292  66.675  1.00  0.57           N  
ATOM   2043  CA  LEU A 275      -7.326   5.559  66.744  1.00  0.57           C  
ATOM   2044  C   LEU A 275      -7.509   6.158  65.353  1.00  0.57           C  
ATOM   2045  CB  LEU A 275      -6.584   6.549  67.645  1.00  0.55           C  
ATOM   2046  O   LEU A 275      -6.529   6.508  64.690  1.00  0.56           O  
ATOM   2047  CG  LEU A 275      -7.448   7.381  68.595  1.00  0.54           C  
ATOM   2048  CD1 LEU A 275      -7.320   6.858  70.022  1.00  0.51           C  
ATOM   2049  CD2 LEU A 275      -7.058   8.853  68.522  1.00  0.52           C  
ATOM   2050  N   THR A 276      -8.623   5.925  64.508  1.00  0.62           N  
ATOM   2051  CA  THR A 276      -9.052   6.558  63.265  1.00  0.62           C  
ATOM   2052  C   THR A 276      -9.485   7.999  63.515  1.00  0.62           C  
ATOM   2053  CB  THR A 276     -10.207   5.777  62.611  1.00  0.59           C  
ATOM   2054  O   THR A 276      -9.988   8.325  64.592  1.00  0.61           O  
ATOM   2055  CG2 THR A 276      -9.754   4.388  62.175  1.00  0.54           C  
ATOM   2056  OG1 THR A 276     -11.280   5.645  63.552  1.00  0.60           O  
ATOM   2057  N   SER A 277      -9.084   9.114  62.670  1.00  0.60           N  
ATOM   2058  CA  SER A 277      -9.671  10.448  62.600  1.00  0.59           C  
ATOM   2059  C   SER A 277     -11.195  10.383  62.627  1.00  0.60           C  
ATOM   2060  CB  SER A 277      -9.206  11.174  61.338  1.00  0.55           C  
ATOM   2061  O   SER A 277     -11.806   9.686  61.815  1.00  0.57           O  
ATOM   2062  OG  SER A 277     -10.229  11.184  60.357  1.00  0.56           O  
ATOM   2063  N   GLY A 278     -11.741  10.344  63.831  1.00  0.55           N  
ATOM   2064  CA  GLY A 278     -13.138  10.293  64.230  1.00  0.54           C  
ATOM   2065  C   GLY A 278     -13.430   9.203  65.243  1.00  0.54           C  
ATOM   2066  O   GLY A 278     -14.549   9.105  65.753  1.00  0.52           O  
ATOM   2067  N   SER A 279     -12.401   8.358  65.448  1.00  0.52           N  
ATOM   2068  CA  SER A 279     -12.644   7.486  66.592  1.00  0.52           C  
ATOM   2069  C   SER A 279     -12.501   8.245  67.907  1.00  0.52           C  
ATOM   2070  CB  SER A 279     -11.682   6.297  66.574  1.00  0.49           C  
ATOM   2071  O   SER A 279     -11.536   8.988  68.099  1.00  0.50           O  
ATOM   2072  OG  SER A 279     -11.555   5.773  65.263  1.00  0.49           O  
ATOM   2073  N   THR A 280     -13.545   8.506  68.526  1.00  0.55           N  
ATOM   2074  CA  THR A 280     -13.653   8.690  69.969  1.00  0.54           C  
ATOM   2075  C   THR A 280     -12.956   7.555  70.713  1.00  0.55           C  
ATOM   2076  CB  THR A 280     -15.126   8.770  70.413  1.00  0.53           C  
ATOM   2077  O   THR A 280     -13.257   6.381  70.489  1.00  0.53           O  
ATOM   2078  CG2 THR A 280     -15.289   9.698  71.613  1.00  0.50           C  
ATOM   2079  OG1 THR A 280     -15.920   9.266  69.328  1.00  0.52           O  
ATOM   2080  N   ILE A 281     -11.679   7.578  70.979  1.00  0.53           N  
ATOM   2081  CA  ILE A 281     -11.108   6.756  72.040  1.00  0.53           C  
ATOM   2082  C   ILE A 281     -12.150   6.527  73.132  1.00  0.53           C  
ATOM   2083  CB  ILE A 281      -9.839   7.406  72.637  1.00  0.52           C  
ATOM   2084  O   ILE A 281     -12.587   7.474  73.791  1.00  0.52           O  
ATOM   2085  CG1 ILE A 281      -8.783   7.617  71.546  1.00  0.49           C  
ATOM   2086  CG2 ILE A 281      -9.283   6.553  73.781  1.00  0.50           C  
ATOM   2087  CD1 ILE A 281      -7.534   8.343  72.026  1.00  0.50           C  
ATOM   2088  N   SER A 282     -12.975   5.427  73.056  1.00  0.50           N  
ATOM   2089  CA  SER A 282     -13.735   4.882  74.176  1.00  0.51           C  
ATOM   2090  C   SER A 282     -12.886   3.927  75.009  1.00  0.50           C  
ATOM   2091  CB  SER A 282     -14.986   4.159  73.675  1.00  0.49           C  
ATOM   2092  O   SER A 282     -12.346   2.951  74.485  1.00  0.48           O  
ATOM   2093  OG  SER A 282     -15.811   3.769  74.759  1.00  0.47           O  
ATOM   2094  N   TRP A 283     -12.176   4.256  76.065  1.00  0.45           N  
ATOM   2095  CA  TRP A 283     -11.509   3.590  77.179  1.00  0.51           C  
ATOM   2096  C   TRP A 283     -12.435   2.572  77.837  1.00  0.46           C  
ATOM   2097  CB  TRP A 283     -11.038   4.614  78.214  1.00  0.45           C  
ATOM   2098  O   TRP A 283     -13.439   2.943  78.450  1.00  0.45           O  
ATOM   2099  CG  TRP A 283     -10.028   5.591  77.689  1.00  0.46           C  
ATOM   2100  CD1 TRP A 283     -10.276   6.822  77.150  1.00  0.45           C  
ATOM   2101  CD2 TRP A 283      -8.609   5.413  77.648  1.00  0.45           C  
ATOM   2102  CE2 TRP A 283      -8.058   6.579  77.072  1.00  0.44           C  
ATOM   2103  CE3 TRP A 283      -7.749   4.380  78.044  1.00  0.49           C  
ATOM   2104  NE1 TRP A 283      -9.095   7.422  76.777  1.00  0.48           N  
ATOM   2105  CH2 TRP A 283      -5.864   5.714  77.278  1.00  0.45           C  
ATOM   2106  CZ2 TRP A 283      -6.683   6.740  76.882  1.00  0.53           C  
ATOM   2107  CZ3 TRP A 283      -6.381   4.542  77.855  1.00  0.41           C  
ATOM   2108  N   ALA A 284     -12.666   1.335  77.026  1.00  0.50           N  
ATOM   2109  CA  ALA A 284     -13.228   0.089  77.543  1.00  0.49           C  
ATOM   2110  C   ALA A 284     -12.341  -0.499  78.637  1.00  0.50           C  
ATOM   2111  CB  ALA A 284     -13.414  -0.920  76.413  1.00  0.46           C  
ATOM   2112  O   ALA A 284     -11.150  -0.734  78.421  1.00  0.48           O  
ATOM   2113  N   ASN A 285     -12.766  -0.165  79.891  1.00  0.43           N  
ATOM   2114  CA  ASN A 285     -12.657  -0.730  81.232  1.00  0.44           C  
ATOM   2115  C   ASN A 285     -12.142   0.300  82.234  1.00  0.43           C  
ATOM   2116  CB  ASN A 285     -11.750  -1.962  81.224  1.00  0.39           C  
ATOM   2117  O   ASN A 285     -11.013   0.778  82.114  1.00  0.40           O  
ATOM   2118  CG  ASN A 285     -12.495  -3.233  80.864  1.00  0.37           C  
ATOM   2119  ND2 ASN A 285     -11.755  -4.264  80.476  1.00  0.34           N  
ATOM   2120  OD1 ASN A 285     -13.726  -3.286  80.933  1.00  0.41           O  
ATOM   2121  N   GLY A 286     -13.038   1.395  82.646  1.00  0.43           N  
ATOM   2122  CA  GLY A 286     -13.397   1.938  83.946  1.00  0.42           C  
ATOM   2123  C   GLY A 286     -12.222   2.024  84.902  1.00  0.43           C  
ATOM   2124  O   GLY A 286     -12.317   2.659  85.955  1.00  0.40           O  
ATOM   2125  N   SER A 287     -10.863   1.746  84.412  1.00  0.42           N  
ATOM   2126  CA  SER A 287      -9.843   2.020  85.419  1.00  0.41           C  
ATOM   2127  C   SER A 287      -8.856   3.076  84.934  1.00  0.42           C  
ATOM   2128  CB  SER A 287      -9.092   0.738  85.784  1.00  0.38           C  
ATOM   2129  O   SER A 287      -7.811   2.744  84.371  1.00  0.39           O  
ATOM   2130  OG  SER A 287      -9.085  -0.168  84.694  1.00  0.39           O  
ATOM   2131  N   LYS A 288      -9.356   4.212  84.089  1.00  0.45           N  
ATOM   2132  CA  LYS A 288      -8.564   5.434  83.980  1.00  0.44           C  
ATOM   2133  C   LYS A 288      -9.133   6.365  82.914  1.00  0.45           C  
ATOM   2134  CB  LYS A 288      -7.106   5.101  83.661  1.00  0.41           C  
ATOM   2135  O   LYS A 288      -8.939   6.140  81.717  1.00  0.42           O  
ATOM   2136  CG  LYS A 288      -6.375   4.382  84.785  1.00  0.37           C  
ATOM   2137  CD  LYS A 288      -4.881   4.277  84.504  1.00  0.40           C  
ATOM   2138  CE  LYS A 288      -4.154   3.527  85.612  1.00  0.35           C  
ATOM   2139  NZ  LYS A 288      -2.687   3.435  85.347  1.00  0.34           N  
ATOM   2140  N   LYS A 289     -10.559   6.794  82.749  1.00  0.43           N  
ATOM   2141  CA  LYS A 289     -11.239   7.946  82.166  1.00  0.43           C  
ATOM   2142  C   LYS A 289     -10.278   9.118  81.984  1.00  0.43           C  
ATOM   2143  CB  LYS A 289     -12.423   8.369  83.037  1.00  0.40           C  
ATOM   2144  O   LYS A 289      -9.650   9.567  82.945  1.00  0.41           O  
ATOM   2145  CG  LYS A 289     -13.640   7.466  82.907  1.00  0.38           C  
ATOM   2146  CD  LYS A 289     -14.823   8.004  83.703  1.00  0.41           C  
ATOM   2147  CE  LYS A 289     -16.035   7.089  83.593  1.00  0.35           C  
ATOM   2148  NZ  LYS A 289     -17.202   7.621  84.358  1.00  0.36           N  
ATOM   2149  N   PRO A 290      -9.830   9.529  80.844  1.00  0.46           N  
ATOM   2150  CA  PRO A 290      -9.780  10.971  80.593  1.00  0.45           C  
ATOM   2151  C   PRO A 290     -11.158  11.571  80.321  1.00  0.46           C  
ATOM   2152  CB  PRO A 290      -8.883  11.083  79.358  1.00  0.43           C  
ATOM   2153  O   PRO A 290     -11.960  10.980  79.593  1.00  0.45           O  
ATOM   2154  CG  PRO A 290      -8.686   9.674  78.900  1.00  0.42           C  
ATOM   2155  CD  PRO A 290      -9.283   8.752  79.924  1.00  0.44           C  
ATOM   2156  N   HIS A 291     -12.021  11.906  81.338  1.00  0.43           N  
ATOM   2157  CA  HIS A 291     -13.181  12.786  81.412  1.00  0.44           C  
ATOM   2158  C   HIS A 291     -13.507  13.382  80.046  1.00  0.43           C  
ATOM   2159  CB  HIS A 291     -12.942  13.904  82.429  1.00  0.40           C  
ATOM   2160  O   HIS A 291     -12.645  13.989  79.407  1.00  0.41           O  
ATOM   2161  CG  HIS A 291     -14.153  14.251  83.235  1.00  0.37           C  
ATOM   2162  CD2 HIS A 291     -14.286  14.963  84.378  1.00  0.36           C  
ATOM   2163  ND1 HIS A 291     -15.422  13.846  82.882  1.00  0.42           N  
ATOM   2164  CE1 HIS A 291     -16.286  14.296  83.777  1.00  0.36           C  
ATOM   2165  NE2 HIS A 291     -15.622  14.977  84.695  1.00  0.34           N  
ATOM   2166  N   SER A 292     -14.285  12.657  78.939  1.00  0.41           N  
ATOM   2167  CA  SER A 292     -15.153  13.004  77.818  1.00  0.42           C  
ATOM   2168  C   SER A 292     -15.949  14.272  78.107  1.00  0.41           C  
ATOM   2169  CB  SER A 292     -16.109  11.853  77.503  1.00  0.37           C  
ATOM   2170  O   SER A 292     -16.546  14.406  79.177  1.00  0.38           O  
ATOM   2171  OG  SER A 292     -17.234  11.883  78.364  1.00  0.33           O  
ATOM   2172  N   ASN A 293     -15.706  15.435  77.349  1.00  0.44           N  
ATOM   2173  CA  ASN A 293     -16.556  16.493  76.813  1.00  0.46           C  
ATOM   2174  C   ASN A 293     -17.746  15.921  76.048  1.00  0.44           C  
ATOM   2175  CB  ASN A 293     -15.745  17.428  75.913  1.00  0.40           C  
ATOM   2176  O   ASN A 293     -17.588  15.411  74.937  1.00  0.43           O  
ATOM   2177  CG  ASN A 293     -15.125  18.581  76.678  1.00  0.38           C  
ATOM   2178  ND2 ASN A 293     -14.270  19.345  76.008  1.00  0.35           N  
ATOM   2179  OD1 ASN A 293     -15.410  18.782  77.861  1.00  0.40           O  
ATOM   2180  N   SER A 294     -18.790  15.274  76.593  1.00  0.40           N  
ATOM   2181  CA  SER A 294     -20.219  15.237  76.302  1.00  0.41           C  
ATOM   2182  C   SER A 294     -20.912  16.512  76.772  1.00  0.40           C  
ATOM   2183  CB  SER A 294     -20.869  14.021  76.963  1.00  0.36           C  
ATOM   2184  O   SER A 294     -20.663  16.987  77.882  1.00  0.38           O  
ATOM   2185  OG  SER A 294     -20.796  14.117  78.375  1.00  0.35           O  
ATOM   2186  N   ALA A 295     -21.180  17.534  75.681  1.00  0.38           N  
ATOM   2187  CA  ALA A 295     -22.351  18.352  75.379  1.00  0.39           C  
ATOM   2188  C   ALA A 295     -22.802  19.139  76.606  1.00  0.38           C  
ATOM   2189  CB  ALA A 295     -23.492  17.478  74.863  1.00  0.35           C  
ATOM   2190  O   ALA A 295     -23.116  18.554  77.645  1.00  0.36           O  
ATOM   2191  N   SER A 296     -22.037  20.397  76.935  1.00  0.39           N  
ATOM   2192  CA  SER A 296     -22.743  21.535  77.515  1.00  0.41           C  
ATOM   2193  C   SER A 296     -21.866  22.277  78.517  1.00  0.39           C  
ATOM   2194  CB  SER A 296     -24.033  21.075  78.196  1.00  0.35           C  
ATOM   2195  O   SER A 296     -21.519  21.734  79.569  1.00  0.37           O  
ATOM   2196  OG  SER A 296     -23.746  20.253  79.314  1.00  0.38           O  
ATOM   2197  N   GLY A 297     -20.601  23.047  78.175  1.00  0.39           N  
ATOM   2198  CA  GLY A 297     -20.399  24.174  79.072  1.00  0.39           C  
ATOM   2199  C   GLY A 297     -18.943  24.393  79.436  1.00  0.39           C  
ATOM   2200  O   GLY A 297     -18.249  23.455  79.834  1.00  0.37           O  
ATOM   2201  N   SER A 298     -17.983  25.235  78.619  1.00  0.44           N  
ATOM   2202  CA  SER A 298     -16.905  26.102  79.083  1.00  0.46           C  
ATOM   2203  C   SER A 298     -15.826  25.304  79.807  1.00  0.44           C  
ATOM   2204  CB  SER A 298     -17.453  27.190  80.008  1.00  0.39           C  
ATOM   2205  O   SER A 298     -15.964  24.997  80.993  1.00  0.42           O  
ATOM   2206  OG  SER A 298     -18.079  26.617  81.144  1.00  0.43           O  
ATOM   2207  N   GLY A 299     -15.063  24.250  79.325  1.00  0.42           N  
ATOM   2208  CA  GLY A 299     -14.096  23.354  79.938  1.00  0.43           C  
ATOM   2209  C   GLY A 299     -12.666  23.649  79.528  1.00  0.42           C  
ATOM   2210  O   GLY A 299     -12.390  23.897  78.352  1.00  0.41           O  
ATOM   2211  N   THR A 300     -11.774  24.406  80.433  1.00  0.47           N  
ATOM   2212  CA  THR A 300     -10.392  24.662  80.825  1.00  0.48           C  
ATOM   2213  C   THR A 300      -9.488  23.505  80.407  1.00  0.47           C  
ATOM   2214  CB  THR A 300     -10.274  24.885  82.344  1.00  0.42           C  
ATOM   2215  O   THR A 300      -9.793  22.342  80.679  1.00  0.44           O  
ATOM   2216  CG2 THR A 300      -9.383  26.082  82.657  1.00  0.37           C  
ATOM   2217  OG1 THR A 300     -11.579  25.118  82.890  1.00  0.34           O  
ATOM   2218  N   TRP A 301      -8.652  23.573  79.349  1.00  0.39           N  
ATOM   2219  CA  TRP A 301      -7.470  22.998  78.714  1.00  0.50           C  
ATOM   2220  C   TRP A 301      -6.519  22.419  79.757  1.00  0.41           C  
ATOM   2221  CB  TRP A 301      -6.745  24.051  77.872  1.00  0.39           C  
ATOM   2222  O   TRP A 301      -6.050  23.136  80.644  1.00  0.39           O  
ATOM   2223  CG  TRP A 301      -7.608  24.697  76.830  1.00  0.39           C  
ATOM   2224  CD1 TRP A 301      -8.316  25.860  76.952  1.00  0.37           C  
ATOM   2225  CD2 TRP A 301      -7.856  24.213  75.507  1.00  0.37           C  
ATOM   2226  CE2 TRP A 301      -8.725  25.134  74.881  1.00  0.34           C  
ATOM   2227  CE3 TRP A 301      -7.427  23.089  74.789  1.00  0.38           C  
ATOM   2228  NE1 TRP A 301      -8.991  26.128  75.783  1.00  0.32           N  
ATOM   2229  CH2 TRP A 301      -8.739  23.856  72.889  1.00  0.26           C  
ATOM   2230  CZ2 TRP A 301      -9.174  24.964  73.569  1.00  0.26           C  
ATOM   2231  CZ3 TRP A 301      -7.874  22.922  73.483  1.00  0.29           C  
ATOM   2232  N   TYR A 302      -6.410  21.165  80.235  1.00  0.52           N  
ATOM   2233  CA  TYR A 302      -5.251  20.573  80.893  1.00  0.52           C  
ATOM   2234  C   TYR A 302      -4.279  19.997  79.872  1.00  0.52           C  
ATOM   2235  CB  TYR A 302      -5.690  19.479  81.872  1.00  0.48           C  
ATOM   2236  O   TYR A 302      -4.688  19.304  78.937  1.00  0.50           O  
ATOM   2237  CG  TYR A 302      -6.594  19.976  82.973  1.00  0.46           C  
ATOM   2238  CD1 TYR A 302      -6.069  20.610  84.098  1.00  0.44           C  
ATOM   2239  CD2 TYR A 302      -7.972  19.813  82.893  1.00  0.44           C  
ATOM   2240  CE1 TYR A 302      -6.898  21.069  85.117  1.00  0.44           C  
ATOM   2241  CE2 TYR A 302      -8.810  20.267  83.906  1.00  0.45           C  
ATOM   2242  OH  TYR A 302      -9.090  21.345  86.018  1.00  0.40           O  
ATOM   2243  CZ  TYR A 302      -8.265  20.893  85.012  1.00  0.43           C  
ATOM   2244  N   SER A 303      -3.056  20.692  79.654  1.00  0.52           N  
ATOM   2245  CA  SER A 303      -1.908  20.138  78.942  1.00  0.52           C  
ATOM   2246  C   SER A 303      -1.678  18.678  79.316  1.00  0.52           C  
ATOM   2247  CB  SER A 303      -0.649  20.953  79.239  1.00  0.49           C  
ATOM   2248  O   SER A 303      -1.561  18.345  80.497  1.00  0.51           O  
ATOM   2249  OG  SER A 303      -0.961  22.329  79.375  1.00  0.46           O  
ATOM   2250  N   VAL A 304      -2.070  17.762  78.604  1.00  0.55           N  
ATOM   2251  CA  VAL A 304      -1.530  16.410  78.502  1.00  0.55           C  
ATOM   2252  C   VAL A 304      -0.212  16.437  77.730  1.00  0.55           C  
ATOM   2253  CB  VAL A 304      -2.528  15.450  77.819  1.00  0.53           C  
ATOM   2254  O   VAL A 304      -0.129  17.030  76.652  1.00  0.54           O  
ATOM   2255  CG1 VAL A 304      -2.039  14.005  77.914  1.00  0.50           C  
ATOM   2256  CG2 VAL A 304      -3.915  15.590  78.444  1.00  0.51           C  
ATOM   2257  N   TRP A 305       1.143  16.267  78.488  1.00  0.44           N  
ATOM   2258  CA  TRP A 305       2.330  15.896  77.726  1.00  0.53           C  
ATOM   2259  C   TRP A 305       2.505  14.382  77.693  1.00  0.46           C  
ATOM   2260  CB  TRP A 305       3.579  16.554  78.321  1.00  0.46           C  
ATOM   2261  O   TRP A 305       2.012  13.674  78.575  1.00  0.46           O  
ATOM   2262  CG  TRP A 305       3.903  16.097  79.711  1.00  0.48           C  
ATOM   2263  CD1 TRP A 305       4.610  14.982  80.069  1.00  0.43           C  
ATOM   2264  CD2 TRP A 305       3.529  16.743  80.932  1.00  0.44           C  
ATOM   2265  CE2 TRP A 305       4.043  15.964  81.992  1.00  0.42           C  
ATOM   2266  CE3 TRP A 305       2.808  17.907  81.232  1.00  0.47           C  
ATOM   2267  NE1 TRP A 305       4.698  14.897  81.439  1.00  0.44           N  
ATOM   2268  CH2 TRP A 305       3.150  17.456  83.598  1.00  0.38           C  
ATOM   2269  CZ2 TRP A 305       3.859  16.313  83.332  1.00  0.42           C  
ATOM   2270  CZ3 TRP A 305       2.626  18.252  82.567  1.00  0.37           C  
ATOM   2271  N   VAL A 306       2.931  13.864  76.660  1.00  0.60           N  
ATOM   2272  CA  VAL A 306       3.407  12.515  76.372  1.00  0.59           C  
ATOM   2273  C   VAL A 306       4.892  12.408  76.708  1.00  0.61           C  
ATOM   2274  CB  VAL A 306       3.165  12.131  74.895  1.00  0.57           C  
ATOM   2275  O   VAL A 306       5.710  13.169  76.185  1.00  0.60           O  
ATOM   2276  CG1 VAL A 306       3.565  10.678  74.642  1.00  0.52           C  
ATOM   2277  CG2 VAL A 306       1.703  12.360  74.517  1.00  0.54           C  
ATOM   2278  N   GLU A 307       5.268  11.571  77.809  1.00  0.54           N  
ATOM   2279  CA  GLU A 307       6.642  11.117  78.002  1.00  0.56           C  
ATOM   2280  C   GLU A 307       7.123  10.290  76.814  1.00  0.55           C  
ATOM   2281  CB  GLU A 307       6.764  10.304  79.293  1.00  0.54           C  
ATOM   2282  O   GLU A 307       6.319   9.859  75.985  1.00  0.56           O  
ATOM   2283  CG  GLU A 307       6.883  11.157  80.548  1.00  0.53           C  
ATOM   2284  CD  GLU A 307       7.601  10.451  81.687  1.00  0.55           C  
ATOM   2285  OE1 GLU A 307       7.930   9.251  81.547  1.00  0.56           O  
ATOM   2286  OE2 GLU A 307       7.836  11.103  82.729  1.00  0.51           O  
ATOM   2287  N   GLY A 308       8.605  10.334  76.733  1.00  0.57           N  
ATOM   2288  CA  GLY A 308       9.370   9.732  75.652  1.00  0.57           C  
ATOM   2289  C   GLY A 308       9.043   8.267  75.433  1.00  0.58           C  
ATOM   2290  O   GLY A 308       9.269   7.731  74.346  1.00  0.59           O  
ATOM   2291  N   ASP A 309       8.413   7.584  76.487  1.00  0.46           N  
ATOM   2292  CA  ASP A 309       7.882   6.225  76.431  1.00  0.46           C  
ATOM   2293  C   ASP A 309       6.420   6.224  75.993  1.00  0.46           C  
ATOM   2294  CB  ASP A 309       8.024   5.537  77.791  1.00  0.45           C  
ATOM   2295  O   ASP A 309       5.781   5.171  75.943  1.00  0.46           O  
ATOM   2296  CG  ASP A 309       7.106   6.122  78.850  1.00  0.44           C  
ATOM   2297  OD1 ASP A 309       6.459   7.160  78.591  1.00  0.49           O  
ATOM   2298  OD2 ASP A 309       7.032   5.541  79.954  1.00  0.57           O  
ATOM   2299  N   GLY A 310       5.854   7.377  75.585  1.00  0.60           N  
ATOM   2300  CA  GLY A 310       4.475   7.513  75.145  1.00  0.58           C  
ATOM   2301  C   GLY A 310       3.498   7.698  76.291  1.00  0.59           C  
ATOM   2302  O   GLY A 310       2.286   7.766  76.076  1.00  0.57           O  
ATOM   2303  N   THR A 311       3.894   7.666  77.552  1.00  0.51           N  
ATOM   2304  CA  THR A 311       3.034   7.807  78.722  1.00  0.52           C  
ATOM   2305  C   THR A 311       2.466   9.221  78.807  1.00  0.51           C  
ATOM   2306  CB  THR A 311       3.795   7.477  80.019  1.00  0.49           C  
ATOM   2307  O   THR A 311       3.209  10.201  78.711  1.00  0.49           O  
ATOM   2308  CG2 THR A 311       2.843   7.385  81.207  1.00  0.45           C  
ATOM   2309  OG1 THR A 311       4.471   6.223  79.863  1.00  0.43           O  
ATOM   2310  N   PHE A 312       1.158   9.427  78.642  1.00  0.55           N  
ATOM   2311  CA  PHE A 312       0.478  10.690  78.900  1.00  0.55           C  
ATOM   2312  C   PHE A 312       0.646  11.107  80.356  1.00  0.55           C  
ATOM   2313  CB  PHE A 312      -1.010  10.582  78.553  1.00  0.52           C  
ATOM   2314  O   PHE A 312       0.160  10.427  81.262  1.00  0.53           O  
ATOM   2315  CG  PHE A 312      -1.298  10.678  77.079  1.00  0.51           C  
ATOM   2316  CD1 PHE A 312      -1.478  11.914  76.471  1.00  0.48           C  
ATOM   2317  CD2 PHE A 312      -1.389   9.531  76.301  1.00  0.49           C  
ATOM   2318  CE1 PHE A 312      -1.745  12.006  75.106  1.00  0.47           C  
ATOM   2319  CE2 PHE A 312      -1.655   9.615  74.937  1.00  0.48           C  
ATOM   2320  CZ  PHE A 312      -1.834  10.853  74.342  1.00  0.47           C  
ATOM   2321  N   CYS A 313       1.519  11.975  80.645  1.00  0.51           N  
ATOM   2322  CA  CYS A 313       1.754  12.574  81.954  1.00  0.52           C  
ATOM   2323  C   CYS A 313       0.903  13.824  82.142  1.00  0.51           C  
ATOM   2324  CB  CYS A 313       3.232  12.921  82.127  1.00  0.48           C  
ATOM   2325  O   CYS A 313       0.593  14.520  81.174  1.00  0.49           O  
ATOM   2326  SG  CYS A 313       4.319  11.478  82.167  1.00  0.55           S  
ATOM   2327  N   ARG A 314       0.185  13.882  83.148  1.00  0.54           N  
ATOM   2328  CA  ARG A 314      -0.411  15.046  83.795  1.00  0.54           C  
ATOM   2329  C   ARG A 314       0.628  15.816  84.603  1.00  0.54           C  
ATOM   2330  CB  ARG A 314      -1.571  14.624  84.700  1.00  0.51           C  
ATOM   2331  O   ARG A 314       1.431  15.217  85.322  1.00  0.52           O  
ATOM   2332  CG  ARG A 314      -2.119  15.748  85.565  1.00  0.49           C  
ATOM   2333  CD  ARG A 314      -3.278  15.279  86.433  1.00  0.50           C  
ATOM   2334  NE  ARG A 314      -3.674  16.298  87.400  1.00  0.46           N  
ATOM   2335  NH1 ARG A 314      -5.371  15.043  88.339  1.00  0.37           N  
ATOM   2336  NH2 ARG A 314      -4.936  17.154  89.118  1.00  0.33           N  
ATOM   2337  CZ  ARG A 314      -4.659  16.163  88.283  1.00  0.46           C  
ATOM   2338  N   ASN A 315       0.835  17.102  84.376  1.00  0.55           N  
ATOM   2339  CA  ASN A 315       1.371  17.940  85.444  1.00  0.54           C  
ATOM   2340  C   ASN A 315       0.607  17.742  86.750  1.00  0.55           C  
ATOM   2341  CB  ASN A 315       1.347  19.414  85.033  1.00  0.51           C  
ATOM   2342  O   ASN A 315      -0.490  18.279  86.920  1.00  0.53           O  
ATOM   2343  CG  ASN A 315       2.648  20.128  85.343  1.00  0.49           C  
ATOM   2344  ND2 ASN A 315       2.788  21.349  84.841  1.00  0.42           N  
ATOM   2345  OD1 ASN A 315       3.519  19.587  86.028  1.00  0.50           O  
ATOM   2346  N   THR A 316       0.760  16.621  87.486  1.00  0.54           N  
ATOM   2347  CA  THR A 316       0.381  16.591  88.894  1.00  0.53           C  
ATOM   2348  C   THR A 316       1.552  17.010  89.778  1.00  0.55           C  
ATOM   2349  CB  THR A 316      -0.105  15.190  89.311  1.00  0.50           C  
ATOM   2350  O   THR A 316       2.682  16.561  89.576  1.00  0.52           O  
ATOM   2351  CG2 THR A 316      -0.572  14.387  88.102  1.00  0.46           C  
ATOM   2352  OG1 THR A 316       0.969  14.489  89.950  1.00  0.46           O  
ATOM   2353  N   SER A 317       1.425  18.183  90.464  1.00  0.65           N  
ATOM   2354  CA  SER A 317       2.268  18.696  91.539  1.00  0.64           C  
ATOM   2355  C   SER A 317       1.666  18.390  92.907  1.00  0.66           C  
ATOM   2356  CB  SER A 317       2.472  20.204  91.388  1.00  0.60           C  
ATOM   2357  O   SER A 317       1.309  19.305  93.652  1.00  0.64           O  
ATOM   2358  OG  SER A 317       3.481  20.665  92.270  1.00  0.60           O  
ATOM   2359  N   SER A 318       1.260  17.029  93.447  1.00  0.65           N  
ATOM   2360  CA  SER A 318       0.854  16.675  94.803  1.00  0.67           C  
ATOM   2361  C   SER A 318       1.980  15.971  95.552  1.00  0.69           C  
ATOM   2362  CB  SER A 318      -0.387  15.781  94.775  1.00  0.63           C  
ATOM   2363  O   SER A 318       2.763  15.230  94.953  1.00  0.70           O  
ATOM   2364  OG  SER A 318      -0.720  15.342  96.081  1.00  0.64           O  
ATOM   2365  N   ILE A 319       1.981  16.199  96.942  1.00  0.70           N  
ATOM   2366  CA  ILE A 319       2.963  15.641  97.866  1.00  0.72           C  
ATOM   2367  C   ILE A 319       2.881  14.116  97.848  1.00  0.72           C  
ATOM   2368  CB  ILE A 319       2.754  16.173  99.301  1.00  0.69           C  
ATOM   2369  O   ILE A 319       3.891  13.432  98.026  1.00  0.70           O  
ATOM   2370  CG1 ILE A 319       3.960  15.825 100.181  1.00  0.67           C  
ATOM   2371  CG2 ILE A 319       1.460  15.613  99.901  1.00  0.66           C  
ATOM   2372  CD1 ILE A 319       4.072  16.673 101.441  1.00  0.67           C  
ATOM   2373  N   LYS A 320       1.636  13.542  97.488  1.00  0.71           N  
ATOM   2374  CA  LYS A 320       1.395  12.102  97.456  1.00  0.70           C  
ATOM   2375  C   LYS A 320       2.150  11.443  96.305  1.00  0.67           C  
ATOM   2376  CB  LYS A 320      -0.101  11.811  97.336  1.00  0.67           C  
ATOM   2377  O   LYS A 320       2.264  10.217  96.251  1.00  0.63           O  
ATOM   2378  CG  LYS A 320      -0.693  12.159  95.978  1.00  0.66           C  
ATOM   2379  CD  LYS A 320      -2.205  11.979  95.964  1.00  0.66           C  
ATOM   2380  CE  LYS A 320      -2.799  12.337  94.608  1.00  0.65           C  
ATOM   2381  NZ  LYS A 320      -4.268  12.072  94.560  1.00  0.59           N  
ATOM   2382  N   PHE A 321       2.770  12.335  95.406  1.00  0.68           N  
ATOM   2383  CA  PHE A 321       3.604  11.868  94.306  1.00  0.69           C  
ATOM   2384  C   PHE A 321       5.044  12.336  94.481  1.00  0.68           C  
ATOM   2385  CB  PHE A 321       3.052  12.360  92.964  1.00  0.65           C  
ATOM   2386  O   PHE A 321       5.840  12.280  93.541  1.00  0.67           O  
ATOM   2387  CG  PHE A 321       1.617  11.977  92.721  1.00  0.63           C  
ATOM   2388  CD1 PHE A 321       1.257  10.645  92.559  1.00  0.61           C  
ATOM   2389  CD2 PHE A 321       0.629  12.950  92.655  1.00  0.66           C  
ATOM   2390  CE1 PHE A 321      -0.071  10.288  92.333  1.00  0.63           C  
ATOM   2391  CE2 PHE A 321      -0.700  12.600  92.430  1.00  0.66           C  
ATOM   2392  CZ  PHE A 321      -1.047  11.269  92.269  1.00  0.59           C  
ATOM   2393  N   LYS A 322       5.552  12.734  95.538  1.00  0.74           N  
ATOM   2394  CA  LYS A 322       6.902  13.199  95.846  1.00  0.77           C  
ATOM   2395  C   LYS A 322       7.485  12.443  97.037  1.00  0.78           C  
ATOM   2396  CB  LYS A 322       6.900  14.702  96.130  1.00  0.76           C  
ATOM   2397  O   LYS A 322       6.832  12.307  98.073  1.00  0.79           O  
ATOM   2398  CG  LYS A 322       6.508  15.557  94.934  1.00  0.78           C  
ATOM   2399  CD  LYS A 322       6.480  17.038  95.290  1.00  0.78           C  
ATOM   2400  CE  LYS A 322       6.037  17.890  94.109  1.00  0.80           C  
ATOM   2401  NZ  LYS A 322       5.936  19.334  94.474  1.00  0.77           N  
ATOM   2402  N   GLU A 323       8.591  11.787  96.833  1.00  0.72           N  
ATOM   2403  CA  GLU A 323       9.500  11.212  97.820  1.00  0.79           C  
ATOM   2404  C   GLU A 323      10.753  12.068  97.981  1.00  0.75           C  
ATOM   2405  CB  GLU A 323       9.886   9.783  97.428  1.00  0.70           C  
ATOM   2406  O   GLU A 323      11.071  12.882  97.112  1.00  0.74           O  
ATOM   2407  CG  GLU A 323       8.722   8.803  97.455  1.00  0.64           C  
ATOM   2408  CD  GLU A 323       9.115   7.394  97.038  1.00  0.66           C  
ATOM   2409  OE1 GLU A 323      10.311   7.156  96.757  1.00  0.75           O  
ATOM   2410  OE2 GLU A 323       8.219   6.522  96.992  1.00  0.69           O  
ATOM   2411  N   ASN A 324      11.246  12.053  99.136  1.00  0.84           N  
ATOM   2412  CA  ASN A 324      12.507  12.691  99.499  1.00  0.85           C  
ATOM   2413  C   ASN A 324      12.440  14.205  99.325  1.00  0.78           C  
ATOM   2414  CB  ASN A 324      13.659  12.112  98.675  1.00  0.77           C  
ATOM   2415  O   ASN A 324      13.372  14.816  98.797  1.00  0.70           O  
ATOM   2416  CG  ASN A 324      13.973  10.674  99.039  1.00  0.68           C  
ATOM   2417  ND2 ASN A 324      14.281   9.862  98.035  1.00  0.64           N  
ATOM   2418  OD1 ASN A 324      13.939  10.297 100.214  1.00  0.61           O  
ATOM   2419  N   VAL A 325      11.276  14.794  99.760  1.00  0.85           N  
ATOM   2420  CA  VAL A 325      11.080  16.240  99.723  1.00  0.89           C  
ATOM   2421  C   VAL A 325      12.090  16.922 100.642  1.00  0.87           C  
ATOM   2422  CB  VAL A 325       9.641  16.628 100.132  1.00  0.86           C  
ATOM   2423  O   VAL A 325      12.144  16.634 101.840  1.00  0.84           O  
ATOM   2424  CG1 VAL A 325       9.445  18.141 100.048  1.00  0.81           C  
ATOM   2425  CG2 VAL A 325       8.624  15.905  99.251  1.00  0.77           C  
ATOM   2426  N   ARG A 326      12.968  17.914 100.134  1.00  0.85           N  
ATOM   2427  CA  ARG A 326      13.931  18.775 100.812  1.00  0.87           C  
ATOM   2428  C   ARG A 326      13.926  20.179 100.216  1.00  0.84           C  
ATOM   2429  CB  ARG A 326      15.338  18.177 100.730  1.00  0.84           C  
ATOM   2430  O   ARG A 326      13.498  20.373  99.076  1.00  0.80           O  
ATOM   2431  CG  ARG A 326      15.846  17.989  99.310  1.00  0.80           C  
ATOM   2432  CD  ARG A 326      17.189  17.273  99.282  1.00  0.78           C  
ATOM   2433  NE  ARG A 326      17.724  17.184  97.926  1.00  0.77           N  
ATOM   2434  NH1 ARG A 326      18.666  15.094  98.213  1.00  0.62           N  
ATOM   2435  NH2 ARG A 326      18.854  16.175  96.200  1.00  0.56           N  
ATOM   2436  CZ  ARG A 326      18.413  16.151  97.449  1.00  0.78           C  
ATOM   2437  N   ASP A 327      14.265  21.096 101.021  1.00  0.87           N  
ATOM   2438  CA  ASP A 327      14.470  22.460 100.542  1.00  0.87           C  
ATOM   2439  C   ASP A 327      15.479  22.493  99.397  1.00  0.86           C  
ATOM   2440  CB  ASP A 327      14.939  23.365 101.683  1.00  0.85           C  
ATOM   2441  O   ASP A 327      16.536  21.863  99.475  1.00  0.82           O  
ATOM   2442  CG  ASP A 327      13.893  23.540 102.770  1.00  0.81           C  
ATOM   2443  OD1 ASP A 327      12.682  23.467 102.468  1.00  0.80           O  
ATOM   2444  OD2 ASP A 327      14.283  23.756 103.938  1.00  0.84           O  
ATOM   2445  N   TYR A 328      15.087  23.209  98.382  1.00  0.83           N  
ATOM   2446  CA  TYR A 328      15.969  23.388  97.234  1.00  0.85           C  
ATOM   2447  C   TYR A 328      16.984  24.494  97.494  1.00  0.84           C  
ATOM   2448  CB  TYR A 328      15.156  23.710  95.977  1.00  0.82           C  
ATOM   2449  O   TYR A 328      16.613  25.658  97.665  1.00  0.81           O  
ATOM   2450  CG  TYR A 328      15.996  23.849  94.730  1.00  0.80           C  
ATOM   2451  CD1 TYR A 328      16.613  22.740  94.155  1.00  0.78           C  
ATOM   2452  CD2 TYR A 328      16.175  25.088  94.126  1.00  0.80           C  
ATOM   2453  CE1 TYR A 328      17.390  22.863  93.008  1.00  0.81           C  
ATOM   2454  CE2 TYR A 328      16.950  25.224  92.978  1.00  0.81           C  
ATOM   2455  OH  TYR A 328      18.319  24.235  91.291  1.00  0.63           O  
ATOM   2456  CZ  TYR A 328      17.552  24.107  92.427  1.00  0.79           C  
ATOM   2457  N   ALA A 329      18.300  23.986  97.497  1.00  0.86           N  
ATOM   2458  CA  ALA A 329      19.434  24.903  97.567  1.00  0.87           C  
ATOM   2459  C   ALA A 329      19.892  25.318  96.171  1.00  0.86           C  
ATOM   2460  CB  ALA A 329      20.589  24.264  98.334  1.00  0.83           C  
ATOM   2461  O   ALA A 329      20.517  24.531  95.457  1.00  0.84           O  
ATOM   2462  N   VAL A 330      19.480  26.541  95.778  1.00  0.87           N  
ATOM   2463  CA  VAL A 330      19.874  27.062  94.473  1.00  0.88           C  
ATOM   2464  C   VAL A 330      21.202  27.807  94.593  1.00  0.88           C  
ATOM   2465  CB  VAL A 330      18.791  27.995  93.884  1.00  0.84           C  
ATOM   2466  O   VAL A 330      21.467  28.455  95.609  1.00  0.86           O  
ATOM   2467  CG1 VAL A 330      18.662  29.267  94.719  1.00  0.72           C  
ATOM   2468  CG2 VAL A 330      19.116  28.336  92.431  1.00  0.71           C  
ATOM   2469  N   ASN A 331      22.121  27.653  93.554  1.00  0.89           N  
ATOM   2470  CA  ASN A 331      23.235  28.570  93.340  1.00  0.90           C  
ATOM   2471  C   ASN A 331      22.748  29.955  92.924  1.00  0.90           C  
ATOM   2472  CB  ASN A 331      24.200  28.010  92.294  1.00  0.89           C  
ATOM   2473  O   ASN A 331      22.357  30.161  91.774  1.00  0.89           O  
ATOM   2474  CG  ASN A 331      25.431  28.875  92.111  1.00  0.89           C  
ATOM   2475  ND2 ASN A 331      26.429  28.347  91.413  1.00  0.91           N  
ATOM   2476  OD1 ASN A 331      25.485  30.009  92.595  1.00  0.90           O  
ATOM   2477  N   GLU A 332      22.750  30.839  93.893  1.00  0.89           N  
ATOM   2478  CA  GLU A 332      22.209  32.183  93.718  1.00  0.91           C  
ATOM   2479  C   GLU A 332      23.008  32.969  92.682  1.00  0.91           C  
ATOM   2480  CB  GLU A 332      22.195  32.935  95.052  1.00  0.86           C  
ATOM   2481  O   GLU A 332      22.432  33.604  91.797  1.00  0.89           O  
ATOM   2482  CG  GLU A 332      21.630  34.345  94.957  1.00  0.76           C  
ATOM   2483  CD  GLU A 332      21.340  34.967  96.313  1.00  0.73           C  
ATOM   2484  OE1 GLU A 332      21.555  34.295  97.348  1.00  0.75           O  
ATOM   2485  OE2 GLU A 332      20.892  36.135  96.342  1.00  0.73           O  
ATOM   2486  N   ASP A 333      24.364  32.757  92.769  1.00  0.90           N  
ATOM   2487  CA  ASP A 333      25.247  33.426  91.818  1.00  0.91           C  
ATOM   2488  C   ASP A 333      24.984  32.946  90.393  1.00  0.92           C  
ATOM   2489  CB  ASP A 333      26.713  33.192  92.190  1.00  0.89           C  
ATOM   2490  O   ASP A 333      24.934  33.751  89.460  1.00  0.91           O  
ATOM   2491  CG  ASP A 333      27.096  33.824  93.517  1.00  0.86           C  
ATOM   2492  OD1 ASP A 333      26.505  34.859  93.892  1.00  0.87           O  
ATOM   2493  OD2 ASP A 333      28.000  33.284  94.191  1.00  0.88           O  
ATOM   2494  N   ALA A 334      24.689  31.698  90.240  1.00  0.93           N  
ATOM   2495  CA  ALA A 334      24.345  31.126  88.941  1.00  0.93           C  
ATOM   2496  C   ALA A 334      23.008  31.667  88.441  1.00  0.92           C  
ATOM   2497  CB  ALA A 334      24.301  29.603  89.025  1.00  0.91           C  
ATOM   2498  O   ALA A 334      22.904  32.124  87.300  1.00  0.91           O  
ATOM   2499  N   VAL A 335      21.960  31.777  89.291  1.00  0.91           N  
ATOM   2500  CA  VAL A 335      20.640  32.278  88.921  1.00  0.92           C  
ATOM   2501  C   VAL A 335      20.718  33.775  88.632  1.00  0.91           C  
ATOM   2502  CB  VAL A 335      19.597  32.001  90.026  1.00  0.90           C  
ATOM   2503  O   VAL A 335      20.156  34.253  87.644  1.00  0.89           O  
ATOM   2504  CG1 VAL A 335      18.271  32.684  89.700  1.00  0.87           C  
ATOM   2505  CG2 VAL A 335      19.398  30.498  90.207  1.00  0.86           C  
ATOM   2506  N   LEU A 336      21.582  34.496  89.326  1.00  0.90           N  
ATOM   2507  CA  LEU A 336      21.718  35.943  89.196  1.00  0.90           C  
ATOM   2508  C   LEU A 336      22.658  36.299  88.050  1.00  0.90           C  
ATOM   2509  CB  LEU A 336      22.231  36.553  90.502  1.00  0.89           C  
ATOM   2510  O   LEU A 336      22.640  37.429  87.555  1.00  0.88           O  
ATOM   2511  CG  LEU A 336      21.260  36.544  91.683  1.00  0.88           C  
ATOM   2512  CD1 LEU A 336      21.932  37.116  92.927  1.00  0.86           C  
ATOM   2513  CD2 LEU A 336      19.996  37.327  91.343  1.00  0.85           C  
ATOM   2514  N   SER A 337      23.415  35.260  87.489  1.00  0.93           N  
ATOM   2515  CA  SER A 337      24.295  35.454  86.342  1.00  0.93           C  
ATOM   2516  C   SER A 337      23.531  35.318  85.029  1.00  0.91           C  
ATOM   2517  CB  SER A 337      25.450  34.452  86.376  1.00  0.91           C  
ATOM   2518  O   SER A 337      24.038  35.689  83.969  1.00  0.89           O  
ATOM   2519  OG  SER A 337      24.993  33.148  86.060  1.00  0.88           O  
ATOM   2520  N   LEU A 338      22.286  34.778  85.082  1.00  0.93           N  
ATOM   2521  CA  LEU A 338      21.472  34.612  83.883  1.00  0.93           C  
ATOM   2522  C   LEU A 338      21.106  35.965  83.282  1.00  0.91           C  
ATOM   2523  CB  LEU A 338      20.200  33.822  84.204  1.00  0.92           C  
ATOM   2524  O   LEU A 338      20.574  36.834  83.977  1.00  0.88           O  
ATOM   2525  CG  LEU A 338      20.399  32.391  84.705  1.00  0.91           C  
ATOM   2526  CD1 LEU A 338      19.050  31.715  84.929  1.00  0.88           C  
ATOM   2527  CD2 LEU A 338      21.246  31.592  83.720  1.00  0.88           C  
ATOM   2528  N   ARG A 339      21.467  36.096  82.008  1.00  0.94           N  
ATOM   2529  CA  ARG A 339      21.208  37.296  81.219  1.00  0.94           C  
ATOM   2530  C   ARG A 339      19.911  37.162  80.428  1.00  0.93           C  
ATOM   2531  CB  ARG A 339      22.374  37.577  80.269  1.00  0.92           C  
ATOM   2532  O   ARG A 339      19.814  36.335  79.519  1.00  0.91           O  
ATOM   2533  CG  ARG A 339      22.195  38.829  79.426  1.00  0.86           C  
ATOM   2534  CD  ARG A 339      23.460  39.175  78.653  1.00  0.84           C  
ATOM   2535  NE  ARG A 339      23.810  38.129  77.697  1.00  0.84           N  
ATOM   2536  NH1 ARG A 339      22.681  39.085  75.923  1.00  0.79           N  
ATOM   2537  NH2 ARG A 339      23.808  37.109  75.639  1.00  0.75           N  
ATOM   2538  CZ  ARG A 339      23.432  38.110  76.422  1.00  0.80           C  
ATOM   2539  N   PRO A 340      18.767  37.900  80.937  1.00  0.92           N  
ATOM   2540  CA  PRO A 340      17.618  37.973  80.031  1.00  0.94           C  
ATOM   2541  C   PRO A 340      17.953  38.660  78.709  1.00  0.93           C  
ATOM   2542  CB  PRO A 340      16.594  38.786  80.825  1.00  0.91           C  
ATOM   2543  O   PRO A 340      18.600  39.711  78.701  1.00  0.92           O  
ATOM   2544  CG  PRO A 340      17.411  39.681  81.700  1.00  0.88           C  
ATOM   2545  CD  PRO A 340      18.694  38.977  82.036  1.00  0.87           C  
ATOM   2546  N   VAL A 341      17.426  37.986  77.594  1.00  0.92           N  
ATOM   2547  CA  VAL A 341      17.704  38.459  76.242  1.00  0.93           C  
ATOM   2548  C   VAL A 341      16.394  38.648  75.481  1.00  0.90           C  
ATOM   2549  CB  VAL A 341      18.629  37.485  75.479  1.00  0.91           C  
ATOM   2550  O   VAL A 341      15.391  38.000  75.788  1.00  0.88           O  
ATOM   2551  CG1 VAL A 341      20.002  37.409  76.145  1.00  0.83           C  
ATOM   2552  CG2 VAL A 341      17.993  36.099  75.398  1.00  0.82           C  
ATOM   2553  N   VAL A 342      16.500  39.684  74.660  1.00  0.91           N  
ATOM   2554  CA  VAL A 342      15.507  39.792  73.596  1.00  0.92           C  
ATOM   2555  C   VAL A 342      16.063  39.191  72.307  1.00  0.90           C  
ATOM   2556  CB  VAL A 342      15.086  41.260  73.360  1.00  0.90           C  
ATOM   2557  O   VAL A 342      17.186  39.502  71.903  1.00  0.87           O  
ATOM   2558  CG1 VAL A 342      13.982  41.343  72.308  1.00  0.89           C  
ATOM   2559  CG2 VAL A 342      14.628  41.900  74.670  1.00  0.87           C  
ATOM   2560  N   TYR A 343      15.290  38.271  71.653  1.00  0.90           N  
ATOM   2561  CA  TYR A 343      15.756  37.562  70.467  1.00  0.91           C  
ATOM   2562  C   TYR A 343      14.620  37.357  69.473  1.00  0.87           C  
ATOM   2563  CB  TYR A 343      16.362  36.209  70.853  1.00  0.89           C  
ATOM   2564  O   TYR A 343      13.450  37.299  69.860  1.00  0.84           O  
ATOM   2565  CG  TYR A 343      15.387  35.279  71.533  1.00  0.89           C  
ATOM   2566  CD1 TYR A 343      15.262  35.263  72.920  1.00  0.87           C  
ATOM   2567  CD2 TYR A 343      14.591  34.414  70.790  1.00  0.88           C  
ATOM   2568  CE1 TYR A 343      14.366  34.406  73.552  1.00  0.88           C  
ATOM   2569  CE2 TYR A 343      13.692  33.553  71.411  1.00  0.88           C  
ATOM   2570  OH  TYR A 343      12.698  32.706  73.409  1.00  0.81           O  
ATOM   2571  CZ  TYR A 343      13.586  33.556  72.790  1.00  0.87           C  
ATOM   2572  N   ASP A 344      14.974  37.272  68.264  1.00  0.89           N  
ATOM   2573  CA  ASP A 344      14.098  36.755  67.216  1.00  0.90           C  
ATOM   2574  C   ASP A 344      14.205  35.235  67.113  1.00  0.84           C  
ATOM   2575  CB  ASP A 344      14.434  37.398  65.869  1.00  0.88           C  
ATOM   2576  O   ASP A 344      15.302  34.693  66.967  1.00  0.79           O  
ATOM   2577  CG  ASP A 344      14.082  38.875  65.813  1.00  0.88           C  
ATOM   2578  OD1 ASP A 344      13.286  39.344  66.655  1.00  0.88           O  
ATOM   2579  OD2 ASP A 344      14.603  39.574  64.918  1.00  0.89           O  
ATOM   2580  N   ARG A 345      13.120  34.574  67.275  1.00  0.87           N  
ATOM   2581  CA  ARG A 345      13.108  33.145  66.980  1.00  0.87           C  
ATOM   2582  C   ARG A 345      13.248  32.893  65.482  1.00  0.84           C  
ATOM   2583  CB  ARG A 345      11.822  32.499  67.501  1.00  0.82           C  
ATOM   2584  O   ARG A 345      12.529  33.488  64.677  1.00  0.81           O  
ATOM   2585  CG  ARG A 345      11.860  30.979  67.522  1.00  0.72           C  
ATOM   2586  CD  ARG A 345      10.637  30.393  68.213  1.00  0.70           C  
ATOM   2587  NE  ARG A 345      10.763  30.443  69.666  1.00  0.67           N  
ATOM   2588  NH1 ARG A 345       8.867  29.191  70.081  1.00  0.57           N  
ATOM   2589  NH2 ARG A 345      10.130  29.979  71.825  1.00  0.50           N  
ATOM   2590  CZ  ARG A 345       9.920  29.871  70.521  1.00  0.67           C  
ATOM   2591  N   LYS A 346      14.120  32.093  65.205  1.00  0.87           N  
ATOM   2592  CA  LYS A 346      14.285  31.645  63.825  1.00  0.88           C  
ATOM   2593  C   LYS A 346      13.026  30.946  63.319  1.00  0.85           C  
ATOM   2594  CB  LYS A 346      15.488  30.708  63.706  1.00  0.86           C  
ATOM   2595  O   LYS A 346      12.327  30.283  64.088  1.00  0.83           O  
ATOM   2596  CG  LYS A 346      16.822  31.371  64.017  1.00  0.86           C  
ATOM   2597  CD  LYS A 346      17.972  30.374  63.947  1.00  0.85           C  
ATOM   2598  CE  LYS A 346      19.300  31.025  64.308  1.00  0.86           C  
ATOM   2599  NZ  LYS A 346      20.396  30.017  64.430  1.00  0.85           N  
ATOM   2600  N   ASP A 347      12.787  31.110  61.983  1.00  0.85           N  
ATOM   2601  CA  ASP A 347      11.815  30.225  61.348  1.00  0.86           C  
ATOM   2602  C   ASP A 347      12.157  28.759  61.603  1.00  0.80           C  
ATOM   2603  CB  ASP A 347      11.747  30.496  59.843  1.00  0.83           C  
ATOM   2604  O   ASP A 347      13.319  28.361  61.499  1.00  0.75           O  
ATOM   2605  CG  ASP A 347      11.261  31.896  59.514  1.00  0.83           C  
ATOM   2606  OD1 ASP A 347      10.708  32.575  60.405  1.00  0.84           O  
ATOM   2607  OD2 ASP A 347      11.430  32.323  58.351  1.00  0.88           O  
ATOM   2608  N   GLN A 348      11.234  28.105  61.989  1.00  0.80           N  
ATOM   2609  CA  GLN A 348      11.327  26.656  62.131  1.00  0.80           C  
ATOM   2610  C   GLN A 348      10.639  25.944  60.969  1.00  0.78           C  
ATOM   2611  CB  GLN A 348      10.715  26.206  63.458  1.00  0.76           C  
ATOM   2612  O   GLN A 348       9.501  26.266  60.623  1.00  0.75           O  
ATOM   2613  CG  GLN A 348      11.471  26.702  64.683  1.00  0.72           C  
ATOM   2614  CD  GLN A 348      10.846  26.241  65.986  1.00  0.71           C  
ATOM   2615  NE2 GLN A 348      11.612  26.312  67.070  1.00  0.69           N  
ATOM   2616  OE1 GLN A 348       9.683  25.824  66.019  1.00  0.74           O  
ATOM   2617  N   ARG A 349      11.349  25.070  60.309  1.00  0.80           N  
ATOM   2618  CA  ARG A 349      10.763  24.123  59.365  1.00  0.79           C  
ATOM   2619  C   ARG A 349      10.223  22.894  60.087  1.00  0.76           C  
ATOM   2620  CB  ARG A 349      11.793  23.703  58.315  1.00  0.75           C  
ATOM   2621  O   ARG A 349      10.958  22.220  60.813  1.00  0.73           O  
ATOM   2622  CG  ARG A 349      11.192  22.997  57.110  1.00  0.72           C  
ATOM   2623  CD  ARG A 349      12.241  22.704  56.046  1.00  0.74           C  
ATOM   2624  NE  ARG A 349      12.673  23.922  55.366  1.00  0.71           N  
ATOM   2625  NH1 ARG A 349      11.205  23.703  53.596  1.00  0.64           N  
ATOM   2626  NH2 ARG A 349      12.639  25.489  53.688  1.00  0.59           N  
ATOM   2627  CZ  ARG A 349      12.172  24.369  54.218  1.00  0.71           C  
ATOM   2628  N   ASN A 350       9.011  22.722  59.920  1.00  0.78           N  
ATOM   2629  CA  ASN A 350       8.364  21.489  60.356  1.00  0.79           C  
ATOM   2630  C   ASN A 350       8.660  20.334  59.404  1.00  0.78           C  
ATOM   2631  CB  ASN A 350       6.853  21.694  60.487  1.00  0.76           C  
ATOM   2632  O   ASN A 350       9.037  20.553  58.252  1.00  0.76           O  
ATOM   2633  CG  ASN A 350       6.494  22.751  61.513  1.00  0.74           C  
ATOM   2634  ND2 ASN A 350       5.471  23.543  61.215  1.00  0.77           N  
ATOM   2635  OD1 ASN A 350       7.132  22.855  62.564  1.00  0.75           O  
ATOM   2636  N   ASP A 351       8.520  19.042  59.831  1.00  0.74           N  
ATOM   2637  CA  ASP A 351       8.779  17.828  59.063  1.00  0.76           C  
ATOM   2638  C   ASP A 351       7.956  17.805  57.778  1.00  0.76           C  
ATOM   2639  CB  ASP A 351       8.475  16.586  59.904  1.00  0.73           C  
ATOM   2640  O   ASP A 351       8.370  17.211  56.780  1.00  0.76           O  
ATOM   2641  CG  ASP A 351       9.436  16.408  61.067  1.00  0.72           C  
ATOM   2642  OD1 ASP A 351      10.566  16.938  61.011  1.00  0.76           O  
ATOM   2643  OD2 ASP A 351       9.060  15.729  62.047  1.00  0.81           O  
ATOM   2644  N   ASP A 352       6.727  18.415  57.670  1.00  0.72           N  
ATOM   2645  CA  ASP A 352       5.862  18.515  56.498  1.00  0.75           C  
ATOM   2646  C   ASP A 352       6.345  19.613  55.552  1.00  0.76           C  
ATOM   2647  CB  ASP A 352       4.416  18.782  56.919  1.00  0.72           C  
ATOM   2648  O   ASP A 352       5.708  19.885  54.532  1.00  0.77           O  
ATOM   2649  CG  ASP A 352       4.225  20.150  57.549  1.00  0.71           C  
ATOM   2650  OD1 ASP A 352       5.219  20.890  57.715  1.00  0.74           O  
ATOM   2651  OD2 ASP A 352       3.070  20.491  57.886  1.00  0.81           O  
ATOM   2652  N   GLY A 353       7.453  20.366  55.866  1.00  0.78           N  
ATOM   2653  CA  GLY A 353       8.024  21.455  55.089  1.00  0.82           C  
ATOM   2654  C   GLY A 353       7.407  22.803  55.410  1.00  0.81           C  
ATOM   2655  O   GLY A 353       7.843  23.831  54.888  1.00  0.83           O  
ATOM   2656  N   SER A 354       6.400  22.748  56.170  1.00  0.85           N  
ATOM   2657  CA  SER A 354       5.821  24.032  56.554  1.00  0.87           C  
ATOM   2658  C   SER A 354       6.784  24.836  57.420  1.00  0.85           C  
ATOM   2659  CB  SER A 354       4.503  23.824  57.301  1.00  0.84           C  
ATOM   2660  O   SER A 354       7.608  24.264  58.138  1.00  0.82           O  
ATOM   2661  OG  SER A 354       4.729  23.210  58.559  1.00  0.78           O  
ATOM   2662  N   VAL A 355       6.782  26.055  57.269  1.00  0.82           N  
ATOM   2663  CA  VAL A 355       7.602  26.991  58.031  1.00  0.84           C  
ATOM   2664  C   VAL A 355       6.753  27.665  59.107  1.00  0.80           C  
ATOM   2665  CB  VAL A 355       8.247  28.056  57.116  1.00  0.80           C  
ATOM   2666  O   VAL A 355       5.753  28.317  58.799  1.00  0.76           O  
ATOM   2667  CG1 VAL A 355       9.132  29.001  57.927  1.00  0.78           C  
ATOM   2668  CG2 VAL A 355       9.053  27.387  56.004  1.00  0.76           C  
ATOM   2669  N   LYS A 356       7.101  27.442  60.254  1.00  0.81           N  
ATOM   2670  CA  LYS A 356       6.607  28.245  61.370  1.00  0.83           C  
ATOM   2671  C   LYS A 356       7.445  29.507  61.553  1.00  0.86           C  
ATOM   2672  CB  LYS A 356       6.604  27.425  62.661  1.00  0.79           C  
ATOM   2673  O   LYS A 356       8.603  29.434  61.970  1.00  0.84           O  
ATOM   2674  CG  LYS A 356       5.944  28.127  63.838  1.00  0.75           C  
ATOM   2675  CD  LYS A 356       5.910  27.236  65.073  1.00  0.73           C  
ATOM   2676  CE  LYS A 356       5.235  27.931  66.248  1.00  0.72           C  
ATOM   2677  NZ  LYS A 356       5.213  27.067  67.465  1.00  0.65           N  
ATOM   2678  N   GLU A 357       6.686  30.542  61.121  1.00  0.79           N  
ATOM   2679  CA  GLU A 357       7.375  31.823  61.244  1.00  0.83           C  
ATOM   2680  C   GLU A 357       7.817  32.076  62.682  1.00  0.83           C  
ATOM   2681  CB  GLU A 357       6.477  32.965  60.762  1.00  0.78           C  
ATOM   2682  O   GLU A 357       7.062  31.823  63.623  1.00  0.83           O  
ATOM   2683  CG  GLU A 357       6.195  32.937  59.266  1.00  0.74           C  
ATOM   2684  CD  GLU A 357       5.337  34.100  58.795  1.00  0.74           C  
ATOM   2685  OE1 GLU A 357       4.895  34.910  59.641  1.00  0.79           O  
ATOM   2686  OE2 GLU A 357       5.105  34.202  57.570  1.00  0.81           O  
ATOM   2687  N   GLY A 358       9.175  32.455  62.802  1.00  0.80           N  
ATOM   2688  CA  GLY A 358       9.713  32.894  64.079  1.00  0.82           C  
ATOM   2689  C   GLY A 358       9.047  34.151  64.607  1.00  0.80           C  
ATOM   2690  O   GLY A 358       8.590  34.991  63.829  1.00  0.77           O  
ATOM   2691  N   ARG A 359       8.814  34.288  65.804  1.00  0.80           N  
ATOM   2692  CA  ARG A 359       8.321  35.475  66.494  1.00  0.83           C  
ATOM   2693  C   ARG A 359       9.462  36.434  66.819  1.00  0.86           C  
ATOM   2694  CB  ARG A 359       7.583  35.085  67.777  1.00  0.80           C  
ATOM   2695  O   ARG A 359      10.554  36.003  67.192  1.00  0.86           O  
ATOM   2696  CG  ARG A 359       6.278  34.343  67.535  1.00  0.76           C  
ATOM   2697  CD  ARG A 359       5.539  34.063  68.836  1.00  0.75           C  
ATOM   2698  NE  ARG A 359       4.340  33.260  68.613  1.00  0.73           N  
ATOM   2699  NH1 ARG A 359       3.716  33.200  70.836  1.00  0.63           N  
ATOM   2700  NH2 ARG A 359       2.440  32.141  69.254  1.00  0.57           N  
ATOM   2701  CZ  ARG A 359       3.501  32.869  69.568  1.00  0.70           C  
ATOM   2702  N   LYS A 360       9.114  37.760  66.596  1.00  0.83           N  
ATOM   2703  CA  LYS A 360      10.036  38.842  66.928  1.00  0.87           C  
ATOM   2704  C   LYS A 360       9.875  39.274  68.382  1.00  0.86           C  
ATOM   2705  CB  LYS A 360       9.819  40.037  65.999  1.00  0.82           C  
ATOM   2706  O   LYS A 360       8.802  39.116  68.967  1.00  0.85           O  
ATOM   2707  CG  LYS A 360      10.134  39.751  64.538  1.00  0.75           C  
ATOM   2708  CD  LYS A 360      10.137  41.027  63.706  1.00  0.73           C  
ATOM   2709  CE  LYS A 360      10.558  40.757  62.268  1.00  0.75           C  
ATOM   2710  NZ  LYS A 360      10.782  42.024  61.509  1.00  0.76           N  
ATOM   2711  N   ASP A 361      10.952  39.737  68.836  1.00  0.84           N  
ATOM   2712  CA  ASP A 361      11.008  40.392  70.139  1.00  0.85           C  
ATOM   2713  C   ASP A 361      10.499  39.466  71.242  1.00  0.79           C  
ATOM   2714  CB  ASP A 361      10.195  41.688  70.124  1.00  0.81           C  
ATOM   2715  O   ASP A 361       9.733  39.889  72.110  1.00  0.74           O  
ATOM   2716  CG  ASP A 361      10.754  42.727  69.168  1.00  0.81           C  
ATOM   2717  OD1 ASP A 361      11.981  42.962  69.172  1.00  0.81           O  
ATOM   2718  OD2 ASP A 361       9.959  43.320  68.406  1.00  0.87           O  
ATOM   2719  N   GLU A 362      10.957  38.276  71.193  1.00  0.88           N  
ATOM   2720  CA  GLU A 362      10.642  37.427  72.338  1.00  0.89           C  
ATOM   2721  C   GLU A 362      11.648  37.630  73.468  1.00  0.88           C  
ATOM   2722  CB  GLU A 362      10.607  35.954  71.923  1.00  0.84           C  
ATOM   2723  O   GLU A 362      12.835  37.849  73.217  1.00  0.86           O  
ATOM   2724  CG  GLU A 362       9.430  35.596  71.027  1.00  0.74           C  
ATOM   2725  CD  GLU A 362       9.138  34.104  70.989  1.00  0.72           C  
ATOM   2726  OE1 GLU A 362       9.991  33.307  71.441  1.00  0.74           O  
ATOM   2727  OE2 GLU A 362       8.048  33.730  70.501  1.00  0.72           O  
ATOM   2728  N   VAL A 363      11.054  37.532  74.655  1.00  0.90           N  
ATOM   2729  CA  VAL A 363      11.874  37.684  75.852  1.00  0.91           C  
ATOM   2730  C   VAL A 363      12.129  36.316  76.481  1.00  0.90           C  
ATOM   2731  CB  VAL A 363      11.208  38.627  76.879  1.00  0.89           C  
ATOM   2732  O   VAL A 363      11.195  35.539  76.693  1.00  0.88           O  
ATOM   2733  CG1 VAL A 363      12.114  38.830  78.093  1.00  0.82           C  
ATOM   2734  CG2 VAL A 363      10.870  39.969  76.231  1.00  0.80           C  
ATOM   2735  N   GLY A 364      13.511  36.080  76.751  1.00  0.91           N  
ATOM   2736  CA  GLY A 364      13.846  34.804  77.363  1.00  0.92           C  
ATOM   2737  C   GLY A 364      15.301  34.707  77.781  1.00  0.92           C  
ATOM   2738  O   GLY A 364      15.959  35.726  78.002  1.00  0.91           O  
ATOM   2739  N   PHE A 365      15.752  33.517  77.903  1.00  0.90           N  
ATOM   2740  CA  PHE A 365      17.135  33.156  78.193  1.00  0.92           C  
ATOM   2741  C   PHE A 365      17.712  32.284  77.084  1.00  0.91           C  
ATOM   2742  CB  PHE A 365      17.231  32.428  79.537  1.00  0.91           C  
ATOM   2743  O   PHE A 365      16.965  31.689  76.304  1.00  0.89           O  
ATOM   2744  CG  PHE A 365      16.792  33.260  80.712  1.00  0.91           C  
ATOM   2745  CD1 PHE A 365      17.707  34.037  81.412  1.00  0.88           C  
ATOM   2746  CD2 PHE A 365      15.463  33.266  81.115  1.00  0.89           C  
ATOM   2747  CE1 PHE A 365      17.304  34.808  82.499  1.00  0.90           C  
ATOM   2748  CE2 PHE A 365      15.053  34.035  82.201  1.00  0.90           C  
ATOM   2749  CZ  PHE A 365      15.975  34.804  82.892  1.00  0.90           C  
ATOM   2750  N   ILE A 366      18.983  32.218  76.887  1.00  0.92           N  
ATOM   2751  CA  ILE A 366      19.707  31.298  76.016  1.00  0.93           C  
ATOM   2752  C   ILE A 366      20.014  30.007  76.771  1.00  0.93           C  
ATOM   2753  CB  ILE A 366      21.012  31.932  75.485  1.00  0.92           C  
ATOM   2754  O   ILE A 366      20.652  30.033  77.825  1.00  0.92           O  
ATOM   2755  CG1 ILE A 366      20.712  33.256  74.774  1.00  0.90           C  
ATOM   2756  CG2 ILE A 366      21.742  30.962  74.551  1.00  0.89           C  
ATOM   2757  CD1 ILE A 366      19.755  33.124  73.597  1.00  0.86           C  
ATOM   2758  N   ALA A 367      19.551  28.906  76.303  1.00  0.90           N  
ATOM   2759  CA  ALA A 367      19.638  27.622  76.994  1.00  0.92           C  
ATOM   2760  C   ALA A 367      21.090  27.253  77.285  1.00  0.93           C  
ATOM   2761  CB  ALA A 367      18.969  26.526  76.167  1.00  0.90           C  
ATOM   2762  O   ALA A 367      21.408  26.768  78.373  1.00  0.92           O  
ATOM   2763  N   GLU A 368      21.973  27.557  76.329  1.00  0.91           N  
ATOM   2764  CA  GLU A 368      23.404  27.297  76.454  1.00  0.94           C  
ATOM   2765  C   GLU A 368      24.019  28.127  77.577  1.00  0.94           C  
ATOM   2766  CB  GLU A 368      24.121  27.586  75.133  1.00  0.93           C  
ATOM   2767  O   GLU A 368      24.931  27.667  78.268  1.00  0.94           O  
ATOM   2768  CG  GLU A 368      23.682  26.689  73.985  1.00  0.92           C  
ATOM   2769  CD  GLU A 368      22.471  27.222  73.236  1.00  0.91           C  
ATOM   2770  OE1 GLU A 368      21.796  28.143  73.749  1.00  0.91           O  
ATOM   2771  OE2 GLU A 368      22.194  26.714  72.126  1.00  0.93           O  
ATOM   2772  N   GLU A 369      23.561  29.321  77.796  1.00  0.94           N  
ATOM   2773  CA  GLU A 369      24.045  30.145  78.899  1.00  0.95           C  
ATOM   2774  C   GLU A 369      23.552  29.614  80.243  1.00  0.94           C  
ATOM   2775  CB  GLU A 369      23.606  31.600  78.716  1.00  0.94           C  
ATOM   2776  O   GLU A 369      24.276  29.666  81.239  1.00  0.93           O  
ATOM   2777  CG  GLU A 369      24.237  32.287  77.514  1.00  0.93           C  
ATOM   2778  CD  GLU A 369      23.857  33.754  77.392  1.00  0.92           C  
ATOM   2779  OE1 GLU A 369      23.010  34.229  78.183  1.00  0.92           O  
ATOM   2780  OE2 GLU A 369      24.410  34.434  76.499  1.00  0.93           O  
ATOM   2781  N   VAL A 370      22.390  29.113  80.271  1.00  0.92           N  
ATOM   2782  CA  VAL A 370      21.791  28.548  81.475  1.00  0.93           C  
ATOM   2783  C   VAL A 370      22.531  27.272  81.870  1.00  0.93           C  
ATOM   2784  CB  VAL A 370      20.288  28.253  81.277  1.00  0.92           C  
ATOM   2785  O   VAL A 370      22.873  27.081  83.040  1.00  0.91           O  
ATOM   2786  CG1 VAL A 370      19.712  27.538  82.498  1.00  0.89           C  
ATOM   2787  CG2 VAL A 370      19.523  29.547  81.002  1.00  0.88           C  
ATOM   2788  N   GLU A 371      22.908  26.456  80.852  1.00  0.92           N  
ATOM   2789  CA  GLU A 371      23.783  25.303  81.042  1.00  0.93           C  
ATOM   2790  C   GLU A 371      25.157  25.729  81.550  1.00  0.93           C  
ATOM   2791  CB  GLU A 371      23.926  24.516  79.736  1.00  0.93           C  
ATOM   2792  O   GLU A 371      25.631  25.224  82.570  1.00  0.92           O  
ATOM   2793  CG  GLU A 371      24.789  23.269  79.861  1.00  0.92           C  
ATOM   2794  CD  GLU A 371      24.954  22.519  78.549  1.00  0.90           C  
ATOM   2795  OE1 GLU A 371      25.280  23.158  77.522  1.00  0.92           O  
ATOM   2796  OE2 GLU A 371      24.755  21.284  78.547  1.00  0.93           O  
ATOM   2797  N   ALA A 372      25.733  26.718  80.941  1.00  0.95           N  
ATOM   2798  CA  ALA A 372      27.069  27.204  81.277  1.00  0.95           C  
ATOM   2799  C   ALA A 372      27.097  27.803  82.680  1.00  0.94           C  
ATOM   2800  CB  ALA A 372      27.533  28.236  80.252  1.00  0.94           C  
ATOM   2801  O   ALA A 372      28.130  27.774  83.353  1.00  0.92           O  
ATOM   2802  N   ALA A 373      26.036  28.220  83.139  1.00  0.94           N  
ATOM   2803  CA  ALA A 373      25.900  28.767  84.486  1.00  0.93           C  
ATOM   2804  C   ALA A 373      25.733  27.653  85.516  1.00  0.91           C  
ATOM   2805  CB  ALA A 373      24.718  29.731  84.552  1.00  0.92           C  
ATOM   2806  O   ALA A 373      25.687  27.914  86.720  1.00  0.87           O  
ATOM   2807  N   GLY A 374      25.724  26.344  85.191  1.00  0.93           N  
ATOM   2808  CA  GLY A 374      25.591  25.171  86.041  1.00  0.92           C  
ATOM   2809  C   GLY A 374      24.154  24.873  86.426  1.00  0.91           C  
ATOM   2810  O   GLY A 374      23.900  24.229  87.446  1.00  0.88           O  
ATOM   2811  N   LEU A 375      23.148  25.281  85.663  1.00  0.92           N  
ATOM   2812  CA  LEU A 375      21.720  25.086  85.894  1.00  0.92           C  
ATOM   2813  C   LEU A 375      21.123  24.149  84.850  1.00  0.90           C  
ATOM   2814  CB  LEU A 375      20.985  26.429  85.872  1.00  0.91           C  
ATOM   2815  O   LEU A 375      20.018  24.385  84.358  1.00  0.86           O  
ATOM   2816  CG  LEU A 375      21.411  27.452  86.926  1.00  0.90           C  
ATOM   2817  CD1 LEU A 375      20.705  28.783  86.688  1.00  0.87           C  
ATOM   2818  CD2 LEU A 375      21.119  26.929  88.328  1.00  0.87           C  
ATOM   2819  N   ASP A 376      21.797  23.077  84.568  1.00  0.91           N  
ATOM   2820  CA  ASP A 376      21.517  22.062  83.557  1.00  0.91           C  
ATOM   2821  C   ASP A 376      20.181  21.372  83.826  1.00  0.88           C  
ATOM   2822  CB  ASP A 376      22.643  21.028  83.508  1.00  0.87           C  
ATOM   2823  O   ASP A 376      19.486  20.969  82.892  1.00  0.85           O  
ATOM   2824  CG  ASP A 376      22.917  20.386  84.857  1.00  0.78           C  
ATOM   2825  OD1 ASP A 376      22.851  21.085  85.890  1.00  0.75           O  
ATOM   2826  OD2 ASP A 376      23.205  19.170  84.886  1.00  0.78           O  
ATOM   2827  N   TRP A 377      19.895  21.365  85.052  1.00  0.88           N  
ATOM   2828  CA  TRP A 377      18.662  20.713  85.481  1.00  0.89           C  
ATOM   2829  C   TRP A 377      17.440  21.473  84.978  1.00  0.86           C  
ATOM   2830  CB  TRP A 377      18.617  20.600  87.007  1.00  0.86           C  
ATOM   2831  O   TRP A 377      16.323  20.950  85.000  1.00  0.81           O  
ATOM   2832  CG  TRP A 377      18.736  21.914  87.719  1.00  0.78           C  
ATOM   2833  CD1 TRP A 377      19.886  22.516  88.149  1.00  0.73           C  
ATOM   2834  CD2 TRP A 377      17.664  22.786  88.088  1.00  0.75           C  
ATOM   2835  CE2 TRP A 377      18.237  23.901  88.739  1.00  0.75           C  
ATOM   2836  CE3 TRP A 377      16.272  22.733  87.931  1.00  0.75           C  
ATOM   2837  NE1 TRP A 377      19.592  23.712  88.763  1.00  0.78           N  
ATOM   2838  CH2 TRP A 377      16.106  24.878  89.066  1.00  0.76           C  
ATOM   2839  CZ2 TRP A 377      17.465  24.955  89.233  1.00  0.78           C  
ATOM   2840  CZ3 TRP A 377      15.506  23.783  88.423  1.00  0.77           C  
ATOM   2841  N   MET A 378      17.566  22.719  84.375  1.00  0.88           N  
ATOM   2842  CA  MET A 378      16.514  23.527  83.764  1.00  0.88           C  
ATOM   2843  C   MET A 378      16.546  23.403  82.245  1.00  0.88           C  
ATOM   2844  CB  MET A 378      16.657  24.994  84.172  1.00  0.86           C  
ATOM   2845  O   MET A 378      15.661  23.915  81.557  1.00  0.84           O  
ATOM   2846  CG  MET A 378      16.556  25.226  85.671  1.00  0.80           C  
ATOM   2847  SD  MET A 378      16.507  27.009  86.105  1.00  0.79           S  
ATOM   2848  CE  MET A 378      16.450  26.896  87.915  1.00  0.74           C  
ATOM   2849  N   VAL A 379      17.538  22.755  81.670  1.00  0.87           N  
ATOM   2850  CA  VAL A 379      17.724  22.612  80.230  1.00  0.87           C  
ATOM   2851  C   VAL A 379      17.137  21.282  79.763  1.00  0.84           C  
ATOM   2852  CB  VAL A 379      19.216  22.702  79.839  1.00  0.86           C  
ATOM   2853  O   VAL A 379      17.340  20.247  80.402  1.00  0.82           O  
ATOM   2854  CG1 VAL A 379      19.385  22.602  78.324  1.00  0.90           C  
ATOM   2855  CG2 VAL A 379      19.827  24.001  80.363  1.00  0.89           C  
ATOM   2856  N   ASN A 380      16.435  21.307  78.686  1.00  0.82           N  
ATOM   2857  CA  ASN A 380      16.046  20.141  77.898  1.00  0.83           C  
ATOM   2858  C   ASN A 380      17.078  19.824  76.819  1.00  0.83           C  
ATOM   2859  CB  ASN A 380      14.668  20.354  77.269  1.00  0.80           C  
ATOM   2860  O   ASN A 380      17.539  20.722  76.112  1.00  0.81           O  
ATOM   2861  CG  ASN A 380      13.568  20.486  78.304  1.00  0.74           C  
ATOM   2862  ND2 ASN A 380      12.644  21.412  78.072  1.00  0.71           N  
ATOM   2863  OD1 ASN A 380      13.548  19.764  79.303  1.00  0.73           O  
ATOM   2864  N   TYR A 381      17.332  18.578  76.716  1.00  0.82           N  
ATOM   2865  CA  TYR A 381      18.207  18.029  75.687  1.00  0.83           C  
ATOM   2866  C   TYR A 381      17.424  17.159  74.711  1.00  0.78           C  
ATOM   2867  CB  TYR A 381      19.338  17.213  76.321  1.00  0.81           C  
ATOM   2868  O   TYR A 381      16.565  16.374  75.121  1.00  0.76           O  
ATOM   2869  CG  TYR A 381      20.204  18.009  77.267  1.00  0.84           C  
ATOM   2870  CD1 TYR A 381      21.352  18.656  76.815  1.00  0.85           C  
ATOM   2871  CD2 TYR A 381      19.877  18.116  78.614  1.00  0.86           C  
ATOM   2872  CE1 TYR A 381      22.154  19.389  77.683  1.00  0.88           C  
ATOM   2873  CE2 TYR A 381      20.671  18.846  79.492  1.00  0.87           C  
ATOM   2874  OH  TYR A 381      22.596  20.203  79.882  1.00  0.82           O  
ATOM   2875  CZ  TYR A 381      21.806  19.478  79.018  1.00  0.86           C  
ATOM   2876  N   LEU A 382      17.815  17.230  73.429  1.00  0.81           N  
ATOM   2877  CA  LEU A 382      17.418  16.372  72.317  1.00  0.82           C  
ATOM   2878  C   LEU A 382      18.639  15.880  71.548  1.00  0.81           C  
ATOM   2879  CB  LEU A 382      16.473  17.121  71.373  1.00  0.80           C  
ATOM   2880  O   LEU A 382      19.482  16.680  71.134  1.00  0.79           O  
ATOM   2881  CG  LEU A 382      15.867  16.304  70.231  1.00  0.76           C  
ATOM   2882  CD1 LEU A 382      14.982  15.193  70.787  1.00  0.74           C  
ATOM   2883  CD2 LEU A 382      15.075  17.205  69.290  1.00  0.75           C  
ATOM   2884  N   ASP A 383      18.785  14.471  71.594  1.00  0.74           N  
ATOM   2885  CA  ASP A 383      19.901  13.753  70.985  1.00  0.79           C  
ATOM   2886  C   ASP A 383      21.238  14.264  71.516  1.00  0.80           C  
ATOM   2887  CB  ASP A 383      19.855  13.883  69.461  1.00  0.73           C  
ATOM   2888  O   ASP A 383      22.244  14.242  70.803  1.00  0.81           O  
ATOM   2889  CG  ASP A 383      18.605  13.274  68.851  1.00  0.69           C  
ATOM   2890  OD1 ASP A 383      18.135  12.225  69.342  1.00  0.72           O  
ATOM   2891  OD2 ASP A 383      18.086  13.847  67.869  1.00  0.79           O  
ATOM   2892  N   GLY A 384      21.368  14.782  72.745  1.00  0.78           N  
ATOM   2893  CA  GLY A 384      22.573  15.208  73.438  1.00  0.82           C  
ATOM   2894  C   GLY A 384      22.893  16.676  73.232  1.00  0.80           C  
ATOM   2895  O   GLY A 384      23.848  17.197  73.812  1.00  0.81           O  
ATOM   2896  N   GLU A 385      21.884  17.344  72.489  1.00  0.87           N  
ATOM   2897  CA  GLU A 385      22.038  18.776  72.249  1.00  0.89           C  
ATOM   2898  C   GLU A 385      21.016  19.582  73.045  1.00  0.88           C  
ATOM   2899  CB  GLU A 385      21.908  19.088  70.756  1.00  0.86           C  
ATOM   2900  O   GLU A 385      19.916  19.099  73.321  1.00  0.87           O  
ATOM   2901  CG  GLU A 385      22.977  18.432  69.895  1.00  0.79           C  
ATOM   2902  CD  GLU A 385      22.988  18.939  68.462  1.00  0.76           C  
ATOM   2903  OE1 GLU A 385      22.004  19.590  68.041  1.00  0.82           O  
ATOM   2904  OE2 GLU A 385      23.987  18.684  67.754  1.00  0.83           O  
ATOM   2905  N   VAL A 386      21.338  20.756  73.473  1.00  0.88           N  
ATOM   2906  CA  VAL A 386      20.465  21.705  74.155  1.00  0.89           C  
ATOM   2907  C   VAL A 386      19.297  22.080  73.245  1.00  0.86           C  
ATOM   2908  CB  VAL A 386      21.233  22.974  74.586  1.00  0.87           C  
ATOM   2909  O   VAL A 386      19.499  22.637  72.164  1.00  0.81           O  
ATOM   2910  CG1 VAL A 386      20.287  23.985  75.232  1.00  0.84           C  
ATOM   2911  CG2 VAL A 386      22.367  22.612  75.544  1.00  0.82           C  
ATOM   2912  N   ASP A 387      18.087  21.774  73.644  1.00  0.85           N  
ATOM   2913  CA  ASP A 387      16.890  21.958  72.829  1.00  0.84           C  
ATOM   2914  C   ASP A 387      16.005  23.065  73.397  1.00  0.81           C  
ATOM   2915  CB  ASP A 387      16.101  20.651  72.731  1.00  0.82           C  
ATOM   2916  O   ASP A 387      15.284  23.734  72.653  1.00  0.78           O  
ATOM   2917  CG  ASP A 387      14.892  20.756  71.819  1.00  0.78           C  
ATOM   2918  OD1 ASP A 387      15.066  20.923  70.592  1.00  0.77           O  
ATOM   2919  OD2 ASP A 387      13.754  20.673  72.331  1.00  0.79           O  
ATOM   2920  N   GLY A 388      16.069  23.232  74.679  1.00  0.86           N  
ATOM   2921  CA  GLY A 388      15.184  24.229  75.259  1.00  0.87           C  
ATOM   2922  C   GLY A 388      15.364  24.388  76.757  1.00  0.87           C  
ATOM   2923  O   GLY A 388      16.157  23.671  77.372  1.00  0.86           O  
ATOM   2924  N   LEU A 389      14.560  25.265  77.326  1.00  0.88           N  
ATOM   2925  CA  LEU A 389      14.604  25.604  78.744  1.00  0.88           C  
ATOM   2926  C   LEU A 389      13.261  25.327  79.412  1.00  0.87           C  
ATOM   2927  CB  LEU A 389      14.987  27.074  78.933  1.00  0.85           C  
ATOM   2928  O   LEU A 389      12.211  25.694  78.880  1.00  0.83           O  
ATOM   2929  CG  LEU A 389      15.364  27.500  80.352  1.00  0.78           C  
ATOM   2930  CD1 LEU A 389      16.706  26.894  80.749  1.00  0.71           C  
ATOM   2931  CD2 LEU A 389      15.405  29.020  80.462  1.00  0.72           C  
ATOM   2932  N   ARG A 390      13.282  24.756  80.571  1.00  0.84           N  
ATOM   2933  CA  ARG A 390      12.134  24.532  81.444  1.00  0.83           C  
ATOM   2934  C   ARG A 390      11.839  25.767  82.288  1.00  0.84           C  
ATOM   2935  CB  ARG A 390      12.376  23.323  82.352  1.00  0.82           C  
ATOM   2936  O   ARG A 390      12.266  25.854  83.441  1.00  0.82           O  
ATOM   2937  CG  ARG A 390      12.330  21.989  81.625  1.00  0.79           C  
ATOM   2938  CD  ARG A 390      12.306  20.818  82.598  1.00  0.78           C  
ATOM   2939  NE  ARG A 390      11.105  20.830  83.428  1.00  0.73           N  
ATOM   2940  NH1 ARG A 390      11.796  19.118  84.816  1.00  0.68           N  
ATOM   2941  NH2 ARG A 390       9.762  20.120  85.150  1.00  0.65           N  
ATOM   2942  CZ  ARG A 390      10.890  20.023  84.463  1.00  0.73           C  
ATOM   2943  N   TYR A 391      11.032  26.768  81.625  1.00  0.84           N  
ATOM   2944  CA  TYR A 391      10.737  28.064  82.224  1.00  0.85           C  
ATOM   2945  C   TYR A 391       9.910  27.903  83.495  1.00  0.83           C  
ATOM   2946  CB  TYR A 391       9.994  28.960  81.228  1.00  0.83           C  
ATOM   2947  O   TYR A 391       9.931  28.771  84.371  1.00  0.82           O  
ATOM   2948  CG  TYR A 391      10.900  29.650  80.239  1.00  0.84           C  
ATOM   2949  CD1 TYR A 391      11.527  30.852  80.559  1.00  0.84           C  
ATOM   2950  CD2 TYR A 391      11.132  29.102  78.981  1.00  0.85           C  
ATOM   2951  CE1 TYR A 391      12.362  31.493  79.649  1.00  0.85           C  
ATOM   2952  CE2 TYR A 391      11.965  29.734  78.064  1.00  0.85           C  
ATOM   2953  OH  TYR A 391      13.400  31.556  77.502  1.00  0.79           O  
ATOM   2954  CZ  TYR A 391      12.575  30.927  78.406  1.00  0.83           C  
ATOM   2955  N   ASP A 392       9.151  26.771  83.633  1.00  0.79           N  
ATOM   2956  CA  ASP A 392       8.392  26.471  84.843  1.00  0.79           C  
ATOM   2957  C   ASP A 392       9.318  26.305  86.045  1.00  0.80           C  
ATOM   2958  CB  ASP A 392       7.551  25.207  84.649  1.00  0.77           C  
ATOM   2959  O   ASP A 392       8.971  26.696  87.162  1.00  0.79           O  
ATOM   2960  CG  ASP A 392       8.380  23.997  84.259  1.00  0.74           C  
ATOM   2961  OD1 ASP A 392       9.170  24.084  83.294  1.00  0.73           O  
ATOM   2962  OD2 ASP A 392       8.241  22.946  84.921  1.00  0.73           O  
ATOM   2963  N   LEU A 393      10.558  25.911  85.795  1.00  0.83           N  
ATOM   2964  CA  LEU A 393      11.474  25.643  86.899  1.00  0.85           C  
ATOM   2965  C   LEU A 393      12.254  26.898  87.275  1.00  0.86           C  
ATOM   2966  CB  LEU A 393      12.443  24.517  86.530  1.00  0.82           C  
ATOM   2967  O   LEU A 393      12.687  27.045  88.420  1.00  0.86           O  
ATOM   2968  CG  LEU A 393      11.821  23.141  86.282  1.00  0.79           C  
ATOM   2969  CD1 LEU A 393      12.910  22.109  86.007  1.00  0.76           C  
ATOM   2970  CD2 LEU A 393      10.964  22.719  87.470  1.00  0.77           C  
ATOM   2971  N   LEU A 394      12.367  27.796  86.338  1.00  0.84           N  
ATOM   2972  CA  LEU A 394      13.046  29.060  86.603  1.00  0.86           C  
ATOM   2973  C   LEU A 394      12.309  29.860  87.671  1.00  0.86           C  
ATOM   2974  CB  LEU A 394      13.162  29.885  85.319  1.00  0.82           C  
ATOM   2975  O   LEU A 394      12.932  30.410  88.582  1.00  0.85           O  
ATOM   2976  CG  LEU A 394      13.900  31.220  85.435  1.00  0.75           C  
ATOM   2977  CD1 LEU A 394      15.357  30.987  85.822  1.00  0.70           C  
ATOM   2978  CD2 LEU A 394      13.807  31.999  84.128  1.00  0.71           C  
ATOM   2979  N   GLY A 395      10.894  29.844  87.586  1.00  0.85           N  
ATOM   2980  CA  GLY A 395      10.098  30.464  88.633  1.00  0.85           C  
ATOM   2981  C   GLY A 395      10.321  29.843  89.999  1.00  0.86           C  
ATOM   2982  O   GLY A 395      10.350  30.548  91.010  1.00  0.85           O  
ATOM   2983  N   VAL A 396      10.641  28.589  90.051  1.00  0.84           N  
ATOM   2984  CA  VAL A 396      10.908  27.876  91.296  1.00  0.87           C  
ATOM   2985  C   VAL A 396      12.284  28.268  91.831  1.00  0.87           C  
ATOM   2986  CB  VAL A 396      10.827  26.346  91.102  1.00  0.84           C  
ATOM   2987  O   VAL A 396      12.446  28.502  93.030  1.00  0.86           O  
ATOM   2988  CG1 VAL A 396      11.174  25.618  92.399  1.00  0.80           C  
ATOM   2989  CG2 VAL A 396       9.437  25.943  90.615  1.00  0.77           C  
ATOM   2990  N   ALA A 397      13.176  28.417  90.984  1.00  0.86           N  
ATOM   2991  CA  ALA A 397      14.553  28.723  91.361  1.00  0.88           C  
ATOM   2992  C   ALA A 397      14.678  30.157  91.865  1.00  0.88           C  
ATOM   2993  CB  ALA A 397      15.492  28.494  90.179  1.00  0.85           C  
ATOM   2994  O   ALA A 397      15.499  30.446  92.739  1.00  0.88           O  
ATOM   2995  N   LEU A 398      13.795  31.066  91.405  1.00  0.86           N  
ATOM   2996  CA  LEU A 398      13.784  32.465  91.816  1.00  0.87           C  
ATOM   2997  C   LEU A 398      13.215  32.614  93.223  1.00  0.88           C  
ATOM   2998  CB  LEU A 398      12.968  33.307  90.831  1.00  0.85           C  
ATOM   2999  O   LEU A 398      13.581  33.540  93.951  1.00  0.88           O  
ATOM   3000  CG  LEU A 398      13.633  33.613  89.488  1.00  0.80           C  
ATOM   3001  CD1 LEU A 398      12.613  34.185  88.510  1.00  0.77           C  
ATOM   3002  CD2 LEU A 398      14.800  34.578  89.677  1.00  0.78           C  
ATOM   3003  N   VAL A 399      12.368  31.704  93.757  1.00  0.86           N  
ATOM   3004  CA  VAL A 399      11.660  31.885  95.020  1.00  0.90           C  
ATOM   3005  C   VAL A 399      12.664  31.973  96.167  1.00  0.89           C  
ATOM   3006  CB  VAL A 399      10.656  30.739  95.277  1.00  0.87           C  
ATOM   3007  O   VAL A 399      12.646  32.930  96.944  1.00  0.87           O  
ATOM   3008  CG1 VAL A 399      10.155  30.773  96.720  1.00  0.85           C  
ATOM   3009  CG2 VAL A 399       9.485  30.826  94.299  1.00  0.82           C  
ATOM   3010  N   PRO A 400      13.624  30.962  96.286  1.00  0.88           N  
ATOM   3011  CA  PRO A 400      14.574  31.079  97.395  1.00  0.90           C  
ATOM   3012  C   PRO A 400      15.505  32.280  97.250  1.00  0.90           C  
ATOM   3013  CB  PRO A 400      15.360  29.767  97.325  1.00  0.87           C  
ATOM   3014  O   PRO A 400      15.954  32.843  98.252  1.00  0.88           O  
ATOM   3015  CG  PRO A 400      15.195  29.297  95.916  1.00  0.85           C  
ATOM   3016  CD  PRO A 400      13.845  29.733  95.423  1.00  0.84           C  
ATOM   3017  N   VAL A 401      15.770  32.771  96.074  1.00  0.89           N  
ATOM   3018  CA  VAL A 401      16.594  33.951  95.836  1.00  0.90           C  
ATOM   3019  C   VAL A 401      15.861  35.200  96.322  1.00  0.90           C  
ATOM   3020  CB  VAL A 401      16.958  34.096  94.341  1.00  0.88           C  
ATOM   3021  O   VAL A 401      16.386  35.954  97.144  1.00  0.89           O  
ATOM   3022  CG1 VAL A 401      17.786  35.359  94.107  1.00  0.86           C  
ATOM   3023  CG2 VAL A 401      17.714  32.861  93.855  1.00  0.86           C  
ATOM   3024  N   VAL A 402      14.573  35.445  95.938  1.00  0.87           N  
ATOM   3025  CA  VAL A 402      13.736  36.563  96.361  1.00  0.90           C  
ATOM   3026  C   VAL A 402      13.549  36.525  97.875  1.00  0.89           C  
ATOM   3027  CB  VAL A 402      12.363  36.544  95.653  1.00  0.87           C  
ATOM   3028  O   VAL A 402      13.647  37.555  98.546  1.00  0.89           O  
ATOM   3029  CG1 VAL A 402      11.434  37.601  96.247  1.00  0.81           C  
ATOM   3030  CG2 VAL A 402      12.535  36.763  94.151  1.00  0.79           C  
ATOM   3031  N   GLN A 403      13.287  35.325  98.469  1.00  0.88           N  
ATOM   3032  CA  GLN A 403      13.090  35.188  99.909  1.00  0.91           C  
ATOM   3033  C   GLN A 403      14.332  35.630 100.678  1.00  0.88           C  
ATOM   3034  CB  GLN A 403      12.736  33.744 100.268  1.00  0.89           C  
ATOM   3035  O   GLN A 403      14.224  36.255 101.735  1.00  0.87           O  
ATOM   3036  CG  GLN A 403      11.302  33.360  99.930  1.00  0.87           C  
ATOM   3037  CD  GLN A 403      11.006  31.897 100.200  1.00  0.84           C  
ATOM   3038  NE2 GLN A 403       9.725  31.555 100.275  1.00  0.91           N  
ATOM   3039  OE1 GLN A 403      11.923  31.081 100.340  1.00  0.89           O  
ATOM   3040  N   ARG A 404      15.449  35.423 100.241  1.00  0.92           N  
ATOM   3041  CA  ARG A 404      16.681  35.827 100.910  1.00  0.92           C  
ATOM   3042  C   ARG A 404      16.938  37.320 100.730  1.00  0.92           C  
ATOM   3043  CB  ARG A 404      17.870  35.023 100.379  1.00  0.88           C  
ATOM   3044  O   ARG A 404      17.280  38.016 101.689  1.00  0.90           O  
ATOM   3045  CG  ARG A 404      18.019  33.650 101.015  1.00  0.74           C  
ATOM   3046  CD  ARG A 404      19.345  32.999 100.648  1.00  0.70           C  
ATOM   3047  NE  ARG A 404      19.449  32.761  99.211  1.00  0.68           N  
ATOM   3048  NH1 ARG A 404      19.906  30.505  99.410  1.00  0.58           N  
ATOM   3049  NH2 ARG A 404      19.785  31.477  97.337  1.00  0.51           N  
ATOM   3050  CZ  ARG A 404      19.713  31.581  98.656  1.00  0.66           C  
ATOM   3051  N   GLN A 405      16.670  37.794  99.438  1.00  0.87           N  
ATOM   3052  CA  GLN A 405      16.766  39.226  99.176  1.00  0.89           C  
ATOM   3053  C   GLN A 405      15.779  40.010 100.036  1.00  0.89           C  
ATOM   3054  CB  GLN A 405      16.520  39.519  97.695  1.00  0.87           C  
ATOM   3055  O   GLN A 405      16.140  41.025 100.636  1.00  0.88           O  
ATOM   3056  CG  GLN A 405      17.665  39.094  96.786  1.00  0.83           C  
ATOM   3057  CD  GLN A 405      17.385  39.369  95.320  1.00  0.80           C  
ATOM   3058  NE2 GLN A 405      18.436  39.387  94.508  1.00  0.86           N  
ATOM   3059  OE1 GLN A 405      16.232  39.564  94.921  1.00  0.84           O  
ATOM   3060  N   ASP A 406      14.537  39.537 100.238  1.00  0.91           N  
ATOM   3061  CA  ASP A 406      13.547  40.143 101.124  1.00  0.94           C  
ATOM   3062  C   ASP A 406      14.048  40.178 102.566  1.00  0.92           C  
ATOM   3063  CB  ASP A 406      12.221  39.383 101.046  1.00  0.91           C  
ATOM   3064  O   ASP A 406      13.965  41.211 103.233  1.00  0.91           O  
ATOM   3065  CG  ASP A 406      11.201  39.864 102.063  1.00  0.85           C  
ATOM   3066  OD1 ASP A 406      10.703  41.003 101.935  1.00  0.82           O  
ATOM   3067  OD2 ASP A 406      10.895  39.098 103.002  1.00  0.89           O  
ATOM   3068  N   LYS A 407      14.673  39.064 103.019  1.00  0.90           N  
ATOM   3069  CA  LYS A 407      15.265  39.007 104.352  1.00  0.92           C  
ATOM   3070  C   LYS A 407      16.424  39.991 104.480  1.00  0.91           C  
ATOM   3071  CB  LYS A 407      15.745  37.589 104.666  1.00  0.89           C  
ATOM   3072  O   LYS A 407      16.591  40.629 105.522  1.00  0.89           O  
ATOM   3073  CG  LYS A 407      14.623  36.615 104.996  1.00  0.82           C  
ATOM   3074  CD  LYS A 407      15.145  35.192 105.147  1.00  0.78           C  
ATOM   3075  CE  LYS A 407      14.011  34.201 105.371  1.00  0.81           C  
ATOM   3076  NZ  LYS A 407      14.511  32.796 105.454  1.00  0.78           N  
ATOM   3077  N   GLN A 408      17.199  40.191 103.408  1.00  0.90           N  
ATOM   3078  CA  GLN A 408      18.318  41.127 103.404  1.00  0.92           C  
ATOM   3079  C   GLN A 408      17.827  42.572 103.391  1.00  0.91           C  
ATOM   3080  CB  GLN A 408      19.229  40.871 102.203  1.00  0.89           C  
ATOM   3081  O   GLN A 408      18.328  43.411 104.142  1.00  0.89           O  
ATOM   3082  CG  GLN A 408      20.099  39.629 102.344  1.00  0.80           C  
ATOM   3083  CD  GLN A 408      20.902  39.330 101.093  1.00  0.76           C  
ATOM   3084  NE2 GLN A 408      22.031  38.649 101.262  1.00  0.79           N  
ATOM   3085  OE1 GLN A 408      20.512  39.706  99.983  1.00  0.80           O  
ATOM   3086  N   ILE A 409      16.773  42.865 102.654  1.00  0.88           N  
ATOM   3087  CA  ILE A 409      16.141  44.179 102.608  1.00  0.92           C  
ATOM   3088  C   ILE A 409      15.596  44.539 103.988  1.00  0.91           C  
ATOM   3089  CB  ILE A 409      15.010  44.226 101.556  1.00  0.88           C  
ATOM   3090  O   ILE A 409      15.987  45.553 104.571  1.00  0.90           O  
ATOM   3091  CG1 ILE A 409      15.597  44.233 100.140  1.00  0.80           C  
ATOM   3092  CG2 ILE A 409      14.111  45.445 101.783  1.00  0.77           C  
ATOM   3093  CD1 ILE A 409      14.590  43.892  99.050  1.00  0.75           C  
ATOM   3094  N   LYS A 410      14.716  43.724 104.572  1.00  0.90           N  
ATOM   3095  CA  LYS A 410      14.134  43.954 105.891  1.00  0.93           C  
ATOM   3096  C   LYS A 410      15.221  44.150 106.945  1.00  0.91           C  
ATOM   3097  CB  LYS A 410      13.224  42.791 106.288  1.00  0.91           C  
ATOM   3098  O   LYS A 410      15.076  44.978 107.847  1.00  0.91           O  
ATOM   3099  CG  LYS A 410      11.869  42.802 105.596  1.00  0.89           C  
ATOM   3100  CD  LYS A 410      11.120  41.493 105.813  1.00  0.83           C  
ATOM   3101  CE  LYS A 410       9.721  41.543 105.214  1.00  0.89           C  
ATOM   3102  NZ  LYS A 410       9.122  40.180 105.090  1.00  0.90           N  
ATOM   3103  N   ALA A 411      16.345  43.306 106.783  1.00  0.91           N  
ATOM   3104  CA  ALA A 411      17.453  43.464 107.722  1.00  0.93           C  
ATOM   3105  C   ALA A 411      18.168  44.795 107.507  1.00  0.91           C  
ATOM   3106  CB  ALA A 411      18.438  42.306 107.582  1.00  0.90           C  
ATOM   3107  O   ALA A 411      18.658  45.404 108.461  1.00  0.90           O  
ATOM   3108  N   LEU A 412      18.214  45.339 106.259  1.00  0.85           N  
ATOM   3109  CA  LEU A 412      18.794  46.635 105.924  1.00  0.90           C  
ATOM   3110  C   LEU A 412      17.869  47.770 106.351  1.00  0.86           C  
ATOM   3111  CB  LEU A 412      19.072  46.727 104.422  1.00  0.86           C  
ATOM   3112  O   LEU A 412      18.324  48.770 106.912  1.00  0.86           O  
ATOM   3113  CG  LEU A 412      20.282  45.944 103.908  1.00  0.80           C  
ATOM   3114  CD1 LEU A 412      20.287  45.917 102.383  1.00  0.75           C  
ATOM   3115  CD2 LEU A 412      21.576  46.547 104.442  1.00  0.77           C  
ATOM   3116  N   GLU A 413      16.534  47.679 106.115  1.00  0.90           N  
ATOM   3117  CA  GLU A 413      15.540  48.645 106.572  1.00  0.94           C  
ATOM   3118  C   GLU A 413      15.605  48.831 108.085  1.00  0.92           C  
ATOM   3119  CB  GLU A 413      14.133  48.206 106.156  1.00  0.90           C  
ATOM   3120  O   GLU A 413      15.772  49.951 108.572  1.00  0.92           O  
ATOM   3121  CG  GLU A 413      13.862  48.341 104.665  1.00  0.82           C  
ATOM   3122  CD  GLU A 413      12.541  47.723 104.237  1.00  0.72           C  
ATOM   3123  OE1 GLU A 413      12.040  46.815 104.938  1.00  0.86           O  
ATOM   3124  OE2 GLU A 413      12.003  48.149 103.190  1.00  0.85           O  
ATOM   3125  N   ALA A 414      15.469  47.763 108.865  1.00  0.90           N  
ATOM   3126  CA  ALA A 414      15.546  47.807 110.323  1.00  0.93           C  
ATOM   3127  C   ALA A 414      16.852  48.447 110.785  1.00  0.91           C  
ATOM   3128  CB  ALA A 414      15.410  46.402 110.905  1.00  0.90           C  
ATOM   3129  O   ALA A 414      16.888  49.126 111.813  1.00  0.90           O  
ATOM   3130  N   ARG A 415      17.963  48.155 110.078  1.00  0.91           N  
ATOM   3131  CA  ARG A 415      19.236  48.800 110.385  1.00  0.93           C  
ATOM   3132  C   ARG A 415      19.192  50.286 110.044  1.00  0.91           C  
ATOM   3133  CB  ARG A 415      20.379  48.122 109.627  1.00  0.88           C  
ATOM   3134  O   ARG A 415      19.790  51.107 110.743  1.00  0.90           O  
ATOM   3135  CG  ARG A 415      20.831  46.807 110.243  1.00  0.75           C  
ATOM   3136  CD  ARG A 415      21.858  46.099 109.370  1.00  0.69           C  
ATOM   3137  NE  ARG A 415      23.114  46.841 109.307  1.00  0.73           N  
ATOM   3138  NH1 ARG A 415      24.097  45.448 107.747  1.00  0.63           N  
ATOM   3139  NH2 ARG A 415      25.245  47.259 108.558  1.00  0.54           N  
ATOM   3140  CZ  ARG A 415      24.149  46.514 108.537  1.00  0.69           C  
ATOM   3141  N   LEU A 416      18.478  50.778 108.895  1.00  0.88           N  
ATOM   3142  CA  LEU A 416      18.304  52.177 108.518  1.00  0.92           C  
ATOM   3143  C   LEU A 416      17.440  52.911 109.539  1.00  0.88           C  
ATOM   3144  CB  LEU A 416      17.673  52.283 107.128  1.00  0.85           C  
ATOM   3145  O   LEU A 416      17.835  53.960 110.052  1.00  0.87           O  
ATOM   3146  CG  LEU A 416      17.497  53.696 106.569  1.00  0.70           C  
ATOM   3147  CD1 LEU A 416      18.856  54.359 106.368  1.00  0.65           C  
ATOM   3148  CD2 LEU A 416      16.715  53.661 105.260  1.00  0.66           C  
ATOM   3149  N   GLU A 417      16.225  52.373 109.973  1.00  0.87           N  
ATOM   3150  CA  GLU A 417      15.363  52.923 111.015  1.00  0.92           C  
ATOM   3151  C   GLU A 417      16.133  53.132 112.315  1.00  0.89           C  
ATOM   3152  CB  GLU A 417      14.161  52.006 111.258  1.00  0.87           C  
ATOM   3153  O   GLU A 417      16.012  54.180 112.953  1.00  0.89           O  
ATOM   3154  CG  GLU A 417      13.146  52.009 110.124  1.00  0.73           C  
ATOM   3155  CD  GLU A 417      12.021  51.006 110.323  1.00  0.66           C  
ATOM   3156  OE1 GLU A 417      12.058  50.240 111.313  1.00  0.79           O  
ATOM   3157  OE2 GLU A 417      11.095  50.985 109.482  1.00  0.75           O  
ATOM   3158  N   ALA A 418      16.895  52.056 112.691  1.00  0.90           N  
ATOM   3159  CA  ALA A 418      17.685  52.144 113.916  1.00  0.92           C  
ATOM   3160  C   ALA A 418      18.726  53.255 113.819  1.00  0.90           C  
ATOM   3161  CB  ALA A 418      18.363  50.808 114.209  1.00  0.89           C  
ATOM   3162  O   ALA A 418      19.009  53.937 114.807  1.00  0.90           O  
ATOM   3163  N   LEU A 419      19.320  53.509 112.541  1.00  0.90           N  
ATOM   3164  CA  LEU A 419      20.288  54.576 112.309  1.00  0.93           C  
ATOM   3165  C   LEU A 419      19.601  55.937 112.285  1.00  0.90           C  
ATOM   3166  CB  LEU A 419      21.035  54.345 110.993  1.00  0.88           C  
ATOM   3167  O   LEU A 419      20.103  56.901 112.868  1.00  0.88           O  
ATOM   3168  CG  LEU A 419      22.122  53.269 111.010  1.00  0.75           C  
ATOM   3169  CD1 LEU A 419      22.573  52.948 109.589  1.00  0.68           C  
ATOM   3170  CD2 LEU A 419      23.304  53.717 111.863  1.00  0.69           C  
ATOM   3171  N   GLU A 420      18.389  56.108 111.707  1.00  0.90           N  
ATOM   3172  CA  GLU A 420      17.598  57.335 111.690  1.00  0.93           C  
ATOM   3173  C   GLU A 420      17.156  57.727 113.097  1.00  0.91           C  
ATOM   3174  CB  GLU A 420      16.377  57.174 110.780  1.00  0.91           C  
ATOM   3175  O   GLU A 420      17.303  58.882 113.500  1.00  0.91           O  
ATOM   3176  CG  GLU A 420      16.713  57.165 109.296  1.00  0.84           C  
ATOM   3177  CD  GLU A 420      15.510  56.879 108.411  1.00  0.74           C  
ATOM   3178  OE1 GLU A 420      14.485  56.376 108.923  1.00  0.87           O  
ATOM   3179  OE2 GLU A 420      15.595  57.158 107.194  1.00  0.85           O  
ATOM   3180  N   ALA A 421      16.527  56.811 113.932  1.00  0.90           N  
ATOM   3181  CA  ALA A 421      16.142  57.045 115.321  1.00  0.93           C  
ATOM   3182  C   ALA A 421      17.332  57.526 116.146  1.00  0.90           C  
ATOM   3183  CB  ALA A 421      15.554  55.775 115.932  1.00  0.90           C  
ATOM   3184  O   ALA A 421      17.181  58.376 117.028  1.00  0.90           O  
ATOM   3185  N   HIS A 422      18.479  56.992 115.871  1.00  0.92           N  
ATOM   3186  CA  HIS A 422      19.690  57.382 116.585  1.00  0.94           C  
ATOM   3187  C   HIS A 422      20.132  58.788 116.191  1.00  0.91           C  
ATOM   3188  CB  HIS A 422      20.816  56.383 116.315  1.00  0.91           C  
ATOM   3189  O   HIS A 422      20.694  59.518 117.010  1.00  0.90           O  
ATOM   3190  CG  HIS A 422      22.063  56.660 117.094  1.00  0.81           C  
ATOM   3191  CD2 HIS A 422      23.299  57.037 116.689  1.00  0.74           C  
ATOM   3192  ND1 HIS A 422      22.122  56.553 118.467  1.00  0.77           N  
ATOM   3193  CE1 HIS A 422      23.344  56.855 118.873  1.00  0.74           C  
ATOM   3194  NE2 HIS A 422      24.077  57.152 117.814  1.00  0.75           N  
ATOM   3195  N   LEU A 423      19.765  59.302 114.782  1.00  0.91           N  
ATOM   3196  CA  LEU A 423      20.190  60.601 114.272  1.00  0.94           C  
ATOM   3197  C   LEU A 423      19.185  61.686 114.642  1.00  0.91           C  
ATOM   3198  CB  LEU A 423      20.365  60.549 112.752  1.00  0.91           C  
ATOM   3199  O   LEU A 423      19.522  62.872 114.657  1.00  0.89           O  
ATOM   3200  CG  LEU A 423      21.635  59.868 112.238  1.00  0.83           C  
ATOM   3201  CD1 LEU A 423      21.573  59.703 110.724  1.00  0.77           C  
ATOM   3202  CD2 LEU A 423      22.871  60.664 112.644  1.00  0.78           C  
ATOM   3203  N   ALA A 424      17.710  61.370 114.950  1.00  0.92           N  
ATOM   3204  CA  ALA A 424      16.623  62.284 115.292  1.00  0.94           C  
ATOM   3205  C   ALA A 424      16.620  62.597 116.786  1.00  0.89           C  
ATOM   3206  CB  ALA A 424      15.279  61.694 114.873  1.00  0.91           C  
ATOM   3207  O   ALA A 424      15.966  63.546 117.226  1.00  0.86           O  
ATOM   3208  N   GLY A 425      16.982  61.470 117.531  1.00  0.90           N  
ATOM   3209  CA  GLY A 425      17.116  61.621 118.971  1.00  0.90           C  
ATOM   3210  C   GLY A 425      18.423  62.271 119.383  1.00  0.88           C  
ATOM   3211  O   GLY A 425      18.465  63.033 120.351  1.00  0.83           O  
TER    3212      GLY A 425
END
