# Supplementary material for: DepoScope: Accurate phage depolymerase annotation and domain delineation using large language models
Source: PLoS Comput Biol. 2024 Aug 5;20(8):e1011831. doi: 10.1371/journal.pcbi.1011831 (PMC11326577; doi:10.1371/journal.pcbi.1011831)
Supplement: S1 Data — (ZIP) [file pcbi.1011831.s003.zip › FN_FP_deposcope_032024/False_negatives/NC_019487.1__YP_007003328.pdb]

PARENT N/A
ATOM      1  N   MET A   1       4.090   9.609 -24.325  1.00  0.45           N  
ATOM      2  CA  MET A   1       3.853   9.250 -22.929  1.00  0.49           C  
ATOM      3  C   MET A   1       4.390   7.855 -22.627  1.00  0.46           C  
ATOM      4  CB  MET A   1       2.361   9.319 -22.602  1.00  0.40           C  
ATOM      5  O   MET A   1       4.229   6.936 -23.432  1.00  0.44           O  
ATOM      6  CG  MET A   1       1.886  10.703 -22.191  1.00  0.39           C  
ATOM      7  SD  MET A   1       0.119  10.722 -21.696  1.00  0.23           S  
ATOM      8  CE  MET A   1      -0.432  12.234 -22.534  1.00  0.32           C  
ATOM      9  N   SER A   2       5.338   7.779 -21.721  1.00  0.67           N  
ATOM     10  CA  SER A   2       5.880   6.450 -21.457  1.00  0.66           C  
ATOM     11  C   SER A   2       4.765   5.434 -21.232  1.00  0.68           C  
ATOM     12  CB  SER A   2       6.807   6.480 -20.241  1.00  0.62           C  
ATOM     13  O   SER A   2       3.754   5.744 -20.599  1.00  0.64           O  
ATOM     14  OG  SER A   2       7.101   5.166 -19.801  1.00  0.59           O  
ATOM     15  N   ASN A   3       4.723   4.363 -21.897  1.00  0.72           N  
ATOM     16  CA  ASN A   3       3.780   3.266 -21.709  1.00  0.72           C  
ATOM     17  C   ASN A   3       3.818   2.732 -20.280  1.00  0.74           C  
ATOM     18  CB  ASN A   3       4.064   2.138 -22.705  1.00  0.69           C  
ATOM     19  O   ASN A   3       3.011   1.877 -19.911  1.00  0.71           O  
ATOM     20  CG  ASN A   3       3.378   2.351 -24.039  1.00  0.63           C  
ATOM     21  ND2 ASN A   3       3.766   1.566 -25.038  1.00  0.57           N  
ATOM     22  OD1 ASN A   3       2.506   3.215 -24.173  1.00  0.60           O  
ATOM     23  N   TYR A   4       4.637   3.367 -19.472  1.00  0.82           N  
ATOM     24  CA  TYR A   4       4.803   2.728 -18.171  1.00  0.82           C  
ATOM     25  C   TYR A   4       4.309   3.635 -17.051  1.00  0.82           C  
ATOM     26  CB  TYR A   4       6.271   2.361 -17.936  1.00  0.80           C  
ATOM     27  O   TYR A   4       3.883   3.156 -15.997  1.00  0.80           O  
ATOM     28  CG  TYR A   4       6.828   1.401 -18.959  1.00  0.78           C  
ATOM     29  CD1 TYR A   4       6.289   0.126 -19.113  1.00  0.75           C  
ATOM     30  CD2 TYR A   4       7.895   1.767 -19.774  1.00  0.76           C  
ATOM     31  CE1 TYR A   4       6.800  -0.763 -20.053  1.00  0.74           C  
ATOM     32  CE2 TYR A   4       8.414   0.886 -20.717  1.00  0.75           C  
ATOM     33  OH  TYR A   4       8.371  -1.250 -21.782  1.00  0.67           O  
ATOM     34  CZ  TYR A   4       7.861  -0.374 -20.850  1.00  0.70           C  
ATOM     35  N   ARG A   5       4.306   4.952 -17.330  1.00  0.84           N  
ATOM     36  CA  ARG A   5       3.940   5.857 -16.246  1.00  0.84           C  
ATOM     37  C   ARG A   5       2.459   5.729 -15.902  1.00  0.84           C  
ATOM     38  CB  ARG A   5       4.268   7.304 -16.619  1.00  0.83           C  
ATOM     39  O   ARG A   5       1.600   5.857 -16.777  1.00  0.83           O  
ATOM     40  CG  ARG A   5       3.980   8.306 -15.512  1.00  0.81           C  
ATOM     41  CD  ARG A   5       4.351   9.724 -15.924  1.00  0.80           C  
ATOM     42  NE  ARG A   5       5.798   9.903 -15.996  1.00  0.75           N  
ATOM     43  NH1 ARG A   5       6.051  10.440 -13.763  1.00  0.72           N  
ATOM     44  NH2 ARG A   5       7.878  10.376 -15.146  1.00  0.72           N  
ATOM     45  CZ  ARG A   5       6.572  10.239 -14.968  1.00  0.74           C  
ATOM     46  N   PRO A   6       2.234   5.472 -14.680  1.00  0.86           N  
ATOM     47  CA  PRO A   6       0.840   5.441 -14.230  1.00  0.86           C  
ATOM     48  C   PRO A   6       0.154   6.801 -14.339  1.00  0.86           C  
ATOM     49  CB  PRO A   6       0.951   5.000 -12.769  1.00  0.85           C  
ATOM     50  O   PRO A   6       0.820   7.838 -14.283  1.00  0.85           O  
ATOM     51  CG  PRO A   6       2.275   4.312 -12.677  1.00  0.85           C  
ATOM     52  CD  PRO A   6       3.214   4.951 -13.659  1.00  0.84           C  
ATOM     53  N   ARG A   7      -1.141   6.737 -14.410  1.00  0.84           N  
ATOM     54  CA  ARG A   7      -1.948   7.942 -14.574  1.00  0.84           C  
ATOM     55  C   ARG A   7      -2.560   8.376 -13.246  1.00  0.84           C  
ATOM     56  CB  ARG A   7      -3.052   7.714 -15.609  1.00  0.83           C  
ATOM     57  O   ARG A   7      -2.829   9.561 -13.038  1.00  0.83           O  
ATOM     58  CG  ARG A   7      -2.538   7.553 -17.031  1.00  0.78           C  
ATOM     59  CD  ARG A   7      -3.678   7.472 -18.037  1.00  0.75           C  
ATOM     60  NE  ARG A   7      -3.203   7.649 -19.406  1.00  0.66           N  
ATOM     61  NH1 ARG A   7      -5.306   7.942 -20.317  1.00  0.51           N  
ATOM     62  NH2 ARG A   7      -3.449   8.016 -21.660  1.00  0.48           N  
ATOM     63  CZ  ARG A   7      -3.987   7.869 -20.458  1.00  0.67           C  
ATOM     64  N   PHE A   8      -2.822   7.451 -12.417  1.00  0.83           N  
ATOM     65  CA  PHE A   8      -3.478   7.903 -11.196  1.00  0.82           C  
ATOM     66  C   PHE A   8      -2.747   7.382  -9.964  1.00  0.83           C  
ATOM     67  CB  PHE A   8      -4.941   7.447 -11.169  1.00  0.81           C  
ATOM     68  O   PHE A   8      -3.200   7.584  -8.835  1.00  0.80           O  
ATOM     69  CG  PHE A   8      -5.136   6.010 -11.572  1.00  0.77           C  
ATOM     70  CD1 PHE A   8      -5.517   5.682 -12.867  1.00  0.72           C  
ATOM     71  CD2 PHE A   8      -4.938   4.986 -10.654  1.00  0.72           C  
ATOM     72  CE1 PHE A   8      -5.698   4.353 -13.243  1.00  0.68           C  
ATOM     73  CE2 PHE A   8      -5.117   3.656 -11.022  1.00  0.70           C  
ATOM     74  CZ  PHE A   8      -5.498   3.341 -12.316  1.00  0.64           C  
ATOM     75  N   HIS A   9      -1.644   6.616 -10.077  1.00  0.88           N  
ATOM     76  CA  HIS A   9      -0.701   6.405  -8.985  1.00  0.88           C  
ATOM     77  C   HIS A   9       0.261   7.580  -8.851  1.00  0.88           C  
ATOM     78  CB  HIS A   9       0.082   5.107  -9.197  1.00  0.88           C  
ATOM     79  O   HIS A   9       0.617   8.212  -9.849  1.00  0.87           O  
ATOM     80  CG  HIS A   9      -0.748   3.873  -9.039  1.00  0.88           C  
ATOM     81  CD2 HIS A   9      -0.825   2.977  -8.028  1.00  0.86           C  
ATOM     82  ND1 HIS A   9      -1.632   3.442 -10.005  1.00  0.87           N  
ATOM     83  CE1 HIS A   9      -2.219   2.331  -9.592  1.00  0.85           C  
ATOM     84  NE2 HIS A   9      -1.747   2.027  -8.395  1.00  0.85           N  
ATOM     85  N   ILE A  10       0.636   7.826  -7.660  1.00  0.89           N  
ATOM     86  CA  ILE A  10       1.573   8.912  -7.392  1.00  0.89           C  
ATOM     87  C   ILE A  10       2.970   8.516  -7.865  1.00  0.89           C  
ATOM     88  CB  ILE A  10       1.600   9.278  -5.891  1.00  0.88           C  
ATOM     89  O   ILE A  10       3.475   7.450  -7.507  1.00  0.88           O  
ATOM     90  CG1 ILE A  10       0.203   9.697  -5.419  1.00  0.87           C  
ATOM     91  CG2 ILE A  10       2.623  10.385  -5.624  1.00  0.86           C  
ATOM     92  CD1 ILE A  10       0.037   9.704  -3.905  1.00  0.85           C  
ATOM     93  N   THR A  11       3.553   9.369  -8.689  1.00  0.87           N  
ATOM     94  CA  THR A  11       4.929   9.229  -9.152  1.00  0.87           C  
ATOM     95  C   THR A  11       5.697  10.535  -8.971  1.00  0.87           C  
ATOM     96  CB  THR A  11       4.980   8.802 -10.631  1.00  0.86           C  
ATOM     97  O   THR A  11       5.097  11.611  -8.914  1.00  0.86           O  
ATOM     98  CG2 THR A  11       4.229   7.493 -10.852  1.00  0.82           C  
ATOM     99  OG1 THR A  11       4.382   9.825 -11.438  1.00  0.84           O  
ATOM    100  N   PRO A  12       6.948  10.419  -8.826  1.00  0.86           N  
ATOM    101  CA  PRO A  12       7.695  11.670  -8.970  1.00  0.86           C  
ATOM    102  C   PRO A  12       7.647  12.226 -10.392  1.00  0.86           C  
ATOM    103  CB  PRO A  12       9.123  11.275  -8.587  1.00  0.85           C  
ATOM    104  O   PRO A  12       7.343  11.493 -11.335  1.00  0.85           O  
ATOM    105  CG  PRO A  12       9.258   9.854  -9.030  1.00  0.85           C  
ATOM    106  CD  PRO A  12       7.934   9.169  -8.846  1.00  0.84           C  
ATOM    107  N   GLU A  13       7.889  13.539 -10.442  1.00  0.83           N  
ATOM    108  CA  GLU A  13       7.974  14.116 -11.780  1.00  0.83           C  
ATOM    109  C   GLU A  13       9.147  13.529 -12.561  1.00  0.83           C  
ATOM    110  CB  GLU A  13       8.104  15.639 -11.703  1.00  0.81           C  
ATOM    111  O   GLU A  13       9.000  13.158 -13.727  1.00  0.81           O  
ATOM    112  CG  GLU A  13       8.047  16.331 -13.057  1.00  0.76           C  
ATOM    113  CD  GLU A  13       8.022  17.848 -12.955  1.00  0.72           C  
ATOM    114  OE1 GLU A  13       8.151  18.383 -11.831  1.00  0.67           O  
ATOM    115  OE2 GLU A  13       7.872  18.506 -14.009  1.00  0.64           O  
ATOM    116  N   SER A  14      10.205  13.534 -12.056  1.00  0.83           N  
ATOM    117  CA  SER A  14      11.431  12.892 -12.517  1.00  0.83           C  
ATOM    118  C   SER A  14      12.248  12.355 -11.347  1.00  0.83           C  
ATOM    119  CB  SER A  14      12.276  13.872 -13.332  1.00  0.81           C  
ATOM    120  O   SER A  14      11.964  12.670 -10.189  1.00  0.82           O  
ATOM    121  OG  SER A  14      12.749  14.928 -12.515  1.00  0.77           O  
ATOM    122  N   GLY A  15      13.188  11.567 -11.660  1.00  0.82           N  
ATOM    123  CA  GLY A  15      14.046  11.051 -10.605  1.00  0.82           C  
ATOM    124  C   GLY A  15      13.495   9.799  -9.948  1.00  0.82           C  
ATOM    125  O   GLY A  15      12.773   9.026 -10.580  1.00  0.81           O  
ATOM    126  N   TRP A  16      13.885   9.682  -8.684  1.00  0.83           N  
ATOM    127  CA  TRP A  16      13.596   8.463  -7.936  1.00  0.83           C  
ATOM    128  C   TRP A  16      12.694   8.757  -6.742  1.00  0.84           C  
ATOM    129  CB  TRP A  16      14.894   7.803  -7.461  1.00  0.81           C  
ATOM    130  O   TRP A  16      12.889   9.752  -6.039  1.00  0.83           O  
ATOM    131  CG  TRP A  16      14.683   6.591  -6.604  1.00  0.76           C  
ATOM    132  CD1 TRP A  16      13.933   5.489  -6.906  1.00  0.71           C  
ATOM    133  CD2 TRP A  16      15.226   6.363  -5.300  1.00  0.73           C  
ATOM    134  CE2 TRP A  16      14.764   5.099  -4.871  1.00  0.73           C  
ATOM    135  CE3 TRP A  16      16.060   7.104  -4.453  1.00  0.80           C  
ATOM    136  NE1 TRP A  16      13.978   4.588  -5.868  1.00  0.79           N  
ATOM    137  CH2 TRP A  16      15.926   5.306  -2.819  1.00  0.74           C  
ATOM    138  CZ2 TRP A  16      15.109   4.560  -3.629  1.00  0.76           C  
ATOM    139  CZ3 TRP A  16      16.403   6.566  -3.217  1.00  0.75           C  
ATOM    140  N   MET A  17      11.732   7.870  -6.583  1.00  0.85           N  
ATOM    141  CA  MET A  17      10.956   7.873  -5.346  1.00  0.86           C  
ATOM    142  C   MET A  17      11.042   6.522  -4.646  1.00  0.85           C  
ATOM    143  CB  MET A  17       9.494   8.223  -5.630  1.00  0.84           C  
ATOM    144  O   MET A  17      11.109   5.481  -5.302  1.00  0.84           O  
ATOM    145  CG  MET A  17       8.696   7.078  -6.233  1.00  0.82           C  
ATOM    146  SD  MET A  17       6.922   7.495  -6.448  1.00  0.83           S  
ATOM    147  CE  MET A  17       6.367   7.438  -4.722  1.00  0.73           C  
ATOM    148  N   ASN A  18      11.050   6.521  -3.349  1.00  0.85           N  
ATOM    149  CA  ASN A  18      10.956   5.307  -2.544  1.00  0.85           C  
ATOM    150  C   ASN A  18       9.992   5.484  -1.374  1.00  0.86           C  
ATOM    151  CB  ASN A  18      12.338   4.892  -2.035  1.00  0.83           C  
ATOM    152  O   ASN A  18       8.903   6.038  -1.540  1.00  0.84           O  
ATOM    153  CG  ASN A  18      12.838   5.780  -0.912  1.00  0.77           C  
ATOM    154  ND2 ASN A  18      13.721   5.243  -0.079  1.00  0.68           N  
ATOM    155  OD1 ASN A  18      12.432   6.940  -0.794  1.00  0.70           O  
ATOM    156  N   ASP A  19      10.387   5.262  -0.255  1.00  0.87           N  
ATOM    157  CA  ASP A  19       9.497   5.105   0.891  1.00  0.87           C  
ATOM    158  C   ASP A  19       8.533   6.284   1.003  1.00  0.88           C  
ATOM    159  CB  ASP A  19      10.305   4.962   2.182  1.00  0.86           C  
ATOM    160  O   ASP A  19       8.928   7.436   0.811  1.00  0.87           O  
ATOM    161  CG  ASP A  19      11.172   3.715   2.205  1.00  0.83           C  
ATOM    162  OD1 ASP A  19      11.022   2.852   1.312  1.00  0.80           O  
ATOM    163  OD2 ASP A  19      12.009   3.592   3.124  1.00  0.80           O  
ATOM    164  N   ILE A  20       7.257   5.981   1.227  1.00  0.90           N  
ATOM    165  CA  ILE A  20       6.264   6.973   1.622  1.00  0.90           C  
ATOM    166  C   ILE A  20       6.496   7.385   3.074  1.00  0.90           C  
ATOM    167  CB  ILE A  20       4.826   6.437   1.441  1.00  0.89           C  
ATOM    168  O   ILE A  20       6.655   6.532   3.951  1.00  0.88           O  
ATOM    169  CG1 ILE A  20       4.636   5.889   0.022  1.00  0.83           C  
ATOM    170  CG2 ILE A  20       3.799   7.531   1.748  1.00  0.82           C  
ATOM    171  CD1 ILE A  20       4.751   6.944  -1.070  1.00  0.80           C  
ATOM    172  N   GLN A  21       6.614   8.729   3.177  1.00  0.89           N  
ATOM    173  CA  GLN A  21       6.798   9.281   4.515  1.00  0.88           C  
ATOM    174  C   GLN A  21       5.456   9.600   5.168  1.00  0.86           C  
ATOM    175  CB  GLN A  21       7.668  10.537   4.463  1.00  0.87           C  
ATOM    176  O   GLN A  21       4.555  10.133   4.517  1.00  0.81           O  
ATOM    177  CG  GLN A  21       8.950  10.365   3.659  1.00  0.84           C  
ATOM    178  CD  GLN A  21       9.808   9.218   4.159  1.00  0.81           C  
ATOM    179  NE2 GLN A  21      10.177   8.316   3.257  1.00  0.80           N  
ATOM    180  OE1 GLN A  21      10.136   9.144   5.348  1.00  0.81           O  
ATOM    181  N   ARG A  22       5.143   9.199   6.233  1.00  0.84           N  
ATOM    182  CA  ARG A  22       3.862   9.067   6.919  1.00  0.84           C  
ATOM    183  C   ARG A  22       2.981  10.287   6.673  1.00  0.84           C  
ATOM    184  CB  ARG A  22       4.075   8.868   8.421  1.00  0.80           C  
ATOM    185  O   ARG A  22       3.285  11.384   7.146  1.00  0.80           O  
ATOM    186  CG  ARG A  22       4.870   7.620   8.771  1.00  0.74           C  
ATOM    187  CD  ARG A  22       5.151   7.530  10.264  1.00  0.71           C  
ATOM    188  NE  ARG A  22       5.885   6.314  10.603  1.00  0.61           N  
ATOM    189  NH1 ARG A  22       6.536   7.042  12.696  1.00  0.50           N  
ATOM    190  NH2 ARG A  22       7.163   4.966  11.954  1.00  0.46           N  
ATOM    191  CZ  ARG A  22       6.526   6.110  11.750  1.00  0.66           C  
ATOM    192  N   PRO A  23       1.912  10.056   5.871  1.00  0.90           N  
ATOM    193  CA  PRO A  23       0.959  11.110   5.516  1.00  0.90           C  
ATOM    194  C   PRO A  23       0.201  11.652   6.726  1.00  0.89           C  
ATOM    195  CB  PRO A  23       0.005  10.410   4.545  1.00  0.89           C  
ATOM    196  O   PRO A  23       0.193  11.023   7.787  1.00  0.87           O  
ATOM    197  CG  PRO A  23       0.749   9.197   4.087  1.00  0.89           C  
ATOM    198  CD  PRO A  23       1.630   8.726   5.208  1.00  0.88           C  
ATOM    199  N   LEU A  24      -0.364  12.821   6.544  1.00  0.91           N  
ATOM    200  CA  LEU A  24      -1.131  13.525   7.567  1.00  0.91           C  
ATOM    201  C   LEU A  24      -2.404  14.122   6.977  1.00  0.91           C  
ATOM    202  CB  LEU A  24      -0.285  14.628   8.207  1.00  0.88           C  
ATOM    203  O   LEU A  24      -2.448  14.451   5.789  1.00  0.90           O  
ATOM    204  CG  LEU A  24       0.898  14.167   9.061  1.00  0.76           C  
ATOM    205  CD1 LEU A  24       1.865  15.322   9.295  1.00  0.67           C  
ATOM    206  CD2 LEU A  24       0.409  13.595  10.387  1.00  0.67           C  
ATOM    207  N   TYR A  25      -3.374  14.203   7.826  1.00  0.92           N  
ATOM    208  CA  TYR A  25      -4.589  14.947   7.514  1.00  0.92           C  
ATOM    209  C   TYR A  25      -4.686  16.213   8.358  1.00  0.92           C  
ATOM    210  CB  TYR A  25      -5.827  14.074   7.738  1.00  0.91           C  
ATOM    211  O   TYR A  25      -4.761  16.142   9.587  1.00  0.90           O  
ATOM    212  CG  TYR A  25      -7.123  14.751   7.364  1.00  0.90           C  
ATOM    213  CD1 TYR A  25      -7.595  14.721   6.054  1.00  0.88           C  
ATOM    214  CD2 TYR A  25      -7.879  15.422   8.319  1.00  0.88           C  
ATOM    215  CE1 TYR A  25      -8.788  15.345   5.704  1.00  0.88           C  
ATOM    216  CE2 TYR A  25      -9.073  16.050   7.981  1.00  0.88           C  
ATOM    217  OH  TYR A  25     -10.701  16.625   6.332  1.00  0.84           O  
ATOM    218  CZ  TYR A  25      -9.519  16.005   6.673  1.00  0.88           C  
ATOM    219  N   ILE A  26      -4.607  17.372   7.615  1.00  0.91           N  
ATOM    220  CA  ILE A  26      -4.687  18.659   8.298  1.00  0.91           C  
ATOM    221  C   ILE A  26      -5.633  19.588   7.540  1.00  0.91           C  
ATOM    222  CB  ILE A  26      -3.293  19.311   8.438  1.00  0.89           C  
ATOM    223  O   ILE A  26      -5.472  19.800   6.336  1.00  0.90           O  
ATOM    224  CG1 ILE A  26      -2.337  18.374   9.185  1.00  0.77           C  
ATOM    225  CG2 ILE A  26      -3.399  20.664   9.148  1.00  0.76           C  
ATOM    226  CD1 ILE A  26      -0.882  18.820   9.153  1.00  0.74           C  
ATOM    227  N   ASN A  27      -6.613  20.126   8.247  1.00  0.89           N  
ATOM    228  CA  ASN A  27      -7.498  21.161   7.722  1.00  0.89           C  
ATOM    229  C   ASN A  27      -8.127  20.742   6.397  1.00  0.89           C  
ATOM    230  CB  ASN A  27      -6.741  22.481   7.557  1.00  0.87           C  
ATOM    231  O   ASN A  27      -8.125  21.509   5.433  1.00  0.87           O  
ATOM    232  CG  ASN A  27      -6.280  23.060   8.880  1.00  0.81           C  
ATOM    233  ND2 ASN A  27      -5.168  23.784   8.855  1.00  0.77           N  
ATOM    234  OD1 ASN A  27      -6.918  22.857   9.916  1.00  0.76           O  
ATOM    235  N   GLY A  28      -8.550  19.490   6.405  1.00  0.90           N  
ATOM    236  CA  GLY A  28      -9.319  19.024   5.262  1.00  0.90           C  
ATOM    237  C   GLY A  28      -8.451  18.545   4.114  1.00  0.90           C  
ATOM    238  O   GLY A  28      -8.960  18.198   3.046  1.00  0.89           O  
ATOM    239  N   THR A  29      -7.137  18.509   4.277  1.00  0.92           N  
ATOM    240  CA  THR A  29      -6.199  18.165   3.214  1.00  0.92           C  
ATOM    241  C   THR A  29      -5.287  17.021   3.647  1.00  0.92           C  
ATOM    242  CB  THR A  29      -5.345  19.380   2.807  1.00  0.91           C  
ATOM    243  O   THR A  29      -4.818  16.991   4.787  1.00  0.92           O  
ATOM    244  CG2 THR A  29      -4.410  19.034   1.653  1.00  0.82           C  
ATOM    245  OG1 THR A  29      -6.209  20.450   2.404  1.00  0.87           O  
ATOM    246  N   HIS A  30      -5.141  16.094   2.769  1.00  0.93           N  
ATOM    247  CA  HIS A  30      -4.173  15.020   2.956  1.00  0.93           C  
ATOM    248  C   HIS A  30      -2.798  15.420   2.429  1.00  0.93           C  
ATOM    249  CB  HIS A  30      -4.649  13.742   2.263  1.00  0.92           C  
ATOM    250  O   HIS A  30      -2.675  15.885   1.293  1.00  0.92           O  
ATOM    251  CG  HIS A  30      -6.011  13.298   2.694  1.00  0.91           C  
ATOM    252  CD2 HIS A  30      -7.238  13.592   2.204  1.00  0.89           C  
ATOM    253  ND1 HIS A  30      -6.213  12.446   3.758  1.00  0.89           N  
ATOM    254  CE1 HIS A  30      -7.510  12.234   3.903  1.00  0.89           C  
ATOM    255  NE2 HIS A  30      -8.154  12.918   2.973  1.00  0.89           N  
ATOM    256  N   HIS A  31      -1.865  15.310   3.306  1.00  0.94           N  
ATOM    257  CA  HIS A  31      -0.475  15.562   2.944  1.00  0.94           C  
ATOM    258  C   HIS A  31       0.325  14.265   2.892  1.00  0.94           C  
ATOM    259  CB  HIS A  31       0.168  16.536   3.934  1.00  0.93           C  
ATOM    260  O   HIS A  31       0.315  13.486   3.848  1.00  0.93           O  
ATOM    261  CG  HIS A  31      -0.531  17.855   4.018  1.00  0.92           C  
ATOM    262  CD2 HIS A  31      -1.609  18.246   4.738  1.00  0.89           C  
ATOM    263  ND1 HIS A  31      -0.130  18.958   3.295  1.00  0.89           N  
ATOM    264  CE1 HIS A  31      -0.932  19.973   3.569  1.00  0.89           C  
ATOM    265  NE2 HIS A  31      -1.838  19.567   4.442  1.00  0.89           N  
ATOM    266  N   LEU A  32       0.972  14.071   1.807  1.00  0.93           N  
ATOM    267  CA  LEU A  32       1.833  12.906   1.629  1.00  0.93           C  
ATOM    268  C   LEU A  32       3.249  13.330   1.253  1.00  0.93           C  
ATOM    269  CB  LEU A  32       1.263  11.978   0.553  1.00  0.92           C  
ATOM    270  O   LEU A  32       3.439  14.141   0.344  1.00  0.93           O  
ATOM    271  CG  LEU A  32       1.978  10.639   0.364  1.00  0.84           C  
ATOM    272  CD1 LEU A  32       0.986   9.566  -0.071  1.00  0.73           C  
ATOM    273  CD2 LEU A  32       3.107  10.775  -0.652  1.00  0.72           C  
ATOM    274  N   PHE A  33       4.168  12.755   2.002  1.00  0.93           N  
ATOM    275  CA  PHE A  33       5.587  12.970   1.747  1.00  0.93           C  
ATOM    276  C   PHE A  33       6.255  11.682   1.280  1.00  0.93           C  
ATOM    277  CB  PHE A  33       6.286  13.498   3.004  1.00  0.93           C  
ATOM    278  O   PHE A  33       5.810  10.586   1.625  1.00  0.92           O  
ATOM    279  CG  PHE A  33       5.595  14.677   3.633  1.00  0.92           C  
ATOM    280  CD1 PHE A  33       5.830  15.966   3.171  1.00  0.91           C  
ATOM    281  CD2 PHE A  33       4.710  14.496   4.688  1.00  0.91           C  
ATOM    282  CE1 PHE A  33       5.191  17.059   3.751  1.00  0.90           C  
ATOM    283  CE2 PHE A  33       4.068  15.584   5.273  1.00  0.91           C  
ATOM    284  CZ  PHE A  33       4.311  16.865   4.804  1.00  0.90           C  
ATOM    285  N   TYR A  34       7.255  11.779   0.480  1.00  0.91           N  
ATOM    286  CA  TYR A  34       8.003  10.594   0.076  1.00  0.91           C  
ATOM    287  C   TYR A  34       9.463  10.937  -0.194  1.00  0.91           C  
ATOM    288  CB  TYR A  34       7.376   9.961  -1.170  1.00  0.91           C  
ATOM    289  O   TYR A  34       9.799  12.097  -0.443  1.00  0.90           O  
ATOM    290  CG  TYR A  34       7.283  10.901  -2.347  1.00  0.91           C  
ATOM    291  CD1 TYR A  34       6.127  11.643  -2.580  1.00  0.89           C  
ATOM    292  CD2 TYR A  34       8.348  11.049  -3.228  1.00  0.89           C  
ATOM    293  CE1 TYR A  34       6.035  12.510  -3.665  1.00  0.88           C  
ATOM    294  CE2 TYR A  34       8.268  11.912  -4.316  1.00  0.89           C  
ATOM    295  OH  TYR A  34       7.024  13.494  -5.600  1.00  0.83           O  
ATOM    296  CZ  TYR A  34       7.109  12.637  -4.525  1.00  0.88           C  
ATOM    297  N   LEU A  35      10.300   9.910  -0.066  1.00  0.89           N  
ATOM    298  CA  LEU A  35      11.707  10.113  -0.395  1.00  0.89           C  
ATOM    299  C   LEU A  35      11.890  10.323  -1.894  1.00  0.88           C  
ATOM    300  CB  LEU A  35      12.544   8.920   0.071  1.00  0.88           C  
ATOM    301  O   LEU A  35      11.360   9.557  -2.702  1.00  0.87           O  
ATOM    302  CG  LEU A  35      12.569   8.657   1.578  1.00  0.86           C  
ATOM    303  CD1 LEU A  35      13.451   7.452   1.891  1.00  0.84           C  
ATOM    304  CD2 LEU A  35      13.056   9.891   2.328  1.00  0.84           C  
ATOM    305  N   TYR A  36      12.621  11.316  -2.150  1.00  0.86           N  
ATOM    306  CA  TYR A  36      12.785  11.776  -3.524  1.00  0.86           C  
ATOM    307  C   TYR A  36      14.242  12.113  -3.817  1.00  0.86           C  
ATOM    308  CB  TYR A  36      11.903  12.999  -3.790  1.00  0.85           C  
ATOM    309  O   TYR A  36      14.913  12.752  -3.003  1.00  0.85           O  
ATOM    310  CG  TYR A  36      12.181  13.672  -5.113  1.00  0.84           C  
ATOM    311  CD1 TYR A  36      11.958  13.006  -6.316  1.00  0.82           C  
ATOM    312  CD2 TYR A  36      12.667  14.974  -5.162  1.00  0.82           C  
ATOM    313  CE1 TYR A  36      12.215  13.621  -7.537  1.00  0.81           C  
ATOM    314  CE2 TYR A  36      12.928  15.599  -6.377  1.00  0.82           C  
ATOM    315  OH  TYR A  36      12.954  15.530  -8.763  1.00  0.74           O  
ATOM    316  CZ  TYR A  36      12.698  14.916  -7.557  1.00  0.77           C  
ATOM    317  N   ASN A  37      14.703  11.622  -4.930  1.00  0.83           N  
ATOM    318  CA  ASN A  37      16.007  12.002  -5.464  1.00  0.83           C  
ATOM    319  C   ASN A  37      15.922  12.372  -6.942  1.00  0.83           C  
ATOM    320  CB  ASN A  37      17.021  10.875  -5.257  1.00  0.82           C  
ATOM    321  O   ASN A  37      15.760  11.500  -7.797  1.00  0.81           O  
ATOM    322  CG  ASN A  37      18.427  11.272  -5.662  1.00  0.79           C  
ATOM    323  ND2 ASN A  37      19.403  10.449  -5.300  1.00  0.75           N  
ATOM    324  OD1 ASN A  37      18.633  12.311  -6.294  1.00  0.76           O  
ATOM    325  N   GLY A  38      16.097  13.594  -7.197  1.00  0.81           N  
ATOM    326  CA  GLY A  38      15.935  14.107  -8.548  1.00  0.80           C  
ATOM    327  C   GLY A  38      17.080  13.735  -9.470  1.00  0.80           C  
ATOM    328  O   GLY A  38      16.922  13.725 -10.692  1.00  0.78           O  
ATOM    329  N   ASP A  39      18.244  13.486  -8.984  1.00  0.75           N  
ATOM    330  CA  ASP A  39      19.455  13.317  -9.781  1.00  0.74           C  
ATOM    331  C   ASP A  39      19.690  11.846 -10.118  1.00  0.74           C  
ATOM    332  CB  ASP A  39      20.668  13.887  -9.043  1.00  0.72           C  
ATOM    333  O   ASP A  39      20.603  11.516 -10.878  1.00  0.71           O  
ATOM    334  CG  ASP A  39      20.631  15.401  -8.923  1.00  0.67           C  
ATOM    335  OD1 ASP A  39      19.877  16.054  -9.676  1.00  0.64           O  
ATOM    336  OD2 ASP A  39      21.365  15.946  -8.071  1.00  0.66           O  
ATOM    337  N   PHE A  40      18.788  10.920  -9.936  1.00  0.66           N  
ATOM    338  CA  PHE A  40      18.898   9.479 -10.130  1.00  0.66           C  
ATOM    339  C   PHE A  40      20.216   8.956  -9.571  1.00  0.66           C  
ATOM    340  CB  PHE A  40      18.781   9.125 -11.616  1.00  0.62           C  
ATOM    341  O   PHE A  40      20.604   7.818  -9.843  1.00  0.62           O  
ATOM    342  CG  PHE A  40      17.368   8.880 -12.072  1.00  0.58           C  
ATOM    343  CD1 PHE A  40      16.762   7.645 -11.872  1.00  0.53           C  
ATOM    344  CD2 PHE A  40      16.645   9.885 -12.702  1.00  0.54           C  
ATOM    345  CE1 PHE A  40      15.454   7.416 -12.293  1.00  0.50           C  
ATOM    346  CE2 PHE A  40      15.338   9.663 -13.125  1.00  0.54           C  
ATOM    347  CZ  PHE A  40      14.745   8.428 -12.921  1.00  0.49           C  
ATOM    348  N   SER A  41      21.147   9.729  -8.938  1.00  0.58           N  
ATOM    349  CA  SER A  41      22.461   9.274  -8.496  1.00  0.56           C  
ATOM    350  C   SER A  41      22.363   8.477  -7.200  1.00  0.58           C  
ATOM    351  CB  SER A  41      23.403  10.463  -8.304  1.00  0.53           C  
ATOM    352  O   SER A  41      21.790   8.950  -6.216  1.00  0.54           O  
ATOM    353  OG  SER A  41      22.965  11.284  -7.235  1.00  0.51           O  
ATOM    354  N   TRP A  42      22.043   7.188  -7.208  1.00  0.40           N  
ATOM    355  CA  TRP A  42      21.986   6.115  -6.221  1.00  0.52           C  
ATOM    356  C   TRP A  42      23.373   5.812  -5.666  1.00  0.42           C  
ATOM    357  CB  TRP A  42      21.380   4.850  -6.835  1.00  0.39           C  
ATOM    358  O   TRP A  42      24.268   5.397  -6.406  1.00  0.41           O  
ATOM    359  CG  TRP A  42      20.406   4.144  -5.940  1.00  0.38           C  
ATOM    360  CD1 TRP A  42      19.128   4.531  -5.646  1.00  0.35           C  
ATOM    361  CD2 TRP A  42      20.635   2.931  -5.217  1.00  0.35           C  
ATOM    362  CE2 TRP A  42      19.450   2.639  -4.506  1.00  0.33           C  
ATOM    363  CE3 TRP A  42      21.727   2.061  -5.102  1.00  0.28           C  
ATOM    364  NE1 TRP A  42      18.547   3.629  -4.785  1.00  0.27           N  
ATOM    365  CH2 TRP A  42      20.411   0.676  -3.596  1.00  0.24           C  
ATOM    366  CZ2 TRP A  42      19.327   1.511  -3.690  1.00  0.24           C  
ATOM    367  CZ3 TRP A  42      21.603   0.939  -4.290  1.00  0.25           C  
ATOM    368  N   GLY A  43      23.768   6.603  -4.585  1.00  0.47           N  
ATOM    369  CA  GLY A  43      24.596   6.164  -3.473  1.00  0.45           C  
ATOM    370  C   GLY A  43      23.876   6.208  -2.138  1.00  0.47           C  
ATOM    371  O   GLY A  43      24.495   6.031  -1.087  1.00  0.43           O  
ATOM    372  N   GLY A  44      22.369   5.988  -2.074  1.00  0.49           N  
ATOM    373  CA  GLY A  44      21.815   6.238  -0.753  1.00  0.48           C  
ATOM    374  C   GLY A  44      21.934   7.687  -0.321  1.00  0.49           C  
ATOM    375  O   GLY A  44      21.378   8.082   0.706  1.00  0.46           O  
ATOM    376  N   ASN A  45      22.432   8.419  -1.105  1.00  0.56           N  
ATOM    377  CA  ASN A  45      22.713   9.824  -0.831  1.00  0.55           C  
ATOM    378  C   ASN A  45      21.965  10.743  -1.793  1.00  0.56           C  
ATOM    379  CB  ASN A  45      24.218  10.093  -0.901  1.00  0.50           C  
ATOM    380  O   ASN A  45      21.536  10.311  -2.864  1.00  0.53           O  
ATOM    381  CG  ASN A  45      24.980   9.451   0.241  1.00  0.46           C  
ATOM    382  ND2 ASN A  45      26.281   9.263   0.054  1.00  0.35           N  
ATOM    383  OD1 ASN A  45      24.404   9.125   1.282  1.00  0.47           O  
ATOM    384  N   GLY A  46      21.096  11.565  -1.209  1.00  0.75           N  
ATOM    385  CA  GLY A  46      20.531  12.742  -1.850  1.00  0.75           C  
ATOM    386  C   GLY A  46      19.014  12.758  -1.836  1.00  0.76           C  
ATOM    387  O   GLY A  46      18.384  13.224  -2.787  1.00  0.74           O  
ATOM    388  N   THR A  47      18.524  12.033  -0.709  1.00  0.83           N  
ATOM    389  CA  THR A  47      17.066  12.073  -0.702  1.00  0.83           C  
ATOM    390  C   THR A  47      16.562  13.335  -0.008  1.00  0.83           C  
ATOM    391  CB  THR A  47      16.477  10.831  -0.007  1.00  0.81           C  
ATOM    392  O   THR A  47      17.291  13.955   0.770  1.00  0.83           O  
ATOM    393  CG2 THR A  47      16.815   9.558  -0.776  1.00  0.78           C  
ATOM    394  OG1 THR A  47      17.014  10.733   1.318  1.00  0.79           O  
ATOM    395  N   GLU A  48      15.509  13.758  -0.378  1.00  0.87           N  
ATOM    396  CA  GLU A  48      14.686  14.803   0.223  1.00  0.87           C  
ATOM    397  C   GLU A  48      13.243  14.339   0.396  1.00  0.88           C  
ATOM    398  CB  GLU A  48      14.731  16.077  -0.624  1.00  0.86           C  
ATOM    399  O   GLU A  48      12.861  13.281  -0.109  1.00  0.87           O  
ATOM    400  CG  GLU A  48      14.360  15.858  -2.084  1.00  0.82           C  
ATOM    401  CD  GLU A  48      14.691  17.047  -2.972  1.00  0.79           C  
ATOM    402  OE1 GLU A  48      14.724  18.192  -2.467  1.00  0.75           O  
ATOM    403  OE2 GLU A  48      14.917  16.832  -4.184  1.00  0.70           O  
ATOM    404  N   TRP A  49      12.481  15.085   1.129  1.00  0.91           N  
ATOM    405  CA  TRP A  49      11.065  14.757   1.246  1.00  0.91           C  
ATOM    406  C   TRP A  49      10.232  15.579   0.268  1.00  0.91           C  
ATOM    407  CB  TRP A  49      10.574  14.993   2.677  1.00  0.91           C  
ATOM    408  O   TRP A  49       9.972  16.761   0.506  1.00  0.91           O  
ATOM    409  CG  TRP A  49      11.010  13.939   3.651  1.00  0.90           C  
ATOM    410  CD1 TRP A  49      12.047  13.061   3.506  1.00  0.88           C  
ATOM    411  CD2 TRP A  49      10.414  13.651   4.920  1.00  0.88           C  
ATOM    412  CE2 TRP A  49      11.144  12.585   5.492  1.00  0.88           C  
ATOM    413  CE3 TRP A  49       9.334  14.192   5.631  1.00  0.90           C  
ATOM    414  NE1 TRP A  49      12.134  12.244   4.610  1.00  0.89           N  
ATOM    415  CH2 TRP A  49       9.766  12.597   7.416  1.00  0.87           C  
ATOM    416  CZ2 TRP A  49      10.827  12.049   6.742  1.00  0.87           C  
ATOM    417  CZ3 TRP A  49       9.021  13.657   6.875  1.00  0.88           C  
ATOM    418  N   ALA A  50       9.886  14.849  -0.801  1.00  0.91           N  
ATOM    419  CA  ALA A  50       8.921  15.472  -1.703  1.00  0.91           C  
ATOM    420  C   ALA A  50       7.532  15.519  -1.073  1.00  0.91           C  
ATOM    421  CB  ALA A  50       8.874  14.721  -3.032  1.00  0.90           C  
ATOM    422  O   ALA A  50       7.260  14.810  -0.101  1.00  0.91           O  
ATOM    423  N   HIS A  51       6.698  16.382  -1.622  1.00  0.93           N  
ATOM    424  CA  HIS A  51       5.416  16.703  -1.006  1.00  0.93           C  
ATOM    425  C   HIS A  51       4.300  16.744  -2.045  1.00  0.93           C  
ATOM    426  CB  HIS A  51       5.496  18.041  -0.269  1.00  0.93           C  
ATOM    427  O   HIS A  51       4.401  17.462  -3.042  1.00  0.93           O  
ATOM    428  CG  HIS A  51       4.265  18.368   0.516  1.00  0.92           C  
ATOM    429  CD2 HIS A  51       3.184  17.616   0.828  1.00  0.90           C  
ATOM    430  ND1 HIS A  51       4.049  19.608   1.077  1.00  0.89           N  
ATOM    431  CE1 HIS A  51       2.884  19.604   1.704  1.00  0.89           C  
ATOM    432  NE2 HIS A  51       2.339  18.407   1.568  1.00  0.90           N  
ATOM    433  N   VAL A  52       3.245  16.041  -1.748  1.00  0.93           N  
ATOM    434  CA  VAL A  52       2.010  16.140  -2.518  1.00  0.93           C  
ATOM    435  C   VAL A  52       0.819  16.265  -1.571  1.00  0.93           C  
ATOM    436  CB  VAL A  52       1.824  14.923  -3.451  1.00  0.92           C  
ATOM    437  O   VAL A  52       0.886  15.832  -0.418  1.00  0.92           O  
ATOM    438  CG1 VAL A  52       2.960  14.844  -4.469  1.00  0.89           C  
ATOM    439  CG2 VAL A  52       1.742  13.634  -2.636  1.00  0.88           C  
ATOM    440  N   GLU A  53      -0.278  16.872  -2.083  1.00  0.92           N  
ATOM    441  CA  GLU A  53      -1.482  16.983  -1.264  1.00  0.92           C  
ATOM    442  C   GLU A  53      -2.731  16.637  -2.070  1.00  0.92           C  
ATOM    443  CB  GLU A  53      -1.606  18.392  -0.679  1.00  0.92           C  
ATOM    444  O   GLU A  53      -2.721  16.708  -3.301  1.00  0.92           O  
ATOM    445  CG  GLU A  53      -1.924  19.462  -1.714  1.00  0.88           C  
ATOM    446  CD  GLU A  53      -2.064  20.852  -1.116  1.00  0.86           C  
ATOM    447  OE1 GLU A  53      -1.640  21.060   0.044  1.00  0.85           O  
ATOM    448  OE2 GLU A  53      -2.603  21.742  -1.812  1.00  0.83           O  
ATOM    449  N   SER A  54      -3.727  16.254  -1.335  1.00  0.91           N  
ATOM    450  CA  SER A  54      -5.007  15.883  -1.930  1.00  0.91           C  
ATOM    451  C   SER A  54      -6.161  16.143  -0.968  1.00  0.91           C  
ATOM    452  CB  SER A  54      -4.998  14.410  -2.343  1.00  0.90           C  
ATOM    453  O   SER A  54      -6.012  15.984   0.245  1.00  0.90           O  
ATOM    454  OG  SER A  54      -6.245  14.039  -2.906  1.00  0.89           O  
ATOM    455  N   VAL A  55      -7.260  16.517  -1.536  1.00  0.89           N  
ATOM    456  CA  VAL A  55      -8.452  16.691  -0.712  1.00  0.88           C  
ATOM    457  C   VAL A  55      -9.363  15.475  -0.858  1.00  0.88           C  
ATOM    458  CB  VAL A  55      -9.218  17.980  -1.087  1.00  0.87           C  
ATOM    459  O   VAL A  55     -10.245  15.248  -0.026  1.00  0.87           O  
ATOM    460  CG1 VAL A  55      -8.382  19.217  -0.767  1.00  0.80           C  
ATOM    461  CG2 VAL A  55      -9.603  17.959  -2.565  1.00  0.78           C  
ATOM    462  N   ASP A  56      -9.125  14.756  -1.891  1.00  0.85           N  
ATOM    463  CA  ASP A  56     -10.063  13.673  -2.170  1.00  0.85           C  
ATOM    464  C   ASP A  56      -9.342  12.329  -2.251  1.00  0.85           C  
ATOM    465  CB  ASP A  56     -10.822  13.941  -3.471  1.00  0.84           C  
ATOM    466  O   ASP A  56      -9.968  11.296  -2.497  1.00  0.84           O  
ATOM    467  CG  ASP A  56      -9.904  14.109  -4.669  1.00  0.84           C  
ATOM    468  OD1 ASP A  56      -8.678  13.906  -4.532  1.00  0.83           O  
ATOM    469  OD2 ASP A  56     -10.411  14.451  -5.760  1.00  0.81           O  
ATOM    470  N   LEU A  57      -7.938  12.317  -2.093  1.00  0.87           N  
ATOM    471  CA  LEU A  57      -7.071  11.144  -2.059  1.00  0.87           C  
ATOM    472  C   LEU A  57      -6.962  10.508  -3.441  1.00  0.87           C  
ATOM    473  CB  LEU A  57      -7.597  10.118  -1.052  1.00  0.86           C  
ATOM    474  O   LEU A  57      -6.527   9.362  -3.569  1.00  0.85           O  
ATOM    475  CG  LEU A  57      -7.495  10.503   0.424  1.00  0.86           C  
ATOM    476  CD1 LEU A  57      -8.243   9.492   1.288  1.00  0.84           C  
ATOM    477  CD2 LEU A  57      -6.035  10.602   0.852  1.00  0.85           C  
ATOM    478  N   LYS A  58      -7.344  11.281  -4.469  1.00  0.84           N  
ATOM    479  CA  LYS A  58      -7.298  10.833  -5.857  1.00  0.83           C  
ATOM    480  C   LYS A  58      -6.429  11.757  -6.705  1.00  0.83           C  
ATOM    481  CB  LYS A  58      -8.708  10.755  -6.444  1.00  0.81           C  
ATOM    482  O   LYS A  58      -5.505  11.302  -7.382  1.00  0.82           O  
ATOM    483  CG  LYS A  58      -9.608   9.737  -5.761  1.00  0.75           C  
ATOM    484  CD  LYS A  58     -11.020   9.767  -6.331  1.00  0.71           C  
ATOM    485  CE  LYS A  58     -11.991   8.978  -5.463  1.00  0.61           C  
ATOM    486  NZ  LYS A  58     -13.395   9.090  -5.960  1.00  0.55           N  
ATOM    487  N   HIS A  59      -6.844  13.024  -6.626  1.00  0.85           N  
ATOM    488  CA  HIS A  59      -6.064  14.033  -7.333  1.00  0.85           C  
ATOM    489  C   HIS A  59      -5.004  14.647  -6.424  1.00  0.85           C  
ATOM    490  CB  HIS A  59      -6.979  15.128  -7.885  1.00  0.84           C  
ATOM    491  O   HIS A  59      -5.329  15.210  -5.376  1.00  0.85           O  
ATOM    492  CG  HIS A  59      -7.999  14.624  -8.856  1.00  0.82           C  
ATOM    493  CD2 HIS A  59      -7.987  14.566 -10.208  1.00  0.81           C  
ATOM    494  ND1 HIS A  59      -9.210  14.101  -8.458  1.00  0.82           N  
ATOM    495  CE1 HIS A  59      -9.901  13.741  -9.527  1.00  0.79           C  
ATOM    496  NE2 HIS A  59      -9.181  14.013 -10.602  1.00  0.78           N  
ATOM    497  N   TRP A  60      -3.844  14.455  -6.873  1.00  0.89           N  
ATOM    498  CA  TRP A  60      -2.725  14.919  -6.060  1.00  0.90           C  
ATOM    499  C   TRP A  60      -2.041  16.118  -6.708  1.00  0.89           C  
ATOM    500  CB  TRP A  60      -1.711  13.791  -5.847  1.00  0.89           C  
ATOM    501  O   TRP A  60      -1.807  16.128  -7.919  1.00  0.88           O  
ATOM    502  CG  TRP A  60      -2.247  12.629  -5.066  1.00  0.89           C  
ATOM    503  CD1 TRP A  60      -2.921  11.546  -5.558  1.00  0.87           C  
ATOM    504  CD2 TRP A  60      -2.158  12.437  -3.651  1.00  0.87           C  
ATOM    505  CE2 TRP A  60      -2.800  11.215  -3.354  1.00  0.87           C  
ATOM    506  CE3 TRP A  60      -1.597  13.181  -2.604  1.00  0.88           C  
ATOM    507  NE1 TRP A  60      -3.256  10.692  -4.534  1.00  0.87           N  
ATOM    508  CH2 TRP A  60      -2.338  11.466  -1.046  1.00  0.85           C  
ATOM    509  CZ2 TRP A  60      -2.895  10.719  -2.051  1.00  0.86           C  
ATOM    510  CZ3 TRP A  60      -1.693  12.686  -1.309  1.00  0.87           C  
ATOM    511  N   LYS A  61      -1.776  17.059  -5.934  1.00  0.91           N  
ATOM    512  CA  LYS A  61      -1.025  18.244  -6.341  1.00  0.91           C  
ATOM    513  C   LYS A  61       0.404  18.198  -5.809  1.00  0.91           C  
ATOM    514  CB  LYS A  61      -1.724  19.515  -5.856  1.00  0.90           C  
ATOM    515  O   LYS A  61       0.621  18.024  -4.608  1.00  0.90           O  
ATOM    516  CG  LYS A  61      -1.025  20.802  -6.269  1.00  0.84           C  
ATOM    517  CD  LYS A  61      -1.741  22.028  -5.719  1.00  0.81           C  
ATOM    518  CE  LYS A  61      -0.968  23.307  -6.014  1.00  0.73           C  
ATOM    519  NZ  LYS A  61      -1.583  24.492  -5.345  1.00  0.65           N  
ATOM    520  N   ARG A  62       1.298  18.438  -6.728  1.00  0.91           N  
ATOM    521  CA  ARG A  62       2.702  18.502  -6.334  1.00  0.91           C  
ATOM    522  C   ARG A  62       3.032  19.850  -5.702  1.00  0.91           C  
ATOM    523  CB  ARG A  62       3.611  18.252  -7.539  1.00  0.89           C  
ATOM    524  O   ARG A  62       2.629  20.897  -6.214  1.00  0.90           O  
ATOM    525  CG  ARG A  62       3.551  16.830  -8.072  1.00  0.80           C  
ATOM    526  CD  ARG A  62       4.538  16.611  -9.210  1.00  0.76           C  
ATOM    527  NE  ARG A  62       4.400  15.280  -9.795  1.00  0.69           N  
ATOM    528  NH1 ARG A  62       3.261  15.998 -11.672  1.00  0.50           N  
ATOM    529  NH2 ARG A  62       3.728  13.772 -11.391  1.00  0.45           N  
ATOM    530  CZ  ARG A  62       3.797  15.020 -10.951  1.00  0.68           C  
ATOM    531  N   LEU A  63       3.779  19.732  -4.674  1.00  0.92           N  
ATOM    532  CA  LEU A  63       4.241  20.927  -3.976  1.00  0.92           C  
ATOM    533  C   LEU A  63       5.764  20.969  -3.920  1.00  0.92           C  
ATOM    534  CB  LEU A  63       3.665  20.976  -2.558  1.00  0.91           C  
ATOM    535  O   LEU A  63       6.431  20.008  -4.312  1.00  0.91           O  
ATOM    536  CG  LEU A  63       2.142  21.059  -2.448  1.00  0.89           C  
ATOM    537  CD1 LEU A  63       1.709  20.937  -0.990  1.00  0.86           C  
ATOM    538  CD2 LEU A  63       1.631  22.361  -3.056  1.00  0.86           C  
ATOM    539  N   PRO A  64       6.271  22.094  -3.549  1.00  0.91           N  
ATOM    540  CA  PRO A  64       7.721  22.144  -3.352  1.00  0.91           C  
ATOM    541  C   PRO A  64       8.207  21.158  -2.292  1.00  0.91           C  
ATOM    542  CB  PRO A  64       7.966  23.588  -2.906  1.00  0.90           C  
ATOM    543  O   PRO A  64       7.435  20.755  -1.418  1.00  0.91           O  
ATOM    544  CG  PRO A  64       6.823  24.363  -3.478  1.00  0.88           C  
ATOM    545  CD  PRO A  64       5.590  23.508  -3.420  1.00  0.87           C  
ATOM    546  N   VAL A  65       9.450  20.750  -2.409  1.00  0.90           N  
ATOM    547  CA  VAL A  65      10.087  19.858  -1.446  1.00  0.90           C  
ATOM    548  C   VAL A  65       9.880  20.393  -0.031  1.00  0.91           C  
ATOM    549  CB  VAL A  65      11.595  19.693  -1.737  1.00  0.89           C  
ATOM    550  O   VAL A  65      10.126  21.572   0.237  1.00  0.90           O  
ATOM    551  CG1 VAL A  65      12.299  19.007  -0.568  1.00  0.82           C  
ATOM    552  CG2 VAL A  65      11.805  18.904  -3.028  1.00  0.81           C  
ATOM    553  N   ALA A  66       9.399  19.534   0.841  1.00  0.92           N  
ATOM    554  CA  ALA A  66       9.094  19.925   2.215  1.00  0.92           C  
ATOM    555  C   ALA A  66      10.350  19.905   3.083  1.00  0.92           C  
ATOM    556  CB  ALA A  66       8.029  19.005   2.806  1.00  0.92           C  
ATOM    557  O   ALA A  66      10.569  20.812   3.890  1.00  0.91           O  
ATOM    558  N   ILE A  67      11.174  18.875   2.940  1.00  0.90           N  
ATOM    559  CA  ILE A  67      12.432  18.737   3.665  1.00  0.90           C  
ATOM    560  C   ILE A  67      13.574  18.508   2.677  1.00  0.90           C  
ATOM    561  CB  ILE A  67      12.371  17.583   4.690  1.00  0.90           C  
ATOM    562  O   ILE A  67      13.688  17.430   2.089  1.00  0.89           O  
ATOM    563  CG1 ILE A  67      11.289  17.858   5.741  1.00  0.89           C  
ATOM    564  CG2 ILE A  67      13.736  17.374   5.351  1.00  0.89           C  
ATOM    565  CD1 ILE A  67      11.137  16.754   6.777  1.00  0.88           C  
ATOM    566  N   PRO A  68      14.326  19.556   2.482  1.00  0.86           N  
ATOM    567  CA  PRO A  68      15.414  19.449   1.508  1.00  0.86           C  
ATOM    568  C   PRO A  68      16.597  18.637   2.032  1.00  0.85           C  
ATOM    569  CB  PRO A  68      15.817  20.907   1.267  1.00  0.85           C  
ATOM    570  O   PRO A  68      16.707  18.408   3.239  1.00  0.84           O  
ATOM    571  CG  PRO A  68      15.528  21.601   2.559  1.00  0.84           C  
ATOM    572  CD  PRO A  68      14.293  20.995   3.161  1.00  0.83           C  
ATOM    573  N   LYS A  69      17.360  18.102   1.211  1.00  0.81           N  
ATOM    574  CA  LYS A  69      18.626  17.480   1.590  1.00  0.81           C  
ATOM    575  C   LYS A  69      19.600  18.513   2.149  1.00  0.80           C  
ATOM    576  CB  LYS A  69      19.252  16.763   0.393  1.00  0.79           C  
ATOM    577  O   LYS A  69      19.522  19.695   1.810  1.00  0.78           O  
ATOM    578  CG  LYS A  69      19.600  17.684  -0.767  1.00  0.75           C  
ATOM    579  CD  LYS A  69      20.122  16.900  -1.965  1.00  0.72           C  
ATOM    580  CE  LYS A  69      20.436  17.817  -3.140  1.00  0.63           C  
ATOM    581  NZ  LYS A  69      20.812  17.044  -4.361  1.00  0.58           N  
ATOM    582  N   TYR A  70      20.360  18.089   3.199  1.00  0.73           N  
ATOM    583  CA  TYR A  70      21.486  18.922   3.605  1.00  0.71           C  
ATOM    584  C   TYR A  70      22.618  18.843   2.588  1.00  0.71           C  
ATOM    585  CB  TYR A  70      21.995  18.502   4.987  1.00  0.69           C  
ATOM    586  O   TYR A  70      22.825  17.802   1.960  1.00  0.66           O  
ATOM    587  CG  TYR A  70      21.310  19.213   6.129  1.00  0.65           C  
ATOM    588  CD1 TYR A  70      21.760  20.455   6.572  1.00  0.62           C  
ATOM    589  CD2 TYR A  70      20.212  18.645   6.766  1.00  0.62           C  
ATOM    590  CE1 TYR A  70      21.133  21.113   7.625  1.00  0.57           C  
ATOM    591  CE2 TYR A  70      19.577  19.294   7.820  1.00  0.57           C  
ATOM    592  OH  TYR A  70      19.419  21.172   9.284  1.00  0.52           O  
ATOM    593  CZ  TYR A  70      20.044  20.525   8.242  1.00  0.58           C  
ATOM    594  N   THR A  71      23.306  20.025   2.156  1.00  0.60           N  
ATOM    595  CA  THR A  71      24.505  20.198   1.343  1.00  0.59           C  
ATOM    596  C   THR A  71      25.298  18.897   1.264  1.00  0.60           C  
ATOM    597  CB  THR A  71      25.402  21.317   1.903  1.00  0.53           C  
ATOM    598  O   THR A  71      24.993  17.934   1.971  1.00  0.55           O  
ATOM    599  CG2 THR A  71      24.691  22.666   1.862  1.00  0.46           C  
ATOM    600  OG1 THR A  71      25.746  21.012   3.260  1.00  0.46           O  
ATOM    601  N   ASP A  72      25.892  18.506  -0.013  1.00  0.50           N  
ATOM    602  CA  ASP A  72      26.713  17.591  -0.801  1.00  0.50           C  
ATOM    603  C   ASP A  72      26.441  16.139  -0.416  1.00  0.50           C  
ATOM    604  CB  ASP A  72      28.198  17.913  -0.620  1.00  0.45           C  
ATOM    605  O   ASP A  72      27.266  15.259  -0.668  1.00  0.47           O  
ATOM    606  CG  ASP A  72      28.437  19.191   0.166  1.00  0.43           C  
ATOM    607  OD1 ASP A  72      27.463  19.915   0.462  1.00  0.44           O  
ATOM    608  OD2 ASP A  72      29.610  19.477   0.488  1.00  0.44           O  
ATOM    609  N   GLY A  73      25.166  15.657   0.129  1.00  0.53           N  
ATOM    610  CA  GLY A  73      24.914  14.233   0.280  1.00  0.52           C  
ATOM    611  C   GLY A  73      25.157  13.730   1.690  1.00  0.53           C  
ATOM    612  O   GLY A  73      24.824  12.588   2.014  1.00  0.51           O  
ATOM    613  N   ALA A  74      25.880  14.466   2.515  1.00  0.52           N  
ATOM    614  CA  ALA A  74      26.368  13.913   3.775  1.00  0.50           C  
ATOM    615  C   ALA A  74      25.226  13.722   4.769  1.00  0.52           C  
ATOM    616  CB  ALA A  74      27.444  14.818   4.372  1.00  0.47           C  
ATOM    617  O   ALA A  74      25.178  12.717   5.483  1.00  0.49           O  
ATOM    618  N   ALA A  75      24.071  14.420   4.695  1.00  0.65           N  
ATOM    619  CA  ALA A  75      23.003  14.374   5.691  1.00  0.64           C  
ATOM    620  C   ALA A  75      21.631  14.387   5.024  1.00  0.66           C  
ATOM    621  CB  ALA A  75      23.131  15.544   6.662  1.00  0.58           C  
ATOM    622  O   ALA A  75      20.871  15.347   5.172  1.00  0.60           O  
ATOM    623  N   ASP A  76      21.352  13.411   4.219  1.00  0.79           N  
ATOM    624  CA  ASP A  76      20.096  13.356   3.478  1.00  0.79           C  
ATOM    625  C   ASP A  76      18.980  12.761   4.332  1.00  0.80           C  
ATOM    626  CB  ASP A  76      20.266  12.542   2.193  1.00  0.77           C  
ATOM    627  O   ASP A  76      19.199  11.793   5.064  1.00  0.78           O  
ATOM    628  CG  ASP A  76      21.247  13.170   1.219  1.00  0.72           C  
ATOM    629  OD1 ASP A  76      21.502  14.390   1.311  1.00  0.68           O  
ATOM    630  OD2 ASP A  76      21.768  12.438   0.350  1.00  0.70           O  
ATOM    631  N   PRO A  77      17.791  13.396   4.394  1.00  0.85           N  
ATOM    632  CA  PRO A  77      16.656  12.872   5.157  1.00  0.85           C  
ATOM    633  C   PRO A  77      16.173  11.518   4.640  1.00  0.85           C  
ATOM    634  CB  PRO A  77      15.580  13.944   4.969  1.00  0.84           C  
ATOM    635  O   PRO A  77      15.973  11.349   3.435  1.00  0.85           O  
ATOM    636  CG  PRO A  77      15.881  14.559   3.641  1.00  0.83           C  
ATOM    637  CD  PRO A  77      17.362  14.487   3.406  1.00  0.82           C  
ATOM    638  N   TRP A  78      16.068  10.557   5.545  1.00  0.87           N  
ATOM    639  CA  TRP A  78      15.514   9.234   5.274  1.00  0.87           C  
ATOM    640  C   TRP A  78      14.125   9.090   5.886  1.00  0.88           C  
ATOM    641  CB  TRP A  78      16.440   8.141   5.814  1.00  0.86           C  
ATOM    642  O   TRP A  78      13.405  10.078   6.048  1.00  0.87           O  
ATOM    643  CG  TRP A  78      17.692   7.952   5.011  1.00  0.83           C  
ATOM    644  CD1 TRP A  78      18.099   8.688   3.933  1.00  0.79           C  
ATOM    645  CD2 TRP A  78      18.698   6.957   5.221  1.00  0.80           C  
ATOM    646  CE2 TRP A  78      19.688   7.149   4.232  1.00  0.81           C  
ATOM    647  CE3 TRP A  78      18.860   5.921   6.150  1.00  0.85           C  
ATOM    648  NE1 TRP A  78      19.299   8.211   3.460  1.00  0.84           N  
ATOM    649  CH2 TRP A  78      20.959   5.336   5.068  1.00  0.80           C  
ATOM    650  CZ2 TRP A  78      20.825   6.342   4.146  1.00  0.82           C  
ATOM    651  CZ3 TRP A  78      19.992   5.119   6.063  1.00  0.82           C  
ATOM    652  N   THR A  79      13.771   7.897   6.077  1.00  0.89           N  
ATOM    653  CA  THR A  79      12.401   7.568   6.454  1.00  0.90           C  
ATOM    654  C   THR A  79      12.088   8.085   7.855  1.00  0.90           C  
ATOM    655  CB  THR A  79      12.156   6.049   6.399  1.00  0.89           C  
ATOM    656  O   THR A  79      12.942   8.047   8.743  1.00  0.90           O  
ATOM    657  CG2 THR A  79      10.728   5.707   6.809  1.00  0.84           C  
ATOM    658  OG1 THR A  79      12.382   5.583   5.062  1.00  0.86           O  
ATOM    659  N   GLY A  80      10.885   8.553   7.982  1.00  0.92           N  
ATOM    660  CA  GLY A  80      10.453   9.096   9.259  1.00  0.92           C  
ATOM    661  C   GLY A  80       8.950   9.285   9.350  1.00  0.92           C  
ATOM    662  O   GLY A  80       8.195   8.659   8.603  1.00  0.91           O  
ATOM    663  N   SER A  81       8.549  10.018  10.328  1.00  0.91           N  
ATOM    664  CA  SER A  81       7.128  10.243  10.573  1.00  0.91           C  
ATOM    665  C   SER A  81       6.840  11.717  10.838  1.00  0.91           C  
ATOM    666  CB  SER A  81       6.647   9.401  11.755  1.00  0.89           C  
ATOM    667  O   SER A  81       7.751  12.487  11.150  1.00  0.90           O  
ATOM    668  OG  SER A  81       7.298   9.793  12.951  1.00  0.75           O  
ATOM    669  N   VAL A  82       5.632  12.105  10.645  1.00  0.94           N  
ATOM    670  CA  VAL A  82       5.123  13.450  10.893  1.00  0.94           C  
ATOM    671  C   VAL A  82       3.930  13.384  11.844  1.00  0.93           C  
ATOM    672  CB  VAL A  82       4.720  14.155   9.579  1.00  0.92           C  
ATOM    673  O   VAL A  82       3.055  12.528  11.694  1.00  0.92           O  
ATOM    674  CG1 VAL A  82       4.308  15.602   9.847  1.00  0.74           C  
ATOM    675  CG2 VAL A  82       5.867  14.101   8.571  1.00  0.74           C  
ATOM    676  N   VAL A  83       3.892  14.341  12.887  1.00  0.94           N  
ATOM    677  CA  VAL A  83       2.790  14.420  13.840  1.00  0.94           C  
ATOM    678  C   VAL A  83       2.407  15.880  14.068  1.00  0.94           C  
ATOM    679  CB  VAL A  83       3.152  13.748  15.184  1.00  0.94           C  
ATOM    680  O   VAL A  83       3.225  16.781  13.871  1.00  0.93           O  
ATOM    681  CG1 VAL A  83       3.326  12.241  15.004  1.00  0.91           C  
ATOM    682  CG2 VAL A  83       4.420  14.370  15.766  1.00  0.90           C  
ATOM    683  N   VAL A  84       1.189  16.058  14.426  1.00  0.94           N  
ATOM    684  CA  VAL A  84       0.733  17.384  14.831  1.00  0.94           C  
ATOM    685  C   VAL A  84       0.865  17.536  16.345  1.00  0.94           C  
ATOM    686  CB  VAL A  84      -0.727  17.640  14.394  1.00  0.93           C  
ATOM    687  O   VAL A  84       0.274  16.765  17.106  1.00  0.93           O  
ATOM    688  CG1 VAL A  84      -1.184  19.031  14.828  1.00  0.89           C  
ATOM    689  CG2 VAL A  84      -0.867  17.475  12.882  1.00  0.89           C  
ATOM    690  N   ASP A  85       1.657  18.484  16.728  1.00  0.95           N  
ATOM    691  CA  ASP A  85       1.866  18.774  18.143  1.00  0.95           C  
ATOM    692  C   ASP A  85       0.799  19.731  18.671  1.00  0.94           C  
ATOM    693  CB  ASP A  85       3.260  19.362  18.371  1.00  0.94           C  
ATOM    694  O   ASP A  85       1.085  20.899  18.942  1.00  0.93           O  
ATOM    695  CG  ASP A  85       3.589  19.554  19.841  1.00  0.94           C  
ATOM    696  OD1 ASP A  85       2.883  18.989  20.703  1.00  0.92           O  
ATOM    697  OD2 ASP A  85       4.563  20.279  20.139  1.00  0.92           O  
ATOM    698  N   LYS A  86      -0.398  19.212  18.973  1.00  0.93           N  
ATOM    699  CA  LYS A  86      -1.576  19.996  19.332  1.00  0.92           C  
ATOM    700  C   LYS A  86      -1.349  20.766  20.630  1.00  0.92           C  
ATOM    701  CB  LYS A  86      -2.802  19.092  19.466  1.00  0.90           C  
ATOM    702  O   LYS A  86      -1.788  21.910  20.764  1.00  0.91           O  
ATOM    703  CG  LYS A  86      -3.256  18.465  18.156  1.00  0.82           C  
ATOM    704  CD  LYS A  86      -4.484  17.586  18.353  1.00  0.77           C  
ATOM    705  CE  LYS A  86      -4.923  16.937  17.047  1.00  0.69           C  
ATOM    706  NZ  LYS A  86      -6.047  15.976  17.256  1.00  0.62           N  
ATOM    707  N   ASP A  87      -0.596  20.182  21.505  1.00  0.92           N  
ATOM    708  CA  ASP A  87      -0.437  20.755  22.838  1.00  0.92           C  
ATOM    709  C   ASP A  87       0.900  21.482  22.967  1.00  0.93           C  
ATOM    710  CB  ASP A  87      -0.550  19.667  23.907  1.00  0.91           C  
ATOM    711  O   ASP A  87       1.321  21.824  24.074  1.00  0.92           O  
ATOM    712  CG  ASP A  87      -1.937  19.052  23.984  1.00  0.85           C  
ATOM    713  OD1 ASP A  87      -2.936  19.775  23.779  1.00  0.81           O  
ATOM    714  OD2 ASP A  87      -2.031  17.836  24.255  1.00  0.83           O  
ATOM    715  N   ASN A  88       1.544  21.727  21.891  1.00  0.95           N  
ATOM    716  CA  ASN A  88       2.793  22.481  21.861  1.00  0.95           C  
ATOM    717  C   ASN A  88       3.814  21.912  22.843  1.00  0.95           C  
ATOM    718  CB  ASN A  88       2.535  23.959  22.161  1.00  0.94           C  
ATOM    719  O   ASN A  88       4.459  22.661  23.578  1.00  0.94           O  
ATOM    720  CG  ASN A  88       3.753  24.826  21.912  1.00  0.92           C  
ATOM    721  ND2 ASN A  88       3.887  25.897  22.686  1.00  0.91           N  
ATOM    722  OD1 ASN A  88       4.567  24.537  21.031  1.00  0.89           O  
ATOM    723  N   THR A  89       3.898  20.569  22.848  1.00  0.95           N  
ATOM    724  CA  THR A  89       4.820  19.919  23.772  1.00  0.95           C  
ATOM    725  C   THR A  89       6.267  20.144  23.342  1.00  0.95           C  
ATOM    726  CB  THR A  89       4.540  18.408  23.869  1.00  0.94           C  
ATOM    727  O   THR A  89       7.175  20.138  24.175  1.00  0.94           O  
ATOM    728  CG2 THR A  89       3.106  18.141  24.313  1.00  0.87           C  
ATOM    729  OG1 THR A  89       4.752  17.805  22.586  1.00  0.88           O  
ATOM    730  N   ALA A  90       6.496  20.338  22.064  1.00  0.95           N  
ATOM    731  CA  ALA A  90       7.844  20.541  21.538  1.00  0.95           C  
ATOM    732  C   ALA A  90       8.250  22.009  21.622  1.00  0.94           C  
ATOM    733  CB  ALA A  90       7.931  20.049  20.096  1.00  0.94           C  
ATOM    734  O   ALA A  90       9.435  22.338  21.532  1.00  0.93           O  
ATOM    735  N   GLY A  91       7.291  22.930  21.738  1.00  0.95           N  
ATOM    736  CA  GLY A  91       7.609  24.330  21.970  1.00  0.95           C  
ATOM    737  C   GLY A  91       7.732  25.134  20.690  1.00  0.95           C  
ATOM    738  O   GLY A  91       8.412  26.162  20.659  1.00  0.94           O  
ATOM    739  N   PHE A  92       7.061  24.716  19.601  1.00  0.95           N  
ATOM    740  CA  PHE A  92       7.162  25.430  18.334  1.00  0.95           C  
ATOM    741  C   PHE A  92       5.837  26.096  17.981  1.00  0.94           C  
ATOM    742  CB  PHE A  92       7.586  24.478  17.211  1.00  0.95           C  
ATOM    743  O   PHE A  92       5.683  26.640  16.885  1.00  0.92           O  
ATOM    744  CG  PHE A  92       8.936  23.848  17.427  1.00  0.94           C  
ATOM    745  CD1 PHE A  92      10.090  24.620  17.407  1.00  0.92           C  
ATOM    746  CD2 PHE A  92       9.050  22.482  17.652  1.00  0.91           C  
ATOM    747  CE1 PHE A  92      11.341  24.040  17.606  1.00  0.91           C  
ATOM    748  CE2 PHE A  92      10.296  21.895  17.852  1.00  0.92           C  
ATOM    749  CZ  PHE A  92      11.440  22.675  17.828  1.00  0.91           C  
ATOM    750  N   GLY A  93       4.936  26.112  18.963  1.00  0.94           N  
ATOM    751  CA  GLY A  93       3.603  26.653  18.752  1.00  0.94           C  
ATOM    752  C   GLY A  93       2.530  25.583  18.670  1.00  0.94           C  
ATOM    753  O   GLY A  93       2.768  24.498  18.136  1.00  0.93           O  
ATOM    754  N   GLU A  94       1.349  25.925  19.108  1.00  0.93           N  
ATOM    755  CA  GLU A  94       0.217  25.005  19.043  1.00  0.93           C  
ATOM    756  C   GLU A  94      -0.096  24.617  17.600  1.00  0.93           C  
ATOM    757  CB  GLU A  94      -1.019  25.625  19.701  1.00  0.91           C  
ATOM    758  O   GLU A  94      -0.207  25.483  16.729  1.00  0.91           O  
ATOM    759  CG  GLU A  94      -2.203  24.675  19.802  1.00  0.82           C  
ATOM    760  CD  GLU A  94      -3.399  25.282  20.518  1.00  0.76           C  
ATOM    761  OE1 GLU A  94      -3.239  26.327  21.188  1.00  0.77           O  
ATOM    762  OE2 GLU A  94      -4.505  24.707  20.409  1.00  0.74           O  
ATOM    763  N   GLY A  95      -0.182  23.277  17.423  1.00  0.92           N  
ATOM    764  CA  GLY A  95      -0.548  22.798  16.100  1.00  0.92           C  
ATOM    765  C   GLY A  95       0.635  22.682  15.158  1.00  0.93           C  
ATOM    766  O   GLY A  95       0.468  22.367  13.978  1.00  0.92           O  
ATOM    767  N   ALA A  96       1.778  22.922  15.664  1.00  0.95           N  
ATOM    768  CA  ALA A  96       2.963  22.734  14.832  1.00  0.95           C  
ATOM    769  C   ALA A  96       3.058  21.297  14.329  1.00  0.95           C  
ATOM    770  CB  ALA A  96       4.224  23.107  15.608  1.00  0.94           C  
ATOM    771  O   ALA A  96       2.681  20.359  15.036  1.00  0.95           O  
ATOM    772  N   VAL A  97       3.500  21.178  13.108  1.00  0.95           N  
ATOM    773  CA  VAL A  97       3.751  19.861  12.532  1.00  0.95           C  
ATOM    774  C   VAL A  97       5.209  19.467  12.759  1.00  0.95           C  
ATOM    775  CB  VAL A  97       3.420  19.829  11.023  1.00  0.95           C  
ATOM    776  O   VAL A  97       6.124  20.201  12.379  1.00  0.95           O  
ATOM    777  CG1 VAL A  97       3.703  18.447  10.437  1.00  0.90           C  
ATOM    778  CG2 VAL A  97       1.963  20.224  10.789  1.00  0.90           C  
ATOM    779  N   ILE A  98       5.419  18.342  13.433  1.00  0.95           N  
ATOM    780  CA  ILE A  98       6.750  17.874  13.805  1.00  0.96           C  
ATOM    781  C   ILE A  98       7.128  16.663  12.954  1.00  0.95           C  
ATOM    782  CB  ILE A  98       6.826  17.519  15.307  1.00  0.95           C  
ATOM    783  O   ILE A  98       6.364  15.700  12.862  1.00  0.95           O  
ATOM    784  CG1 ILE A  98       6.252  18.660  16.155  1.00  0.92           C  
ATOM    785  CG2 ILE A  98       8.267  17.204  15.715  1.00  0.91           C  
ATOM    786  CD1 ILE A  98       6.975  19.988  15.976  1.00  0.88           C  
ATOM    787  N   ALA A  99       8.264  16.709  12.284  1.00  0.94           N  
ATOM    788  CA  ALA A  99       8.833  15.574  11.563  1.00  0.95           C  
ATOM    789  C   ALA A  99      10.042  15.005  12.301  1.00  0.94           C  
ATOM    790  CB  ALA A  99       9.223  15.984  10.145  1.00  0.94           C  
ATOM    791  O   ALA A  99      10.952  15.748  12.678  1.00  0.94           O  
ATOM    792  N   LEU A 100       9.994  13.762  12.585  1.00  0.94           N  
ATOM    793  CA  LEU A 100      11.119  13.003  13.121  1.00  0.95           C  
ATOM    794  C   LEU A 100      11.622  11.985  12.104  1.00  0.94           C  
ATOM    795  CB  LEU A 100      10.717  12.292  14.416  1.00  0.94           C  
ATOM    796  O   LEU A 100      10.874  11.097  11.686  1.00  0.93           O  
ATOM    797  CG  LEU A 100      10.492  13.184  15.638  1.00  0.91           C  
ATOM    798  CD1 LEU A 100       9.620  12.468  16.664  1.00  0.86           C  
ATOM    799  CD2 LEU A 100      11.825  13.594  16.255  1.00  0.85           C  
ATOM    800  N   LEU A 101      12.848  12.136  11.678  1.00  0.92           N  
ATOM    801  CA  LEU A 101      13.337  11.331  10.564  1.00  0.92           C  
ATOM    802  C   LEU A 101      14.785  10.911  10.791  1.00  0.92           C  
ATOM    803  CB  LEU A 101      13.217  12.106   9.249  1.00  0.91           C  
ATOM    804  O   LEU A 101      15.481  11.495  11.624  1.00  0.91           O  
ATOM    805  CG  LEU A 101      13.962  13.440   9.179  1.00  0.89           C  
ATOM    806  CD1 LEU A 101      15.416  13.216   8.779  1.00  0.85           C  
ATOM    807  CD2 LEU A 101      13.273  14.386   8.201  1.00  0.85           C  
ATOM    808  N   THR A 102      15.200   9.916  10.037  1.00  0.90           N  
ATOM    809  CA  THR A 102      16.558   9.388  10.100  1.00  0.89           C  
ATOM    810  C   THR A 102      17.483  10.159   9.162  1.00  0.89           C  
ATOM    811  CB  THR A 102      16.593   7.890   9.742  1.00  0.89           C  
ATOM    812  O   THR A 102      17.117  10.448   8.021  1.00  0.88           O  
ATOM    813  CG2 THR A 102      17.993   7.314   9.922  1.00  0.87           C  
ATOM    814  OG1 THR A 102      15.683   7.181  10.593  1.00  0.88           O  
ATOM    815  N   MET A 103      18.640  10.461   9.693  1.00  0.86           N  
ATOM    816  CA  MET A 103      19.739  10.955   8.868  1.00  0.85           C  
ATOM    817  C   MET A 103      21.006  10.140   9.105  1.00  0.85           C  
ATOM    818  CB  MET A 103      20.006  12.433   9.157  1.00  0.84           C  
ATOM    819  O   MET A 103      21.362   9.857  10.251  1.00  0.83           O  
ATOM    820  CG  MET A 103      18.834  13.344   8.828  1.00  0.81           C  
ATOM    821  SD  MET A 103      19.204  15.112   9.153  1.00  0.79           S  
ATOM    822  CE  MET A 103      20.549  15.381   7.965  1.00  0.68           C  
ATOM    823  N   PRO A 104      21.682   9.654   8.055  1.00  0.80           N  
ATOM    824  CA  PRO A 104      22.803   8.721   8.194  1.00  0.79           C  
ATOM    825  C   PRO A 104      24.084   9.404   8.668  1.00  0.79           C  
ATOM    826  CB  PRO A 104      22.975   8.163   6.779  1.00  0.78           C  
ATOM    827  O   PRO A 104      24.999   8.737   9.158  1.00  0.76           O  
ATOM    828  CG  PRO A 104      22.421   9.222   5.880  1.00  0.75           C  
ATOM    829  CD  PRO A 104      21.293   9.910   6.594  1.00  0.73           C  
ATOM    830  N   LYS A 105      24.237  10.599   8.542  1.00  0.70           N  
ATOM    831  CA  LYS A 105      25.440  11.342   8.905  1.00  0.69           C  
ATOM    832  C   LYS A 105      25.120  12.456   9.898  1.00  0.70           C  
ATOM    833  CB  LYS A 105      26.106  11.927   7.658  1.00  0.66           C  
ATOM    834  O   LYS A 105      24.003  12.978   9.914  1.00  0.68           O  
ATOM    835  CG  LYS A 105      26.667  10.880   6.708  1.00  0.62           C  
ATOM    836  CD  LYS A 105      27.414  11.522   5.546  1.00  0.60           C  
ATOM    837  CE  LYS A 105      27.928  10.478   4.564  1.00  0.51           C  
ATOM    838  NZ  LYS A 105      28.635  11.105   3.408  1.00  0.44           N  
ATOM    839  N   PRO A 106      26.178  12.775  10.638  1.00  0.67           N  
ATOM    840  CA  PRO A 106      27.530  12.214  10.694  1.00  0.65           C  
ATOM    841  C   PRO A 106      27.590  10.893  11.458  1.00  0.67           C  
ATOM    842  CB  PRO A 106      28.332  13.299  11.417  1.00  0.62           C  
ATOM    843  O   PRO A 106      28.483  10.076  11.218  1.00  0.63           O  
ATOM    844  CG  PRO A 106      27.319  14.058  12.211  1.00  0.58           C  
ATOM    845  CD  PRO A 106      26.006  14.005  11.484  1.00  0.57           C  
ATOM    846  N   ASP A 107      26.684  10.436  12.442  1.00  0.70           N  
ATOM    847  CA  ASP A 107      26.800   9.412  13.475  1.00  0.69           C  
ATOM    848  C   ASP A 107      25.951   8.189  13.135  1.00  0.70           C  
ATOM    849  CB  ASP A 107      26.389   9.975  14.837  1.00  0.65           C  
ATOM    850  O   ASP A 107      25.582   7.416  14.022  1.00  0.65           O  
ATOM    851  CG  ASP A 107      27.364  11.010  15.369  1.00  0.62           C  
ATOM    852  OD1 ASP A 107      28.570  10.934  15.050  1.00  0.61           O  
ATOM    853  OD2 ASP A 107      26.923  11.910  16.117  1.00  0.63           O  
ATOM    854  N   TYR A 108      25.811   7.855  11.831  1.00  0.75           N  
ATOM    855  CA  TYR A 108      25.072   6.712  11.306  1.00  0.75           C  
ATOM    856  C   TYR A 108      23.668   6.652  11.895  1.00  0.76           C  
ATOM    857  CB  TYR A 108      25.818   5.408  11.600  1.00  0.72           C  
ATOM    858  O   TYR A 108      23.498   6.360  13.081  1.00  0.71           O  
ATOM    859  CG  TYR A 108      27.094   5.246  10.809  1.00  0.67           C  
ATOM    860  CD1 TYR A 108      27.066   4.808   9.487  1.00  0.62           C  
ATOM    861  CD2 TYR A 108      28.329   5.529  11.383  1.00  0.62           C  
ATOM    862  CE1 TYR A 108      28.239   4.656   8.755  1.00  0.58           C  
ATOM    863  CE2 TYR A 108      29.508   5.381  10.660  1.00  0.59           C  
ATOM    864  OH  TYR A 108      30.618   4.795   8.629  1.00  0.54           O  
ATOM    865  CZ  TYR A 108      29.453   4.944   9.349  1.00  0.56           C  
ATOM    866  N   GLN A 109      22.636   7.070  11.179  1.00  0.84           N  
ATOM    867  CA  GLN A 109      21.193   6.856  11.221  1.00  0.85           C  
ATOM    868  C   GLN A 109      20.607   7.315  12.553  1.00  0.85           C  
ATOM    869  CB  GLN A 109      20.862   5.382  10.983  1.00  0.83           C  
ATOM    870  O   GLN A 109      19.944   6.541  13.246  1.00  0.84           O  
ATOM    871  CG  GLN A 109      21.293   4.868   9.616  1.00  0.80           C  
ATOM    872  CD  GLN A 109      20.848   3.440   9.358  1.00  0.77           C  
ATOM    873  NE2 GLN A 109      21.196   2.912   8.190  1.00  0.74           N  
ATOM    874  OE1 GLN A 109      20.199   2.816  10.203  1.00  0.77           O  
ATOM    875  N   CYS A 110      20.918   8.542  12.938  1.00  0.87           N  
ATOM    876  CA  CYS A 110      20.327   9.192  14.102  1.00  0.88           C  
ATOM    877  C   CYS A 110      18.980   9.814  13.754  1.00  0.88           C  
ATOM    878  CB  CYS A 110      21.267  10.265  14.651  1.00  0.86           C  
ATOM    879  O   CYS A 110      18.693  10.069  12.583  1.00  0.88           O  
ATOM    880  SG  CYS A 110      22.834   9.613  15.268  1.00  0.84           S  
ATOM    881  N   THR A 111      18.196  10.068  14.768  1.00  0.91           N  
ATOM    882  CA  THR A 111      16.895  10.703  14.587  1.00  0.91           C  
ATOM    883  C   THR A 111      17.005  12.217  14.745  1.00  0.91           C  
ATOM    884  CB  THR A 111      15.861  10.154  15.587  1.00  0.90           C  
ATOM    885  O   THR A 111      17.524  12.705  15.750  1.00  0.91           O  
ATOM    886  CG2 THR A 111      14.495  10.798  15.376  1.00  0.88           C  
ATOM    887  OG1 THR A 111      15.741   8.737  15.412  1.00  0.90           O  
ATOM    888  N   HIS A 112      16.542  12.921  13.742  1.00  0.90           N  
ATOM    889  CA  HIS A 112      16.524  14.379  13.733  1.00  0.91           C  
ATOM    890  C   HIS A 112      15.095  14.913  13.775  1.00  0.91           C  
ATOM    891  CB  HIS A 112      17.248  14.917  12.497  1.00  0.90           C  
ATOM    892  O   HIS A 112      14.165  14.244  13.320  1.00  0.91           O  
ATOM    893  CG  HIS A 112      18.733  14.744  12.550  1.00  0.87           C  
ATOM    894  CD2 HIS A 112      19.503  13.635  12.451  1.00  0.84           C  
ATOM    895  ND1 HIS A 112      19.599  15.801  12.728  1.00  0.85           N  
ATOM    896  CE1 HIS A 112      20.842  15.348  12.735  1.00  0.83           C  
ATOM    897  NE2 HIS A 112      20.811  14.036  12.569  1.00  0.82           N  
ATOM    898  N   LEU A 113      14.997  16.129  14.338  1.00  0.93           N  
ATOM    899  CA  LEU A 113      13.703  16.791  14.470  1.00  0.93           C  
ATOM    900  C   LEU A 113      13.611  17.995  13.538  1.00  0.93           C  
ATOM    901  CB  LEU A 113      13.471  17.232  15.917  1.00  0.92           C  
ATOM    902  O   LEU A 113      14.509  18.839  13.518  1.00  0.93           O  
ATOM    903  CG  LEU A 113      12.094  17.816  16.236  1.00  0.91           C  
ATOM    904  CD1 LEU A 113      11.739  17.569  17.698  1.00  0.89           C  
ATOM    905  CD2 LEU A 113      12.059  19.307  15.916  1.00  0.88           C  
ATOM    906  N   TRP A 114      12.545  17.992  12.795  1.00  0.93           N  
ATOM    907  CA  TRP A 114      12.134  19.122  11.968  1.00  0.93           C  
ATOM    908  C   TRP A 114      10.736  19.597  12.351  1.00  0.93           C  
ATOM    909  CB  TRP A 114      12.168  18.742  10.484  1.00  0.92           C  
ATOM    910  O   TRP A 114       9.929  18.819  12.865  1.00  0.93           O  
ATOM    911  CG  TRP A 114      13.536  18.402   9.975  1.00  0.85           C  
ATOM    912  CD1 TRP A 114      14.280  17.297  10.285  1.00  0.76           C  
ATOM    913  CD2 TRP A 114      14.327  19.176   9.067  1.00  0.77           C  
ATOM    914  CE2 TRP A 114      15.539  18.479   8.870  1.00  0.80           C  
ATOM    915  CE3 TRP A 114      14.127  20.391   8.400  1.00  0.81           C  
ATOM    916  NE1 TRP A 114      15.485  17.337   9.624  1.00  0.86           N  
ATOM    917  CH2 TRP A 114      16.328  20.150   7.392  1.00  0.76           C  
ATOM    918  CZ2 TRP A 114      16.549  18.959   8.032  1.00  0.83           C  
ATOM    919  CZ3 TRP A 114      15.133  20.867   7.567  1.00  0.77           C  
ATOM    920  N   TYR A 115      10.490  20.898  12.122  1.00  0.95           N  
ATOM    921  CA  TYR A 115       9.166  21.383  12.493  1.00  0.95           C  
ATOM    922  C   TYR A 115       8.632  22.361  11.452  1.00  0.95           C  
ATOM    923  CB  TYR A 115       9.205  22.056  13.868  1.00  0.94           C  
ATOM    924  O   TYR A 115       9.407  23.013  10.749  1.00  0.94           O  
ATOM    925  CG  TYR A 115      10.038  23.314  13.906  1.00  0.94           C  
ATOM    926  CD1 TYR A 115      11.412  23.257  14.126  1.00  0.92           C  
ATOM    927  CD2 TYR A 115       9.453  24.562  13.721  1.00  0.92           C  
ATOM    928  CE1 TYR A 115      12.183  24.414  14.163  1.00  0.91           C  
ATOM    929  CE2 TYR A 115      10.214  25.726  13.756  1.00  0.92           C  
ATOM    930  OH  TYR A 115      12.335  26.790  14.013  1.00  0.88           O  
ATOM    931  CZ  TYR A 115      11.576  25.641  13.977  1.00  0.91           C  
ATOM    932  N   SER A 116       7.359  22.441  11.311  1.00  0.95           N  
ATOM    933  CA  SER A 116       6.612  23.332  10.428  1.00  0.95           C  
ATOM    934  C   SER A 116       5.534  24.092  11.193  1.00  0.95           C  
ATOM    935  CB  SER A 116       5.976  22.543   9.283  1.00  0.95           C  
ATOM    936  O   SER A 116       4.811  23.507  12.003  1.00  0.94           O  
ATOM    937  OG  SER A 116       5.086  23.360   8.542  1.00  0.93           O  
ATOM    938  N   VAL A 117       5.482  25.374  10.841  1.00  0.94           N  
ATOM    939  CA  VAL A 117       4.433  26.202  11.428  1.00  0.94           C  
ATOM    940  C   VAL A 117       3.482  26.684  10.334  1.00  0.93           C  
ATOM    941  CB  VAL A 117       5.024  27.409  12.190  1.00  0.93           C  
ATOM    942  O   VAL A 117       2.705  27.618  10.546  1.00  0.91           O  
ATOM    943  CG1 VAL A 117       5.806  26.943  13.417  1.00  0.85           C  
ATOM    944  CG2 VAL A 117       5.916  28.238  11.267  1.00  0.84           C  
ATOM    945  N   ASP A 118       3.658  26.106   9.127  1.00  0.93           N  
ATOM    946  CA  ASP A 118       2.776  26.464   8.021  1.00  0.93           C  
ATOM    947  C   ASP A 118       2.027  25.241   7.497  1.00  0.93           C  
ATOM    948  CB  ASP A 118       3.572  27.117   6.889  1.00  0.92           C  
ATOM    949  O   ASP A 118       1.878  25.069   6.285  1.00  0.92           O  
ATOM    950  CG  ASP A 118       4.651  26.211   6.323  1.00  0.91           C  
ATOM    951  OD1 ASP A 118       4.798  25.065   6.801  1.00  0.89           O  
ATOM    952  OD2 ASP A 118       5.363  26.647   5.393  1.00  0.90           O  
ATOM    953  N   ASN A 119       1.663  24.276   8.404  1.00  0.91           N  
ATOM    954  CA  ASN A 119       0.814  23.117   8.147  1.00  0.91           C  
ATOM    955  C   ASN A 119       1.507  22.105   7.239  1.00  0.91           C  
ATOM    956  CB  ASN A 119      -0.520  23.552   7.536  1.00  0.89           C  
ATOM    957  O   ASN A 119       0.856  21.448   6.424  1.00  0.89           O  
ATOM    958  CG  ASN A 119      -1.364  24.365   8.498  1.00  0.83           C  
ATOM    959  ND2 ASN A 119      -2.050  25.375   7.976  1.00  0.77           N  
ATOM    960  OD1 ASN A 119      -1.399  24.088   9.699  1.00  0.76           O  
ATOM    961  N   GLY A 120       2.867  22.028   7.322  1.00  0.91           N  
ATOM    962  CA  GLY A 120       3.611  20.950   6.689  1.00  0.91           C  
ATOM    963  C   GLY A 120       4.182  21.333   5.337  1.00  0.91           C  
ATOM    964  O   GLY A 120       4.783  20.502   4.653  1.00  0.89           O  
ATOM    965  N   HIS A 121       4.038  22.557   4.889  1.00  0.92           N  
ATOM    966  CA  HIS A 121       4.481  22.979   3.565  1.00  0.92           C  
ATOM    967  C   HIS A 121       5.991  23.191   3.532  1.00  0.92           C  
ATOM    968  CB  HIS A 121       3.762  24.262   3.144  1.00  0.90           C  
ATOM    969  O   HIS A 121       6.637  22.922   2.516  1.00  0.90           O  
ATOM    970  CG  HIS A 121       2.326  24.054   2.783  1.00  0.85           C  
ATOM    971  CD2 HIS A 121       1.725  23.897   1.580  1.00  0.77           C  
ATOM    972  ND1 HIS A 121       1.323  23.991   3.726  1.00  0.76           N  
ATOM    973  CE1 HIS A 121       0.165  23.803   3.117  1.00  0.77           C  
ATOM    974  NE2 HIS A 121       0.381  23.742   1.814  1.00  0.76           N  
ATOM    975  N   SER A 122       6.520  23.639   4.582  1.00  0.92           N  
ATOM    976  CA  SER A 122       7.966  23.765   4.734  1.00  0.92           C  
ATOM    977  C   SER A 122       8.405  23.416   6.152  1.00  0.92           C  
ATOM    978  CB  SER A 122       8.420  25.183   4.386  1.00  0.91           C  
ATOM    979  O   SER A 122       7.625  23.543   7.098  1.00  0.92           O  
ATOM    980  OG  SER A 122       7.910  26.119   5.320  1.00  0.85           O  
ATOM    981  N   PHE A 123       9.568  22.876   6.235  1.00  0.93           N  
ATOM    982  CA  PHE A 123      10.080  22.462   7.536  1.00  0.93           C  
ATOM    983  C   PHE A 123      11.421  23.124   7.826  1.00  0.92           C  
ATOM    984  CB  PHE A 123      10.223  20.938   7.598  1.00  0.92           C  
ATOM    985  O   PHE A 123      12.204  23.381   6.909  1.00  0.90           O  
ATOM    986  CG  PHE A 123       8.909  20.207   7.669  1.00  0.92           C  
ATOM    987  CD1 PHE A 123       8.441  19.706   8.878  1.00  0.91           C  
ATOM    988  CD2 PHE A 123       8.142  20.021   6.527  1.00  0.91           C  
ATOM    989  CE1 PHE A 123       7.225  19.029   8.946  1.00  0.91           C  
ATOM    990  CE2 PHE A 123       6.927  19.346   6.587  1.00  0.91           C  
ATOM    991  CZ  PHE A 123       6.470  18.850   7.798  1.00  0.91           C  
ATOM    992  N   LYS A 124      11.556  23.390   9.102  1.00  0.92           N  
ATOM    993  CA  LYS A 124      12.830  23.878   9.622  1.00  0.91           C  
ATOM    994  C   LYS A 124      13.499  22.831  10.508  1.00  0.92           C  
ATOM    995  CB  LYS A 124      12.628  25.175  10.406  1.00  0.90           C  
ATOM    996  O   LYS A 124      12.841  22.202  11.340  1.00  0.91           O  
ATOM    997  CG  LYS A 124      12.116  26.334   9.563  1.00  0.82           C  
ATOM    998  CD  LYS A 124      11.932  27.595  10.399  1.00  0.78           C  
ATOM    999  CE  LYS A 124      11.360  28.737   9.571  1.00  0.69           C  
ATOM   1000  NZ  LYS A 124      11.090  29.946  10.406  1.00  0.61           N  
ATOM   1001  N   HIS A 125      14.762  22.689  10.267  1.00  0.90           N  
ATOM   1002  CA  HIS A 125      15.537  21.750  11.070  1.00  0.90           C  
ATOM   1003  C   HIS A 125      15.779  22.293  12.474  1.00  0.90           C  
ATOM   1004  CB  HIS A 125      16.871  21.438  10.390  1.00  0.88           C  
ATOM   1005  O   HIS A 125      16.275  23.411  12.635  1.00  0.89           O  
ATOM   1006  CG  HIS A 125      17.535  20.203  10.910  1.00  0.85           C  
ATOM   1007  CD2 HIS A 125      17.203  19.377  11.931  1.00  0.80           C  
ATOM   1008  ND1 HIS A 125      18.693  19.694  10.363  1.00  0.80           N  
ATOM   1009  CE1 HIS A 125      19.045  18.605  11.026  1.00  0.80           C  
ATOM   1010  NE2 HIS A 125      18.157  18.391  11.983  1.00  0.77           N  
ATOM   1011  N   TYR A 126      15.465  21.537  13.454  1.00  0.90           N  
ATOM   1012  CA  TYR A 126      15.774  21.877  14.838  1.00  0.90           C  
ATOM   1013  C   TYR A 126      17.197  21.466  15.196  1.00  0.89           C  
ATOM   1014  CB  TYR A 126      14.781  21.204  15.791  1.00  0.90           C  
ATOM   1015  O   TYR A 126      17.578  20.306  15.020  1.00  0.87           O  
ATOM   1016  CG  TYR A 126      15.140  21.357  17.249  1.00  0.89           C  
ATOM   1017  CD1 TYR A 126      15.015  22.586  17.892  1.00  0.88           C  
ATOM   1018  CD2 TYR A 126      15.606  20.273  17.986  1.00  0.88           C  
ATOM   1019  CE1 TYR A 126      15.347  22.732  19.235  1.00  0.87           C  
ATOM   1020  CE2 TYR A 126      15.940  20.408  19.330  1.00  0.88           C  
ATOM   1021  OH  TYR A 126      16.137  21.778  21.274  1.00  0.83           O  
ATOM   1022  CZ  TYR A 126      15.807  21.639  19.945  1.00  0.86           C  
ATOM   1023  N   ASN A 127      17.985  22.399  15.669  1.00  0.86           N  
ATOM   1024  CA  ASN A 127      19.336  22.138  16.156  1.00  0.86           C  
ATOM   1025  C   ASN A 127      19.451  22.400  17.655  1.00  0.86           C  
ATOM   1026  CB  ASN A 127      20.355  22.983  15.390  1.00  0.84           C  
ATOM   1027  O   ASN A 127      19.398  23.550  18.095  1.00  0.84           O  
ATOM   1028  CG  ASN A 127      21.784  22.542  15.638  1.00  0.80           C  
ATOM   1029  ND2 ASN A 127      22.729  23.181  14.958  1.00  0.75           N  
ATOM   1030  OD1 ASN A 127      22.037  21.633  16.433  1.00  0.77           O  
ATOM   1031  N   PRO A 128      19.597  21.383  18.430  1.00  0.81           N  
ATOM   1032  CA  PRO A 128      19.761  21.602  19.869  1.00  0.82           C  
ATOM   1033  C   PRO A 128      21.040  22.363  20.209  1.00  0.80           C  
ATOM   1034  CB  PRO A 128      19.803  20.181  20.439  1.00  0.79           C  
ATOM   1035  O   PRO A 128      21.116  23.017  21.252  1.00  0.76           O  
ATOM   1036  CG  PRO A 128      20.137  19.311  19.271  1.00  0.78           C  
ATOM   1037  CD  PRO A 128      19.745  20.031  18.012  1.00  0.77           C  
ATOM   1038  N   ASP A 129      22.004  22.303  19.412  1.00  0.81           N  
ATOM   1039  CA  ASP A 129      23.245  23.058  19.551  1.00  0.81           C  
ATOM   1040  C   ASP A 129      23.369  24.119  18.460  1.00  0.81           C  
ATOM   1041  CB  ASP A 129      24.452  22.119  19.511  1.00  0.79           C  
ATOM   1042  O   ASP A 129      23.869  23.839  17.369  1.00  0.79           O  
ATOM   1043  CG  ASP A 129      25.772  22.839  19.724  1.00  0.75           C  
ATOM   1044  OD1 ASP A 129      25.765  24.065  19.968  1.00  0.74           O  
ATOM   1045  OD2 ASP A 129      26.828  22.175  19.645  1.00  0.77           O  
ATOM   1046  N   PRO A 130      23.010  25.332  18.639  1.00  0.78           N  
ATOM   1047  CA  PRO A 130      22.996  26.363  17.598  1.00  0.78           C  
ATOM   1048  C   PRO A 130      24.397  26.745  17.127  1.00  0.78           C  
ATOM   1049  CB  PRO A 130      22.309  27.547  18.283  1.00  0.75           C  
ATOM   1050  O   PRO A 130      24.546  27.433  16.114  1.00  0.76           O  
ATOM   1051  CG  PRO A 130      22.505  27.308  19.746  1.00  0.71           C  
ATOM   1052  CD  PRO A 130      22.613  25.828  19.977  1.00  0.70           C  
ATOM   1053  N   THR A 131      25.427  26.289  17.832  1.00  0.80           N  
ATOM   1054  CA  THR A 131      26.792  26.634  17.448  1.00  0.80           C  
ATOM   1055  C   THR A 131      27.335  25.639  16.427  1.00  0.78           C  
ATOM   1056  CB  THR A 131      27.723  26.675  18.674  1.00  0.77           C  
ATOM   1057  O   THR A 131      28.385  25.871  15.824  1.00  0.74           O  
ATOM   1058  CG2 THR A 131      27.158  27.580  19.764  1.00  0.70           C  
ATOM   1059  OG1 THR A 131      27.871  25.349  19.199  1.00  0.80           O  
ATOM   1060  N   SER A 132      26.620  24.490  16.279  1.00  0.77           N  
ATOM   1061  CA  SER A 132      27.023  23.473  15.313  1.00  0.76           C  
ATOM   1062  C   SER A 132      26.487  23.790  13.921  1.00  0.76           C  
ATOM   1063  CB  SER A 132      26.535  22.092  15.753  1.00  0.74           C  
ATOM   1064  O   SER A 132      25.310  24.120  13.763  1.00  0.73           O  
ATOM   1065  OG  SER A 132      26.910  21.102  14.811  1.00  0.70           O  
ATOM   1066  N   GLU A 133      27.339  23.746  12.908  1.00  0.72           N  
ATOM   1067  CA  GLU A 133      26.933  23.947  11.520  1.00  0.72           C  
ATOM   1068  C   GLU A 133      26.042  22.807  11.035  1.00  0.71           C  
ATOM   1069  CB  GLU A 133      28.161  24.077  10.615  1.00  0.68           C  
ATOM   1070  O   GLU A 133      25.174  23.010  10.184  1.00  0.69           O  
ATOM   1071  CG  GLU A 133      28.930  25.376  10.805  1.00  0.63           C  
ATOM   1072  CD  GLU A 133      30.002  25.598   9.750  1.00  0.62           C  
ATOM   1073  OE1 GLU A 133      30.277  24.668   8.959  1.00  0.60           O  
ATOM   1074  OE2 GLU A 133      30.573  26.711   9.715  1.00  0.55           O  
ATOM   1075  N   ILE A 134      26.282  21.681  11.634  1.00  0.74           N  
ATOM   1076  CA  ILE A 134      25.480  20.509  11.300  1.00  0.74           C  
ATOM   1077  C   ILE A 134      24.499  20.215  12.433  1.00  0.75           C  
ATOM   1078  CB  ILE A 134      26.368  19.275  11.026  1.00  0.72           C  
ATOM   1079  O   ILE A 134      24.906  20.032  13.583  1.00  0.73           O  
ATOM   1080  CG1 ILE A 134      27.377  19.580   9.912  1.00  0.67           C  
ATOM   1081  CG2 ILE A 134      25.509  18.059  10.669  1.00  0.67           C  
ATOM   1082  CD1 ILE A 134      28.404  18.479   9.689  1.00  0.64           C  
ATOM   1083  N   PRO A 135      23.268  20.257  12.165  1.00  0.78           N  
ATOM   1084  CA  PRO A 135      22.296  20.036  13.239  1.00  0.78           C  
ATOM   1085  C   PRO A 135      22.489  18.695  13.943  1.00  0.78           C  
ATOM   1086  CB  PRO A 135      20.951  20.082  12.510  1.00  0.76           C  
ATOM   1087  O   PRO A 135      22.747  17.682  13.288  1.00  0.76           O  
ATOM   1088  CG  PRO A 135      21.217  20.864  11.265  1.00  0.73           C  
ATOM   1089  CD  PRO A 135      22.650  20.655  10.868  1.00  0.71           C  
ATOM   1090  N   GLN A 136      22.412  18.811  15.237  1.00  0.83           N  
ATOM   1091  CA  GLN A 136      22.534  17.625  16.078  1.00  0.84           C  
ATOM   1092  C   GLN A 136      21.206  16.878  16.170  1.00  0.84           C  
ATOM   1093  CB  GLN A 136      23.021  18.005  17.477  1.00  0.82           C  
ATOM   1094  O   GLN A 136      20.138  17.487  16.075  1.00  0.83           O  
ATOM   1095  CG  GLN A 136      24.420  18.605  17.499  1.00  0.79           C  
ATOM   1096  CD  GLN A 136      25.488  17.620  17.060  1.00  0.77           C  
ATOM   1097  NE2 GLN A 136      26.194  17.951  15.984  1.00  0.71           N  
ATOM   1098  OE1 GLN A 136      25.678  16.571  17.685  1.00  0.74           O  
ATOM   1099  N   PRO A 137      21.330  15.518  16.324  1.00  0.87           N  
ATOM   1100  CA  PRO A 137      20.113  14.712  16.438  1.00  0.88           C  
ATOM   1101  C   PRO A 137      19.454  14.830  17.810  1.00  0.88           C  
ATOM   1102  CB  PRO A 137      20.611  13.285  16.192  1.00  0.87           C  
ATOM   1103  O   PRO A 137      20.123  15.150  18.796  1.00  0.88           O  
ATOM   1104  CG  PRO A 137      22.032  13.292  16.652  1.00  0.86           C  
ATOM   1105  CD  PRO A 137      22.625  14.638  16.350  1.00  0.85           C  
ATOM   1106  N   VAL A 138      18.165  14.596  17.916  1.00  0.90           N  
ATOM   1107  CA  VAL A 138      17.436  14.516  19.177  1.00  0.91           C  
ATOM   1108  C   VAL A 138      17.603  13.124  19.783  1.00  0.90           C  
ATOM   1109  CB  VAL A 138      15.936  14.838  18.987  1.00  0.90           C  
ATOM   1110  O   VAL A 138      17.408  12.937  20.987  1.00  0.89           O  
ATOM   1111  CG1 VAL A 138      15.746  16.293  18.563  1.00  0.87           C  
ATOM   1112  CG2 VAL A 138      15.314  13.893  17.961  1.00  0.86           C  
ATOM   1113  N   MET A 139      17.970  12.211  19.020  1.00  0.89           N  
ATOM   1114  CA  MET A 139      18.290  10.867  19.492  1.00  0.89           C  
ATOM   1115  C   MET A 139      19.461  10.280  18.710  1.00  0.88           C  
ATOM   1116  CB  MET A 139      17.071   9.951  19.376  1.00  0.88           C  
ATOM   1117  O   MET A 139      19.344  10.021  17.511  1.00  0.86           O  
ATOM   1118  CG  MET A 139      17.259   8.595  20.037  1.00  0.82           C  
ATOM   1119  SD  MET A 139      15.742   7.565  19.971  1.00  0.81           S  
ATOM   1120  CE  MET A 139      16.373   6.019  20.680  1.00  0.72           C  
ATOM   1121  N   ARG A 140      20.485   9.934  19.485  1.00  0.86           N  
ATOM   1122  CA  ARG A 140      21.670   9.310  18.905  1.00  0.86           C  
ATOM   1123  C   ARG A 140      21.548   7.790  18.913  1.00  0.86           C  
ATOM   1124  CB  ARG A 140      22.929   9.738  19.662  1.00  0.84           C  
ATOM   1125  O   ARG A 140      20.899   7.219  19.793  1.00  0.84           O  
ATOM   1126  CG  ARG A 140      23.273  11.211  19.502  1.00  0.78           C  
ATOM   1127  CD  ARG A 140      24.598  11.556  20.167  1.00  0.74           C  
ATOM   1128  NE  ARG A 140      24.925  12.971  20.015  1.00  0.67           N  
ATOM   1129  NH1 ARG A 140      26.194  12.685  18.106  1.00  0.52           N  
ATOM   1130  NH2 ARG A 140      25.910  14.778  18.996  1.00  0.47           N  
ATOM   1131  CZ  ARG A 140      25.676  13.475  19.039  1.00  0.66           C  
ATOM   1132  N   ASN A 141      22.139   7.209  17.900  1.00  0.85           N  
ATOM   1133  CA  ASN A 141      22.212   5.754  17.807  1.00  0.85           C  
ATOM   1134  C   ASN A 141      23.168   5.174  18.846  1.00  0.84           C  
ATOM   1135  CB  ASN A 141      22.634   5.326  16.400  1.00  0.83           C  
ATOM   1136  O   ASN A 141      24.386   5.317  18.723  1.00  0.82           O  
ATOM   1137  CG  ASN A 141      22.564   3.825  16.201  1.00  0.80           C  
ATOM   1138  ND2 ASN A 141      22.668   3.387  14.952  1.00  0.78           N  
ATOM   1139  OD1 ASN A 141      22.416   3.065  17.162  1.00  0.79           O  
ATOM   1140  N   PRO A 142      22.602   4.577  19.861  1.00  0.81           N  
ATOM   1141  CA  PRO A 142      23.480   4.117  20.940  1.00  0.81           C  
ATOM   1142  C   PRO A 142      24.351   2.933  20.527  1.00  0.79           C  
ATOM   1143  CB  PRO A 142      22.499   3.715  22.045  1.00  0.78           C  
ATOM   1144  O   PRO A 142      25.374   2.664  21.162  1.00  0.76           O  
ATOM   1145  CG  PRO A 142      21.235   3.369  21.326  1.00  0.76           C  
ATOM   1146  CD  PRO A 142      21.118   4.250  20.116  1.00  0.74           C  
ATOM   1147  N   THR A 143      23.872   2.217  19.499  1.00  0.73           N  
ATOM   1148  CA  THR A 143      24.519   0.947  19.190  1.00  0.73           C  
ATOM   1149  C   THR A 143      25.600   1.134  18.130  1.00  0.72           C  
ATOM   1150  CB  THR A 143      23.496  -0.097  18.706  1.00  0.70           C  
ATOM   1151  O   THR A 143      26.436   0.251  17.925  1.00  0.69           O  
ATOM   1152  CG2 THR A 143      22.387  -0.300  19.733  1.00  0.64           C  
ATOM   1153  OG1 THR A 143      22.916   0.347  17.473  1.00  0.67           O  
ATOM   1154  N   GLY A 144      25.599   2.327  17.438  1.00  0.70           N  
ATOM   1155  CA  GLY A 144      26.491   2.524  16.307  1.00  0.69           C  
ATOM   1156  C   GLY A 144      26.154   1.641  15.120  1.00  0.69           C  
ATOM   1157  O   GLY A 144      26.912   1.580  14.150  1.00  0.67           O  
ATOM   1158  N   SER A 145      25.064   0.950  15.184  1.00  0.72           N  
ATOM   1159  CA  SER A 145      24.679   0.049  14.103  1.00  0.72           C  
ATOM   1160  C   SER A 145      23.980   0.804  12.977  1.00  0.72           C  
ATOM   1161  CB  SER A 145      23.766  -1.060  14.628  1.00  0.69           C  
ATOM   1162  O   SER A 145      23.454   1.898  13.190  1.00  0.69           O  
ATOM   1163  OG  SER A 145      22.448  -0.576  14.822  1.00  0.63           O  
ATOM   1164  N   SER A 146      23.959   0.193  11.701  1.00  0.76           N  
ATOM   1165  CA  SER A 146      23.352   0.807  10.524  1.00  0.76           C  
ATOM   1166  C   SER A 146      21.856   0.517  10.459  1.00  0.76           C  
ATOM   1167  CB  SER A 146      24.032   0.309   9.248  1.00  0.73           C  
ATOM   1168  O   SER A 146      21.231   0.684   9.410  1.00  0.73           O  
ATOM   1169  OG  SER A 146      23.996  -1.106   9.178  1.00  0.67           O  
ATOM   1170  N   ASP A 147      21.286   0.086  11.533  1.00  0.83           N  
ATOM   1171  CA  ASP A 147      19.869  -0.260  11.469  1.00  0.83           C  
ATOM   1172  C   ASP A 147      19.088   0.412  12.596  1.00  0.83           C  
ATOM   1173  CB  ASP A 147      19.684  -1.778  11.533  1.00  0.80           C  
ATOM   1174  O   ASP A 147      18.235  -0.215  13.227  1.00  0.81           O  
ATOM   1175  CG  ASP A 147      20.358  -2.507  10.384  1.00  0.76           C  
ATOM   1176  OD1 ASP A 147      20.257  -2.046   9.226  1.00  0.71           O  
ATOM   1177  OD2 ASP A 147      20.994  -3.552  10.638  1.00  0.74           O  
ATOM   1178  N   PHE A 148      19.436   1.580  12.933  1.00  0.89           N  
ATOM   1179  CA  PHE A 148      18.747   2.438  13.889  1.00  0.89           C  
ATOM   1180  C   PHE A 148      18.003   3.559  13.173  1.00  0.89           C  
ATOM   1181  CB  PHE A 148      19.738   3.027  14.898  1.00  0.88           C  
ATOM   1182  O   PHE A 148      18.530   4.663  13.020  1.00  0.88           O  
ATOM   1183  CG  PHE A 148      19.082   3.671  16.089  1.00  0.88           C  
ATOM   1184  CD1 PHE A 148      18.618   2.898  17.147  1.00  0.86           C  
ATOM   1185  CD2 PHE A 148      18.929   5.049  16.152  1.00  0.86           C  
ATOM   1186  CE1 PHE A 148      18.011   3.491  18.251  1.00  0.86           C  
ATOM   1187  CE2 PHE A 148      18.323   5.649  17.252  1.00  0.87           C  
ATOM   1188  CZ  PHE A 148      17.864   4.868  18.300  1.00  0.85           C  
ATOM   1189  N   ARG A 149      16.707   3.219  12.745  1.00  0.89           N  
ATOM   1190  CA  ARG A 149      16.149   4.154  11.774  1.00  0.90           C  
ATOM   1191  C   ARG A 149      14.628   4.052  11.726  1.00  0.90           C  
ATOM   1192  CB  ARG A 149      16.736   3.901  10.384  1.00  0.89           C  
ATOM   1193  O   ARG A 149      14.032   3.245  12.442  1.00  0.90           O  
ATOM   1194  CG  ARG A 149      16.506   2.490   9.867  1.00  0.86           C  
ATOM   1195  CD  ARG A 149      16.980   2.332   8.428  1.00  0.84           C  
ATOM   1196  NE  ARG A 149      16.877   0.948   7.976  1.00  0.78           N  
ATOM   1197  NH1 ARG A 149      19.085   0.425   8.409  1.00  0.62           N  
ATOM   1198  NH2 ARG A 149      17.676  -1.162   7.543  1.00  0.61           N  
ATOM   1199  CZ  ARG A 149      17.879   0.073   7.977  1.00  0.79           C  
ATOM   1200  N   ASP A 150      14.079   4.860  10.818  1.00  0.91           N  
ATOM   1201  CA  ASP A 150      12.687   4.857  10.379  1.00  0.91           C  
ATOM   1202  C   ASP A 150      11.739   5.062  11.559  1.00  0.92           C  
ATOM   1203  CB  ASP A 150      12.354   3.550   9.657  1.00  0.91           C  
ATOM   1204  O   ASP A 150      10.850   4.242  11.797  1.00  0.92           O  
ATOM   1205  CG  ASP A 150      13.232   3.302   8.443  1.00  0.89           C  
ATOM   1206  OD1 ASP A 150      13.933   4.236   7.998  1.00  0.87           O  
ATOM   1207  OD2 ASP A 150      13.219   2.165   7.926  1.00  0.87           O  
ATOM   1208  N   PRO A 151      11.851   6.242  12.267  1.00  0.93           N  
ATOM   1209  CA  PRO A 151      10.983   6.460  13.427  1.00  0.94           C  
ATOM   1210  C   PRO A 151       9.512   6.603  13.044  1.00  0.94           C  
ATOM   1211  CB  PRO A 151      11.519   7.761  14.029  1.00  0.93           C  
ATOM   1212  O   PRO A 151       9.191   7.234  12.033  1.00  0.93           O  
ATOM   1213  CG  PRO A 151      12.121   8.496  12.875  1.00  0.92           C  
ATOM   1214  CD  PRO A 151      12.722   7.494  11.932  1.00  0.90           C  
ATOM   1215  N   LYS A 152       8.653   5.941  13.791  1.00  0.95           N  
ATOM   1216  CA  LYS A 152       7.219   6.198  13.894  1.00  0.95           C  
ATOM   1217  C   LYS A 152       6.863   6.781  15.259  1.00  0.95           C  
ATOM   1218  CB  LYS A 152       6.424   4.916  13.648  1.00  0.94           C  
ATOM   1219  O   LYS A 152       7.193   6.199  16.294  1.00  0.94           O  
ATOM   1220  CG  LYS A 152       4.923   5.070  13.848  1.00  0.91           C  
ATOM   1221  CD  LYS A 152       4.312   5.993  12.801  1.00  0.86           C  
ATOM   1222  CE  LYS A 152       2.792   6.017  12.895  1.00  0.81           C  
ATOM   1223  NZ  LYS A 152       2.179   6.773  11.763  1.00  0.73           N  
ATOM   1224  N   VAL A 153       6.193   7.966  15.194  1.00  0.95           N  
ATOM   1225  CA  VAL A 153       5.829   8.618  16.448  1.00  0.95           C  
ATOM   1226  C   VAL A 153       4.310   8.718  16.557  1.00  0.95           C  
ATOM   1227  CB  VAL A 153       6.466  10.021  16.563  1.00  0.95           C  
ATOM   1228  O   VAL A 153       3.635   9.094  15.595  1.00  0.95           O  
ATOM   1229  CG1 VAL A 153       6.014  10.715  17.847  1.00  0.92           C  
ATOM   1230  CG2 VAL A 153       7.989   9.921  16.514  1.00  0.92           C  
ATOM   1231  N   ILE A 154       3.748   8.381  17.762  1.00  0.94           N  
ATOM   1232  CA  ILE A 154       2.317   8.457  18.033  1.00  0.94           C  
ATOM   1233  C   ILE A 154       2.084   9.088  19.404  1.00  0.94           C  
ATOM   1234  CB  ILE A 154       1.654   7.063  17.964  1.00  0.94           C  
ATOM   1235  O   ILE A 154       2.976   9.084  20.255  1.00  0.93           O  
ATOM   1236  CG1 ILE A 154       2.231   6.144  19.047  1.00  0.92           C  
ATOM   1237  CG2 ILE A 154       1.830   6.449  16.573  1.00  0.91           C  
ATOM   1238  CD1 ILE A 154       1.477   4.831  19.211  1.00  0.89           C  
ATOM   1239  N   TRP A 155       0.981   9.624  19.549  1.00  0.93           N  
ATOM   1240  CA  TRP A 155       0.524  10.078  20.858  1.00  0.93           C  
ATOM   1241  C   TRP A 155      -0.187   8.955  21.606  1.00  0.93           C  
ATOM   1242  CB  TRP A 155      -0.409  11.284  20.714  1.00  0.93           C  
ATOM   1243  O   TRP A 155      -1.094   8.318  21.065  1.00  0.91           O  
ATOM   1244  CG  TRP A 155      -0.946  11.797  22.017  1.00  0.90           C  
ATOM   1245  CD1 TRP A 155      -2.213  11.638  22.504  1.00  0.85           C  
ATOM   1246  CD2 TRP A 155      -0.231  12.556  22.996  1.00  0.86           C  
ATOM   1247  CE2 TRP A 155      -1.128  12.824  24.054  1.00  0.89           C  
ATOM   1248  CE3 TRP A 155       1.083  13.036  23.082  1.00  0.91           C  
ATOM   1249  NE1 TRP A 155      -2.329  12.254  23.729  1.00  0.90           N  
ATOM   1250  CH2 TRP A 155       0.539  14.009  25.244  1.00  0.87           C  
ATOM   1251  CZ2 TRP A 155      -0.752  13.552  25.185  1.00  0.89           C  
ATOM   1252  CZ3 TRP A 155       1.455  13.760  24.209  1.00  0.89           C  
ATOM   1253  N   ASN A 156       0.307   8.710  22.809  1.00  0.92           N  
ATOM   1254  CA  ASN A 156      -0.378   7.758  23.677  1.00  0.92           C  
ATOM   1255  C   ASN A 156      -1.277   8.467  24.687  1.00  0.92           C  
ATOM   1256  CB  ASN A 156       0.633   6.867  24.400  1.00  0.91           C  
ATOM   1257  O   ASN A 156      -0.787   9.085  25.634  1.00  0.90           O  
ATOM   1258  CG  ASN A 156      -0.028   5.753  25.188  1.00  0.88           C  
ATOM   1259  ND2 ASN A 156       0.038   4.535  24.662  1.00  0.85           N  
ATOM   1260  OD1 ASN A 156      -0.595   5.985  26.259  1.00  0.85           O  
ATOM   1261  N   GLU A 157      -2.595   8.296  24.543  1.00  0.89           N  
ATOM   1262  CA  GLU A 157      -3.569   9.014  25.360  1.00  0.88           C  
ATOM   1263  C   GLU A 157      -3.537   8.532  26.808  1.00  0.88           C  
ATOM   1264  CB  GLU A 157      -4.977   8.853  24.783  1.00  0.86           C  
ATOM   1265  O   GLU A 157      -3.813   9.302  27.730  1.00  0.86           O  
ATOM   1266  CG  GLU A 157      -6.028   9.707  25.478  1.00  0.79           C  
ATOM   1267  CD  GLU A 157      -5.737  11.198  25.400  1.00  0.75           C  
ATOM   1268  OE1 GLU A 157      -5.065  11.635  24.438  1.00  0.72           O  
ATOM   1269  OE2 GLU A 157      -6.185  11.934  26.307  1.00  0.69           O  
ATOM   1270  N   ASN A 158      -3.188   7.304  26.998  1.00  0.87           N  
ATOM   1271  CA  ASN A 158      -3.201   6.729  28.339  1.00  0.86           C  
ATOM   1272  C   ASN A 158      -2.056   7.268  29.191  1.00  0.86           C  
ATOM   1273  CB  ASN A 158      -3.136   5.201  28.268  1.00  0.84           C  
ATOM   1274  O   ASN A 158      -2.251   7.601  30.361  1.00  0.85           O  
ATOM   1275  CG  ASN A 158      -4.401   4.589  27.699  1.00  0.77           C  
ATOM   1276  ND2 ASN A 158      -4.283   3.384  27.155  1.00  0.72           N  
ATOM   1277  OD1 ASN A 158      -5.475   5.195  27.747  1.00  0.72           O  
ATOM   1278  N   THR A 159      -0.936   7.473  28.610  1.00  0.88           N  
ATOM   1279  CA  THR A 159       0.247   7.865  29.368  1.00  0.88           C  
ATOM   1280  C   THR A 159       0.549   9.348  29.171  1.00  0.88           C  
ATOM   1281  CB  THR A 159       1.475   7.030  28.958  1.00  0.86           C  
ATOM   1282  O   THR A 159       1.413   9.906  29.851  1.00  0.86           O  
ATOM   1283  CG2 THR A 159       1.222   5.541  29.169  1.00  0.81           C  
ATOM   1284  OG1 THR A 159       1.764   7.263  27.574  1.00  0.83           O  
ATOM   1285  N   LYS A 160      -0.140   9.935  28.260  1.00  0.91           N  
ATOM   1286  CA  LYS A 160       0.058  11.336  27.901  1.00  0.90           C  
ATOM   1287  C   LYS A 160       1.512  11.606  27.523  1.00  0.90           C  
ATOM   1288  CB  LYS A 160      -0.361  12.250  29.053  1.00  0.88           C  
ATOM   1289  O   LYS A 160       2.115  12.569  28.001  1.00  0.88           O  
ATOM   1290  CG  LYS A 160      -1.817  12.095  29.467  1.00  0.83           C  
ATOM   1291  CD  LYS A 160      -2.763  12.420  28.319  1.00  0.79           C  
ATOM   1292  CE  LYS A 160      -4.220  12.352  28.756  1.00  0.73           C  
ATOM   1293  NZ  LYS A 160      -5.151  12.378  27.589  1.00  0.69           N  
ATOM   1294  N   ASN A 161       1.980  10.736  26.739  1.00  0.94           N  
ATOM   1295  CA  ASN A 161       3.333  10.855  26.207  1.00  0.94           C  
ATOM   1296  C   ASN A 161       3.385  10.501  24.724  1.00  0.94           C  
ATOM   1297  CB  ASN A 161       4.300   9.972  26.998  1.00  0.92           C  
ATOM   1298  O   ASN A 161       2.525   9.773  24.224  1.00  0.94           O  
ATOM   1299  CG  ASN A 161       4.538  10.482  28.406  1.00  0.82           C  
ATOM   1300  ND2 ASN A 161       3.873   9.870  29.378  1.00  0.75           N  
ATOM   1301  OD1 ASN A 161       5.312  11.419  28.618  1.00  0.76           O  
ATOM   1302  N   TRP A 162       4.418  11.020  24.118  1.00  0.96           N  
ATOM   1303  CA  TRP A 162       4.774  10.575  22.775  1.00  0.96           C  
ATOM   1304  C   TRP A 162       5.523   9.247  22.823  1.00  0.96           C  
ATOM   1305  CB  TRP A 162       5.626  11.631  22.066  1.00  0.96           C  
ATOM   1306  O   TRP A 162       6.377   9.040  23.688  1.00  0.95           O  
ATOM   1307  CG  TRP A 162       4.925  12.940  21.858  1.00  0.95           C  
ATOM   1308  CD1 TRP A 162       5.037  14.066  22.626  1.00  0.92           C  
ATOM   1309  CD2 TRP A 162       4.000  13.256  20.814  1.00  0.92           C  
ATOM   1310  CE2 TRP A 162       3.589  14.593  21.010  1.00  0.93           C  
ATOM   1311  CE3 TRP A 162       3.478  12.538  19.729  1.00  0.93           C  
ATOM   1312  NE1 TRP A 162       4.236  15.064  22.121  1.00  0.93           N  
ATOM   1313  CH2 TRP A 162       2.185  14.503  19.107  1.00  0.91           C  
ATOM   1314  CZ2 TRP A 162       2.680  15.228  20.160  1.00  0.92           C  
ATOM   1315  CZ3 TRP A 162       2.573  13.171  18.885  1.00  0.92           C  
ATOM   1316  N   ILE A 163       5.160   8.360  21.939  1.00  0.96           N  
ATOM   1317  CA  ILE A 163       5.826   7.073  21.774  1.00  0.96           C  
ATOM   1318  C   ILE A 163       6.470   6.999  20.392  1.00  0.96           C  
ATOM   1319  CB  ILE A 163       4.842   5.898  21.971  1.00  0.95           C  
ATOM   1320  O   ILE A 163       5.812   7.249  19.379  1.00  0.95           O  
ATOM   1321  CG1 ILE A 163       4.108   6.035  23.310  1.00  0.91           C  
ATOM   1322  CG2 ILE A 163       5.578   4.557  21.885  1.00  0.91           C  
ATOM   1323  CD1 ILE A 163       5.028   6.036  24.523  1.00  0.86           C  
ATOM   1324  N   MET A 164       7.752   6.692  20.357  1.00  0.96           N  
ATOM   1325  CA  MET A 164       8.484   6.455  19.116  1.00  0.96           C  
ATOM   1326  C   MET A 164       8.800   4.973  18.945  1.00  0.95           C  
ATOM   1327  CB  MET A 164       9.776   7.272  19.088  1.00  0.95           C  
ATOM   1328  O   MET A 164       9.278   4.324  19.878  1.00  0.95           O  
ATOM   1329  CG  MET A 164      10.580   7.104  17.809  1.00  0.94           C  
ATOM   1330  SD  MET A 164      12.173   8.015  17.855  1.00  0.93           S  
ATOM   1331  CE  MET A 164      11.562   9.722  17.943  1.00  0.90           C  
ATOM   1332  N   LEU A 165       8.473   4.492  17.787  1.00  0.95           N  
ATOM   1333  CA  LEU A 165       8.960   3.202  17.310  1.00  0.95           C  
ATOM   1334  C   LEU A 165      10.179   3.380  16.411  1.00  0.94           C  
ATOM   1335  CB  LEU A 165       7.857   2.460  16.551  1.00  0.95           C  
ATOM   1336  O   LEU A 165      10.174   4.223  15.511  1.00  0.93           O  
ATOM   1337  CG  LEU A 165       6.632   2.046  17.369  1.00  0.94           C  
ATOM   1338  CD1 LEU A 165       5.758   3.259  17.665  1.00  0.93           C  
ATOM   1339  CD2 LEU A 165       5.836   0.973  16.633  1.00  0.93           C  
ATOM   1340  N   LEU A 166      11.210   2.532  16.705  1.00  0.94           N  
ATOM   1341  CA  LEU A 166      12.423   2.596  15.897  1.00  0.93           C  
ATOM   1342  C   LEU A 166      12.832   1.206  15.420  1.00  0.93           C  
ATOM   1343  CB  LEU A 166      13.565   3.232  16.693  1.00  0.92           C  
ATOM   1344  O   LEU A 166      12.838   0.254  16.203  1.00  0.92           O  
ATOM   1345  CG  LEU A 166      13.551   4.758  16.796  1.00  0.82           C  
ATOM   1346  CD1 LEU A 166      14.565   5.229  17.834  1.00  0.69           C  
ATOM   1347  CD2 LEU A 166      13.838   5.389  15.437  1.00  0.69           C  
ATOM   1348  N   ALA A 167      13.118   1.135  14.139  1.00  0.92           N  
ATOM   1349  CA  ALA A 167      13.736  -0.083  13.621  1.00  0.92           C  
ATOM   1350  C   ALA A 167      15.185  -0.202  14.084  1.00  0.91           C  
ATOM   1351  CB  ALA A 167      13.664  -0.109  12.096  1.00  0.91           C  
ATOM   1352  O   ALA A 167      15.993   0.701  13.855  1.00  0.90           O  
ATOM   1353  N   GLU A 168      15.456  -1.332  14.769  1.00  0.91           N  
ATOM   1354  CA  GLU A 168      16.784  -1.596  15.316  1.00  0.90           C  
ATOM   1355  C   GLU A 168      17.265  -2.996  14.946  1.00  0.89           C  
ATOM   1356  CB  GLU A 168      16.782  -1.425  16.837  1.00  0.89           C  
ATOM   1357  O   GLU A 168      17.354  -3.875  15.806  1.00  0.87           O  
ATOM   1358  CG  GLU A 168      16.399  -0.026  17.298  1.00  0.87           C  
ATOM   1359  CD  GLU A 168      16.363   0.118  18.811  1.00  0.85           C  
ATOM   1360  OE1 GLU A 168      16.981  -0.713  19.515  1.00  0.83           O  
ATOM   1361  OE2 GLU A 168      15.710   1.068  19.297  1.00  0.83           O  
ATOM   1362  N   GLY A 169      17.617  -3.142  13.724  1.00  0.87           N  
ATOM   1363  CA  GLY A 169      17.959  -4.490  13.301  1.00  0.87           C  
ATOM   1364  C   GLY A 169      16.755  -5.408  13.203  1.00  0.87           C  
ATOM   1365  O   GLY A 169      15.885  -5.210  12.353  1.00  0.86           O  
ATOM   1366  N   ASP A 170      16.669  -6.471  14.041  1.00  0.87           N  
ATOM   1367  CA  ASP A 170      15.551  -7.409  14.044  1.00  0.88           C  
ATOM   1368  C   ASP A 170      14.534  -7.048  15.125  1.00  0.88           C  
ATOM   1369  CB  ASP A 170      16.051  -8.840  14.249  1.00  0.86           C  
ATOM   1370  O   ASP A 170      13.705  -7.876  15.506  1.00  0.87           O  
ATOM   1371  CG  ASP A 170      16.760  -9.036  15.578  1.00  0.82           C  
ATOM   1372  OD1 ASP A 170      17.022  -8.037  16.282  1.00  0.79           O  
ATOM   1373  OD2 ASP A 170      17.060 -10.199  15.923  1.00  0.81           O  
ATOM   1374  N   LYS A 171      14.629  -5.853  15.601  1.00  0.91           N  
ATOM   1375  CA  LYS A 171      13.843  -5.402  16.745  1.00  0.91           C  
ATOM   1376  C   LYS A 171      13.200  -4.046  16.471  1.00  0.91           C  
ATOM   1377  CB  LYS A 171      14.716  -5.324  17.999  1.00  0.89           C  
ATOM   1378  O   LYS A 171      13.803  -3.187  15.823  1.00  0.91           O  
ATOM   1379  CG  LYS A 171      13.984  -4.818  19.233  1.00  0.80           C  
ATOM   1380  CD  LYS A 171      14.881  -4.842  20.464  1.00  0.76           C  
ATOM   1381  CE  LYS A 171      15.898  -3.710  20.439  1.00  0.69           C  
ATOM   1382  NZ  LYS A 171      16.703  -3.660  21.696  1.00  0.62           N  
ATOM   1383  N   ILE A 172      12.002  -3.893  17.010  1.00  0.94           N  
ATOM   1384  CA  ILE A 172      11.394  -2.572  17.132  1.00  0.94           C  
ATOM   1385  C   ILE A 172      11.591  -2.042  18.551  1.00  0.94           C  
ATOM   1386  CB  ILE A 172       9.891  -2.606  16.777  1.00  0.93           C  
ATOM   1387  O   ILE A 172      11.131  -2.654  19.518  1.00  0.93           O  
ATOM   1388  CG1 ILE A 172       9.686  -3.211  15.383  1.00  0.90           C  
ATOM   1389  CG2 ILE A 172       9.285  -1.201  16.858  1.00  0.89           C  
ATOM   1390  CD1 ILE A 172      10.401  -2.458  14.270  1.00  0.85           C  
ATOM   1391  N   GLY A 173      12.341  -0.994  18.669  1.00  0.94           N  
ATOM   1392  CA  GLY A 173      12.454  -0.328  19.957  1.00  0.94           C  
ATOM   1393  C   GLY A 173      11.361   0.696  20.197  1.00  0.94           C  
ATOM   1394  O   GLY A 173      10.972   1.423  19.280  1.00  0.94           O  
ATOM   1395  N   PHE A 174      10.851   0.707  21.430  1.00  0.95           N  
ATOM   1396  CA  PHE A 174       9.886   1.711  21.864  1.00  0.95           C  
ATOM   1397  C   PHE A 174      10.544   2.732  22.785  1.00  0.95           C  
ATOM   1398  CB  PHE A 174       8.702   1.049  22.575  1.00  0.95           C  
ATOM   1399  O   PHE A 174      11.225   2.362  23.743  1.00  0.94           O  
ATOM   1400  CG  PHE A 174       7.905   0.125  21.694  1.00  0.94           C  
ATOM   1401  CD1 PHE A 174       6.914   0.623  20.857  1.00  0.92           C  
ATOM   1402  CD2 PHE A 174       8.146  -1.243  21.703  1.00  0.92           C  
ATOM   1403  CE1 PHE A 174       6.174  -0.230  20.041  1.00  0.92           C  
ATOM   1404  CE2 PHE A 174       7.411  -2.101  20.891  1.00  0.92           C  
ATOM   1405  CZ  PHE A 174       6.425  -1.593  20.061  1.00  0.91           C  
ATOM   1406  N   TYR A 175      10.284   3.997  22.447  1.00  0.95           N  
ATOM   1407  CA  TYR A 175      10.821   5.116  23.212  1.00  0.95           C  
ATOM   1408  C   TYR A 175       9.720   6.103  23.581  1.00  0.95           C  
ATOM   1409  CB  TYR A 175      11.920   5.832  22.420  1.00  0.95           C  
ATOM   1410  O   TYR A 175       8.748   6.263  22.839  1.00  0.94           O  
ATOM   1411  CG  TYR A 175      13.060   4.930  22.013  1.00  0.94           C  
ATOM   1412  CD1 TYR A 175      14.272   4.954  22.700  1.00  0.91           C  
ATOM   1413  CD2 TYR A 175      12.929   4.054  20.941  1.00  0.91           C  
ATOM   1414  CE1 TYR A 175      15.326   4.126  22.328  1.00  0.91           C  
ATOM   1415  CE2 TYR A 175      13.976   3.222  20.560  1.00  0.91           C  
ATOM   1416  OH  TYR A 175      16.209   2.443  20.885  1.00  0.84           O  
ATOM   1417  CZ  TYR A 175      15.169   3.265  21.258  1.00  0.90           C  
ATOM   1418  N   ARG A 176       9.912   6.810  24.672  1.00  0.95           N  
ATOM   1419  CA  ARG A 176       8.923   7.785  25.119  1.00  0.95           C  
ATOM   1420  C   ARG A 176       9.541   9.174  25.244  1.00  0.95           C  
ATOM   1421  CB  ARG A 176       8.314   7.360  26.457  1.00  0.94           C  
ATOM   1422  O   ARG A 176      10.733   9.305  25.530  1.00  0.95           O  
ATOM   1423  CG  ARG A 176       9.248   7.537  27.643  1.00  0.84           C  
ATOM   1424  CD  ARG A 176       8.552   7.229  28.961  1.00  0.80           C  
ATOM   1425  NE  ARG A 176       9.493   7.211  30.077  1.00  0.77           N  
ATOM   1426  NH1 ARG A 176       8.039   6.194  31.557  1.00  0.63           N  
ATOM   1427  NH2 ARG A 176      10.158   6.754  32.227  1.00  0.59           N  
ATOM   1428  CZ  ARG A 176       9.228   6.720  31.284  1.00  0.71           C  
ATOM   1429  N   SER A 177       8.756  10.130  25.079  1.00  0.96           N  
ATOM   1430  CA  SER A 177       9.143  11.529  25.229  1.00  0.96           C  
ATOM   1431  C   SER A 177       7.956  12.389  25.650  1.00  0.96           C  
ATOM   1432  CB  SER A 177       9.734  12.066  23.925  1.00  0.95           C  
ATOM   1433  O   SER A 177       6.830  12.165  25.202  1.00  0.95           O  
ATOM   1434  OG  SER A 177      10.102  13.427  24.062  1.00  0.94           O  
ATOM   1435  N   SER A 178       8.243  13.397  26.475  1.00  0.95           N  
ATOM   1436  CA  SER A 178       7.209  14.350  26.865  1.00  0.95           C  
ATOM   1437  C   SER A 178       7.248  15.597  25.989  1.00  0.95           C  
ATOM   1438  CB  SER A 178       7.370  14.743  28.334  1.00  0.94           C  
ATOM   1439  O   SER A 178       6.310  16.397  25.997  1.00  0.94           O  
ATOM   1440  OG  SER A 178       8.642  15.327  28.562  1.00  0.84           O  
ATOM   1441  N   ASN A 179       8.377  15.785  25.288  1.00  0.95           N  
ATOM   1442  CA  ASN A 179       8.564  17.062  24.606  1.00  0.95           C  
ATOM   1443  C   ASN A 179       9.046  16.866  23.172  1.00  0.95           C  
ATOM   1444  CB  ASN A 179       9.546  17.944  25.380  1.00  0.94           C  
ATOM   1445  O   ASN A 179       9.491  17.817  22.527  1.00  0.94           O  
ATOM   1446  CG  ASN A 179      10.919  17.315  25.509  1.00  0.92           C  
ATOM   1447  ND2 ASN A 179      11.797  17.959  26.270  1.00  0.90           N  
ATOM   1448  OD1 ASN A 179      11.190  16.260  24.930  1.00  0.89           O  
ATOM   1449  N   LEU A 180       9.118  15.542  22.630  1.00  0.95           N  
ATOM   1450  CA  LEU A 180       9.484  15.136  21.278  1.00  0.95           C  
ATOM   1451  C   LEU A 180      10.976  15.341  21.034  1.00  0.95           C  
ATOM   1452  CB  LEU A 180       8.673  15.921  20.243  1.00  0.95           C  
ATOM   1453  O   LEU A 180      11.458  15.149  19.915  1.00  0.94           O  
ATOM   1454  CG  LEU A 180       7.204  15.524  20.090  1.00  0.94           C  
ATOM   1455  CD1 LEU A 180       6.452  16.578  19.285  1.00  0.92           C  
ATOM   1456  CD2 LEU A 180       7.086  14.154  19.430  1.00  0.92           C  
ATOM   1457  N   LYS A 181      11.704  15.757  22.070  1.00  0.94           N  
ATOM   1458  CA  LYS A 181      13.121  16.088  21.945  1.00  0.94           C  
ATOM   1459  C   LYS A 181      13.984  15.119  22.747  1.00  0.93           C  
ATOM   1460  CB  LYS A 181      13.379  17.524  22.405  1.00  0.94           C  
ATOM   1461  O   LYS A 181      14.999  14.626  22.250  1.00  0.92           O  
ATOM   1462  CG  LYS A 181      12.719  18.581  21.533  1.00  0.92           C  
ATOM   1463  CD  LYS A 181      12.860  19.972  22.138  1.00  0.90           C  
ATOM   1464  CE  LYS A 181      12.111  21.017  21.322  1.00  0.88           C  
ATOM   1465  NZ  LYS A 181      12.088  22.344  22.007  1.00  0.85           N  
ATOM   1466  N   ASP A 182      13.548  14.873  23.935  1.00  0.93           N  
ATOM   1467  CA  ASP A 182      14.246  13.935  24.809  1.00  0.93           C  
ATOM   1468  C   ASP A 182      13.527  12.588  24.854  1.00  0.94           C  
ATOM   1469  CB  ASP A 182      14.374  14.510  26.221  1.00  0.92           C  
ATOM   1470  O   ASP A 182      12.332  12.526  25.150  1.00  0.93           O  
ATOM   1471  CG  ASP A 182      15.093  15.847  26.253  1.00  0.87           C  
ATOM   1472  OD1 ASP A 182      16.284  15.909  25.879  1.00  0.84           O  
ATOM   1473  OD2 ASP A 182      14.464  16.848  26.659  1.00  0.86           O  
ATOM   1474  N   TRP A 183      14.280  11.568  24.503  1.00  0.94           N  
ATOM   1475  CA  TRP A 183      13.674  10.247  24.370  1.00  0.95           C  
ATOM   1476  C   TRP A 183      14.295   9.261  25.354  1.00  0.93           C  
ATOM   1477  CB  TRP A 183      13.829   9.725  22.939  1.00  0.94           C  
ATOM   1478  O   TRP A 183      15.511   9.264  25.561  1.00  0.91           O  
ATOM   1479  CG  TRP A 183      13.113  10.547  21.910  1.00  0.94           C  
ATOM   1480  CD1 TRP A 183      13.597  11.639  21.245  1.00  0.92           C  
ATOM   1481  CD2 TRP A 183      11.780  10.344  21.432  1.00  0.92           C  
ATOM   1482  CE2 TRP A 183      11.521  11.351  20.476  1.00  0.93           C  
ATOM   1483  CE3 TRP A 183      10.778   9.406  21.718  1.00  0.93           C  
ATOM   1484  NE1 TRP A 183      12.644  12.127  20.381  1.00  0.93           N  
ATOM   1485  CH2 TRP A 183       9.337  10.517  20.104  1.00  0.91           C  
ATOM   1486  CZ2 TRP A 183      10.299  11.447  19.805  1.00  0.92           C  
ATOM   1487  CZ3 TRP A 183       9.564   9.503  21.049  1.00  0.92           C  
ATOM   1488  N   THR A 184      13.429   8.387  25.944  1.00  0.94           N  
ATOM   1489  CA  THR A 184      13.843   7.335  26.866  1.00  0.94           C  
ATOM   1490  C   THR A 184      13.351   5.972  26.387  1.00  0.94           C  
ATOM   1491  CB  THR A 184      13.320   7.602  28.289  1.00  0.92           C  
ATOM   1492  O   THR A 184      12.181   5.819  26.030  1.00  0.93           O  
ATOM   1493  CG2 THR A 184      13.818   6.542  29.266  1.00  0.79           C  
ATOM   1494  OG1 THR A 184      13.775   8.889  28.726  1.00  0.83           O  
ATOM   1495  N   TYR A 185      14.290   5.081  26.356  1.00  0.93           N  
ATOM   1496  CA  TYR A 185      13.928   3.723  25.966  1.00  0.93           C  
ATOM   1497  C   TYR A 185      12.889   3.140  26.917  1.00  0.93           C  
ATOM   1498  CB  TYR A 185      15.168   2.824  25.933  1.00  0.93           C  
ATOM   1499  O   TYR A 185      12.981   3.321  28.133  1.00  0.93           O  
ATOM   1500  CG  TYR A 185      14.873   1.395  25.549  1.00  0.91           C  
ATOM   1501  CD1 TYR A 185      14.679   1.037  24.217  1.00  0.89           C  
ATOM   1502  CD2 TYR A 185      14.785   0.400  26.517  1.00  0.89           C  
ATOM   1503  CE1 TYR A 185      14.405  -0.278  23.858  1.00  0.89           C  
ATOM   1504  CE2 TYR A 185      14.511  -0.919  26.169  1.00  0.89           C  
ATOM   1505  OH  TYR A 185      14.052  -2.552  24.490  1.00  0.82           O  
ATOM   1506  CZ  TYR A 185      14.323  -1.248  24.840  1.00  0.88           C  
ATOM   1507  N   LEU A 186      11.921   2.367  26.353  1.00  0.94           N  
ATOM   1508  CA  LEU A 186      10.874   1.721  27.136  1.00  0.93           C  
ATOM   1509  C   LEU A 186      10.984   0.203  27.043  1.00  0.93           C  
ATOM   1510  CB  LEU A 186       9.491   2.175  26.661  1.00  0.92           C  
ATOM   1511  O   LEU A 186      11.112  -0.478  28.063  1.00  0.91           O  
ATOM   1512  CG  LEU A 186       9.105   3.619  26.981  1.00  0.90           C  
ATOM   1513  CD1 LEU A 186       7.783   3.976  26.308  1.00  0.85           C  
ATOM   1514  CD2 LEU A 186       9.016   3.828  28.489  1.00  0.84           C  
ATOM   1515  N   SER A 187      10.926  -0.315  25.856  1.00  0.93           N  
ATOM   1516  CA  SER A 187      10.870  -1.747  25.580  1.00  0.93           C  
ATOM   1517  C   SER A 187      11.197  -2.042  24.120  1.00  0.93           C  
ATOM   1518  CB  SER A 187       9.490  -2.307  25.926  1.00  0.93           C  
ATOM   1519  O   SER A 187      11.525  -1.132  23.356  1.00  0.93           O  
ATOM   1520  OG  SER A 187       8.520  -1.864  24.993  1.00  0.88           O  
ATOM   1521  N   GLY A 188      11.071  -3.309  23.741  1.00  0.93           N  
ATOM   1522  CA  GLY A 188      11.327  -3.743  22.377  1.00  0.93           C  
ATOM   1523  C   GLY A 188      10.463  -4.915  21.952  1.00  0.92           C  
ATOM   1524  O   GLY A 188      10.011  -5.696  22.792  1.00  0.91           O  
ATOM   1525  N   PHE A 189      10.206  -5.003  20.723  1.00  0.94           N  
ATOM   1526  CA  PHE A 189       9.546  -6.126  20.068  1.00  0.94           C  
ATOM   1527  C   PHE A 189      10.487  -6.806  19.081  1.00  0.93           C  
ATOM   1528  CB  PHE A 189       8.277  -5.659  19.347  1.00  0.94           C  
ATOM   1529  O   PHE A 189      10.819  -6.237  18.039  1.00  0.91           O  
ATOM   1530  CG  PHE A 189       7.553  -6.759  18.619  1.00  0.93           C  
ATOM   1531  CD1 PHE A 189       6.780  -7.681  19.315  1.00  0.92           C  
ATOM   1532  CD2 PHE A 189       7.646  -6.872  17.238  1.00  0.91           C  
ATOM   1533  CE1 PHE A 189       6.109  -8.700  18.643  1.00  0.91           C  
ATOM   1534  CE2 PHE A 189       6.979  -7.888  16.560  1.00  0.92           C  
ATOM   1535  CZ  PHE A 189       6.211  -8.802  17.265  1.00  0.91           C  
ATOM   1536  N   VAL A 190      10.874  -8.063  19.402  1.00  0.91           N  
ATOM   1537  CA  VAL A 190      11.956  -8.736  18.691  1.00  0.91           C  
ATOM   1538  C   VAL A 190      11.382  -9.824  17.787  1.00  0.91           C  
ATOM   1539  CB  VAL A 190      12.987  -9.343  19.669  1.00  0.90           C  
ATOM   1540  O   VAL A 190      10.559 -10.632  18.224  1.00  0.89           O  
ATOM   1541  CG1 VAL A 190      14.152  -9.970  18.905  1.00  0.82           C  
ATOM   1542  CG2 VAL A 190      13.492  -8.278  20.640  1.00  0.80           C  
ATOM   1543  N   ARG A 191      11.921  -9.867  16.547  1.00  0.88           N  
ATOM   1544  CA  ARG A 191      11.493 -10.855  15.563  1.00  0.87           C  
ATOM   1545  C   ARG A 191      12.656 -11.285  14.676  1.00  0.86           C  
ATOM   1546  CB  ARG A 191      10.355 -10.301  14.703  1.00  0.86           C  
ATOM   1547  O   ARG A 191      12.735 -10.887  13.511  1.00  0.83           O  
ATOM   1548  CG  ARG A 191       9.050 -10.109  15.459  1.00  0.86           C  
ATOM   1549  CD  ARG A 191       8.561 -11.410  16.080  1.00  0.85           C  
ATOM   1550  NE  ARG A 191       8.388 -12.455  15.075  1.00  0.80           N  
ATOM   1551  NH1 ARG A 191       6.128 -12.080  14.774  1.00  0.78           N  
ATOM   1552  NH2 ARG A 191       7.192 -13.721  13.578  1.00  0.77           N  
ATOM   1553  CZ  ARG A 191       7.236 -12.750  14.478  1.00  0.80           C  
ATOM   1554  N   PRO A 192      13.419 -12.169  15.163  1.00  0.86           N  
ATOM   1555  CA  PRO A 192      14.572 -12.634  14.388  1.00  0.86           C  
ATOM   1556  C   PRO A 192      14.167 -13.409  13.136  1.00  0.85           C  
ATOM   1557  CB  PRO A 192      15.318 -13.538  15.372  1.00  0.84           C  
ATOM   1558  O   PRO A 192      14.937 -13.483  12.175  1.00  0.83           O  
ATOM   1559  CG  PRO A 192      14.299 -13.904  16.402  1.00  0.82           C  
ATOM   1560  CD  PRO A 192      13.294 -12.793  16.495  1.00  0.81           C  
ATOM   1561  N   ASP A 193      12.949 -13.899  13.103  1.00  0.84           N  
ATOM   1562  CA  ASP A 193      12.476 -14.736  12.005  1.00  0.84           C  
ATOM   1563  C   ASP A 193      12.197 -13.901  10.757  1.00  0.83           C  
ATOM   1564  CB  ASP A 193      11.217 -15.502  12.417  1.00  0.83           C  
ATOM   1565  O   ASP A 193      12.092 -14.440   9.654  1.00  0.80           O  
ATOM   1566  CG  ASP A 193      10.090 -14.591  12.870  1.00  0.83           C  
ATOM   1567  OD1 ASP A 193      10.334 -13.680  13.690  1.00  0.83           O  
ATOM   1568  OD2 ASP A 193       8.947 -14.787  12.404  1.00  0.82           O  
ATOM   1569  N   VAL A 194      12.119 -12.503  10.861  1.00  0.85           N  
ATOM   1570  CA  VAL A 194      11.826 -11.691   9.684  1.00  0.84           C  
ATOM   1571  C   VAL A 194      13.048 -10.852   9.317  1.00  0.82           C  
ATOM   1572  CB  VAL A 194      10.602 -10.776   9.916  1.00  0.81           C  
ATOM   1573  O   VAL A 194      13.023 -10.102   8.339  1.00  0.77           O  
ATOM   1574  CG1 VAL A 194       9.346 -11.608  10.166  1.00  0.75           C  
ATOM   1575  CG2 VAL A 194      10.860  -9.827  11.085  1.00  0.74           C  
ATOM   1576  N   GLY A 195      14.109 -11.094   9.954  1.00  0.83           N  
ATOM   1577  CA  GLY A 195      15.350 -10.403   9.640  1.00  0.83           C  
ATOM   1578  C   GLY A 195      15.330  -8.936  10.024  1.00  0.83           C  
ATOM   1579  O   GLY A 195      14.894  -8.582  11.122  1.00  0.81           O  
ATOM   1580  N   ILE A 196      15.842  -8.138   9.180  1.00  0.84           N  
ATOM   1581  CA  ILE A 196      15.880  -6.701   9.431  1.00  0.85           C  
ATOM   1582  C   ILE A 196      14.478  -6.114   9.281  1.00  0.85           C  
ATOM   1583  CB  ILE A 196      16.865  -5.986   8.479  1.00  0.82           C  
ATOM   1584  O   ILE A 196      13.808  -6.341   8.271  1.00  0.84           O  
ATOM   1585  CG1 ILE A 196      18.290  -6.510   8.694  1.00  0.75           C  
ATOM   1586  CG2 ILE A 196      16.803  -4.469   8.677  1.00  0.73           C  
ATOM   1587  CD1 ILE A 196      19.291  -6.022   7.656  1.00  0.71           C  
ATOM   1588  N   VAL A 197      14.100  -5.426  10.316  1.00  0.89           N  
ATOM   1589  CA  VAL A 197      12.798  -4.769  10.287  1.00  0.89           C  
ATOM   1590  C   VAL A 197      12.960  -3.318   9.841  1.00  0.89           C  
ATOM   1591  CB  VAL A 197      12.101  -4.829  11.665  1.00  0.88           C  
ATOM   1592  O   VAL A 197      14.003  -2.703  10.078  1.00  0.88           O  
ATOM   1593  CG1 VAL A 197      11.854  -6.278  12.082  1.00  0.82           C  
ATOM   1594  CG2 VAL A 197      12.937  -4.102  12.716  1.00  0.81           C  
ATOM   1595  N   GLU A 198      11.954  -2.847   9.180  1.00  0.89           N  
ATOM   1596  CA  GLU A 198      11.968  -1.472   8.689  1.00  0.89           C  
ATOM   1597  C   GLU A 198      10.573  -0.855   8.739  1.00  0.90           C  
ATOM   1598  CB  GLU A 198      12.517  -1.416   7.261  1.00  0.88           C  
ATOM   1599  O   GLU A 198       9.573  -1.572   8.809  1.00  0.90           O  
ATOM   1600  CG  GLU A 198      13.982  -1.813   7.150  1.00  0.81           C  
ATOM   1601  CD  GLU A 198      14.560  -1.589   5.762  1.00  0.78           C  
ATOM   1602  OE1 GLU A 198      13.809  -1.697   4.766  1.00  0.75           O  
ATOM   1603  OE2 GLU A 198      15.775  -1.304   5.669  1.00  0.72           O  
ATOM   1604  N   CYS A 199      10.506   0.461   8.744  1.00  0.91           N  
ATOM   1605  CA  CYS A 199       9.329   1.306   8.583  1.00  0.91           C  
ATOM   1606  C   CYS A 199       8.194   0.839   9.487  1.00  0.91           C  
ATOM   1607  CB  CYS A 199       8.865   1.307   7.126  1.00  0.89           C  
ATOM   1608  O   CYS A 199       7.108   0.508   9.007  1.00  0.91           O  
ATOM   1609  SG  CYS A 199      10.065   2.020   5.981  1.00  0.82           S  
ATOM   1610  N   PRO A 200       8.469   0.793  10.813  1.00  0.93           N  
ATOM   1611  CA  PRO A 200       7.416   0.332  11.721  1.00  0.93           C  
ATOM   1612  C   PRO A 200       6.215   1.274  11.759  1.00  0.93           C  
ATOM   1613  CB  PRO A 200       8.118   0.285  13.080  1.00  0.93           C  
ATOM   1614  O   PRO A 200       6.366   2.480  11.547  1.00  0.93           O  
ATOM   1615  CG  PRO A 200       9.180   1.333  12.998  1.00  0.91           C  
ATOM   1616  CD  PRO A 200       9.725   1.351  11.599  1.00  0.90           C  
ATOM   1617  N   ASP A 201       5.086   0.672  11.982  1.00  0.94           N  
ATOM   1618  CA  ASP A 201       3.834   1.404  12.151  1.00  0.94           C  
ATOM   1619  C   ASP A 201       2.986   0.792  13.263  1.00  0.94           C  
ATOM   1620  CB  ASP A 201       3.045   1.428  10.840  1.00  0.93           C  
ATOM   1621  O   ASP A 201       2.857  -0.431  13.352  1.00  0.94           O  
ATOM   1622  CG  ASP A 201       2.056   2.577  10.764  1.00  0.91           C  
ATOM   1623  OD1 ASP A 201       1.964   3.368  11.728  1.00  0.88           O  
ATOM   1624  OD2 ASP A 201       1.359   2.692   9.733  1.00  0.89           O  
ATOM   1625  N   LEU A 202       2.529   1.618  14.185  1.00  0.95           N  
ATOM   1626  CA  LEU A 202       1.677   1.226  15.302  1.00  0.95           C  
ATOM   1627  C   LEU A 202       0.420   2.087  15.356  1.00  0.95           C  
ATOM   1628  CB  LEU A 202       2.442   1.336  16.624  1.00  0.95           C  
ATOM   1629  O   LEU A 202       0.506   3.316  15.399  1.00  0.94           O  
ATOM   1630  CG  LEU A 202       1.687   0.903  17.882  1.00  0.94           C  
ATOM   1631  CD1 LEU A 202       1.456  -0.605  17.870  1.00  0.92           C  
ATOM   1632  CD2 LEU A 202       2.449   1.322  19.134  1.00  0.91           C  
ATOM   1633  N   PHE A 203      -0.758   1.433  15.336  1.00  0.94           N  
ATOM   1634  CA  PHE A 203      -2.007   2.185  15.335  1.00  0.95           C  
ATOM   1635  C   PHE A 203      -3.131   1.367  15.959  1.00  0.94           C  
ATOM   1636  CB  PHE A 203      -2.387   2.596  13.909  1.00  0.94           C  
ATOM   1637  O   PHE A 203      -2.996   0.156  16.145  1.00  0.94           O  
ATOM   1638  CG  PHE A 203      -2.508   1.439  12.955  1.00  0.94           C  
ATOM   1639  CD1 PHE A 203      -1.410   1.007  12.221  1.00  0.92           C  
ATOM   1640  CD2 PHE A 203      -3.721   0.782  12.792  1.00  0.92           C  
ATOM   1641  CE1 PHE A 203      -1.519  -0.064  11.337  1.00  0.92           C  
ATOM   1642  CE2 PHE A 203      -3.838  -0.289  11.911  1.00  0.92           C  
ATOM   1643  CZ  PHE A 203      -2.736  -0.710  11.184  1.00  0.92           C  
ATOM   1644  N   GLN A 204      -4.175   2.049  16.301  1.00  0.94           N  
ATOM   1645  CA  GLN A 204      -5.392   1.416  16.801  1.00  0.94           C  
ATOM   1646  C   GLN A 204      -6.460   1.343  15.714  1.00  0.94           C  
ATOM   1647  CB  GLN A 204      -5.930   2.173  18.017  1.00  0.93           C  
ATOM   1648  O   GLN A 204      -6.555   2.235  14.869  1.00  0.93           O  
ATOM   1649  CG  GLN A 204      -5.065   2.032  19.262  1.00  0.86           C  
ATOM   1650  CD  GLN A 204      -5.639   2.760  20.462  1.00  0.81           C  
ATOM   1651  NE2 GLN A 204      -5.791   2.047  21.572  1.00  0.74           N  
ATOM   1652  OE1 GLN A 204      -5.944   3.955  20.392  1.00  0.80           O  
ATOM   1653  N   ILE A 205      -7.241   0.311  15.815  1.00  0.95           N  
ATOM   1654  CA  ILE A 205      -8.331   0.152  14.858  1.00  0.95           C  
ATOM   1655  C   ILE A 205      -9.420  -0.733  15.460  1.00  0.95           C  
ATOM   1656  CB  ILE A 205      -7.829  -0.447  13.525  1.00  0.94           C  
ATOM   1657  O   ILE A 205      -9.124  -1.686  16.186  1.00  0.95           O  
ATOM   1658  CG1 ILE A 205      -8.918  -0.344  12.451  1.00  0.91           C  
ATOM   1659  CG2 ILE A 205      -7.387  -1.901  13.718  1.00  0.91           C  
ATOM   1660  CD1 ILE A 205      -8.406  -0.536  11.030  1.00  0.87           C  
ATOM   1661  N   ASN A 206     -10.654  -0.389  15.149  1.00  0.95           N  
ATOM   1662  CA  ASN A 206     -11.798  -1.122  15.679  1.00  0.95           C  
ATOM   1663  C   ASN A 206     -11.998  -2.449  14.953  1.00  0.95           C  
ATOM   1664  CB  ASN A 206     -13.067  -0.273  15.593  1.00  0.94           C  
ATOM   1665  O   ASN A 206     -12.208  -2.472  13.739  1.00  0.94           O  
ATOM   1666  CG  ASN A 206     -13.015   0.949  16.489  1.00  0.93           C  
ATOM   1667  ND2 ASN A 206     -13.853   1.936  16.196  1.00  0.91           N  
ATOM   1668  OD1 ASN A 206     -12.227   1.005  17.437  1.00  0.91           O  
ATOM   1669  N   LEU A 207     -11.984  -3.468  15.755  1.00  0.95           N  
ATOM   1670  CA  LEU A 207     -12.298  -4.778  15.196  1.00  0.95           C  
ATOM   1671  C   LEU A 207     -13.775  -4.871  14.825  1.00  0.95           C  
ATOM   1672  CB  LEU A 207     -11.940  -5.885  16.191  1.00  0.95           C  
ATOM   1673  O   LEU A 207     -14.646  -4.599  15.654  1.00  0.94           O  
ATOM   1674  CG  LEU A 207     -12.281  -7.315  15.766  1.00  0.94           C  
ATOM   1675  CD1 LEU A 207     -11.556  -7.670  14.472  1.00  0.91           C  
ATOM   1676  CD2 LEU A 207     -11.924  -8.301  16.873  1.00  0.90           C  
ATOM   1677  N   ASP A 208     -14.030  -5.225  13.632  1.00  0.95           N  
ATOM   1678  CA  ASP A 208     -15.376  -5.354  13.083  1.00  0.95           C  
ATOM   1679  C   ASP A 208     -16.179  -4.071  13.289  1.00  0.94           C  
ATOM   1680  CB  ASP A 208     -16.105  -6.538  13.721  1.00  0.94           C  
ATOM   1681  O   ASP A 208     -17.389  -4.120  13.520  1.00  0.93           O  
ATOM   1682  CG  ASP A 208     -15.472  -7.876  13.382  1.00  0.93           C  
ATOM   1683  OD1 ASP A 208     -14.948  -8.036  12.259  1.00  0.90           O  
ATOM   1684  OD2 ASP A 208     -15.501  -8.780  14.245  1.00  0.91           O  
ATOM   1685  N   GLU A 209     -15.472  -2.946  13.322  1.00  0.93           N  
ATOM   1686  CA  GLU A 209     -16.053  -1.609  13.395  1.00  0.93           C  
ATOM   1687  C   GLU A 209     -16.818  -1.411  14.701  1.00  0.93           C  
ATOM   1688  CB  GLU A 209     -16.977  -1.358  12.201  1.00  0.92           C  
ATOM   1689  O   GLU A 209     -17.734  -0.590  14.771  1.00  0.91           O  
ATOM   1690  CG  GLU A 209     -16.265  -1.385  10.856  1.00  0.87           C  
ATOM   1691  CD  GLU A 209     -17.214  -1.280   9.673  1.00  0.83           C  
ATOM   1692  OE1 GLU A 209     -18.425  -1.043   9.885  1.00  0.81           O  
ATOM   1693  OE2 GLU A 209     -16.743  -1.438   8.525  1.00  0.80           O  
ATOM   1694  N   ASN A 210     -16.459  -2.182  15.687  1.00  0.94           N  
ATOM   1695  CA  ASN A 210     -17.022  -2.079  17.029  1.00  0.94           C  
ATOM   1696  C   ASN A 210     -16.135  -1.241  17.945  1.00  0.94           C  
ATOM   1697  CB  ASN A 210     -17.239  -3.470  17.628  1.00  0.94           C  
ATOM   1698  O   ASN A 210     -15.054  -1.679  18.342  1.00  0.93           O  
ATOM   1699  CG  ASN A 210     -17.892  -3.421  18.996  1.00  0.91           C  
ATOM   1700  ND2 ASN A 210     -18.200  -4.589  19.548  1.00  0.89           N  
ATOM   1701  OD1 ASN A 210     -18.119  -2.343  19.551  1.00  0.88           O  
ATOM   1702  N   PRO A 211     -16.536  -0.022  18.276  1.00  0.92           N  
ATOM   1703  CA  PRO A 211     -15.701   0.867  19.087  1.00  0.92           C  
ATOM   1704  C   PRO A 211     -15.369   0.277  20.456  1.00  0.92           C  
ATOM   1705  CB  PRO A 211     -16.560   2.126  19.229  1.00  0.91           C  
ATOM   1706  O   PRO A 211     -14.408   0.706  21.100  1.00  0.90           O  
ATOM   1707  CG  PRO A 211     -17.954   1.671  18.942  1.00  0.86           C  
ATOM   1708  CD  PRO A 211     -17.893   0.525  17.974  1.00  0.84           C  
ATOM   1709  N   ASN A 212     -16.163  -0.685  20.899  1.00  0.93           N  
ATOM   1710  CA  ASN A 212     -15.895  -1.345  22.172  1.00  0.93           C  
ATOM   1711  C   ASN A 212     -14.868  -2.463  22.019  1.00  0.93           C  
ATOM   1712  CB  ASN A 212     -17.191  -1.894  22.775  1.00  0.92           C  
ATOM   1713  O   ASN A 212     -14.541  -3.148  22.989  1.00  0.91           O  
ATOM   1714  CG  ASN A 212     -18.178  -0.800  23.132  1.00  0.87           C  
ATOM   1715  ND2 ASN A 212     -19.446  -1.015  22.804  1.00  0.85           N  
ATOM   1716  OD1 ASN A 212     -17.803   0.231  23.698  1.00  0.83           O  
ATOM   1717  N   ASN A 213     -14.443  -2.701  20.823  1.00  0.94           N  
ATOM   1718  CA  ASN A 213     -13.433  -3.714  20.538  1.00  0.94           C  
ATOM   1719  C   ASN A 213     -12.274  -3.137  19.729  1.00  0.94           C  
ATOM   1720  CB  ASN A 213     -14.056  -4.901  19.801  1.00  0.93           C  
ATOM   1721  O   ASN A 213     -12.043  -3.547  18.590  1.00  0.92           O  
ATOM   1722  CG  ASN A 213     -13.209  -6.155  19.891  1.00  0.88           C  
ATOM   1723  ND2 ASN A 213     -13.628  -7.205  19.196  1.00  0.83           N  
ATOM   1724  OD1 ASN A 213     -12.187  -6.179  20.581  1.00  0.82           O  
ATOM   1725  N   ASN A 214     -11.616  -2.225  20.247  1.00  0.93           N  
ATOM   1726  CA  ASN A 214     -10.437  -1.609  19.648  1.00  0.93           C  
ATOM   1727  C   ASN A 214      -9.185  -2.448  19.886  1.00  0.93           C  
ATOM   1728  CB  ASN A 214     -10.238  -0.192  20.189  1.00  0.91           C  
ATOM   1729  O   ASN A 214      -8.965  -2.944  20.992  1.00  0.93           O  
ATOM   1730  CG  ASN A 214      -9.066   0.521  19.542  1.00  0.78           C  
ATOM   1731  ND2 ASN A 214      -9.299   1.101  18.371  1.00  0.66           N  
ATOM   1732  OD1 ASN A 214      -7.962   0.549  20.091  1.00  0.68           O  
ATOM   1733  N   LYS A 215      -8.388  -2.606  18.844  1.00  0.95           N  
ATOM   1734  CA  LYS A 215      -7.140  -3.359  18.922  1.00  0.95           C  
ATOM   1735  C   LYS A 215      -5.959  -2.515  18.449  1.00  0.95           C  
ATOM   1736  CB  LYS A 215      -7.233  -4.641  18.094  1.00  0.95           C  
ATOM   1737  O   LYS A 215      -6.137  -1.553  17.699  1.00  0.95           O  
ATOM   1738  CG  LYS A 215      -8.301  -5.612  18.575  1.00  0.92           C  
ATOM   1739  CD  LYS A 215      -7.939  -6.218  19.925  1.00  0.88           C  
ATOM   1740  CE  LYS A 215      -8.970  -7.246  20.372  1.00  0.85           C  
ATOM   1741  NZ  LYS A 215      -8.615  -7.849  21.691  1.00  0.79           N  
ATOM   1742  N   TRP A 216      -4.773  -2.884  18.942  1.00  0.95           N  
ATOM   1743  CA  TRP A 216      -3.531  -2.346  18.397  1.00  0.95           C  
ATOM   1744  C   TRP A 216      -2.991  -3.241  17.286  1.00  0.95           C  
ATOM   1745  CB  TRP A 216      -2.481  -2.191  19.501  1.00  0.95           C  
ATOM   1746  O   TRP A 216      -3.086  -4.467  17.367  1.00  0.95           O  
ATOM   1747  CG  TRP A 216      -2.751  -1.056  20.443  1.00  0.94           C  
ATOM   1748  CD1 TRP A 216      -3.472  -1.103  21.603  1.00  0.92           C  
ATOM   1749  CD2 TRP A 216      -2.305   0.296  20.301  1.00  0.92           C  
ATOM   1750  CE2 TRP A 216      -2.794   1.016  21.413  1.00  0.92           C  
ATOM   1751  CE3 TRP A 216      -1.539   0.969  19.340  1.00  0.94           C  
ATOM   1752  NE1 TRP A 216      -3.501   0.140  22.192  1.00  0.94           N  
ATOM   1753  CH2 TRP A 216      -1.788   3.013  20.636  1.00  0.92           C  
ATOM   1754  CZ2 TRP A 216      -2.540   2.378  21.591  1.00  0.92           C  
ATOM   1755  CZ3 TRP A 216      -1.288   2.325  19.518  1.00  0.92           C  
ATOM   1756  N   VAL A 217      -2.494  -2.618  16.290  1.00  0.96           N  
ATOM   1757  CA  VAL A 217      -1.806  -3.316  15.208  1.00  0.96           C  
ATOM   1758  C   VAL A 217      -0.385  -2.775  15.066  1.00  0.96           C  
ATOM   1759  CB  VAL A 217      -2.566  -3.178  13.870  1.00  0.95           C  
ATOM   1760  O   VAL A 217      -0.183  -1.562  14.967  1.00  0.96           O  
ATOM   1761  CG1 VAL A 217      -1.819  -3.897  12.748  1.00  0.94           C  
ATOM   1762  CG2 VAL A 217      -3.987  -3.722  14.005  1.00  0.94           C  
ATOM   1763  N   LEU A 218       0.572  -3.685  15.163  1.00  0.96           N  
ATOM   1764  CA  LEU A 218       1.966  -3.378  14.861  1.00  0.96           C  
ATOM   1765  C   LEU A 218       2.356  -3.915  13.487  1.00  0.95           C  
ATOM   1766  CB  LEU A 218       2.889  -3.967  15.932  1.00  0.95           C  
ATOM   1767  O   LEU A 218       2.376  -5.129  13.273  1.00  0.95           O  
ATOM   1768  CG  LEU A 218       4.390  -3.769  15.716  1.00  0.94           C  
ATOM   1769  CD1 LEU A 218       4.724  -2.283  15.645  1.00  0.92           C  
ATOM   1770  CD2 LEU A 218       5.184  -4.448  16.827  1.00  0.92           C  
ATOM   1771  N   MET A 219       2.594  -3.014  12.583  1.00  0.94           N  
ATOM   1772  CA  MET A 219       3.004  -3.351  11.222  1.00  0.94           C  
ATOM   1773  C   MET A 219       4.476  -3.019  10.999  1.00  0.94           C  
ATOM   1774  CB  MET A 219       2.140  -2.609  10.201  1.00  0.93           C  
ATOM   1775  O   MET A 219       4.972  -2.008  11.502  1.00  0.93           O  
ATOM   1776  CG  MET A 219       2.309  -3.111   8.776  1.00  0.89           C  
ATOM   1777  SD  MET A 219       1.094  -2.367   7.620  1.00  0.84           S  
ATOM   1778  CE  MET A 219       1.673  -0.648   7.608  1.00  0.79           C  
ATOM   1779  N   ILE A 220       5.139  -3.873  10.225  1.00  0.93           N  
ATOM   1780  CA  ILE A 220       6.576  -3.738  10.014  1.00  0.92           C  
ATOM   1781  C   ILE A 220       6.923  -4.107   8.573  1.00  0.92           C  
ATOM   1782  CB  ILE A 220       7.377  -4.618  11.000  1.00  0.91           C  
ATOM   1783  O   ILE A 220       6.308  -5.003   7.990  1.00  0.90           O  
ATOM   1784  CG1 ILE A 220       6.981  -6.090  10.845  1.00  0.76           C  
ATOM   1785  CG2 ILE A 220       7.167  -4.142  12.441  1.00  0.75           C  
ATOM   1786  CD1 ILE A 220       7.797  -7.045  11.707  1.00  0.73           C  
ATOM   1787  N   GLY A 221       7.859  -3.361   7.960  1.00  0.90           N  
ATOM   1788  CA  GLY A 221       8.509  -3.855   6.757  1.00  0.90           C  
ATOM   1789  C   GLY A 221       9.526  -4.947   7.034  1.00  0.89           C  
ATOM   1790  O   GLY A 221      10.365  -4.808   7.926  1.00  0.87           O  
ATOM   1791  N   ALA A 222       9.411  -6.074   6.300  1.00  0.86           N  
ATOM   1792  CA  ALA A 222      10.234  -7.232   6.637  1.00  0.86           C  
ATOM   1793  C   ALA A 222      10.545  -8.064   5.396  1.00  0.86           C  
ATOM   1794  CB  ALA A 222       9.538  -8.092   7.689  1.00  0.85           C  
ATOM   1795  O   ALA A 222       9.908  -7.897   4.354  1.00  0.83           O  
ATOM   1796  N   ASN A 223      11.578  -8.854   5.610  1.00  0.82           N  
ATOM   1797  CA  ASN A 223      11.914  -9.880   4.629  1.00  0.82           C  
ATOM   1798  C   ASN A 223      11.005 -11.099   4.760  1.00  0.82           C  
ATOM   1799  CB  ASN A 223      13.380 -10.295   4.766  1.00  0.79           C  
ATOM   1800  O   ASN A 223      10.953 -11.730   5.817  1.00  0.79           O  
ATOM   1801  CG  ASN A 223      14.338  -9.201   4.337  1.00  0.70           C  
ATOM   1802  ND2 ASN A 223      15.514  -9.167   4.954  1.00  0.63           N  
ATOM   1803  OD1 ASN A 223      14.024  -8.392   3.460  1.00  0.63           O  
ATOM   1804  N   GLY A 224      10.300 -11.483   3.714  1.00  0.78           N  
ATOM   1805  CA  GLY A 224       9.340 -12.576   3.745  1.00  0.80           C  
ATOM   1806  C   GLY A 224       9.919 -13.892   3.263  1.00  0.80           C  
ATOM   1807  O   GLY A 224       9.195 -14.880   3.122  1.00  0.76           O  
ATOM   1808  N   PHE A 225      11.224 -13.970   3.028  1.00  0.79           N  
ATOM   1809  CA  PHE A 225      11.807 -15.133   2.370  1.00  0.80           C  
ATOM   1810  C   PHE A 225      11.614 -16.387   3.214  1.00  0.80           C  
ATOM   1811  CB  PHE A 225      13.298 -14.907   2.099  1.00  0.76           C  
ATOM   1812  O   PHE A 225      11.353 -17.467   2.681  1.00  0.76           O  
ATOM   1813  CG  PHE A 225      13.575 -13.812   1.103  1.00  0.72           C  
ATOM   1814  CD1 PHE A 225      13.111 -13.908  -0.203  1.00  0.64           C  
ATOM   1815  CD2 PHE A 225      14.299 -12.687   1.475  1.00  0.68           C  
ATOM   1816  CE1 PHE A 225      13.366 -12.897  -1.126  1.00  0.64           C  
ATOM   1817  CE2 PHE A 225      14.558 -11.672   0.558  1.00  0.71           C  
ATOM   1818  CZ  PHE A 225      14.091 -11.779  -0.742  1.00  0.58           C  
ATOM   1819  N   ASN A 226      11.626 -16.193   4.456  1.00  0.77           N  
ATOM   1820  CA  ASN A 226      11.396 -17.337   5.332  1.00  0.79           C  
ATOM   1821  C   ASN A 226       9.945 -17.804   5.275  1.00  0.78           C  
ATOM   1822  CB  ASN A 226      11.790 -16.998   6.771  1.00  0.75           C  
ATOM   1823  O   ASN A 226       9.610 -18.869   5.796  1.00  0.76           O  
ATOM   1824  CG  ASN A 226      13.284 -16.810   6.940  1.00  0.71           C  
ATOM   1825  ND2 ASN A 226      13.672 -15.961   7.884  1.00  0.73           N  
ATOM   1826  OD1 ASN A 226      14.084 -17.420   6.225  1.00  0.72           O  
ATOM   1827  N   TYR A 227       9.166 -17.007   4.566  1.00  0.79           N  
ATOM   1828  CA  TYR A 227       7.742 -17.321   4.515  1.00  0.80           C  
ATOM   1829  C   TYR A 227       7.280 -17.522   3.076  1.00  0.77           C  
ATOM   1830  CB  TYR A 227       6.922 -16.209   5.176  1.00  0.77           C  
ATOM   1831  O   TYR A 227       6.078 -17.529   2.799  1.00  0.73           O  
ATOM   1832  CG  TYR A 227       7.169 -16.072   6.658  1.00  0.79           C  
ATOM   1833  CD1 TYR A 227       6.409 -16.788   7.580  1.00  0.76           C  
ATOM   1834  CD2 TYR A 227       8.162 -15.226   7.140  1.00  0.79           C  
ATOM   1835  CE1 TYR A 227       6.631 -16.663   8.948  1.00  0.82           C  
ATOM   1836  CE2 TYR A 227       8.394 -15.094   8.506  1.00  0.84           C  
ATOM   1837  OH  TYR A 227       7.850 -15.688  10.752  1.00  0.68           O  
ATOM   1838  CZ  TYR A 227       7.625 -15.815   9.400  1.00  0.76           C  
ATOM   1839  N   GLY A 228       8.213 -17.652   2.206  1.00  0.80           N  
ATOM   1840  CA  GLY A 228       7.900 -17.896   0.807  1.00  0.81           C  
ATOM   1841  C   GLY A 228       7.381 -16.665   0.088  1.00  0.80           C  
ATOM   1842  O   GLY A 228       6.697 -16.778  -0.931  1.00  0.78           O  
ATOM   1843  N   LEU A 229       7.709 -15.514   0.686  1.00  0.81           N  
ATOM   1844  CA  LEU A 229       7.311 -14.232   0.115  1.00  0.81           C  
ATOM   1845  C   LEU A 229       8.527 -13.348  -0.139  1.00  0.80           C  
ATOM   1846  CB  LEU A 229       6.328 -13.513   1.043  1.00  0.79           C  
ATOM   1847  O   LEU A 229       9.625 -13.645   0.339  1.00  0.77           O  
ATOM   1848  CG  LEU A 229       5.014 -14.240   1.333  1.00  0.79           C  
ATOM   1849  CD1 LEU A 229       4.257 -13.539   2.456  1.00  0.76           C  
ATOM   1850  CD2 LEU A 229       4.158 -14.320   0.074  1.00  0.78           C  
ATOM   1851  N   THR A 230       8.267 -12.316  -0.919  1.00  0.80           N  
ATOM   1852  CA  THR A 230       9.320 -11.320  -1.087  1.00  0.81           C  
ATOM   1853  C   THR A 230       9.323 -10.335   0.078  1.00  0.80           C  
ATOM   1854  CB  THR A 230       9.156 -10.552  -2.412  1.00  0.78           C  
ATOM   1855  O   THR A 230       8.685 -10.577   1.104  1.00  0.76           O  
ATOM   1856  CG2 THR A 230       9.138 -11.506  -3.602  1.00  0.67           C  
ATOM   1857  OG1 THR A 230       7.925  -9.819  -2.383  1.00  0.75           O  
ATOM   1858  N   THR A 231       9.987  -9.307  -0.019  1.00  0.82           N  
ATOM   1859  CA  THR A 231       9.925  -8.261   0.995  1.00  0.83           C  
ATOM   1860  C   THR A 231       8.567  -7.566   0.973  1.00  0.83           C  
ATOM   1861  CB  THR A 231      11.041  -7.219   0.792  1.00  0.80           C  
ATOM   1862  O   THR A 231       7.967  -7.398  -0.090  1.00  0.80           O  
ATOM   1863  CG2 THR A 231      12.418  -7.841   0.995  1.00  0.68           C  
ATOM   1864  OG1 THR A 231      10.958  -6.692  -0.539  1.00  0.73           O  
ATOM   1865  N   GLY A 232       8.010  -7.343   2.169  1.00  0.86           N  
ATOM   1866  CA  GLY A 232       6.710  -6.703   2.298  1.00  0.86           C  
ATOM   1867  C   GLY A 232       6.373  -6.318   3.726  1.00  0.87           C  
ATOM   1868  O   GLY A 232       7.244  -6.321   4.597  1.00  0.86           O  
ATOM   1869  N   SER A 233       5.081  -5.946   3.917  1.00  0.90           N  
ATOM   1870  CA  SER A 233       4.605  -5.545   5.237  1.00  0.90           C  
ATOM   1871  C   SER A 233       3.932  -6.708   5.959  1.00  0.90           C  
ATOM   1872  CB  SER A 233       3.630  -4.373   5.122  1.00  0.89           C  
ATOM   1873  O   SER A 233       3.014  -7.331   5.421  1.00  0.89           O  
ATOM   1874  OG  SER A 233       4.274  -3.235   4.575  1.00  0.84           O  
ATOM   1875  N   CYS A 234       4.510  -7.032   7.071  1.00  0.92           N  
ATOM   1876  CA  CYS A 234       3.827  -7.955   7.970  1.00  0.93           C  
ATOM   1877  C   CYS A 234       3.260  -7.221   9.179  1.00  0.93           C  
ATOM   1878  CB  CYS A 234       4.780  -9.057   8.431  1.00  0.92           C  
ATOM   1879  O   CYS A 234       3.601  -6.062   9.423  1.00  0.93           O  
ATOM   1880  SG  CYS A 234       6.082  -8.476   9.540  1.00  0.90           S  
ATOM   1881  N   TYR A 235       2.346  -7.882   9.890  1.00  0.94           N  
ATOM   1882  CA  TYR A 235       1.740  -7.197  11.027  1.00  0.95           C  
ATOM   1883  C   TYR A 235       1.297  -8.193  12.091  1.00  0.95           C  
ATOM   1884  CB  TYR A 235       0.545  -6.354  10.571  1.00  0.94           C  
ATOM   1885  O   TYR A 235       1.179  -9.391  11.819  1.00  0.94           O  
ATOM   1886  CG  TYR A 235      -0.628  -7.173  10.091  1.00  0.94           C  
ATOM   1887  CD1 TYR A 235      -0.699  -7.617   8.772  1.00  0.93           C  
ATOM   1888  CD2 TYR A 235      -1.668  -7.505  10.953  1.00  0.93           C  
ATOM   1889  CE1 TYR A 235      -1.779  -8.371   8.324  1.00  0.93           C  
ATOM   1890  CE2 TYR A 235      -2.753  -8.258  10.516  1.00  0.93           C  
ATOM   1891  OH  TYR A 235      -3.870  -9.432   8.764  1.00  0.90           O  
ATOM   1892  CZ  TYR A 235      -2.799  -8.686   9.202  1.00  0.92           C  
ATOM   1893  N   PHE A 236       1.095  -7.633  13.252  1.00  0.95           N  
ATOM   1894  CA  PHE A 236       0.586  -8.321  14.432  1.00  0.95           C  
ATOM   1895  C   PHE A 236      -0.588  -7.561  15.037  1.00  0.95           C  
ATOM   1896  CB  PHE A 236       1.694  -8.492  15.476  1.00  0.95           C  
ATOM   1897  O   PHE A 236      -0.548  -6.334  15.151  1.00  0.95           O  
ATOM   1898  CG  PHE A 236       2.940  -9.142  14.938  1.00  0.93           C  
ATOM   1899  CD1 PHE A 236       3.148 -10.508  15.086  1.00  0.90           C  
ATOM   1900  CD2 PHE A 236       3.904  -8.386  14.283  1.00  0.90           C  
ATOM   1901  CE1 PHE A 236       4.301 -11.112  14.589  1.00  0.90           C  
ATOM   1902  CE2 PHE A 236       5.058  -8.983  13.783  1.00  0.90           C  
ATOM   1903  CZ  PHE A 236       5.255 -10.346  13.938  1.00  0.89           C  
ATOM   1904  N   VAL A 237      -1.602  -8.315  15.418  1.00  0.96           N  
ATOM   1905  CA  VAL A 237      -2.703  -7.755  16.194  1.00  0.96           C  
ATOM   1906  C   VAL A 237      -2.511  -8.080  17.674  1.00  0.96           C  
ATOM   1907  CB  VAL A 237      -4.069  -8.285  15.704  1.00  0.95           C  
ATOM   1908  O   VAL A 237      -2.137  -9.201  18.026  1.00  0.95           O  
ATOM   1909  CG1 VAL A 237      -5.209  -7.675  16.519  1.00  0.94           C  
ATOM   1910  CG2 VAL A 237      -4.254  -7.990  14.217  1.00  0.94           C  
ATOM   1911  N   GLY A 238      -2.717  -7.016  18.489  1.00  0.95           N  
ATOM   1912  CA  GLY A 238      -2.507  -7.228  19.912  1.00  0.95           C  
ATOM   1913  C   GLY A 238      -2.898  -6.031  20.758  1.00  0.95           C  
ATOM   1914  O   GLY A 238      -3.877  -5.345  20.457  1.00  0.94           O  
ATOM   1915  N   ASP A 239      -2.142  -5.904  21.802  1.00  0.95           N  
ATOM   1916  CA  ASP A 239      -2.353  -4.802  22.736  1.00  0.94           C  
ATOM   1917  C   ASP A 239      -1.046  -4.067  23.023  1.00  0.94           C  
ATOM   1918  CB  ASP A 239      -2.966  -5.315  24.041  1.00  0.93           C  
ATOM   1919  O   ASP A 239       0.026  -4.675  23.030  1.00  0.94           O  
ATOM   1920  CG  ASP A 239      -3.496  -4.200  24.925  1.00  0.80           C  
ATOM   1921  OD1 ASP A 239      -3.935  -3.157  24.394  1.00  0.69           O  
ATOM   1922  OD2 ASP A 239      -3.471  -4.365  26.164  1.00  0.78           O  
ATOM   1923  N   PHE A 240      -1.225  -2.783  23.212  1.00  0.94           N  
ATOM   1924  CA  PHE A 240      -0.114  -1.923  23.601  1.00  0.94           C  
ATOM   1925  C   PHE A 240      -0.480  -1.084  24.820  1.00  0.94           C  
ATOM   1926  CB  PHE A 240       0.294  -1.011  22.440  1.00  0.94           C  
ATOM   1927  O   PHE A 240      -1.415  -0.282  24.771  1.00  0.93           O  
ATOM   1928  CG  PHE A 240       1.468  -0.121  22.749  1.00  0.94           C  
ATOM   1929  CD1 PHE A 240       2.718  -0.665  23.018  1.00  0.93           C  
ATOM   1930  CD2 PHE A 240       1.321   1.259  22.772  1.00  0.92           C  
ATOM   1931  CE1 PHE A 240       3.806   0.155  23.305  1.00  0.92           C  
ATOM   1932  CE2 PHE A 240       2.404   2.086  23.058  1.00  0.92           C  
ATOM   1933  CZ  PHE A 240       3.645   1.532  23.325  1.00  0.92           C  
ATOM   1934  N   ASP A 241       0.240  -1.246  25.909  1.00  0.92           N  
ATOM   1935  CA  ASP A 241      -0.121  -0.618  27.176  1.00  0.92           C  
ATOM   1936  C   ASP A 241       0.593   0.721  27.348  1.00  0.92           C  
ATOM   1937  CB  ASP A 241       0.209  -1.544  28.348  1.00  0.91           C  
ATOM   1938  O   ASP A 241       0.540   1.325  28.422  1.00  0.90           O  
ATOM   1939  CG  ASP A 241       1.693  -1.842  28.469  1.00  0.89           C  
ATOM   1940  OD1 ASP A 241       2.489  -1.315  27.663  1.00  0.87           O  
ATOM   1941  OD2 ASP A 241       2.070  -2.613  29.378  1.00  0.88           O  
ATOM   1942  N   GLY A 242       1.276   1.106  26.212  1.00  0.92           N  
ATOM   1943  CA  GLY A 242       2.072   2.321  26.273  1.00  0.92           C  
ATOM   1944  C   GLY A 242       3.548   2.057  26.504  1.00  0.92           C  
ATOM   1945  O   GLY A 242       4.366   2.977  26.444  1.00  0.91           O  
ATOM   1946  N   VAL A 243       3.855   0.785  26.801  1.00  0.93           N  
ATOM   1947  CA  VAL A 243       5.229   0.384  27.085  1.00  0.93           C  
ATOM   1948  C   VAL A 243       5.607  -0.815  26.219  1.00  0.93           C  
ATOM   1949  CB  VAL A 243       5.423   0.044  28.580  1.00  0.92           C  
ATOM   1950  O   VAL A 243       6.625  -0.790  25.523  1.00  0.92           O  
ATOM   1951  CG1 VAL A 243       6.831  -0.493  28.834  1.00  0.89           C  
ATOM   1952  CG2 VAL A 243       5.153   1.273  29.446  1.00  0.89           C  
ATOM   1953  N   GLU A 244       4.810  -1.788  26.204  1.00  0.94           N  
ATOM   1954  CA  GLU A 244       5.102  -3.036  25.506  1.00  0.94           C  
ATOM   1955  C   GLU A 244       3.940  -3.451  24.607  1.00  0.94           C  
ATOM   1956  CB  GLU A 244       5.417  -4.152  26.506  1.00  0.92           C  
ATOM   1957  O   GLU A 244       2.776  -3.321  24.990  1.00  0.94           O  
ATOM   1958  CG  GLU A 244       5.881  -5.447  25.857  1.00  0.78           C  
ATOM   1959  CD  GLU A 244       6.186  -6.547  26.862  1.00  0.73           C  
ATOM   1960  OE1 GLU A 244       5.788  -6.418  28.042  1.00  0.70           O  
ATOM   1961  OE2 GLU A 244       6.828  -7.545  26.466  1.00  0.67           O  
ATOM   1962  N   PHE A 245       4.304  -3.941  23.479  1.00  0.95           N  
ATOM   1963  CA  PHE A 245       3.336  -4.557  22.579  1.00  0.95           C  
ATOM   1964  C   PHE A 245       3.269  -6.062  22.805  1.00  0.95           C  
ATOM   1965  CB  PHE A 245       3.693  -4.260  21.119  1.00  0.95           C  
ATOM   1966  O   PHE A 245       4.297  -6.743  22.801  1.00  0.94           O  
ATOM   1967  CG  PHE A 245       2.722  -4.841  20.127  1.00  0.95           C  
ATOM   1968  CD1 PHE A 245       1.517  -4.203  19.858  1.00  0.94           C  
ATOM   1969  CD2 PHE A 245       3.014  -6.024  19.462  1.00  0.93           C  
ATOM   1970  CE1 PHE A 245       0.616  -4.738  18.940  1.00  0.93           C  
ATOM   1971  CE2 PHE A 245       2.119  -6.565  18.543  1.00  0.93           C  
ATOM   1972  CZ  PHE A 245       0.920  -5.920  18.285  1.00  0.93           C  
ATOM   1973  N   LYS A 246       2.101  -6.553  23.017  1.00  0.95           N  
ATOM   1974  CA  LYS A 246       1.837  -7.980  23.183  1.00  0.95           C  
ATOM   1975  C   LYS A 246       0.934  -8.506  22.071  1.00  0.95           C  
ATOM   1976  CB  LYS A 246       1.201  -8.252  24.547  1.00  0.94           C  
ATOM   1977  O   LYS A 246      -0.241  -8.143  21.995  1.00  0.94           O  
ATOM   1978  CG  LYS A 246       2.104  -7.925  25.728  1.00  0.81           C  
ATOM   1979  CD  LYS A 246       1.397  -8.165  27.056  1.00  0.75           C  
ATOM   1980  CE  LYS A 246       2.267  -7.753  28.236  1.00  0.67           C  
ATOM   1981  NZ  LYS A 246       1.526  -7.845  29.529  1.00  0.59           N  
ATOM   1982  N   PRO A 247       1.481  -9.347  21.216  1.00  0.95           N  
ATOM   1983  CA  PRO A 247       0.685  -9.855  20.096  1.00  0.95           C  
ATOM   1984  C   PRO A 247      -0.332 -10.911  20.525  1.00  0.94           C  
ATOM   1985  CB  PRO A 247       1.736 -10.458  19.161  1.00  0.94           C  
ATOM   1986  O   PRO A 247      -0.057 -11.707  21.427  1.00  0.93           O  
ATOM   1987  CG  PRO A 247       2.831 -10.922  20.066  1.00  0.93           C  
ATOM   1988  CD  PRO A 247       2.917  -9.980  21.233  1.00  0.91           C  
ATOM   1989  N   GLU A 248      -1.473 -10.877  19.836  1.00  0.94           N  
ATOM   1990  CA  GLU A 248      -2.520 -11.883  19.986  1.00  0.94           C  
ATOM   1991  C   GLU A 248      -2.542 -12.839  18.796  1.00  0.93           C  
ATOM   1992  CB  GLU A 248      -3.888 -11.216  20.149  1.00  0.92           C  
ATOM   1993  O   GLU A 248      -3.061 -13.952  18.896  1.00  0.91           O  
ATOM   1994  CG  GLU A 248      -4.035 -10.423  21.440  1.00  0.85           C  
ATOM   1995  CD  GLU A 248      -5.345  -9.657  21.527  1.00  0.79           C  
ATOM   1996  OE1 GLU A 248      -6.201  -9.813  20.627  1.00  0.77           O  
ATOM   1997  OE2 GLU A 248      -5.517  -8.893  22.504  1.00  0.75           O  
ATOM   1998  N   THR A 249      -2.018 -12.340  17.762  1.00  0.93           N  
ATOM   1999  CA  THR A 249      -1.982 -13.141  16.543  1.00  0.93           C  
ATOM   2000  C   THR A 249      -0.547 -13.511  16.182  1.00  0.93           C  
ATOM   2001  CB  THR A 249      -2.636 -12.396  15.365  1.00  0.92           C  
ATOM   2002  O   THR A 249       0.400 -12.869  16.640  1.00  0.92           O  
ATOM   2003  CG2 THR A 249      -4.051 -11.948  15.715  1.00  0.90           C  
ATOM   2004  OG1 THR A 249      -1.848 -11.244  15.040  1.00  0.89           O  
ATOM   2005  N   GLU A 250      -0.477 -14.607  15.351  1.00  0.92           N  
ATOM   2006  CA  GLU A 250       0.787 -14.870  14.670  1.00  0.92           C  
ATOM   2007  C   GLU A 250       1.052 -13.837  13.579  1.00  0.92           C  
ATOM   2008  CB  GLU A 250       0.792 -16.280  14.073  1.00  0.91           C  
ATOM   2009  O   GLU A 250       0.195 -12.999  13.288  1.00  0.91           O  
ATOM   2010  CG  GLU A 250       0.705 -17.388  15.111  1.00  0.86           C  
ATOM   2011  CD  GLU A 250       1.908 -17.435  16.041  1.00  0.81           C  
ATOM   2012  OE1 GLU A 250       3.048 -17.223  15.570  1.00  0.80           O  
ATOM   2013  OE2 GLU A 250       1.708 -17.687  17.250  1.00  0.77           O  
ATOM   2014  N   ILE A 251       2.260 -13.978  13.067  1.00  0.92           N  
ATOM   2015  CA  ILE A 251       2.644 -13.048  12.010  1.00  0.92           C  
ATOM   2016  C   ILE A 251       1.687 -13.187  10.828  1.00  0.92           C  
ATOM   2017  CB  ILE A 251       4.100 -13.284  11.552  1.00  0.90           C  
ATOM   2018  O   ILE A 251       1.372 -14.301  10.404  1.00  0.91           O  
ATOM   2019  CG1 ILE A 251       4.537 -12.187  10.574  1.00  0.80           C  
ATOM   2020  CG2 ILE A 251       4.250 -14.672  10.920  1.00  0.79           C  
ATOM   2021  CD1 ILE A 251       6.044 -12.100  10.374  1.00  0.77           C  
ATOM   2022  N   GLN A 252       1.256 -12.087  10.394  1.00  0.93           N  
ATOM   2023  CA  GLN A 252       0.410 -12.011   9.208  1.00  0.93           C  
ATOM   2024  C   GLN A 252       1.013 -11.078   8.161  1.00  0.93           C  
ATOM   2025  CB  GLN A 252      -0.997 -11.541   9.581  1.00  0.92           C  
ATOM   2026  O   GLN A 252       1.737 -10.140   8.501  1.00  0.92           O  
ATOM   2027  CG  GLN A 252      -1.703 -12.448  10.581  1.00  0.88           C  
ATOM   2028  CD  GLN A 252      -3.128 -12.012  10.863  1.00  0.84           C  
ATOM   2029  NE2 GLN A 252      -3.347 -11.418  12.031  1.00  0.81           N  
ATOM   2030  OE1 GLN A 252      -4.026 -12.208  10.038  1.00  0.84           O  
ATOM   2031  N   TRP A 253       0.705 -11.354   6.926  1.00  0.92           N  
ATOM   2032  CA  TRP A 253       1.230 -10.544   5.831  1.00  0.92           C  
ATOM   2033  C   TRP A 253       0.110  -9.777   5.136  1.00  0.92           C  
ATOM   2034  CB  TRP A 253       1.969 -11.423   4.818  1.00  0.91           C  
ATOM   2035  O   TRP A 253      -0.928 -10.350   4.800  1.00  0.91           O  
ATOM   2036  CG  TRP A 253       3.260 -11.988   5.330  1.00  0.86           C  
ATOM   2037  CD1 TRP A 253       3.429 -13.142   6.044  1.00  0.79           C  
ATOM   2038  CD2 TRP A 253       4.564 -11.421   5.169  1.00  0.80           C  
ATOM   2039  CE2 TRP A 253       5.478 -12.285   5.812  1.00  0.83           C  
ATOM   2040  CE3 TRP A 253       5.048 -10.265   4.543  1.00  0.86           C  
ATOM   2041  NE1 TRP A 253       4.760 -13.326   6.337  1.00  0.87           N  
ATOM   2042  CH2 TRP A 253       7.298 -10.891   5.225  1.00  0.81           C  
ATOM   2043  CZ2 TRP A 253       6.850 -12.028   5.846  1.00  0.84           C  
ATOM   2044  CZ3 TRP A 253       6.415 -10.011   4.578  1.00  0.83           C  
ATOM   2045  N   LEU A 254       0.421  -8.514   4.929  1.00  0.92           N  
ATOM   2046  CA  LEU A 254      -0.608  -7.609   4.430  1.00  0.92           C  
ATOM   2047  C   LEU A 254      -0.895  -7.872   2.955  1.00  0.92           C  
ATOM   2048  CB  LEU A 254      -0.181  -6.152   4.627  1.00  0.91           C  
ATOM   2049  O   LEU A 254      -2.051  -7.838   2.528  1.00  0.91           O  
ATOM   2050  CG  LEU A 254      -1.241  -5.089   4.332  1.00  0.88           C  
ATOM   2051  CD1 LEU A 254      -2.460  -5.295   5.224  1.00  0.82           C  
ATOM   2052  CD2 LEU A 254      -0.663  -3.691   4.520  1.00  0.81           C  
ATOM   2053  N   GLU A 255       0.110  -8.168   2.230  1.00  0.90           N  
ATOM   2054  CA  GLU A 255      -0.041  -8.413   0.798  1.00  0.89           C  
ATOM   2055  C   GLU A 255       0.886  -9.530   0.329  1.00  0.89           C  
ATOM   2056  CB  GLU A 255       0.232  -7.134   0.002  1.00  0.87           C  
ATOM   2057  O   GLU A 255       1.948  -9.751   0.916  1.00  0.87           O  
ATOM   2058  CG  GLU A 255      -0.631  -5.953   0.422  1.00  0.78           C  
ATOM   2059  CD  GLU A 255      -0.558  -4.782  -0.546  1.00  0.74           C  
ATOM   2060  OE1 GLU A 255       0.193  -4.866  -1.544  1.00  0.69           O  
ATOM   2061  OE2 GLU A 255      -1.256  -3.773  -0.304  1.00  0.68           O  
ATOM   2062  N   LYS A 256       0.515 -10.196  -0.806  1.00  0.90           N  
ATOM   2063  CA  LYS A 256       1.223 -11.375  -1.296  1.00  0.89           C  
ATOM   2064  C   LYS A 256       1.793 -11.134  -2.691  1.00  0.89           C  
ATOM   2065  CB  LYS A 256       0.294 -12.590  -1.312  1.00  0.88           C  
ATOM   2066  O   LYS A 256       2.227 -12.074  -3.361  1.00  0.87           O  
ATOM   2067  CG  LYS A 256      -0.312 -12.925   0.043  1.00  0.82           C  
ATOM   2068  CD  LYS A 256       0.737 -13.465   1.007  1.00  0.77           C  
ATOM   2069  CE  LYS A 256       0.113 -13.907   2.323  1.00  0.71           C  
ATOM   2070  NZ  LYS A 256       1.146 -14.366   3.299  1.00  0.64           N  
ATOM   2071  N   GLY A 257       1.779  -9.891  -3.077  1.00  0.89           N  
ATOM   2072  CA  GLY A 257       2.446  -9.483  -4.302  1.00  0.89           C  
ATOM   2073  C   GLY A 257       3.923  -9.195  -4.111  1.00  0.89           C  
ATOM   2074  O   GLY A 257       4.430  -9.246  -2.988  1.00  0.87           O  
ATOM   2075  N   ALA A 258       4.620  -8.832  -5.203  1.00  0.87           N  
ATOM   2076  CA  ALA A 258       6.078  -8.762  -5.163  1.00  0.87           C  
ATOM   2077  C   ALA A 258       6.553  -7.326  -4.963  1.00  0.87           C  
ATOM   2078  CB  ALA A 258       6.674  -9.343  -6.444  1.00  0.86           C  
ATOM   2079  O   ALA A 258       7.720  -7.091  -4.639  1.00  0.85           O  
ATOM   2080  N   ASP A 259       5.619  -6.321  -5.055  1.00  0.86           N  
ATOM   2081  CA  ASP A 259       6.151  -4.968  -5.192  1.00  0.86           C  
ATOM   2082  C   ASP A 259       5.446  -4.002  -4.242  1.00  0.85           C  
ATOM   2083  CB  ASP A 259       6.013  -4.481  -6.636  1.00  0.85           C  
ATOM   2084  O   ASP A 259       5.118  -2.877  -4.624  1.00  0.82           O  
ATOM   2085  CG  ASP A 259       6.844  -5.289  -7.617  1.00  0.84           C  
ATOM   2086  OD1 ASP A 259       8.028  -5.568  -7.328  1.00  0.82           O  
ATOM   2087  OD2 ASP A 259       6.311  -5.648  -8.689  1.00  0.82           O  
ATOM   2088  N   SER A 260       4.976  -4.452  -3.126  1.00  0.87           N  
ATOM   2089  CA  SER A 260       4.454  -3.558  -2.098  1.00  0.87           C  
ATOM   2090  C   SER A 260       5.348  -3.554  -0.862  1.00  0.86           C  
ATOM   2091  CB  SER A 260       3.032  -3.962  -1.707  1.00  0.85           C  
ATOM   2092  O   SER A 260       5.387  -4.533  -0.114  1.00  0.83           O  
ATOM   2093  OG  SER A 260       2.516  -3.090  -0.716  1.00  0.79           O  
ATOM   2094  N   TYR A 261       6.073  -2.410  -0.693  1.00  0.85           N  
ATOM   2095  CA  TYR A 261       7.035  -2.319   0.400  1.00  0.86           C  
ATOM   2096  C   TYR A 261       6.883  -1.002   1.152  1.00  0.85           C  
ATOM   2097  CB  TYR A 261       8.465  -2.456  -0.129  1.00  0.84           C  
ATOM   2098  O   TYR A 261       6.339  -0.033   0.616  1.00  0.83           O  
ATOM   2099  CG  TYR A 261       9.505  -2.587   0.957  1.00  0.81           C  
ATOM   2100  CD1 TYR A 261       9.551  -3.716   1.771  1.00  0.76           C  
ATOM   2101  CD2 TYR A 261      10.441  -1.581   1.173  1.00  0.77           C  
ATOM   2102  CE1 TYR A 261      10.506  -3.840   2.775  1.00  0.76           C  
ATOM   2103  CE2 TYR A 261      11.401  -1.695   2.173  1.00  0.77           C  
ATOM   2104  OH  TYR A 261      12.373  -2.944   3.960  1.00  0.60           O  
ATOM   2105  CZ  TYR A 261      11.426  -2.826   2.968  1.00  0.73           C  
ATOM   2106  N   ALA A 262       7.327  -0.934   2.359  1.00  0.85           N  
ATOM   2107  CA  ALA A 262       7.388   0.269   3.185  1.00  0.85           C  
ATOM   2108  C   ALA A 262       6.028   0.957   3.254  1.00  0.85           C  
ATOM   2109  CB  ALA A 262       8.443   1.232   2.645  1.00  0.83           C  
ATOM   2110  O   ALA A 262       5.924   2.164   3.020  1.00  0.83           O  
ATOM   2111  N   GLY A 263       5.013   0.153   3.623  1.00  0.89           N  
ATOM   2112  CA  GLY A 263       3.668   0.695   3.728  1.00  0.89           C  
ATOM   2113  C   GLY A 263       3.438   1.475   5.008  1.00  0.89           C  
ATOM   2114  O   GLY A 263       3.992   1.136   6.056  1.00  0.88           O  
ATOM   2115  N   VAL A 264       2.661   2.562   4.917  1.00  0.92           N  
ATOM   2116  CA  VAL A 264       2.370   3.424   6.058  1.00  0.92           C  
ATOM   2117  C   VAL A 264       0.874   3.727   6.109  1.00  0.92           C  
ATOM   2118  CB  VAL A 264       3.178   4.740   5.995  1.00  0.90           C  
ATOM   2119  O   VAL A 264       0.186   3.665   5.088  1.00  0.91           O  
ATOM   2120  CG1 VAL A 264       4.679   4.454   6.032  1.00  0.82           C  
ATOM   2121  CG2 VAL A 264       2.813   5.530   4.740  1.00  0.81           C  
ATOM   2122  N   THR A 265       0.430   4.058   7.324  1.00  0.93           N  
ATOM   2123  CA  THR A 265      -0.990   4.347   7.491  1.00  0.93           C  
ATOM   2124  C   THR A 265      -1.190   5.725   8.116  1.00  0.93           C  
ATOM   2125  CB  THR A 265      -1.678   3.281   8.362  1.00  0.93           C  
ATOM   2126  O   THR A 265      -0.269   6.279   8.719  1.00  0.92           O  
ATOM   2127  CG2 THR A 265      -1.284   1.874   7.924  1.00  0.90           C  
ATOM   2128  OG1 THR A 265      -1.294   3.468   9.730  1.00  0.91           O  
ATOM   2129  N   TRP A 266      -2.416   6.323   7.906  1.00  0.93           N  
ATOM   2130  CA  TRP A 266      -2.857   7.511   8.630  1.00  0.93           C  
ATOM   2131  C   TRP A 266      -4.377   7.548   8.740  1.00  0.93           C  
ATOM   2132  CB  TRP A 266      -2.351   8.780   7.938  1.00  0.92           C  
ATOM   2133  O   TRP A 266      -5.072   6.757   8.099  1.00  0.91           O  
ATOM   2134  CG  TRP A 266      -3.054   9.094   6.652  1.00  0.90           C  
ATOM   2135  CD1 TRP A 266      -4.057  10.004   6.461  1.00  0.86           C  
ATOM   2136  CD2 TRP A 266      -2.809   8.493   5.376  1.00  0.87           C  
ATOM   2137  CE2 TRP A 266      -3.701   9.088   4.456  1.00  0.88           C  
ATOM   2138  CE3 TRP A 266      -1.921   7.509   4.922  1.00  0.89           C  
ATOM   2139  NE1 TRP A 266      -4.450  10.005   5.142  1.00  0.89           N  
ATOM   2140  CH2 TRP A 266      -2.850   7.765   2.688  1.00  0.85           C  
ATOM   2141  CZ2 TRP A 266      -3.729   8.730   3.106  1.00  0.87           C  
ATOM   2142  CZ3 TRP A 266      -1.951   7.155   3.578  1.00  0.87           C  
ATOM   2143  N   ASP A 267      -4.859   8.387   9.576  1.00  0.89           N  
ATOM   2144  CA  ASP A 267      -6.306   8.490   9.736  1.00  0.88           C  
ATOM   2145  C   ASP A 267      -6.775   9.934   9.572  1.00  0.88           C  
ATOM   2146  CB  ASP A 267      -6.735   7.949  11.101  1.00  0.85           C  
ATOM   2147  O   ASP A 267      -5.956  10.850   9.466  1.00  0.84           O  
ATOM   2148  CG  ASP A 267      -6.041   8.644  12.259  1.00  0.76           C  
ATOM   2149  OD1 ASP A 267      -5.061   9.384  12.028  1.00  0.67           O  
ATOM   2150  OD2 ASP A 267      -6.477   8.447  13.414  1.00  0.71           O  
ATOM   2151  N   ALA A 268      -8.014  10.089   9.355  1.00  0.88           N  
ATOM   2152  CA  ALA A 268      -8.762  11.340   9.445  1.00  0.88           C  
ATOM   2153  C   ALA A 268      -9.846  11.255  10.515  1.00  0.88           C  
ATOM   2154  CB  ALA A 268      -9.378  11.691   8.094  1.00  0.87           C  
ATOM   2155  O   ALA A 268     -10.263  10.160  10.900  1.00  0.85           O  
ATOM   2156  N   PRO A 269     -10.181  12.356  11.088  1.00  0.85           N  
ATOM   2157  CA  PRO A 269     -11.158  12.347  12.180  1.00  0.85           C  
ATOM   2158  C   PRO A 269     -12.429  11.578  11.827  1.00  0.85           C  
ATOM   2159  CB  PRO A 269     -11.460  13.832  12.395  1.00  0.82           C  
ATOM   2160  O   PRO A 269     -13.031  10.942  12.695  1.00  0.83           O  
ATOM   2161  CG  PRO A 269     -10.212  14.540  11.977  1.00  0.78           C  
ATOM   2162  CD  PRO A 269      -9.595  13.785  10.835  1.00  0.75           C  
ATOM   2163  N   TYR A 270     -12.765  11.599  10.592  1.00  0.85           N  
ATOM   2164  CA  TYR A 270     -14.039  11.010  10.194  1.00  0.87           C  
ATOM   2165  C   TYR A 270     -13.905   9.506   9.988  1.00  0.85           C  
ATOM   2166  CB  TYR A 270     -14.559  11.668   8.912  1.00  0.84           C  
ATOM   2167  O   TYR A 270     -14.887   8.824   9.687  1.00  0.82           O  
ATOM   2168  CG  TYR A 270     -13.538  11.725   7.802  1.00  0.81           C  
ATOM   2169  CD1 TYR A 270     -12.817  12.890   7.551  1.00  0.77           C  
ATOM   2170  CD2 TYR A 270     -13.293  10.614   7.001  1.00  0.80           C  
ATOM   2171  CE1 TYR A 270     -11.877  12.948   6.528  1.00  0.78           C  
ATOM   2172  CE2 TYR A 270     -12.355  10.660   5.975  1.00  0.83           C  
ATOM   2173  OH  TYR A 270     -10.723  11.880   4.732  1.00  0.49           O  
ATOM   2174  CZ  TYR A 270     -11.653  11.829   5.747  1.00  0.74           C  
ATOM   2175  N   THR A 271     -12.815   8.952  10.155  1.00  0.88           N  
ATOM   2176  CA  THR A 271     -12.670   7.505  10.043  1.00  0.89           C  
ATOM   2177  C   THR A 271     -13.198   6.810  11.294  1.00  0.89           C  
ATOM   2178  CB  THR A 271     -11.201   7.106   9.812  1.00  0.87           C  
ATOM   2179  O   THR A 271     -13.615   5.651  11.238  1.00  0.87           O  
ATOM   2180  CG2 THR A 271     -10.645   7.759   8.551  1.00  0.81           C  
ATOM   2181  OG1 THR A 271     -10.417   7.521  10.937  1.00  0.84           O  
ATOM   2182  N   ASN A 272     -13.147   7.530  12.483  1.00  0.89           N  
ATOM   2183  CA  ASN A 272     -13.754   7.108  13.741  1.00  0.90           C  
ATOM   2184  C   ASN A 272     -13.161   5.792  14.236  1.00  0.89           C  
ATOM   2185  CB  ASN A 272     -15.272   6.983  13.589  1.00  0.87           C  
ATOM   2186  O   ASN A 272     -13.837   5.021  14.920  1.00  0.87           O  
ATOM   2187  CG  ASN A 272     -15.946   8.319  13.345  1.00  0.78           C  
ATOM   2188  ND2 ASN A 272     -17.055   8.298  12.614  1.00  0.70           N  
ATOM   2189  OD1 ASN A 272     -15.474   9.360  13.807  1.00  0.70           O  
ATOM   2190  N   GLY A 273     -11.990   5.537  13.715  1.00  0.91           N  
ATOM   2191  CA  GLY A 273     -11.270   4.356  14.164  1.00  0.91           C  
ATOM   2192  C   GLY A 273     -11.691   3.090  13.441  1.00  0.92           C  
ATOM   2193  O   GLY A 273     -11.234   1.996  13.777  1.00  0.91           O  
ATOM   2194  N   ASN A 274     -12.561   3.199  12.476  1.00  0.93           N  
ATOM   2195  CA  ASN A 274     -13.082   2.029  11.776  1.00  0.93           C  
ATOM   2196  C   ASN A 274     -12.152   1.591  10.648  1.00  0.93           C  
ATOM   2197  CB  ASN A 274     -14.484   2.309  11.230  1.00  0.93           C  
ATOM   2198  O   ASN A 274     -12.145   0.420  10.263  1.00  0.92           O  
ATOM   2199  CG  ASN A 274     -15.523   2.434  12.327  1.00  0.91           C  
ATOM   2200  ND2 ASN A 274     -16.586   3.182  12.055  1.00  0.88           N  
ATOM   2201  OD1 ASN A 274     -15.372   1.863  13.410  1.00  0.88           O  
ATOM   2202  N   TYR A 275     -11.509   2.532  10.103  1.00  0.93           N  
ATOM   2203  CA  TYR A 275     -10.511   2.241   9.079  1.00  0.93           C  
ATOM   2204  C   TYR A 275      -9.403   3.289   9.085  1.00  0.93           C  
ATOM   2205  CB  TYR A 275     -11.163   2.179   7.695  1.00  0.93           C  
ATOM   2206  O   TYR A 275      -9.539   4.341   9.713  1.00  0.92           O  
ATOM   2207  CG  TYR A 275     -11.718   3.501   7.225  1.00  0.91           C  
ATOM   2208  CD1 TYR A 275     -13.005   3.903   7.575  1.00  0.88           C  
ATOM   2209  CD2 TYR A 275     -10.957   4.351   6.429  1.00  0.89           C  
ATOM   2210  CE1 TYR A 275     -13.521   5.120   7.143  1.00  0.88           C  
ATOM   2211  CE2 TYR A 275     -11.463   5.570   5.990  1.00  0.89           C  
ATOM   2212  OH  TYR A 275     -13.250   7.152   5.921  1.00  0.79           O  
ATOM   2213  CZ  TYR A 275     -12.744   5.946   6.352  1.00  0.87           C  
ATOM   2214  N   ARG A 276      -8.354   2.950   8.497  1.00  0.93           N  
ATOM   2215  CA  ARG A 276      -7.235   3.852   8.243  1.00  0.93           C  
ATOM   2216  C   ARG A 276      -6.811   3.801   6.779  1.00  0.93           C  
ATOM   2217  CB  ARG A 276      -6.049   3.504   9.145  1.00  0.92           C  
ATOM   2218  O   ARG A 276      -7.013   2.789   6.104  1.00  0.92           O  
ATOM   2219  CG  ARG A 276      -6.376   3.527  10.629  1.00  0.85           C  
ATOM   2220  CD  ARG A 276      -5.125   3.383  11.485  1.00  0.81           C  
ATOM   2221  NE  ARG A 276      -4.231   4.527  11.329  1.00  0.77           N  
ATOM   2222  NH1 ARG A 276      -5.371   5.884  12.811  1.00  0.59           N  
ATOM   2223  NH2 ARG A 276      -3.497   6.663  11.746  1.00  0.57           N  
ATOM   2224  CZ  ARG A 276      -4.368   5.689  11.962  1.00  0.74           C  
ATOM   2225  N   TYR A 277      -6.296   4.853   6.320  1.00  0.93           N  
ATOM   2226  CA  TYR A 277      -5.734   4.859   4.974  1.00  0.93           C  
ATOM   2227  C   TYR A 277      -4.356   4.209   4.956  1.00  0.93           C  
ATOM   2228  CB  TYR A 277      -5.644   6.290   4.436  1.00  0.93           C  
ATOM   2229  O   TYR A 277      -3.653   4.201   5.969  1.00  0.93           O  
ATOM   2230  CG  TYR A 277      -6.983   6.974   4.302  1.00  0.91           C  
ATOM   2231  CD1 TYR A 277      -7.946   6.496   3.417  1.00  0.89           C  
ATOM   2232  CD2 TYR A 277      -7.286   8.100   5.060  1.00  0.89           C  
ATOM   2233  CE1 TYR A 277      -9.181   7.124   3.290  1.00  0.88           C  
ATOM   2234  CE2 TYR A 277      -8.517   8.737   4.940  1.00  0.89           C  
ATOM   2235  OH  TYR A 277     -10.677   8.868   3.932  1.00  0.82           O  
ATOM   2236  CZ  TYR A 277      -9.457   8.242   4.054  1.00  0.88           C  
ATOM   2237  N   TYR A 278      -4.050   3.656   3.815  1.00  0.93           N  
ATOM   2238  CA  TYR A 278      -2.788   2.954   3.607  1.00  0.93           C  
ATOM   2239  C   TYR A 278      -2.216   3.258   2.228  1.00  0.93           C  
ATOM   2240  CB  TYR A 278      -2.980   1.443   3.771  1.00  0.93           C  
ATOM   2241  O   TYR A 278      -2.948   3.278   1.236  1.00  0.93           O  
ATOM   2242  CG  TYR A 278      -1.771   0.631   3.374  1.00  0.92           C  
ATOM   2243  CD1 TYR A 278      -0.729   0.412   4.271  1.00  0.90           C  
ATOM   2244  CD2 TYR A 278      -1.668   0.083   2.100  1.00  0.90           C  
ATOM   2245  CE1 TYR A 278       0.388  -0.334   3.909  1.00  0.89           C  
ATOM   2246  CE2 TYR A 278      -0.556  -0.664   1.726  1.00  0.90           C  
ATOM   2247  OH  TYR A 278       1.568  -1.607   2.272  1.00  0.84           O  
ATOM   2248  CZ  TYR A 278       0.465  -0.867   2.636  1.00  0.89           C  
ATOM   2249  N   VAL A 279      -0.955   3.462   2.184  1.00  0.92           N  
ATOM   2250  CA  VAL A 279      -0.219   3.630   0.935  1.00  0.93           C  
ATOM   2251  C   VAL A 279       1.179   3.033   1.074  1.00  0.92           C  
ATOM   2252  CB  VAL A 279      -0.125   5.118   0.527  1.00  0.92           C  
ATOM   2253  O   VAL A 279       1.763   3.050   2.160  1.00  0.92           O  
ATOM   2254  CG1 VAL A 279       0.695   5.906   1.546  1.00  0.84           C  
ATOM   2255  CG2 VAL A 279       0.481   5.251  -0.869  1.00  0.83           C  
ATOM   2256  N   SER A 280       1.710   2.455   0.018  1.00  0.92           N  
ATOM   2257  CA  SER A 280       3.020   1.814   0.054  1.00  0.92           C  
ATOM   2258  C   SER A 280       3.856   2.196  -1.163  1.00  0.92           C  
ATOM   2259  CB  SER A 280       2.872   0.293   0.123  1.00  0.91           C  
ATOM   2260  O   SER A 280       3.325   2.700  -2.155  1.00  0.91           O  
ATOM   2261  OG  SER A 280       2.328  -0.214  -1.084  1.00  0.83           O  
ATOM   2262  N   TRP A 281       5.088   2.004  -1.069  1.00  0.89           N  
ATOM   2263  CA  TRP A 281       5.994   2.101  -2.209  1.00  0.89           C  
ATOM   2264  C   TRP A 281       5.865   0.880  -3.113  1.00  0.89           C  
ATOM   2265  CB  TRP A 281       7.442   2.249  -1.733  1.00  0.88           C  
ATOM   2266  O   TRP A 281       6.000  -0.257  -2.655  1.00  0.88           O  
ATOM   2267  CG  TRP A 281       8.446   2.306  -2.846  1.00  0.83           C  
ATOM   2268  CD1 TRP A 281       8.325   2.977  -4.031  1.00  0.76           C  
ATOM   2269  CD2 TRP A 281       9.723   1.662  -2.878  1.00  0.77           C  
ATOM   2270  CE2 TRP A 281      10.324   1.986  -4.114  1.00  0.81           C  
ATOM   2271  CE3 TRP A 281      10.418   0.841  -1.980  1.00  0.86           C  
ATOM   2272  NE1 TRP A 281       9.451   2.789  -4.798  1.00  0.85           N  
ATOM   2273  CH2 TRP A 281      12.248   0.716  -3.578  1.00  0.79           C  
ATOM   2274  CZ2 TRP A 281      11.589   1.518  -4.475  1.00  0.82           C  
ATOM   2275  CZ3 TRP A 281      11.677   0.376  -2.341  1.00  0.80           C  
ATOM   2276  N   MET A 282       5.534   1.128  -4.403  1.00  0.88           N  
ATOM   2277  CA  MET A 282       5.360   0.052  -5.375  1.00  0.87           C  
ATOM   2278  C   MET A 282       6.637  -0.165  -6.179  1.00  0.86           C  
ATOM   2279  CB  MET A 282       4.195   0.359  -6.316  1.00  0.85           C  
ATOM   2280  O   MET A 282       6.727   0.254  -7.335  1.00  0.83           O  
ATOM   2281  CG  MET A 282       2.842   0.401  -5.624  1.00  0.80           C  
ATOM   2282  SD  MET A 282       2.279  -1.258  -5.080  1.00  0.74           S  
ATOM   2283  CE  MET A 282       1.961  -2.032  -6.690  1.00  0.66           C  
ATOM   2284  N   ASN A 283       7.612  -0.688  -5.467  1.00  0.83           N  
ATOM   2285  CA  ASN A 283       8.898  -1.134  -5.993  1.00  0.83           C  
ATOM   2286  C   ASN A 283       9.579  -2.119  -5.046  1.00  0.83           C  
ATOM   2287  CB  ASN A 283       9.812   0.063  -6.262  1.00  0.81           C  
ATOM   2288  O   ASN A 283       9.003  -2.507  -4.028  1.00  0.81           O  
ATOM   2289  CG  ASN A 283      10.716  -0.151  -7.460  1.00  0.75           C  
ATOM   2290  ND2 ASN A 283      10.907   0.897  -8.253  1.00  0.69           N  
ATOM   2291  OD1 ASN A 283      11.238  -1.249  -7.671  1.00  0.70           O  
ATOM   2292  N   ASN A 284      10.711  -2.539  -5.582  1.00  0.82           N  
ATOM   2293  CA  ASN A 284      11.529  -3.422  -4.758  1.00  0.82           C  
ATOM   2294  C   ASN A 284      13.014  -3.098  -4.892  1.00  0.82           C  
ATOM   2295  CB  ASN A 284      11.270  -4.886  -5.120  1.00  0.81           C  
ATOM   2296  O   ASN A 284      13.504  -2.859  -5.997  1.00  0.81           O  
ATOM   2297  CG  ASN A 284      11.846  -5.851  -4.102  1.00  0.77           C  
ATOM   2298  ND2 ASN A 284      10.976  -6.461  -3.305  1.00  0.74           N  
ATOM   2299  OD1 ASN A 284      13.062  -6.045  -4.031  1.00  0.74           O  
ATOM   2300  N   TRP A 285      13.722  -3.235  -3.805  1.00  0.81           N  
ATOM   2301  CA  TRP A 285      15.141  -2.896  -3.752  1.00  0.81           C  
ATOM   2302  C   TRP A 285      15.947  -3.772  -4.705  1.00  0.80           C  
ATOM   2303  CB  TRP A 285      15.676  -3.045  -2.325  1.00  0.79           C  
ATOM   2304  O   TRP A 285      16.967  -3.338  -5.244  1.00  0.77           O  
ATOM   2305  CG  TRP A 285      15.276  -1.931  -1.405  1.00  0.74           C  
ATOM   2306  CD1 TRP A 285      14.415  -2.006  -0.345  1.00  0.69           C  
ATOM   2307  CD2 TRP A 285      15.719  -0.571  -1.467  1.00  0.71           C  
ATOM   2308  CE2 TRP A 285      15.086   0.123  -0.412  1.00  0.70           C  
ATOM   2309  CE3 TRP A 285      16.591   0.127  -2.312  1.00  0.76           C  
ATOM   2310  NE1 TRP A 285      14.297  -0.774   0.256  1.00  0.75           N  
ATOM   2311  CH2 TRP A 285      16.157   2.144  -1.022  1.00  0.71           C  
ATOM   2312  CZ2 TRP A 285      15.299   1.484  -0.180  1.00  0.73           C  
ATOM   2313  CZ3 TRP A 285      16.801   1.482  -2.080  1.00  0.72           C  
ATOM   2314  N   ALA A 286      15.450  -4.923  -4.953  1.00  0.79           N  
ATOM   2315  CA  ALA A 286      16.211  -5.905  -5.720  1.00  0.79           C  
ATOM   2316  C   ALA A 286      16.359  -5.469  -7.175  1.00  0.79           C  
ATOM   2317  CB  ALA A 286      15.541  -7.275  -5.644  1.00  0.77           C  
ATOM   2318  O   ALA A 286      17.305  -5.872  -7.857  1.00  0.77           O  
ATOM   2319  N   TYR A 287      15.358  -4.637  -7.631  1.00  0.79           N  
ATOM   2320  CA  TYR A 287      15.462  -4.335  -9.054  1.00  0.79           C  
ATOM   2321  C   TYR A 287      15.104  -2.880  -9.330  1.00  0.79           C  
ATOM   2322  CB  TYR A 287      14.553  -5.260  -9.869  1.00  0.77           C  
ATOM   2323  O   TYR A 287      14.904  -2.491 -10.483  1.00  0.76           O  
ATOM   2324  CG  TYR A 287      13.103  -5.207  -9.452  1.00  0.77           C  
ATOM   2325  CD1 TYR A 287      12.568  -6.169  -8.598  1.00  0.76           C  
ATOM   2326  CD2 TYR A 287      12.266  -4.196  -9.912  1.00  0.76           C  
ATOM   2327  CE1 TYR A 287      11.232  -6.125  -8.213  1.00  0.75           C  
ATOM   2328  CE2 TYR A 287      10.928  -4.142  -9.533  1.00  0.75           C  
ATOM   2329  OH  TYR A 287       9.098  -5.061  -8.306  1.00  0.70           O  
ATOM   2330  CZ  TYR A 287      10.421  -5.109  -8.684  1.00  0.69           C  
ATOM   2331  N   ALA A 288      14.902  -2.064  -8.367  1.00  0.78           N  
ATOM   2332  CA  ALA A 288      14.447  -0.682  -8.503  1.00  0.78           C  
ATOM   2333  C   ALA A 288      15.274   0.067  -9.544  1.00  0.78           C  
ATOM   2334  CB  ALA A 288      14.515   0.035  -7.157  1.00  0.76           C  
ATOM   2335  O   ALA A 288      14.754   0.930 -10.255  1.00  0.75           O  
ATOM   2336  N   LEU A 289      16.538  -0.389  -9.872  1.00  0.72           N  
ATOM   2337  CA  LEU A 289      17.427   0.351 -10.760  1.00  0.72           C  
ATOM   2338  C   LEU A 289      17.449  -0.274 -12.151  1.00  0.72           C  
ATOM   2339  CB  LEU A 289      18.845   0.394 -10.185  1.00  0.70           C  
ATOM   2340  O   LEU A 289      18.124   0.230 -13.052  1.00  0.70           O  
ATOM   2341  CG  LEU A 289      19.013   1.119  -8.848  1.00  0.66           C  
ATOM   2342  CD1 LEU A 289      20.450   0.994  -8.355  1.00  0.63           C  
ATOM   2343  CD2 LEU A 289      18.612   2.584  -8.980  1.00  0.63           C  
ATOM   2344  N   GLU A 290      16.819  -1.251 -12.193  1.00  0.74           N  
ATOM   2345  CA  GLU A 290      16.915  -1.987 -13.450  1.00  0.74           C  
ATOM   2346  C   GLU A 290      15.682  -1.756 -14.320  1.00  0.74           C  
ATOM   2347  CB  GLU A 290      17.099  -3.483 -13.185  1.00  0.72           C  
ATOM   2348  O   GLU A 290      15.589  -2.289 -15.428  1.00  0.70           O  
ATOM   2349  CG  GLU A 290      18.390  -3.824 -12.456  1.00  0.68           C  
ATOM   2350  CD  GLU A 290      18.529  -5.306 -12.143  1.00  0.67           C  
ATOM   2351  OE1 GLU A 290      17.760  -6.119 -12.703  1.00  0.64           O  
ATOM   2352  OE2 GLU A 290      19.414  -5.655 -11.331  1.00  0.61           O  
ATOM   2353  N   LEU A 291      14.823  -0.889 -13.882  1.00  0.73           N  
ATOM   2354  CA  LEU A 291      13.541  -0.779 -14.568  1.00  0.73           C  
ATOM   2355  C   LEU A 291      13.657   0.115 -15.798  1.00  0.73           C  
ATOM   2356  CB  LEU A 291      12.471  -0.229 -13.621  1.00  0.71           C  
ATOM   2357  O   LEU A 291      14.518   0.996 -15.851  1.00  0.70           O  
ATOM   2358  CG  LEU A 291      12.138  -1.089 -12.401  1.00  0.67           C  
ATOM   2359  CD1 LEU A 291      11.190  -0.342 -11.469  1.00  0.64           C  
ATOM   2360  CD2 LEU A 291      11.532  -2.419 -12.834  1.00  0.64           C  
ATOM   2361  N   PRO A 292      12.998  -0.181 -16.913  1.00  0.69           N  
ATOM   2362  CA  PRO A 292      13.116   0.564 -18.169  1.00  0.68           C  
ATOM   2363  C   PRO A 292      12.621   2.004 -18.049  1.00  0.69           C  
ATOM   2364  CB  PRO A 292      12.241  -0.236 -19.137  1.00  0.63           C  
ATOM   2365  O   PRO A 292      12.302   2.637 -19.059  1.00  0.64           O  
ATOM   2366  CG  PRO A 292      11.261  -0.951 -18.264  1.00  0.59           C  
ATOM   2367  CD  PRO A 292      11.890  -1.166 -16.917  1.00  0.58           C  
ATOM   2368  N   TRP A 293      12.741   2.605 -16.941  1.00  0.63           N  
ATOM   2369  CA  TRP A 293      12.123   3.916 -16.775  1.00  0.66           C  
ATOM   2370  C   TRP A 293      13.035   5.019 -17.301  1.00  0.64           C  
ATOM   2371  CB  TRP A 293      11.789   4.171 -15.303  1.00  0.58           C  
ATOM   2372  O   TRP A 293      14.261   4.898 -17.245  1.00  0.59           O  
ATOM   2373  CG  TRP A 293      10.969   3.088 -14.667  1.00  0.53           C  
ATOM   2374  CD1 TRP A 293      11.425   2.055 -13.895  1.00  0.46           C  
ATOM   2375  CD2 TRP A 293       9.550   2.929 -14.754  1.00  0.47           C  
ATOM   2376  CE2 TRP A 293       9.212   1.777 -14.010  1.00  0.45           C  
ATOM   2377  CE3 TRP A 293       8.530   3.650 -15.390  1.00  0.52           C  
ATOM   2378  NE1 TRP A 293      10.373   1.264 -13.496  1.00  0.47           N  
ATOM   2379  CH2 TRP A 293       6.916   2.053 -14.515  1.00  0.40           C  
ATOM   2380  CZ2 TRP A 293       7.895   1.330 -13.883  1.00  0.45           C  
ATOM   2381  CZ3 TRP A 293       7.220   3.202 -15.263  1.00  0.39           C  
ATOM   2382  N   GLU A 294      12.407   5.930 -18.132  1.00  0.69           N  
ATOM   2383  CA  GLU A 294      13.081   7.054 -18.775  1.00  0.69           C  
ATOM   2384  C   GLU A 294      13.637   8.029 -17.740  1.00  0.70           C  
ATOM   2385  CB  GLU A 294      12.127   7.783 -19.725  1.00  0.64           C  
ATOM   2386  O   GLU A 294      14.805   7.936 -17.357  1.00  0.64           O  
ATOM   2387  CG  GLU A 294      11.796   6.997 -20.985  1.00  0.60           C  
ATOM   2388  CD  GLU A 294      10.934   7.775 -21.967  1.00  0.59           C  
ATOM   2389  OE1 GLU A 294      10.424   8.858 -21.602  1.00  0.57           O  
ATOM   2390  OE2 GLU A 294      10.767   7.296 -23.111  1.00  0.51           O  
ATOM   2391  N   THR A 295      12.510   8.854 -17.125  1.00  0.77           N  
ATOM   2392  CA  THR A 295      12.866  10.059 -16.383  1.00  0.77           C  
ATOM   2393  C   THR A 295      12.436   9.943 -14.924  1.00  0.77           C  
ATOM   2394  CB  THR A 295      12.225  11.311 -17.012  1.00  0.75           C  
ATOM   2395  O   THR A 295      12.626  10.874 -14.139  1.00  0.75           O  
ATOM   2396  CG2 THR A 295      12.759  11.554 -18.419  1.00  0.70           C  
ATOM   2397  OG1 THR A 295      10.805  11.133 -17.075  1.00  0.72           O  
ATOM   2398  N   TYR A 296      11.754   8.799 -14.604  1.00  0.80           N  
ATOM   2399  CA  TYR A 296      11.323   8.590 -13.227  1.00  0.80           C  
ATOM   2400  C   TYR A 296      11.468   7.127 -12.826  1.00  0.80           C  
ATOM   2401  CB  TYR A 296       9.870   9.040 -13.044  1.00  0.79           C  
ATOM   2402  O   TYR A 296      11.571   6.249 -13.685  1.00  0.79           O  
ATOM   2403  CG  TYR A 296       8.857   8.005 -13.468  1.00  0.79           C  
ATOM   2404  CD1 TYR A 296       8.590   7.774 -14.816  1.00  0.78           C  
ATOM   2405  CD2 TYR A 296       8.163   7.257 -12.523  1.00  0.78           C  
ATOM   2406  CE1 TYR A 296       7.656   6.823 -15.212  1.00  0.75           C  
ATOM   2407  CE2 TYR A 296       7.226   6.303 -12.908  1.00  0.76           C  
ATOM   2408  OH  TYR A 296       6.054   5.151 -14.638  1.00  0.71           O  
ATOM   2409  CZ  TYR A 296       6.980   6.094 -14.252  1.00  0.69           C  
ATOM   2410  N   ASN A 297      11.518   6.956 -11.557  1.00  0.81           N  
ATOM   2411  CA  ASN A 297      11.552   5.598 -11.026  1.00  0.81           C  
ATOM   2412  C   ASN A 297      10.778   5.488  -9.716  1.00  0.82           C  
ATOM   2413  CB  ASN A 297      12.997   5.135 -10.830  1.00  0.79           C  
ATOM   2414  O   ASN A 297      11.057   6.217  -8.762  1.00  0.80           O  
ATOM   2415  CG  ASN A 297      13.093   3.678 -10.420  1.00  0.74           C  
ATOM   2416  ND2 ASN A 297      14.302   3.131 -10.454  1.00  0.69           N  
ATOM   2417  OD1 ASN A 297      12.089   3.050 -10.076  1.00  0.70           O  
ATOM   2418  N   GLY A 298       9.835   4.482  -9.780  1.00  0.82           N  
ATOM   2419  CA  GLY A 298       9.052   4.206  -8.587  1.00  0.83           C  
ATOM   2420  C   GLY A 298       7.701   4.897  -8.587  1.00  0.83           C  
ATOM   2421  O   GLY A 298       7.502   5.882  -9.300  1.00  0.83           O  
ATOM   2422  N   ASN A 299       6.733   4.390  -7.901  1.00  0.87           N  
ATOM   2423  CA  ASN A 299       5.431   4.997  -7.648  1.00  0.87           C  
ATOM   2424  C   ASN A 299       4.837   4.520  -6.325  1.00  0.88           C  
ATOM   2425  CB  ASN A 299       4.467   4.700  -8.799  1.00  0.86           C  
ATOM   2426  O   ASN A 299       5.317   3.548  -5.739  1.00  0.87           O  
ATOM   2427  CG  ASN A 299       4.254   3.214  -9.014  1.00  0.82           C  
ATOM   2428  ND2 ASN A 299       3.123   2.703  -8.543  1.00  0.78           N  
ATOM   2429  OD1 ASN A 299       5.100   2.532  -9.598  1.00  0.79           O  
ATOM   2430  N   ALA A 300       3.899   5.116  -5.846  1.00  0.90           N  
ATOM   2431  CA  ALA A 300       3.111   4.677  -4.698  1.00  0.90           C  
ATOM   2432  C   ALA A 300       1.957   3.779  -5.135  1.00  0.91           C  
ATOM   2433  CB  ALA A 300       2.579   5.882  -3.926  1.00  0.90           C  
ATOM   2434  O   ALA A 300       1.534   3.822  -6.293  1.00  0.90           O  
ATOM   2435  N   SER A 301       1.507   2.959  -4.194  1.00  0.91           N  
ATOM   2436  CA  SER A 301       0.216   2.316  -4.414  1.00  0.91           C  
ATOM   2437  C   SER A 301      -0.915   3.339  -4.428  1.00  0.91           C  
ATOM   2438  CB  SER A 301      -0.050   1.264  -3.337  1.00  0.90           C  
ATOM   2439  O   SER A 301      -0.726   4.488  -4.022  1.00  0.90           O  
ATOM   2440  OG  SER A 301      -0.279   1.878  -2.080  1.00  0.90           O  
ATOM   2441  N   ILE A 302      -2.068   2.912  -4.959  1.00  0.90           N  
ATOM   2442  CA  ILE A 302      -3.226   3.752  -4.676  1.00  0.90           C  
ATOM   2443  C   ILE A 302      -3.473   3.802  -3.170  1.00  0.90           C  
ATOM   2444  CB  ILE A 302      -4.487   3.241  -5.409  1.00  0.89           C  
ATOM   2445  O   ILE A 302      -2.967   2.960  -2.424  1.00  0.89           O  
ATOM   2446  CG1 ILE A 302      -4.813   1.808  -4.974  1.00  0.83           C  
ATOM   2447  CG2 ILE A 302      -4.301   3.325  -6.926  1.00  0.82           C  
ATOM   2448  CD1 ILE A 302      -6.183   1.321  -5.426  1.00  0.80           C  
ATOM   2449  N   VAL A 303      -4.169   4.804  -2.787  1.00  0.90           N  
ATOM   2450  CA  VAL A 303      -4.579   4.855  -1.387  1.00  0.90           C  
ATOM   2451  C   VAL A 303      -5.666   3.814  -1.128  1.00  0.90           C  
ATOM   2452  CB  VAL A 303      -5.082   6.261  -0.994  1.00  0.90           C  
ATOM   2453  O   VAL A 303      -6.643   3.729  -1.876  1.00  0.90           O  
ATOM   2454  CG1 VAL A 303      -5.563   6.277   0.456  1.00  0.88           C  
ATOM   2455  CG2 VAL A 303      -3.983   7.300  -1.207  1.00  0.88           C  
ATOM   2456  N   ARG A 304      -5.436   3.055  -0.055  1.00  0.91           N  
ATOM   2457  CA  ARG A 304      -6.365   2.008   0.357  1.00  0.91           C  
ATOM   2458  C   ARG A 304      -6.933   2.294   1.743  1.00  0.91           C  
ATOM   2459  CB  ARG A 304      -5.675   0.642   0.346  1.00  0.91           C  
ATOM   2460  O   ARG A 304      -6.331   3.031   2.526  1.00  0.91           O  
ATOM   2461  CG  ARG A 304      -4.981   0.313  -0.966  1.00  0.89           C  
ATOM   2462  CD  ARG A 304      -4.149  -0.958  -0.861  1.00  0.86           C  
ATOM   2463  NE  ARG A 304      -3.301  -1.145  -2.035  1.00  0.83           N  
ATOM   2464  NH1 ARG A 304      -2.203  -2.999  -1.202  1.00  0.68           N  
ATOM   2465  NH2 ARG A 304      -1.678  -2.189  -3.281  1.00  0.68           N  
ATOM   2466  CZ  ARG A 304      -2.396  -2.110  -2.170  1.00  0.83           C  
ATOM   2467  N   GLU A 305      -8.033   1.694   1.981  1.00  0.92           N  
ATOM   2468  CA  GLU A 305      -8.553   1.606   3.342  1.00  0.92           C  
ATOM   2469  C   GLU A 305      -8.174   0.278   3.992  1.00  0.92           C  
ATOM   2470  CB  GLU A 305     -10.074   1.780   3.350  1.00  0.90           C  
ATOM   2471  O   GLU A 305      -8.395  -0.788   3.413  1.00  0.91           O  
ATOM   2472  CG  GLU A 305     -10.540   3.131   2.825  1.00  0.85           C  
ATOM   2473  CD  GLU A 305     -12.050   3.301   2.866  1.00  0.81           C  
ATOM   2474  OE1 GLU A 305     -12.765   2.313   3.150  1.00  0.78           O  
ATOM   2475  OE2 GLU A 305     -12.523   4.431   2.611  1.00  0.75           O  
ATOM   2476  N   LEU A 306      -7.591   0.406   5.165  1.00  0.94           N  
ATOM   2477  CA  LEU A 306      -7.376  -0.768   6.005  1.00  0.94           C  
ATOM   2478  C   LEU A 306      -8.478  -0.897   7.051  1.00  0.94           C  
ATOM   2479  CB  LEU A 306      -6.010  -0.692   6.692  1.00  0.93           C  
ATOM   2480  O   LEU A 306      -8.747   0.049   7.796  1.00  0.93           O  
ATOM   2481  CG  LEU A 306      -4.789  -0.674   5.772  1.00  0.89           C  
ATOM   2482  CD1 LEU A 306      -3.507  -0.785   6.591  1.00  0.80           C  
ATOM   2483  CD2 LEU A 306      -4.874  -1.801   4.748  1.00  0.80           C  
ATOM   2484  N   ARG A 307      -9.062  -2.063   7.067  1.00  0.94           N  
ATOM   2485  CA  ARG A 307     -10.031  -2.421   8.098  1.00  0.94           C  
ATOM   2486  C   ARG A 307      -9.611  -3.693   8.825  1.00  0.94           C  
ATOM   2487  CB  ARG A 307     -11.423  -2.600   7.489  1.00  0.94           C  
ATOM   2488  O   ARG A 307      -8.935  -4.549   8.251  1.00  0.94           O  
ATOM   2489  CG  ARG A 307     -11.968  -1.349   6.818  1.00  0.90           C  
ATOM   2490  CD  ARG A 307     -13.320  -1.603   6.166  1.00  0.88           C  
ATOM   2491  NE  ARG A 307     -13.828  -0.408   5.497  1.00  0.85           N  
ATOM   2492  NH1 ARG A 307     -15.303   0.160   7.183  1.00  0.69           N  
ATOM   2493  NH2 ARG A 307     -15.148   1.462   5.302  1.00  0.67           N  
ATOM   2494  CZ  ARG A 307     -14.759   0.402   5.996  1.00  0.82           C  
ATOM   2495  N   LEU A 308      -9.965  -3.782  10.050  1.00  0.95           N  
ATOM   2496  CA  LEU A 308      -9.712  -5.001  10.811  1.00  0.95           C  
ATOM   2497  C   LEU A 308     -10.990  -5.821  10.964  1.00  0.95           C  
ATOM   2498  CB  LEU A 308      -9.141  -4.664  12.190  1.00  0.95           C  
ATOM   2499  O   LEU A 308     -11.955  -5.364  11.580  1.00  0.94           O  
ATOM   2500  CG  LEU A 308      -8.646  -5.845  13.027  1.00  0.94           C  
ATOM   2501  CD1 LEU A 308      -7.470  -6.528  12.337  1.00  0.92           C  
ATOM   2502  CD2 LEU A 308      -8.257  -5.383  14.427  1.00  0.92           C  
ATOM   2503  N   LYS A 309     -10.939  -7.084  10.358  1.00  0.94           N  
ATOM   2504  CA  LYS A 309     -12.104  -7.964  10.342  1.00  0.94           C  
ATOM   2505  C   LYS A 309     -11.765  -9.336  10.916  1.00  0.94           C  
ATOM   2506  CB  LYS A 309     -12.647  -8.110   8.920  1.00  0.93           C  
ATOM   2507  O   LYS A 309     -10.637  -9.812  10.776  1.00  0.94           O  
ATOM   2508  CG  LYS A 309     -13.034  -6.792   8.266  1.00  0.87           C  
ATOM   2509  CD  LYS A 309     -14.269  -6.186   8.918  1.00  0.82           C  
ATOM   2510  CE  LYS A 309     -14.730  -4.932   8.188  1.00  0.74           C  
ATOM   2511  NZ  LYS A 309     -15.934  -4.326   8.832  1.00  0.66           N  
ATOM   2512  N   THR A 310     -12.774  -9.888  11.484  1.00  0.94           N  
ATOM   2513  CA  THR A 310     -12.628 -11.280  11.897  1.00  0.94           C  
ATOM   2514  C   THR A 310     -12.891 -12.221  10.725  1.00  0.93           C  
ATOM   2515  CB  THR A 310     -13.582 -11.621  13.056  1.00  0.93           C  
ATOM   2516  O   THR A 310     -13.995 -12.246  10.177  1.00  0.92           O  
ATOM   2517  CG2 THR A 310     -13.369 -13.052  13.540  1.00  0.91           C  
ATOM   2518  OG1 THR A 310     -13.343 -10.720  14.145  1.00  0.92           O  
ATOM   2519  N   ILE A 311     -11.859 -12.873  10.359  1.00  0.91           N  
ATOM   2520  CA  ILE A 311     -11.939 -13.857   9.284  1.00  0.91           C  
ATOM   2521  C   ILE A 311     -11.524 -15.229   9.810  1.00  0.90           C  
ATOM   2522  CB  ILE A 311     -11.055 -13.454   8.082  1.00  0.90           C  
ATOM   2523  O   ILE A 311     -10.395 -15.408  10.274  1.00  0.89           O  
ATOM   2524  CG1 ILE A 311     -11.416 -12.043   7.604  1.00  0.86           C  
ATOM   2525  CG2 ILE A 311     -11.194 -14.470   6.945  1.00  0.85           C  
ATOM   2526  CD1 ILE A 311     -12.810 -11.931   7.001  1.00  0.83           C  
ATOM   2527  N   ASN A 312     -12.443 -16.137   9.769  1.00  0.88           N  
ATOM   2528  CA  ASN A 312     -12.220 -17.485  10.281  1.00  0.88           C  
ATOM   2529  C   ASN A 312     -11.685 -17.461  11.710  1.00  0.88           C  
ATOM   2530  CB  ASN A 312     -11.262 -18.254   9.369  1.00  0.86           C  
ATOM   2531  O   ASN A 312     -10.721 -18.159  12.029  1.00  0.87           O  
ATOM   2532  CG  ASN A 312     -11.813 -18.442   7.969  1.00  0.79           C  
ATOM   2533  ND2 ASN A 312     -10.949 -18.313   6.969  1.00  0.74           N  
ATOM   2534  OD1 ASN A 312     -13.006 -18.699   7.787  1.00  0.74           O  
ATOM   2535  N   GLY A 313     -12.269 -16.592  12.498  1.00  0.90           N  
ATOM   2536  CA  GLY A 313     -11.980 -16.541  13.922  1.00  0.91           C  
ATOM   2537  C   GLY A 313     -10.724 -15.755  14.248  1.00  0.91           C  
ATOM   2538  O   GLY A 313     -10.340 -15.645  15.414  1.00  0.90           O  
ATOM   2539  N   THR A 314     -10.035 -15.171  13.289  1.00  0.92           N  
ATOM   2540  CA  THR A 314      -8.796 -14.432  13.505  1.00  0.92           C  
ATOM   2541  C   THR A 314      -8.929 -12.996  13.007  1.00  0.93           C  
ATOM   2542  CB  THR A 314      -7.609 -15.114  12.802  1.00  0.91           C  
ATOM   2543  O   THR A 314      -9.453 -12.757  11.917  1.00  0.93           O  
ATOM   2544  CG2 THR A 314      -6.302 -14.384  13.094  1.00  0.78           C  
ATOM   2545  OG1 THR A 314      -7.501 -16.467  13.263  1.00  0.83           O  
ATOM   2546  N   PRO A 315      -8.533 -12.093  13.828  1.00  0.95           N  
ATOM   2547  CA  PRO A 315      -8.463 -10.718  13.328  1.00  0.95           C  
ATOM   2548  C   PRO A 315      -7.457 -10.554  12.190  1.00  0.95           C  
ATOM   2549  CB  PRO A 315      -8.031  -9.916  14.558  1.00  0.94           C  
ATOM   2550  O   PRO A 315      -6.304 -10.973  12.316  1.00  0.94           O  
ATOM   2551  CG  PRO A 315      -8.406 -10.773  15.724  1.00  0.93           C  
ATOM   2552  CD  PRO A 315      -8.257 -12.213  15.325  1.00  0.91           C  
ATOM   2553  N   LYS A 316      -7.953 -10.004  11.112  1.00  0.94           N  
ATOM   2554  CA  LYS A 316      -7.162  -9.826   9.898  1.00  0.94           C  
ATOM   2555  C   LYS A 316      -7.385  -8.443   9.293  1.00  0.95           C  
ATOM   2556  CB  LYS A 316      -7.503 -10.908   8.871  1.00  0.93           C  
ATOM   2557  O   LYS A 316      -8.519  -7.962   9.232  1.00  0.94           O  
ATOM   2558  CG  LYS A 316      -6.635 -10.871   7.622  1.00  0.83           C  
ATOM   2559  CD  LYS A 316      -6.906 -12.067   6.718  1.00  0.77           C  
ATOM   2560  CE  LYS A 316      -6.113 -11.979   5.421  1.00  0.70           C  
ATOM   2561  NZ  LYS A 316      -6.311 -13.189   4.568  1.00  0.61           N  
ATOM   2562  N   LEU A 317      -6.291  -7.807   8.826  1.00  0.95           N  
ATOM   2563  CA  LEU A 317      -6.418  -6.571   8.062  1.00  0.95           C  
ATOM   2564  C   LEU A 317      -6.873  -6.859   6.635  1.00  0.94           C  
ATOM   2565  CB  LEU A 317      -5.088  -5.813   8.043  1.00  0.95           C  
ATOM   2566  O   LEU A 317      -6.266  -7.677   5.939  1.00  0.94           O  
ATOM   2567  CG  LEU A 317      -4.668  -5.150   9.355  1.00  0.94           C  
ATOM   2568  CD1 LEU A 317      -3.278  -4.537   9.218  1.00  0.92           C  
ATOM   2569  CD2 LEU A 317      -5.686  -4.092   9.770  1.00  0.91           C  
ATOM   2570  N   VAL A 318      -7.941  -6.221   6.227  1.00  0.94           N  
ATOM   2571  CA  VAL A 318      -8.409  -6.276   4.846  1.00  0.94           C  
ATOM   2572  C   VAL A 318      -8.231  -4.911   4.185  1.00  0.94           C  
ATOM   2573  CB  VAL A 318      -9.887  -6.719   4.764  1.00  0.93           C  
ATOM   2574  O   VAL A 318      -8.276  -3.878   4.857  1.00  0.93           O  
ATOM   2575  CG1 VAL A 318     -10.076  -8.090   5.412  1.00  0.81           C  
ATOM   2576  CG2 VAL A 318     -10.792  -5.682   5.426  1.00  0.81           C  
ATOM   2577  N   GLN A 319      -8.009  -4.937   2.918  1.00  0.92           N  
ATOM   2578  CA  GLN A 319      -7.701  -3.732   2.155  1.00  0.92           C  
ATOM   2579  C   GLN A 319      -8.760  -3.470   1.088  1.00  0.91           C  
ATOM   2580  CB  GLN A 319      -6.320  -3.844   1.507  1.00  0.91           C  
ATOM   2581  O   GLN A 319      -9.170  -4.388   0.374  1.00  0.90           O  
ATOM   2582  CG  GLN A 319      -5.193  -4.093   2.501  1.00  0.89           C  
ATOM   2583  CD  GLN A 319      -3.828  -4.137   1.841  1.00  0.86           C  
ATOM   2584  NE2 GLN A 319      -3.133  -5.260   1.991  1.00  0.83           N  
ATOM   2585  OE1 GLN A 319      -3.401  -3.171   1.200  1.00  0.84           O  
ATOM   2586  N   GLN A 320      -9.169  -2.271   1.009  1.00  0.88           N  
ATOM   2587  CA  GLN A 320     -10.074  -1.853  -0.057  1.00  0.88           C  
ATOM   2588  C   GLN A 320      -9.561  -0.595  -0.752  1.00  0.88           C  
ATOM   2589  CB  GLN A 320     -11.480  -1.612   0.496  1.00  0.86           C  
ATOM   2590  O   GLN A 320      -9.076   0.329  -0.097  1.00  0.86           O  
ATOM   2591  CG  GLN A 320     -12.113  -2.845   1.125  1.00  0.77           C  
ATOM   2592  CD  GLN A 320     -12.533  -3.879   0.098  1.00  0.73           C  
ATOM   2593  NE2 GLN A 320     -12.510  -5.148   0.490  1.00  0.63           N  
ATOM   2594  OE1 GLN A 320     -12.876  -3.540  -1.039  1.00  0.67           O  
ATOM   2595  N   PRO A 321      -9.532  -0.605  -2.097  1.00  0.87           N  
ATOM   2596  CA  PRO A 321      -9.244   0.688  -2.721  1.00  0.87           C  
ATOM   2597  C   PRO A 321     -10.239   1.773  -2.315  1.00  0.86           C  
ATOM   2598  CB  PRO A 321      -9.346   0.387  -4.219  1.00  0.85           C  
ATOM   2599  O   PRO A 321     -11.409   1.479  -2.057  1.00  0.84           O  
ATOM   2600  CG  PRO A 321     -10.207  -0.831  -4.306  1.00  0.84           C  
ATOM   2601  CD  PRO A 321     -10.079  -1.599  -3.021  1.00  0.83           C  
ATOM   2602  N   ILE A 322      -9.806   2.999  -2.261  1.00  0.83           N  
ATOM   2603  CA  ILE A 322     -10.752   4.075  -1.988  1.00  0.81           C  
ATOM   2604  C   ILE A 322     -11.577   4.366  -3.240  1.00  0.80           C  
ATOM   2605  CB  ILE A 322     -10.030   5.355  -1.512  1.00  0.79           C  
ATOM   2606  O   ILE A 322     -11.024   4.552  -4.326  1.00  0.75           O  
ATOM   2607  CG1 ILE A 322      -9.036   5.835  -2.576  1.00  0.71           C  
ATOM   2608  CG2 ILE A 322      -9.326   5.113  -0.174  1.00  0.71           C  
ATOM   2609  CD1 ILE A 322      -8.550   7.263  -2.371  1.00  0.70           C  
ATOM   2610  N   TRP A 323     -12.781   3.783  -3.527  1.00  0.59           N  
ATOM   2611  CA  TRP A 323     -13.598   3.585  -4.720  1.00  0.64           C  
ATOM   2612  C   TRP A 323     -14.110   4.917  -5.256  1.00  0.59           C  
ATOM   2613  CB  TRP A 323     -14.776   2.655  -4.417  1.00  0.51           C  
ATOM   2614  O   TRP A 323     -14.602   4.992  -6.385  1.00  0.53           O  
ATOM   2615  CG  TRP A 323     -14.379   1.232  -4.161  1.00  0.45           C  
ATOM   2616  CD1 TRP A 323     -14.503   0.540  -2.989  1.00  0.38           C  
ATOM   2617  CD2 TRP A 323     -13.788   0.329  -5.100  1.00  0.40           C  
ATOM   2618  CE2 TRP A 323     -13.581  -0.896  -4.428  1.00  0.41           C  
ATOM   2619  CE3 TRP A 323     -13.414   0.436  -6.447  1.00  0.51           C  
ATOM   2620  NE1 TRP A 323     -14.025  -0.741  -3.143  1.00  0.48           N  
ATOM   2621  CH2 TRP A 323     -12.659  -1.876  -6.376  1.00  0.40           C  
ATOM   2622  CZ2 TRP A 323     -13.016  -2.007  -5.059  1.00  0.48           C  
ATOM   2623  CZ3 TRP A 323     -12.852  -0.671  -7.072  1.00  0.39           C  
ATOM   2624  N   ASN A 324     -13.983   6.008  -4.575  1.00  0.58           N  
ATOM   2625  CA  ASN A 324     -14.551   7.086  -5.379  1.00  0.59           C  
ATOM   2626  C   ASN A 324     -13.821   7.235  -6.711  1.00  0.58           C  
ATOM   2627  CB  ASN A 324     -14.520   8.406  -4.606  1.00  0.53           C  
ATOM   2628  O   ASN A 324     -14.192   8.072  -7.536  1.00  0.56           O  
ATOM   2629  CG  ASN A 324     -13.116   8.950  -4.434  1.00  0.49           C  
ATOM   2630  ND2 ASN A 324     -13.010  10.160  -3.898  1.00  0.41           N  
ATOM   2631  OD1 ASN A 324     -12.134   8.288  -4.780  1.00  0.49           O  
ATOM   2632  N   LEU A 325     -12.783   6.449  -6.952  1.00  0.57           N  
ATOM   2633  CA  LEU A 325     -12.247   6.500  -8.308  1.00  0.56           C  
ATOM   2634  C   LEU A 325     -13.311   6.110  -9.328  1.00  0.57           C  
ATOM   2635  CB  LEU A 325     -11.034   5.575  -8.440  1.00  0.52           C  
ATOM   2636  O   LEU A 325     -13.340   6.647 -10.438  1.00  0.55           O  
ATOM   2637  CG  LEU A 325      -9.749   6.041  -7.755  1.00  0.49           C  
ATOM   2638  CD1 LEU A 325      -8.745   4.895  -7.676  1.00  0.46           C  
ATOM   2639  CD2 LEU A 325      -9.150   7.233  -8.495  1.00  0.47           C  
ATOM   2640  N   THR A 326     -14.299   5.278  -8.961  1.00  0.55           N  
ATOM   2641  CA  THR A 326     -15.202   4.687  -9.942  1.00  0.54           C  
ATOM   2642  C   THR A 326     -16.276   5.688 -10.359  1.00  0.55           C  
ATOM   2643  CB  THR A 326     -15.869   3.414  -9.391  1.00  0.50           C  
ATOM   2644  O   THR A 326     -16.896   5.537 -11.414  1.00  0.54           O  
ATOM   2645  CG2 THR A 326     -14.839   2.319  -9.136  1.00  0.45           C  
ATOM   2646  OG1 THR A 326     -16.535   3.724  -8.160  1.00  0.45           O  
ATOM   2647  N   GLU A 327     -16.404   6.727  -9.681  1.00  0.64           N  
ATOM   2648  CA  GLU A 327     -17.418   7.657 -10.170  1.00  0.63           C  
ATOM   2649  C   GLU A 327     -16.881   8.502 -11.322  1.00  0.64           C  
ATOM   2650  CB  GLU A 327     -17.909   8.562  -9.037  1.00  0.60           C  
ATOM   2651  O   GLU A 327     -17.645   8.946 -12.181  1.00  0.62           O  
ATOM   2652  CG  GLU A 327     -18.716   7.832  -7.973  1.00  0.57           C  
ATOM   2653  CD  GLU A 327     -19.253   8.754  -6.890  1.00  0.56           C  
ATOM   2654  OE1 GLU A 327     -18.954   9.969  -6.925  1.00  0.56           O  
ATOM   2655  OE2 GLU A 327     -19.979   8.257  -6.000  1.00  0.51           O  
ATOM   2656  N   GLU A 328     -15.619   8.595 -11.395  1.00  0.69           N  
ATOM   2657  CA  GLU A 328     -15.022   9.417 -12.444  1.00  0.69           C  
ATOM   2658  C   GLU A 328     -14.522   8.557 -13.601  1.00  0.70           C  
ATOM   2659  CB  GLU A 328     -13.873  10.258 -11.879  1.00  0.66           C  
ATOM   2660  O   GLU A 328     -14.214   9.074 -14.677  1.00  0.66           O  
ATOM   2661  CG  GLU A 328     -14.324  11.346 -10.916  1.00  0.62           C  
ATOM   2662  CD  GLU A 328     -13.228  12.346 -10.585  1.00  0.60           C  
ATOM   2663  OE1 GLU A 328     -12.063  12.126 -10.989  1.00  0.58           O  
ATOM   2664  OE2 GLU A 328     -13.535  13.357  -9.915  1.00  0.54           O  
ATOM   2665  N   PHE A 329     -14.393   7.292 -13.270  1.00  0.79           N  
ATOM   2666  CA  PHE A 329     -14.085   6.386 -14.369  1.00  0.80           C  
ATOM   2667  C   PHE A 329     -15.324   6.118 -15.214  1.00  0.80           C  
ATOM   2668  CB  PHE A 329     -13.518   5.066 -13.836  1.00  0.78           C  
ATOM   2669  O   PHE A 329     -16.437   6.047 -14.688  1.00  0.78           O  
ATOM   2670  CG  PHE A 329     -12.093   5.165 -13.363  1.00  0.76           C  
ATOM   2671  CD1 PHE A 329     -11.676   6.240 -12.587  1.00  0.74           C  
ATOM   2672  CD2 PHE A 329     -11.169   4.182 -13.694  1.00  0.74           C  
ATOM   2673  CE1 PHE A 329     -10.358   6.334 -12.148  1.00  0.73           C  
ATOM   2674  CE2 PHE A 329      -9.850   4.269 -13.259  1.00  0.74           C  
ATOM   2675  CZ  PHE A 329      -9.446   5.346 -12.487  1.00  0.68           C  
ATOM   2676  N   VAL A 330     -15.109   6.108 -16.436  1.00  0.82           N  
ATOM   2677  CA  VAL A 330     -16.200   5.838 -17.367  1.00  0.83           C  
ATOM   2678  C   VAL A 330     -16.348   4.331 -17.566  1.00  0.83           C  
ATOM   2679  CB  VAL A 330     -15.972   6.535 -18.727  1.00  0.81           C  
ATOM   2680  O   VAL A 330     -15.376   3.642 -17.885  1.00  0.83           O  
ATOM   2681  CG1 VAL A 330     -17.103   6.206 -19.699  1.00  0.75           C  
ATOM   2682  CG2 VAL A 330     -15.848   8.046 -18.537  1.00  0.74           C  
ATOM   2683  N   GLU A 331     -17.568   3.922 -17.295  1.00  0.86           N  
ATOM   2684  CA  GLU A 331     -17.838   2.505 -17.520  1.00  0.87           C  
ATOM   2685  C   GLU A 331     -17.858   2.177 -19.010  1.00  0.87           C  
ATOM   2686  CB  GLU A 331     -19.167   2.102 -16.875  1.00  0.85           C  
ATOM   2687  O   GLU A 331     -18.653   2.741 -19.765  1.00  0.86           O  
ATOM   2688  CG  GLU A 331     -19.374   0.597 -16.785  1.00  0.82           C  
ATOM   2689  CD  GLU A 331     -20.466   0.200 -15.804  1.00  0.78           C  
ATOM   2690  OE1 GLU A 331     -21.650   0.525 -16.049  1.00  0.77           O  
ATOM   2691  OE2 GLU A 331     -20.135  -0.441 -14.781  1.00  0.72           O  
ATOM   2692  N   VAL A 332     -17.040   1.281 -19.389  1.00  0.89           N  
ATOM   2693  CA  VAL A 332     -16.956   0.934 -20.804  1.00  0.89           C  
ATOM   2694  C   VAL A 332     -17.509  -0.472 -21.025  1.00  0.90           C  
ATOM   2695  CB  VAL A 332     -15.503   1.023 -21.324  1.00  0.87           C  
ATOM   2696  O   VAL A 332     -17.852  -0.840 -22.151  1.00  0.89           O  
ATOM   2697  CG1 VAL A 332     -15.026   2.474 -21.348  1.00  0.80           C  
ATOM   2698  CG2 VAL A 332     -14.576   0.167 -20.463  1.00  0.79           C  
ATOM   2699  N   VAL A 333     -17.566  -1.238 -19.969  1.00  0.91           N  
ATOM   2700  CA  VAL A 333     -18.184  -2.559 -20.031  1.00  0.91           C  
ATOM   2701  C   VAL A 333     -19.011  -2.802 -18.771  1.00  0.91           C  
ATOM   2702  CB  VAL A 333     -17.126  -3.673 -20.197  1.00  0.91           C  
ATOM   2703  O   VAL A 333     -18.541  -2.565 -17.656  1.00  0.91           O  
ATOM   2704  CG1 VAL A 333     -17.787  -5.050 -20.185  1.00  0.89           C  
ATOM   2705  CG2 VAL A 333     -16.334  -3.468 -21.486  1.00  0.88           C  
ATOM   2706  N   ALA A 334     -20.137  -3.271 -18.918  1.00  0.92           N  
ATOM   2707  CA  ALA A 334     -21.029  -3.742 -17.862  1.00  0.92           C  
ATOM   2708  C   ALA A 334     -21.799  -4.982 -18.307  1.00  0.92           C  
ATOM   2709  CB  ALA A 334     -21.999  -2.636 -17.453  1.00  0.91           C  
ATOM   2710  O   ALA A 334     -22.703  -4.893 -19.142  1.00  0.91           O  
ATOM   2711  N   LEU A 335     -21.359  -6.150 -17.821  1.00  0.93           N  
ATOM   2712  CA  LEU A 335     -22.013  -7.419 -18.122  1.00  0.93           C  
ATOM   2713  C   LEU A 335     -22.550  -8.068 -16.851  1.00  0.93           C  
ATOM   2714  CB  LEU A 335     -21.041  -8.370 -18.824  1.00  0.92           C  
ATOM   2715  O   LEU A 335     -21.894  -8.035 -15.807  1.00  0.92           O  
ATOM   2716  CG  LEU A 335     -20.410  -7.859 -20.120  1.00  0.88           C  
ATOM   2717  CD1 LEU A 335     -19.422  -8.884 -20.668  1.00  0.82           C  
ATOM   2718  CD2 LEU A 335     -21.487  -7.542 -21.151  1.00  0.82           C  
ATOM   2719  N   ASN A 336     -23.727  -8.677 -16.985  1.00  0.94           N  
ATOM   2720  CA  ASN A 336     -24.351  -9.401 -15.883  1.00  0.94           C  
ATOM   2721  C   ASN A 336     -24.812 -10.791 -16.314  1.00  0.94           C  
ATOM   2722  CB  ASN A 336     -25.527  -8.605 -15.314  1.00  0.93           C  
ATOM   2723  O   ASN A 336     -25.414 -10.947 -17.378  1.00  0.93           O  
ATOM   2724  CG  ASN A 336     -25.105  -7.260 -14.755  1.00  0.85           C  
ATOM   2725  ND2 ASN A 336     -25.590  -6.185 -15.367  1.00  0.78           N  
ATOM   2726  OD1 ASN A 336     -24.348  -7.187 -13.784  1.00  0.78           O  
ATOM   2727  N   ASN A 337     -24.543 -11.763 -15.542  1.00  0.94           N  
ATOM   2728  CA  ASN A 337     -25.017 -13.127 -15.749  1.00  0.94           C  
ATOM   2729  C   ASN A 337     -24.640 -13.648 -17.132  1.00  0.93           C  
ATOM   2730  CB  ASN A 337     -26.532 -13.205 -15.547  1.00  0.92           C  
ATOM   2731  O   ASN A 337     -25.509 -14.058 -17.904  1.00  0.91           O  
ATOM   2732  CG  ASN A 337     -26.958 -12.785 -14.154  1.00  0.87           C  
ATOM   2733  ND2 ASN A 337     -27.787 -11.751 -14.074  1.00  0.82           N  
ATOM   2734  OD1 ASN A 337     -26.544 -13.384 -13.157  1.00  0.82           O  
ATOM   2735  N   VAL A 338     -23.353 -13.542 -17.359  1.00  0.93           N  
ATOM   2736  CA  VAL A 338     -22.831 -14.003 -18.641  1.00  0.93           C  
ATOM   2737  C   VAL A 338     -22.058 -15.305 -18.447  1.00  0.94           C  
ATOM   2738  CB  VAL A 338     -21.926 -12.939 -19.301  1.00  0.91           C  
ATOM   2739  O   VAL A 338     -21.395 -15.494 -17.424  1.00  0.93           O  
ATOM   2740  CG1 VAL A 338     -21.280 -13.491 -20.571  1.00  0.74           C  
ATOM   2741  CG2 VAL A 338     -22.727 -11.676 -19.611  1.00  0.73           C  
ATOM   2742  N   GLU A 339     -22.140 -16.143 -19.429  1.00  0.94           N  
ATOM   2743  CA  GLU A 339     -21.385 -17.392 -19.440  1.00  0.94           C  
ATOM   2744  C   GLU A 339     -20.330 -17.389 -20.543  1.00  0.93           C  
ATOM   2745  CB  GLU A 339     -22.325 -18.587 -19.615  1.00  0.91           C  
ATOM   2746  O   GLU A 339     -20.625 -17.052 -21.691  1.00  0.92           O  
ATOM   2747  CG  GLU A 339     -23.230 -18.839 -18.417  1.00  0.78           C  
ATOM   2748  CD  GLU A 339     -24.017 -20.135 -18.521  1.00  0.72           C  
ATOM   2749  OE1 GLU A 339     -24.024 -20.755 -19.609  1.00  0.69           O  
ATOM   2750  OE2 GLU A 339     -24.633 -20.533 -17.507  1.00  0.67           O  
ATOM   2751  N   LEU A 340     -19.174 -17.726 -20.225  1.00  0.94           N  
ATOM   2752  CA  LEU A 340     -18.092 -17.923 -21.183  1.00  0.94           C  
ATOM   2753  C   LEU A 340     -17.680 -19.390 -21.244  1.00  0.93           C  
ATOM   2754  CB  LEU A 340     -16.885 -17.057 -20.814  1.00  0.93           C  
ATOM   2755  O   LEU A 340     -17.989 -20.165 -20.336  1.00  0.92           O  
ATOM   2756  CG  LEU A 340     -17.136 -15.551 -20.714  1.00  0.91           C  
ATOM   2757  CD1 LEU A 340     -15.843 -14.820 -20.367  1.00  0.87           C  
ATOM   2758  CD2 LEU A 340     -17.724 -15.019 -22.016  1.00  0.86           C  
ATOM   2759  N   SER A 341     -17.022 -19.761 -22.325  1.00  0.93           N  
ATOM   2760  CA  SER A 341     -16.471 -21.098 -22.518  1.00  0.93           C  
ATOM   2761  C   SER A 341     -15.084 -21.038 -23.150  1.00  0.92           C  
ATOM   2762  CB  SER A 341     -17.401 -21.942 -23.390  1.00  0.91           C  
ATOM   2763  O   SER A 341     -14.633 -19.970 -23.569  1.00  0.91           O  
ATOM   2764  OG  SER A 341     -17.403 -21.469 -24.726  1.00  0.84           O  
ATOM   2765  N   LYS A 342     -14.456 -22.184 -23.120  1.00  0.91           N  
ATOM   2766  CA  LYS A 342     -13.123 -22.291 -23.707  1.00  0.90           C  
ATOM   2767  C   LYS A 342     -13.103 -21.742 -25.130  1.00  0.88           C  
ATOM   2768  CB  LYS A 342     -12.650 -23.746 -23.700  1.00  0.87           C  
ATOM   2769  O   LYS A 342     -12.094 -21.192 -25.575  1.00  0.85           O  
ATOM   2770  CG  LYS A 342     -11.279 -23.953 -24.327  1.00  0.77           C  
ATOM   2771  CD  LYS A 342     -10.872 -25.421 -24.307  1.00  0.72           C  
ATOM   2772  CE  LYS A 342      -9.526 -25.638 -24.986  1.00  0.66           C  
ATOM   2773  NZ  LYS A 342      -9.102 -27.069 -24.931  1.00  0.61           N  
ATOM   2774  N   ASP A 343     -14.200 -21.801 -25.848  1.00  0.89           N  
ATOM   2775  CA  ASP A 343     -14.275 -21.396 -27.249  1.00  0.89           C  
ATOM   2776  C   ASP A 343     -14.909 -20.014 -27.388  1.00  0.88           C  
ATOM   2777  CB  ASP A 343     -15.067 -22.422 -28.062  1.00  0.87           C  
ATOM   2778  O   ASP A 343     -15.071 -19.509 -28.501  1.00  0.86           O  
ATOM   2779  CG  ASP A 343     -14.420 -23.796 -28.074  1.00  0.81           C  
ATOM   2780  OD1 ASP A 343     -13.186 -23.887 -28.251  1.00  0.76           O  
ATOM   2781  OD2 ASP A 343     -15.151 -24.796 -27.909  1.00  0.81           O  
ATOM   2782  N   ASN A 344     -15.275 -19.469 -26.250  1.00  0.88           N  
ATOM   2783  CA  ASN A 344     -15.956 -18.179 -26.256  1.00  0.88           C  
ATOM   2784  C   ASN A 344     -15.382 -17.237 -25.202  1.00  0.88           C  
ATOM   2785  CB  ASN A 344     -17.459 -18.365 -26.040  1.00  0.85           C  
ATOM   2786  O   ASN A 344     -16.008 -17.000 -24.167  1.00  0.84           O  
ATOM   2787  CG  ASN A 344     -18.235 -17.071 -26.190  1.00  0.76           C  
ATOM   2788  ND2 ASN A 344     -19.405 -17.006 -25.566  1.00  0.70           N  
ATOM   2789  OD1 ASN A 344     -17.787 -16.139 -26.862  1.00  0.69           O  
ATOM   2790  N   SER A 345     -14.265 -16.559 -25.457  1.00  0.89           N  
ATOM   2791  CA  SER A 345     -13.601 -15.660 -24.519  1.00  0.89           C  
ATOM   2792  C   SER A 345     -14.086 -14.224 -24.693  1.00  0.89           C  
ATOM   2793  CB  SER A 345     -12.084 -15.720 -24.701  1.00  0.86           C  
ATOM   2794  O   SER A 345     -14.687 -13.886 -25.715  1.00  0.88           O  
ATOM   2795  OG  SER A 345     -11.712 -15.248 -25.984  1.00  0.72           O  
ATOM   2796  N   PHE A 346     -13.872 -13.390 -23.771  1.00  0.93           N  
ATOM   2797  CA  PHE A 346     -14.193 -11.968 -23.795  1.00  0.93           C  
ATOM   2798  C   PHE A 346     -12.928 -11.129 -23.922  1.00  0.93           C  
ATOM   2799  CB  PHE A 346     -14.964 -11.568 -22.533  1.00  0.93           C  
ATOM   2800  O   PHE A 346     -11.930 -11.395 -23.249  1.00  0.91           O  
ATOM   2801  CG  PHE A 346     -15.198 -10.087 -22.408  1.00  0.92           C  
ATOM   2802  CD1 PHE A 346     -16.310  -9.494 -22.994  1.00  0.89           C  
ATOM   2803  CD2 PHE A 346     -14.307  -9.288 -21.704  1.00  0.90           C  
ATOM   2804  CE1 PHE A 346     -16.529  -8.123 -22.880  1.00  0.90           C  
ATOM   2805  CE2 PHE A 346     -14.520  -7.917 -21.586  1.00  0.90           C  
ATOM   2806  CZ  PHE A 346     -15.631  -7.337 -22.176  1.00  0.89           C  
ATOM   2807  N   SER A 347     -12.986 -10.072 -24.778  1.00  0.93           N  
ATOM   2808  CA  SER A 347     -11.830  -9.193 -24.925  1.00  0.93           C  
ATOM   2809  C   SER A 347     -12.257  -7.735 -25.058  1.00  0.92           C  
ATOM   2810  CB  SER A 347     -10.997  -9.602 -26.141  1.00  0.91           C  
ATOM   2811  O   SER A 347     -13.338  -7.444 -25.573  1.00  0.91           O  
ATOM   2812  OG  SER A 347     -10.468 -10.906 -25.974  1.00  0.72           O  
ATOM   2813  N   GLN A 348     -11.513  -6.904 -24.526  1.00  0.91           N  
ATOM   2814  CA  GLN A 348     -11.634  -5.457 -24.665  1.00  0.91           C  
ATOM   2815  C   GLN A 348     -10.294  -4.825 -25.031  1.00  0.91           C  
ATOM   2816  CB  GLN A 348     -12.171  -4.837 -23.374  1.00  0.90           C  
ATOM   2817  O   GLN A 348      -9.295  -5.030 -24.339  1.00  0.89           O  
ATOM   2818  CG  GLN A 348     -12.383  -3.331 -23.457  1.00  0.83           C  
ATOM   2819  CD  GLN A 348     -13.499  -2.946 -24.410  1.00  0.79           C  
ATOM   2820  NE2 GLN A 348     -13.308  -1.849 -25.134  1.00  0.75           N  
ATOM   2821  OE1 GLN A 348     -14.523  -3.631 -24.496  1.00  0.78           O  
ATOM   2822  N   THR A 349     -10.270  -4.028 -26.105  1.00  0.87           N  
ATOM   2823  CA  THR A 349      -9.012  -3.468 -26.588  1.00  0.88           C  
ATOM   2824  C   THR A 349      -8.902  -1.991 -26.223  1.00  0.88           C  
ATOM   2825  CB  THR A 349      -8.876  -3.635 -28.113  1.00  0.85           C  
ATOM   2826  O   THR A 349      -9.877  -1.381 -25.781  1.00  0.86           O  
ATOM   2827  CG2 THR A 349      -8.958  -5.104 -28.516  1.00  0.75           C  
ATOM   2828  OG1 THR A 349      -9.930  -2.913 -28.762  1.00  0.80           O  
ATOM   2829  N   GLY A 350      -7.702  -1.522 -26.282  1.00  0.86           N  
ATOM   2830  CA  GLY A 350      -7.464  -0.089 -26.206  1.00  0.85           C  
ATOM   2831  C   GLY A 350      -7.429   0.435 -24.783  1.00  0.85           C  
ATOM   2832  O   GLY A 350      -7.644   1.626 -24.550  1.00  0.83           O  
ATOM   2833  N   LEU A 351      -7.170  -0.446 -23.825  1.00  0.87           N  
ATOM   2834  CA  LEU A 351      -7.160  -0.020 -22.429  1.00  0.87           C  
ATOM   2835  C   LEU A 351      -5.752  -0.096 -21.849  1.00  0.87           C  
ATOM   2836  CB  LEU A 351      -8.114  -0.882 -21.598  1.00  0.86           C  
ATOM   2837  O   LEU A 351      -5.060  -1.104 -22.015  1.00  0.85           O  
ATOM   2838  CG  LEU A 351      -9.578  -0.891 -22.041  1.00  0.85           C  
ATOM   2839  CD1 LEU A 351     -10.372  -1.906 -21.225  1.00  0.82           C  
ATOM   2840  CD2 LEU A 351     -10.186   0.501 -21.909  1.00  0.82           C  
ATOM   2841  N   THR A 352      -5.339   0.960 -21.116  1.00  0.86           N  
ATOM   2842  CA  THR A 352      -4.034   0.936 -20.465  1.00  0.86           C  
ATOM   2843  C   THR A 352      -4.158   1.313 -18.991  1.00  0.86           C  
ATOM   2844  CB  THR A 352      -3.045   1.890 -21.160  1.00  0.85           C  
ATOM   2845  O   THR A 352      -3.294   0.968 -18.182  1.00  0.85           O  
ATOM   2846  CG2 THR A 352      -2.757   1.438 -22.588  1.00  0.78           C  
ATOM   2847  OG1 THR A 352      -3.603   3.209 -21.191  1.00  0.80           O  
ATOM   2848  N   SER A 353      -5.071   2.087 -18.643  1.00  0.87           N  
ATOM   2849  CA  SER A 353      -5.409   2.465 -17.275  1.00  0.87           C  
ATOM   2850  C   SER A 353      -6.899   2.286 -17.005  1.00  0.87           C  
ATOM   2851  CB  SER A 353      -5.004   3.914 -17.003  1.00  0.86           C  
ATOM   2852  O   SER A 353      -7.725   3.038 -17.527  1.00  0.86           O  
ATOM   2853  OG  SER A 353      -3.609   4.089 -17.187  1.00  0.82           O  
ATOM   2854  N   TYR A 354      -7.218   1.305 -16.276  1.00  0.89           N  
ATOM   2855  CA  TYR A 354      -8.608   0.917 -16.064  1.00  0.89           C  
ATOM   2856  C   TYR A 354      -8.754   0.080 -14.799  1.00  0.89           C  
ATOM   2857  CB  TYR A 354      -9.138   0.135 -17.270  1.00  0.89           C  
ATOM   2858  O   TYR A 354      -7.757  -0.319 -14.192  1.00  0.89           O  
ATOM   2859  CG  TYR A 354      -8.353  -1.117 -17.575  1.00  0.89           C  
ATOM   2860  CD1 TYR A 354      -7.203  -1.069 -18.360  1.00  0.87           C  
ATOM   2861  CD2 TYR A 354      -8.759  -2.351 -17.079  1.00  0.88           C  
ATOM   2862  CE1 TYR A 354      -6.478  -2.221 -18.645  1.00  0.87           C  
ATOM   2863  CE2 TYR A 354      -8.042  -3.510 -17.357  1.00  0.87           C  
ATOM   2864  OH  TYR A 354      -6.189  -4.579 -18.418  1.00  0.83           O  
ATOM   2865  CZ  TYR A 354      -6.904  -3.435 -18.139  1.00  0.85           C  
ATOM   2866  N   THR A 355      -9.981  -0.158 -14.392  1.00  0.90           N  
ATOM   2867  CA  THR A 355     -10.300  -1.056 -13.287  1.00  0.90           C  
ATOM   2868  C   THR A 355     -11.242  -2.165 -13.746  1.00  0.90           C  
ATOM   2869  CB  THR A 355     -10.937  -0.291 -12.112  1.00  0.88           C  
ATOM   2870  O   THR A 355     -12.059  -1.960 -14.646  1.00  0.89           O  
ATOM   2871  CG2 THR A 355     -10.015   0.815 -11.611  1.00  0.81           C  
ATOM   2872  OG1 THR A 355     -12.173   0.292 -12.543  1.00  0.83           O  
ATOM   2873  N   VAL A 356     -11.093  -3.270 -13.164  1.00  0.92           N  
ATOM   2874  CA  VAL A 356     -11.933  -4.434 -13.427  1.00  0.92           C  
ATOM   2875  C   VAL A 356     -12.564  -4.920 -12.124  1.00  0.92           C  
ATOM   2876  CB  VAL A 356     -11.129  -5.576 -14.088  1.00  0.91           C  
ATOM   2877  O   VAL A 356     -11.870  -5.107 -11.122  1.00  0.91           O  
ATOM   2878  CG1 VAL A 356     -12.047  -6.741 -14.453  1.00  0.90           C  
ATOM   2879  CG2 VAL A 356     -10.393  -5.063 -15.325  1.00  0.89           C  
ATOM   2880  N   GLU A 357     -13.833  -5.045 -12.150  1.00  0.92           N  
ATOM   2881  CA  GLU A 357     -14.554  -5.815 -11.141  1.00  0.92           C  
ATOM   2882  C   GLU A 357     -15.199  -7.057 -11.750  1.00  0.92           C  
ATOM   2883  CB  GLU A 357     -15.619  -4.949 -10.463  1.00  0.91           C  
ATOM   2884  O   GLU A 357     -16.072  -6.949 -12.614  1.00  0.92           O  
ATOM   2885  CG  GLU A 357     -16.373  -5.661  -9.349  1.00  0.85           C  
ATOM   2886  CD  GLU A 357     -17.402  -4.777  -8.662  1.00  0.81           C  
ATOM   2887  OE1 GLU A 357     -17.170  -3.553  -8.546  1.00  0.78           O  
ATOM   2888  OE2 GLU A 357     -18.448  -5.315  -8.235  1.00  0.74           O  
ATOM   2889  N   LEU A 358     -14.746  -8.226 -11.302  1.00  0.94           N  
ATOM   2890  CA  LEU A 358     -15.224  -9.512 -11.799  1.00  0.94           C  
ATOM   2891  C   LEU A 358     -15.763 -10.368 -10.658  1.00  0.94           C  
ATOM   2892  CB  LEU A 358     -14.101 -10.257 -12.525  1.00  0.94           C  
ATOM   2893  O   LEU A 358     -15.019 -10.734  -9.745  1.00  0.94           O  
ATOM   2894  CG  LEU A 358     -14.444 -11.651 -13.053  1.00  0.93           C  
ATOM   2895  CD1 LEU A 358     -15.516 -11.559 -14.134  1.00  0.91           C  
ATOM   2896  CD2 LEU A 358     -13.195 -12.342 -13.590  1.00  0.91           C  
ATOM   2897  N   ILE A 359     -17.031 -10.636 -10.695  1.00  0.95           N  
ATOM   2898  CA  ILE A 359     -17.680 -11.538  -9.750  1.00  0.95           C  
ATOM   2899  C   ILE A 359     -18.085 -12.826 -10.462  1.00  0.95           C  
ATOM   2900  CB  ILE A 359     -18.913 -10.878  -9.094  1.00  0.94           C  
ATOM   2901  O   ILE A 359     -18.872 -12.797 -11.411  1.00  0.95           O  
ATOM   2902  CG1 ILE A 359     -18.519  -9.554  -8.427  1.00  0.89           C  
ATOM   2903  CG2 ILE A 359     -19.560 -11.828  -8.082  1.00  0.89           C  
ATOM   2904  CD1 ILE A 359     -19.683  -8.815  -7.783  1.00  0.83           C  
ATOM   2905  N   VAL A 360     -17.581 -13.944  -9.927  1.00  0.96           N  
ATOM   2906  CA  VAL A 360     -17.754 -15.242 -10.570  1.00  0.96           C  
ATOM   2907  C   VAL A 360     -18.505 -16.187  -9.634  1.00  0.95           C  
ATOM   2908  CB  VAL A 360     -16.397 -15.861 -10.974  1.00  0.95           C  
ATOM   2909  O   VAL A 360     -18.168 -16.298  -8.453  1.00  0.95           O  
ATOM   2910  CG1 VAL A 360     -16.581 -17.298 -11.458  1.00  0.92           C  
ATOM   2911  CG2 VAL A 360     -15.725 -15.012 -12.052  1.00  0.92           C  
ATOM   2912  N   LYS A 361     -19.494 -16.838 -10.195  1.00  0.95           N  
ATOM   2913  CA  LYS A 361     -20.210 -17.891  -9.481  1.00  0.95           C  
ATOM   2914  C   LYS A 361     -19.449 -19.212  -9.542  1.00  0.95           C  
ATOM   2915  CB  LYS A 361     -21.616 -18.069 -10.055  1.00  0.93           C  
ATOM   2916  O   LYS A 361     -19.344 -19.825 -10.607  1.00  0.94           O  
ATOM   2917  CG  LYS A 361     -22.536 -18.918  -9.190  1.00  0.80           C  
ATOM   2918  CD  LYS A 361     -23.962 -18.920  -9.724  1.00  0.75           C  
ATOM   2919  CE  LYS A 361     -24.900 -19.701  -8.814  1.00  0.68           C  
ATOM   2920  NZ  LYS A 361     -26.317 -19.622  -9.279  1.00  0.61           N  
ATOM   2921  N   THR A 362     -19.083 -19.695  -8.390  1.00  0.94           N  
ATOM   2922  CA  THR A 362     -18.148 -20.815  -8.369  1.00  0.94           C  
ATOM   2923  C   THR A 362     -18.892 -22.142  -8.482  1.00  0.93           C  
ATOM   2924  CB  THR A 362     -17.297 -20.807  -7.086  1.00  0.93           C  
ATOM   2925  O   THR A 362     -18.317 -23.148  -8.905  1.00  0.91           O  
ATOM   2926  CG2 THR A 362     -16.386 -19.585  -7.037  1.00  0.88           C  
ATOM   2927  OG1 THR A 362     -18.163 -20.790  -5.945  1.00  0.89           O  
ATOM   2928  N   THR A 363     -20.164 -22.191  -8.182  1.00  0.92           N  
ATOM   2929  CA  THR A 363     -20.937 -23.428  -8.190  1.00  0.92           C  
ATOM   2930  C   THR A 363     -21.182 -23.904  -9.619  1.00  0.91           C  
ATOM   2931  CB  THR A 363     -22.285 -23.250  -7.468  1.00  0.91           C  
ATOM   2932  O   THR A 363     -21.367 -25.099  -9.858  1.00  0.89           O  
ATOM   2933  CG2 THR A 363     -22.084 -23.056  -5.968  1.00  0.82           C  
ATOM   2934  OG1 THR A 363     -22.958 -22.102  -8.000  1.00  0.85           O  
ATOM   2935  N   THR A 364     -21.163 -22.985 -10.519  1.00  0.92           N  
ATOM   2936  CA  THR A 364     -21.454 -23.333 -11.905  1.00  0.92           C  
ATOM   2937  C   THR A 364     -20.220 -23.142 -12.782  1.00  0.92           C  
ATOM   2938  CB  THR A 364     -22.617 -22.490 -12.461  1.00  0.90           C  
ATOM   2939  O   THR A 364     -20.271 -23.367 -13.993  1.00  0.90           O  
ATOM   2940  CG2 THR A 364     -23.930 -22.839 -11.768  1.00  0.77           C  
ATOM   2941  OG1 THR A 364     -22.334 -21.101 -12.252  1.00  0.79           O  
ATOM   2942  N   THR A 365     -19.171 -22.688 -12.285  1.00  0.92           N  
ATOM   2943  CA  THR A 365     -17.883 -22.568 -12.960  1.00  0.93           C  
ATOM   2944  C   THR A 365     -17.051 -23.832 -12.766  1.00  0.91           C  
ATOM   2945  CB  THR A 365     -17.095 -21.348 -12.447  1.00  0.92           C  
ATOM   2946  O   THR A 365     -17.039 -24.413 -11.679  1.00  0.88           O  
ATOM   2947  CG2 THR A 365     -15.714 -21.276 -13.088  1.00  0.86           C  
ATOM   2948  OG1 THR A 365     -17.819 -20.152 -12.762  1.00  0.86           O  
ATOM   2949  N   LYS A 366     -16.381 -24.194 -13.770  1.00  0.93           N  
ATOM   2950  CA  LYS A 366     -15.509 -25.365 -13.764  1.00  0.92           C  
ATOM   2951  C   LYS A 366     -14.133 -25.029 -14.332  1.00  0.92           C  
ATOM   2952  CB  LYS A 366     -16.140 -26.509 -14.559  1.00  0.91           C  
ATOM   2953  O   LYS A 366     -14.017 -24.210 -15.245  1.00  0.90           O  
ATOM   2954  CG  LYS A 366     -17.475 -26.986 -14.005  1.00  0.85           C  
ATOM   2955  CD  LYS A 366     -18.056 -28.118 -14.843  1.00  0.82           C  
ATOM   2956  CE  LYS A 366     -19.423 -28.550 -14.330  1.00  0.76           C  
ATOM   2957  NZ  LYS A 366     -20.027 -29.611 -15.190  1.00  0.70           N  
ATOM   2958  N   GLY A 367     -13.163 -25.679 -13.730  1.00  0.92           N  
ATOM   2959  CA  GLY A 367     -11.802 -25.535 -14.221  1.00  0.93           C  
ATOM   2960  C   GLY A 367     -11.146 -24.237 -13.788  1.00  0.93           C  
ATOM   2961  O   GLY A 367     -11.380 -23.758 -12.677  1.00  0.92           O  
ATOM   2962  N   LYS A 368     -10.278 -23.806 -14.621  1.00  0.94           N  
ATOM   2963  CA  LYS A 368      -9.484 -22.606 -14.372  1.00  0.94           C  
ATOM   2964  C   LYS A 368      -9.930 -21.455 -15.269  1.00  0.95           C  
ATOM   2965  CB  LYS A 368      -7.997 -22.893 -14.589  1.00  0.93           C  
ATOM   2966  O   LYS A 368     -10.294 -21.668 -16.427  1.00  0.94           O  
ATOM   2967  CG  LYS A 368      -7.079 -21.759 -14.157  1.00  0.82           C  
ATOM   2968  CD  LYS A 368      -5.612 -22.130 -14.334  1.00  0.77           C  
ATOM   2969  CE  LYS A 368      -4.692 -20.988 -13.923  1.00  0.70           C  
ATOM   2970  NZ  LYS A 368      -3.254 -21.334 -14.126  1.00  0.62           N  
ATOM   2971  N   PHE A 369      -9.932 -20.173 -14.690  1.00  0.95           N  
ATOM   2972  CA  PHE A 369     -10.178 -18.978 -15.489  1.00  0.96           C  
ATOM   2973  C   PHE A 369      -9.184 -17.878 -15.137  1.00  0.95           C  
ATOM   2974  CB  PHE A 369     -11.611 -18.477 -15.284  1.00  0.95           C  
ATOM   2975  O   PHE A 369      -8.541 -17.928 -14.086  1.00  0.95           O  
ATOM   2976  CG  PHE A 369     -11.871 -17.930 -13.906  1.00  0.95           C  
ATOM   2977  CD1 PHE A 369     -12.329 -18.759 -12.889  1.00  0.94           C  
ATOM   2978  CD2 PHE A 369     -11.656 -16.587 -13.628  1.00  0.93           C  
ATOM   2979  CE1 PHE A 369     -12.571 -18.255 -11.613  1.00  0.93           C  
ATOM   2980  CE2 PHE A 369     -11.895 -16.076 -12.355  1.00  0.93           C  
ATOM   2981  CZ  PHE A 369     -12.353 -16.912 -11.349  1.00  0.92           C  
ATOM   2982  N   GLY A 370      -9.094 -16.919 -16.084  1.00  0.95           N  
ATOM   2983  CA  GLY A 370      -8.163 -15.838 -15.804  1.00  0.95           C  
ATOM   2984  C   GLY A 370      -8.436 -14.588 -16.619  1.00  0.95           C  
ATOM   2985  O   GLY A 370      -9.311 -14.586 -17.488  1.00  0.94           O  
ATOM   2986  N   ILE A 371      -7.739 -13.557 -16.280  1.00  0.95           N  
ATOM   2987  CA  ILE A 371      -7.739 -12.268 -16.963  1.00  0.95           C  
ATOM   2988  C   ILE A 371      -6.326 -11.933 -17.434  1.00  0.95           C  
ATOM   2989  CB  ILE A 371      -8.281 -11.145 -16.050  1.00  0.95           C  
ATOM   2990  O   ILE A 371      -5.400 -11.841 -16.624  1.00  0.94           O  
ATOM   2991  CG1 ILE A 371      -9.624 -11.556 -15.436  1.00  0.87           C  
ATOM   2992  CG2 ILE A 371      -8.414  -9.833 -16.829  1.00  0.87           C  
ATOM   2993  CD1 ILE A 371     -10.094 -10.646 -14.310  1.00  0.82           C  
ATOM   2994  N   ALA A 372      -6.155 -11.865 -18.688  1.00  0.94           N  
ATOM   2995  CA  ALA A 372      -4.920 -11.376 -19.295  1.00  0.94           C  
ATOM   2996  C   ALA A 372      -4.935  -9.856 -19.423  1.00  0.94           C  
ATOM   2997  CB  ALA A 372      -4.709 -12.020 -20.664  1.00  0.93           C  
ATOM   2998  O   ALA A 372      -5.765  -9.295 -20.143  1.00  0.93           O  
ATOM   2999  N   LEU A 373      -4.097  -9.225 -18.657  1.00  0.94           N  
ATOM   3000  CA  LEU A 373      -4.018  -7.768 -18.639  1.00  0.94           C  
ATOM   3001  C   LEU A 373      -2.972  -7.268 -19.630  1.00  0.93           C  
ATOM   3002  CB  LEU A 373      -3.686  -7.266 -17.232  1.00  0.93           C  
ATOM   3003  O   LEU A 373      -1.947  -7.920 -19.838  1.00  0.91           O  
ATOM   3004  CG  LEU A 373      -4.584  -7.773 -16.102  1.00  0.92           C  
ATOM   3005  CD1 LEU A 373      -4.019  -7.356 -14.748  1.00  0.89           C  
ATOM   3006  CD2 LEU A 373      -6.007  -7.254 -16.276  1.00  0.89           C  
ATOM   3007  N   ARG A 374      -3.195  -6.074 -20.173  1.00  0.90           N  
ATOM   3008  CA  ARG A 374      -2.284  -5.525 -21.172  1.00  0.89           C  
ATOM   3009  C   ARG A 374      -1.953  -6.563 -22.240  1.00  0.89           C  
ATOM   3010  CB  ARG A 374      -0.999  -5.024 -20.511  1.00  0.88           C  
ATOM   3011  O   ARG A 374      -0.781  -6.860 -22.481  1.00  0.87           O  
ATOM   3012  CG  ARG A 374      -1.227  -3.972 -19.438  1.00  0.87           C  
ATOM   3013  CD  ARG A 374      -1.881  -2.720 -20.006  1.00  0.85           C  
ATOM   3014  NE  ARG A 374      -1.068  -2.117 -21.058  1.00  0.80           N  
ATOM   3015  NH1 ARG A 374       0.198  -0.823 -19.622  1.00  0.71           N  
ATOM   3016  NH2 ARG A 374       0.580  -0.744 -21.881  1.00  0.71           N  
ATOM   3017  CZ  ARG A 374      -0.098  -1.229 -20.851  1.00  0.81           C  
ATOM   3018  N   ASP A 375      -3.046  -7.085 -22.804  1.00  0.87           N  
ATOM   3019  CA  ASP A 375      -2.957  -8.213 -23.726  1.00  0.86           C  
ATOM   3020  C   ASP A 375      -2.490  -7.757 -25.107  1.00  0.83           C  
ATOM   3021  CB  ASP A 375      -4.307  -8.925 -23.836  1.00  0.84           C  
ATOM   3022  O   ASP A 375      -3.023  -6.794 -25.661  1.00  0.78           O  
ATOM   3023  CG  ASP A 375      -4.219 -10.252 -24.570  1.00  0.83           C  
ATOM   3024  OD1 ASP A 375      -3.108 -10.811 -24.688  1.00  0.82           O  
ATOM   3025  OD2 ASP A 375      -5.271 -10.741 -25.037  1.00  0.81           O  
ATOM   3026  N   GLY A 376      -1.481  -8.257 -25.595  1.00  0.83           N  
ATOM   3027  CA  GLY A 376      -0.868  -8.047 -26.897  1.00  0.83           C  
ATOM   3028  C   GLY A 376       0.145  -9.116 -27.259  1.00  0.82           C  
ATOM   3029  O   GLY A 376      -0.166 -10.309 -27.230  1.00  0.78           O  
ATOM   3030  N   LYS A 377       1.369  -8.725 -27.689  1.00  0.83           N  
ATOM   3031  CA  LYS A 377       2.434  -9.698 -27.914  1.00  0.82           C  
ATOM   3032  C   LYS A 377       2.796 -10.426 -26.623  1.00  0.81           C  
ATOM   3033  CB  LYS A 377       3.672  -9.014 -28.496  1.00  0.80           C  
ATOM   3034  O   LYS A 377       3.282 -11.558 -26.658  1.00  0.77           O  
ATOM   3035  CG  LYS A 377       3.516  -8.580 -29.946  1.00  0.74           C  
ATOM   3036  CD  LYS A 377       4.828  -8.061 -30.518  1.00  0.71           C  
ATOM   3037  CE  LYS A 377       4.669  -7.610 -31.964  1.00  0.64           C  
ATOM   3038  NZ  LYS A 377       5.935  -7.033 -32.507  1.00  0.58           N  
ATOM   3039  N   GLY A 378       2.458  -9.939 -25.558  1.00  0.82           N  
ATOM   3040  CA  GLY A 378       2.546 -10.463 -24.204  1.00  0.83           C  
ATOM   3041  C   GLY A 378       1.421  -9.986 -23.305  1.00  0.83           C  
ATOM   3042  O   GLY A 378       0.598  -9.164 -23.715  1.00  0.81           O  
ATOM   3043  N   HIS A 379       1.405 -10.636 -22.099  1.00  0.87           N  
ATOM   3044  CA  HIS A 379       0.354 -10.247 -21.166  1.00  0.88           C  
ATOM   3045  C   HIS A 379       0.717 -10.634 -19.736  1.00  0.89           C  
ATOM   3046  CB  HIS A 379      -0.978 -10.887 -21.562  1.00  0.86           C  
ATOM   3047  O   HIS A 379       1.562 -11.505 -19.519  1.00  0.88           O  
ATOM   3048  CG  HIS A 379      -0.957 -12.382 -21.534  1.00  0.82           C  
ATOM   3049  CD2 HIS A 379      -1.339 -13.259 -20.576  1.00  0.77           C  
ATOM   3050  ND1 HIS A 379      -0.495 -13.139 -22.589  1.00  0.79           N  
ATOM   3051  CE1 HIS A 379      -0.595 -14.421 -22.280  1.00  0.77           C  
ATOM   3052  NE2 HIS A 379      -1.104 -14.521 -21.064  1.00  0.77           N  
ATOM   3053  N   THR A 380       0.141  -9.923 -18.797  1.00  0.92           N  
ATOM   3054  CA  THR A 380       0.107 -10.326 -17.395  1.00  0.92           C  
ATOM   3055  C   THR A 380      -1.156 -11.128 -17.094  1.00  0.92           C  
ATOM   3056  CB  THR A 380       0.176  -9.104 -16.461  1.00  0.91           C  
ATOM   3057  O   THR A 380      -2.264 -10.697 -17.419  1.00  0.92           O  
ATOM   3058  CG2 THR A 380       0.217  -9.532 -14.997  1.00  0.86           C  
ATOM   3059  OG1 THR A 380       1.357  -8.348 -16.759  1.00  0.88           O  
ATOM   3060  N   ASP A 381      -0.891 -12.280 -16.489  1.00  0.93           N  
ATOM   3061  CA  ASP A 381      -2.019 -13.182 -16.283  1.00  0.94           C  
ATOM   3062  C   ASP A 381      -2.394 -13.265 -14.805  1.00  0.94           C  
ATOM   3063  CB  ASP A 381      -1.696 -14.577 -16.822  1.00  0.92           C  
ATOM   3064  O   ASP A 381      -1.538 -13.521 -13.955  1.00  0.93           O  
ATOM   3065  CG  ASP A 381      -2.932 -15.438 -17.018  1.00  0.82           C  
ATOM   3066  OD1 ASP A 381      -3.142 -16.390 -16.236  1.00  0.74           O  
ATOM   3067  OD2 ASP A 381      -3.701 -15.163 -17.964  1.00  0.79           O  
ATOM   3068  N   ILE A 382      -3.682 -12.989 -14.501  1.00  0.95           N  
ATOM   3069  CA  ILE A 382      -4.273 -13.265 -13.196  1.00  0.95           C  
ATOM   3070  C   ILE A 382      -5.316 -14.373 -13.326  1.00  0.95           C  
ATOM   3071  CB  ILE A 382      -4.912 -11.997 -12.586  1.00  0.95           C  
ATOM   3072  O   ILE A 382      -6.319 -14.211 -14.026  1.00  0.95           O  
ATOM   3073  CG1 ILE A 382      -3.846 -10.918 -12.361  1.00  0.93           C  
ATOM   3074  CG2 ILE A 382      -5.636 -12.332 -11.279  1.00  0.93           C  
ATOM   3075  CD1 ILE A 382      -4.412  -9.560 -11.971  1.00  0.90           C  
ATOM   3076  N   SER A 383      -5.083 -15.510 -12.622  1.00  0.95           N  
ATOM   3077  CA  SER A 383      -5.968 -16.653 -12.820  1.00  0.95           C  
ATOM   3078  C   SER A 383      -6.450 -17.216 -11.487  1.00  0.95           C  
ATOM   3079  CB  SER A 383      -5.260 -17.748 -13.619  1.00  0.95           C  
ATOM   3080  O   SER A 383      -5.849 -16.954 -10.443  1.00  0.95           O  
ATOM   3081  OG  SER A 383      -4.105 -18.203 -12.934  1.00  0.88           O  
ATOM   3082  N   TYR A 384      -7.545 -17.876 -11.543  1.00  0.96           N  
ATOM   3083  CA  TYR A 384      -8.140 -18.605 -10.428  1.00  0.96           C  
ATOM   3084  C   TYR A 384      -8.504 -20.027 -10.838  1.00  0.96           C  
ATOM   3085  CB  TYR A 384      -9.384 -17.875  -9.912  1.00  0.95           C  
ATOM   3086  O   TYR A 384      -9.152 -20.236 -11.866  1.00  0.95           O  
ATOM   3087  CG  TYR A 384     -10.000 -18.514  -8.691  1.00  0.95           C  
ATOM   3088  CD1 TYR A 384      -9.517 -18.230  -7.415  1.00  0.93           C  
ATOM   3089  CD2 TYR A 384     -11.063 -19.403  -8.810  1.00  0.93           C  
ATOM   3090  CE1 TYR A 384     -10.080 -18.818  -6.286  1.00  0.92           C  
ATOM   3091  CE2 TYR A 384     -11.633 -19.996  -7.688  1.00  0.92           C  
ATOM   3092  OH  TYR A 384     -11.696 -20.283  -5.319  1.00  0.89           O  
ATOM   3093  CZ  TYR A 384     -11.135 -19.698  -6.433  1.00  0.92           C  
ATOM   3094  N   ASP A 385      -8.061 -20.984 -10.018  1.00  0.95           N  
ATOM   3095  CA  ASP A 385      -8.370 -22.397 -10.218  1.00  0.95           C  
ATOM   3096  C   ASP A 385      -9.427 -22.873  -9.224  1.00  0.95           C  
ATOM   3097  CB  ASP A 385      -7.105 -23.247 -10.087  1.00  0.94           C  
ATOM   3098  O   ASP A 385      -9.187 -22.893  -8.015  1.00  0.94           O  
ATOM   3099  CG  ASP A 385      -7.319 -24.695 -10.489  1.00  0.92           C  
ATOM   3100  OD1 ASP A 385      -8.341 -25.294 -10.090  1.00  0.89           O  
ATOM   3101  OD2 ASP A 385      -6.456 -25.243 -11.209  1.00  0.89           O  
ATOM   3102  N   ILE A 386     -10.543 -23.298  -9.755  1.00  0.94           N  
ATOM   3103  CA  ILE A 386     -11.695 -23.669  -8.940  1.00  0.93           C  
ATOM   3104  C   ILE A 386     -11.356 -24.895  -8.096  1.00  0.93           C  
ATOM   3105  CB  ILE A 386     -12.939 -23.946  -9.813  1.00  0.92           C  
ATOM   3106  O   ILE A 386     -11.820 -25.023  -6.961  1.00  0.91           O  
ATOM   3107  CG1 ILE A 386     -13.420 -22.654 -10.483  1.00  0.81           C  
ATOM   3108  CG2 ILE A 386     -14.055 -24.578  -8.977  1.00  0.81           C  
ATOM   3109  CD1 ILE A 386     -14.007 -21.636  -9.515  1.00  0.76           C  
ATOM   3110  N   THR A 387     -10.550 -25.712  -8.651  1.00  0.92           N  
ATOM   3111  CA  THR A 387     -10.223 -26.971  -7.992  1.00  0.91           C  
ATOM   3112  C   THR A 387      -9.281 -26.736  -6.814  1.00  0.91           C  
ATOM   3113  CB  THR A 387      -9.580 -27.967  -8.976  1.00  0.90           C  
ATOM   3114  O   THR A 387      -9.485 -27.286  -5.730  1.00  0.90           O  
ATOM   3115  CG2 THR A 387      -9.333 -29.316  -8.310  1.00  0.78           C  
ATOM   3116  OG1 THR A 387     -10.453 -28.152 -10.097  1.00  0.82           O  
ATOM   3117  N   THR A 388      -8.315 -25.877  -6.948  1.00  0.93           N  
ATOM   3118  CA  THR A 388      -7.295 -25.690  -5.922  1.00  0.93           C  
ATOM   3119  C   THR A 388      -7.574 -24.431  -5.106  1.00  0.93           C  
ATOM   3120  CB  THR A 388      -5.888 -25.601  -6.543  1.00  0.92           C  
ATOM   3121  O   THR A 388      -6.988 -24.234  -4.039  1.00  0.92           O  
ATOM   3122  CG2 THR A 388      -5.563 -26.855  -7.348  1.00  0.87           C  
ATOM   3123  OG1 THR A 388      -5.825 -24.461  -7.408  1.00  0.89           O  
ATOM   3124  N   ASN A 389      -8.447 -23.545  -5.580  1.00  0.94           N  
ATOM   3125  CA  ASN A 389      -8.772 -22.256  -4.978  1.00  0.94           C  
ATOM   3126  C   ASN A 389      -7.571 -21.315  -4.986  1.00  0.94           C  
ATOM   3127  CB  ASN A 389      -9.289 -22.445  -3.551  1.00  0.93           C  
ATOM   3128  O   ASN A 389      -7.436 -20.467  -4.102  1.00  0.93           O  
ATOM   3129  CG  ASN A 389     -10.634 -23.143  -3.505  1.00  0.88           C  
ATOM   3130  ND2 ASN A 389     -10.694 -24.269  -2.802  1.00  0.82           N  
ATOM   3131  OD1 ASN A 389     -11.611 -22.676  -4.096  1.00  0.82           O  
ATOM   3132  N   GLU A 390      -6.709 -21.539  -5.905  1.00  0.95           N  
ATOM   3133  CA  GLU A 390      -5.493 -20.735  -5.988  1.00  0.95           C  
ATOM   3134  C   GLU A 390      -5.670 -19.566  -6.954  1.00  0.95           C  
ATOM   3135  CB  GLU A 390      -4.305 -21.598  -6.420  1.00  0.93           C  
ATOM   3136  O   GLU A 390      -6.110 -19.754  -8.090  1.00  0.94           O  
ATOM   3137  CG  GLU A 390      -2.964 -20.883  -6.341  1.00  0.84           C  
ATOM   3138  CD  GLU A 390      -1.795 -21.750  -6.780  1.00  0.79           C  
ATOM   3139  OE1 GLU A 390      -1.610 -21.947  -8.002  1.00  0.77           O  
ATOM   3140  OE2 GLU A 390      -1.058 -22.238  -5.894  1.00  0.75           O  
ATOM   3141  N   VAL A 391      -5.258 -18.402  -6.501  1.00  0.95           N  
ATOM   3142  CA  VAL A 391      -5.076 -17.235  -7.358  1.00  0.95           C  
ATOM   3143  C   VAL A 391      -3.600 -17.084  -7.718  1.00  0.95           C  
ATOM   3144  CB  VAL A 391      -5.594 -15.947  -6.681  1.00  0.94           C  
ATOM   3145  O   VAL A 391      -2.734 -17.109  -6.840  1.00  0.94           O  
ATOM   3146  CG1 VAL A 391      -5.390 -14.738  -7.592  1.00  0.91           C  
ATOM   3147  CG2 VAL A 391      -7.068 -16.097  -6.308  1.00  0.91           C  
ATOM   3148  N   VAL A 392      -3.364 -16.904  -9.013  1.00  0.95           N  
ATOM   3149  CA  VAL A 392      -1.994 -16.774  -9.499  1.00  0.95           C  
ATOM   3150  C   VAL A 392      -1.837 -15.457 -10.255  1.00  0.95           C  
ATOM   3151  CB  VAL A 392      -1.599 -17.960 -10.406  1.00  0.94           C  
ATOM   3152  O   VAL A 392      -2.613 -15.161 -11.167  1.00  0.94           O  
ATOM   3153  CG1 VAL A 392      -0.160 -17.809 -10.896  1.00  0.91           C  
ATOM   3154  CG2 VAL A 392      -1.777 -19.283  -9.662  1.00  0.91           C  
ATOM   3155  N   PHE A 393      -0.902 -14.669  -9.795  1.00  0.93           N  
ATOM   3156  CA  PHE A 393      -0.442 -13.479 -10.501  1.00  0.94           C  
ATOM   3157  C   PHE A 393       0.854 -13.761 -11.252  1.00  0.93           C  
ATOM   3158  CB  PHE A 393      -0.239 -12.317  -9.523  1.00  0.93           C  
ATOM   3159  O   PHE A 393       1.912 -13.918 -10.638  1.00  0.92           O  
ATOM   3160  CG  PHE A 393      -0.200 -10.966 -10.185  1.00  0.92           C  
ATOM   3161  CD1 PHE A 393       0.672 -10.716 -11.237  1.00  0.91           C  
ATOM   3162  CD2 PHE A 393      -1.038  -9.945  -9.755  1.00  0.90           C  
ATOM   3163  CE1 PHE A 393       0.710  -9.467 -11.852  1.00  0.90           C  
ATOM   3164  CE2 PHE A 393      -1.006  -8.694 -10.364  1.00  0.90           C  
ATOM   3165  CZ  PHE A 393      -0.131  -8.457 -11.412  1.00  0.90           C  
ATOM   3166  N   ASN A 394       0.753 -13.811 -12.574  1.00  0.93           N  
ATOM   3167  CA  ASN A 394       1.879 -14.196 -13.418  1.00  0.93           C  
ATOM   3168  C   ASN A 394       2.262 -13.080 -14.386  1.00  0.92           C  
ATOM   3169  CB  ASN A 394       1.561 -15.480 -14.187  1.00  0.92           C  
ATOM   3170  O   ASN A 394       1.536 -12.807 -15.343  1.00  0.91           O  
ATOM   3171  CG  ASN A 394       2.759 -16.022 -14.940  1.00  0.90           C  
ATOM   3172  ND2 ASN A 394       2.576 -17.152 -15.613  1.00  0.87           N  
ATOM   3173  OD1 ASN A 394       3.842 -15.430 -14.917  1.00  0.87           O  
ATOM   3174  N   ARG A 395       3.462 -12.577 -14.231  1.00  0.90           N  
ATOM   3175  CA  ARG A 395       3.913 -11.471 -15.070  1.00  0.90           C  
ATOM   3176  C   ARG A 395       5.095 -11.888 -15.938  1.00  0.89           C  
ATOM   3177  CB  ARG A 395       4.294 -10.264 -14.210  1.00  0.89           C  
ATOM   3178  O   ARG A 395       5.806 -11.038 -16.477  1.00  0.87           O  
ATOM   3179  CG  ARG A 395       5.482 -10.511 -13.294  1.00  0.87           C  
ATOM   3180  CD  ARG A 395       5.792  -9.295 -12.432  1.00  0.85           C  
ATOM   3181  NE  ARG A 395       6.892  -9.555 -11.508  1.00  0.81           N  
ATOM   3182  NH1 ARG A 395       6.798  -7.486 -10.486  1.00  0.69           N  
ATOM   3183  NH2 ARG A 395       8.353  -9.031  -9.815  1.00  0.69           N  
ATOM   3184  CZ  ARG A 395       7.345  -8.690 -10.605  1.00  0.80           C  
ATOM   3185  N   GLN A 396       5.335 -13.204 -16.119  1.00  0.89           N  
ATOM   3186  CA  GLN A 396       6.480 -13.733 -16.851  1.00  0.88           C  
ATOM   3187  C   GLN A 396       6.421 -13.339 -18.324  1.00  0.87           C  
ATOM   3188  CB  GLN A 396       6.547 -15.256 -16.717  1.00  0.87           C  
ATOM   3189  O   GLN A 396       7.451 -13.284 -18.999  1.00  0.86           O  
ATOM   3190  CG  GLN A 396       6.963 -15.733 -15.332  1.00  0.85           C  
ATOM   3191  CD  GLN A 396       7.012 -17.246 -15.223  1.00  0.83           C  
ATOM   3192  NE2 GLN A 396       8.135 -17.770 -14.745  1.00  0.80           N  
ATOM   3193  OE1 GLN A 396       6.047 -17.937 -15.566  1.00  0.81           O  
ATOM   3194  N   GLN A 397       5.249 -12.957 -18.735  1.00  0.87           N  
ATOM   3195  CA  GLN A 397       5.077 -12.624 -20.145  1.00  0.86           C  
ATOM   3196  C   GLN A 397       4.617 -11.179 -20.317  1.00  0.86           C  
ATOM   3197  CB  GLN A 397       4.078 -13.575 -20.804  1.00  0.85           C  
ATOM   3198  O   GLN A 397       3.979 -10.840 -21.316  1.00  0.85           O  
ATOM   3199  CG  GLN A 397       4.516 -15.034 -20.791  1.00  0.79           C  
ATOM   3200  CD  GLN A 397       3.515 -15.954 -21.463  1.00  0.75           C  
ATOM   3201  NE2 GLN A 397       3.997 -17.079 -21.979  1.00  0.68           N  
ATOM   3202  OE1 GLN A 397       2.317 -15.656 -21.517  1.00  0.71           O  
ATOM   3203  N   SER A 398       4.845 -10.421 -19.315  1.00  0.87           N  
ATOM   3204  CA  SER A 398       4.334  -9.054 -19.293  1.00  0.86           C  
ATOM   3205  C   SER A 398       5.247  -8.111 -20.070  1.00  0.85           C  
ATOM   3206  CB  SER A 398       4.184  -8.561 -17.853  1.00  0.85           C  
ATOM   3207  O   SER A 398       5.152  -6.890 -19.927  1.00  0.82           O  
ATOM   3208  OG  SER A 398       3.198  -9.311 -17.165  1.00  0.79           O  
ATOM   3209  N   GLY A 399       6.081  -8.587 -20.928  1.00  0.84           N  
ATOM   3210  CA  GLY A 399       7.059  -7.767 -21.625  1.00  0.84           C  
ATOM   3211  C   GLY A 399       8.461  -7.900 -21.059  1.00  0.83           C  
ATOM   3212  O   GLY A 399       9.006  -9.004 -20.991  1.00  0.80           O  
ATOM   3213  N   LYS A 400       8.989  -6.776 -20.693  1.00  0.80           N  
ATOM   3214  CA  LYS A 400      10.315  -6.866 -20.088  1.00  0.80           C  
ATOM   3215  C   LYS A 400      10.262  -7.605 -18.754  1.00  0.81           C  
ATOM   3216  CB  LYS A 400      10.911  -5.471 -19.891  1.00  0.79           C  
ATOM   3217  O   LYS A 400       9.422  -7.303 -17.904  1.00  0.79           O  
ATOM   3218  CG  LYS A 400      12.334  -5.477 -19.350  1.00  0.73           C  
ATOM   3219  CD  LYS A 400      12.935  -4.077 -19.345  1.00  0.70           C  
ATOM   3220  CE  LYS A 400      14.339  -4.073 -18.755  1.00  0.61           C  
ATOM   3221  NZ  LYS A 400      14.953  -2.712 -18.797  1.00  0.53           N  
ATOM   3222  N   VAL A 401      11.251  -8.430 -18.642  1.00  0.79           N  
ATOM   3223  CA  VAL A 401      11.295  -9.310 -17.479  1.00  0.78           C  
ATOM   3224  C   VAL A 401      12.350  -8.813 -16.494  1.00  0.78           C  
ATOM   3225  CB  VAL A 401      11.589 -10.772 -17.883  1.00  0.76           C  
ATOM   3226  O   VAL A 401      13.442  -8.404 -16.898  1.00  0.76           O  
ATOM   3227  CG1 VAL A 401      11.712 -11.659 -16.646  1.00  0.68           C  
ATOM   3228  CG2 VAL A 401      10.498 -11.297 -18.814  1.00  0.68           C  
ATOM   3229  N   ILE A 402      12.046  -8.836 -15.216  1.00  0.79           N  
ATOM   3230  CA  ILE A 402      12.979  -8.602 -14.120  1.00  0.78           C  
ATOM   3231  C   ILE A 402      13.804  -9.862 -13.866  1.00  0.79           C  
ATOM   3232  CB  ILE A 402      12.241  -8.176 -12.831  1.00  0.77           C  
ATOM   3233  O   ILE A 402      13.255 -10.912 -13.525  1.00  0.76           O  
ATOM   3234  CG1 ILE A 402      11.445  -6.888 -13.072  1.00  0.72           C  
ATOM   3235  CG2 ILE A 402      13.230  -7.999 -11.675  1.00  0.72           C  
ATOM   3236  CD1 ILE A 402      10.358  -6.629 -12.037  1.00  0.69           C  
ATOM   3237  N   ASP A 403      15.109  -9.878 -14.160  1.00  0.78           N  
ATOM   3238  CA  ASP A 403      15.938 -11.075 -14.063  1.00  0.77           C  
ATOM   3239  C   ASP A 403      16.279 -11.391 -12.608  1.00  0.77           C  
ATOM   3240  CB  ASP A 403      17.222 -10.906 -14.879  1.00  0.74           C  
ATOM   3241  O   ASP A 403      17.449 -11.380 -12.223  1.00  0.73           O  
ATOM   3242  CG  ASP A 403      18.003 -12.200 -15.029  1.00  0.70           C  
ATOM   3243  OD1 ASP A 403      17.465 -13.279 -14.702  1.00  0.65           O  
ATOM   3244  OD2 ASP A 403      19.169 -12.138 -15.477  1.00  0.68           O  
ATOM   3245  N   LYS A 404      15.278 -11.440 -11.809  1.00  0.81           N  
ATOM   3246  CA  LYS A 404      15.307 -11.895 -10.422  1.00  0.81           C  
ATOM   3247  C   LYS A 404      14.140 -12.832 -10.125  1.00  0.81           C  
ATOM   3248  CB  LYS A 404      15.279 -10.703  -9.465  1.00  0.79           C  
ATOM   3249  O   LYS A 404      12.991 -12.392 -10.037  1.00  0.79           O  
ATOM   3250  CG  LYS A 404      16.401  -9.701  -9.690  1.00  0.74           C  
ATOM   3251  CD  LYS A 404      17.721 -10.202  -9.119  1.00  0.70           C  
ATOM   3252  CE  LYS A 404      18.813  -9.146  -9.222  1.00  0.64           C  
ATOM   3253  NZ  LYS A 404      20.127  -9.657  -8.729  1.00  0.57           N  
ATOM   3254  N   PRO A 405      14.388 -14.148  -9.987  1.00  0.80           N  
ATOM   3255  CA  PRO A 405      13.322 -15.152  -9.955  1.00  0.80           C  
ATOM   3256  C   PRO A 405      12.293 -14.885  -8.858  1.00  0.80           C  
ATOM   3257  CB  PRO A 405      14.076 -16.458  -9.691  1.00  0.78           C  
ATOM   3258  O   PRO A 405      11.098 -15.117  -9.058  1.00  0.79           O  
ATOM   3259  CG  PRO A 405      15.450 -16.221 -10.229  1.00  0.74           C  
ATOM   3260  CD  PRO A 405      15.764 -14.757 -10.110  1.00  0.72           C  
ATOM   3261  N   GLU A 406      12.697 -14.332  -7.753  1.00  0.79           N  
ATOM   3262  CA  GLU A 406      11.760 -14.072  -6.663  1.00  0.79           C  
ATOM   3263  C   GLU A 406      10.717 -13.034  -7.068  1.00  0.80           C  
ATOM   3264  CB  GLU A 406      12.508 -13.606  -5.411  1.00  0.77           C  
ATOM   3265  O   GLU A 406       9.620 -12.997  -6.507  1.00  0.78           O  
ATOM   3266  CG  GLU A 406      13.512 -14.619  -4.882  1.00  0.71           C  
ATOM   3267  CD  GLU A 406      14.875 -14.518  -5.549  1.00  0.68           C  
ATOM   3268  OE1 GLU A 406      15.071 -13.616  -6.394  1.00  0.65           O  
ATOM   3269  OE2 GLU A 406      15.752 -15.349  -5.225  1.00  0.62           O  
ATOM   3270  N   PHE A 407      11.078 -12.281  -8.120  1.00  0.80           N  
ATOM   3271  CA  PHE A 407      10.208 -11.161  -8.459  1.00  0.80           C  
ATOM   3272  C   PHE A 407       9.520 -11.395  -9.798  1.00  0.80           C  
ATOM   3273  CB  PHE A 407      11.005  -9.853  -8.500  1.00  0.78           C  
ATOM   3274  O   PHE A 407       8.516 -10.750 -10.108  1.00  0.76           O  
ATOM   3275  CG  PHE A 407      11.513  -9.409  -7.155  1.00  0.76           C  
ATOM   3276  CD1 PHE A 407      10.699  -8.686  -6.292  1.00  0.73           C  
ATOM   3277  CD2 PHE A 407      12.807  -9.716  -6.753  1.00  0.73           C  
ATOM   3278  CE1 PHE A 407      11.167  -8.275  -5.046  1.00  0.72           C  
ATOM   3279  CE2 PHE A 407      13.282  -9.308  -5.510  1.00  0.73           C  
ATOM   3280  CZ  PHE A 407      12.460  -8.587  -4.658  1.00  0.69           C  
ATOM   3281  N   TYR A 408      10.059 -12.371 -10.527  1.00  0.82           N  
ATOM   3282  CA  TYR A 408       9.431 -12.613 -11.821  1.00  0.82           C  
ATOM   3283  C   TYR A 408       8.555 -13.859 -11.779  1.00  0.82           C  
ATOM   3284  CB  TYR A 408      10.493 -12.759 -12.916  1.00  0.79           C  
ATOM   3285  O   TYR A 408       7.634 -14.006 -12.586  1.00  0.80           O  
ATOM   3286  CG  TYR A 408      11.095 -14.141 -12.997  1.00  0.73           C  
ATOM   3287  CD1 TYR A 408      12.277 -14.448 -12.327  1.00  0.66           C  
ATOM   3288  CD2 TYR A 408      10.484 -15.141 -13.745  1.00  0.67           C  
ATOM   3289  CE1 TYR A 408      12.836 -15.719 -12.401  1.00  0.63           C  
ATOM   3290  CE2 TYR A 408      11.034 -16.416 -13.826  1.00  0.64           C  
ATOM   3291  OH  TYR A 408      12.757 -17.956 -13.228  1.00  0.48           O  
ATOM   3292  CZ  TYR A 408      12.208 -16.695 -13.151  1.00  0.62           C  
ATOM   3293  N   ASN A 409       8.842 -14.771 -10.811  1.00  0.85           N  
ATOM   3294  CA  ASN A 409       8.023 -15.975 -10.711  1.00  0.85           C  
ATOM   3295  C   ASN A 409       6.600 -15.649 -10.268  1.00  0.86           C  
ATOM   3296  CB  ASN A 409       8.661 -16.980  -9.751  1.00  0.84           C  
ATOM   3297  O   ASN A 409       6.372 -14.653  -9.579  1.00  0.85           O  
ATOM   3298  CG  ASN A 409       9.879 -17.662 -10.343  1.00  0.80           C  
ATOM   3299  ND2 ASN A 409      10.758 -18.159  -9.481  1.00  0.78           N  
ATOM   3300  OD1 ASN A 409      10.028 -17.741 -11.565  1.00  0.78           O  
ATOM   3301  N   PRO A 410       5.689 -16.491 -10.740  1.00  0.89           N  
ATOM   3302  CA  PRO A 410       4.297 -16.242 -10.357  1.00  0.90           C  
ATOM   3303  C   PRO A 410       4.098 -16.207  -8.844  1.00  0.89           C  
ATOM   3304  CB  PRO A 410       3.543 -17.420 -10.980  1.00  0.89           C  
ATOM   3305  O   PRO A 410       4.685 -17.017  -8.121  1.00  0.89           O  
ATOM   3306  CG  PRO A 410       4.416 -17.881 -12.102  1.00  0.88           C  
ATOM   3307  CD  PRO A 410       5.850 -17.672 -11.709  1.00  0.88           C  
ATOM   3308  N   GLN A 411       3.356 -15.201  -8.393  1.00  0.90           N  
ATOM   3309  CA  GLN A 411       2.907 -15.142  -7.006  1.00  0.90           C  
ATOM   3310  C   GLN A 411       1.572 -15.859  -6.828  1.00  0.91           C  
ATOM   3311  CB  GLN A 411       2.789 -13.689  -6.541  1.00  0.89           C  
ATOM   3312  O   GLN A 411       0.712 -15.808  -7.710  1.00  0.90           O  
ATOM   3313  CG  GLN A 411       4.063 -12.877  -6.732  1.00  0.82           C  
ATOM   3314  CD  GLN A 411       5.237 -13.433  -5.948  1.00  0.78           C  
ATOM   3315  NE2 GLN A 411       6.339 -13.700  -6.640  1.00  0.70           N  
ATOM   3316  OE1 GLN A 411       5.154 -13.621  -4.730  1.00  0.75           O  
ATOM   3317  N   ARG A 412       1.414 -16.511  -5.629  1.00  0.91           N  
ATOM   3318  CA  ARG A 412       0.258 -17.376  -5.417  1.00  0.91           C  
ATOM   3319  C   ARG A 412      -0.351 -17.150  -4.038  1.00  0.91           C  
ATOM   3320  CB  ARG A 412       0.650 -18.846  -5.583  1.00  0.90           C  
ATOM   3321  O   ARG A 412       0.371 -16.918  -3.065  1.00  0.90           O  
ATOM   3322  CG  ARG A 412       1.184 -19.190  -6.964  1.00  0.86           C  
ATOM   3323  CD  ARG A 412       1.660 -20.634  -7.042  1.00  0.84           C  
ATOM   3324  NE  ARG A 412       2.136 -20.973  -8.380  1.00  0.81           N  
ATOM   3325  NH1 ARG A 412       0.146 -21.920  -9.073  1.00  0.70           N  
ATOM   3326  NH2 ARG A 412       1.940 -21.838 -10.498  1.00  0.69           N  
ATOM   3327  CZ  ARG A 412       1.406 -21.576  -9.314  1.00  0.80           C  
ATOM   3328  N   VAL A 413      -1.666 -17.219  -4.032  1.00  0.92           N  
ATOM   3329  CA  VAL A 413      -2.395 -17.210  -2.767  1.00  0.92           C  
ATOM   3330  C   VAL A 413      -3.634 -18.096  -2.878  1.00  0.92           C  
ATOM   3331  CB  VAL A 413      -2.799 -15.777  -2.355  1.00  0.91           C  
ATOM   3332  O   VAL A 413      -4.260 -18.168  -3.938  1.00  0.91           O  
ATOM   3333  CG1 VAL A 413      -3.811 -15.196  -3.341  1.00  0.79           C  
ATOM   3334  CG2 VAL A 413      -3.366 -15.771  -0.936  1.00  0.77           C  
ATOM   3335  N   THR A 414      -3.936 -18.759  -1.843  1.00  0.92           N  
ATOM   3336  CA  THR A 414      -5.159 -19.552  -1.777  1.00  0.92           C  
ATOM   3337  C   THR A 414      -6.305 -18.732  -1.191  1.00  0.92           C  
ATOM   3338  CB  THR A 414      -4.954 -20.826  -0.937  1.00  0.91           C  
ATOM   3339  O   THR A 414      -6.170 -18.150  -0.113  1.00  0.91           O  
ATOM   3340  CG2 THR A 414      -6.218 -21.680  -0.916  1.00  0.82           C  
ATOM   3341  OG1 THR A 414      -3.882 -21.594  -1.497  1.00  0.86           O  
ATOM   3342  N   VAL A 415      -7.398 -18.697  -1.918  1.00  0.93           N  
ATOM   3343  CA  VAL A 415      -8.570 -17.936  -1.497  1.00  0.92           C  
ATOM   3344  C   VAL A 415      -9.833 -18.762  -1.729  1.00  0.92           C  
ATOM   3345  CB  VAL A 415      -8.671 -16.588  -2.245  1.00  0.91           C  
ATOM   3346  O   VAL A 415     -10.107 -19.187  -2.855  1.00  0.91           O  
ATOM   3347  CG1 VAL A 415      -9.865 -15.779  -1.742  1.00  0.83           C  
ATOM   3348  CG2 VAL A 415      -7.377 -15.792  -2.084  1.00  0.82           C  
ATOM   3349  N   LEU A 416     -10.602 -18.946  -0.686  1.00  0.92           N  
ATOM   3350  CA  LEU A 416     -11.859 -19.681  -0.780  1.00  0.92           C  
ATOM   3351  C   LEU A 416     -12.995 -18.761  -1.215  1.00  0.92           C  
ATOM   3352  CB  LEU A 416     -12.200 -20.333   0.562  1.00  0.91           C  
ATOM   3353  O   LEU A 416     -13.031 -17.589  -0.834  1.00  0.92           O  
ATOM   3354  CG  LEU A 416     -11.217 -21.388   1.073  1.00  0.87           C  
ATOM   3355  CD1 LEU A 416     -11.620 -21.858   2.467  1.00  0.82           C  
ATOM   3356  CD2 LEU A 416     -11.144 -22.564   0.106  1.00  0.82           C  
ATOM   3357  N   PRO A 417     -13.925 -19.353  -1.951  1.00  0.93           N  
ATOM   3358  CA  PRO A 417     -15.118 -18.577  -2.298  1.00  0.93           C  
ATOM   3359  C   PRO A 417     -15.934 -18.169  -1.074  1.00  0.92           C  
ATOM   3360  CB  PRO A 417     -15.913 -19.533  -3.191  1.00  0.92           C  
ATOM   3361  O   PRO A 417     -15.931 -18.875  -0.062  1.00  0.91           O  
ATOM   3362  CG  PRO A 417     -14.906 -20.519  -3.687  1.00  0.91           C  
ATOM   3363  CD  PRO A 417     -13.851 -20.695  -2.632  1.00  0.90           C  
ATOM   3364  N   LYS A 418     -16.570 -17.081  -1.189  1.00  0.91           N  
ATOM   3365  CA  LYS A 418     -17.510 -16.591  -0.185  1.00  0.91           C  
ATOM   3366  C   LYS A 418     -18.933 -16.556  -0.736  1.00  0.91           C  
ATOM   3367  CB  LYS A 418     -17.101 -15.199   0.299  1.00  0.89           C  
ATOM   3368  O   LYS A 418     -19.213 -15.845  -1.703  1.00  0.90           O  
ATOM   3369  CG  LYS A 418     -17.773 -14.772   1.595  1.00  0.79           C  
ATOM   3370  CD  LYS A 418     -17.240 -13.433   2.087  1.00  0.74           C  
ATOM   3371  CE  LYS A 418     -17.996 -12.946   3.316  1.00  0.67           C  
ATOM   3372  NZ  LYS A 418     -17.463 -11.642   3.814  1.00  0.60           N  
ATOM   3373  N   ASN A 419     -19.726 -17.363  -0.042  1.00  0.89           N  
ATOM   3374  CA  ASN A 419     -21.112 -17.496  -0.479  1.00  0.90           C  
ATOM   3375  C   ASN A 419     -21.200 -17.901  -1.947  1.00  0.91           C  
ATOM   3376  CB  ASN A 419     -21.877 -16.192  -0.241  1.00  0.88           C  
ATOM   3377  O   ASN A 419     -21.952 -17.301  -2.717  1.00  0.90           O  
ATOM   3378  CG  ASN A 419     -21.903 -15.788   1.220  1.00  0.81           C  
ATOM   3379  ND2 ASN A 419     -21.718 -14.500   1.483  1.00  0.78           N  
ATOM   3380  OD1 ASN A 419     -22.086 -16.627   2.106  1.00  0.76           O  
ATOM   3381  N   ASP A 420     -20.323 -18.760  -2.394  1.00  0.92           N  
ATOM   3382  CA  ASP A 420     -20.280 -19.390  -3.710  1.00  0.93           C  
ATOM   3383  C   ASP A 420     -19.728 -18.430  -4.761  1.00  0.93           C  
ATOM   3384  CB  ASP A 420     -21.672 -19.875  -4.119  1.00  0.91           C  
ATOM   3385  O   ASP A 420     -19.875 -18.664  -5.962  1.00  0.92           O  
ATOM   3386  CG  ASP A 420     -22.217 -20.957  -3.203  1.00  0.84           C  
ATOM   3387  OD1 ASP A 420     -21.419 -21.737  -2.640  1.00  0.80           O  
ATOM   3388  OD2 ASP A 420     -23.454 -21.031  -3.045  1.00  0.84           O  
ATOM   3389  N   TYR A 421     -19.141 -17.295  -4.341  1.00  0.94           N  
ATOM   3390  CA  TYR A 421     -18.605 -16.337  -5.302  1.00  0.95           C  
ATOM   3391  C   TYR A 421     -17.134 -16.052  -5.026  1.00  0.95           C  
ATOM   3392  CB  TYR A 421     -19.405 -15.031  -5.262  1.00  0.94           C  
ATOM   3393  O   TYR A 421     -16.691 -16.099  -3.876  1.00  0.94           O  
ATOM   3394  CG  TYR A 421     -20.856 -15.197  -5.645  1.00  0.90           C  
ATOM   3395  CD1 TYR A 421     -21.260 -15.113  -6.976  1.00  0.85           C  
ATOM   3396  CD2 TYR A 421     -21.826 -15.435  -4.677  1.00  0.85           C  
ATOM   3397  CE1 TYR A 421     -22.596 -15.263  -7.333  1.00  0.86           C  
ATOM   3398  CE2 TYR A 421     -23.165 -15.587  -5.023  1.00  0.86           C  
ATOM   3399  OH  TYR A 421     -24.863 -15.648  -6.699  1.00  0.75           O  
ATOM   3400  CZ  TYR A 421     -23.539 -15.499  -6.351  1.00  0.84           C  
ATOM   3401  N   ILE A 422     -16.440 -15.792  -6.053  1.00  0.95           N  
ATOM   3402  CA  ILE A 422     -15.128 -15.158  -5.991  1.00  0.95           C  
ATOM   3403  C   ILE A 422     -15.188 -13.781  -6.648  1.00  0.95           C  
ATOM   3404  CB  ILE A 422     -14.047 -16.029  -6.670  1.00  0.94           C  
ATOM   3405  O   ILE A 422     -15.734 -13.632  -7.743  1.00  0.94           O  
ATOM   3406  CG1 ILE A 422     -13.775 -17.288  -5.838  1.00  0.75           C  
ATOM   3407  CG2 ILE A 422     -12.761 -15.225  -6.883  1.00  0.75           C  
ATOM   3408  CD1 ILE A 422     -13.155 -17.008  -4.477  1.00  0.70           C  
ATOM   3409  N   LYS A 423     -14.692 -12.786  -5.947  1.00  0.94           N  
ATOM   3410  CA  LYS A 423     -14.682 -11.411  -6.437  1.00  0.94           C  
ATOM   3411  C   LYS A 423     -13.255 -10.904  -6.623  1.00  0.94           C  
ATOM   3412  CB  LYS A 423     -15.443 -10.494  -5.479  1.00  0.93           C  
ATOM   3413  O   LYS A 423     -12.456 -10.924  -5.684  1.00  0.94           O  
ATOM   3414  CG  LYS A 423     -15.504  -9.042  -5.929  1.00  0.89           C  
ATOM   3415  CD  LYS A 423     -16.288  -8.183  -4.945  1.00  0.86           C  
ATOM   3416  CE  LYS A 423     -16.313  -6.722  -5.372  1.00  0.81           C  
ATOM   3417  NZ  LYS A 423     -17.083  -5.877  -4.411  1.00  0.72           N  
ATOM   3418  N   LEU A 424     -12.954 -10.509  -7.835  1.00  0.94           N  
ATOM   3419  CA  LEU A 424     -11.674  -9.895  -8.174  1.00  0.94           C  
ATOM   3420  C   LEU A 424     -11.858  -8.430  -8.554  1.00  0.94           C  
ATOM   3421  CB  LEU A 424     -11.004 -10.653  -9.323  1.00  0.94           C  
ATOM   3422  O   LEU A 424     -12.669  -8.107  -9.425  1.00  0.93           O  
ATOM   3423  CG  LEU A 424     -10.855 -12.164  -9.143  1.00  0.93           C  
ATOM   3424  CD1 LEU A 424     -10.187 -12.780 -10.368  1.00  0.90           C  
ATOM   3425  CD2 LEU A 424     -10.059 -12.477  -7.881  1.00  0.90           C  
ATOM   3426  N   VAL A 425     -11.152  -7.559  -7.870  1.00  0.92           N  
ATOM   3427  CA  VAL A 425     -11.043  -6.157  -8.259  1.00  0.92           C  
ATOM   3428  C   VAL A 425      -9.603  -5.842  -8.659  1.00  0.92           C  
ATOM   3429  CB  VAL A 425     -11.497  -5.215  -7.120  1.00  0.91           C  
ATOM   3430  O   VAL A 425      -8.675  -6.045  -7.874  1.00  0.92           O  
ATOM   3431  CG1 VAL A 425     -11.296  -3.753  -7.516  1.00  0.88           C  
ATOM   3432  CG2 VAL A 425     -12.958  -5.479  -6.761  1.00  0.88           C  
ATOM   3433  N   ILE A 426      -9.444  -5.382  -9.897  1.00  0.93           N  
ATOM   3434  CA  ILE A 426      -8.105  -5.152 -10.429  1.00  0.93           C  
ATOM   3435  C   ILE A 426      -7.964  -3.694 -10.859  1.00  0.93           C  
ATOM   3436  CB  ILE A 426      -7.799  -6.093 -11.616  1.00  0.93           C  
ATOM   3437  O   ILE A 426      -8.791  -3.181 -11.617  1.00  0.92           O  
ATOM   3438  CG1 ILE A 426      -8.147  -7.541 -11.253  1.00  0.92           C  
ATOM   3439  CG2 ILE A 426      -6.331  -5.971 -12.037  1.00  0.91           C  
ATOM   3440  CD1 ILE A 426      -8.050  -8.512 -12.421  1.00  0.90           C  
ATOM   3441  N   VAL A 427      -6.958  -3.089 -10.348  1.00  0.91           N  
ATOM   3442  CA  VAL A 427      -6.558  -1.758 -10.794  1.00  0.91           C  
ATOM   3443  C   VAL A 427      -5.329  -1.862 -11.694  1.00  0.91           C  
ATOM   3444  CB  VAL A 427      -6.266  -0.823  -9.599  1.00  0.90           C  
ATOM   3445  O   VAL A 427      -4.282  -2.357 -11.271  1.00  0.90           O  
ATOM   3446  CG1 VAL A 427      -5.846   0.562 -10.088  1.00  0.87           C  
ATOM   3447  CG2 VAL A 427      -7.488  -0.724  -8.688  1.00  0.87           C  
ATOM   3448  N   VAL A 428      -5.533  -1.438 -12.912  1.00  0.91           N  
ATOM   3449  CA  VAL A 428      -4.442  -1.415 -13.881  1.00  0.91           C  
ATOM   3450  C   VAL A 428      -4.128   0.027 -14.271  1.00  0.91           C  
ATOM   3451  CB  VAL A 428      -4.783  -2.245 -15.139  1.00  0.90           C  
ATOM   3452  O   VAL A 428      -4.987   0.735 -14.801  1.00  0.90           O  
ATOM   3453  CG1 VAL A 428      -3.598  -2.278 -16.102  1.00  0.89           C  
ATOM   3454  CG2 VAL A 428      -5.196  -3.663 -14.746  1.00  0.89           C  
ATOM   3455  N   ASP A 429      -2.988   0.379 -13.993  1.00  0.89           N  
ATOM   3456  CA  ASP A 429      -2.505   1.709 -14.351  1.00  0.89           C  
ATOM   3457  C   ASP A 429      -1.164   1.629 -15.077  1.00  0.88           C  
ATOM   3458  CB  ASP A 429      -2.377   2.587 -13.104  1.00  0.88           C  
ATOM   3459  O   ASP A 429      -0.107   1.739 -14.453  1.00  0.87           O  
ATOM   3460  CG  ASP A 429      -2.241   4.064 -13.430  1.00  0.88           C  
ATOM   3461  OD1 ASP A 429      -2.266   4.430 -14.625  1.00  0.87           O  
ATOM   3462  OD2 ASP A 429      -2.105   4.869 -12.484  1.00  0.85           O  
ATOM   3463  N   ASN A 430      -1.322   1.415 -16.368  1.00  0.87           N  
ATOM   3464  CA  ASN A 430      -0.178   1.210 -17.249  1.00  0.87           C  
ATOM   3465  C   ASN A 430       0.748   0.117 -16.722  1.00  0.87           C  
ATOM   3466  CB  ASN A 430       0.596   2.516 -17.438  1.00  0.86           C  
ATOM   3467  O   ASN A 430       0.490  -1.071 -16.923  1.00  0.86           O  
ATOM   3468  CG  ASN A 430      -0.144   3.513 -18.308  1.00  0.85           C  
ATOM   3469  ND2 ASN A 430      -0.070   4.788 -17.944  1.00  0.80           N  
ATOM   3470  OD1 ASN A 430      -0.778   3.141 -19.299  1.00  0.81           O  
ATOM   3471  N   SER A 431       1.756   0.466 -15.883  1.00  0.87           N  
ATOM   3472  CA  SER A 431       2.738  -0.524 -15.453  1.00  0.87           C  
ATOM   3473  C   SER A 431       2.466  -0.989 -14.026  1.00  0.87           C  
ATOM   3474  CB  SER A 431       4.153   0.046 -15.551  1.00  0.86           C  
ATOM   3475  O   SER A 431       3.254  -1.744 -13.452  1.00  0.86           O  
ATOM   3476  OG  SER A 431       4.304   1.167 -14.697  1.00  0.79           O  
ATOM   3477  N   THR A 432       1.424  -0.493 -13.418  1.00  0.89           N  
ATOM   3478  CA  THR A 432       1.110  -0.846 -12.038  1.00  0.90           C  
ATOM   3479  C   THR A 432      -0.208  -1.612 -11.961  1.00  0.90           C  
ATOM   3480  CB  THR A 432       1.032   0.406 -11.144  1.00  0.88           C  
ATOM   3481  O   THR A 432      -1.230  -1.150 -12.473  1.00  0.90           O  
ATOM   3482  CG2 THR A 432       0.850   0.026  -9.679  1.00  0.82           C  
ATOM   3483  OG1 THR A 432       2.242   1.161 -11.283  1.00  0.85           O  
ATOM   3484  N   VAL A 433      -0.124  -2.763 -11.304  1.00  0.92           N  
ATOM   3485  CA  VAL A 433      -1.320  -3.587 -11.159  1.00  0.92           C  
ATOM   3486  C   VAL A 433      -1.533  -3.934  -9.687  1.00  0.92           C  
ATOM   3487  CB  VAL A 433      -1.226  -4.878 -12.003  1.00  0.92           C  
ATOM   3488  O   VAL A 433      -0.632  -4.462  -9.031  1.00  0.92           O  
ATOM   3489  CG1 VAL A 433      -2.489  -5.722 -11.840  1.00  0.90           C  
ATOM   3490  CG2 VAL A 433      -0.994  -4.537 -13.474  1.00  0.90           C  
ATOM   3491  N   GLU A 434      -2.681  -3.655  -9.252  1.00  0.92           N  
ATOM   3492  CA  GLU A 434      -3.099  -4.014  -7.901  1.00  0.92           C  
ATOM   3493  C   GLU A 434      -4.347  -4.892  -7.923  1.00  0.92           C  
ATOM   3494  CB  GLU A 434      -3.355  -2.757  -7.066  1.00  0.92           C  
ATOM   3495  O   GLU A 434      -5.358  -4.527  -8.528  1.00  0.92           O  
ATOM   3496  CG  GLU A 434      -2.144  -1.844  -6.940  1.00  0.91           C  
ATOM   3497  CD  GLU A 434      -2.402  -0.620  -6.076  1.00  0.89           C  
ATOM   3498  OE1 GLU A 434      -2.753  -0.780  -4.885  1.00  0.88           O  
ATOM   3499  OE2 GLU A 434      -2.253   0.509  -6.596  1.00  0.87           O  
ATOM   3500  N   LEU A 435      -4.260  -6.053  -7.258  1.00  0.94           N  
ATOM   3501  CA  LEU A 435      -5.327  -7.047  -7.208  1.00  0.94           C  
ATOM   3502  C   LEU A 435      -5.888  -7.171  -5.795  1.00  0.94           C  
ATOM   3503  CB  LEU A 435      -4.814  -8.408  -7.687  1.00  0.94           C  
ATOM   3504  O   LEU A 435      -5.141  -7.417  -4.845  1.00  0.94           O  
ATOM   3505  CG  LEU A 435      -5.748  -9.600  -7.466  1.00  0.93           C  
ATOM   3506  CD1 LEU A 435      -7.023  -9.432  -8.285  1.00  0.90           C  
ATOM   3507  CD2 LEU A 435      -5.044 -10.904  -7.824  1.00  0.90           C  
ATOM   3508  N   PHE A 436      -7.189  -6.980  -5.719  1.00  0.93           N  
ATOM   3509  CA  PHE A 436      -7.939  -7.186  -4.485  1.00  0.93           C  
ATOM   3510  C   PHE A 436      -8.901  -8.359  -4.626  1.00  0.93           C  
ATOM   3511  CB  PHE A 436      -8.709  -5.917  -4.105  1.00  0.93           C  
ATOM   3512  O   PHE A 436      -9.721  -8.389  -5.546  1.00  0.93           O  
ATOM   3513  CG  PHE A 436      -7.848  -4.686  -4.022  1.00  0.92           C  
ATOM   3514  CD1 PHE A 436      -7.366  -4.239  -2.798  1.00  0.90           C  
ATOM   3515  CD2 PHE A 436      -7.521  -3.975  -5.169  1.00  0.90           C  
ATOM   3516  CE1 PHE A 436      -6.568  -3.100  -2.718  1.00  0.89           C  
ATOM   3517  CE2 PHE A 436      -6.725  -2.835  -5.098  1.00  0.90           C  
ATOM   3518  CZ  PHE A 436      -6.251  -2.399  -3.871  1.00  0.89           C  
ATOM   3519  N   ILE A 437      -8.810  -9.348  -3.750  1.00  0.94           N  
ATOM   3520  CA  ILE A 437      -9.597 -10.574  -3.829  1.00  0.94           C  
ATOM   3521  C   ILE A 437     -10.572 -10.638  -2.656  1.00  0.94           C  
ATOM   3522  CB  ILE A 437      -8.692 -11.826  -3.842  1.00  0.94           C  
ATOM   3523  O   ILE A 437     -10.178 -10.452  -1.502  1.00  0.93           O  
ATOM   3524  CG1 ILE A 437      -7.586 -11.675  -4.893  1.00  0.92           C  
ATOM   3525  CG2 ILE A 437      -9.521 -13.089  -4.097  1.00  0.92           C  
ATOM   3526  CD1 ILE A 437      -6.411 -12.622  -4.696  1.00  0.91           C  
ATOM   3527  N   ASN A 438     -11.859 -10.896  -2.981  1.00  0.93           N  
ATOM   3528  CA  ASN A 438     -12.910 -11.026  -1.977  1.00  0.93           C  
ATOM   3529  C   ASN A 438     -12.920  -9.838  -1.020  1.00  0.92           C  
ATOM   3530  CB  ASN A 438     -12.750 -12.334  -1.198  1.00  0.92           C  
ATOM   3531  O   ASN A 438     -12.843 -10.015   0.197  1.00  0.91           O  
ATOM   3532  CG  ASN A 438     -13.157 -13.549  -2.008  1.00  0.91           C  
ATOM   3533  ND2 ASN A 438     -12.888 -14.734  -1.474  1.00  0.89           N  
ATOM   3534  OD1 ASN A 438     -13.709 -13.423  -3.104  1.00  0.88           O  
ATOM   3535  N   ASP A 439     -13.142  -8.692  -1.511  1.00  0.89           N  
ATOM   3536  CA  ASP A 439     -13.268  -7.434  -0.780  1.00  0.89           C  
ATOM   3537  C   ASP A 439     -12.012  -7.147   0.040  1.00  0.89           C  
ATOM   3538  CB  ASP A 439     -14.496  -7.464   0.131  1.00  0.88           C  
ATOM   3539  O   ASP A 439     -12.097  -6.616   1.149  1.00  0.88           O  
ATOM   3540  CG  ASP A 439     -15.802  -7.565  -0.637  1.00  0.84           C  
ATOM   3541  OD1 ASP A 439     -15.955  -6.882  -1.673  1.00  0.81           O  
ATOM   3542  OD2 ASP A 439     -16.688  -8.332  -0.202  1.00  0.83           O  
ATOM   3543  N   GLY A 440     -10.952  -7.608  -0.474  1.00  0.91           N  
ATOM   3544  CA  GLY A 440      -9.670  -7.187   0.071  1.00  0.91           C  
ATOM   3545  C   GLY A 440      -9.141  -8.122   1.142  1.00  0.91           C  
ATOM   3546  O   GLY A 440      -8.260  -7.748   1.919  1.00  0.90           O  
ATOM   3547  N   GLU A 441      -9.678  -9.332   1.251  1.00  0.92           N  
ATOM   3548  CA  GLU A 441      -9.144 -10.336   2.166  1.00  0.92           C  
ATOM   3549  C   GLU A 441      -7.706 -10.699   1.809  1.00  0.92           C  
ATOM   3550  CB  GLU A 441     -10.021 -11.590   2.159  1.00  0.91           C  
ATOM   3551  O   GLU A 441      -6.885 -10.950   2.694  1.00  0.91           O  
ATOM   3552  CG  GLU A 441     -11.381 -11.394   2.813  1.00  0.85           C  
ATOM   3553  CD  GLU A 441     -12.206 -12.670   2.877  1.00  0.81           C  
ATOM   3554  OE1 GLU A 441     -11.655 -13.762   2.613  1.00  0.79           O  
ATOM   3555  OE2 GLU A 441     -13.413 -12.575   3.194  1.00  0.76           O  
ATOM   3556  N   GLU A 442      -7.462 -10.819   0.553  1.00  0.93           N  
ATOM   3557  CA  GLU A 442      -6.111 -10.973   0.021  1.00  0.93           C  
ATOM   3558  C   GLU A 442      -5.813  -9.919  -1.042  1.00  0.93           C  
ATOM   3559  CB  GLU A 442      -5.918 -12.376  -0.560  1.00  0.92           C  
ATOM   3560  O   GLU A 442      -6.706  -9.513  -1.788  1.00  0.93           O  
ATOM   3561  CG  GLU A 442      -6.099 -13.493   0.456  1.00  0.89           C  
ATOM   3562  CD  GLU A 442      -5.019 -13.513   1.526  1.00  0.86           C  
ATOM   3563  OE1 GLU A 442      -4.023 -12.766   1.395  1.00  0.85           O  
ATOM   3564  OE2 GLU A 442      -5.169 -14.282   2.501  1.00  0.83           O  
ATOM   3565  N   VAL A 443      -4.589  -9.508  -1.077  1.00  0.93           N  
ATOM   3566  CA  VAL A 443      -4.169  -8.492  -2.036  1.00  0.93           C  
ATOM   3567  C   VAL A 443      -2.820  -8.877  -2.640  1.00  0.93           C  
ATOM   3568  CB  VAL A 443      -4.079  -7.096  -1.380  1.00  0.93           C  
ATOM   3569  O   VAL A 443      -1.975  -9.467  -1.963  1.00  0.93           O  
ATOM   3570  CG1 VAL A 443      -3.558  -6.063  -2.378  1.00  0.88           C  
ATOM   3571  CG2 VAL A 443      -5.442  -6.675  -0.833  1.00  0.88           C  
ATOM   3572  N   MET A 444      -2.677  -8.565  -3.884  1.00  0.93           N  
ATOM   3573  CA  MET A 444      -1.421  -8.727  -4.610  1.00  0.93           C  
ATOM   3574  C   MET A 444      -1.154  -7.526  -5.511  1.00  0.93           C  
ATOM   3575  CB  MET A 444      -1.440 -10.010  -5.441  1.00  0.92           C  
ATOM   3576  O   MET A 444      -1.985  -7.180  -6.352  1.00  0.91           O  
ATOM   3577  CG  MET A 444      -1.755 -11.259  -4.634  1.00  0.90           C  
ATOM   3578  SD  MET A 444      -1.952 -12.748  -5.689  1.00  0.89           S  
ATOM   3579  CE  MET A 444      -0.212 -13.136  -6.023  1.00  0.84           C  
ATOM   3580  N   SER A 445       0.009  -6.893  -5.319  1.00  0.92           N  
ATOM   3581  CA  SER A 445       0.401  -5.758  -6.147  1.00  0.92           C  
ATOM   3582  C   SER A 445       1.730  -6.019  -6.849  1.00  0.91           C  
ATOM   3583  CB  SER A 445       0.503  -4.487  -5.301  1.00  0.91           C  
ATOM   3584  O   SER A 445       2.680  -6.502  -6.231  1.00  0.90           O  
ATOM   3585  OG  SER A 445      -0.727  -4.217  -4.651  1.00  0.84           O  
ATOM   3586  N   ASN A 446       1.762  -5.695  -8.129  1.00  0.91           N  
ATOM   3587  CA  ASN A 446       2.969  -5.899  -8.923  1.00  0.91           C  
ATOM   3588  C   ASN A 446       3.145  -4.801  -9.967  1.00  0.90           C  
ATOM   3589  CB  ASN A 446       2.943  -7.273  -9.596  1.00  0.90           C  
ATOM   3590  O   ASN A 446       2.163  -4.289 -10.508  1.00  0.89           O  
ATOM   3591  CG  ASN A 446       2.977  -8.413  -8.598  1.00  0.86           C  
ATOM   3592  ND2 ASN A 446       1.815  -8.992  -8.319  1.00  0.81           N  
ATOM   3593  OD1 ASN A 446       4.039  -8.771  -8.081  1.00  0.82           O  
ATOM   3594  N   MET A 447       4.381  -4.547 -10.232  1.00  0.89           N  
ATOM   3595  CA  MET A 447       4.727  -3.790 -11.432  1.00  0.88           C  
ATOM   3596  C   MET A 447       4.880  -4.715 -12.634  1.00  0.88           C  
ATOM   3597  CB  MET A 447       6.016  -2.996 -11.214  1.00  0.87           C  
ATOM   3598  O   MET A 447       5.376  -5.836 -12.501  1.00  0.87           O  
ATOM   3599  CG  MET A 447       5.941  -2.009 -10.061  1.00  0.82           C  
ATOM   3600  SD  MET A 447       4.886  -0.558 -10.446  1.00  0.79           S  
ATOM   3601  CE  MET A 447       5.837   0.179 -11.805  1.00  0.70           C  
ATOM   3602  N   ILE A 448       4.442  -4.213 -13.770  1.00  0.88           N  
ATOM   3603  CA  ILE A 448       4.564  -4.937 -15.030  1.00  0.88           C  
ATOM   3604  C   ILE A 448       5.167  -4.022 -16.094  1.00  0.87           C  
ATOM   3605  CB  ILE A 448       3.198  -5.482 -15.504  1.00  0.88           C  
ATOM   3606  O   ILE A 448       5.129  -2.796 -15.962  1.00  0.86           O  
ATOM   3607  CG1 ILE A 448       2.228  -4.327 -15.779  1.00  0.87           C  
ATOM   3608  CG2 ILE A 448       2.616  -6.452 -14.471  1.00  0.87           C  
ATOM   3609  CD1 ILE A 448       0.935  -4.753 -16.459  1.00  0.86           C  
ATOM   3610  N   PHE A 449       5.746  -4.580 -17.038  1.00  0.85           N  
ATOM   3611  CA  PHE A 449       6.419  -3.783 -18.057  1.00  0.85           C  
ATOM   3612  C   PHE A 449       6.060  -4.275 -19.454  1.00  0.85           C  
ATOM   3613  CB  PHE A 449       7.937  -3.825 -17.859  1.00  0.83           C  
ATOM   3614  O   PHE A 449       6.890  -4.879 -20.137  1.00  0.83           O  
ATOM   3615  CG  PHE A 449       8.382  -3.409 -16.483  1.00  0.81           C  
ATOM   3616  CD1 PHE A 449       8.355  -2.073 -16.103  1.00  0.78           C  
ATOM   3617  CD2 PHE A 449       8.827  -4.355 -15.569  1.00  0.78           C  
ATOM   3618  CE1 PHE A 449       8.765  -1.685 -14.829  1.00  0.76           C  
ATOM   3619  CE2 PHE A 449       9.239  -3.975 -14.294  1.00  0.78           C  
ATOM   3620  CZ  PHE A 449       9.208  -2.640 -13.927  1.00  0.71           C  
ATOM   3621  N   PRO A 450       4.829  -3.945 -19.858  1.00  0.86           N  
ATOM   3622  CA  PRO A 450       4.303  -4.441 -21.132  1.00  0.86           C  
ATOM   3623  C   PRO A 450       4.897  -3.717 -22.338  1.00  0.85           C  
ATOM   3624  CB  PRO A 450       2.800  -4.172 -21.021  1.00  0.85           C  
ATOM   3625  O   PRO A 450       5.391  -2.594 -22.207  1.00  0.84           O  
ATOM   3626  CG  PRO A 450       2.684  -3.043 -20.048  1.00  0.85           C  
ATOM   3627  CD  PRO A 450       3.812  -3.145 -19.063  1.00  0.84           C  
ATOM   3628  N   GLU A 451       4.809  -4.403 -23.415  1.00  0.83           N  
ATOM   3629  CA  GLU A 451       5.168  -3.764 -24.678  1.00  0.83           C  
ATOM   3630  C   GLU A 451       4.176  -2.663 -25.040  1.00  0.83           C  
ATOM   3631  CB  GLU A 451       5.240  -4.799 -25.804  1.00  0.81           C  
ATOM   3632  O   GLU A 451       3.022  -2.692 -24.606  1.00  0.82           O  
ATOM   3633  CG  GLU A 451       6.250  -5.910 -25.554  1.00  0.76           C  
ATOM   3634  CD  GLU A 451       7.688  -5.478 -25.791  1.00  0.72           C  
ATOM   3635  OE1 GLU A 451       7.907  -4.390 -26.370  1.00  0.68           O  
ATOM   3636  OE2 GLU A 451       8.603  -6.235 -25.396  1.00  0.65           O  
ATOM   3637  N   GLU A 452       4.695  -1.804 -25.806  1.00  0.81           N  
ATOM   3638  CA  GLU A 452       3.905  -0.625 -26.149  1.00  0.80           C  
ATOM   3639  C   GLU A 452       2.583  -1.017 -26.802  1.00  0.81           C  
ATOM   3640  CB  GLU A 452       4.696   0.301 -27.078  1.00  0.79           C  
ATOM   3641  O   GLU A 452       1.555  -0.377 -26.568  1.00  0.79           O  
ATOM   3642  CG  GLU A 452       4.048   1.662 -27.287  1.00  0.73           C  
ATOM   3643  CD  GLU A 452       4.917   2.624 -28.081  1.00  0.69           C  
ATOM   3644  OE1 GLU A 452       6.046   2.245 -28.467  1.00  0.66           O  
ATOM   3645  OE2 GLU A 452       4.465   3.767 -28.318  1.00  0.62           O  
ATOM   3646  N   GLU A 453       2.523  -2.031 -27.494  1.00  0.82           N  
ATOM   3647  CA  GLU A 453       1.336  -2.409 -28.254  1.00  0.82           C  
ATOM   3648  C   GLU A 453       0.371  -3.226 -27.399  1.00  0.82           C  
ATOM   3649  CB  GLU A 453       1.727  -3.198 -29.506  1.00  0.79           C  
ATOM   3650  O   GLU A 453      -0.730  -3.559 -27.843  1.00  0.80           O  
ATOM   3651  CG  GLU A 453       2.606  -2.419 -30.474  1.00  0.72           C  
ATOM   3652  CD  GLU A 453       3.254  -3.296 -31.534  1.00  0.68           C  
ATOM   3653  OE1 GLU A 453       2.959  -4.512 -31.579  1.00  0.64           O  
ATOM   3654  OE2 GLU A 453       4.063  -2.762 -32.325  1.00  0.60           O  
ATOM   3655  N   SER A 454       0.840  -3.549 -26.278  1.00  0.85           N  
ATOM   3656  CA  SER A 454      -0.021  -4.329 -25.395  1.00  0.85           C  
ATOM   3657  C   SER A 454      -1.045  -3.442 -24.697  1.00  0.85           C  
ATOM   3658  CB  SER A 454       0.815  -5.075 -24.354  1.00  0.83           C  
ATOM   3659  O   SER A 454      -0.682  -2.571 -23.903  1.00  0.82           O  
ATOM   3660  OG  SER A 454       1.697  -5.991 -24.978  1.00  0.78           O  
ATOM   3661  N   THR A 455      -2.215  -3.561 -25.244  1.00  0.85           N  
ATOM   3662  CA  THR A 455      -3.345  -2.825 -24.689  1.00  0.85           C  
ATOM   3663  C   THR A 455      -4.554  -3.739 -24.517  1.00  0.84           C  
ATOM   3664  CB  THR A 455      -3.725  -1.628 -25.580  1.00  0.83           C  
ATOM   3665  O   THR A 455      -4.626  -4.805 -25.133  1.00  0.80           O  
ATOM   3666  CG2 THR A 455      -2.530  -0.709 -25.806  1.00  0.78           C  
ATOM   3667  OG1 THR A 455      -4.188  -2.112 -26.847  1.00  0.80           O  
ATOM   3668  N   GLY A 456      -5.340  -3.510 -23.624  1.00  0.86           N  
ATOM   3669  CA  GLY A 456      -6.605  -4.198 -23.423  1.00  0.86           C  
ATOM   3670  C   GLY A 456      -6.525  -5.305 -22.388  1.00  0.87           C  
ATOM   3671  O   GLY A 456      -5.637  -5.299 -21.533  1.00  0.86           O  
ATOM   3672  N   LEU A 457      -7.611  -6.129 -22.408  1.00  0.93           N  
ATOM   3673  CA  LEU A 457      -7.719  -7.278 -21.515  1.00  0.93           C  
ATOM   3674  C   LEU A 457      -8.514  -8.403 -22.171  1.00  0.93           C  
ATOM   3675  CB  LEU A 457      -8.381  -6.872 -20.196  1.00  0.91           C  
ATOM   3676  O   LEU A 457      -9.324  -8.155 -23.068  1.00  0.92           O  
ATOM   3677  CG  LEU A 457      -9.882  -6.586 -20.250  1.00  0.87           C  
ATOM   3678  CD1 LEU A 457     -10.674  -7.881 -20.098  1.00  0.81           C  
ATOM   3679  CD2 LEU A 457     -10.275  -5.584 -19.170  1.00  0.81           C  
ATOM   3680  N   ARG A 458      -8.218  -9.557 -21.799  1.00  0.94           N  
ATOM   3681  CA  ARG A 458      -8.935 -10.756 -22.223  1.00  0.94           C  
ATOM   3682  C   ARG A 458      -9.290 -11.633 -21.028  1.00  0.94           C  
ATOM   3683  CB  ARG A 458      -8.101 -11.553 -23.229  1.00  0.93           C  
ATOM   3684  O   ARG A 458      -8.448 -11.887 -20.164  1.00  0.94           O  
ATOM   3685  CG  ARG A 458      -8.762 -12.842 -23.692  1.00  0.86           C  
ATOM   3686  CD  ARG A 458      -8.115 -13.383 -24.959  1.00  0.84           C  
ATOM   3687  NE  ARG A 458      -6.674 -13.554 -24.798  1.00  0.80           N  
ATOM   3688  NH1 ARG A 458      -6.808 -15.729 -24.031  1.00  0.69           N  
ATOM   3689  NH2 ARG A 458      -4.766 -14.711 -24.253  1.00  0.65           N  
ATOM   3690  CZ  ARG A 458      -6.086 -14.664 -24.361  1.00  0.76           C  
ATOM   3691  N   ILE A 459     -10.489 -11.995 -20.916  1.00  0.95           N  
ATOM   3692  CA  ILE A 459     -10.932 -12.982 -19.938  1.00  0.95           C  
ATOM   3693  C   ILE A 459     -11.057 -14.350 -20.605  1.00  0.95           C  
ATOM   3694  CB  ILE A 459     -12.276 -12.575 -19.293  1.00  0.94           C  
ATOM   3695  O   ILE A 459     -11.750 -14.493 -21.616  1.00  0.94           O  
ATOM   3696  CG1 ILE A 459     -12.154 -11.201 -18.625  1.00  0.92           C  
ATOM   3697  CG2 ILE A 459     -12.735 -13.635 -18.287  1.00  0.92           C  
ATOM   3698  CD1 ILE A 459     -13.447 -10.701 -17.996  1.00  0.89           C  
ATOM   3699  N   TRP A 460     -10.403 -15.393 -20.005  1.00  0.94           N  
ATOM   3700  CA  TRP A 460     -10.379 -16.730 -20.591  1.00  0.94           C  
ATOM   3701  C   TRP A 460     -10.743 -17.786 -19.553  1.00  0.94           C  
ATOM   3702  CB  TRP A 460      -9.000 -17.032 -21.184  1.00  0.94           C  
ATOM   3703  O   TRP A 460     -10.681 -17.528 -18.348  1.00  0.93           O  
ATOM   3704  CG  TRP A 460      -7.876 -16.918 -20.199  1.00  0.91           C  
ATOM   3705  CD1 TRP A 460      -7.109 -15.814 -19.949  1.00  0.87           C  
ATOM   3706  CD2 TRP A 460      -7.388 -17.949 -19.335  1.00  0.88           C  
ATOM   3707  CE2 TRP A 460      -6.323 -17.400 -18.587  1.00  0.88           C  
ATOM   3708  CE3 TRP A 460      -7.749 -19.286 -19.121  1.00  0.90           C  
ATOM   3709  NE1 TRP A 460      -6.174 -16.097 -18.980  1.00  0.91           N  
ATOM   3710  CH2 TRP A 460      -5.989 -19.448 -17.449  1.00  0.88           C  
ATOM   3711  CZ2 TRP A 460      -5.616 -18.142 -17.639  1.00  0.89           C  
ATOM   3712  CZ3 TRP A 460      -7.043 -20.023 -18.177  1.00  0.89           C  
ATOM   3713  N   THR A 461     -11.150 -18.986 -20.064  1.00  0.95           N  
ATOM   3714  CA  THR A 461     -11.413 -20.164 -19.244  1.00  0.95           C  
ATOM   3715  C   THR A 461     -11.047 -21.440 -19.997  1.00  0.94           C  
ATOM   3716  CB  THR A 461     -12.889 -20.225 -18.811  1.00  0.94           C  
ATOM   3717  O   THR A 461     -11.088 -21.473 -21.229  1.00  0.93           O  
ATOM   3718  CG2 THR A 461     -13.816 -20.258 -20.021  1.00  0.89           C  
ATOM   3719  OG1 THR A 461     -13.102 -21.406 -18.027  1.00  0.90           O  
ATOM   3720  N   ASP A 462     -10.690 -22.415 -19.230  1.00  0.94           N  
ATOM   3721  CA  ASP A 462     -10.362 -23.674 -19.890  1.00  0.93           C  
ATOM   3722  C   ASP A 462     -11.581 -24.592 -19.958  1.00  0.93           C  
ATOM   3723  CB  ASP A 462      -9.214 -24.378 -19.163  1.00  0.91           C  
ATOM   3724  O   ASP A 462     -11.530 -25.655 -20.580  1.00  0.90           O  
ATOM   3725  CG  ASP A 462      -9.566 -24.770 -17.739  1.00  0.84           C  
ATOM   3726  OD1 ASP A 462     -10.730 -24.582 -17.324  1.00  0.77           O  
ATOM   3727  OD2 ASP A 462      -8.670 -25.268 -17.024  1.00  0.81           O  
ATOM   3728  N   GLU A 463     -12.692 -24.262 -19.281  1.00  0.93           N  
ATOM   3729  CA  GLU A 463     -13.933 -25.028 -19.344  1.00  0.93           C  
ATOM   3730  C   GLU A 463     -15.148 -24.107 -19.388  1.00  0.92           C  
ATOM   3731  CB  GLU A 463     -14.038 -25.981 -18.151  1.00  0.91           C  
ATOM   3732  O   GLU A 463     -15.442 -23.506 -20.424  1.00  0.88           O  
ATOM   3733  CG  GLU A 463     -13.021 -27.112 -18.175  1.00  0.86           C  
ATOM   3734  CD  GLU A 463     -13.237 -28.137 -17.073  1.00  0.78           C  
ATOM   3735  OE1 GLU A 463     -14.403 -28.372 -16.683  1.00  0.76           O  
ATOM   3736  OE2 GLU A 463     -12.231 -28.709 -16.596  1.00  0.74           O  
ATOM   3737  N   THR A 464     -15.840 -23.903 -18.273  1.00  0.93           N  
ATOM   3738  CA  THR A 464     -16.994 -23.014 -18.197  1.00  0.93           C  
ATOM   3739  C   THR A 464     -16.785 -21.947 -17.127  1.00  0.94           C  
ATOM   3740  CB  THR A 464     -18.285 -23.799 -17.898  1.00  0.91           C  
ATOM   3741  O   THR A 464     -16.256 -22.234 -16.051  1.00  0.93           O  
ATOM   3742  CG2 THR A 464     -18.521 -24.887 -18.939  1.00  0.73           C  
ATOM   3743  OG1 THR A 464     -18.179 -24.405 -16.604  1.00  0.73           O  
ATOM   3744  N   LEU A 465     -17.128 -20.740 -17.473  1.00  0.95           N  
ATOM   3745  CA  LEU A 465     -17.044 -19.606 -16.559  1.00  0.95           C  
ATOM   3746  C   LEU A 465     -18.384 -18.885 -16.463  1.00  0.95           C  
ATOM   3747  CB  LEU A 465     -15.957 -18.629 -17.017  1.00  0.94           C  
ATOM   3748  O   LEU A 465     -18.910 -18.406 -17.471  1.00  0.94           O  
ATOM   3749  CG  LEU A 465     -15.867 -17.308 -16.250  1.00  0.93           C  
ATOM   3750  CD1 LEU A 465     -15.590 -17.571 -14.773  1.00  0.89           C  
ATOM   3751  CD2 LEU A 465     -14.788 -16.414 -16.850  1.00  0.89           C  
ATOM   3752  N   SER A 466     -18.929 -18.847 -15.223  1.00  0.95           N  
ATOM   3753  CA  SER A 466     -20.184 -18.154 -14.952  1.00  0.95           C  
ATOM   3754  C   SER A 466     -19.940 -16.818 -14.259  1.00  0.95           C  
ATOM   3755  CB  SER A 466     -21.102 -19.024 -14.092  1.00  0.94           C  
ATOM   3756  O   SER A 466     -19.667 -16.777 -13.058  1.00  0.94           O  
ATOM   3757  OG  SER A 466     -21.462 -20.209 -14.781  1.00  0.81           O  
ATOM   3758  N   ILE A 467     -20.075 -15.793 -14.998  1.00  0.95           N  
ATOM   3759  CA  ILE A 467     -19.847 -14.443 -14.495  1.00  0.95           C  
ATOM   3760  C   ILE A 467     -21.163 -13.848 -14.000  1.00  0.95           C  
ATOM   3761  CB  ILE A 467     -19.222 -13.535 -15.578  1.00  0.95           C  
ATOM   3762  O   ILE A 467     -22.117 -13.708 -14.769  1.00  0.94           O  
ATOM   3763  CG1 ILE A 467     -17.855 -14.080 -16.008  1.00  0.94           C  
ATOM   3764  CG2 ILE A 467     -19.102 -12.095 -15.071  1.00  0.94           C  
ATOM   3765  CD1 ILE A 467     -17.238 -13.342 -17.187  1.00  0.92           C  
ATOM   3766  N   GLU A 468     -21.187 -13.510 -12.699  1.00  0.95           N  
ATOM   3767  CA  GLU A 468     -22.324 -12.785 -12.139  1.00  0.95           C  
ATOM   3768  C   GLU A 468     -22.314 -11.322 -12.574  1.00  0.95           C  
ATOM   3769  CB  GLU A 468     -22.321 -12.878 -10.611  1.00  0.94           C  
ATOM   3770  O   GLU A 468     -23.343 -10.786 -12.991  1.00  0.94           O  
ATOM   3771  CG  GLU A 468     -23.451 -12.105  -9.945  1.00  0.86           C  
ATOM   3772  CD  GLU A 468     -24.814 -12.749 -10.140  1.00  0.78           C  
ATOM   3773  OE1 GLU A 468     -24.879 -13.894 -10.641  1.00  0.76           O  
ATOM   3774  OE2 GLU A 468     -25.826 -12.102  -9.789  1.00  0.74           O  
ATOM   3775  N   ARG A 469     -21.146 -10.789 -12.483  1.00  0.94           N  
ATOM   3776  CA  ARG A 469     -20.991  -9.386 -12.854  1.00  0.94           C  
ATOM   3777  C   ARG A 469     -19.576  -9.102 -13.345  1.00  0.94           C  
ATOM   3778  CB  ARG A 469     -21.328  -8.476 -11.671  1.00  0.92           C  
ATOM   3779  O   ARG A 469     -18.602  -9.571 -12.753  1.00  0.94           O  
ATOM   3780  CG  ARG A 469     -21.305  -6.994 -12.008  1.00  0.82           C  
ATOM   3781  CD  ARG A 469     -21.687  -6.137 -10.809  1.00  0.77           C  
ATOM   3782  NE  ARG A 469     -21.441  -4.720 -11.059  1.00  0.72           N  
ATOM   3783  NH1 ARG A 469     -22.615  -3.978  -9.213  1.00  0.55           N  
ATOM   3784  NH2 ARG A 469     -21.605  -2.472 -10.615  1.00  0.50           N  
ATOM   3785  CZ  ARG A 469     -21.887  -3.727 -10.295  1.00  0.68           C  
ATOM   3786  N   LEU A 470     -19.490  -8.368 -14.407  1.00  0.94           N  
ATOM   3787  CA  LEU A 470     -18.259  -7.797 -14.941  1.00  0.94           C  
ATOM   3788  C   LEU A 470     -18.420  -6.302 -15.196  1.00  0.94           C  
ATOM   3789  CB  LEU A 470     -17.856  -8.507 -16.236  1.00  0.94           C  
ATOM   3790  O   LEU A 470     -19.338  -5.884 -15.904  1.00  0.93           O  
ATOM   3791  CG  LEU A 470     -16.658  -7.921 -16.986  1.00  0.93           C  
ATOM   3792  CD1 LEU A 470     -15.397  -8.029 -16.136  1.00  0.90           C  
ATOM   3793  CD2 LEU A 470     -16.469  -8.626 -18.325  1.00  0.90           C  
ATOM   3794  N   SER A 471     -17.602  -5.516 -14.595  1.00  0.92           N  
ATOM   3795  CA  SER A 471     -17.543  -4.074 -14.814  1.00  0.92           C  
ATOM   3796  C   SER A 471     -16.117  -3.617 -15.104  1.00  0.92           C  
ATOM   3797  CB  SER A 471     -18.090  -3.324 -13.600  1.00  0.91           C  
ATOM   3798  O   SER A 471     -15.191  -3.941 -14.357  1.00  0.91           O  
ATOM   3799  OG  SER A 471     -17.951  -1.923 -13.769  1.00  0.84           O  
ATOM   3800  N   ILE A 472     -15.946  -2.918 -16.241  1.00  0.92           N  
ATOM   3801  CA  ILE A 472     -14.671  -2.307 -16.601  1.00  0.92           C  
ATOM   3802  C   ILE A 472     -14.844  -0.796 -16.740  1.00  0.91           C  
ATOM   3803  CB  ILE A 472     -14.107  -2.904 -17.909  1.00  0.91           C  
ATOM   3804  O   ILE A 472     -15.703  -0.330 -17.492  1.00  0.90           O  
ATOM   3805  CG1 ILE A 472     -13.963  -4.426 -17.784  1.00  0.90           C  
ATOM   3806  CG2 ILE A 472     -12.766  -2.255 -18.266  1.00  0.90           C  
ATOM   3807  CD1 ILE A 472     -13.626  -5.126 -19.093  1.00  0.88           C  
ATOM   3808  N   LYS A 473     -13.968  -0.113 -16.043  1.00  0.88           N  
ATOM   3809  CA  LYS A 473     -14.030   1.345 -16.064  1.00  0.88           C  
ATOM   3810  C   LYS A 473     -12.675   1.949 -16.422  1.00  0.88           C  
ATOM   3811  CB  LYS A 473     -14.501   1.882 -14.711  1.00  0.87           C  
ATOM   3812  O   LYS A 473     -11.638   1.486 -15.944  1.00  0.87           O  
ATOM   3813  CG  LYS A 473     -15.865   1.363 -14.280  1.00  0.85           C  
ATOM   3814  CD  LYS A 473     -16.293   1.957 -12.944  1.00  0.83           C  
ATOM   3815  CE  LYS A 473     -17.664   1.449 -12.519  1.00  0.77           C  
ATOM   3816  NZ  LYS A 473     -18.105   2.060 -11.229  1.00  0.71           N  
ATOM   3817  N   LYS A 474     -12.709   2.890 -17.160  1.00  0.86           N  
ATOM   3818  CA  LYS A 474     -11.484   3.546 -17.608  1.00  0.85           C  
ATOM   3819  C   LYS A 474     -11.413   4.983 -17.101  1.00  0.85           C  
ATOM   3820  CB  LYS A 474     -11.391   3.524 -19.135  1.00  0.84           C  
ATOM   3821  O   LYS A 474     -12.444   5.623 -16.884  1.00  0.83           O  
ATOM   3822  CG  LYS A 474     -12.377   4.453 -19.828  1.00  0.78           C  
ATOM   3823  CD  LYS A 474     -12.189   4.441 -21.340  1.00  0.75           C  
ATOM   3824  CE  LYS A 474     -13.142   5.406 -22.031  1.00  0.67           C  
ATOM   3825  NZ  LYS A 474     -12.897   5.467 -23.503  1.00  0.61           N  
ATOM   3826  N   THR A 475     -10.198   5.368 -16.846  1.00  0.80           N  
ATOM   3827  CA  THR A 475     -10.028   6.773 -16.495  1.00  0.79           C  
ATOM   3828  C   THR A 475      -9.896   7.632 -17.750  1.00  0.79           C  
ATOM   3829  CB  THR A 475      -8.794   6.980 -15.597  1.00  0.77           C  
ATOM   3830  O   THR A 475      -9.327   7.193 -18.752  1.00  0.75           O  
ATOM   3831  CG2 THR A 475      -7.514   6.571 -16.318  1.00  0.69           C  
ATOM   3832  OG1 THR A 475      -8.703   8.362 -15.232  1.00  0.70           O  
ATOM   3833  N   ASN A 476     -10.502   8.893 -17.764  1.00  0.70           N  
ATOM   3834  CA  ASN A 476     -10.382   9.881 -18.831  1.00  0.69           C  
ATOM   3835  C   ASN A 476      -9.376  10.972 -18.475  1.00  0.70           C  
ATOM   3836  CB  ASN A 476     -11.746  10.499 -19.146  1.00  0.66           C  
ATOM   3837  O   ASN A 476      -9.136  11.884 -19.268  1.00  0.67           O  
ATOM   3838  CG  ASN A 476     -12.671   9.538 -19.865  1.00  0.62           C  
ATOM   3839  ND2 ASN A 476     -13.974   9.765 -19.744  1.00  0.58           N  
ATOM   3840  OD1 ASN A 476     -12.219   8.598 -20.524  1.00  0.60           O  
ATOM   3841  N   GLU A 477      -8.760  11.004 -17.398  1.00  0.72           N  
ATOM   3842  CA  GLU A 477      -7.964  12.131 -16.920  1.00  0.72           C  
ATOM   3843  C   GLU A 477      -6.676  11.655 -16.255  1.00  0.72           C  
ATOM   3844  CB  GLU A 477      -8.775  12.988 -15.944  1.00  0.68           C  
ATOM   3845  O   GLU A 477      -6.541  10.475 -15.926  1.00  0.69           O  
ATOM   3846  CG  GLU A 477      -9.994  13.648 -16.572  1.00  0.63           C  
ATOM   3847  CD  GLU A 477     -10.750  14.550 -15.610  1.00  0.62           C  
ATOM   3848  OE1 GLU A 477     -10.355  14.641 -14.426  1.00  0.60           O  
ATOM   3849  OE2 GLU A 477     -11.746  15.171 -16.044  1.00  0.55           O  
ATOM   3850  N   ASP A 478      -5.695  12.635 -16.186  1.00  0.70           N  
ATOM   3851  CA  ASP A 478      -4.518  12.438 -15.346  1.00  0.69           C  
ATOM   3852  C   ASP A 478      -4.767  12.935 -13.924  1.00  0.70           C  
ATOM   3853  CB  ASP A 478      -3.304  13.150 -15.948  1.00  0.66           C  
ATOM   3854  O   ASP A 478      -5.355  14.000 -13.728  1.00  0.67           O  
ATOM   3855  CG  ASP A 478      -2.889  12.581 -17.293  1.00  0.61           C  
ATOM   3856  OD1 ASP A 478      -3.072  11.366 -17.524  1.00  0.64           O  
ATOM   3857  OD2 ASP A 478      -2.372  13.353 -18.128  1.00  0.65           O  
ATOM   3858  N   TYR A 479      -4.314  12.110 -12.898  1.00  0.74           N  
ATOM   3859  CA  TYR A 479      -4.672  12.413 -11.517  1.00  0.74           C  
ATOM   3860  C   TYR A 479      -3.536  13.138 -10.806  1.00  0.74           C  
ATOM   3861  CB  TYR A 479      -5.027  11.129 -10.760  1.00  0.68           C  
ATOM   3862  O   TYR A 479      -3.692  13.583  -9.666  1.00  0.68           O  
ATOM   3863  CG  TYR A 479      -6.404  10.599 -11.078  1.00  0.64           C  
ATOM   3864  CD1 TYR A 479      -7.440  10.694 -10.151  1.00  0.58           C  
ATOM   3865  CD2 TYR A 479      -6.672  10.000 -12.304  1.00  0.63           C  
ATOM   3866  CE1 TYR A 479      -8.709  10.205 -10.439  1.00  0.60           C  
ATOM   3867  CE2 TYR A 479      -7.938   9.507 -12.603  1.00  0.66           C  
ATOM   3868  OH  TYR A 479     -10.204   9.128 -11.955  1.00  0.42           O  
ATOM   3869  CZ  TYR A 479      -8.949   9.614 -11.665  1.00  0.56           C  
ATOM   3870  N   ILE A 480      -2.426  13.311 -11.565  1.00  0.71           N  
ATOM   3871  CA  ILE A 480      -1.348  14.074 -10.946  1.00  0.72           C  
ATOM   3872  C   ILE A 480      -1.049  15.316 -11.782  1.00  0.70           C  
ATOM   3873  CB  ILE A 480      -0.072  13.218 -10.781  1.00  0.66           C  
ATOM   3874  O   ILE A 480      -0.810  15.217 -12.988  1.00  0.65           O  
ATOM   3875  CG1 ILE A 480      -0.386  11.935 -10.003  1.00  0.56           C  
ATOM   3876  CG2 ILE A 480       1.032  14.022 -10.089  1.00  0.53           C  
ATOM   3877  CD1 ILE A 480       0.780  10.960  -9.919  1.00  0.54           C  
ATOM   3878  N   ASP A 481      -1.285  16.520 -11.272  1.00  0.60           N  
ATOM   3879  CA  ASP A 481      -0.955  17.808 -11.873  1.00  0.63           C  
ATOM   3880  C   ASP A 481       0.401  18.312 -11.383  1.00  0.58           C  
ATOM   3881  CB  ASP A 481      -2.042  18.839 -11.564  1.00  0.53           C  
ATOM   3882  O   ASP A 481       0.741  18.151 -10.210  1.00  0.54           O  
ATOM   3883  CG  ASP A 481      -3.301  18.640 -12.390  1.00  0.47           C  
ATOM   3884  OD1 ASP A 481      -3.248  17.935 -13.421  1.00  0.47           O  
ATOM   3885  OD2 ASP A 481      -4.353  19.196 -12.009  1.00  0.52           O  
TER    3886      ASP A 481
END
