# Supplementary material for: DepoScope: Accurate phage depolymerase annotation and domain delineation using large language models
Source: PLoS Comput Biol. 2024 Aug 5;20(8):e1011831. doi: 10.1371/journal.pcbi.1011831 (PMC11326577; doi:10.1371/journal.pcbi.1011831)
Supplement: S1 Data — (ZIP) [file pcbi.1011831.s003.zip › FN_FP_deposcope_032024/False_negatives/NC_020081.2__YP_007349243.pdb]

PARENT N/A
ATOM      1  N   MET A   1       7.251  -8.873 -15.180  1.00  0.81           N  
ATOM      2  CA  MET A   1       6.928  -8.274 -16.471  1.00  0.88           C  
ATOM      3  C   MET A   1       7.561  -6.893 -16.604  1.00  0.91           C  
ATOM      4  CB  MET A   1       5.413  -8.176 -16.655  1.00  0.83           C  
ATOM      5  O   MET A   1       7.745  -6.192 -15.608  1.00  0.91           O  
ATOM      6  CG  MET A   1       4.722  -9.523 -16.783  1.00  0.72           C  
ATOM      7  SD  MET A   1       2.937  -9.363 -17.178  1.00  0.75           S  
ATOM      8  CE  MET A   1       2.286  -8.920 -15.544  1.00  0.68           C  
ATOM      9  N   ALA A   2       8.025  -6.549 -17.755  1.00  0.92           N  
ATOM     10  CA  ALA A   2       8.504  -5.179 -17.925  1.00  0.95           C  
ATOM     11  C   ALA A   2       7.343  -4.189 -17.922  1.00  0.96           C  
ATOM     12  CB  ALA A   2       9.305  -5.052 -19.218  1.00  0.93           C  
ATOM     13  O   ALA A   2       6.303  -4.439 -18.536  1.00  0.96           O  
ATOM     14  N   ASP A   3       7.517  -3.079 -17.171  1.00  0.97           N  
ATOM     15  CA  ASP A   3       6.533  -2.001 -17.163  1.00  0.98           C  
ATOM     16  C   ASP A   3       6.360  -1.406 -18.559  1.00  0.98           C  
ATOM     17  CB  ASP A   3       6.942  -0.908 -16.173  1.00  0.98           C  
ATOM     18  O   ASP A   3       7.325  -1.300 -19.319  1.00  0.98           O  
ATOM     19  CG  ASP A   3       6.888  -1.369 -14.726  1.00  0.97           C  
ATOM     20  OD1 ASP A   3       6.138  -2.319 -14.416  1.00  0.95           O  
ATOM     21  OD2 ASP A   3       7.601  -0.774 -13.889  1.00  0.95           O  
ATOM     22  N   LYS A   4       5.099  -1.069 -18.916  1.00  0.99           N  
ATOM     23  CA  LYS A   4       4.780  -0.383 -20.164  1.00  0.99           C  
ATOM     24  C   LYS A   4       5.295   1.053 -20.150  1.00  0.99           C  
ATOM     25  CB  LYS A   4       3.271  -0.396 -20.413  1.00  0.99           C  
ATOM     26  O   LYS A   4       5.675   1.592 -21.192  1.00  0.99           O  
ATOM     27  CG  LYS A   4       2.848   0.310 -21.693  1.00  0.98           C  
ATOM     28  CD  LYS A   4       1.338   0.259 -21.888  1.00  0.98           C  
ATOM     29  CE  LYS A   4       0.902   1.069 -23.101  1.00  0.97           C  
ATOM     30  NZ  LYS A   4      -0.581   1.234 -23.153  1.00  0.95           N  
ATOM     31  N   TYR A   5       5.277   1.697 -19.022  1.00  0.99           N  
ATOM     32  CA  TYR A   5       5.756   3.052 -18.773  1.00  0.99           C  
ATOM     33  C   TYR A   5       6.887   3.052 -17.752  1.00  0.99           C  
ATOM     34  CB  TYR A   5       4.611   3.945 -18.285  1.00  0.99           C  
ATOM     35  O   TYR A   5       6.792   2.399 -16.710  1.00  0.98           O  
ATOM     36  CG  TYR A   5       3.403   3.933 -19.190  1.00  0.99           C  
ATOM     37  CD1 TYR A   5       3.467   4.463 -20.476  1.00  0.99           C  
ATOM     38  CD2 TYR A   5       2.196   3.393 -18.760  1.00  0.99           C  
ATOM     39  CE1 TYR A   5       2.356   4.456 -21.313  1.00  0.98           C  
ATOM     40  CE2 TYR A   5       1.078   3.380 -19.588  1.00  0.98           C  
ATOM     41  OH  TYR A   5       0.065   3.903 -21.685  1.00  0.97           O  
ATOM     42  CZ  TYR A   5       1.168   3.912 -20.861  1.00  0.98           C  
ATOM     43  N   ASN A   6       7.982   3.865 -17.997  1.00  0.99           N  
ATOM     44  CA  ASN A   6       9.147   3.909 -17.119  1.00  0.99           C  
ATOM     45  C   ASN A   6       8.929   4.859 -15.945  1.00  0.99           C  
ATOM     46  CB  ASN A   6      10.396   4.315 -17.905  1.00  0.98           C  
ATOM     47  O   ASN A   6       9.667   4.814 -14.959  1.00  0.98           O  
ATOM     48  CG  ASN A   6      10.703   3.363 -19.045  1.00  0.97           C  
ATOM     49  ND2 ASN A   6      10.472   3.815 -20.272  1.00  0.97           N  
ATOM     50  OD1 ASN A   6      11.144   2.232 -18.824  1.00  0.96           O  
ATOM     51  N   ASN A   7       7.983   5.764 -16.053  1.00  0.99           N  
ATOM     52  CA  ASN A   7       7.670   6.797 -15.071  1.00  0.99           C  
ATOM     53  C   ASN A   7       6.267   7.362 -15.279  1.00  0.99           C  
ATOM     54  CB  ASN A   7       8.708   7.920 -15.124  1.00  0.99           C  
ATOM     55  O   ASN A   7       5.604   7.041 -16.267  1.00  0.99           O  
ATOM     56  CG  ASN A   7       8.820   8.547 -16.499  1.00  0.98           C  
ATOM     57  ND2 ASN A   7      10.011   8.486 -17.083  1.00  0.97           N  
ATOM     58  OD1 ASN A   7       7.845   9.083 -17.033  1.00  0.97           O  
ATOM     59  N   TYR A   8       5.868   8.251 -14.425  1.00  0.99           N  
ATOM     60  CA  TYR A   8       4.528   8.827 -14.444  1.00  0.99           C  
ATOM     61  C   TYR A   8       4.369   9.799 -15.608  1.00  0.99           C  
ATOM     62  CB  TYR A   8       4.231   9.543 -13.123  1.00  0.99           C  
ATOM     63  O   TYR A   8       3.275   9.944 -16.158  1.00  0.99           O  
ATOM     64  CG  TYR A   8       2.892  10.239 -13.097  1.00  0.99           C  
ATOM     65  CD1 TYR A   8       1.706   9.509 -13.063  1.00  0.98           C  
ATOM     66  CD2 TYR A   8       2.810  11.627 -13.108  1.00  0.98           C  
ATOM     67  CE1 TYR A   8       0.469  10.146 -13.041  1.00  0.98           C  
ATOM     68  CE2 TYR A   8       1.579  12.275 -13.086  1.00  0.98           C  
ATOM     69  OH  TYR A   8      -0.805  12.163 -13.031  1.00  0.97           O  
ATOM     70  CZ  TYR A   8       0.416  11.527 -13.053  1.00  0.97           C  
ATOM     71  N   ALA A   9       5.429  10.471 -16.094  1.00  0.99           N  
ATOM     72  CA  ALA A   9       5.350  11.400 -17.217  1.00  0.99           C  
ATOM     73  C   ALA A   9       4.980  10.673 -18.507  1.00  0.99           C  
ATOM     74  CB  ALA A   9       6.673  12.142 -17.389  1.00  0.98           C  
ATOM     75  O   ALA A   9       4.108  11.123 -19.253  1.00  0.99           O  
ATOM     76  N   GLU A  10       5.554   9.506 -18.770  1.00  0.99           N  
ATOM     77  CA  GLU A  10       5.215   8.652 -19.904  1.00  0.99           C  
ATOM     78  C   GLU A  10       3.783   8.135 -19.797  1.00  0.99           C  
ATOM     79  CB  GLU A  10       6.192   7.478 -20.005  1.00  0.99           C  
ATOM     80  O   GLU A  10       3.013   8.222 -20.756  1.00  0.99           O  
ATOM     81  CG  GLU A  10       7.582   7.873 -20.481  1.00  0.98           C  
ATOM     82  CD  GLU A  10       8.545   6.700 -20.564  1.00  0.98           C  
ATOM     83  OE1 GLU A  10       8.093   5.536 -20.468  1.00  0.97           O  
ATOM     84  OE2 GLU A  10       9.761   6.945 -20.726  1.00  0.97           O  
ATOM     85  N   LEU A  11       3.362   7.644 -18.610  1.00  0.99           N  
ATOM     86  CA  LEU A  11       2.002   7.183 -18.351  1.00  0.99           C  
ATOM     87  C   LEU A  11       0.993   8.300 -18.601  1.00  0.99           C  
ATOM     88  CB  LEU A  11       1.872   6.675 -16.913  1.00  0.99           C  
ATOM     89  O   LEU A  11       0.048   8.126 -19.373  1.00  0.99           O  
ATOM     90  CG  LEU A  11       0.508   6.111 -16.514  1.00  0.98           C  
ATOM     91  CD1 LEU A  11       0.663   5.094 -15.388  1.00  0.97           C  
ATOM     92  CD2 LEU A  11      -0.435   7.236 -16.099  1.00  0.97           C  
ATOM     93  N   ARG A  12       1.206   9.515 -18.108  1.00  0.99           N  
ATOM     94  CA  ARG A  12       0.310  10.663 -18.201  1.00  0.99           C  
ATOM     95  C   ARG A  12       0.199  11.156 -19.640  1.00  0.99           C  
ATOM     96  CB  ARG A  12       0.793  11.798 -17.294  1.00  0.98           C  
ATOM     97  O   ARG A  12      -0.809  11.755 -20.020  1.00  0.98           O  
ATOM     98  CG  ARG A  12      -0.132  13.004 -17.272  1.00  0.95           C  
ATOM     99  CD  ARG A  12       0.392  14.100 -16.354  1.00  0.91           C  
ATOM    100  NE  ARG A  12      -0.484  15.267 -16.353  1.00  0.88           N  
ATOM    101  NH1 ARG A  12       0.964  16.611 -15.154  1.00  0.83           N  
ATOM    102  NH2 ARG A  12      -1.063  17.430 -15.842  1.00  0.80           N  
ATOM    103  CZ  ARG A  12      -0.193  16.433 -15.783  1.00  0.81           C  
ATOM    104  N   ALA A  13       1.213  10.966 -20.503  1.00  0.98           N  
ATOM    105  CA  ALA A  13       1.196  11.335 -21.916  1.00  0.98           C  
ATOM    106  C   ALA A  13       0.324  10.378 -22.723  1.00  0.98           C  
ATOM    107  CB  ALA A  13       2.616  11.358 -22.478  1.00  0.98           C  
ATOM    108  O   ALA A  13      -0.205  10.746 -23.775  1.00  0.98           O  
ATOM    109  N   ALA A  14       0.109   9.110 -22.226  1.00  0.99           N  
ATOM    110  CA  ALA A  14      -0.552   8.054 -22.988  1.00  0.99           C  
ATOM    111  C   ALA A  14      -1.937   7.754 -22.421  1.00  0.99           C  
ATOM    112  CB  ALA A  14       0.302   6.788 -22.994  1.00  0.99           C  
ATOM    113  O   ALA A  14      -2.819   7.280 -23.141  1.00  0.98           O  
ATOM    114  N   GLU A  15      -2.176   8.010 -21.133  1.00  0.99           N  
ATOM    115  CA  GLU A  15      -3.358   7.636 -20.362  1.00  0.99           C  
ATOM    116  C   GLU A  15      -4.073   8.869 -19.816  1.00  0.99           C  
ATOM    117  CB  GLU A  15      -2.976   6.698 -19.214  1.00  0.99           C  
ATOM    118  O   GLU A  15      -3.476   9.941 -19.705  1.00  0.98           O  
ATOM    119  CG  GLU A  15      -2.181   5.478 -19.656  1.00  0.98           C  
ATOM    120  CD  GLU A  15      -2.978   4.529 -20.538  1.00  0.98           C  
ATOM    121  OE1 GLU A  15      -4.197   4.750 -20.720  1.00  0.97           O  
ATOM    122  OE2 GLU A  15      -2.379   3.558 -21.050  1.00  0.97           O  
ATOM    123  N   ARG A  16      -5.383   8.816 -19.472  1.00  0.99           N  
ATOM    124  CA  ARG A  16      -6.200   9.945 -19.042  1.00  0.99           C  
ATOM    125  C   ARG A  16      -6.686   9.754 -17.609  1.00  0.99           C  
ATOM    126  CB  ARG A  16      -7.395  10.133 -19.979  1.00  0.98           C  
ATOM    127  O   ARG A  16      -7.441   8.823 -17.323  1.00  0.98           O  
ATOM    128  CG  ARG A  16      -7.008  10.492 -21.405  1.00  0.86           C  
ATOM    129  CD  ARG A  16      -8.232  10.702 -22.286  1.00  0.78           C  
ATOM    130  NE  ARG A  16      -7.861  10.927 -23.680  1.00  0.78           N  
ATOM    131  NH1 ARG A  16     -10.034  11.117 -24.443  1.00  0.72           N  
ATOM    132  NH2 ARG A  16      -8.279  11.314 -25.905  1.00  0.63           N  
ATOM    133  CZ  ARG A  16      -8.725  11.119 -24.673  1.00  0.68           C  
ATOM    134  N   ILE A  17      -6.412  10.688 -16.705  1.00  0.98           N  
ATOM    135  CA  ILE A  17      -6.913  10.748 -15.336  1.00  0.98           C  
ATOM    136  C   ILE A  17      -8.432  10.901 -15.349  1.00  0.98           C  
ATOM    137  CB  ILE A  17      -6.263  11.906 -14.546  1.00  0.98           C  
ATOM    138  O   ILE A  17      -8.989  11.546 -16.241  1.00  0.98           O  
ATOM    139  CG1 ILE A  17      -6.608  11.795 -13.057  1.00  0.96           C  
ATOM    140  CG2 ILE A  17      -6.704  13.259 -15.112  1.00  0.96           C  
ATOM    141  CD1 ILE A  17      -5.710  12.627 -12.151  1.00  0.94           C  
ATOM    142  N   GLY A  18      -9.070  10.283 -14.497  1.00  0.98           N  
ATOM    143  CA  GLY A  18     -10.520  10.267 -14.392  1.00  0.98           C  
ATOM    144  C   GLY A  18     -11.177   9.290 -15.349  1.00  0.98           C  
ATOM    145  O   GLY A  18     -12.383   9.047 -15.266  1.00  0.97           O  
ATOM    146  N   LYS A  19     -10.484   8.669 -16.305  1.00  0.98           N  
ATOM    147  CA  LYS A  19     -10.979   7.641 -17.216  1.00  0.98           C  
ATOM    148  C   LYS A  19     -10.199   6.339 -17.051  1.00  0.98           C  
ATOM    149  CB  LYS A  19     -10.894   8.122 -18.665  1.00  0.98           C  
ATOM    150  O   LYS A  19     -10.791   5.277 -16.846  1.00  0.97           O  
ATOM    151  CG  LYS A  19     -11.414   7.116 -19.682  1.00  0.97           C  
ATOM    152  CD  LYS A  19     -11.147   7.576 -21.110  1.00  0.96           C  
ATOM    153  CE  LYS A  19     -11.510   6.498 -22.123  1.00  0.95           C  
ATOM    154  NZ  LYS A  19     -10.985   6.818 -23.484  1.00  0.94           N  
ATOM    155  N   ASP A  20      -8.849   6.393 -17.184  1.00  0.98           N  
ATOM    156  CA  ASP A  20      -7.984   5.218 -17.190  1.00  0.98           C  
ATOM    157  C   ASP A  20      -7.449   4.923 -15.790  1.00  0.98           C  
ATOM    158  CB  ASP A  20      -6.822   5.411 -18.166  1.00  0.98           C  
ATOM    159  O   ASP A  20      -7.291   3.760 -15.412  1.00  0.98           O  
ATOM    160  CG  ASP A  20      -7.280   5.625 -19.598  1.00  0.98           C  
ATOM    161  OD1 ASP A  20      -8.190   4.904 -20.062  1.00  0.97           O  
ATOM    162  OD2 ASP A  20      -6.724   6.521 -20.269  1.00  0.97           O  
ATOM    163  N   TYR A  21      -7.272   6.027 -15.003  1.00  0.99           N  
ATOM    164  CA  TYR A  21      -6.871   5.956 -13.603  1.00  0.99           C  
ATOM    165  C   TYR A  21      -7.401   7.153 -12.822  1.00  0.99           C  
ATOM    166  CB  TYR A  21      -5.346   5.888 -13.483  1.00  0.99           C  
ATOM    167  O   TYR A  21      -7.776   8.170 -13.412  1.00  0.98           O  
ATOM    168  CG  TYR A  21      -4.645   7.150 -13.926  1.00  0.99           C  
ATOM    169  CD1 TYR A  21      -4.349   7.370 -15.269  1.00  0.98           C  
ATOM    170  CD2 TYR A  21      -4.278   8.123 -13.003  1.00  0.98           C  
ATOM    171  CE1 TYR A  21      -3.702   8.531 -15.682  1.00  0.98           C  
ATOM    172  CE2 TYR A  21      -3.630   9.287 -13.404  1.00  0.98           C  
ATOM    173  OH  TYR A  21      -2.707  10.632 -15.147  1.00  0.97           O  
ATOM    174  CZ  TYR A  21      -3.348   9.482 -14.744  1.00  0.97           C  
ATOM    175  N   ASN A  22      -7.465   7.055 -11.527  1.00  0.98           N  
ATOM    176  CA  ASN A  22      -7.712   8.134 -10.576  1.00  0.98           C  
ATOM    177  C   ASN A  22      -6.659   8.160  -9.472  1.00  0.98           C  
ATOM    178  CB  ASN A  22      -9.112   8.005  -9.971  1.00  0.98           C  
ATOM    179  O   ASN A  22      -6.057   7.132  -9.158  1.00  0.98           O  
ATOM    180  CG  ASN A  22      -9.548   9.258  -9.236  1.00  0.83           C  
ATOM    181  ND2 ASN A  22     -10.170   9.079  -8.077  1.00  0.76           N  
ATOM    182  OD1 ASN A  22      -9.329  10.377  -9.707  1.00  0.75           O  
ATOM    183  N   ILE A  23      -6.455   9.241  -8.930  1.00  0.99           N  
ATOM    184  CA  ILE A  23      -5.631   9.479  -7.750  1.00  0.99           C  
ATOM    185  C   ILE A  23      -6.507   9.970  -6.600  1.00  0.98           C  
ATOM    186  CB  ILE A  23      -4.508  10.499  -8.041  1.00  0.98           C  
ATOM    187  O   ILE A  23      -7.213  10.973  -6.733  1.00  0.98           O  
ATOM    188  CG1 ILE A  23      -3.559   9.957  -9.117  1.00  0.98           C  
ATOM    189  CG2 ILE A  23      -3.743  10.842  -6.759  1.00  0.98           C  
ATOM    190  CD1 ILE A  23      -2.643  11.011  -9.723  1.00  0.97           C  
ATOM    191  N   GLU A  24      -6.526   9.251  -5.537  1.00  0.97           N  
ATOM    192  CA  GLU A  24      -7.059   9.655  -4.239  1.00  0.97           C  
ATOM    193  C   GLU A  24      -5.936  10.000  -3.265  1.00  0.97           C  
ATOM    194  CB  GLU A  24      -7.943   8.551  -3.653  1.00  0.96           C  
ATOM    195  O   GLU A  24      -4.976   9.239  -3.121  1.00  0.97           O  
ATOM    196  CG  GLU A  24      -9.156   8.216  -4.509  1.00  0.92           C  
ATOM    197  CD  GLU A  24      -9.880   6.958  -4.056  1.00  0.87           C  
ATOM    198  OE1 GLU A  24     -10.066   6.772  -2.832  1.00  0.89           O  
ATOM    199  OE2 GLU A  24     -10.264   6.151  -4.932  1.00  0.88           O  
ATOM    200  N   CYS A  25      -5.970  11.157  -2.656  1.00  0.96           N  
ATOM    201  CA  CYS A  25      -4.991  11.616  -1.676  1.00  0.96           C  
ATOM    202  C   CYS A  25      -5.667  12.387  -0.549  1.00  0.96           C  
ATOM    203  CB  CYS A  25      -3.934  12.494  -2.346  1.00  0.96           C  
ATOM    204  O   CYS A  25      -6.287  13.425  -0.787  1.00  0.94           O  
ATOM    205  SG  CYS A  25      -2.565  12.944  -1.257  1.00  0.95           S  
ATOM    206  N   GLU A  26      -5.551  11.945   0.638  1.00  0.94           N  
ATOM    207  CA  GLU A  26      -6.040  12.550   1.873  1.00  0.94           C  
ATOM    208  C   GLU A  26      -4.899  12.796   2.857  1.00  0.94           C  
ATOM    209  CB  GLU A  26      -7.110  11.666   2.518  1.00  0.93           C  
ATOM    210  O   GLU A  26      -4.178  11.866   3.224  1.00  0.94           O  
ATOM    211  CG  GLU A  26      -8.323  11.423   1.632  1.00  0.88           C  
ATOM    212  CD  GLU A  26      -9.458  10.710   2.351  1.00  0.84           C  
ATOM    213  OE1 GLU A  26      -9.223  10.140   3.440  1.00  0.84           O  
ATOM    214  OE2 GLU A  26     -10.590  10.721   1.819  1.00  0.82           O  
ATOM    215  N   LEU A  27      -4.682  13.962   3.233  1.00  0.94           N  
ATOM    216  CA  LEU A  27      -3.601  14.381   4.119  1.00  0.93           C  
ATOM    217  C   LEU A  27      -4.151  14.864   5.456  1.00  0.92           C  
ATOM    218  CB  LEU A  27      -2.770  15.488   3.465  1.00  0.93           C  
ATOM    219  O   LEU A  27      -4.540  16.027   5.588  1.00  0.88           O  
ATOM    220  CG  LEU A  27      -2.108  15.140   2.130  1.00  0.93           C  
ATOM    221  CD1 LEU A  27      -1.387  16.359   1.563  1.00  0.91           C  
ATOM    222  CD2 LEU A  27      -1.142  13.973   2.301  1.00  0.91           C  
ATOM    223  N   PHE A  28      -4.090  14.053   6.525  1.00  0.91           N  
ATOM    224  CA  PHE A  28      -4.664  14.349   7.832  1.00  0.90           C  
ATOM    225  C   PHE A  28      -3.569  14.573   8.867  1.00  0.90           C  
ATOM    226  CB  PHE A  28      -5.589  13.214   8.284  1.00  0.89           C  
ATOM    227  O   PHE A  28      -3.739  15.364   9.798  1.00  0.88           O  
ATOM    228  CG  PHE A  28      -6.851  13.100   7.471  1.00  0.86           C  
ATOM    229  CD1 PHE A  28      -7.822  14.091   7.527  1.00  0.82           C  
ATOM    230  CD2 PHE A  28      -7.065  11.999   6.652  1.00  0.82           C  
ATOM    231  CE1 PHE A  28      -8.991  13.988   6.776  1.00  0.81           C  
ATOM    232  CE2 PHE A  28      -8.230  11.889   5.898  1.00  0.82           C  
ATOM    233  CZ  PHE A  28      -9.192  12.883   5.963  1.00  0.79           C  
ATOM    234  N   SER A  29      -2.465  13.878   8.675  1.00  0.90           N  
ATOM    235  CA  SER A  29      -1.299  13.926   9.551  1.00  0.90           C  
ATOM    236  C   SER A  29      -0.006  13.760   8.760  1.00  0.91           C  
ATOM    237  CB  SER A  29      -1.391  12.843  10.627  1.00  0.89           C  
ATOM    238  O   SER A  29      -0.022  13.267   7.630  1.00  0.91           O  
ATOM    239  OG  SER A  29      -0.268  12.894  11.490  1.00  0.82           O  
ATOM    240  N   ASP A  30       1.108  14.201   9.389  1.00  0.93           N  
ATOM    241  CA  ASP A  30       2.450  13.983   8.858  1.00  0.93           C  
ATOM    242  C   ASP A  30       3.123  12.794   9.539  1.00  0.93           C  
ATOM    243  CB  ASP A  30       3.305  15.240   9.027  1.00  0.92           C  
ATOM    244  O   ASP A  30       4.245  12.423   9.187  1.00  0.92           O  
ATOM    245  CG  ASP A  30       3.430  15.681  10.475  1.00  0.90           C  
ATOM    246  OD1 ASP A  30       2.745  15.108  11.349  1.00  0.88           O  
ATOM    247  OD2 ASP A  30       4.220  16.612  10.744  1.00  0.89           O  
ATOM    248  N   GLU A  31       2.454  12.109  10.421  1.00  0.92           N  
ATOM    249  CA  GLU A  31       3.018  11.012  11.202  1.00  0.92           C  
ATOM    250  C   GLU A  31       3.126   9.739  10.367  1.00  0.93           C  
ATOM    251  CB  GLU A  31       2.175  10.752  12.452  1.00  0.91           C  
ATOM    252  O   GLU A  31       4.187   9.113  10.315  1.00  0.93           O  
ATOM    253  CG  GLU A  31       2.784   9.733  13.404  1.00  0.87           C  
ATOM    254  CD  GLU A  31       4.151  10.145  13.928  1.00  0.84           C  
ATOM    255  OE1 GLU A  31       4.429  11.363  14.006  1.00  0.82           O  
ATOM    256  OE2 GLU A  31       4.949   9.242  14.263  1.00  0.80           O  
ATOM    257  N   MET A  32       2.058   9.301   9.668  1.00  0.95           N  
ATOM    258  CA  MET A  32       1.982   8.048   8.922  1.00  0.95           C  
ATOM    259  C   MET A  32       1.179   8.227   7.638  1.00  0.95           C  
ATOM    260  CB  MET A  32       1.357   6.948   9.781  1.00  0.94           C  
ATOM    261  O   MET A  32       0.125   8.867   7.644  1.00  0.95           O  
ATOM    262  CG  MET A  32       1.227   5.612   9.067  1.00  0.93           C  
ATOM    263  SD  MET A  32       2.851   4.930   8.551  1.00  0.92           S  
ATOM    264  CE  MET A  32       3.608   4.644  10.176  1.00  0.89           C  
ATOM    265  N   ILE A  33       1.592   7.632   6.506  1.00  0.96           N  
ATOM    266  CA  ILE A  33       0.828   7.603   5.263  1.00  0.97           C  
ATOM    267  C   ILE A  33       0.655   6.158   4.798  1.00  0.97           C  
ATOM    268  CB  ILE A  33       1.509   8.443   4.160  1.00  0.97           C  
ATOM    269  O   ILE A  33       1.617   5.387   4.778  1.00  0.97           O  
ATOM    270  CG1 ILE A  33       0.616   8.516   2.916  1.00  0.97           C  
ATOM    271  CG2 ILE A  33       2.885   7.867   3.814  1.00  0.97           C  
ATOM    272  CD1 ILE A  33       0.999   9.622   1.943  1.00  0.96           C  
ATOM    273  N   LEU A  34      -0.584   5.787   4.458  1.00  0.97           N  
ATOM    274  CA  LEU A  34      -0.911   4.606   3.667  1.00  0.97           C  
ATOM    275  C   LEU A  34      -0.675   4.863   2.182  1.00  0.97           C  
ATOM    276  CB  LEU A  34      -2.367   4.191   3.900  1.00  0.97           C  
ATOM    277  O   LEU A  34      -1.230   5.808   1.616  1.00  0.97           O  
ATOM    278  CG  LEU A  34      -2.816   4.083   5.358  1.00  0.95           C  
ATOM    279  CD1 LEU A  34      -4.283   3.674   5.432  1.00  0.93           C  
ATOM    280  CD2 LEU A  34      -1.940   3.090   6.115  1.00  0.93           C  
ATOM    281  N   VAL A  35       0.090   3.982   1.505  1.00  0.99           N  
ATOM    282  CA  VAL A  35       0.462   4.175   0.107  1.00  0.99           C  
ATOM    283  C   VAL A  35       0.013   2.972  -0.719  1.00  0.99           C  
ATOM    284  CB  VAL A  35       1.984   4.392  -0.051  1.00  0.99           C  
ATOM    285  O   VAL A  35       0.414   1.839  -0.445  1.00  0.99           O  
ATOM    286  CG1 VAL A  35       2.325   4.803  -1.482  1.00  0.97           C  
ATOM    287  CG2 VAL A  35       2.479   5.441   0.943  1.00  0.97           C  
ATOM    288  N   VAL A  36      -0.795   3.192  -1.746  1.00  0.99           N  
ATOM    289  CA  VAL A  36      -1.191   2.171  -2.710  1.00  0.99           C  
ATOM    290  C   VAL A  36      -0.792   2.607  -4.118  1.00  0.99           C  
ATOM    291  CB  VAL A  36      -2.709   1.890  -2.649  1.00  0.99           C  
ATOM    292  O   VAL A  36      -1.621   3.116  -4.875  1.00  0.98           O  
ATOM    293  CG1 VAL A  36      -3.084   0.741  -3.583  1.00  0.98           C  
ATOM    294  CG2 VAL A  36      -3.136   1.579  -1.216  1.00  0.98           C  
ATOM    295  N   PRO A  37       0.468   2.390  -4.507  1.00  0.99           N  
ATOM    296  CA  PRO A  37       0.927   2.870  -5.812  1.00  0.99           C  
ATOM    297  C   PRO A  37       0.345   2.069  -6.974  1.00  0.99           C  
ATOM    298  CB  PRO A  37       2.446   2.698  -5.737  1.00  0.99           C  
ATOM    299  O   PRO A  37       0.341   2.541  -8.114  1.00  0.99           O  
ATOM    300  CG  PRO A  37       2.655   1.560  -4.791  1.00  0.98           C  
ATOM    301  CD  PRO A  37       1.586   1.612  -3.738  1.00  0.98           C  
ATOM    302  N   HIS A  38      -0.206   0.870  -6.696  1.00  0.99           N  
ATOM    303  CA  HIS A  38      -0.713  -0.062  -7.697  1.00  0.99           C  
ATOM    304  C   HIS A  38      -2.141  -0.491  -7.376  1.00  0.98           C  
ATOM    305  CB  HIS A  38       0.195  -1.289  -7.795  1.00  0.98           C  
ATOM    306  O   HIS A  38      -2.475  -1.674  -7.474  1.00  0.98           O  
ATOM    307  CG  HIS A  38       1.633  -0.954  -8.029  1.00  0.98           C  
ATOM    308  CD2 HIS A  38       2.212  -0.024  -8.824  1.00  0.96           C  
ATOM    309  ND1 HIS A  38       2.664  -1.621  -7.401  1.00  0.95           N  
ATOM    310  CE1 HIS A  38       3.817  -1.112  -7.801  1.00  0.95           C  
ATOM    311  NE2 HIS A  38       3.571  -0.142  -8.665  1.00  0.95           N  
ATOM    312  N   GLY A  39      -3.027   0.429  -7.060  1.00  0.99           N  
ATOM    313  CA  GLY A  39      -4.398   0.209  -6.629  1.00  0.99           C  
ATOM    314  C   GLY A  39      -5.355  -0.030  -7.781  1.00  0.98           C  
ATOM    315  O   GLY A  39      -4.958   0.024  -8.947  1.00  0.98           O  
ATOM    316  N   GLY A  40      -6.647  -0.297  -7.444  1.00  0.98           N  
ATOM    317  CA  GLY A  40      -7.721  -0.539  -8.395  1.00  0.98           C  
ATOM    318  C   GLY A  40      -7.599  -1.874  -9.105  1.00  0.98           C  
ATOM    319  O   GLY A  40      -7.608  -2.927  -8.464  1.00  0.97           O  
ATOM    320  N   GLY A  41      -7.469  -1.761 -10.444  1.00  0.98           N  
ATOM    321  CA  GLY A  41      -7.400  -2.952 -11.275  1.00  0.98           C  
ATOM    322  C   GLY A  41      -5.986  -3.471 -11.457  1.00  0.98           C  
ATOM    323  O   GLY A  41      -5.777  -4.510 -12.087  1.00  0.98           O  
ATOM    324  N   ILE A  42      -4.922  -2.793 -10.944  1.00  0.98           N  
ATOM    325  CA  ILE A  42      -3.554  -3.268 -11.120  1.00  0.98           C  
ATOM    326  C   ILE A  42      -3.288  -4.436 -10.172  1.00  0.98           C  
ATOM    327  CB  ILE A  42      -2.528  -2.139 -10.880  1.00  0.98           C  
ATOM    328  O   ILE A  42      -3.121  -5.576 -10.613  1.00  0.97           O  
ATOM    329  CG1 ILE A  42      -2.776  -0.977 -11.850  1.00  0.97           C  
ATOM    330  CG2 ILE A  42      -1.098  -2.670 -11.016  1.00  0.97           C  
ATOM    331  CD1 ILE A  42      -1.941   0.262 -11.558  1.00  0.97           C  
ATOM    332  N   GLU A  43      -3.358  -4.198  -8.864  1.00  0.98           N  
ATOM    333  CA  GLU A  43      -3.249  -5.162  -7.773  1.00  0.98           C  
ATOM    334  C   GLU A  43      -4.512  -5.170  -6.916  1.00  0.98           C  
ATOM    335  CB  GLU A  43      -2.026  -4.856  -6.904  1.00  0.98           C  
ATOM    336  O   GLU A  43      -4.524  -4.618  -5.814  1.00  0.98           O  
ATOM    337  CG  GLU A  43      -0.701  -4.980  -7.643  1.00  0.97           C  
ATOM    338  CD  GLU A  43       0.498  -4.597  -6.791  1.00  0.95           C  
ATOM    339  OE1 GLU A  43       0.305  -4.121  -5.649  1.00  0.94           O  
ATOM    340  OE2 GLU A  43       1.641  -4.774  -7.269  1.00  0.94           O  
ATOM    341  N   VAL A  44      -5.514  -5.832  -7.303  1.00  0.98           N  
ATOM    342  CA  VAL A  44      -6.876  -5.854  -6.779  1.00  0.98           C  
ATOM    343  C   VAL A  44      -6.861  -6.305  -5.320  1.00  0.98           C  
ATOM    344  CB  VAL A  44      -7.791  -6.778  -7.613  1.00  0.98           C  
ATOM    345  O   VAL A  44      -6.299  -7.353  -4.994  1.00  0.98           O  
ATOM    346  CG1 VAL A  44      -9.233  -6.703  -7.114  1.00  0.96           C  
ATOM    347  CG2 VAL A  44      -7.715  -6.408  -9.093  1.00  0.96           C  
ATOM    348  N   GLY A  45      -7.544  -5.547  -4.485  1.00  0.98           N  
ATOM    349  CA  GLY A  45      -7.630  -5.801  -3.056  1.00  0.98           C  
ATOM    350  C   GLY A  45      -6.763  -4.869  -2.231  1.00  0.98           C  
ATOM    351  O   GLY A  45      -6.981  -4.713  -1.027  1.00  0.98           O  
ATOM    352  N   THR A  46      -5.761  -4.197  -2.784  1.00  0.99           N  
ATOM    353  CA  THR A  46      -4.858  -3.315  -2.052  1.00  0.99           C  
ATOM    354  C   THR A  46      -5.537  -1.984  -1.743  1.00  0.99           C  
ATOM    355  CB  THR A  46      -3.561  -3.062  -2.843  1.00  0.99           C  
ATOM    356  O   THR A  46      -5.372  -1.436  -0.651  1.00  0.99           O  
ATOM    357  CG2 THR A  46      -2.769  -4.352  -3.028  1.00  0.98           C  
ATOM    358  OG1 THR A  46      -3.890  -2.528  -4.131  1.00  0.97           O  
ATOM    359  N   THR A  47      -6.412  -1.450  -2.668  1.00  0.98           N  
ATOM    360  CA  THR A  47      -7.229  -0.263  -2.443  1.00  0.98           C  
ATOM    361  C   THR A  47      -8.230  -0.501  -1.316  1.00  0.98           C  
ATOM    362  CB  THR A  47      -7.981   0.150  -3.722  1.00  0.98           C  
ATOM    363  O   THR A  47      -8.306   0.284  -0.369  1.00  0.98           O  
ATOM    364  CG2 THR A  47      -8.855   1.375  -3.475  1.00  0.96           C  
ATOM    365  OG1 THR A  47      -7.031   0.453  -4.751  1.00  0.96           O  
ATOM    366  N   GLU A  48      -8.919  -1.627  -1.397  1.00  0.98           N  
ATOM    367  CA  GLU A  48      -9.937  -1.997  -0.418  1.00  0.98           C  
ATOM    368  C   GLU A  48      -9.323  -2.218   0.961  1.00  0.98           C  
ATOM    369  CB  GLU A  48     -10.684  -3.255  -0.869  1.00  0.98           C  
ATOM    370  O   GLU A  48      -9.898  -1.815   1.974  1.00  0.98           O  
ATOM    371  CG  GLU A  48     -11.505  -3.063  -2.136  1.00  0.98           C  
ATOM    372  CD  GLU A  48     -10.671  -3.126  -3.406  1.00  0.97           C  
ATOM    373  OE1 GLU A  48      -9.444  -3.357  -3.316  1.00  0.96           O  
ATOM    374  OE2 GLU A  48     -11.250  -2.943  -4.500  1.00  0.96           O  
ATOM    375  N   LEU A  49      -8.155  -2.772   1.010  1.00  0.98           N  
ATOM    376  CA  LEU A  49      -7.418  -2.950   2.256  1.00  0.98           C  
ATOM    377  C   LEU A  49      -7.022  -1.602   2.850  1.00  0.98           C  
ATOM    378  CB  LEU A  49      -6.170  -3.805   2.024  1.00  0.98           C  
ATOM    379  O   LEU A  49      -7.256  -1.347   4.033  1.00  0.98           O  
ATOM    380  CG  LEU A  49      -5.219  -3.954   3.213  1.00  0.98           C  
ATOM    381  CD1 LEU A  49      -5.949  -4.572   4.401  1.00  0.97           C  
ATOM    382  CD2 LEU A  49      -4.008  -4.796   2.826  1.00  0.97           C  
ATOM    383  N   SER A  50      -6.421  -0.667   2.060  1.00  0.97           N  
ATOM    384  CA  SER A  50      -6.025   0.656   2.532  1.00  0.97           C  
ATOM    385  C   SER A  50      -7.218   1.425   3.089  1.00  0.97           C  
ATOM    386  CB  SER A  50      -5.375   1.456   1.403  1.00  0.97           C  
ATOM    387  O   SER A  50      -7.158   1.956   4.200  1.00  0.96           O  
ATOM    388  OG  SER A  50      -4.931   2.718   1.871  1.00  0.94           O  
ATOM    389  N   GLN A  51      -8.375   1.394   2.404  1.00  0.95           N  
ATOM    390  CA  GLN A  51      -9.613   2.040   2.827  1.00  0.95           C  
ATOM    391  C   GLN A  51     -10.134   1.434   4.126  1.00  0.95           C  
ATOM    392  CB  GLN A  51     -10.676   1.932   1.733  1.00  0.95           C  
ATOM    393  O   GLN A  51     -10.604   2.155   5.009  1.00  0.95           O  
ATOM    394  CG  GLN A  51     -10.394   2.797   0.512  1.00  0.94           C  
ATOM    395  CD  GLN A  51     -11.356   2.532  -0.631  1.00  0.93           C  
ATOM    396  NE2 GLN A  51     -11.485   3.498  -1.534  1.00  0.93           N  
ATOM    397  OE1 GLN A  51     -11.977   1.467  -0.702  1.00  0.92           O  
ATOM    398  N   GLU A  52     -10.011   0.136   4.312  1.00  0.95           N  
ATOM    399  CA  GLU A  52     -10.470  -0.542   5.521  1.00  0.95           C  
ATOM    400  C   GLU A  52      -9.538  -0.263   6.697  1.00  0.95           C  
ATOM    401  CB  GLU A  52     -10.579  -2.050   5.283  1.00  0.95           C  
ATOM    402  O   GLU A  52      -9.986  -0.170   7.842  1.00  0.95           O  
ATOM    403  CG  GLU A  52     -11.157  -2.818   6.463  1.00  0.94           C  
ATOM    404  CD  GLU A  52     -12.582  -2.410   6.805  1.00  0.91           C  
ATOM    405  OE1 GLU A  52     -13.282  -1.858   5.926  1.00  0.90           O  
ATOM    406  OE2 GLU A  52     -13.000  -2.644   7.961  1.00  0.90           O  
ATOM    407  N   VAL A  53      -8.206  -0.119   6.506  1.00  0.96           N  
ATOM    408  CA  VAL A  53      -7.247   0.295   7.525  1.00  0.96           C  
ATOM    409  C   VAL A  53      -7.546   1.727   7.964  1.00  0.95           C  
ATOM    410  CB  VAL A  53      -5.793   0.186   7.015  1.00  0.96           C  
ATOM    411  O   VAL A  53      -7.641   2.009   9.161  1.00  0.94           O  
ATOM    412  CG1 VAL A  53      -4.819   0.783   8.029  1.00  0.96           C  
ATOM    413  CG2 VAL A  53      -5.439  -1.271   6.722  1.00  0.95           C  
ATOM    414  N   ASP A  54      -7.751   2.661   7.017  1.00  0.93           N  
ATOM    415  CA  ASP A  54      -8.061   4.066   7.262  1.00  0.93           C  
ATOM    416  C   ASP A  54      -9.294   4.210   8.152  1.00  0.92           C  
ATOM    417  CB  ASP A  54      -8.276   4.808   5.941  1.00  0.92           C  
ATOM    418  O   ASP A  54      -9.255   4.907   9.168  1.00  0.90           O  
ATOM    419  CG  ASP A  54      -8.496   6.299   6.127  1.00  0.86           C  
ATOM    420  OD1 ASP A  54      -7.712   6.945   6.855  1.00  0.81           O  
ATOM    421  OD2 ASP A  54      -9.465   6.831   5.542  1.00  0.85           O  
ATOM    422  N   ILE A  55     -10.368   3.422   8.024  1.00  0.92           N  
ATOM    423  CA  ILE A  55     -11.599   3.420   8.805  1.00  0.92           C  
ATOM    424  C   ILE A  55     -11.297   3.004  10.243  1.00  0.92           C  
ATOM    425  CB  ILE A  55     -12.660   2.482   8.187  1.00  0.91           C  
ATOM    426  O   ILE A  55     -11.990   3.420  11.175  1.00  0.91           O  
ATOM    427  CG1 ILE A  55     -13.218   3.086   6.893  1.00  0.89           C  
ATOM    428  CG2 ILE A  55     -13.782   2.200   9.189  1.00  0.88           C  
ATOM    429  CD1 ILE A  55     -13.954   2.087   6.011  1.00  0.87           C  
ATOM    430  N   ARG A  56     -10.311   2.288  10.517  1.00  0.93           N  
ATOM    431  CA  ARG A  56     -10.065   1.673  11.817  1.00  0.92           C  
ATOM    432  C   ARG A  56      -9.098   2.512  12.646  1.00  0.91           C  
ATOM    433  CB  ARG A  56      -9.513   0.256  11.645  1.00  0.92           C  
ATOM    434  O   ARG A  56      -9.064   2.397  13.873  1.00  0.88           O  
ATOM    435  CG  ARG A  56     -10.566  -0.773  11.266  1.00  0.91           C  
ATOM    436  CD  ARG A  56      -9.944  -2.125  10.945  1.00  0.90           C  
ATOM    437  NE  ARG A  56     -10.961  -3.130  10.648  1.00  0.89           N  
ATOM    438  NH1 ARG A  56     -12.754  -1.704  10.952  1.00  0.84           N  
ATOM    439  NH2 ARG A  56     -13.110  -3.893  10.372  1.00  0.84           N  
ATOM    440  CZ  ARG A  56     -12.273  -2.907  10.658  1.00  0.87           C  
ATOM    441  N   ILE A  57      -8.334   3.294  11.984  1.00  0.91           N  
ATOM    442  CA  ILE A  57      -7.431   4.170  12.721  1.00  0.90           C  
ATOM    443  C   ILE A  57      -8.185   5.412  13.191  1.00  0.87           C  
ATOM    444  CB  ILE A  57      -6.211   4.577  11.863  1.00  0.89           C  
ATOM    445  O   ILE A  57      -8.525   6.282  12.385  1.00  0.83           O  
ATOM    446  CG1 ILE A  57      -5.376   3.342  11.504  1.00  0.85           C  
ATOM    447  CG2 ILE A  57      -5.360   5.619  12.594  1.00  0.84           C  
ATOM    448  CD1 ILE A  57      -4.221   3.631  10.555  1.00  0.82           C  
ATOM    449  N   LYS A  58      -8.898   5.403  14.355  1.00  0.68           N  
ATOM    450  CA  LYS A  58      -9.930   6.160  15.057  1.00  0.68           C  
ATOM    451  C   LYS A  58      -9.635   7.657  15.018  1.00  0.67           C  
ATOM    452  CB  LYS A  58     -10.050   5.687  16.506  1.00  0.58           C  
ATOM    453  O   LYS A  58     -10.555   8.475  14.948  1.00  0.60           O  
ATOM    454  CG  LYS A  58     -10.760   4.351  16.664  1.00  0.53           C  
ATOM    455  CD  LYS A  58     -10.884   3.953  18.130  1.00  0.54           C  
ATOM    456  CE  LYS A  58     -11.585   2.611  18.289  1.00  0.43           C  
ATOM    457  NZ  LYS A  58     -11.572   2.144  19.707  1.00  0.41           N  
ATOM    458  N   ASN A  59      -8.386   8.087  15.042  1.00  0.68           N  
ATOM    459  CA  ASN A  59      -7.947   9.449  15.327  1.00  0.67           C  
ATOM    460  C   ASN A  59      -7.312  10.100  14.101  1.00  0.68           C  
ATOM    461  CB  ASN A  59      -6.968   9.462  16.502  1.00  0.60           C  
ATOM    462  O   ASN A  59      -6.652  11.134  14.215  1.00  0.62           O  
ATOM    463  CG  ASN A  59      -7.595   8.966  17.790  1.00  0.56           C  
ATOM    464  ND2 ASN A  59      -6.790   8.335  18.637  1.00  0.49           N  
ATOM    465  OD1 ASN A  59      -8.793   9.148  18.022  1.00  0.56           O  
ATOM    466  N   ARG A  60      -7.636   9.637  12.912  1.00  0.62           N  
ATOM    467  CA  ARG A  60      -7.138  10.094  11.619  1.00  0.61           C  
ATOM    468  C   ARG A  60      -5.695  10.574  11.727  1.00  0.62           C  
ATOM    469  CB  ARG A  60      -8.023  11.213  11.066  1.00  0.51           C  
ATOM    470  O   ARG A  60      -5.340  11.620  11.177  1.00  0.57           O  
ATOM    471  CG  ARG A  60      -9.442  10.772  10.741  1.00  0.45           C  
ATOM    472  CD  ARG A  60     -10.227  11.872  10.039  1.00  0.46           C  
ATOM    473  NE  ARG A  60     -11.551  11.411   9.630  1.00  0.35           N  
ATOM    474  NH1 ARG A  60     -11.960  13.192   8.216  1.00  0.27           N  
ATOM    475  NH2 ARG A  60     -13.529  11.541   8.471  1.00  0.25           N  
ATOM    476  CZ  ARG A  60     -12.344  12.049   8.774  1.00  0.44           C  
ATOM    477  N   LEU A  61      -4.926  10.037  12.514  1.00  0.76           N  
ATOM    478  CA  LEU A  61      -3.491  10.298  12.532  1.00  0.75           C  
ATOM    479  C   LEU A  61      -2.813   9.691  11.309  1.00  0.78           C  
ATOM    480  CB  LEU A  61      -2.860   9.739  13.810  1.00  0.70           C  
ATOM    481  O   LEU A  61      -1.652   9.280  11.377  1.00  0.72           O  
ATOM    482  CG  LEU A  61      -3.336  10.355  15.127  1.00  0.65           C  
ATOM    483  CD1 LEU A  61      -2.675   9.654  16.309  1.00  0.61           C  
ATOM    484  CD2 LEU A  61      -3.043  11.852  15.154  1.00  0.62           C  
ATOM    485  N   ILE A  62      -3.639   9.479  10.253  1.00  0.92           N  
ATOM    486  CA  ILE A  62      -2.924   8.887   9.129  1.00  0.92           C  
ATOM    487  C   ILE A  62      -3.341   9.576   7.831  1.00  0.92           C  
ATOM    488  CB  ILE A  62      -3.180   7.366   9.034  1.00  0.89           C  
ATOM    489  O   ILE A  62      -4.503   9.955   7.668  1.00  0.91           O  
ATOM    490  CG1 ILE A  62      -2.662   6.658  10.291  1.00  0.75           C  
ATOM    491  CG2 ILE A  62      -2.532   6.787   7.773  1.00  0.75           C  
ATOM    492  CD1 ILE A  62      -2.877   5.151  10.285  1.00  0.73           C  
ATOM    493  N   SER A  63      -2.488   9.816   6.934  1.00  0.94           N  
ATOM    494  CA  SER A  63      -2.689  10.218   5.545  1.00  0.95           C  
ATOM    495  C   SER A  63      -2.791   9.005   4.627  1.00  0.95           C  
ATOM    496  CB  SER A  63      -1.549  11.125   5.080  1.00  0.94           C  
ATOM    497  O   SER A  63      -2.323   7.918   4.972  1.00  0.95           O  
ATOM    498  OG  SER A  63      -1.578  12.364   5.767  1.00  0.90           O  
ATOM    499  N   SER A  64      -3.378   9.148   3.471  1.00  0.95           N  
ATOM    500  CA  SER A  64      -3.476   8.073   2.489  1.00  0.96           C  
ATOM    501  C   SER A  64      -3.239   8.593   1.075  1.00  0.96           C  
ATOM    502  CB  SER A  64      -4.846   7.396   2.569  1.00  0.95           C  
ATOM    503  O   SER A  64      -3.641   9.710   0.743  1.00  0.96           O  
ATOM    504  OG  SER A  64      -5.877   8.306   2.226  1.00  0.89           O  
ATOM    505  N   TYR A  65      -2.596   7.818   0.250  1.00  0.98           N  
ATOM    506  CA  TYR A  65      -2.403   8.015  -1.182  1.00  0.98           C  
ATOM    507  C   TYR A  65      -2.694   6.733  -1.953  1.00  0.98           C  
ATOM    508  CB  TYR A  65      -0.975   8.487  -1.472  1.00  0.98           C  
ATOM    509  O   TYR A  65      -2.074   5.697  -1.703  1.00  0.98           O  
ATOM    510  CG  TYR A  65      -0.635   8.526  -2.943  1.00  0.97           C  
ATOM    511  CD1 TYR A  65      -0.085   7.416  -3.580  1.00  0.96           C  
ATOM    512  CD2 TYR A  65      -0.863   9.672  -3.697  1.00  0.96           C  
ATOM    513  CE1 TYR A  65       0.231   7.447  -4.934  1.00  0.95           C  
ATOM    514  CE2 TYR A  65      -0.551   9.714  -5.052  1.00  0.95           C  
ATOM    515  OH  TYR A  65       0.306   8.636  -7.001  1.00  0.93           O  
ATOM    516  CZ  TYR A  65      -0.005   8.599  -5.661  1.00  0.95           C  
ATOM    517  N   LEU A  66      -3.584   6.796  -2.938  1.00  0.98           N  
ATOM    518  CA  LEU A  66      -4.009   5.669  -3.760  1.00  0.98           C  
ATOM    519  C   LEU A  66      -3.961   6.027  -5.241  1.00  0.98           C  
ATOM    520  CB  LEU A  66      -5.424   5.228  -3.375  1.00  0.97           C  
ATOM    521  O   LEU A  66      -4.670   6.931  -5.689  1.00  0.98           O  
ATOM    522  CG  LEU A  66      -5.622   4.770  -1.929  1.00  0.91           C  
ATOM    523  CD1 LEU A  66      -5.672   5.973  -0.994  1.00  0.80           C  
ATOM    524  CD2 LEU A  66      -6.892   3.935  -1.802  1.00  0.79           C  
ATOM    525  N   PHE A  67      -3.211   5.307  -6.071  1.00  0.99           N  
ATOM    526  CA  PHE A  67      -3.246   5.316  -7.529  1.00  0.99           C  
ATOM    527  C   PHE A  67      -4.076   4.153  -8.058  1.00  0.99           C  
ATOM    528  CB  PHE A  67      -1.826   5.251  -8.102  1.00  0.99           C  
ATOM    529  O   PHE A  67      -3.599   3.019  -8.118  1.00  0.99           O  
ATOM    530  CG  PHE A  67      -1.772   5.358  -9.602  1.00  0.99           C  
ATOM    531  CD1 PHE A  67      -2.001   4.244 -10.401  1.00  0.98           C  
ATOM    532  CD2 PHE A  67      -1.492   6.573 -10.214  1.00  0.98           C  
ATOM    533  CE1 PHE A  67      -1.952   4.340 -11.790  1.00  0.98           C  
ATOM    534  CE2 PHE A  67      -1.440   6.676 -11.601  1.00  0.98           C  
ATOM    535  CZ  PHE A  67      -1.670   5.558 -12.387  1.00  0.97           C  
ATOM    536  N   ASN A  68      -5.265   4.405  -8.460  1.00  0.99           N  
ATOM    537  CA  ASN A  68      -6.249   3.390  -8.820  1.00  0.99           C  
ATOM    538  C   ASN A  68      -6.406   3.272 -10.333  1.00  0.99           C  
ATOM    539  CB  ASN A  68      -7.599   3.697  -8.169  1.00  0.98           C  
ATOM    540  O   ASN A  68      -6.940   4.176 -10.978  1.00  0.98           O  
ATOM    541  CG  ASN A  68      -7.588   3.477  -6.669  1.00  0.97           C  
ATOM    542  ND2 ASN A  68      -8.067   4.465  -5.921  1.00  0.95           N  
ATOM    543  OD1 ASN A  68      -7.152   2.429  -6.186  1.00  0.95           O  
ATOM    544  N   ALA A  69      -6.068   2.177 -10.892  1.00  0.99           N  
ATOM    545  CA  ALA A  69      -6.380   1.871 -12.286  1.00  0.98           C  
ATOM    546  C   ALA A  69      -7.865   1.564 -12.460  1.00  0.98           C  
ATOM    547  CB  ALA A  69      -5.536   0.697 -12.775  1.00  0.98           C  
ATOM    548  O   ALA A  69      -8.422   0.731 -11.741  1.00  0.98           O  
ATOM    549  N   MET A  70      -8.460   2.058 -13.535  1.00  0.98           N  
ATOM    550  CA  MET A  70      -9.904   2.062 -13.752  1.00  0.98           C  
ATOM    551  C   MET A  70     -10.249   1.516 -15.133  1.00  0.97           C  
ATOM    552  CB  MET A  70     -10.469   3.475 -13.592  1.00  0.97           C  
ATOM    553  O   MET A  70     -11.409   1.550 -15.547  1.00  0.96           O  
ATOM    554  CG  MET A  70     -10.313   4.042 -12.190  1.00  0.93           C  
ATOM    555  SD  MET A  70     -11.212   5.627 -11.970  1.00  0.89           S  
ATOM    556  CE  MET A  70     -10.296   6.679 -13.130  1.00  0.79           C  
ATOM    557  N   LYS A  71      -9.212   1.023 -15.910  1.00  0.98           N  
ATOM    558  CA  LYS A  71      -9.480   0.496 -17.245  1.00  0.98           C  
ATOM    559  C   LYS A  71     -10.372  -0.741 -17.179  1.00  0.97           C  
ATOM    560  CB  LYS A  71      -8.172   0.161 -17.963  1.00  0.98           C  
ATOM    561  O   LYS A  71     -10.244  -1.556 -16.263  1.00  0.97           O  
ATOM    562  CG  LYS A  71      -7.293   1.371 -18.245  1.00  0.97           C  
ATOM    563  CD  LYS A  71      -5.984   0.968 -18.911  1.00  0.95           C  
ATOM    564  CE  LYS A  71      -6.195   0.572 -20.366  1.00  0.94           C  
ATOM    565  NZ  LYS A  71      -4.902   0.290 -21.057  1.00  0.91           N  
ATOM    566  N   PRO A  72     -11.260  -0.943 -18.254  1.00  0.96           N  
ATOM    567  CA  PRO A  72     -12.024  -2.192 -18.316  1.00  0.96           C  
ATOM    568  C   PRO A  72     -11.134  -3.420 -18.489  1.00  0.95           C  
ATOM    569  CB  PRO A  72     -12.925  -1.994 -19.538  1.00  0.96           C  
ATOM    570  O   PRO A  72     -11.521  -4.527 -18.104  1.00  0.94           O  
ATOM    571  CG  PRO A  72     -13.103  -0.514 -19.646  1.00  0.94           C  
ATOM    572  CD  PRO A  72     -11.817   0.152 -19.246  1.00  0.92           C  
ATOM    573  N   SER A  73     -10.023  -3.325 -19.038  1.00  0.96           N  
ATOM    574  CA  SER A  73      -8.996  -4.342 -19.240  1.00  0.96           C  
ATOM    575  C   SER A  73      -7.603  -3.723 -19.266  1.00  0.96           C  
ATOM    576  CB  SER A  73      -9.247  -5.107 -20.540  1.00  0.95           C  
ATOM    577  O   SER A  73      -7.462  -2.501 -19.354  1.00  0.96           O  
ATOM    578  OG  SER A  73      -9.169  -4.239 -21.658  1.00  0.93           O  
ATOM    579  N   ASN A  74      -6.467  -4.519 -19.137  1.00  0.97           N  
ATOM    580  CA  ASN A  74      -5.061  -4.143 -19.236  1.00  0.98           C  
ATOM    581  C   ASN A  74      -4.682  -3.107 -18.182  1.00  0.98           C  
ATOM    582  CB  ASN A  74      -4.743  -3.616 -20.637  1.00  0.97           C  
ATOM    583  O   ASN A  74      -3.865  -2.221 -18.441  1.00  0.98           O  
ATOM    584  CG  ASN A  74      -5.050  -4.626 -21.724  1.00  0.94           C  
ATOM    585  ND2 ASN A  74      -5.382  -4.136 -22.913  1.00  0.92           N  
ATOM    586  OD1 ASN A  74      -4.991  -5.838 -21.498  1.00  0.91           O  
ATOM    587  N   ASN A  75      -5.322  -3.126 -16.924  1.00  0.98           N  
ATOM    588  CA  ASN A  75      -4.958  -2.281 -15.792  1.00  0.98           C  
ATOM    589  C   ASN A  75      -3.495  -2.471 -15.398  1.00  0.98           C  
ATOM    590  CB  ASN A  75      -5.870  -2.562 -14.596  1.00  0.98           C  
ATOM    591  O   ASN A  75      -2.828  -1.517 -14.994  1.00  0.98           O  
ATOM    592  CG  ASN A  75      -7.227  -1.898 -14.728  1.00  0.97           C  
ATOM    593  ND2 ASN A  75      -8.281  -2.704 -14.759  1.00  0.96           N  
ATOM    594  OD1 ASN A  75      -7.326  -0.670 -14.802  1.00  0.96           O  
ATOM    595  N   VAL A  76      -2.901  -3.617 -15.649  1.00  0.98           N  
ATOM    596  CA  VAL A  76      -1.515  -3.962 -15.350  1.00  0.98           C  
ATOM    597  C   VAL A  76      -0.576  -3.113 -16.204  1.00  0.98           C  
ATOM    598  CB  VAL A  76      -1.240  -5.464 -15.586  1.00  0.97           C  
ATOM    599  O   VAL A  76       0.581  -2.896 -15.836  1.00  0.98           O  
ATOM    600  CG1 VAL A  76      -1.403  -5.816 -17.064  1.00  0.79           C  
ATOM    601  CG2 VAL A  76       0.159  -5.832 -15.097  1.00  0.80           C  
ATOM    602  N   ASP A  77      -1.002  -2.567 -17.352  1.00  0.98           N  
ATOM    603  CA  ASP A  77      -0.230  -1.669 -18.206  1.00  0.98           C  
ATOM    604  C   ASP A  77       0.077  -0.357 -17.488  1.00  0.98           C  
ATOM    605  CB  ASP A  77      -0.979  -1.393 -19.511  1.00  0.98           C  
ATOM    606  O   ASP A  77       0.981   0.379 -17.888  1.00  0.98           O  
ATOM    607  CG  ASP A  77      -0.941  -2.565 -20.476  1.00  0.97           C  
ATOM    608  OD1 ASP A  77      -0.166  -3.518 -20.248  1.00  0.96           O  
ATOM    609  OD2 ASP A  77      -1.692  -2.533 -21.475  1.00  0.96           O  
ATOM    610  N   LEU A  78      -0.666  -0.024 -16.426  1.00  0.99           N  
ATOM    611  CA  LEU A  78      -0.503   1.209 -15.663  1.00  0.99           C  
ATOM    612  C   LEU A  78       0.436   0.996 -14.480  1.00  0.99           C  
ATOM    613  CB  LEU A  78      -1.859   1.717 -15.168  1.00  0.99           C  
ATOM    614  O   LEU A  78       0.613   1.894 -13.653  1.00  0.99           O  
ATOM    615  CG  LEU A  78      -2.920   1.973 -16.240  1.00  0.98           C  
ATOM    616  CD1 LEU A  78      -4.213   2.466 -15.599  1.00  0.97           C  
ATOM    617  CD2 LEU A  78      -2.409   2.977 -17.268  1.00  0.97           C  
ATOM    618  N   HIS A  79       0.967  -0.193 -14.332  1.00  0.98           N  
ATOM    619  CA  HIS A  79       1.980  -0.472 -13.320  1.00  0.98           C  
ATOM    620  C   HIS A  79       3.284   0.255 -13.630  1.00  0.98           C  
ATOM    621  CB  HIS A  79       2.230  -1.977 -13.212  1.00  0.98           C  
ATOM    622  O   HIS A  79       3.792   0.176 -14.751  1.00  0.98           O  
ATOM    623  CG  HIS A  79       3.233  -2.345 -12.165  1.00  0.97           C  
ATOM    624  CD2 HIS A  79       3.072  -2.808 -10.903  1.00  0.94           C  
ATOM    625  ND1 HIS A  79       4.592  -2.248 -12.370  1.00  0.94           N  
ATOM    626  CE1 HIS A  79       5.226  -2.637 -11.276  1.00  0.94           C  
ATOM    627  NE2 HIS A  79       4.326  -2.982 -10.371  1.00  0.95           N  
ATOM    628  N   ILE A  80       3.811   1.029 -12.695  1.00  0.99           N  
ATOM    629  CA  ILE A  80       5.166   1.566 -12.637  1.00  0.99           C  
ATOM    630  C   ILE A  80       5.893   1.000 -11.419  1.00  0.99           C  
ATOM    631  CB  ILE A  80       5.160   3.110 -12.589  1.00  0.99           C  
ATOM    632  O   ILE A  80       5.460   1.198 -10.282  1.00  0.98           O  
ATOM    633  CG1 ILE A  80       4.461   3.681 -13.828  1.00  0.98           C  
ATOM    634  CG2 ILE A  80       6.588   3.652 -12.467  1.00  0.98           C  
ATOM    635  CD1 ILE A  80       4.150   5.168 -13.733  1.00  0.97           C  
ATOM    636  N   THR A  81       6.991   0.314 -11.601  1.00  0.98           N  
ATOM    637  CA  THR A  81       7.784  -0.255 -10.517  1.00  0.98           C  
ATOM    638  C   THR A  81       8.007   0.775  -9.413  1.00  0.98           C  
ATOM    639  CB  THR A  81       9.144  -0.766 -11.028  1.00  0.98           C  
ATOM    640  O   THR A  81       8.435   1.899  -9.682  1.00  0.98           O  
ATOM    641  CG2 THR A  81      10.052  -1.165  -9.870  1.00  0.97           C  
ATOM    642  OG1 THR A  81       8.933  -1.906 -11.871  1.00  0.96           O  
ATOM    643  N   SER A  82       7.845   0.421  -8.211  1.00  0.98           N  
ATOM    644  CA  SER A  82       7.771   1.293  -7.043  1.00  0.98           C  
ATOM    645  C   SER A  82       9.037   2.130  -6.897  1.00  0.98           C  
ATOM    646  CB  SER A  82       7.544   0.470  -5.774  1.00  0.98           C  
ATOM    647  O   SER A  82       8.980   3.276  -6.445  1.00  0.98           O  
ATOM    648  OG  SER A  82       6.223  -0.042  -5.736  1.00  0.91           O  
ATOM    649  N   ALA A  83      10.179   1.642  -7.305  1.00  0.98           N  
ATOM    650  CA  ALA A  83      11.450   2.362  -7.316  1.00  0.98           C  
ATOM    651  C   ALA A  83      11.459   3.443  -8.394  1.00  0.98           C  
ATOM    652  CB  ALA A  83      12.609   1.392  -7.531  1.00  0.98           C  
ATOM    653  O   ALA A  83      12.201   4.423  -8.293  1.00  0.98           O  
ATOM    654  N   ASN A  84      10.587   3.356  -9.430  1.00  0.98           N  
ATOM    655  CA  ASN A  84      10.444   4.308 -10.527  1.00  0.98           C  
ATOM    656  C   ASN A  84       9.161   5.123 -10.398  1.00  0.98           C  
ATOM    657  CB  ASN A  84      10.481   3.583 -11.874  1.00  0.98           C  
ATOM    658  O   ASN A  84       8.868   5.965 -11.249  1.00  0.98           O  
ATOM    659  CG  ASN A  84      11.812   2.908 -12.139  1.00  0.97           C  
ATOM    660  ND2 ASN A  84      11.805   1.901 -13.004  1.00  0.96           N  
ATOM    661  OD1 ASN A  84      12.839   3.289 -11.571  1.00  0.95           O  
ATOM    662  N   PHE A  85       8.331   4.827  -9.423  1.00  0.99           N  
ATOM    663  CA  PHE A  85       7.074   5.532  -9.203  1.00  0.99           C  
ATOM    664  C   PHE A  85       7.328   6.973  -8.776  1.00  0.98           C  
ATOM    665  CB  PHE A  85       6.231   4.813  -8.145  1.00  0.98           C  
ATOM    666  O   PHE A  85       7.790   7.224  -7.661  1.00  0.98           O  
ATOM    667  CG  PHE A  85       4.798   5.270  -8.097  1.00  0.98           C  
ATOM    668  CD1 PHE A  85       3.826   4.636  -8.861  1.00  0.97           C  
ATOM    669  CD2 PHE A  85       4.423   6.334  -7.287  1.00  0.97           C  
ATOM    670  CE1 PHE A  85       2.499   5.057  -8.818  1.00  0.97           C  
ATOM    671  CE2 PHE A  85       3.099   6.760  -7.239  1.00  0.96           C  
ATOM    672  CZ  PHE A  85       2.138   6.121  -8.006  1.00  0.96           C  
ATOM    673  N   ASP A  86       7.010   7.933  -9.661  1.00  0.99           N  
ATOM    674  CA  ASP A  86       7.362   9.341  -9.502  1.00  0.99           C  
ATOM    675  C   ASP A  86       6.145  10.239  -9.717  1.00  0.99           C  
ATOM    676  CB  ASP A  86       8.479   9.728 -10.472  1.00  0.99           C  
ATOM    677  O   ASP A  86       6.284  11.394 -10.122  1.00  0.98           O  
ATOM    678  CG  ASP A  86       8.057   9.642 -11.928  1.00  0.98           C  
ATOM    679  OD1 ASP A  86       6.991   9.057 -12.220  1.00  0.98           O  
ATOM    680  OD2 ASP A  86       8.797  10.160 -12.791  1.00  0.97           O  
ATOM    681  N   GLU A  87       4.903   9.731  -9.498  1.00  0.99           N  
ATOM    682  CA  GLU A  87       3.699  10.557  -9.529  1.00  0.99           C  
ATOM    683  C   GLU A  87       3.773  11.679  -8.498  1.00  0.99           C  
ATOM    684  CB  GLU A  87       2.453   9.701  -9.288  1.00  0.99           C  
ATOM    685  O   GLU A  87       3.974  11.424  -7.309  1.00  0.99           O  
ATOM    686  CG  GLU A  87       1.151  10.390  -9.669  1.00  0.96           C  
ATOM    687  CD  GLU A  87       0.750  11.494  -8.703  1.00  0.94           C  
ATOM    688  OE1 GLU A  87       0.741  11.251  -7.475  1.00  0.93           O  
ATOM    689  OE2 GLU A  87       0.443  12.609  -9.179  1.00  0.91           O  
ATOM    690  N   PRO A  88       3.658  13.067  -8.772  1.00  0.99           N  
ATOM    691  CA  PRO A  88       4.085  14.196  -7.943  1.00  0.99           C  
ATOM    692  C   PRO A  88       3.260  14.334  -6.665  1.00  0.99           C  
ATOM    693  CB  PRO A  88       3.878  15.405  -8.859  1.00  0.99           C  
ATOM    694  O   PRO A  88       3.796  14.705  -5.617  1.00  0.99           O  
ATOM    695  CG  PRO A  88       4.114  14.882 -10.239  1.00  0.98           C  
ATOM    696  CD  PRO A  88       3.553  13.492 -10.326  1.00  0.98           C  
ATOM    697  N   VAL A  89       1.973  14.066  -6.682  1.00  0.99           N  
ATOM    698  CA  VAL A  89       1.122  14.135  -5.499  1.00  0.99           C  
ATOM    699  C   VAL A  89       1.512  13.033  -4.516  1.00  0.99           C  
ATOM    700  CB  VAL A  89      -0.374  14.016  -5.867  1.00  0.98           C  
ATOM    701  O   VAL A  89       1.754  13.301  -3.337  1.00  0.99           O  
ATOM    702  CG1 VAL A  89      -1.246  14.092  -4.616  1.00  0.97           C  
ATOM    703  CG2 VAL A  89      -0.766  15.106  -6.863  1.00  0.97           C  
ATOM    704  N   GLY A  90       1.667  11.782  -4.967  1.00  0.99           N  
ATOM    705  CA  GLY A  90       2.094  10.647  -4.165  1.00  0.99           C  
ATOM    706  C   GLY A  90       3.485  10.818  -3.583  1.00  0.99           C  
ATOM    707  O   GLY A  90       3.690  10.624  -2.383  1.00  0.99           O  
ATOM    708  N   VAL A  91       4.445  11.275  -4.374  1.00  0.99           N  
ATOM    709  CA  VAL A  91       5.799  11.544  -3.904  1.00  0.99           C  
ATOM    710  C   VAL A  91       5.771  12.646  -2.848  1.00  0.99           C  
ATOM    711  CB  VAL A  91       6.735  11.943  -5.067  1.00  0.99           C  
ATOM    712  O   VAL A  91       6.364  12.503  -1.776  1.00  0.99           O  
ATOM    713  CG1 VAL A  91       8.075  12.447  -4.533  1.00  0.98           C  
ATOM    714  CG2 VAL A  91       6.944  10.763  -6.013  1.00  0.98           C  
ATOM    715  N   GLY A  92       5.079  13.740  -3.122  1.00  0.99           N  
ATOM    716  CA  GLY A  92       4.931  14.811  -2.150  1.00  0.99           C  
ATOM    717  C   GLY A  92       4.274  14.359  -0.860  1.00  0.99           C  
ATOM    718  O   GLY A  92       4.767  14.653   0.231  1.00  0.99           O  
ATOM    719  N   ALA A  93       3.180  13.561  -0.950  1.00  0.98           N  
ATOM    720  CA  ALA A  93       2.459  13.046   0.211  1.00  0.98           C  
ATOM    721  C   ALA A  93       3.357  12.152   1.062  1.00  0.98           C  
ATOM    722  CB  ALA A  93       1.216  12.280  -0.232  1.00  0.98           C  
ATOM    723  O   ALA A  93       3.418  12.305   2.284  1.00  0.98           O  
ATOM    724  N   VAL A  94       4.160  11.276   0.502  1.00  0.99           N  
ATOM    725  CA  VAL A  94       5.040  10.350   1.208  1.00  0.99           C  
ATOM    726  C   VAL A  94       6.207  11.116   1.827  1.00  0.99           C  
ATOM    727  CB  VAL A  94       5.568   9.242   0.270  1.00  0.99           C  
ATOM    728  O   VAL A  94       6.538  10.916   2.998  1.00  0.98           O  
ATOM    729  CG1 VAL A  94       6.611   8.382   0.983  1.00  0.97           C  
ATOM    730  CG2 VAL A  94       4.414   8.378  -0.236  1.00  0.98           C  
ATOM    731  N   THR A  95       6.793  12.071   1.100  1.00  0.99           N  
ATOM    732  CA  THR A  95       7.986  12.773   1.562  1.00  0.99           C  
ATOM    733  C   THR A  95       7.646  13.720   2.709  1.00  0.99           C  
ATOM    734  CB  THR A  95       8.645  13.565   0.417  1.00  0.99           C  
ATOM    735  O   THR A  95       8.528  14.126   3.468  1.00  0.98           O  
ATOM    736  CG2 THR A  95       9.244  12.628  -0.626  1.00  0.95           C  
ATOM    737  OG1 THR A  95       7.660  14.395  -0.211  1.00  0.96           O  
ATOM    738  N   ASN A  96       6.406  14.109   2.865  1.00  0.98           N  
ATOM    739  CA  ASN A  96       5.950  15.010   3.919  1.00  0.98           C  
ATOM    740  C   ASN A  96       5.433  14.239   5.130  1.00  0.98           C  
ATOM    741  CB  ASN A  96       4.869  15.953   3.388  1.00  0.97           C  
ATOM    742  O   ASN A  96       4.938  14.838   6.087  1.00  0.97           O  
ATOM    743  CG  ASN A  96       5.415  16.976   2.411  1.00  0.96           C  
ATOM    744  ND2 ASN A  96       4.561  17.455   1.514  1.00  0.95           N  
ATOM    745  OD1 ASN A  96       6.595  17.332   2.461  1.00  0.94           O  
ATOM    746  N   ASN A  97       5.449  12.927   5.145  1.00  0.96           N  
ATOM    747  CA  ASN A  97       5.074  12.096   6.284  1.00  0.96           C  
ATOM    748  C   ASN A  97       6.289  11.413   6.904  1.00  0.96           C  
ATOM    749  CB  ASN A  97       4.033  11.054   5.868  1.00  0.96           C  
ATOM    750  O   ASN A  97       7.193  10.976   6.190  1.00  0.96           O  
ATOM    751  CG  ASN A  97       2.639  11.637   5.746  1.00  0.94           C  
ATOM    752  ND2 ASN A  97       2.283  12.075   4.544  1.00  0.91           N  
ATOM    753  OD1 ASN A  97       1.889  11.694   6.724  1.00  0.90           O  
ATOM    754  N   LYS A  98       6.395  11.275   8.185  1.00  0.95           N  
ATOM    755  CA  LYS A  98       7.489  10.660   8.931  1.00  0.95           C  
ATOM    756  C   LYS A  98       7.640   9.185   8.570  1.00  0.95           C  
ATOM    757  CB  LYS A  98       7.266  10.812  10.436  1.00  0.94           C  
ATOM    758  O   LYS A  98       8.747   8.717   8.298  1.00  0.95           O  
ATOM    759  CG  LYS A  98       7.373  12.244  10.937  1.00  0.91           C  
ATOM    760  CD  LYS A  98       7.092  12.337  12.431  1.00  0.89           C  
ATOM    761  CE  LYS A  98       7.037  13.784  12.902  1.00  0.86           C  
ATOM    762  NZ  LYS A  98       6.395  13.906  14.245  1.00  0.82           N  
ATOM    763  N   HIS A  99       6.566   8.486   8.463  1.00  0.96           N  
ATOM    764  CA  HIS A  99       6.538   7.047   8.225  1.00  0.96           C  
ATOM    765  C   HIS A  99       5.602   6.697   7.073  1.00  0.96           C  
ATOM    766  CB  HIS A  99       6.112   6.303   9.492  1.00  0.96           C  
ATOM    767  O   HIS A  99       4.672   7.449   6.773  1.00  0.96           O  
ATOM    768  CG  HIS A  99       6.943   6.635  10.690  1.00  0.94           C  
ATOM    769  CD2 HIS A  99       6.625   7.268  11.844  1.00  0.91           C  
ATOM    770  ND1 HIS A  99       8.278   6.308  10.784  1.00  0.90           N  
ATOM    771  CE1 HIS A  99       8.747   6.727  11.948  1.00  0.90           C  
ATOM    772  NE2 HIS A  99       7.764   7.313  12.610  1.00  0.90           N  
ATOM    773  N   ALA A 100       5.840   5.538   6.461  1.00  0.98           N  
ATOM    774  CA  ALA A 100       5.017   5.088   5.342  1.00  0.98           C  
ATOM    775  C   ALA A 100       4.852   3.571   5.357  1.00  0.98           C  
ATOM    776  CB  ALA A 100       5.626   5.541   4.017  1.00  0.98           C  
ATOM    777  O   ALA A 100       5.804   2.840   5.641  1.00  0.98           O  
ATOM    778  N   ILE A 101       3.690   3.100   4.999  1.00  0.98           N  
ATOM    779  CA  ILE A 101       3.408   1.696   4.721  1.00  0.98           C  
ATOM    780  C   ILE A 101       2.695   1.570   3.376  1.00  0.98           C  
ATOM    781  CB  ILE A 101       2.556   1.058   5.841  1.00  0.98           C  
ATOM    782  O   ILE A 101       1.714   2.271   3.119  1.00  0.98           O  
ATOM    783  CG1 ILE A 101       2.369  -0.441   5.581  1.00  0.97           C  
ATOM    784  CG2 ILE A 101       1.204   1.767   5.962  1.00  0.97           C  
ATOM    785  CD1 ILE A 101       1.870  -1.221   6.789  1.00  0.96           C  
ATOM    786  N   SER A 102       3.189   0.708   2.472  1.00  0.99           N  
ATOM    787  CA  SER A 102       2.614   0.495   1.148  1.00  0.99           C  
ATOM    788  C   SER A 102       2.001  -0.896   1.029  1.00  0.99           C  
ATOM    789  CB  SER A 102       3.677   0.687   0.065  1.00  0.99           C  
ATOM    790  O   SER A 102       2.503  -1.854   1.619  1.00  0.99           O  
ATOM    791  OG  SER A 102       4.732  -0.246   0.225  1.00  0.93           O  
ATOM    792  N   PHE A 103       0.938  -1.001   0.346  1.00  0.99           N  
ATOM    793  CA  PHE A 103       0.235  -2.242   0.043  1.00  0.99           C  
ATOM    794  C   PHE A 103       0.388  -2.605  -1.429  1.00  0.99           C  
ATOM    795  CB  PHE A 103      -1.249  -2.121   0.402  1.00  0.99           C  
ATOM    796  O   PHE A 103       0.041  -1.815  -2.308  1.00  0.99           O  
ATOM    797  CG  PHE A 103      -1.497  -1.663   1.814  1.00  0.99           C  
ATOM    798  CD1 PHE A 103      -1.198  -2.490   2.890  1.00  0.98           C  
ATOM    799  CD2 PHE A 103      -2.030  -0.406   2.066  1.00  0.98           C  
ATOM    800  CE1 PHE A 103      -1.426  -2.069   4.198  1.00  0.97           C  
ATOM    801  CE2 PHE A 103      -2.261   0.022   3.370  1.00  0.97           C  
ATOM    802  CZ  PHE A 103      -1.959  -0.812   4.435  1.00  0.97           C  
ATOM    803  N   HIS A 104       0.914  -3.786  -1.706  1.00  0.98           N  
ATOM    804  CA  HIS A 104       1.203  -4.373  -3.010  1.00  0.98           C  
ATOM    805  C   HIS A 104       0.639  -5.786  -3.115  1.00  0.98           C  
ATOM    806  CB  HIS A 104       2.711  -4.390  -3.268  1.00  0.98           C  
ATOM    807  O   HIS A 104       0.218  -6.367  -2.112  1.00  0.98           O  
ATOM    808  CG  HIS A 104       3.300  -3.030  -3.470  1.00  0.98           C  
ATOM    809  CD2 HIS A 104       3.781  -2.128  -2.583  1.00  0.97           C  
ATOM    810  ND1 HIS A 104       3.440  -2.458  -4.716  1.00  0.96           N  
ATOM    811  CE1 HIS A 104       3.985  -1.260  -4.586  1.00  0.96           C  
ATOM    812  NE2 HIS A 104       4.202  -1.036  -3.301  1.00  0.96           N  
ATOM    813  N   GLY A 105       0.580  -6.269  -4.356  1.00  0.98           N  
ATOM    814  CA  GLY A 105       0.200  -7.642  -4.645  1.00  0.97           C  
ATOM    815  C   GLY A 105       1.196  -8.363  -5.533  1.00  0.97           C  
ATOM    816  O   GLY A 105       1.737  -7.776  -6.473  1.00  0.96           O  
ATOM    817  N   TYR A 106       1.373  -9.685  -5.301  1.00  0.96           N  
ATOM    818  CA  TYR A 106       2.194 -10.502  -6.186  1.00  0.96           C  
ATOM    819  C   TYR A 106       1.460 -11.775  -6.591  1.00  0.96           C  
ATOM    820  CB  TYR A 106       3.523 -10.858  -5.512  1.00  0.96           C  
ATOM    821  O   TYR A 106       0.469 -12.154  -5.962  1.00  0.95           O  
ATOM    822  CG  TYR A 106       3.393 -11.901  -4.428  1.00  0.95           C  
ATOM    823  CD1 TYR A 106       2.929 -11.560  -3.159  1.00  0.93           C  
ATOM    824  CD2 TYR A 106       3.734 -13.227  -4.670  1.00  0.93           C  
ATOM    825  CE1 TYR A 106       2.810 -12.517  -2.156  1.00  0.92           C  
ATOM    826  CE2 TYR A 106       3.618 -14.192  -3.675  1.00  0.91           C  
ATOM    827  OH  TYR A 106       3.039 -14.780  -1.435  1.00  0.88           O  
ATOM    828  CZ  TYR A 106       3.156 -13.828  -2.423  1.00  0.91           C  
ATOM    829  N   ALA A 107       1.860 -12.346  -7.718  1.00  0.94           N  
ATOM    830  CA  ALA A 107       1.217 -13.523  -8.298  1.00  0.93           C  
ATOM    831  C   ALA A 107       1.600 -14.789  -7.536  1.00  0.92           C  
ATOM    832  CB  ALA A 107       1.588 -13.660  -9.772  1.00  0.91           C  
ATOM    833  O   ALA A 107       2.623 -15.411  -7.829  1.00  0.90           O  
ATOM    834  N   ALA A 108       0.790 -15.255  -6.637  1.00  0.91           N  
ATOM    835  CA  ALA A 108       0.814 -16.534  -5.931  1.00  0.92           C  
ATOM    836  C   ALA A 108      -0.601 -17.019  -5.627  1.00  0.91           C  
ATOM    837  CB  ALA A 108       1.620 -16.414  -4.640  1.00  0.89           C  
ATOM    838  O   ALA A 108      -1.249 -16.523  -4.702  1.00  0.88           O  
ATOM    839  N   SER A 109      -1.111 -18.009  -6.388  1.00  0.83           N  
ATOM    840  CA  SER A 109      -2.501 -18.455  -6.386  1.00  0.88           C  
ATOM    841  C   SER A 109      -2.690 -19.671  -5.486  1.00  0.82           C  
ATOM    842  CB  SER A 109      -2.960 -18.785  -7.807  1.00  0.78           C  
ATOM    843  O   SER A 109      -3.778 -20.247  -5.433  1.00  0.76           O  
ATOM    844  OG  SER A 109      -2.120 -19.766  -8.392  1.00  0.50           O  
ATOM    845  N   ARG A 110      -1.670 -20.093  -4.788  1.00  0.92           N  
ATOM    846  CA  ARG A 110      -1.784 -21.359  -4.072  1.00  0.92           C  
ATOM    847  C   ARG A 110      -1.547 -21.166  -2.577  1.00  0.91           C  
ATOM    848  CB  ARG A 110      -0.796 -22.385  -4.630  1.00  0.91           C  
ATOM    849  O   ARG A 110      -1.779 -22.080  -1.784  1.00  0.88           O  
ATOM    850  CG  ARG A 110      -1.115 -22.841  -6.045  1.00  0.90           C  
ATOM    851  CD  ARG A 110      -0.181 -23.951  -6.504  1.00  0.88           C  
ATOM    852  NE  ARG A 110      -0.506 -24.406  -7.853  1.00  0.87           N  
ATOM    853  NH1 ARG A 110       1.187 -25.975  -7.955  1.00  0.84           N  
ATOM    854  NH2 ARG A 110      -0.229 -25.692  -9.736  1.00  0.82           N  
ATOM    855  CZ  ARG A 110       0.152 -25.356  -8.512  1.00  0.84           C  
ATOM    856  N   GLU A 111      -1.048 -20.027  -2.162  1.00  0.93           N  
ATOM    857  CA  GLU A 111      -0.730 -19.758  -0.763  1.00  0.93           C  
ATOM    858  C   GLU A 111      -1.289 -18.409  -0.320  1.00  0.94           C  
ATOM    859  CB  GLU A 111       0.783 -19.800  -0.537  1.00  0.89           C  
ATOM    860  O   GLU A 111      -1.242 -17.434  -1.072  1.00  0.94           O  
ATOM    861  CG  GLU A 111       1.415 -21.148  -0.852  1.00  0.75           C  
ATOM    862  CD  GLU A 111       2.935 -21.111  -0.859  1.00  0.72           C  
ATOM    863  OE1 GLU A 111       3.518 -20.060  -0.512  1.00  0.70           O  
ATOM    864  OE2 GLU A 111       3.547 -22.142  -1.216  1.00  0.67           O  
ATOM    865  N   GLU A 112      -1.849 -18.457   0.892  1.00  0.96           N  
ATOM    866  CA  GLU A 112      -2.165 -17.223   1.605  1.00  0.97           C  
ATOM    867  C   GLU A 112      -0.958 -16.714   2.388  1.00  0.96           C  
ATOM    868  CB  GLU A 112      -3.352 -17.435   2.547  1.00  0.95           C  
ATOM    869  O   GLU A 112      -0.641 -17.237   3.459  1.00  0.96           O  
ATOM    870  CG  GLU A 112      -4.650 -17.782   1.833  1.00  0.90           C  
ATOM    871  CD  GLU A 112      -5.822 -17.983   2.781  1.00  0.86           C  
ATOM    872  OE1 GLU A 112      -5.875 -17.305   3.832  1.00  0.87           O  
ATOM    873  OE2 GLU A 112      -6.693 -18.825   2.470  1.00  0.88           O  
ATOM    874  N   ASN A 113      -0.313 -15.721   1.845  1.00  0.97           N  
ATOM    875  CA  ASN A 113       0.934 -15.234   2.426  1.00  0.97           C  
ATOM    876  C   ASN A 113       1.075 -13.723   2.266  1.00  0.97           C  
ATOM    877  CB  ASN A 113       2.133 -15.948   1.798  1.00  0.95           C  
ATOM    878  O   ASN A 113       0.577 -13.148   1.297  1.00  0.97           O  
ATOM    879  CG  ASN A 113       3.428 -15.676   2.537  1.00  0.83           C  
ATOM    880  ND2 ASN A 113       4.539 -15.684   1.810  1.00  0.75           N  
ATOM    881  OD1 ASN A 113       3.430 -15.461   3.752  1.00  0.75           O  
ATOM    882  N   THR A 114       1.820 -13.119   3.165  1.00  0.97           N  
ATOM    883  CA  THR A 114       2.288 -11.738   3.132  1.00  0.98           C  
ATOM    884  C   THR A 114       3.803 -11.676   3.304  1.00  0.97           C  
ATOM    885  CB  THR A 114       1.609 -10.892   4.225  1.00  0.97           C  
ATOM    886  O   THR A 114       4.338 -12.136   4.315  1.00  0.97           O  
ATOM    887  CG2 THR A 114       1.962  -9.416   4.076  1.00  0.97           C  
ATOM    888  OG1 THR A 114       0.188 -11.045   4.126  1.00  0.97           O  
ATOM    889  N   ILE A 115       4.458 -11.107   2.296  1.00  0.97           N  
ATOM    890  CA  ILE A 115       5.881 -10.799   2.392  1.00  0.97           C  
ATOM    891  C   ILE A 115       6.065  -9.352   2.843  1.00  0.97           C  
ATOM    892  CB  ILE A 115       6.603 -11.037   1.047  1.00  0.96           C  
ATOM    893  O   ILE A 115       5.546  -8.427   2.213  1.00  0.97           O  
ATOM    894  CG1 ILE A 115       6.405 -12.484   0.583  1.00  0.92           C  
ATOM    895  CG2 ILE A 115       8.092 -10.699   1.166  1.00  0.91           C  
ATOM    896  CD1 ILE A 115       6.943 -12.767  -0.813  1.00  0.87           C  
ATOM    897  N   VAL A 116       6.778  -9.129   3.921  1.00  0.98           N  
ATOM    898  CA  VAL A 116       6.989  -7.815   4.518  1.00  0.98           C  
ATOM    899  C   VAL A 116       8.406  -7.332   4.217  1.00  0.98           C  
ATOM    900  CB  VAL A 116       6.747  -7.840   6.044  1.00  0.98           C  
ATOM    901  O   VAL A 116       9.378  -7.864   4.758  1.00  0.98           O  
ATOM    902  CG1 VAL A 116       6.734  -6.421   6.612  1.00  0.97           C  
ATOM    903  CG2 VAL A 116       5.439  -8.560   6.365  1.00  0.97           C  
ATOM    904  N   GLY A 117       8.487  -6.333   3.277  1.00  0.98           N  
ATOM    905  CA  GLY A 117       9.699  -5.669   2.824  1.00  0.98           C  
ATOM    906  C   GLY A 117       9.837  -4.253   3.351  1.00  0.98           C  
ATOM    907  O   GLY A 117       9.142  -3.865   4.293  1.00  0.98           O  
ATOM    908  N   GLY A 118      10.737  -3.468   2.777  1.00  0.98           N  
ATOM    909  CA  GLY A 118      11.044  -2.106   3.184  1.00  0.98           C  
ATOM    910  C   GLY A 118      12.305  -2.004   4.023  1.00  0.98           C  
ATOM    911  O   GLY A 118      13.008  -2.997   4.219  1.00  0.98           O  
ATOM    912  N   LEU A 119      12.624  -0.772   4.516  1.00  0.99           N  
ATOM    913  CA  LEU A 119      13.867  -0.491   5.225  1.00  0.99           C  
ATOM    914  C   LEU A 119      13.619  -0.357   6.724  1.00  0.98           C  
ATOM    915  CB  LEU A 119      14.514   0.788   4.687  1.00  0.98           C  
ATOM    916  O   LEU A 119      14.557  -0.424   7.521  1.00  0.98           O  
ATOM    917  CG  LEU A 119      15.126   0.701   3.288  1.00  0.98           C  
ATOM    918  CD1 LEU A 119      15.627   2.071   2.842  1.00  0.97           C  
ATOM    919  CD2 LEU A 119      16.257  -0.322   3.261  1.00  0.97           C  
ATOM    920  N   ASP A 120      12.408  -0.128   7.180  1.00  0.98           N  
ATOM    921  CA  ASP A 120      12.066   0.027   8.591  1.00  0.98           C  
ATOM    922  C   ASP A 120      11.922  -1.331   9.274  1.00  0.98           C  
ATOM    923  CB  ASP A 120      10.774   0.833   8.744  1.00  0.98           C  
ATOM    924  O   ASP A 120      10.842  -1.925   9.264  1.00  0.98           O  
ATOM    925  CG  ASP A 120      10.536   1.306  10.167  1.00  0.98           C  
ATOM    926  OD1 ASP A 120      10.897   0.581  11.119  1.00  0.97           O  
ATOM    927  OD2 ASP A 120       9.980   2.412  10.338  1.00  0.96           O  
ATOM    928  N   GLU A 121      12.981  -1.870   9.955  1.00  0.98           N  
ATOM    929  CA  GLU A 121      13.069  -3.213  10.518  1.00  0.98           C  
ATOM    930  C   GLU A 121      12.192  -3.350  11.759  1.00  0.98           C  
ATOM    931  CB  GLU A 121      14.521  -3.560  10.859  1.00  0.98           C  
ATOM    932  O   GLU A 121      11.505  -4.359  11.933  1.00  0.98           O  
ATOM    933  CG  GLU A 121      14.720  -5.000  11.309  1.00  0.97           C  
ATOM    934  CD  GLU A 121      14.216  -6.019  10.300  1.00  0.96           C  
ATOM    935  OE1 GLU A 121      14.298  -5.756   9.078  1.00  0.95           O  
ATOM    936  OE2 GLU A 121      13.735  -7.089  10.734  1.00  0.95           O  
ATOM    937  N   GLU A 122      12.100  -2.365  12.611  1.00  0.97           N  
ATOM    938  CA  GLU A 122      11.237  -2.388  13.788  1.00  0.97           C  
ATOM    939  C   GLU A 122       9.765  -2.461  13.392  1.00  0.98           C  
ATOM    940  CB  GLU A 122      11.487  -1.156  14.662  1.00  0.97           C  
ATOM    941  O   GLU A 122       9.054  -3.384  13.794  1.00  0.98           O  
ATOM    942  CG  GLU A 122      10.665  -1.134  15.943  1.00  0.95           C  
ATOM    943  CD  GLU A 122      10.891   0.116  16.779  1.00  0.93           C  
ATOM    944  OE1 GLU A 122      11.690   0.986  16.366  1.00  0.93           O  
ATOM    945  OE2 GLU A 122      10.264   0.225  17.856  1.00  0.92           O  
ATOM    946  N   PHE A 123       9.332  -1.568  12.448  1.00  0.98           N  
ATOM    947  CA  PHE A 123       7.945  -1.514  12.003  1.00  0.98           C  
ATOM    948  C   PHE A 123       7.568  -2.785  11.251  1.00  0.98           C  
ATOM    949  CB  PHE A 123       7.712  -0.289  11.113  1.00  0.98           C  
ATOM    950  O   PHE A 123       6.482  -3.333  11.452  1.00  0.98           O  
ATOM    951  CG  PHE A 123       6.263  -0.036  10.795  1.00  0.98           C  
ATOM    952  CD1 PHE A 123       5.258  -0.639  11.542  1.00  0.97           C  
ATOM    953  CD2 PHE A 123       5.905   0.806   9.750  1.00  0.97           C  
ATOM    954  CE1 PHE A 123       3.915  -0.406  11.250  1.00  0.96           C  
ATOM    955  CE2 PHE A 123       4.566   1.043   9.453  1.00  0.96           C  
ATOM    956  CZ  PHE A 123       3.573   0.435  10.203  1.00  0.96           C  
ATOM    957  N   LYS A 124       8.500  -3.487  10.517  1.00  0.98           N  
ATOM    958  CA  LYS A 124       8.281  -4.779   9.873  1.00  0.99           C  
ATOM    959  C   LYS A 124       7.957  -5.858  10.902  1.00  0.99           C  
ATOM    960  CB  LYS A 124       9.509  -5.186   9.056  1.00  0.98           C  
ATOM    961  O   LYS A 124       7.022  -6.640  10.716  1.00  0.98           O  
ATOM    962  CG  LYS A 124       9.639  -4.454   7.728  1.00  0.91           C  
ATOM    963  CD  LYS A 124      10.727  -5.068   6.856  1.00  0.86           C  
ATOM    964  CE  LYS A 124      12.095  -4.973   7.518  1.00  0.79           C  
ATOM    965  NZ  LYS A 124      13.162  -5.588   6.673  1.00  0.79           N  
ATOM    966  N   GLN A 125       8.774  -5.871  11.999  1.00  0.99           N  
ATOM    967  CA  GLN A 125       8.580  -6.893  13.022  1.00  0.99           C  
ATOM    968  C   GLN A 125       7.250  -6.700  13.746  1.00  0.98           C  
ATOM    969  CB  GLN A 125       9.733  -6.874  14.026  1.00  0.98           C  
ATOM    970  O   GLN A 125       6.523  -7.665  13.988  1.00  0.98           O  
ATOM    971  CG  GLN A 125      11.088  -7.198  13.412  1.00  0.97           C  
ATOM    972  CD  GLN A 125      11.084  -8.499  12.633  1.00  0.96           C  
ATOM    973  NE2 GLN A 125      11.697  -8.487  11.454  1.00  0.96           N  
ATOM    974  OE1 GLN A 125      10.536  -9.509  13.088  1.00  0.96           O  
ATOM    975  N   ILE A 126       6.793  -5.492  14.034  1.00  0.98           N  
ATOM    976  CA  ILE A 126       5.504  -5.169  14.636  1.00  0.98           C  
ATOM    977  C   ILE A 126       4.376  -5.591  13.698  1.00  0.98           C  
ATOM    978  CB  ILE A 126       5.394  -3.663  14.964  1.00  0.98           C  
ATOM    979  O   ILE A 126       3.451  -6.298  14.107  1.00  0.98           O  
ATOM    980  CG1 ILE A 126       6.370  -3.287  16.084  1.00  0.96           C  
ATOM    981  CG2 ILE A 126       3.956  -3.297  15.344  1.00  0.96           C  
ATOM    982  CD1 ILE A 126       6.528  -1.787  16.290  1.00  0.95           C  
ATOM    983  N   VAL A 127       4.440  -5.295  12.354  1.00  0.99           N  
ATOM    984  CA  VAL A 127       3.448  -5.672  11.353  1.00  0.99           C  
ATOM    985  C   VAL A 127       3.347  -7.193  11.273  1.00  0.99           C  
ATOM    986  CB  VAL A 127       3.791  -5.087   9.965  1.00  0.98           C  
ATOM    987  O   VAL A 127       2.248  -7.752  11.322  1.00  0.99           O  
ATOM    988  CG1 VAL A 127       2.917  -5.717   8.882  1.00  0.98           C  
ATOM    989  CG2 VAL A 127       3.628  -3.568   9.971  1.00  0.98           C  
ATOM    990  N   ILE A 128       4.479  -7.917  11.253  1.00  0.99           N  
ATOM    991  CA  ILE A 128       4.511  -9.375  11.203  1.00  0.99           C  
ATOM    992  C   ILE A 128       3.862  -9.948  12.461  1.00  0.99           C  
ATOM    993  CB  ILE A 128       5.955  -9.904  11.056  1.00  0.99           C  
ATOM    994  O   ILE A 128       3.013 -10.839  12.378  1.00  0.98           O  
ATOM    995  CG1 ILE A 128       6.495  -9.597   9.654  1.00  0.98           C  
ATOM    996  CG2 ILE A 128       6.011 -11.407  11.347  1.00  0.98           C  
ATOM    997  CD1 ILE A 128       8.006  -9.743   9.528  1.00  0.98           C  
ATOM    998  N   LYS A 129       4.193  -9.438  13.647  1.00  0.98           N  
ATOM    999  CA  LYS A 129       3.646  -9.826  14.944  1.00  0.98           C  
ATOM   1000  C   LYS A 129       2.124  -9.710  14.956  1.00  0.98           C  
ATOM   1001  CB  LYS A 129       4.246  -8.967  16.058  1.00  0.98           C  
ATOM   1002  O   LYS A 129       1.426 -10.671  15.286  1.00  0.98           O  
ATOM   1003  CG  LYS A 129       3.590  -9.169  17.416  1.00  0.97           C  
ATOM   1004  CD  LYS A 129       4.044  -8.115  18.418  1.00  0.96           C  
ATOM   1005  CE  LYS A 129       3.179  -8.124  19.671  1.00  0.95           C  
ATOM   1006  NZ  LYS A 129       3.220  -6.811  20.382  1.00  0.94           N  
ATOM   1007  N   HIS A 130       1.552  -8.596  14.566  1.00  0.98           N  
ATOM   1008  CA  HIS A 130       0.115  -8.345  14.608  1.00  0.98           C  
ATOM   1009  C   HIS A 130      -0.620  -9.180  13.566  1.00  0.98           C  
ATOM   1010  CB  HIS A 130      -0.176  -6.859  14.392  1.00  0.98           C  
ATOM   1011  O   HIS A 130      -1.681  -9.742  13.849  1.00  0.98           O  
ATOM   1012  CG  HIS A 130      -0.090  -6.043  15.642  1.00  0.97           C  
ATOM   1013  CD2 HIS A 130       0.862  -5.186  16.080  1.00  0.96           C  
ATOM   1014  ND1 HIS A 130      -1.069  -6.061  16.612  1.00  0.95           N  
ATOM   1015  CE1 HIS A 130      -0.722  -5.248  17.595  1.00  0.95           C  
ATOM   1016  NE2 HIS A 130       0.445  -4.704  17.297  1.00  0.95           N  
ATOM   1017  N   LEU A 131      -0.089  -9.372  12.320  1.00  0.99           N  
ATOM   1018  CA  LEU A 131      -0.664 -10.241  11.299  1.00  0.99           C  
ATOM   1019  C   LEU A 131      -0.681 -11.692  11.767  1.00  0.99           C  
ATOM   1020  CB  LEU A 131       0.123 -10.124   9.990  1.00  0.99           C  
ATOM   1021  O   LEU A 131      -1.722 -12.352  11.719  1.00  0.98           O  
ATOM   1022  CG  LEU A 131      -0.110  -8.853   9.172  1.00  0.98           C  
ATOM   1023  CD1 LEU A 131       0.870  -8.788   8.005  1.00  0.98           C  
ATOM   1024  CD2 LEU A 131      -1.549  -8.794   8.672  1.00  0.98           C  
ATOM   1025  N   GLN A 132       0.439 -12.214  12.348  1.00  0.98           N  
ATOM   1026  CA  GLN A 132       0.535 -13.585  12.838  1.00  0.98           C  
ATOM   1027  C   GLN A 132      -0.397 -13.812  14.025  1.00  0.98           C  
ATOM   1028  CB  GLN A 132       1.976 -13.916  13.231  1.00  0.98           C  
ATOM   1029  O   GLN A 132      -1.060 -14.848  14.112  1.00  0.98           O  
ATOM   1030  CG  GLN A 132       2.910 -14.102  12.043  1.00  0.98           C  
ATOM   1031  CD  GLN A 132       4.345 -14.367  12.460  1.00  0.98           C  
ATOM   1032  NE2 GLN A 132       5.176 -14.766  11.504  1.00  0.97           N  
ATOM   1033  OE1 GLN A 132       4.703 -14.212  13.632  1.00  0.97           O  
ATOM   1034  N   ALA A 133      -0.647 -12.816  14.883  1.00  0.98           N  
ATOM   1035  CA  ALA A 133      -1.555 -12.870  16.025  1.00  0.98           C  
ATOM   1036  C   ALA A 133      -3.005 -12.998  15.568  1.00  0.98           C  
ATOM   1037  CB  ALA A 133      -1.384 -11.631  16.900  1.00  0.98           C  
ATOM   1038  O   ALA A 133      -3.838 -13.567  16.277  1.00  0.97           O  
ATOM   1039  N   GLN A 134      -3.325 -12.559  14.377  1.00  0.98           N  
ATOM   1040  CA  GLN A 134      -4.656 -12.668  13.789  1.00  0.98           C  
ATOM   1041  C   GLN A 134      -4.760 -13.894  12.885  1.00  0.97           C  
ATOM   1042  CB  GLN A 134      -5.000 -11.404  13.000  1.00  0.97           C  
ATOM   1043  O   GLN A 134      -5.757 -14.071  12.183  1.00  0.96           O  
ATOM   1044  CG  GLN A 134      -5.190 -10.169  13.870  1.00  0.93           C  
ATOM   1045  CD  GLN A 134      -6.309 -10.329  14.881  1.00  0.86           C  
ATOM   1046  NE2 GLN A 134      -6.078  -9.858  16.101  1.00  0.85           N  
ATOM   1047  OE1 GLN A 134      -7.374 -10.871  14.567  1.00  0.88           O  
ATOM   1048  N   GLY A 135      -3.719 -14.781  12.788  1.00  0.98           N  
ATOM   1049  CA  GLY A 135      -3.725 -16.055  12.087  1.00  0.98           C  
ATOM   1050  C   GLY A 135      -3.344 -15.933  10.624  1.00  0.98           C  
ATOM   1051  O   GLY A 135      -3.569 -16.856   9.838  1.00  0.97           O  
ATOM   1052  N   PHE A 136      -2.754 -14.818  10.181  1.00  0.98           N  
ATOM   1053  CA  PHE A 136      -2.242 -14.648   8.827  1.00  0.98           C  
ATOM   1054  C   PHE A 136      -0.795 -15.118   8.732  1.00  0.98           C  
ATOM   1055  CB  PHE A 136      -2.348 -13.183   8.391  1.00  0.98           C  
ATOM   1056  O   PHE A 136       0.002 -14.877   9.642  1.00  0.98           O  
ATOM   1057  CG  PHE A 136      -3.755 -12.650   8.391  1.00  0.98           C  
ATOM   1058  CD1 PHE A 136      -4.678 -13.084   7.447  1.00  0.98           C  
ATOM   1059  CD2 PHE A 136      -4.155 -11.714   9.336  1.00  0.98           C  
ATOM   1060  CE1 PHE A 136      -5.981 -12.592   7.446  1.00  0.97           C  
ATOM   1061  CE2 PHE A 136      -5.455 -11.218   9.340  1.00  0.97           C  
ATOM   1062  CZ  PHE A 136      -6.367 -11.657   8.394  1.00  0.97           C  
ATOM   1063  N   ASN A 137      -0.486 -15.783   7.675  1.00  0.98           N  
ATOM   1064  CA  ASN A 137       0.903 -16.063   7.326  1.00  0.97           C  
ATOM   1065  C   ASN A 137       1.627 -14.805   6.856  1.00  0.97           C  
ATOM   1066  CB  ASN A 137       0.979 -17.151   6.254  1.00  0.97           C  
ATOM   1067  O   ASN A 137       1.367 -14.307   5.759  1.00  0.97           O  
ATOM   1068  CG  ASN A 137       2.401 -17.588   5.964  1.00  0.89           C  
ATOM   1069  ND2 ASN A 137       2.616 -18.168   4.789  1.00  0.83           N  
ATOM   1070  OD1 ASN A 137       3.300 -17.406   6.789  1.00  0.81           O  
ATOM   1071  N   ALA A 138       2.590 -14.287   7.625  1.00  0.98           N  
ATOM   1072  CA  ALA A 138       3.411 -13.112   7.349  1.00  0.98           C  
ATOM   1073  C   ALA A 138       4.876 -13.373   7.691  1.00  0.98           C  
ATOM   1074  CB  ALA A 138       2.893 -11.906   8.129  1.00  0.98           C  
ATOM   1075  O   ALA A 138       5.189 -13.851   8.784  1.00  0.97           O  
ATOM   1076  N   GLU A 139       5.749 -13.040   6.755  1.00  0.97           N  
ATOM   1077  CA  GLU A 139       7.181 -13.256   6.940  1.00  0.97           C  
ATOM   1078  C   GLU A 139       7.992 -12.104   6.354  1.00  0.97           C  
ATOM   1079  CB  GLU A 139       7.612 -14.580   6.306  1.00  0.97           C  
ATOM   1080  O   GLU A 139       7.536 -11.420   5.435  1.00  0.97           O  
ATOM   1081  CG  GLU A 139       7.381 -14.646   4.803  1.00  0.93           C  
ATOM   1082  CD  GLU A 139       7.692 -16.010   4.207  1.00  0.90           C  
ATOM   1083  OE1 GLU A 139       7.972 -16.958   4.975  1.00  0.89           O  
ATOM   1084  OE2 GLU A 139       7.657 -16.130   2.962  1.00  0.88           O  
ATOM   1085  N   ALA A 140       9.188 -11.882   6.885  1.00  0.97           N  
ATOM   1086  CA  ALA A 140      10.102 -10.881   6.342  1.00  0.97           C  
ATOM   1087  C   ALA A 140      10.565 -11.265   4.939  1.00  0.97           C  
ATOM   1088  CB  ALA A 140      11.305 -10.703   7.265  1.00  0.97           C  
ATOM   1089  O   ALA A 140      10.908 -12.422   4.686  1.00  0.97           O  
ATOM   1090  N   ALA A 141      10.675 -10.278   4.006  1.00  0.97           N  
ATOM   1091  CA  ALA A 141      11.213 -10.453   2.659  1.00  0.97           C  
ATOM   1092  C   ALA A 141      12.680 -10.868   2.704  1.00  0.96           C  
ATOM   1093  CB  ALA A 141      11.051  -9.167   1.851  1.00  0.96           C  
ATOM   1094  O   ALA A 141      13.514 -10.163   3.278  1.00  0.94           O  
ATOM   1095  N   THR A 142      13.069 -11.969   2.011  1.00  0.94           N  
ATOM   1096  CA  THR A 142      14.450 -12.438   2.042  1.00  0.93           C  
ATOM   1097  C   THR A 142      15.097 -12.306   0.667  1.00  0.91           C  
ATOM   1098  CB  THR A 142      14.533 -13.901   2.513  1.00  0.92           C  
ATOM   1099  O   THR A 142      16.263 -11.920   0.558  1.00  0.88           O  
ATOM   1100  CG2 THR A 142      14.087 -14.038   3.965  1.00  0.86           C  
ATOM   1101  OG1 THR A 142      13.688 -14.712   1.687  1.00  0.89           O  
ATOM   1102  N   THR A 143      14.489 -12.643  -0.387  1.00  0.91           N  
ATOM   1103  CA  THR A 143      15.104 -12.708  -1.708  1.00  0.90           C  
ATOM   1104  C   THR A 143      14.290 -11.911  -2.723  1.00  0.87           C  
ATOM   1105  CB  THR A 143      15.244 -14.164  -2.188  1.00  0.86           C  
ATOM   1106  O   THR A 143      14.829 -11.438  -3.726  1.00  0.83           O  
ATOM   1107  CG2 THR A 143      16.195 -14.950  -1.292  1.00  0.73           C  
ATOM   1108  OG1 THR A 143      13.957 -14.794  -2.168  1.00  0.77           O  
ATOM   1109  N   ARG A 144      13.043 -11.829  -2.617  1.00  0.90           N  
ATOM   1110  CA  ARG A 144      12.091 -11.146  -3.487  1.00  0.90           C  
ATOM   1111  C   ARG A 144      11.295 -10.100  -2.713  1.00  0.91           C  
ATOM   1112  CB  ARG A 144      11.139 -12.153  -4.138  1.00  0.85           C  
ATOM   1113  O   ARG A 144      11.016 -10.278  -1.526  1.00  0.90           O  
ATOM   1114  CG  ARG A 144      11.826 -13.128  -5.081  1.00  0.74           C  
ATOM   1115  CD  ARG A 144      10.830 -14.077  -5.733  1.00  0.72           C  
ATOM   1116  NE  ARG A 144      11.477 -14.950  -6.709  1.00  0.67           N  
ATOM   1117  NH1 ARG A 144       9.522 -15.969  -7.401  1.00  0.61           N  
ATOM   1118  NH2 ARG A 144      11.528 -16.572  -8.333  1.00  0.54           N  
ATOM   1119  CZ  ARG A 144      10.841 -15.828  -7.479  1.00  0.66           C  
ATOM   1120  N   PHE A 145      10.978  -9.025  -3.382  1.00  0.94           N  
ATOM   1121  CA  PHE A 145      10.066  -8.016  -2.858  1.00  0.95           C  
ATOM   1122  C   PHE A 145      10.638  -7.369  -1.602  1.00  0.96           C  
ATOM   1123  CB  PHE A 145       8.697  -8.634  -2.553  1.00  0.94           C  
ATOM   1124  O   PHE A 145       9.894  -7.022  -0.682  1.00  0.95           O  
ATOM   1125  CG  PHE A 145       8.122  -9.428  -3.695  1.00  0.92           C  
ATOM   1126  CD1 PHE A 145       7.937  -8.844  -4.942  1.00  0.87           C  
ATOM   1127  CD2 PHE A 145       7.766 -10.759  -3.520  1.00  0.88           C  
ATOM   1128  CE1 PHE A 145       7.405  -9.576  -6.000  1.00  0.89           C  
ATOM   1129  CE2 PHE A 145       7.234 -11.497  -4.573  1.00  0.88           C  
ATOM   1130  CZ  PHE A 145       7.053 -10.904  -5.812  1.00  0.88           C  
ATOM   1131  N   THR A 146      11.943  -7.318  -1.464  1.00  0.97           N  
ATOM   1132  CA  THR A 146      12.586  -6.783  -0.270  1.00  0.98           C  
ATOM   1133  C   THR A 146      12.219  -5.315  -0.069  1.00  0.98           C  
ATOM   1134  CB  THR A 146      14.118  -6.925  -0.348  1.00  0.97           C  
ATOM   1135  O   THR A 146      12.180  -4.829   1.063  1.00  0.98           O  
ATOM   1136  CG2 THR A 146      14.535  -8.392  -0.326  1.00  0.96           C  
ATOM   1137  OG1 THR A 146      14.586  -6.324  -1.562  1.00  0.96           O  
ATOM   1138  N   GLY A 147      11.946  -4.609  -1.133  1.00  0.98           N  
ATOM   1139  CA  GLY A 147      11.550  -3.212  -1.053  1.00  0.98           C  
ATOM   1140  C   GLY A 147      12.633  -2.316  -0.483  1.00  0.98           C  
ATOM   1141  O   GLY A 147      12.338  -1.272   0.103  1.00  0.97           O  
ATOM   1142  N   THR A 148      13.934  -2.690  -0.619  1.00  0.98           N  
ATOM   1143  CA  THR A 148      15.001  -2.041   0.134  1.00  0.98           C  
ATOM   1144  C   THR A 148      15.689  -0.974  -0.713  1.00  0.98           C  
ATOM   1145  CB  THR A 148      16.043  -3.064   0.622  1.00  0.98           C  
ATOM   1146  O   THR A 148      16.655  -0.349  -0.269  1.00  0.97           O  
ATOM   1147  CG2 THR A 148      15.465  -3.961   1.712  1.00  0.96           C  
ATOM   1148  OG1 THR A 148      16.457  -3.879  -0.482  1.00  0.96           O  
ATOM   1149  N   ASP A 149      15.360  -0.773  -1.923  1.00  0.98           N  
ATOM   1150  CA  ASP A 149      15.863   0.343  -2.718  1.00  0.98           C  
ATOM   1151  C   ASP A 149      15.463   1.682  -2.101  1.00  0.98           C  
ATOM   1152  CB  ASP A 149      15.347   0.253  -4.156  1.00  0.98           C  
ATOM   1153  O   ASP A 149      14.276   1.950  -1.902  1.00  0.98           O  
ATOM   1154  CG  ASP A 149      16.011   1.251  -5.088  1.00  0.97           C  
ATOM   1155  OD1 ASP A 149      16.427   2.335  -4.625  1.00  0.96           O  
ATOM   1156  OD2 ASP A 149      16.117   0.952  -6.297  1.00  0.95           O  
ATOM   1157  N   PRO A 150      16.386   2.605  -1.801  1.00  0.98           N  
ATOM   1158  CA  PRO A 150      16.050   3.924  -1.261  1.00  0.98           C  
ATOM   1159  C   PRO A 150      15.147   4.731  -2.192  1.00  0.98           C  
ATOM   1160  CB  PRO A 150      17.415   4.599  -1.104  1.00  0.98           C  
ATOM   1161  O   PRO A 150      14.458   5.651  -1.745  1.00  0.98           O  
ATOM   1162  CG  PRO A 150      18.375   3.474  -0.891  1.00  0.98           C  
ATOM   1163  CD  PRO A 150      17.945   2.312  -1.740  1.00  0.97           C  
ATOM   1164  N   LYS A 151      15.029   4.375  -3.503  1.00  0.99           N  
ATOM   1165  CA  LYS A 151      14.153   5.003  -4.488  1.00  0.99           C  
ATOM   1166  C   LYS A 151      12.741   4.428  -4.412  1.00  0.99           C  
ATOM   1167  CB  LYS A 151      14.716   4.825  -5.898  1.00  0.98           C  
ATOM   1168  O   LYS A 151      11.812   4.969  -5.017  1.00  0.98           O  
ATOM   1169  CG  LYS A 151      16.078   5.471  -6.107  1.00  0.98           C  
ATOM   1170  CD  LYS A 151      16.602   5.228  -7.517  1.00  0.97           C  
ATOM   1171  CE  LYS A 151      17.985   5.835  -7.712  1.00  0.95           C  
ATOM   1172  NZ  LYS A 151      18.535   5.535  -9.068  1.00  0.94           N  
ATOM   1173  N   ASN A 152      12.585   3.260  -3.795  1.00  0.99           N  
ATOM   1174  CA  ASN A 152      11.226   2.772  -3.585  1.00  0.99           C  
ATOM   1175  C   ASN A 152      10.353   3.822  -2.903  1.00  0.99           C  
ATOM   1176  CB  ASN A 152      11.240   1.480  -2.766  1.00  0.98           C  
ATOM   1177  O   ASN A 152      10.764   4.430  -1.914  1.00  0.99           O  
ATOM   1178  CG  ASN A 152       9.909   0.755  -2.796  1.00  0.97           C  
ATOM   1179  ND2 ASN A 152       9.943  -0.534  -3.112  1.00  0.95           N  
ATOM   1180  OD1 ASN A 152       8.859   1.349  -2.538  1.00  0.95           O  
ATOM   1181  N   ILE A 153       9.098   4.053  -3.350  1.00  0.99           N  
ATOM   1182  CA  ILE A 153       8.250   5.166  -2.938  1.00  0.99           C  
ATOM   1183  C   ILE A 153       8.039   5.123  -1.426  1.00  0.99           C  
ATOM   1184  CB  ILE A 153       6.889   5.141  -3.669  1.00  0.99           C  
ATOM   1185  O   ILE A 153       8.128   6.151  -0.750  1.00  0.99           O  
ATOM   1186  CG1 ILE A 153       6.041   6.352  -3.262  1.00  0.97           C  
ATOM   1187  CG2 ILE A 153       6.147   3.832  -3.383  1.00  0.97           C  
ATOM   1188  CD1 ILE A 153       6.660   7.693  -3.633  1.00  0.95           C  
ATOM   1189  N   VAL A 154       7.980   3.995  -0.795  1.00  0.99           N  
ATOM   1190  CA  VAL A 154       7.665   3.837   0.621  1.00  0.99           C  
ATOM   1191  C   VAL A 154       8.849   4.297   1.469  1.00  0.99           C  
ATOM   1192  CB  VAL A 154       7.302   2.374   0.963  1.00  0.98           C  
ATOM   1193  O   VAL A 154       8.667   4.782   2.588  1.00  0.98           O  
ATOM   1194  CG1 VAL A 154       8.545   1.487   0.926  1.00  0.96           C  
ATOM   1195  CG2 VAL A 154       6.627   2.298   2.331  1.00  0.96           C  
ATOM   1196  N   ASN A 155      10.117   4.232   0.897  1.00  0.99           N  
ATOM   1197  CA  ASN A 155      11.341   4.606   1.597  1.00  0.99           C  
ATOM   1198  C   ASN A 155      11.659   6.087   1.417  1.00  0.99           C  
ATOM   1199  CB  ASN A 155      12.516   3.749   1.119  1.00  0.99           C  
ATOM   1200  O   ASN A 155      12.704   6.561   1.868  1.00  0.99           O  
ATOM   1201  CG  ASN A 155      12.340   2.280   1.452  1.00  0.98           C  
ATOM   1202  ND2 ASN A 155      12.762   1.411   0.542  1.00  0.98           N  
ATOM   1203  OD1 ASN A 155      11.829   1.930   2.519  1.00  0.98           O  
ATOM   1204  N   ARG A 156      10.784   6.791   0.748  1.00  0.99           N  
ATOM   1205  CA  ARG A 156      10.992   8.212   0.489  1.00  0.99           C  
ATOM   1206  C   ARG A 156      10.309   9.068   1.552  1.00  0.99           C  
ATOM   1207  CB  ARG A 156      10.472   8.588  -0.900  1.00  0.99           C  
ATOM   1208  O   ARG A 156      10.266  10.294   1.435  1.00  0.99           O  
ATOM   1209  CG  ARG A 156      11.207   7.902  -2.039  1.00  0.98           C  
ATOM   1210  CD  ARG A 156      10.535   8.159  -3.381  1.00  0.97           C  
ATOM   1211  NE  ARG A 156      10.552   9.577  -3.728  1.00  0.95           N  
ATOM   1212  NH1 ARG A 156       9.377   9.320  -5.701  1.00  0.90           N  
ATOM   1213  NH2 ARG A 156      10.075  11.401  -5.040  1.00  0.90           N  
ATOM   1214  CZ  ARG A 156      10.001  10.096  -4.822  1.00  0.94           C  
ATOM   1215  N   CYS A 157       9.673   8.498   2.619  1.00  0.99           N  
ATOM   1216  CA  CYS A 157       9.148   9.228   3.767  1.00  0.99           C  
ATOM   1217  C   CYS A 157      10.260   9.980   4.490  1.00  0.98           C  
ATOM   1218  CB  CYS A 157       8.452   8.274   4.736  1.00  0.98           C  
ATOM   1219  O   CYS A 157      11.442   9.743   4.235  1.00  0.98           O  
ATOM   1220  SG  CYS A 157       9.546   7.017   5.434  1.00  0.98           S  
ATOM   1221  N   GLU A 158       9.994  10.882   5.449  1.00  0.98           N  
ATOM   1222  CA  GLU A 158      10.936  11.716   6.190  1.00  0.98           C  
ATOM   1223  C   GLU A 158      11.956  10.865   6.940  1.00  0.97           C  
ATOM   1224  CB  GLU A 158      10.191  12.629   7.168  1.00  0.97           C  
ATOM   1225  O   GLU A 158      13.152  11.164   6.925  1.00  0.96           O  
ATOM   1226  CG  GLU A 158      11.092  13.615   7.897  1.00  0.93           C  
ATOM   1227  CD  GLU A 158      10.359  14.435   8.946  1.00  0.89           C  
ATOM   1228  OE1 GLU A 158       9.107  14.456   8.935  1.00  0.90           O  
ATOM   1229  OE2 GLU A 158      11.042  15.063   9.786  1.00  0.89           O  
ATOM   1230  N   HIS A 159      11.554   9.724   7.507  1.00  0.97           N  
ATOM   1231  CA  HIS A 159      12.380   8.756   8.219  1.00  0.96           C  
ATOM   1232  C   HIS A 159      13.336   8.042   7.268  1.00  0.96           C  
ATOM   1233  CB  HIS A 159      11.504   7.735   8.946  1.00  0.95           C  
ATOM   1234  O   HIS A 159      14.322   7.445   7.705  1.00  0.95           O  
ATOM   1235  CG  HIS A 159      12.265   6.844   9.875  1.00  0.88           C  
ATOM   1236  CD2 HIS A 159      12.350   5.494   9.942  1.00  0.80           C  
ATOM   1237  ND1 HIS A 159      13.059   7.331  10.890  1.00  0.79           N  
ATOM   1238  CE1 HIS A 159      13.602   6.317  11.543  1.00  0.78           C  
ATOM   1239  NE2 HIS A 159      13.187   5.191  10.988  1.00  0.78           N  
ATOM   1240  N   GLY A 160      13.104   8.019   5.935  1.00  0.98           N  
ATOM   1241  CA  GLY A 160      13.936   7.377   4.930  1.00  0.98           C  
ATOM   1242  C   GLY A 160      13.818   5.865   4.936  1.00  0.98           C  
ATOM   1243  O   GLY A 160      14.597   5.173   4.276  1.00  0.98           O  
ATOM   1244  N   ALA A 161      12.933   5.358   5.656  1.00  0.98           N  
ATOM   1245  CA  ALA A 161      12.632   3.945   5.866  1.00  0.98           C  
ATOM   1246  C   ALA A 161      11.136   3.727   6.071  1.00  0.97           C  
ATOM   1247  CB  ALA A 161      13.415   3.406   7.061  1.00  0.98           C  
ATOM   1248  O   ALA A 161      10.568   4.176   7.070  1.00  0.96           O  
ATOM   1249  N   GLY A 162      10.422   3.036   5.131  1.00  0.98           N  
ATOM   1250  CA  GLY A 162       9.037   2.608   5.247  1.00  0.98           C  
ATOM   1251  C   GLY A 162       8.873   1.100   5.202  1.00  0.99           C  
ATOM   1252  O   GLY A 162       9.860   0.365   5.122  1.00  0.98           O  
ATOM   1253  N   VAL A 163       7.656   0.570   5.267  1.00  0.99           N  
ATOM   1254  CA  VAL A 163       7.287  -0.841   5.216  1.00  0.99           C  
ATOM   1255  C   VAL A 163       6.481  -1.120   3.949  1.00  0.99           C  
ATOM   1256  CB  VAL A 163       6.480  -1.262   6.464  1.00  0.99           C  
ATOM   1257  O   VAL A 163       5.542  -0.388   3.630  1.00  0.99           O  
ATOM   1258  CG1 VAL A 163       5.998  -2.706   6.334  1.00  0.96           C  
ATOM   1259  CG2 VAL A 163       7.321  -1.088   7.727  1.00  0.96           C  
ATOM   1260  N   GLN A 164       6.785  -2.192   3.236  1.00  0.99           N  
ATOM   1261  CA  GLN A 164       6.121  -2.692   2.037  1.00  0.99           C  
ATOM   1262  C   GLN A 164       5.495  -4.062   2.285  1.00  0.99           C  
ATOM   1263  CB  GLN A 164       7.106  -2.769   0.869  1.00  0.98           C  
ATOM   1264  O   GLN A 164       6.197  -5.020   2.618  1.00  0.98           O  
ATOM   1265  CG  GLN A 164       6.487  -3.281  -0.425  1.00  0.95           C  
ATOM   1266  CD  GLN A 164       7.433  -3.182  -1.607  1.00  0.87           C  
ATOM   1267  NE2 GLN A 164       7.810  -4.329  -2.162  1.00  0.84           N  
ATOM   1268  OE1 GLN A 164       7.821  -2.084  -2.018  1.00  0.89           O  
ATOM   1269  N   LEU A 165       4.191  -4.144   2.121  1.00  0.99           N  
ATOM   1270  CA  LEU A 165       3.464  -5.406   2.193  1.00  0.99           C  
ATOM   1271  C   LEU A 165       3.144  -5.931   0.798  1.00  0.98           C  
ATOM   1272  CB  LEU A 165       2.171  -5.235   2.996  1.00  0.98           C  
ATOM   1273  O   LEU A 165       2.382  -5.307   0.055  1.00  0.98           O  
ATOM   1274  CG  LEU A 165       2.324  -4.711   4.424  1.00  0.93           C  
ATOM   1275  CD1 LEU A 165       0.962  -4.622   5.105  1.00  0.82           C  
ATOM   1276  CD2 LEU A 165       3.269  -5.602   5.223  1.00  0.82           C  
ATOM   1277  N   GLU A 166       3.627  -7.099   0.452  1.00  0.98           N  
ATOM   1278  CA  GLU A 166       3.309  -7.872  -0.745  1.00  0.98           C  
ATOM   1279  C   GLU A 166       2.346  -9.011  -0.426  1.00  0.98           C  
ATOM   1280  CB  GLU A 166       4.586  -8.426  -1.382  1.00  0.98           C  
ATOM   1281  O   GLU A 166       2.743 -10.022   0.158  1.00  0.98           O  
ATOM   1282  CG  GLU A 166       5.498  -7.355  -1.964  1.00  0.96           C  
ATOM   1283  CD  GLU A 166       5.029  -6.837  -3.315  1.00  0.93           C  
ATOM   1284  OE1 GLU A 166       4.021  -7.355  -3.847  1.00  0.92           O  
ATOM   1285  OE2 GLU A 166       5.675  -5.906  -3.845  1.00  0.92           O  
ATOM   1286  N   LEU A 167       1.110  -8.864  -0.800  1.00  0.98           N  
ATOM   1287  CA  LEU A 167       0.051  -9.835  -0.548  1.00  0.98           C  
ATOM   1288  C   LEU A 167      -0.109 -10.784  -1.732  1.00  0.98           C  
ATOM   1289  CB  LEU A 167      -1.275  -9.123  -0.268  1.00  0.98           C  
ATOM   1290  O   LEU A 167      -0.236 -10.340  -2.875  1.00  0.97           O  
ATOM   1291  CG  LEU A 167      -1.342  -8.297   1.018  1.00  0.97           C  
ATOM   1292  CD1 LEU A 167      -0.637  -6.959   0.827  1.00  0.96           C  
ATOM   1293  CD2 LEU A 167      -2.791  -8.088   1.445  1.00  0.96           C  
ATOM   1294  N   SER A 168      -0.211 -12.084  -1.463  1.00  0.97           N  
ATOM   1295  CA  SER A 168      -0.424 -13.087  -2.501  1.00  0.97           C  
ATOM   1296  C   SER A 168      -1.781 -12.907  -3.174  1.00  0.97           C  
ATOM   1297  CB  SER A 168      -0.319 -14.496  -1.916  1.00  0.97           C  
ATOM   1298  O   SER A 168      -2.712 -12.369  -2.571  1.00  0.97           O  
ATOM   1299  OG  SER A 168      -1.448 -14.792  -1.112  1.00  0.94           O  
ATOM   1300  N   THR A 169      -1.929 -13.391  -4.355  1.00  0.97           N  
ATOM   1301  CA  THR A 169      -3.187 -13.400  -5.093  1.00  0.97           C  
ATOM   1302  C   THR A 169      -4.279 -14.103  -4.293  1.00  0.97           C  
ATOM   1303  CB  THR A 169      -3.026 -14.088  -6.462  1.00  0.96           C  
ATOM   1304  O   THR A 169      -5.416 -13.629  -4.234  1.00  0.97           O  
ATOM   1305  CG2 THR A 169      -4.365 -14.196  -7.184  1.00  0.90           C  
ATOM   1306  OG1 THR A 169      -2.120 -13.326  -7.270  1.00  0.91           O  
ATOM   1307  N   LEU A 170      -3.967 -15.204  -3.656  1.00  0.97           N  
ATOM   1308  CA  LEU A 170      -4.963 -15.945  -2.890  1.00  0.97           C  
ATOM   1309  C   LEU A 170      -5.380 -15.168  -1.646  1.00  0.98           C  
ATOM   1310  CB  LEU A 170      -4.418 -17.318  -2.490  1.00  0.97           C  
ATOM   1311  O   LEU A 170      -6.573 -14.999  -1.385  1.00  0.97           O  
ATOM   1312  CG  LEU A 170      -5.384 -18.239  -1.742  1.00  0.94           C  
ATOM   1313  CD1 LEU A 170      -6.667 -18.425  -2.544  1.00  0.90           C  
ATOM   1314  CD2 LEU A 170      -4.726 -19.585  -1.455  1.00  0.90           C  
ATOM   1315  N   GLN A 171      -4.395 -14.565  -0.888  1.00  0.98           N  
ATOM   1316  CA  GLN A 171      -4.702 -13.725   0.265  1.00  0.98           C  
ATOM   1317  C   GLN A 171      -5.664 -12.602  -0.113  1.00  0.98           C  
ATOM   1318  CB  GLN A 171      -3.420 -13.140   0.860  1.00  0.98           C  
ATOM   1319  O   GLN A 171      -6.687 -12.406   0.547  1.00  0.98           O  
ATOM   1320  CG  GLN A 171      -3.657 -12.235   2.062  1.00  0.94           C  
ATOM   1321  CD  GLN A 171      -4.269 -12.971   3.239  1.00  0.89           C  
ATOM   1322  NE2 GLN A 171      -5.535 -12.686   3.524  1.00  0.88           N  
ATOM   1323  OE1 GLN A 171      -3.610 -13.790   3.887  1.00  0.90           O  
ATOM   1324  N   ARG A 172      -5.443 -11.890  -1.227  1.00  0.98           N  
ATOM   1325  CA  ARG A 172      -6.241 -10.762  -1.696  1.00  0.98           C  
ATOM   1326  C   ARG A 172      -7.609 -11.226  -2.186  1.00  0.98           C  
ATOM   1327  CB  ARG A 172      -5.510 -10.013  -2.812  1.00  0.98           C  
ATOM   1328  O   ARG A 172      -8.608 -10.526  -2.008  1.00  0.98           O  
ATOM   1329  CG  ARG A 172      -4.299  -9.228  -2.337  1.00  0.97           C  
ATOM   1330  CD  ARG A 172      -3.662  -8.433  -3.468  1.00  0.96           C  
ATOM   1331  NE  ARG A 172      -2.962  -9.303  -4.410  1.00  0.95           N  
ATOM   1332  NH1 ARG A 172      -4.081  -8.527  -6.277  1.00  0.91           N  
ATOM   1333  NH2 ARG A 172      -2.484 -10.158  -6.487  1.00  0.91           N  
ATOM   1334  CZ  ARG A 172      -3.177  -9.327  -5.722  1.00  0.94           C  
ATOM   1335  N   LYS A 173      -7.761 -12.402  -2.752  1.00  0.98           N  
ATOM   1336  CA  LYS A 173      -9.047 -12.961  -3.161  1.00  0.98           C  
ATOM   1337  C   LYS A 173      -9.935 -13.239  -1.952  1.00  0.98           C  
ATOM   1338  CB  LYS A 173      -8.842 -14.244  -3.967  1.00  0.98           C  
ATOM   1339  O   LYS A 173     -11.131 -12.940  -1.972  1.00  0.98           O  
ATOM   1340  CG  LYS A 173      -8.508 -14.008  -5.433  1.00  0.96           C  
ATOM   1341  CD  LYS A 173      -8.370 -15.321  -6.193  1.00  0.94           C  
ATOM   1342  CE  LYS A 173      -8.263 -15.090  -7.694  1.00  0.92           C  
ATOM   1343  NZ  LYS A 173      -8.406 -16.363  -8.463  1.00  0.90           N  
ATOM   1344  N   ARG A 174      -9.332 -13.650  -0.787  1.00  0.98           N  
ATOM   1345  CA  ARG A 174     -10.057 -13.973   0.438  1.00  0.98           C  
ATOM   1346  C   ARG A 174     -10.703 -12.728   1.037  1.00  0.98           C  
ATOM   1347  CB  ARG A 174      -9.123 -14.623   1.461  1.00  0.98           C  
ATOM   1348  O   ARG A 174     -11.594 -12.831   1.882  1.00  0.98           O  
ATOM   1349  CG  ARG A 174      -8.628 -16.002   1.055  1.00  0.95           C  
ATOM   1350  CD  ARG A 174      -9.782 -16.950   0.758  1.00  0.91           C  
ATOM   1351  NE  ARG A 174      -9.314 -18.316   0.539  1.00  0.89           N  
ATOM   1352  NH1 ARG A 174     -11.395 -19.162  -0.000  1.00  0.83           N  
ATOM   1353  NH2 ARG A 174      -9.561 -20.537   0.012  1.00  0.81           N  
ATOM   1354  CZ  ARG A 174     -10.091 -19.335   0.184  1.00  0.86           C  
ATOM   1355  N   PHE A 175     -10.369 -11.577   0.542  1.00  0.98           N  
ATOM   1356  CA  PHE A 175     -10.952 -10.324   1.009  1.00  0.98           C  
ATOM   1357  C   PHE A 175     -12.369 -10.154   0.475  1.00  0.98           C  
ATOM   1358  CB  PHE A 175     -10.084  -9.135   0.585  1.00  0.98           C  
ATOM   1359  O   PHE A 175     -13.126  -9.314   0.965  1.00  0.98           O  
ATOM   1360  CG  PHE A 175      -8.742  -9.090   1.264  1.00  0.98           C  
ATOM   1361  CD1 PHE A 175      -8.476  -9.898   2.363  1.00  0.98           C  
ATOM   1362  CD2 PHE A 175      -7.747  -8.238   0.804  1.00  0.97           C  
ATOM   1363  CE1 PHE A 175      -7.235  -9.858   2.993  1.00  0.97           C  
ATOM   1364  CE2 PHE A 175      -6.504  -8.192   1.430  1.00  0.97           C  
ATOM   1365  CZ  PHE A 175      -6.250  -9.002   2.525  1.00  0.97           C  
ATOM   1366  N   PHE A 176     -12.825 -10.952  -0.486  1.00  0.98           N  
ATOM   1367  CA  PHE A 176     -14.105 -10.801  -1.169  1.00  0.98           C  
ATOM   1368  C   PHE A 176     -14.911 -12.093  -1.100  1.00  0.98           C  
ATOM   1369  CB  PHE A 176     -13.892 -10.393  -2.630  1.00  0.98           C  
ATOM   1370  O   PHE A 176     -14.346 -13.187  -1.163  1.00  0.98           O  
ATOM   1371  CG  PHE A 176     -13.048  -9.158  -2.798  1.00  0.98           C  
ATOM   1372  CD1 PHE A 176     -13.599  -7.894  -2.628  1.00  0.97           C  
ATOM   1373  CD2 PHE A 176     -11.703  -9.262  -3.125  1.00  0.97           C  
ATOM   1374  CE1 PHE A 176     -12.820  -6.750  -2.783  1.00  0.96           C  
ATOM   1375  CE2 PHE A 176     -10.918  -8.123  -3.281  1.00  0.96           C  
ATOM   1376  CZ  PHE A 176     -11.479  -6.868  -3.111  1.00  0.96           C  
ATOM   1377  N   TYR A 177     -16.186 -11.975  -0.937  1.00  0.97           N  
ATOM   1378  CA  TYR A 177     -17.078 -13.128  -0.906  1.00  0.97           C  
ATOM   1379  C   TYR A 177     -16.952 -13.951  -2.183  1.00  0.97           C  
ATOM   1380  CB  TYR A 177     -18.530 -12.680  -0.715  1.00  0.97           C  
ATOM   1381  O   TYR A 177     -16.948 -13.399  -3.286  1.00  0.97           O  
ATOM   1382  CG  TYR A 177     -18.878 -12.341   0.714  1.00  0.93           C  
ATOM   1383  CD1 TYR A 177     -19.065 -13.345   1.662  1.00  0.88           C  
ATOM   1384  CD2 TYR A 177     -19.022 -11.019   1.118  1.00  0.88           C  
ATOM   1385  CE1 TYR A 177     -19.388 -13.038   2.980  1.00  0.86           C  
ATOM   1386  CE2 TYR A 177     -19.345 -10.700   2.433  1.00  0.84           C  
ATOM   1387  OH  TYR A 177     -19.845 -11.405   4.658  1.00  0.76           O  
ATOM   1388  CZ  TYR A 177     -19.525 -11.714   3.355  1.00  0.85           C  
ATOM   1389  N   ASN A 178     -16.769 -15.310  -2.054  1.00  0.97           N  
ATOM   1390  CA  ASN A 178     -16.607 -16.348  -3.066  1.00  0.97           C  
ATOM   1391  C   ASN A 178     -15.324 -16.152  -3.869  1.00  0.97           C  
ATOM   1392  CB  ASN A 178     -17.818 -16.382  -3.999  1.00  0.97           C  
ATOM   1393  O   ASN A 178     -15.252 -16.542  -5.036  1.00  0.96           O  
ATOM   1394  CG  ASN A 178     -19.120 -16.616  -3.258  1.00  0.95           C  
ATOM   1395  ND2 ASN A 178     -20.130 -15.809  -3.564  1.00  0.94           N  
ATOM   1396  OD1 ASN A 178     -19.218 -17.513  -2.417  1.00  0.93           O  
ATOM   1397  N   ASP A 179     -14.341 -15.460  -3.384  1.00  0.97           N  
ATOM   1398  CA  ASP A 179     -13.051 -15.140  -3.987  1.00  0.97           C  
ATOM   1399  C   ASP A 179     -13.229 -14.321  -5.263  1.00  0.97           C  
ATOM   1400  CB  ASP A 179     -12.267 -16.420  -4.289  1.00  0.96           C  
ATOM   1401  O   ASP A 179     -12.339 -14.287  -6.115  1.00  0.96           O  
ATOM   1402  CG  ASP A 179     -11.781 -17.127  -3.036  1.00  0.95           C  
ATOM   1403  OD1 ASP A 179     -11.681 -16.481  -1.971  1.00  0.92           O  
ATOM   1404  OD2 ASP A 179     -11.493 -18.341  -3.115  1.00  0.93           O  
ATOM   1405  N   ASP A 180     -14.455 -13.675  -5.350  1.00  0.97           N  
ATOM   1406  CA  ASP A 180     -14.790 -12.834  -6.496  1.00  0.97           C  
ATOM   1407  C   ASP A 180     -14.358 -11.389  -6.261  1.00  0.97           C  
ATOM   1408  CB  ASP A 180     -16.291 -12.894  -6.785  1.00  0.97           C  
ATOM   1409  O   ASP A 180     -15.056 -10.628  -5.587  1.00  0.96           O  
ATOM   1410  CG  ASP A 180     -16.695 -12.072  -7.997  1.00  0.97           C  
ATOM   1411  OD1 ASP A 180     -15.809 -11.499  -8.668  1.00  0.96           O  
ATOM   1412  OD2 ASP A 180     -17.909 -11.994  -8.281  1.00  0.95           O  
ATOM   1413  N   TRP A 181     -13.231 -11.038  -6.960  1.00  0.96           N  
ATOM   1414  CA  TRP A 181     -12.681  -9.692  -6.833  1.00  0.97           C  
ATOM   1415  C   TRP A 181     -12.870  -8.902  -8.124  1.00  0.96           C  
ATOM   1416  CB  TRP A 181     -11.194  -9.751  -6.469  1.00  0.95           C  
ATOM   1417  O   TRP A 181     -12.095  -7.990  -8.420  1.00  0.92           O  
ATOM   1418  CG  TRP A 181     -10.337 -10.402  -7.513  1.00  0.89           C  
ATOM   1419  CD1 TRP A 181     -10.745 -10.910  -8.715  1.00  0.81           C  
ATOM   1420  CD2 TRP A 181      -8.925 -10.621  -7.443  1.00  0.81           C  
ATOM   1421  CE2 TRP A 181      -8.542 -11.266  -8.640  1.00  0.78           C  
ATOM   1422  CE3 TRP A 181      -7.944 -10.332  -6.485  1.00  0.67           C  
ATOM   1423  NE1 TRP A 181      -9.670 -11.431  -9.398  1.00  0.72           N  
ATOM   1424  CH2 TRP A 181      -6.280 -11.334  -7.949  1.00  0.76           C  
ATOM   1425  CZ2 TRP A 181      -7.219 -11.628  -8.903  1.00  0.74           C  
ATOM   1426  CZ3 TRP A 181      -6.628 -10.693  -6.748  1.00  0.74           C  
ATOM   1427  N   SER A 182     -13.906  -9.291  -8.957  1.00  0.96           N  
ATOM   1428  CA  SER A 182     -14.329  -8.493 -10.103  1.00  0.97           C  
ATOM   1429  C   SER A 182     -14.756  -7.093  -9.674  1.00  0.97           C  
ATOM   1430  CB  SER A 182     -15.479  -9.181 -10.841  1.00  0.96           C  
ATOM   1431  O   SER A 182     -15.205  -6.894  -8.543  1.00  0.96           O  
ATOM   1432  OG  SER A 182     -16.645  -9.215 -10.036  1.00  0.88           O  
ATOM   1433  N   ALA A 183     -14.597  -6.072 -10.538  1.00  0.96           N  
ATOM   1434  CA  ALA A 183     -14.825  -4.665 -10.217  1.00  0.96           C  
ATOM   1435  C   ALA A 183     -16.222  -4.453  -9.642  1.00  0.96           C  
ATOM   1436  CB  ALA A 183     -14.627  -3.797 -11.458  1.00  0.95           C  
ATOM   1437  O   ALA A 183     -16.405  -3.661  -8.714  1.00  0.95           O  
ATOM   1438  N   GLY A 184     -17.252  -5.219 -10.071  1.00  0.96           N  
ATOM   1439  CA  GLY A 184     -18.627  -5.112  -9.610  1.00  0.96           C  
ATOM   1440  C   GLY A 184     -18.864  -5.793  -8.275  1.00  0.96           C  
ATOM   1441  O   GLY A 184     -19.870  -5.536  -7.611  1.00  0.95           O  
ATOM   1442  N   ASN A 185     -17.948  -6.610  -7.789  1.00  0.97           N  
ATOM   1443  CA  ASN A 185     -18.120  -7.394  -6.570  1.00  0.97           C  
ATOM   1444  C   ASN A 185     -17.228  -6.881  -5.444  1.00  0.97           C  
ATOM   1445  CB  ASN A 185     -17.839  -8.874  -6.839  1.00  0.96           C  
ATOM   1446  O   ASN A 185     -17.386  -7.282  -4.289  1.00  0.97           O  
ATOM   1447  CG  ASN A 185     -18.287  -9.769  -5.701  1.00  0.91           C  
ATOM   1448  ND2 ASN A 185     -17.360 -10.550  -5.160  1.00  0.87           N  
ATOM   1449  OD1 ASN A 185     -19.458  -9.760  -5.311  1.00  0.87           O  
ATOM   1450  N   ARG A 186     -16.317  -5.914  -5.579  1.00  0.97           N  
ATOM   1451  CA  ARG A 186     -15.290  -5.488  -4.634  1.00  0.97           C  
ATOM   1452  C   ARG A 186     -15.913  -4.813  -3.416  1.00  0.97           C  
ATOM   1453  CB  ARG A 186     -14.298  -4.539  -5.308  1.00  0.97           C  
ATOM   1454  O   ARG A 186     -15.246  -4.622  -2.397  1.00  0.96           O  
ATOM   1455  CG  ARG A 186     -13.354  -5.226  -6.284  1.00  0.94           C  
ATOM   1456  CD  ARG A 186     -12.281  -4.275  -6.794  1.00  0.92           C  
ATOM   1457  NE  ARG A 186     -11.616  -4.801  -7.983  1.00  0.90           N  
ATOM   1458  NH1 ARG A 186     -10.330  -2.917  -8.350  1.00  0.85           N  
ATOM   1459  NH2 ARG A 186     -10.163  -4.717  -9.759  1.00  0.84           N  
ATOM   1460  CZ  ARG A 186     -10.705  -4.144  -8.695  1.00  0.86           C  
ATOM   1461  N   HIS A 187     -17.212  -4.511  -3.431  1.00  0.97           N  
ATOM   1462  CA  HIS A 187     -17.963  -3.992  -2.294  1.00  0.97           C  
ATOM   1463  C   HIS A 187     -18.411  -5.119  -1.369  1.00  0.97           C  
ATOM   1464  CB  HIS A 187     -19.176  -3.192  -2.772  1.00  0.96           C  
ATOM   1465  O   HIS A 187     -18.744  -4.878  -0.206  1.00  0.97           O  
ATOM   1466  CG  HIS A 187     -20.166  -4.007  -3.542  1.00  0.89           C  
ATOM   1467  CD2 HIS A 187     -21.320  -4.600  -3.156  1.00  0.80           C  
ATOM   1468  ND1 HIS A 187     -20.015  -4.290  -4.882  1.00  0.81           N  
ATOM   1469  CE1 HIS A 187     -21.037  -5.025  -5.288  1.00  0.78           C  
ATOM   1470  NE2 HIS A 187     -21.843  -5.227  -4.260  1.00  0.82           N  
ATOM   1471  N   ASN A 188     -18.442  -6.363  -1.862  1.00  0.97           N  
ATOM   1472  CA  ASN A 188     -18.779  -7.540  -1.068  1.00  0.97           C  
ATOM   1473  C   ASN A 188     -17.551  -8.115  -0.369  1.00  0.97           C  
ATOM   1474  CB  ASN A 188     -19.440  -8.607  -1.942  1.00  0.97           C  
ATOM   1475  O   ASN A 188     -16.983  -9.111  -0.821  1.00  0.97           O  
ATOM   1476  CG  ASN A 188     -20.779  -8.160  -2.497  1.00  0.92           C  
ATOM   1477  ND2 ASN A 188     -21.031  -8.474  -3.762  1.00  0.89           N  
ATOM   1478  OD1 ASN A 188     -21.579  -7.538  -1.794  1.00  0.87           O  
ATOM   1479  N   ARG A 189     -17.193  -7.519   0.769  1.00  0.97           N  
ATOM   1480  CA  ARG A 189     -15.989  -7.796   1.545  1.00  0.98           C  
ATOM   1481  C   ARG A 189     -16.257  -8.852   2.612  1.00  0.98           C  
ATOM   1482  CB  ARG A 189     -15.462  -6.515   2.196  1.00  0.97           C  
ATOM   1483  O   ARG A 189     -17.389  -8.999   3.078  1.00  0.97           O  
ATOM   1484  CG  ARG A 189     -15.062  -5.438   1.201  1.00  0.94           C  
ATOM   1485  CD  ARG A 189     -14.650  -4.150   1.899  1.00  0.90           C  
ATOM   1486  NE  ARG A 189     -14.343  -3.092   0.941  1.00  0.89           N  
ATOM   1487  NH1 ARG A 189     -13.972  -1.467   2.541  1.00  0.82           N  
ATOM   1488  NH2 ARG A 189     -13.766  -0.959   0.315  1.00  0.77           N  
ATOM   1489  CZ  ARG A 189     -14.028  -1.841   1.268  1.00  0.84           C  
ATOM   1490  N   THR A 190     -15.251  -9.613   2.977  1.00  0.97           N  
ATOM   1491  CA  THR A 190     -15.356 -10.641   4.006  1.00  0.98           C  
ATOM   1492  C   THR A 190     -14.760 -10.152   5.323  1.00  0.97           C  
ATOM   1493  CB  THR A 190     -14.651 -11.940   3.573  1.00  0.97           C  
ATOM   1494  O   THR A 190     -13.974  -9.203   5.340  1.00  0.97           O  
ATOM   1495  CG2 THR A 190     -15.167 -12.420   2.220  1.00  0.96           C  
ATOM   1496  OG1 THR A 190     -13.241 -11.702   3.476  1.00  0.96           O  
ATOM   1497  N   GLU A 191     -14.985 -10.884   6.388  1.00  0.97           N  
ATOM   1498  CA  GLU A 191     -14.367 -10.690   7.696  1.00  0.98           C  
ATOM   1499  C   GLU A 191     -12.853 -10.871   7.623  1.00  0.98           C  
ATOM   1500  CB  GLU A 191     -14.963 -11.657   8.722  1.00  0.97           C  
ATOM   1501  O   GLU A 191     -12.125 -10.414   8.507  1.00  0.98           O  
ATOM   1502  CG  GLU A 191     -16.456 -11.469   8.950  1.00  0.86           C  
ATOM   1503  CD  GLU A 191     -17.036 -12.444   9.962  1.00  0.79           C  
ATOM   1504  OE1 GLU A 191     -16.269 -13.249  10.538  1.00  0.80           O  
ATOM   1505  OE2 GLU A 191     -18.268 -12.404  10.179  1.00  0.77           O  
ATOM   1506  N   VAL A 192     -12.296 -11.537   6.588  1.00  0.98           N  
ATOM   1507  CA  VAL A 192     -10.862 -11.723   6.397  1.00  0.98           C  
ATOM   1508  C   VAL A 192     -10.198 -10.376   6.119  1.00  0.98           C  
ATOM   1509  CB  VAL A 192     -10.566 -12.711   5.245  1.00  0.98           C  
ATOM   1510  O   VAL A 192      -9.154 -10.061   6.695  1.00  0.98           O  
ATOM   1511  CG1 VAL A 192      -9.060 -12.870   5.045  1.00  0.97           C  
ATOM   1512  CG2 VAL A 192     -11.218 -14.064   5.523  1.00  0.97           C  
ATOM   1513  N   LEU A 193     -10.833  -9.520   5.258  1.00  0.98           N  
ATOM   1514  CA  LEU A 193     -10.351  -8.166   5.010  1.00  0.98           C  
ATOM   1515  C   LEU A 193     -10.385  -7.334   6.287  1.00  0.98           C  
ATOM   1516  CB  LEU A 193     -11.191  -7.489   3.924  1.00  0.98           C  
ATOM   1517  O   LEU A 193      -9.405  -6.665   6.624  1.00  0.98           O  
ATOM   1518  CG  LEU A 193     -10.861  -6.026   3.624  1.00  0.97           C  
ATOM   1519  CD1 LEU A 193      -9.414  -5.893   3.160  1.00  0.95           C  
ATOM   1520  CD2 LEU A 193     -11.817  -5.465   2.577  1.00  0.95           C  
ATOM   1521  N   GLU A 194     -11.459  -7.435   7.085  1.00  0.97           N  
ATOM   1522  CA  GLU A 194     -11.649  -6.676   8.317  1.00  0.97           C  
ATOM   1523  C   GLU A 194     -10.601  -7.048   9.362  1.00  0.97           C  
ATOM   1524  CB  GLU A 194     -13.055  -6.904   8.878  1.00  0.97           C  
ATOM   1525  O   GLU A 194      -9.979  -6.170   9.964  1.00  0.97           O  
ATOM   1526  CG  GLU A 194     -14.170  -6.433   7.955  1.00  0.92           C  
ATOM   1527  CD  GLU A 194     -15.559  -6.647   8.534  1.00  0.88           C  
ATOM   1528  OE1 GLU A 194     -15.672  -7.182   9.660  1.00  0.89           O  
ATOM   1529  OE2 GLU A 194     -16.543  -6.277   7.855  1.00  0.88           O  
ATOM   1530  N   ARG A 195     -10.337  -8.322   9.528  1.00  0.98           N  
ATOM   1531  CA  ARG A 195      -9.325  -8.822  10.453  1.00  0.98           C  
ATOM   1532  C   ARG A 195      -7.925  -8.416  10.005  1.00  0.98           C  
ATOM   1533  CB  ARG A 195      -9.415 -10.345  10.575  1.00  0.97           C  
ATOM   1534  O   ARG A 195      -7.100  -8.007  10.824  1.00  0.98           O  
ATOM   1535  CG  ARG A 195     -10.614 -10.829  11.376  1.00  0.92           C  
ATOM   1536  CD  ARG A 195     -10.590 -12.339  11.570  1.00  0.89           C  
ATOM   1537  NE  ARG A 195     -10.200 -13.033  10.346  1.00  0.87           N  
ATOM   1538  NH1 ARG A 195     -10.640 -15.150  11.161  1.00  0.81           N  
ATOM   1539  NH2 ARG A 195      -9.855 -14.880   9.024  1.00  0.78           N  
ATOM   1540  CZ  ARG A 195     -10.232 -14.353  10.180  1.00  0.81           C  
ATOM   1541  N   TYR A 196      -7.667  -8.501   8.718  1.00  0.98           N  
ATOM   1542  CA  TYR A 196      -6.380  -8.098   8.160  1.00  0.98           C  
ATOM   1543  C   TYR A 196      -6.133  -6.611   8.380  1.00  0.98           C  
ATOM   1544  CB  TYR A 196      -6.317  -8.423   6.665  1.00  0.98           C  
ATOM   1545  O   TYR A 196      -5.097  -6.221   8.924  1.00  0.98           O  
ATOM   1546  CG  TYR A 196      -4.914  -8.447   6.108  1.00  0.98           C  
ATOM   1547  CD1 TYR A 196      -4.214  -7.265   5.879  1.00  0.97           C  
ATOM   1548  CD2 TYR A 196      -4.286  -9.652   5.810  1.00  0.97           C  
ATOM   1549  CE1 TYR A 196      -2.921  -7.283   5.364  1.00  0.97           C  
ATOM   1550  CE2 TYR A 196      -2.994  -9.682   5.296  1.00  0.97           C  
ATOM   1551  OH  TYR A 196      -1.042  -8.518   4.567  1.00  0.95           O  
ATOM   1552  CZ  TYR A 196      -2.321  -8.494   5.077  1.00  0.97           C  
ATOM   1553  N   ALA A 197      -7.124  -5.729   8.099  1.00  0.97           N  
ATOM   1554  CA  ALA A 197      -7.061  -4.282   8.287  1.00  0.97           C  
ATOM   1555  C   ALA A 197      -6.921  -3.926   9.764  1.00  0.97           C  
ATOM   1556  CB  ALA A 197      -8.300  -3.613   7.696  1.00  0.97           C  
ATOM   1557  O   ALA A 197      -6.151  -3.032  10.124  1.00  0.97           O  
ATOM   1558  N   SER A 198      -7.563  -4.674  10.663  1.00  0.96           N  
ATOM   1559  CA  SER A 198      -7.431  -4.491  12.105  1.00  0.96           C  
ATOM   1560  C   SER A 198      -6.014  -4.806  12.574  1.00  0.96           C  
ATOM   1561  CB  SER A 198      -8.431  -5.374  12.852  1.00  0.95           C  
ATOM   1562  O   SER A 198      -5.434  -4.055  13.362  1.00  0.96           O  
ATOM   1563  OG  SER A 198      -9.762  -5.002  12.538  1.00  0.82           O  
ATOM   1564  N   ALA A 199      -5.389  -5.840  12.056  1.00  0.97           N  
ATOM   1565  CA  ALA A 199      -4.012  -6.195  12.389  1.00  0.97           C  
ATOM   1566  C   ALA A 199      -3.045  -5.090  11.974  1.00  0.97           C  
ATOM   1567  CB  ALA A 199      -3.626  -7.513  11.721  1.00  0.97           C  
ATOM   1568  O   ALA A 199      -2.141  -4.731  12.732  1.00  0.97           O  
ATOM   1569  N   ILE A 200      -3.223  -4.458  10.779  1.00  0.97           N  
ATOM   1570  CA  ILE A 200      -2.393  -3.368  10.278  1.00  0.97           C  
ATOM   1571  C   ILE A 200      -2.634  -2.111  11.111  1.00  0.97           C  
ATOM   1572  CB  ILE A 200      -2.673  -3.084   8.785  1.00  0.97           C  
ATOM   1573  O   ILE A 200      -1.685  -1.431  11.508  1.00  0.96           O  
ATOM   1574  CG1 ILE A 200      -2.348  -4.318   7.936  1.00  0.97           C  
ATOM   1575  CG2 ILE A 200      -1.877  -1.866   8.309  1.00  0.97           C  
ATOM   1576  CD1 ILE A 200      -0.943  -4.865   8.151  1.00  0.96           C  
ATOM   1577  N   ALA A 201      -3.906  -1.786  11.452  1.00  0.95           N  
ATOM   1578  CA  ALA A 201      -4.235  -0.625  12.274  1.00  0.95           C  
ATOM   1579  C   ALA A 201      -3.579  -0.723  13.649  1.00  0.95           C  
ATOM   1580  CB  ALA A 201      -5.749  -0.488  12.420  1.00  0.94           C  
ATOM   1581  O   ALA A 201      -2.893   0.206  14.083  1.00  0.94           O  
ATOM   1582  N   LEU A 202      -3.606  -1.901  14.315  1.00  0.94           N  
ATOM   1583  CA  LEU A 202      -2.971  -2.155  15.603  1.00  0.94           C  
ATOM   1584  C   LEU A 202      -1.453  -2.060  15.488  1.00  0.94           C  
ATOM   1585  CB  LEU A 202      -3.369  -3.534  16.135  1.00  0.94           C  
ATOM   1586  O   LEU A 202      -0.788  -1.556  16.396  1.00  0.94           O  
ATOM   1587  CG  LEU A 202      -4.815  -3.686  16.610  1.00  0.93           C  
ATOM   1588  CD1 LEU A 202      -5.129  -5.152  16.890  1.00  0.92           C  
ATOM   1589  CD2 LEU A 202      -5.063  -2.834  17.850  1.00  0.92           C  
ATOM   1590  N   ALA A 203      -0.860  -2.492  14.383  1.00  0.95           N  
ATOM   1591  CA  ALA A 203       0.578  -2.389  14.144  1.00  0.95           C  
ATOM   1592  C   ALA A 203       1.008  -0.932  14.002  1.00  0.95           C  
ATOM   1593  CB  ALA A 203       0.968  -3.180  12.898  1.00  0.95           C  
ATOM   1594  O   ALA A 203       2.051  -0.532  14.525  1.00  0.95           O  
ATOM   1595  N   ILE A 204       0.213  -0.098  13.279  1.00  0.95           N  
ATOM   1596  CA  ILE A 204       0.458   1.331  13.113  1.00  0.95           C  
ATOM   1597  C   ILE A 204       0.333   2.036  14.462  1.00  0.94           C  
ATOM   1598  CB  ILE A 204      -0.516   1.956  12.090  1.00  0.95           C  
ATOM   1599  O   ILE A 204       1.212   2.810  14.849  1.00  0.92           O  
ATOM   1600  CG1 ILE A 204      -0.157   1.507  10.668  1.00  0.94           C  
ATOM   1601  CG2 ILE A 204      -0.508   3.484  12.200  1.00  0.94           C  
ATOM   1602  CD1 ILE A 204      -1.235   1.806   9.635  1.00  0.94           C  
ATOM   1603  N   GLU A 205      -0.682   1.700  15.272  1.00  0.92           N  
ATOM   1604  CA  GLU A 205      -0.887   2.271  16.600  1.00  0.91           C  
ATOM   1605  C   GLU A 205       0.272   1.929  17.532  1.00  0.91           C  
ATOM   1606  CB  GLU A 205      -2.207   1.778  17.200  1.00  0.91           C  
ATOM   1607  O   GLU A 205       0.916   2.823  18.085  1.00  0.90           O  
ATOM   1608  CG  GLU A 205      -3.441   2.401  16.564  1.00  0.87           C  
ATOM   1609  CD  GLU A 205      -4.742   1.770  17.036  1.00  0.85           C  
ATOM   1610  OE1 GLU A 205      -4.695   0.717  17.712  1.00  0.85           O  
ATOM   1611  OE2 GLU A 205      -5.816   2.332  16.725  1.00  0.83           O  
ATOM   1612  N   GLU A 206       0.698   0.705  17.676  1.00  0.92           N  
ATOM   1613  CA  GLU A 206       1.838   0.277  18.480  1.00  0.92           C  
ATOM   1614  C   GLU A 206       3.119   0.980  18.040  1.00  0.92           C  
ATOM   1615  CB  GLU A 206       2.016  -1.241  18.396  1.00  0.92           C  
ATOM   1616  O   GLU A 206       3.921   1.402  18.876  1.00  0.91           O  
ATOM   1617  CG  GLU A 206       3.194  -1.768  19.203  1.00  0.93           C  
ATOM   1618  CD  GLU A 206       3.350  -3.278  19.122  1.00  0.93           C  
ATOM   1619  OE1 GLU A 206       2.341  -3.980  18.884  1.00  0.92           O  
ATOM   1620  OE2 GLU A 206       4.490  -3.763  19.298  1.00  0.93           O  
ATOM   1621  N   TYR A 207       3.289   1.096  16.736  1.00  0.93           N  
ATOM   1622  CA  TYR A 207       4.508   1.678  16.188  1.00  0.93           C  
ATOM   1623  C   TYR A 207       4.573   3.174  16.469  1.00  0.92           C  
ATOM   1624  CB  TYR A 207       4.594   1.425  14.679  1.00  0.93           C  
ATOM   1625  O   TYR A 207       5.643   3.711  16.764  1.00  0.90           O  
ATOM   1626  CG  TYR A 207       5.876   1.917  14.053  1.00  0.94           C  
ATOM   1627  CD1 TYR A 207       7.083   1.259  14.284  1.00  0.94           C  
ATOM   1628  CD2 TYR A 207       5.885   3.038  13.231  1.00  0.94           C  
ATOM   1629  CE1 TYR A 207       8.268   1.709  13.710  1.00  0.93           C  
ATOM   1630  CE2 TYR A 207       7.063   3.497  12.653  1.00  0.93           C  
ATOM   1631  OH  TYR A 207       9.418   3.277  12.327  1.00  0.91           O  
ATOM   1632  CZ  TYR A 207       8.248   2.827  12.897  1.00  0.94           C  
ATOM   1633  N   THR A 208       3.449   3.944  16.437  1.00  0.92           N  
ATOM   1634  CA  THR A 208       3.416   5.395  16.577  1.00  0.92           C  
ATOM   1635  C   THR A 208       3.295   5.795  18.045  1.00  0.90           C  
ATOM   1636  CB  THR A 208       2.250   6.007  15.778  1.00  0.91           C  
ATOM   1637  O   THR A 208       3.894   6.782  18.476  1.00  0.88           O  
ATOM   1638  CG2 THR A 208       2.476   5.862  14.277  1.00  0.88           C  
ATOM   1639  OG1 THR A 208       1.033   5.339  16.134  1.00  0.90           O  
ATOM   1640  N   GLU A 209       2.608   5.059  18.909  1.00  0.87           N  
ATOM   1641  CA  GLU A 209       2.511   5.309  20.344  1.00  0.86           C  
ATOM   1642  C   GLU A 209       3.887   5.280  21.003  1.00  0.86           C  
ATOM   1643  CB  GLU A 209       1.588   4.284  21.007  1.00  0.85           C  
ATOM   1644  O   GLU A 209       4.219   6.161  21.799  1.00  0.83           O  
ATOM   1645  CG  GLU A 209       0.108   4.549  20.776  1.00  0.81           C  
ATOM   1646  CD  GLU A 209      -0.796   3.514  21.427  1.00  0.79           C  
ATOM   1647  OE1 GLU A 209      -0.277   2.524  21.992  1.00  0.77           O  
ATOM   1648  OE2 GLU A 209      -2.033   3.694  21.371  1.00  0.76           O  
ATOM   1649  N   GLY A 210       4.661   4.387  20.683  1.00  0.81           N  
ATOM   1650  CA  GLY A 210       5.995   4.292  21.255  1.00  0.80           C  
ATOM   1651  C   GLY A 210       6.871   5.487  20.930  1.00  0.80           C  
ATOM   1652  O   GLY A 210       7.942   5.657  21.516  1.00  0.76           O  
ATOM   1653  N   ARG A 211       6.483   6.422  20.151  1.00  0.81           N  
ATOM   1654  CA  ARG A 211       7.324   7.500  19.641  1.00  0.81           C  
ATOM   1655  C   ARG A 211       6.804   8.861  20.092  1.00  0.76           C  
ATOM   1656  CB  ARG A 211       7.398   7.447  18.114  1.00  0.79           C  
ATOM   1657  O   ARG A 211       7.550   9.842  20.111  1.00  0.71           O  
ATOM   1658  CG  ARG A 211       8.228   6.292  17.577  1.00  0.81           C  
ATOM   1659  CD  ARG A 211       8.218   6.249  16.055  1.00  0.79           C  
ATOM   1660  NE  ARG A 211       9.059   5.173  15.540  1.00  0.75           N  
ATOM   1661  NH1 ARG A 211      10.587   6.574  14.521  1.00  0.64           N  
ATOM   1662  NH2 ARG A 211      10.855   4.300  14.405  1.00  0.60           N  
ATOM   1663  CZ  ARG A 211      10.165   5.351  14.823  1.00  0.79           C  
ATOM   1664  N   ILE A 212       5.547   9.058  20.415  1.00  0.76           N  
ATOM   1665  CA  ILE A 212       4.954  10.287  20.930  1.00  0.76           C  
ATOM   1666  C   ILE A 212       5.523  10.594  22.314  1.00  0.73           C  
ATOM   1667  CB  ILE A 212       3.413  10.188  20.995  1.00  0.72           C  
ATOM   1668  O   ILE A 212       5.589  11.756  22.721  1.00  0.69           O  
ATOM   1669  CG1 ILE A 212       2.825  10.092  19.583  1.00  0.70           C  
ATOM   1670  CG2 ILE A 212       2.827  11.383  21.753  1.00  0.67           C  
ATOM   1671  CD1 ILE A 212       1.346   9.730  19.551  1.00  0.69           C  
ATOM   1672  N   VAL A 213       6.105   9.708  23.058  1.00  0.66           N  
ATOM   1673  CA  VAL A 213       6.515   9.894  24.447  1.00  0.67           C  
ATOM   1674  C   VAL A 213       7.874  10.589  24.496  1.00  0.64           C  
ATOM   1675  CB  VAL A 213       6.576   8.549  25.205  1.00  0.59           C  
ATOM   1676  O   VAL A 213       8.322  11.015  25.563  1.00  0.59           O  
ATOM   1677  CG1 VAL A 213       6.949   8.772  26.670  1.00  0.50           C  
ATOM   1678  CG2 VAL A 213       5.242   7.814  25.095  1.00  0.48           C  
ATOM   1679  N   THR A 214       8.289  11.228  23.449  1.00  0.62           N  
ATOM   1680  CA  THR A 214       9.659  11.708  23.593  1.00  0.64           C  
ATOM   1681  C   THR A 214       9.714  13.229  23.478  1.00  0.63           C  
ATOM   1682  CB  THR A 214      10.587  11.077  22.539  1.00  0.56           C  
ATOM   1683  O   THR A 214      10.769  13.834  23.675  1.00  0.59           O  
ATOM   1684  CG2 THR A 214      10.825   9.599  22.830  1.00  0.47           C  
ATOM   1685  OG1 THR A 214       9.987  11.207  21.244  1.00  0.54           O  
ATOM   1686  N   ASP A 215       8.591  13.969  23.232  1.00  0.62           N  
ATOM   1687  CA  ASP A 215       8.861  15.390  23.035  1.00  0.64           C  
ATOM   1688  C   ASP A 215       8.560  16.187  24.302  1.00  0.63           C  
ATOM   1689  CB  ASP A 215       8.041  15.934  21.863  1.00  0.59           C  
ATOM   1690  O   ASP A 215       9.107  17.274  24.503  1.00  0.62           O  
ATOM   1691  CG  ASP A 215       8.670  15.641  20.512  1.00  0.58           C  
ATOM   1692  OD1 ASP A 215       9.905  15.462  20.441  1.00  0.59           O  
ATOM   1693  OD2 ASP A 215       7.925  15.592  19.510  1.00  0.64           O  
ATOM   1694  N   GLU A 216       7.874  15.760  25.268  1.00  0.67           N  
ATOM   1695  CA  GLU A 216       7.504  16.464  26.492  1.00  0.67           C  
ATOM   1696  C   GLU A 216       8.610  16.368  27.540  1.00  0.68           C  
ATOM   1697  CB  GLU A 216       6.195  15.909  27.058  1.00  0.64           C  
ATOM   1698  O   GLU A 216       8.801  17.291  28.335  1.00  0.67           O  
ATOM   1699  CG  GLU A 216       4.965  16.283  26.243  1.00  0.63           C  
ATOM   1700  CD  GLU A 216       3.658  15.897  26.917  1.00  0.64           C  
ATOM   1701  OE1 GLU A 216       3.674  15.030  27.819  1.00  0.70           O  
ATOM   1702  OE2 GLU A 216       2.610  16.465  26.538  1.00  0.67           O  
ATOM   1703  N   ASP A 217       9.360  15.369  27.523  1.00  0.69           N  
ATOM   1704  CA  ASP A 217      10.462  15.212  28.467  1.00  0.70           C  
ATOM   1705  C   ASP A 217      11.622  16.143  28.118  1.00  0.70           C  
ATOM   1706  CB  ASP A 217      10.944  13.760  28.494  1.00  0.66           C  
ATOM   1707  O   ASP A 217      12.558  16.299  28.905  1.00  0.69           O  
ATOM   1708  CG  ASP A 217      10.039  12.850  29.307  1.00  0.64           C  
ATOM   1709  OD1 ASP A 217       9.405  13.326  30.273  1.00  0.69           O  
ATOM   1710  OD2 ASP A 217       9.962  11.646  28.979  1.00  0.76           O  
ATOM   1711  N   ASN A 218      11.598  16.782  27.002  1.00  0.67           N  
ATOM   1712  CA  ASN A 218      12.627  17.760  26.668  1.00  0.70           C  
ATOM   1713  C   ASN A 218      12.158  19.185  26.945  1.00  0.69           C  
ATOM   1714  CB  ASN A 218      13.051  17.615  25.205  1.00  0.64           C  
ATOM   1715  O   ASN A 218      12.883  20.145  26.679  1.00  0.67           O  
ATOM   1716  CG  ASN A 218      14.046  16.492  24.993  1.00  0.62           C  
ATOM   1717  ND2 ASN A 218      13.840  15.707  23.943  1.00  0.69           N  
ATOM   1718  OD1 ASN A 218      14.992  16.330  25.768  1.00  0.66           O  
ATOM   1719  N   LEU A 219      11.023  19.363  27.338  1.00  0.71           N  
ATOM   1720  CA  LEU A 219      10.674  20.691  27.830  1.00  0.74           C  
ATOM   1721  C   LEU A 219      11.373  20.981  29.154  1.00  0.74           C  
ATOM   1722  CB  LEU A 219       9.158  20.817  28.002  1.00  0.68           C  
ATOM   1723  O   LEU A 219      10.751  20.920  30.216  1.00  0.72           O  
ATOM   1724  CG  LEU A 219       8.428  21.685  26.976  1.00  0.65           C  
ATOM   1725  CD1 LEU A 219       7.143  21.001  26.521  1.00  0.63           C  
ATOM   1726  CD2 LEU A 219       8.131  23.063  27.556  1.00  0.67           C  
ATOM   1727  N   VAL A 220      12.657  21.053  29.040  1.00  0.79           N  
ATOM   1728  CA  VAL A 220      13.377  21.705  30.129  1.00  0.82           C  
ATOM   1729  C   VAL A 220      12.709  23.036  30.466  1.00  0.82           C  
ATOM   1730  CB  VAL A 220      14.863  21.928  29.773  1.00  0.76           C  
ATOM   1731  O   VAL A 220      12.866  24.018  29.736  1.00  0.77           O  
ATOM   1732  CG1 VAL A 220      15.603  22.592  30.933  1.00  0.70           C  
ATOM   1733  CG2 VAL A 220      15.527  20.604  29.400  1.00  0.61           C  
ATOM   1734  N   ILE A 221      11.813  23.005  31.505  1.00  0.80           N  
ATOM   1735  CA  ILE A 221      11.425  24.253  32.153  1.00  0.84           C  
ATOM   1736  C   ILE A 221      12.672  25.058  32.512  1.00  0.85           C  
ATOM   1737  CB  ILE A 221      10.573  23.993  33.415  1.00  0.78           C  
ATOM   1738  O   ILE A 221      13.234  24.893  33.597  1.00  0.83           O  
ATOM   1739  CG1 ILE A 221       9.341  23.151  33.064  1.00  0.71           C  
ATOM   1740  CG2 ILE A 221      10.164  25.314  34.073  1.00  0.63           C  
ATOM   1741  CD1 ILE A 221       8.492  22.765  34.267  1.00  0.67           C  
ATOM   1742  N   THR A 222      13.235  25.712  31.435  1.00  0.77           N  
ATOM   1743  CA  THR A 222      14.058  26.835  31.870  1.00  0.84           C  
ATOM   1744  C   THR A 222      13.235  27.822  32.692  1.00  0.84           C  
ATOM   1745  CB  THR A 222      14.690  27.563  30.669  1.00  0.77           C  
ATOM   1746  O   THR A 222      12.634  28.747  32.141  1.00  0.81           O  
ATOM   1747  CG2 THR A 222      16.091  27.034  30.380  1.00  0.57           C  
ATOM   1748  OG1 THR A 222      13.868  27.366  29.512  1.00  0.81           O  
ATOM   1749  N   SER A 223      13.051  27.578  33.930  1.00  0.84           N  
ATOM   1750  CA  SER A 223      12.684  28.662  34.836  1.00  0.89           C  
ATOM   1751  C   SER A 223      13.741  29.761  34.840  1.00  0.91           C  
ATOM   1752  CB  SER A 223      12.486  28.130  36.256  1.00  0.85           C  
ATOM   1753  O   SER A 223      14.903  29.512  35.168  1.00  0.91           O  
ATOM   1754  OG  SER A 223      13.685  27.559  36.751  1.00  0.76           O  
ATOM   1755  N   LEU A 224      13.390  30.940  34.293  1.00  0.93           N  
ATOM   1756  CA  LEU A 224      14.084  32.205  34.504  1.00  0.94           C  
ATOM   1757  C   LEU A 224      14.058  32.601  35.976  1.00  0.94           C  
ATOM   1758  CB  LEU A 224      13.453  33.312  33.655  1.00  0.91           C  
ATOM   1759  O   LEU A 224      13.084  32.323  36.681  1.00  0.92           O  
ATOM   1760  CG  LEU A 224      13.757  33.273  32.156  1.00  0.85           C  
ATOM   1761  CD1 LEU A 224      12.870  34.265  31.410  1.00  0.84           C  
ATOM   1762  CD2 LEU A 224      15.231  33.569  31.901  1.00  0.86           C  
TER    1763      LEU A 224
END
