# Supplementary material for: DepoScope: Accurate phage depolymerase annotation and domain delineation using large language models
Source: PLoS Comput Biol. 2024 Aug 5;20(8):e1011831. doi: 10.1371/journal.pcbi.1011831 (PMC11326577; doi:10.1371/journal.pcbi.1011831)
Supplement: S1 Data — (ZIP) [file pcbi.1011831.s003.zip › FN_FP_deposcope_032024/False_negatives/NC_020083.1__AFX93507.pdb]

PARENT N/A
ATOM      1  N   MET A   1       1.883   8.218 -53.373  1.00  0.63           N  
ATOM      2  CA  MET A   1       0.634   7.712 -52.811  1.00  0.69           C  
ATOM      3  C   MET A   1       0.025   8.720 -51.842  1.00  0.66           C  
ATOM      4  CB  MET A   1       0.866   6.378 -52.100  1.00  0.57           C  
ATOM      5  O   MET A   1       0.515   8.888 -50.725  1.00  0.58           O  
ATOM      6  CG  MET A   1       0.971   5.190 -53.043  1.00  0.53           C  
ATOM      7  SD  MET A   1       1.288   3.615 -52.157  1.00  0.60           S  
ATOM      8  CE  MET A   1       1.726   2.544 -53.555  1.00  0.56           C  
ATOM      9  N   SER A   2      -0.666   9.731 -52.350  1.00  0.70           N  
ATOM     10  CA  SER A   2      -1.473  10.498 -51.407  1.00  0.72           C  
ATOM     11  C   SER A   2      -2.303   9.580 -50.516  1.00  0.67           C  
ATOM     12  CB  SER A   2      -2.391  11.468 -52.151  1.00  0.63           C  
ATOM     13  O   SER A   2      -3.161   8.842 -51.005  1.00  0.59           O  
ATOM     14  OG  SER A   2      -3.633  11.599 -51.482  1.00  0.59           O  
ATOM     15  N   GLN A   3      -1.959   9.307 -49.270  1.00  0.64           N  
ATOM     16  CA  GLN A   3      -2.882   8.749 -48.287  1.00  0.65           C  
ATOM     17  C   GLN A   3      -4.197   9.522 -48.266  1.00  0.64           C  
ATOM     18  CB  GLN A   3      -2.249   8.751 -46.895  1.00  0.59           C  
ATOM     19  O   GLN A   3      -4.238  10.678 -47.840  1.00  0.60           O  
ATOM     20  CG  GLN A   3      -1.264   7.613 -46.665  1.00  0.56           C  
ATOM     21  CD  GLN A   3      -0.783   7.534 -45.228  1.00  0.57           C  
ATOM     22  NE2 GLN A   3      -0.186   6.404 -44.864  1.00  0.49           N  
ATOM     23  OE1 GLN A   3      -0.947   8.481 -44.451  1.00  0.64           O  
ATOM     24  N   SER A   4      -5.237   9.192 -49.057  1.00  0.67           N  
ATOM     25  CA  SER A   4      -6.584   9.691 -48.798  1.00  0.68           C  
ATOM     26  C   SER A   4      -6.825   9.879 -47.304  1.00  0.67           C  
ATOM     27  CB  SER A   4      -7.630   8.737 -49.375  1.00  0.62           C  
ATOM     28  O   SER A   4      -6.755   8.920 -46.532  1.00  0.63           O  
ATOM     29  OG  SER A   4      -8.444   8.200 -48.347  1.00  0.59           O  
ATOM     30  N   ILE A   5      -6.777  11.096 -46.759  1.00  0.66           N  
ATOM     31  CA  ILE A   5      -7.355  11.350 -45.444  1.00  0.67           C  
ATOM     32  C   ILE A   5      -8.701  10.639 -45.326  1.00  0.66           C  
ATOM     33  CB  ILE A   5      -7.524  12.863 -45.184  1.00  0.61           C  
ATOM     34  O   ILE A   5      -9.685  11.052 -45.945  1.00  0.62           O  
ATOM     35  CG1 ILE A   5      -6.168  13.574 -45.267  1.00  0.53           C  
ATOM     36  CG2 ILE A   5      -8.188  13.107 -43.825  1.00  0.53           C  
ATOM     37  CD1 ILE A   5      -6.259  15.092 -45.197  1.00  0.54           C  
ATOM     38  N   SER A   6      -8.667   9.401 -44.954  1.00  0.71           N  
ATOM     39  CA  SER A   6      -9.900   8.689 -44.633  1.00  0.72           C  
ATOM     40  C   SER A   6     -10.887   9.593 -43.904  1.00  0.72           C  
ATOM     41  CB  SER A   6      -9.600   7.455 -43.781  1.00  0.66           C  
ATOM     42  O   SER A   6     -10.605  10.067 -42.802  1.00  0.69           O  
ATOM     43  OG  SER A   6      -9.258   7.830 -42.457  1.00  0.62           O  
ATOM     44  N   SER A   7     -11.833  10.262 -44.615  1.00  0.76           N  
ATOM     45  CA  SER A   7     -12.929  10.986 -43.979  1.00  0.78           C  
ATOM     46  C   SER A   7     -13.402  10.276 -42.716  1.00  0.79           C  
ATOM     47  CB  SER A   7     -14.099  11.148 -44.951  1.00  0.73           C  
ATOM     48  O   SER A   7     -13.621   9.062 -42.724  1.00  0.77           O  
ATOM     49  OG  SER A   7     -14.513   9.890 -45.454  1.00  0.67           O  
ATOM     50  N   ILE A   8     -13.307  10.912 -41.607  1.00  0.84           N  
ATOM     51  CA  ILE A   8     -13.955  10.449 -40.385  1.00  0.86           C  
ATOM     52  C   ILE A   8     -15.472  10.500 -40.553  1.00  0.87           C  
ATOM     53  CB  ILE A   8     -13.523  11.290 -39.163  1.00  0.83           C  
ATOM     54  O   ILE A   8     -16.040  11.567 -40.796  1.00  0.85           O  
ATOM     55  CG1 ILE A   8     -12.000  11.237 -38.989  1.00  0.75           C  
ATOM     56  CG2 ILE A   8     -14.235  10.808 -37.896  1.00  0.75           C  
ATOM     57  CD1 ILE A   8     -11.475  12.115 -37.861  1.00  0.73           C  
ATOM     58  N   MET A   9     -16.129   9.408 -40.531  1.00  0.86           N  
ATOM     59  CA  MET A   9     -17.584   9.331 -40.622  1.00  0.89           C  
ATOM     60  C   MET A   9     -18.232   9.702 -39.293  1.00  0.90           C  
ATOM     61  CB  MET A   9     -18.024   7.929 -41.045  1.00  0.86           C  
ATOM     62  O   MET A   9     -17.831   9.201 -38.241  1.00  0.90           O  
ATOM     63  CG  MET A   9     -17.686   7.589 -42.488  1.00  0.75           C  
ATOM     64  SD  MET A   9     -18.230   5.901 -42.959  1.00  0.75           S  
ATOM     65  CE  MET A   9     -16.890   4.918 -42.230  1.00  0.66           C  
ATOM     66  N   GLN A  10     -19.221  10.541 -39.280  1.00  0.88           N  
ATOM     67  CA  GLN A  10     -19.986  10.892 -38.089  1.00  0.90           C  
ATOM     68  C   GLN A  10     -21.029   9.824 -37.771  1.00  0.91           C  
ATOM     69  CB  GLN A  10     -20.664  12.251 -38.267  1.00  0.85           C  
ATOM     70  O   GLN A  10     -21.803   9.425 -38.643  1.00  0.90           O  
ATOM     71  CG  GLN A  10     -19.691  13.421 -38.324  1.00  0.72           C  
ATOM     72  CD  GLN A  10     -19.057  13.723 -36.979  1.00  0.69           C  
ATOM     73  NE2 GLN A  10     -17.926  14.421 -37.000  1.00  0.60           N  
ATOM     74  OE1 GLN A  10     -19.579  13.333 -35.930  1.00  0.70           O  
ATOM     75  N   LEU A  11     -21.023   9.385 -36.534  1.00  0.90           N  
ATOM     76  CA  LEU A  11     -22.051   8.471 -36.048  1.00  0.91           C  
ATOM     77  C   LEU A  11     -23.224   9.241 -35.449  1.00  0.90           C  
ATOM     78  CB  LEU A  11     -21.469   7.513 -35.006  1.00  0.90           C  
ATOM     79  O   LEU A  11     -23.026  10.240 -34.755  1.00  0.89           O  
ATOM     80  CG  LEU A  11     -20.400   6.539 -35.503  1.00  0.90           C  
ATOM     81  CD1 LEU A  11     -19.846   5.721 -34.341  1.00  0.87           C  
ATOM     82  CD2 LEU A  11     -20.970   5.625 -36.583  1.00  0.87           C  
ATOM     83  N   PRO A  12     -24.443   8.853 -35.698  1.00  0.89           N  
ATOM     84  CA  PRO A  12     -25.592   9.477 -35.038  1.00  0.90           C  
ATOM     85  C   PRO A  12     -25.594   9.261 -33.527  1.00  0.90           C  
ATOM     86  CB  PRO A  12     -26.791   8.785 -35.691  1.00  0.89           C  
ATOM     87  O   PRO A  12     -24.972   8.316 -33.034  1.00  0.90           O  
ATOM     88  CG  PRO A  12     -26.286   7.435 -36.085  1.00  0.88           C  
ATOM     89  CD  PRO A  12     -24.836   7.559 -36.457  1.00  0.88           C  
ATOM     90  N   VAL A  13     -26.370  10.092 -32.770  1.00  0.87           N  
ATOM     91  CA  VAL A  13     -26.668   9.859 -31.361  1.00  0.88           C  
ATOM     92  C   VAL A  13     -27.390   8.523 -31.200  1.00  0.87           C  
ATOM     93  CB  VAL A  13     -27.520  11.001 -30.764  1.00  0.84           C  
ATOM     94  O   VAL A  13     -28.181   8.130 -32.061  1.00  0.85           O  
ATOM     95  CG1 VAL A  13     -27.813  10.741 -29.287  1.00  0.74           C  
ATOM     96  CG2 VAL A  13     -26.814  12.343 -30.944  1.00  0.72           C  
ATOM     97  N   ASN A  14     -27.100   7.783 -30.233  1.00  0.87           N  
ATOM     98  CA  ASN A  14     -27.672   6.492 -29.866  1.00  0.89           C  
ATOM     99  C   ASN A  14     -27.253   5.396 -30.841  1.00  0.89           C  
ATOM    100  CB  ASN A  14     -29.198   6.583 -29.792  1.00  0.85           C  
ATOM    101  O   ASN A  14     -28.020   4.467 -31.104  1.00  0.87           O  
ATOM    102  CG  ASN A  14     -29.674   7.596 -28.771  1.00  0.79           C  
ATOM    103  ND2 ASN A  14     -30.748   8.307 -29.096  1.00  0.80           N  
ATOM    104  OD1 ASN A  14     -29.082   7.740 -27.698  1.00  0.77           O  
ATOM    105  N   MET A  15     -26.161   5.536 -31.472  1.00  0.92           N  
ATOM    106  CA  MET A  15     -25.659   4.510 -32.382  1.00  0.92           C  
ATOM    107  C   MET A  15     -25.463   3.185 -31.653  1.00  0.93           C  
ATOM    108  CB  MET A  15     -24.342   4.955 -33.021  1.00  0.91           C  
ATOM    109  O   MET A  15     -24.859   3.145 -30.579  1.00  0.93           O  
ATOM    110  CG  MET A  15     -23.788   3.967 -34.034  1.00  0.86           C  
ATOM    111  SD  MET A  15     -24.890   3.756 -35.486  1.00  0.89           S  
ATOM    112  CE  MET A  15     -24.081   2.350 -36.300  1.00  0.79           C  
ATOM    113  N   ASN A  16     -25.977   2.160 -32.181  1.00  0.91           N  
ATOM    114  CA  ASN A  16     -25.677   0.791 -31.774  1.00  0.93           C  
ATOM    115  C   ASN A  16     -24.329   0.327 -32.319  1.00  0.93           C  
ATOM    116  CB  ASN A  16     -26.788  -0.159 -32.227  1.00  0.91           C  
ATOM    117  O   ASN A  16     -24.201   0.044 -33.511  1.00  0.92           O  
ATOM    118  CG  ASN A  16     -26.588  -1.574 -31.720  1.00  0.88           C  
ATOM    119  ND2 ASN A  16     -27.650  -2.371 -31.753  1.00  0.91           N  
ATOM    120  OD1 ASN A  16     -25.489  -1.948 -31.302  1.00  0.88           O  
ATOM    121  N   PHE A  17     -23.294   0.150 -31.440  1.00  0.94           N  
ATOM    122  CA  PHE A  17     -21.926  -0.168 -31.832  1.00  0.95           C  
ATOM    123  C   PHE A  17     -21.857  -1.539 -32.495  1.00  0.95           C  
ATOM    124  CB  PHE A  17     -20.994  -0.125 -30.617  1.00  0.95           C  
ATOM    125  O   PHE A  17     -20.952  -1.806 -33.287  1.00  0.94           O  
ATOM    126  CG  PHE A  17     -20.671   1.268 -30.148  1.00  0.94           C  
ATOM    127  CD1 PHE A  17     -20.871   2.361 -30.983  1.00  0.91           C  
ATOM    128  CD2 PHE A  17     -20.168   1.484 -28.872  1.00  0.91           C  
ATOM    129  CE1 PHE A  17     -20.574   3.651 -30.551  1.00  0.91           C  
ATOM    130  CE2 PHE A  17     -19.868   2.771 -28.434  1.00  0.91           C  
ATOM    131  CZ  PHE A  17     -20.071   3.853 -29.275  1.00  0.91           C  
ATOM    132  N   ASN A  18     -22.837  -2.400 -32.324  1.00  0.94           N  
ATOM    133  CA  ASN A  18     -22.924  -3.698 -32.986  1.00  0.94           C  
ATOM    134  C   ASN A  18     -23.268  -3.551 -34.465  1.00  0.93           C  
ATOM    135  CB  ASN A  18     -23.953  -4.589 -32.287  1.00  0.94           C  
ATOM    136  O   ASN A  18     -23.127  -4.501 -35.237  1.00  0.91           O  
ATOM    137  CG  ASN A  18     -23.480  -5.075 -30.931  1.00  0.92           C  
ATOM    138  ND2 ASN A  18     -24.321  -5.845 -30.251  1.00  0.92           N  
ATOM    139  OD1 ASN A  18     -22.369  -4.759 -30.498  1.00  0.91           O  
ATOM    140  N   LYS A  19     -23.719  -2.398 -34.831  1.00  0.92           N  
ATOM    141  CA  LYS A  19     -24.079  -2.144 -36.223  1.00  0.92           C  
ATOM    142  C   LYS A  19     -22.950  -1.431 -36.962  1.00  0.92           C  
ATOM    143  CB  LYS A  19     -25.362  -1.315 -36.303  1.00  0.91           C  
ATOM    144  O   LYS A  19     -23.012  -1.256 -38.180  1.00  0.90           O  
ATOM    145  CG  LYS A  19     -26.594  -2.028 -35.764  1.00  0.86           C  
ATOM    146  CD  LYS A  19     -27.867  -1.248 -36.063  1.00  0.83           C  
ATOM    147  CE  LYS A  19     -29.106  -1.993 -35.587  1.00  0.82           C  
ATOM    148  NZ  LYS A  19     -30.359  -1.244 -35.902  1.00  0.80           N  
ATOM    149  N   VAL A  20     -21.896  -1.022 -36.293  1.00  0.92           N  
ATOM    150  CA  VAL A  20     -20.734  -0.372 -36.889  1.00  0.93           C  
ATOM    151  C   VAL A  20     -19.649  -1.409 -37.172  1.00  0.92           C  
ATOM    152  CB  VAL A  20     -20.178   0.745 -35.978  1.00  0.92           C  
ATOM    153  O   VAL A  20     -18.711  -1.565 -36.386  1.00  0.90           O  
ATOM    154  CG1 VAL A  20     -19.155   1.596 -36.729  1.00  0.90           C  
ATOM    155  CG2 VAL A  20     -21.316   1.616 -35.447  1.00  0.90           C  
ATOM    156  N   VAL A  21     -19.825  -2.017 -38.392  1.00  0.91           N  
ATOM    157  CA  VAL A  21     -19.019  -3.195 -38.693  1.00  0.91           C  
ATOM    158  C   VAL A  21     -18.144  -2.924 -39.914  1.00  0.88           C  
ATOM    159  CB  VAL A  21     -19.902  -4.440 -38.935  1.00  0.89           C  
ATOM    160  O   VAL A  21     -17.227  -3.693 -40.212  1.00  0.84           O  
ATOM    161  CG1 VAL A  21     -20.641  -4.835 -37.658  1.00  0.83           C  
ATOM    162  CG2 VAL A  21     -20.890  -4.180 -40.070  1.00  0.82           C  
ATOM    163  N   MET A  22     -18.332  -1.868 -40.570  1.00  0.88           N  
ATOM    164  CA  MET A  22     -17.498  -1.462 -41.698  1.00  0.89           C  
ATOM    165  C   MET A  22     -16.157  -0.919 -41.217  1.00  0.89           C  
ATOM    166  CB  MET A  22     -18.215  -0.409 -42.545  1.00  0.86           C  
ATOM    167  O   MET A  22     -16.108  -0.100 -40.297  1.00  0.89           O  
ATOM    168  CG  MET A  22     -19.466  -0.926 -43.238  1.00  0.77           C  
ATOM    169  SD  MET A  22     -20.128   0.260 -44.472  1.00  0.75           S  
ATOM    170  CE  MET A  22     -20.509   1.666 -43.391  1.00  0.67           C  
ATOM    171  N   VAL A  23     -15.098  -1.327 -41.872  1.00  0.88           N  
ATOM    172  CA  VAL A  23     -13.758  -0.832 -41.573  1.00  0.89           C  
ATOM    173  C   VAL A  23     -13.701   0.677 -41.803  1.00  0.88           C  
ATOM    174  CB  VAL A  23     -12.687  -1.543 -42.430  1.00  0.87           C  
ATOM    175  O   VAL A  23     -14.123   1.167 -42.853  1.00  0.86           O  
ATOM    176  CG1 VAL A  23     -11.309  -0.928 -42.191  1.00  0.82           C  
ATOM    177  CG2 VAL A  23     -12.668  -3.040 -42.126  1.00  0.81           C  
ATOM    178  N   GLY A  24     -13.161   1.325 -40.786  1.00  0.88           N  
ATOM    179  CA  GLY A  24     -13.081   2.772 -40.902  1.00  0.89           C  
ATOM    180  C   GLY A  24     -12.855   3.466 -39.572  1.00  0.89           C  
ATOM    181  O   GLY A  24     -12.641   2.809 -38.552  1.00  0.89           O  
ATOM    182  N   ARG A  25     -12.859   4.771 -39.629  1.00  0.91           N  
ATOM    183  CA  ARG A  25     -12.798   5.654 -38.468  1.00  0.91           C  
ATOM    184  C   ARG A  25     -14.081   6.466 -38.330  1.00  0.91           C  
ATOM    185  CB  ARG A  25     -11.592   6.591 -38.568  1.00  0.89           C  
ATOM    186  O   ARG A  25     -14.540   7.080 -39.295  1.00  0.90           O  
ATOM    187  CG  ARG A  25     -10.256   5.870 -38.639  1.00  0.85           C  
ATOM    188  CD  ARG A  25      -9.091   6.847 -38.718  1.00  0.83           C  
ATOM    189  NE  ARG A  25      -7.813   6.153 -38.847  1.00  0.80           N  
ATOM    190  NH1 ARG A  25      -6.542   8.079 -38.947  1.00  0.72           N  
ATOM    191  NH2 ARG A  25      -5.530   6.026 -39.065  1.00  0.69           N  
ATOM    192  CZ  ARG A  25      -6.631   6.754 -38.953  1.00  0.78           C  
ATOM    193  N   TYR A  26     -14.501   6.439 -37.159  1.00  0.92           N  
ATOM    194  CA  TYR A  26     -15.781   7.063 -36.843  1.00  0.93           C  
ATOM    195  C   TYR A  26     -15.640   8.037 -35.679  1.00  0.92           C  
ATOM    196  CB  TYR A  26     -16.831   5.999 -36.509  1.00  0.93           C  
ATOM    197  O   TYR A  26     -14.837   7.814 -34.769  1.00  0.90           O  
ATOM    198  CG  TYR A  26     -16.985   4.943 -37.577  1.00  0.93           C  
ATOM    199  CD1 TYR A  26     -17.991   5.036 -38.536  1.00  0.91           C  
ATOM    200  CD2 TYR A  26     -16.126   3.850 -37.628  1.00  0.91           C  
ATOM    201  CE1 TYR A  26     -18.139   4.064 -39.520  1.00  0.92           C  
ATOM    202  CE2 TYR A  26     -16.264   2.873 -38.608  1.00  0.92           C  
ATOM    203  OH  TYR A  26     -17.413   2.024 -40.521  1.00  0.89           O  
ATOM    204  CZ  TYR A  26     -17.271   2.989 -39.549  1.00  0.91           C  
ATOM    205  N   ALA A  27     -16.418   9.143 -35.779  1.00  0.91           N  
ATOM    206  CA  ALA A  27     -16.581  10.084 -34.673  1.00  0.92           C  
ATOM    207  C   ALA A  27     -18.033  10.136 -34.207  1.00  0.91           C  
ATOM    208  CB  ALA A  27     -16.106  11.475 -35.085  1.00  0.89           C  
ATOM    209  O   ALA A  27     -18.954  10.146 -35.026  1.00  0.90           O  
ATOM    210  N   GLY A  28     -18.167  10.074 -32.923  1.00  0.90           N  
ATOM    211  CA  GLY A  28     -19.468  10.297 -32.312  1.00  0.90           C  
ATOM    212  C   GLY A  28     -19.460  11.407 -31.279  1.00  0.89           C  
ATOM    213  O   GLY A  28     -18.403  11.769 -30.758  1.00  0.87           O  
ATOM    214  N   ILE A  29     -20.609  12.063 -31.077  1.00  0.88           N  
ATOM    215  CA  ILE A  29     -20.796  13.065 -30.033  1.00  0.87           C  
ATOM    216  C   ILE A  29     -21.313  12.396 -28.762  1.00  0.86           C  
ATOM    217  CB  ILE A  29     -21.767  14.179 -30.486  1.00  0.83           C  
ATOM    218  O   ILE A  29     -21.811  11.269 -28.805  1.00  0.83           O  
ATOM    219  CG1 ILE A  29     -23.101  13.573 -30.935  1.00  0.71           C  
ATOM    220  CG2 ILE A  29     -21.142  15.018 -31.604  1.00  0.71           C  
ATOM    221  CD1 ILE A  29     -24.167  14.606 -31.272  1.00  0.69           C  
ATOM    222  N   ALA A  30     -21.170  13.101 -27.620  1.00  0.80           N  
ATOM    223  CA  ALA A  30     -21.723  12.693 -26.331  1.00  0.80           C  
ATOM    224  C   ALA A  30     -23.174  12.242 -26.474  1.00  0.79           C  
ATOM    225  CB  ALA A  30     -21.621  13.835 -25.323  1.00  0.75           C  
ATOM    226  O   ALA A  30     -23.986  12.932 -27.095  1.00  0.76           O  
ATOM    227  N   GLY A  31     -23.396  11.087 -25.875  1.00  0.79           N  
ATOM    228  CA  GLY A  31     -24.740  10.531 -25.880  1.00  0.78           C  
ATOM    229  C   GLY A  31     -24.789   9.084 -25.426  1.00  0.77           C  
ATOM    230  O   GLY A  31     -23.754   8.490 -25.117  1.00  0.73           O  
ATOM    231  N   THR A  32     -26.055   8.550 -25.342  1.00  0.78           N  
ATOM    232  CA  THR A  32     -26.211   7.121 -25.092  1.00  0.81           C  
ATOM    233  C   THR A  32     -25.734   6.307 -26.291  1.00  0.80           C  
ATOM    234  CB  THR A  32     -27.676   6.766 -24.778  1.00  0.74           C  
ATOM    235  O   THR A  32     -26.053   6.633 -27.436  1.00  0.77           O  
ATOM    236  CG2 THR A  32     -28.044   7.161 -23.351  1.00  0.61           C  
ATOM    237  OG1 THR A  32     -28.536   7.459 -25.691  1.00  0.64           O  
ATOM    238  N   THR A  33     -24.877   5.519 -26.036  1.00  0.83           N  
ATOM    239  CA  THR A  33     -24.528   4.485 -27.004  1.00  0.85           C  
ATOM    240  C   THR A  33     -25.198   3.162 -26.647  1.00  0.86           C  
ATOM    241  CB  THR A  33     -23.003   4.287 -27.084  1.00  0.82           C  
ATOM    242  O   THR A  33     -25.374   2.847 -25.468  1.00  0.84           O  
ATOM    243  CG2 THR A  33     -22.307   5.559 -27.557  1.00  0.79           C  
ATOM    244  OG1 THR A  33     -22.504   3.936 -25.787  1.00  0.78           O  
ATOM    245  N   ILE A  34     -25.699   2.495 -27.635  1.00  0.91           N  
ATOM    246  CA  ILE A  34     -26.224   1.145 -27.465  1.00  0.92           C  
ATOM    247  C   ILE A  34     -25.106   0.125 -27.672  1.00  0.94           C  
ATOM    248  CB  ILE A  34     -27.391   0.866 -28.439  1.00  0.90           C  
ATOM    249  O   ILE A  34     -24.344   0.218 -28.638  1.00  0.93           O  
ATOM    250  CG1 ILE A  34     -28.502   1.906 -28.254  1.00  0.87           C  
ATOM    251  CG2 ILE A  34     -27.932  -0.554 -28.242  1.00  0.86           C  
ATOM    252  CD1 ILE A  34     -29.584   1.852 -29.323  1.00  0.83           C  
ATOM    253  N   ASN A  35     -24.938  -0.880 -26.709  1.00  0.93           N  
ATOM    254  CA  ASN A  35     -23.931  -1.935 -26.719  1.00  0.94           C  
ATOM    255  C   ASN A  35     -22.517  -1.361 -26.674  1.00  0.94           C  
ATOM    256  CB  ASN A  35     -24.102  -2.829 -27.949  1.00  0.93           C  
ATOM    257  O   ASN A  35     -21.593  -1.929 -27.259  1.00  0.92           O  
ATOM    258  CG  ASN A  35     -25.406  -3.602 -27.932  1.00  0.91           C  
ATOM    259  ND2 ASN A  35     -26.104  -3.613 -29.062  1.00  0.90           N  
ATOM    260  OD1 ASN A  35     -25.783  -4.185 -26.912  1.00  0.88           O  
ATOM    261  N   GLY A  36     -22.296  -0.173 -26.122  1.00  0.92           N  
ATOM    262  CA  GLY A  36     -21.017   0.380 -25.705  1.00  0.92           C  
ATOM    263  C   GLY A  36     -20.504  -0.215 -24.408  1.00  0.91           C  
ATOM    264  O   GLY A  36     -21.150  -1.083 -23.818  1.00  0.88           O  
ATOM    265  N   PRO A  37     -19.294   0.223 -23.996  1.00  0.91           N  
ATOM    266  CA  PRO A  37     -18.850  -0.155 -22.652  1.00  0.91           C  
ATOM    267  C   PRO A  37     -19.795   0.339 -21.558  1.00  0.89           C  
ATOM    268  CB  PRO A  37     -17.479   0.515 -22.532  1.00  0.90           C  
ATOM    269  O   PRO A  37     -20.469   1.357 -21.733  1.00  0.86           O  
ATOM    270  CG  PRO A  37     -17.544   1.686 -23.459  1.00  0.88           C  
ATOM    271  CD  PRO A  37     -18.495   1.359 -24.574  1.00  0.88           C  
ATOM    272  N   ASP A  38     -19.913  -0.379 -20.391  1.00  0.87           N  
ATOM    273  CA  ASP A  38     -20.752  -0.033 -19.247  1.00  0.85           C  
ATOM    274  C   ASP A  38     -20.192   1.176 -18.502  1.00  0.82           C  
ATOM    275  CB  ASP A  38     -20.881  -1.224 -18.296  1.00  0.82           C  
ATOM    276  O   ASP A  38     -19.880   1.089 -17.312  1.00  0.78           O  
ATOM    277  CG  ASP A  38     -21.966  -1.033 -17.250  1.00  0.78           C  
ATOM    278  OD1 ASP A  38     -22.833  -0.150 -17.426  1.00  0.75           O  
ATOM    279  OD2 ASP A  38     -21.952  -1.770 -16.241  1.00  0.81           O  
ATOM    280  N   VAL A  39     -19.918   2.199 -19.190  1.00  0.85           N  
ATOM    281  CA  VAL A  39     -19.488   3.496 -18.678  1.00  0.85           C  
ATOM    282  C   VAL A  39     -20.181   4.614 -19.453  1.00  0.84           C  
ATOM    283  CB  VAL A  39     -17.954   3.660 -18.765  1.00  0.81           C  
ATOM    284  O   VAL A  39     -20.395   4.499 -20.662  1.00  0.81           O  
ATOM    285  CG1 VAL A  39     -17.251   2.650 -17.859  1.00  0.72           C  
ATOM    286  CG2 VAL A  39     -17.482   3.506 -20.209  1.00  0.71           C  
ATOM    287  N   ALA A  40     -20.510   5.647 -18.813  1.00  0.83           N  
ATOM    288  CA  ALA A  40     -21.153   6.790 -19.456  1.00  0.83           C  
ATOM    289  C   ALA A  40     -20.165   7.554 -20.333  1.00  0.83           C  
ATOM    290  CB  ALA A  40     -21.757   7.720 -18.406  1.00  0.80           C  
ATOM    291  O   ALA A  40     -19.219   8.162 -19.828  1.00  0.81           O  
ATOM    292  N   ILE A  41     -20.347   7.564 -21.631  1.00  0.84           N  
ATOM    293  CA  ILE A  41     -19.583   8.366 -22.582  1.00  0.85           C  
ATOM    294  C   ILE A  41     -20.147   9.784 -22.630  1.00  0.83           C  
ATOM    295  CB  ILE A  41     -19.597   7.735 -23.992  1.00  0.82           C  
ATOM    296  O   ILE A  41     -21.158  10.034 -23.291  1.00  0.80           O  
ATOM    297  CG1 ILE A  41     -19.092   6.289 -23.935  1.00  0.82           C  
ATOM    298  CG2 ILE A  41     -18.759   8.570 -24.965  1.00  0.82           C  
ATOM    299  CD1 ILE A  41     -19.155   5.558 -25.269  1.00  0.80           C  
ATOM    300  N   THR A  42     -19.602  10.721 -21.928  1.00  0.84           N  
ATOM    301  CA  THR A  42     -20.149  12.049 -21.671  1.00  0.84           C  
ATOM    302  C   THR A  42     -19.543  13.078 -22.620  1.00  0.83           C  
ATOM    303  CB  THR A  42     -19.902  12.482 -20.214  1.00  0.82           C  
ATOM    304  O   THR A  42     -19.932  14.247 -22.608  1.00  0.79           O  
ATOM    305  CG2 THR A  42     -20.682  11.606 -19.239  1.00  0.78           C  
ATOM    306  OG1 THR A  42     -18.503  12.375 -19.921  1.00  0.78           O  
ATOM    307  N   ASN A  43     -18.540  12.635 -23.354  1.00  0.85           N  
ATOM    308  CA  ASN A  43     -17.822  13.491 -24.292  1.00  0.85           C  
ATOM    309  C   ASN A  43     -17.737  12.858 -25.678  1.00  0.86           C  
ATOM    310  CB  ASN A  43     -16.421  13.808 -23.765  1.00  0.83           C  
ATOM    311  O   ASN A  43     -18.156  11.715 -25.869  1.00  0.85           O  
ATOM    312  CG  ASN A  43     -16.443  14.743 -22.572  1.00  0.77           C  
ATOM    313  ND2 ASN A  43     -15.783  14.343 -21.492  1.00  0.73           N  
ATOM    314  OD1 ASN A  43     -17.050  15.816 -22.620  1.00  0.74           O  
ATOM    315  N   ASN A  44     -17.191  13.699 -26.616  1.00  0.89           N  
ATOM    316  CA  ASN A  44     -16.913  13.167 -27.946  1.00  0.90           C  
ATOM    317  C   ASN A  44     -15.979  11.962 -27.884  1.00  0.90           C  
ATOM    318  CB  ASN A  44     -16.319  14.254 -28.845  1.00  0.88           C  
ATOM    319  O   ASN A  44     -15.050  11.932 -27.074  1.00  0.90           O  
ATOM    320  CG  ASN A  44     -17.249  15.438 -29.022  1.00  0.82           C  
ATOM    321  ND2 ASN A  44     -16.679  16.601 -29.314  1.00  0.83           N  
ATOM    322  OD1 ASN A  44     -18.469  15.309 -28.895  1.00  0.81           O  
ATOM    323  N   TYR A  45     -16.332  10.972 -28.741  1.00  0.90           N  
ATOM    324  CA  TYR A  45     -15.523   9.759 -28.791  1.00  0.92           C  
ATOM    325  C   TYR A  45     -15.110   9.437 -30.222  1.00  0.92           C  
ATOM    326  CB  TYR A  45     -16.289   8.577 -28.190  1.00  0.91           C  
ATOM    327  O   TYR A  45     -15.706   9.942 -31.176  1.00  0.91           O  
ATOM    328  CG  TYR A  45     -17.565   8.244 -28.924  1.00  0.90           C  
ATOM    329  CD1 TYR A  45     -18.791   8.746 -28.494  1.00  0.87           C  
ATOM    330  CD2 TYR A  45     -17.548   7.426 -30.049  1.00  0.88           C  
ATOM    331  CE1 TYR A  45     -19.970   8.441 -29.166  1.00  0.88           C  
ATOM    332  CE2 TYR A  45     -18.720   7.114 -30.729  1.00  0.88           C  
ATOM    333  OH  TYR A  45     -21.088   7.320 -30.951  1.00  0.84           O  
ATOM    334  CZ  TYR A  45     -19.924   7.626 -30.281  1.00  0.87           C  
ATOM    335  N   ARG A  46     -14.155   8.656 -30.322  1.00  0.93           N  
ATOM    336  CA  ARG A  46     -13.710   8.034 -31.565  1.00  0.93           C  
ATOM    337  C   ARG A  46     -13.863   6.518 -31.504  1.00  0.94           C  
ATOM    338  CB  ARG A  46     -12.254   8.401 -31.859  1.00  0.90           C  
ATOM    339  O   ARG A  46     -13.473   5.888 -30.519  1.00  0.94           O  
ATOM    340  CG  ARG A  46     -11.739   7.866 -33.186  1.00  0.76           C  
ATOM    341  CD  ARG A  46     -10.337   8.373 -33.493  1.00  0.72           C  
ATOM    342  NE  ARG A  46      -9.337   7.744 -32.636  1.00  0.69           N  
ATOM    343  NH1 ARG A  46      -7.560   8.971 -33.458  1.00  0.55           N  
ATOM    344  NH2 ARG A  46      -7.218   7.408 -31.817  1.00  0.49           N  
ATOM    345  CZ  ARG A  46      -8.040   8.043 -32.639  1.00  0.65           C  
ATOM    346  N   LEU A  47     -14.418   5.937 -32.573  1.00  0.93           N  
ATOM    347  CA  LEU A  47     -14.479   4.498 -32.803  1.00  0.94           C  
ATOM    348  C   LEU A  47     -13.674   4.110 -34.039  1.00  0.93           C  
ATOM    349  CB  LEU A  47     -15.931   4.041 -32.961  1.00  0.93           C  
ATOM    350  O   LEU A  47     -13.888   4.660 -35.122  1.00  0.91           O  
ATOM    351  CG  LEU A  47     -16.153   2.540 -33.156  1.00  0.92           C  
ATOM    352  CD1 LEU A  47     -15.824   1.785 -31.872  1.00  0.89           C  
ATOM    353  CD2 LEU A  47     -17.587   2.263 -33.593  1.00  0.89           C  
ATOM    354  N   VAL A  48     -12.741   3.341 -33.880  1.00  0.93           N  
ATOM    355  CA  VAL A  48     -11.994   2.747 -34.985  1.00  0.93           C  
ATOM    356  C   VAL A  48     -12.414   1.291 -35.169  1.00  0.94           C  
ATOM    357  CB  VAL A  48     -10.469   2.838 -34.753  1.00  0.92           C  
ATOM    358  O   VAL A  48     -12.464   0.526 -34.203  1.00  0.93           O  
ATOM    359  CG1 VAL A  48      -9.707   2.295 -35.960  1.00  0.89           C  
ATOM    360  CG2 VAL A  48     -10.059   4.280 -34.463  1.00  0.88           C  
ATOM    361  N   VAL A  49     -12.765   0.882 -36.353  1.00  0.92           N  
ATOM    362  CA  VAL A  49     -13.062  -0.498 -36.722  1.00  0.93           C  
ATOM    363  C   VAL A  49     -12.001  -1.013 -37.691  1.00  0.91           C  
ATOM    364  CB  VAL A  49     -14.467  -0.627 -37.352  1.00  0.92           C  
ATOM    365  O   VAL A  49     -11.804  -0.444 -38.767  1.00  0.89           O  
ATOM    366  CG1 VAL A  49     -14.803  -2.091 -37.626  1.00  0.91           C  
ATOM    367  CG2 VAL A  49     -15.519   0.005 -36.442  1.00  0.90           C  
ATOM    368  N   GLU A  50     -11.343  -2.050 -37.337  1.00  0.92           N  
ATOM    369  CA  GLU A  50     -10.285  -2.696 -38.106  1.00  0.92           C  
ATOM    370  C   GLU A  50     -10.668  -4.125 -38.481  1.00  0.91           C  
ATOM    371  CB  GLU A  50      -8.970  -2.692 -37.322  1.00  0.90           C  
ATOM    372  O   GLU A  50     -11.252  -4.849 -37.672  1.00  0.90           O  
ATOM    373  CG  GLU A  50      -8.427  -1.299 -37.038  1.00  0.86           C  
ATOM    374  CD  GLU A  50      -7.195  -1.306 -36.148  1.00  0.83           C  
ATOM    375  OE1 GLU A  50      -6.913  -2.345 -35.509  1.00  0.83           O  
ATOM    376  OE2 GLU A  50      -6.506  -0.262 -36.088  1.00  0.82           O  
ATOM    377  N   GLN A  51     -10.330  -4.509 -39.677  1.00  0.88           N  
ATOM    378  CA  GLN A  51     -10.397  -5.922 -40.033  1.00  0.88           C  
ATOM    379  C   GLN A  51      -9.166  -6.674 -39.536  1.00  0.87           C  
ATOM    380  CB  GLN A  51     -10.537  -6.089 -41.547  1.00  0.85           C  
ATOM    381  O   GLN A  51      -8.035  -6.312 -39.867  1.00  0.85           O  
ATOM    382  CG  GLN A  51     -10.838  -7.516 -41.984  1.00  0.77           C  
ATOM    383  CD  GLN A  51     -11.265  -7.608 -43.437  1.00  0.75           C  
ATOM    384  NE2 GLN A  51     -11.857  -8.737 -43.811  1.00  0.69           N  
ATOM    385  OE1 GLN A  51     -11.066  -6.671 -44.217  1.00  0.75           O  
ATOM    386  N   VAL A  52      -9.345  -7.770 -38.819  1.00  0.89           N  
ATOM    387  CA  VAL A  52      -8.277  -8.579 -38.241  1.00  0.89           C  
ATOM    388  C   VAL A  52      -8.007  -9.790 -39.130  1.00  0.85           C  
ATOM    389  CB  VAL A  52      -8.625  -9.037 -36.806  1.00  0.87           C  
ATOM    390  O   VAL A  52      -6.855 -10.192 -39.309  1.00  0.79           O  
ATOM    391  CG1 VAL A  52      -7.514  -9.917 -36.237  1.00  0.77           C  
ATOM    392  CG2 VAL A  52      -8.868  -7.828 -35.905  1.00  0.75           C  
ATOM    393  N   SER A  53      -9.010 -10.309 -39.659  1.00  0.83           N  
ATOM    394  CA  SER A  53      -8.879 -11.454 -40.554  1.00  0.82           C  
ATOM    395  C   SER A  53      -9.876 -11.373 -41.705  1.00  0.81           C  
ATOM    396  CB  SER A  53      -9.078 -12.761 -39.787  1.00  0.79           C  
ATOM    397  O   SER A  53     -11.071 -11.163 -41.484  1.00  0.78           O  
ATOM    398  OG  SER A  53      -8.978 -13.876 -40.657  1.00  0.75           O  
ATOM    399  N   VAL A  54      -9.422 -11.612 -42.958  1.00  0.77           N  
ATOM    400  CA  VAL A  54     -10.274 -11.562 -44.141  1.00  0.76           C  
ATOM    401  C   VAL A  54     -11.090 -12.849 -44.245  1.00  0.74           C  
ATOM    402  CB  VAL A  54      -9.447 -11.350 -45.429  1.00  0.72           C  
ATOM    403  O   VAL A  54     -12.265 -12.818 -44.618  1.00  0.71           O  
ATOM    404  CG1 VAL A  54     -10.364 -11.109 -46.626  1.00  0.63           C  
ATOM    405  CG2 VAL A  54      -8.476 -10.184 -45.252  1.00  0.63           C  
ATOM    406  N   ASN A  55     -10.500 -13.878 -43.809  1.00  0.76           N  
ATOM    407  CA  ASN A  55     -11.088 -15.198 -44.012  1.00  0.76           C  
ATOM    408  C   ASN A  55     -12.243 -15.451 -43.048  1.00  0.74           C  
ATOM    409  CB  ASN A  55     -10.024 -16.288 -43.865  1.00  0.72           C  
ATOM    410  O   ASN A  55     -13.234 -16.086 -43.414  1.00  0.70           O  
ATOM    411  CG  ASN A  55      -8.999 -16.258 -44.981  1.00  0.66           C  
ATOM    412  ND2 ASN A  55      -7.875 -16.933 -44.772  1.00  0.66           N  
ATOM    413  OD1 ASN A  55      -9.214 -15.631 -46.022  1.00  0.66           O  
ATOM    414  N   THR A  56     -12.179 -15.008 -41.800  1.00  0.73           N  
ATOM    415  CA  THR A  56     -13.155 -15.312 -40.759  1.00  0.74           C  
ATOM    416  C   THR A  56     -14.085 -14.124 -40.527  1.00  0.73           C  
ATOM    417  CB  THR A  56     -12.462 -15.691 -39.437  1.00  0.67           C  
ATOM    418  O   THR A  56     -14.898 -14.138 -39.600  1.00  0.67           O  
ATOM    419  CG2 THR A  56     -11.684 -16.995 -39.579  1.00  0.57           C  
ATOM    420  OG1 THR A  56     -11.557 -14.646 -39.061  1.00  0.60           O  
ATOM    421  N   GLN A  57     -13.909 -13.057 -41.308  1.00  0.84           N  
ATOM    422  CA  GLN A  57     -14.666 -11.818 -41.169  1.00  0.84           C  
ATOM    423  C   GLN A  57     -14.662 -11.330 -39.723  1.00  0.86           C  
ATOM    424  CB  GLN A  57     -16.104 -12.009 -41.655  1.00  0.79           C  
ATOM    425  O   GLN A  57     -15.721 -11.175 -39.112  1.00  0.83           O  
ATOM    426  CG  GLN A  57     -16.212 -12.352 -43.134  1.00  0.72           C  
ATOM    427  CD  GLN A  57     -17.641 -12.311 -43.643  1.00  0.69           C  
ATOM    428  NE2 GLN A  57     -17.799 -12.220 -44.959  1.00  0.60           N  
ATOM    429  OE1 GLN A  57     -18.595 -12.360 -42.860  1.00  0.67           O  
ATOM    430  N   THR A  58     -13.649 -11.359 -39.040  1.00  0.88           N  
ATOM    431  CA  THR A  58     -13.433 -10.827 -37.699  1.00  0.90           C  
ATOM    432  C   THR A  58     -13.001  -9.365 -37.760  1.00  0.90           C  
ATOM    433  CB  THR A  58     -12.374 -11.646 -36.937  1.00  0.88           C  
ATOM    434  O   THR A  58     -12.090  -9.012 -38.512  1.00  0.90           O  
ATOM    435  CG2 THR A  58     -12.220 -11.148 -35.504  1.00  0.81           C  
ATOM    436  OG1 THR A  58     -12.770 -13.023 -36.912  1.00  0.84           O  
ATOM    437  N   ILE A  59     -13.608  -8.559 -36.930  1.00  0.91           N  
ATOM    438  CA  ILE A  59     -13.233  -7.155 -36.805  1.00  0.92           C  
ATOM    439  C   ILE A  59     -12.839  -6.852 -35.361  1.00  0.93           C  
ATOM    440  CB  ILE A  59     -14.380  -6.222 -37.254  1.00  0.91           C  
ATOM    441  O   ILE A  59     -13.237  -7.568 -34.439  1.00  0.93           O  
ATOM    442  CG1 ILE A  59     -15.615  -6.429 -36.369  1.00  0.91           C  
ATOM    443  CG2 ILE A  59     -14.719  -6.454 -38.729  1.00  0.90           C  
ATOM    444  CD1 ILE A  59     -16.683  -5.357 -36.535  1.00  0.89           C  
ATOM    445  N   TYR A  60     -12.071  -5.838 -35.186  1.00  0.94           N  
ATOM    446  CA  TYR A  60     -11.746  -5.225 -33.903  1.00  0.95           C  
ATOM    447  C   TYR A  60     -12.278  -3.800 -33.828  1.00  0.95           C  
ATOM    448  CB  TYR A  60     -10.231  -5.230 -33.673  1.00  0.94           C  
ATOM    449  O   TYR A  60     -11.985  -2.974 -34.696  1.00  0.94           O  
ATOM    450  CG  TYR A  60      -9.818  -4.659 -32.338  1.00  0.94           C  
ATOM    451  CD1 TYR A  60     -10.156  -5.302 -31.149  1.00  0.92           C  
ATOM    452  CD2 TYR A  60      -9.091  -3.477 -32.263  1.00  0.92           C  
ATOM    453  CE1 TYR A  60      -9.779  -4.779 -29.917  1.00  0.92           C  
ATOM    454  CE2 TYR A  60      -8.708  -2.944 -31.036  1.00  0.92           C  
ATOM    455  OH  TYR A  60      -8.680  -3.080 -28.653  1.00  0.89           O  
ATOM    456  CZ  TYR A  60      -9.056  -3.602 -29.870  1.00  0.92           C  
ATOM    457  N   GLN A  61     -13.121  -3.551 -32.835  1.00  0.95           N  
ATOM    458  CA  GLN A  61     -13.576  -2.206 -32.501  1.00  0.95           C  
ATOM    459  C   GLN A  61     -12.765  -1.622 -31.347  1.00  0.95           C  
ATOM    460  CB  GLN A  61     -15.063  -2.214 -32.145  1.00  0.95           C  
ATOM    461  O   GLN A  61     -12.719  -2.199 -30.259  1.00  0.94           O  
ATOM    462  CG  GLN A  61     -15.973  -2.564 -33.315  1.00  0.95           C  
ATOM    463  CD  GLN A  61     -17.445  -2.507 -32.951  1.00  0.94           C  
ATOM    464  NE2 GLN A  61     -18.285  -2.180 -33.928  1.00  0.94           N  
ATOM    465  OE1 GLN A  61     -17.824  -2.755 -31.802  1.00  0.93           O  
ATOM    466  N   ARG A  62     -12.172  -0.465 -31.565  1.00  0.95           N  
ATOM    467  CA  ARG A  62     -11.480   0.320 -30.548  1.00  0.95           C  
ATOM    468  C   ARG A  62     -12.180   1.656 -30.318  1.00  0.95           C  
ATOM    469  CB  ARG A  62     -10.022   0.554 -30.948  1.00  0.93           C  
ATOM    470  O   ARG A  62     -12.220   2.503 -31.212  1.00  0.94           O  
ATOM    471  CG  ARG A  62      -9.179   1.193 -29.857  1.00  0.89           C  
ATOM    472  CD  ARG A  62      -7.702   1.220 -30.228  1.00  0.87           C  
ATOM    473  NE  ARG A  62      -7.435   2.166 -31.307  1.00  0.84           N  
ATOM    474  NH1 ARG A  62      -5.169   1.728 -31.409  1.00  0.77           N  
ATOM    475  NH2 ARG A  62      -6.108   3.270 -32.822  1.00  0.74           N  
ATOM    476  CZ  ARG A  62      -6.238   2.386 -31.843  1.00  0.81           C  
ATOM    477  N   LEU A  63     -12.720   1.831 -29.157  1.00  0.94           N  
ATOM    478  CA  LEU A  63     -13.363   3.057 -28.696  1.00  0.94           C  
ATOM    479  C   LEU A  63     -12.407   3.885 -27.844  1.00  0.93           C  
ATOM    480  CB  LEU A  63     -14.627   2.731 -27.896  1.00  0.94           C  
ATOM    481  O   LEU A  63     -11.848   3.384 -26.865  1.00  0.91           O  
ATOM    482  CG  LEU A  63     -15.392   3.924 -27.321  1.00  0.92           C  
ATOM    483  CD1 LEU A  63     -16.092   4.692 -28.438  1.00  0.90           C  
ATOM    484  CD2 LEU A  63     -16.397   3.460 -26.273  1.00  0.90           C  
ATOM    485  N   GLU A  64     -12.234   5.139 -28.224  1.00  0.92           N  
ATOM    486  CA  GLU A  64     -11.457   6.130 -27.485  1.00  0.92           C  
ATOM    487  C   GLU A  64     -12.313   7.340 -27.118  1.00  0.90           C  
ATOM    488  CB  GLU A  64     -10.239   6.575 -28.299  1.00  0.90           C  
ATOM    489  O   GLU A  64     -12.961   7.933 -27.982  1.00  0.88           O  
ATOM    490  CG  GLU A  64      -9.331   5.430 -28.722  1.00  0.85           C  
ATOM    491  CD  GLU A  64      -8.141   5.883 -29.553  1.00  0.84           C  
ATOM    492  OE1 GLU A  64      -7.949   7.109 -29.720  1.00  0.84           O  
ATOM    493  OE2 GLU A  64      -7.395   5.006 -30.042  1.00  0.85           O  
ATOM    494  N   TYR A  65     -12.288   7.655 -25.852  1.00  0.89           N  
ATOM    495  CA  TYR A  65     -12.947   8.898 -25.467  1.00  0.88           C  
ATOM    496  C   TYR A  65     -12.222   9.562 -24.302  1.00  0.86           C  
ATOM    497  CB  TYR A  65     -14.409   8.637 -25.091  1.00  0.86           C  
ATOM    498  O   TYR A  65     -11.406   8.928 -23.629  1.00  0.83           O  
ATOM    499  CG  TYR A  65     -14.578   7.901 -23.784  1.00  0.82           C  
ATOM    500  CD1 TYR A  65     -14.419   6.519 -23.715  1.00  0.78           C  
ATOM    501  CD2 TYR A  65     -14.897   8.585 -22.616  1.00  0.78           C  
ATOM    502  CE1 TYR A  65     -14.575   5.836 -22.513  1.00  0.75           C  
ATOM    503  CE2 TYR A  65     -15.056   7.913 -21.409  1.00  0.73           C  
ATOM    504  OH  TYR A  65     -15.049   5.870 -20.175  1.00  0.58           O  
ATOM    505  CZ  TYR A  65     -14.893   6.540 -21.368  1.00  0.74           C  
ATOM    506  N   ARG A  66     -12.533  10.832 -24.179  1.00  0.84           N  
ATOM    507  CA  ARG A  66     -11.995  11.621 -23.076  1.00  0.83           C  
ATOM    508  C   ARG A  66     -12.998  11.718 -21.931  1.00  0.82           C  
ATOM    509  CB  ARG A  66     -11.610  13.022 -23.555  1.00  0.80           C  
ATOM    510  O   ARG A  66     -14.127  12.171 -22.126  1.00  0.80           O  
ATOM    511  CG  ARG A  66     -10.807  13.821 -22.540  1.00  0.74           C  
ATOM    512  CD  ARG A  66     -10.333  15.149 -23.116  1.00  0.72           C  
ATOM    513  NE  ARG A  66      -9.507  15.885 -22.162  1.00  0.66           N  
ATOM    514  NH1 ARG A  66      -9.489  17.848 -23.380  1.00  0.59           N  
ATOM    515  NH2 ARG A  66      -8.374  17.723 -21.381  1.00  0.54           N  
ATOM    516  CZ  ARG A  66      -9.125  17.150 -22.310  1.00  0.67           C  
ATOM    517  N   LEU A  67     -12.559  11.276 -20.713  1.00  0.82           N  
ATOM    518  CA  LEU A  67     -13.294  11.463 -19.468  1.00  0.82           C  
ATOM    519  C   LEU A  67     -12.464  12.248 -18.458  1.00  0.81           C  
ATOM    520  CB  LEU A  67     -13.696  10.110 -18.874  1.00  0.79           C  
ATOM    521  O   LEU A  67     -11.363  11.828 -18.093  1.00  0.79           O  
ATOM    522  CG  LEU A  67     -14.553  10.153 -17.608  1.00  0.76           C  
ATOM    523  CD1 LEU A  67     -15.908  10.785 -17.906  1.00  0.72           C  
ATOM    524  CD2 LEU A  67     -14.726   8.752 -17.031  1.00  0.73           C  
ATOM    525  N   SER A  68     -12.935  13.414 -18.051  1.00  0.79           N  
ATOM    526  CA  SER A  68     -12.383  14.284 -17.018  1.00  0.78           C  
ATOM    527  C   SER A  68     -10.893  14.525 -17.235  1.00  0.78           C  
ATOM    528  CB  SER A  68     -12.614  13.683 -15.631  1.00  0.76           C  
ATOM    529  O   SER A  68     -10.105  14.463 -16.290  1.00  0.74           O  
ATOM    530  OG  SER A  68     -13.996  13.475 -15.396  1.00  0.71           O  
ATOM    531  N   GLY A  69     -10.453  14.754 -18.501  1.00  0.80           N  
ATOM    532  CA  GLY A  69      -9.083  15.065 -18.876  1.00  0.80           C  
ATOM    533  C   GLY A  69      -8.265  13.836 -19.224  1.00  0.80           C  
ATOM    534  O   GLY A  69      -7.228  13.939 -19.882  1.00  0.78           O  
ATOM    535  N   THR A  70      -8.776  12.683 -18.956  1.00  0.81           N  
ATOM    536  CA  THR A  70      -8.095  11.417 -19.202  1.00  0.82           C  
ATOM    537  C   THR A  70      -8.678  10.719 -20.427  1.00  0.83           C  
ATOM    538  CB  THR A  70      -8.194  10.483 -17.981  1.00  0.79           C  
ATOM    539  O   THR A  70      -9.889  10.759 -20.654  1.00  0.82           O  
ATOM    540  CG2 THR A  70      -7.336   9.236 -18.171  1.00  0.72           C  
ATOM    541  OG1 THR A  70      -7.746  11.184 -16.814  1.00  0.75           O  
ATOM    542  N   VAL A  71      -7.838  10.138 -21.203  1.00  0.84           N  
ATOM    543  CA  VAL A  71      -8.273   9.313 -22.325  1.00  0.84           C  
ATOM    544  C   VAL A  71      -8.510   7.881 -21.852  1.00  0.84           C  
ATOM    545  CB  VAL A  71      -7.242   9.330 -23.476  1.00  0.82           C  
ATOM    546  O   VAL A  71      -7.625   7.262 -21.257  1.00  0.83           O  
ATOM    547  CG1 VAL A  71      -7.719   8.465 -24.641  1.00  0.81           C  
ATOM    548  CG2 VAL A  71      -6.986  10.763 -23.940  1.00  0.81           C  
ATOM    549  N   ARG A  72      -9.701   7.357 -22.062  1.00  0.85           N  
ATOM    550  CA  ARG A  72     -10.051   5.957 -21.844  1.00  0.85           C  
ATOM    551  C   ARG A  72     -10.157   5.206 -23.167  1.00  0.86           C  
ATOM    552  CB  ARG A  72     -11.367   5.846 -21.071  1.00  0.84           C  
ATOM    553  O   ARG A  72     -10.694   5.733 -24.144  1.00  0.86           O  
ATOM    554  CG  ARG A  72     -11.324   6.473 -19.687  1.00  0.80           C  
ATOM    555  CD  ARG A  72     -12.549   6.104 -18.862  1.00  0.80           C  
ATOM    556  NE  ARG A  72     -12.521   4.704 -18.451  1.00  0.76           N  
ATOM    557  NH1 ARG A  72     -14.477   4.809 -17.226  1.00  0.72           N  
ATOM    558  NH2 ARG A  72     -13.313   2.839 -17.370  1.00  0.70           N  
ATOM    559  CZ  ARG A  72     -13.437   4.120 -17.683  1.00  0.73           C  
ATOM    560  N   VAL A  73      -9.647   4.042 -23.224  1.00  0.88           N  
ATOM    561  CA  VAL A  73      -9.600   3.206 -24.419  1.00  0.89           C  
ATOM    562  C   VAL A  73     -10.227   1.846 -24.123  1.00  0.89           C  
ATOM    563  CB  VAL A  73      -8.152   3.027 -24.929  1.00  0.88           C  
ATOM    564  O   VAL A  73      -9.801   1.146 -23.201  1.00  0.89           O  
ATOM    565  CG1 VAL A  73      -8.137   2.275 -26.259  1.00  0.86           C  
ATOM    566  CG2 VAL A  73      -7.465   4.384 -25.071  1.00  0.86           C  
ATOM    567  N   PHE A  74     -11.210   1.507 -24.908  1.00  0.90           N  
ATOM    568  CA  PHE A  74     -11.862   0.205 -24.832  1.00  0.91           C  
ATOM    569  C   PHE A  74     -11.697  -0.561 -26.139  1.00  0.92           C  
ATOM    570  CB  PHE A  74     -13.350   0.366 -24.502  1.00  0.91           C  
ATOM    571  O   PHE A  74     -11.664   0.038 -27.216  1.00  0.91           O  
ATOM    572  CG  PHE A  74     -13.610   0.961 -23.144  1.00  0.90           C  
ATOM    573  CD1 PHE A  74     -13.918   0.148 -22.061  1.00  0.88           C  
ATOM    574  CD2 PHE A  74     -13.545   2.335 -22.952  1.00  0.89           C  
ATOM    575  CE1 PHE A  74     -14.159   0.696 -20.803  1.00  0.89           C  
ATOM    576  CE2 PHE A  74     -13.785   2.890 -21.698  1.00  0.89           C  
ATOM    577  CZ  PHE A  74     -14.093   2.069 -20.625  1.00  0.88           C  
ATOM    578  N   GLY A  75     -11.695  -1.822 -26.035  1.00  0.93           N  
ATOM    579  CA  GLY A  75     -11.590  -2.698 -27.190  1.00  0.94           C  
ATOM    580  C   GLY A  75     -12.505  -3.906 -27.108  1.00  0.94           C  
ATOM    581  O   GLY A  75     -12.811  -4.386 -26.014  1.00  0.94           O  
ATOM    582  N   ARG A  76     -12.961  -4.376 -28.288  1.00  0.96           N  
ATOM    583  CA  ARG A  76     -13.647  -5.662 -28.346  1.00  0.96           C  
ATOM    584  C   ARG A  76     -13.570  -6.261 -29.747  1.00  0.96           C  
ATOM    585  CB  ARG A  76     -15.110  -5.512 -27.921  1.00  0.96           C  
ATOM    586  O   ARG A  76     -13.398  -5.536 -30.729  1.00  0.96           O  
ATOM    587  CG  ARG A  76     -15.950  -4.689 -28.884  1.00  0.97           C  
ATOM    588  CD  ARG A  76     -17.415  -4.661 -28.473  1.00  0.97           C  
ATOM    589  NE  ARG A  76     -18.235  -3.945 -29.446  1.00  0.95           N  
ATOM    590  NH1 ARG A  76     -20.243  -4.402 -28.400  1.00  0.93           N  
ATOM    591  NH2 ARG A  76     -20.206  -3.162 -30.328  1.00  0.93           N  
ATOM    592  CZ  ARG A  76     -19.559  -3.838 -29.389  1.00  0.95           C  
ATOM    593  N   PHE A  77     -13.745  -7.523 -29.783  1.00  0.95           N  
ATOM    594  CA  PHE A  77     -13.780  -8.242 -31.051  1.00  0.95           C  
ATOM    595  C   PHE A  77     -15.218  -8.495 -31.490  1.00  0.95           C  
ATOM    596  CB  PHE A  77     -13.025  -9.570 -30.939  1.00  0.94           C  
ATOM    597  O   PHE A  77     -16.100  -8.703 -30.655  1.00  0.94           O  
ATOM    598  CG  PHE A  77     -11.530  -9.413 -30.861  1.00  0.92           C  
ATOM    599  CD1 PHE A  77     -10.769  -9.280 -32.016  1.00  0.89           C  
ATOM    600  CD2 PHE A  77     -10.885  -9.399 -29.630  1.00  0.89           C  
ATOM    601  CE1 PHE A  77      -9.386  -9.135 -31.946  1.00  0.88           C  
ATOM    602  CE2 PHE A  77      -9.503  -9.255 -29.553  1.00  0.88           C  
ATOM    603  CZ  PHE A  77      -8.755  -9.123 -30.711  1.00  0.87           C  
ATOM    604  N   GLY A  78     -15.453  -8.451 -32.827  1.00  0.93           N  
ATOM    605  CA  GLY A  78     -16.657  -8.907 -33.504  1.00  0.93           C  
ATOM    606  C   GLY A  78     -16.392 -10.002 -34.520  1.00  0.91           C  
ATOM    607  O   GLY A  78     -15.430  -9.925 -35.287  1.00  0.89           O  
ATOM    608  N   THR A  79     -17.295 -10.975 -34.592  1.00  0.91           N  
ATOM    609  CA  THR A  79     -17.234 -12.055 -35.570  1.00  0.91           C  
ATOM    610  C   THR A  79     -18.558 -12.182 -36.319  1.00  0.90           C  
ATOM    611  CB  THR A  79     -16.891 -13.398 -34.899  1.00  0.89           C  
ATOM    612  O   THR A  79     -19.628 -12.163 -35.707  1.00  0.88           O  
ATOM    613  CG2 THR A  79     -16.688 -14.496 -35.937  1.00  0.79           C  
ATOM    614  OG1 THR A  79     -15.688 -13.250 -34.134  1.00  0.83           O  
ATOM    615  N   ASN A  80     -18.435 -12.248 -37.668  1.00  0.88           N  
ATOM    616  CA  ASN A  80     -19.586 -12.505 -38.527  1.00  0.88           C  
ATOM    617  C   ASN A  80     -19.819 -14.001 -38.720  1.00  0.85           C  
ATOM    618  CB  ASN A  80     -19.410 -11.817 -39.882  1.00  0.84           C  
ATOM    619  O   ASN A  80     -18.991 -14.691 -39.317  1.00  0.81           O  
ATOM    620  CG  ASN A  80     -20.653 -11.899 -40.745  1.00  0.77           C  
ATOM    621  ND2 ASN A  80     -20.651 -11.176 -41.859  1.00  0.75           N  
ATOM    622  OD1 ASN A  80     -21.608 -12.606 -40.414  1.00  0.75           O  
ATOM    623  N   SER A  81     -20.985 -14.526 -38.263  1.00  0.83           N  
ATOM    624  CA  SER A  81     -21.245 -15.961 -38.307  1.00  0.82           C  
ATOM    625  C   SER A  81     -21.927 -16.359 -39.612  1.00  0.80           C  
ATOM    626  CB  SER A  81     -22.109 -16.387 -37.120  1.00  0.79           C  
ATOM    627  O   SER A  81     -21.976 -17.542 -39.958  1.00  0.76           O  
ATOM    628  OG  SER A  81     -23.328 -15.665 -37.100  1.00  0.74           O  
ATOM    629  N   THR A  82     -22.637 -15.410 -40.320  1.00  0.79           N  
ATOM    630  CA  THR A  82     -23.683 -15.869 -41.228  1.00  0.77           C  
ATOM    631  C   THR A  82     -23.274 -15.647 -42.681  1.00  0.74           C  
ATOM    632  CB  THR A  82     -25.017 -15.152 -40.951  1.00  0.72           C  
ATOM    633  O   THR A  82     -23.987 -16.053 -43.601  1.00  0.67           O  
ATOM    634  CG2 THR A  82     -25.628 -15.616 -39.633  1.00  0.64           C  
ATOM    635  OG1 THR A  82     -24.789 -13.739 -40.887  1.00  0.65           O  
ATOM    636  N   GLY A  83     -21.835 -15.238 -43.009  1.00  0.70           N  
ATOM    637  CA  GLY A  83     -21.577 -15.192 -44.439  1.00  0.69           C  
ATOM    638  C   GLY A  83     -20.587 -14.113 -44.832  1.00  0.69           C  
ATOM    639  O   GLY A  83     -19.992 -13.464 -43.969  1.00  0.61           O  
ATOM    640  N   SER A  84     -20.199 -13.939 -46.174  1.00  0.67           N  
ATOM    641  CA  SER A  84     -19.160 -13.127 -46.801  1.00  0.66           C  
ATOM    642  C   SER A  84     -19.578 -11.663 -46.885  1.00  0.66           C  
ATOM    643  CB  SER A  84     -18.838 -13.655 -48.200  1.00  0.61           C  
ATOM    644  O   SER A  84     -18.800 -10.814 -47.325  1.00  0.64           O  
ATOM    645  OG  SER A  84     -20.026 -13.852 -48.948  1.00  0.59           O  
ATOM    646  N   ASP A  85     -20.908 -11.465 -46.556  1.00  0.72           N  
ATOM    647  CA  ASP A  85     -21.261 -10.050 -46.610  1.00  0.73           C  
ATOM    648  C   ASP A  85     -21.028  -9.374 -45.261  1.00  0.74           C  
ATOM    649  CB  ASP A  85     -22.720  -9.877 -47.040  1.00  0.69           C  
ATOM    650  O   ASP A  85     -21.768  -9.613 -44.304  1.00  0.71           O  
ATOM    651  CG  ASP A  85     -23.122  -8.422 -47.200  1.00  0.65           C  
ATOM    652  OD1 ASP A  85     -22.272  -7.528 -46.999  1.00  0.67           O  
ATOM    653  OD2 ASP A  85     -24.301  -8.166 -47.527  1.00  0.72           O  
ATOM    654  N   PRO A  86     -20.152  -8.582 -45.183  1.00  0.72           N  
ATOM    655  CA  PRO A  86     -19.906  -7.835 -43.947  1.00  0.73           C  
ATOM    656  C   PRO A  86     -21.110  -7.004 -43.509  1.00  0.73           C  
ATOM    657  CB  PRO A  86     -18.723  -6.934 -44.310  1.00  0.70           C  
ATOM    658  O   PRO A  86     -21.245  -6.683 -42.326  1.00  0.72           O  
ATOM    659  CG  PRO A  86     -18.717  -6.894 -45.804  1.00  0.68           C  
ATOM    660  CD  PRO A  86     -19.389  -8.136 -46.317  1.00  0.68           C  
ATOM    661  N   LEU A  87     -21.999  -6.715 -44.371  1.00  0.76           N  
ATOM    662  CA  LEU A  87     -23.141  -5.852 -44.088  1.00  0.77           C  
ATOM    663  C   LEU A  87     -24.383  -6.680 -43.775  1.00  0.75           C  
ATOM    664  CB  LEU A  87     -23.418  -4.923 -45.273  1.00  0.74           C  
ATOM    665  O   LEU A  87     -25.300  -6.201 -43.104  1.00  0.73           O  
ATOM    666  CG  LEU A  87     -22.323  -3.910 -45.610  1.00  0.70           C  
ATOM    667  CD1 LEU A  87     -22.691  -3.132 -46.869  1.00  0.67           C  
ATOM    668  CD2 LEU A  87     -22.092  -2.962 -44.438  1.00  0.69           C  
ATOM    669  N   GLY A  88     -24.490  -7.936 -44.250  1.00  0.75           N  
ATOM    670  CA  GLY A  88     -25.707  -8.727 -44.161  1.00  0.75           C  
ATOM    671  C   GLY A  88     -25.627  -9.832 -43.125  1.00  0.74           C  
ATOM    672  O   GLY A  88     -26.620 -10.510 -42.854  1.00  0.70           O  
ATOM    673  N   GLY A  89     -24.610 -10.040 -42.468  1.00  0.81           N  
ATOM    674  CA  GLY A  89     -24.425 -11.145 -41.541  1.00  0.82           C  
ATOM    675  C   GLY A  89     -24.823 -10.802 -40.118  1.00  0.83           C  
ATOM    676  O   GLY A  89     -25.037  -9.633 -39.792  1.00  0.81           O  
ATOM    677  N   THR A  90     -25.014 -11.889 -39.211  1.00  0.86           N  
ATOM    678  CA  THR A  90     -25.192 -11.739 -37.771  1.00  0.87           C  
ATOM    679  C   THR A  90     -23.842 -11.641 -37.067  1.00  0.88           C  
ATOM    680  CB  THR A  90     -25.997 -12.912 -37.182  1.00  0.85           C  
ATOM    681  O   THR A  90     -23.064 -12.597 -37.069  1.00  0.88           O  
ATOM    682  CG2 THR A  90     -26.249 -12.713 -35.691  1.00  0.78           C  
ATOM    683  OG1 THR A  90     -27.257 -13.007 -37.860  1.00  0.82           O  
ATOM    684  N   TRP A  91     -23.604 -10.540 -36.506  1.00  0.86           N  
ATOM    685  CA  TRP A  91     -22.374 -10.268 -35.770  1.00  0.91           C  
ATOM    686  C   TRP A  91     -22.537 -10.612 -34.293  1.00  0.88           C  
ATOM    687  CB  TRP A  91     -21.969  -8.799 -35.923  1.00  0.87           C  
ATOM    688  O   TRP A  91     -23.524 -10.225 -33.664  1.00  0.86           O  
ATOM    689  CG  TRP A  91     -21.467  -8.446 -37.290  1.00  0.82           C  
ATOM    690  CD1 TRP A  91     -22.218  -8.121 -38.385  1.00  0.76           C  
ATOM    691  CD2 TRP A  91     -20.100  -8.385 -37.709  1.00  0.80           C  
ATOM    692  CE2 TRP A  91     -20.097  -8.017 -39.073  1.00  0.86           C  
ATOM    693  CE3 TRP A  91     -18.876  -8.606 -37.063  1.00  0.83           C  
ATOM    694  NE1 TRP A  91     -21.400  -7.862 -39.461  1.00  0.83           N  
ATOM    695  CH2 TRP A  91     -17.732  -8.087 -39.146  1.00  0.82           C  
ATOM    696  CZ2 TRP A  91     -18.915  -7.865 -39.803  1.00  0.83           C  
ATOM    697  CZ3 TRP A  91     -17.702  -8.454 -37.791  1.00  0.83           C  
ATOM    698  N   THR A  92     -21.637 -11.336 -33.693  1.00  0.92           N  
ATOM    699  CA  THR A  92     -21.479 -11.557 -32.260  1.00  0.93           C  
ATOM    700  C   THR A  92     -20.240 -10.838 -31.735  1.00  0.94           C  
ATOM    701  CB  THR A  92     -21.382 -13.059 -31.934  1.00  0.91           C  
ATOM    702  O   THR A  92     -19.160 -10.946 -32.319  1.00  0.94           O  
ATOM    703  CG2 THR A  92     -21.363 -13.294 -30.427  1.00  0.83           C  
ATOM    704  OG1 THR A  92     -22.511 -13.738 -32.497  1.00  0.86           O  
ATOM    705  N   PHE A  93     -20.363 -10.168 -30.623  1.00  0.94           N  
ATOM    706  CA  PHE A  93     -19.286  -9.363 -30.059  1.00  0.95           C  
ATOM    707  C   PHE A  93     -18.900  -9.869 -28.674  1.00  0.94           C  
ATOM    708  CB  PHE A  93     -19.698  -7.889 -29.982  1.00  0.95           C  
ATOM    709  O   PHE A  93     -19.761 -10.292 -27.899  1.00  0.93           O  
ATOM    710  CG  PHE A  93     -19.772  -7.210 -31.323  1.00  0.95           C  
ATOM    711  CD1 PHE A  93     -18.669  -6.544 -31.842  1.00  0.94           C  
ATOM    712  CD2 PHE A  93     -20.947  -7.236 -32.064  1.00  0.94           C  
ATOM    713  CE1 PHE A  93     -18.734  -5.914 -33.083  1.00  0.94           C  
ATOM    714  CE2 PHE A  93     -21.020  -6.608 -33.304  1.00  0.94           C  
ATOM    715  CZ  PHE A  93     -19.913  -5.947 -33.811  1.00  0.94           C  
ATOM    716  N   THR A  94     -17.585  -9.831 -28.319  1.00  0.95           N  
ATOM    717  CA  THR A  94     -17.124  -9.982 -26.943  1.00  0.95           C  
ATOM    718  C   THR A  94     -17.542  -8.782 -26.098  1.00  0.95           C  
ATOM    719  CB  THR A  94     -15.595 -10.148 -26.881  1.00  0.95           C  
ATOM    720  O   THR A  94     -18.007  -7.772 -26.631  1.00  0.95           O  
ATOM    721  CG2 THR A  94     -15.130 -11.292 -27.777  1.00  0.93           C  
ATOM    722  OG1 THR A  94     -14.969  -8.933 -27.313  1.00  0.94           O  
ATOM    723  N   THR A  95     -17.420  -8.879 -24.772  1.00  0.93           N  
ATOM    724  CA  THR A  95     -17.556  -7.722 -23.895  1.00  0.94           C  
ATOM    725  C   THR A  95     -16.459  -6.698 -24.175  1.00  0.94           C  
ATOM    726  CB  THR A  95     -17.509  -8.136 -22.412  1.00  0.92           C  
ATOM    727  O   THR A  95     -15.382  -7.052 -24.658  1.00  0.93           O  
ATOM    728  CG2 THR A  95     -18.737  -8.955 -22.031  1.00  0.84           C  
ATOM    729  OG1 THR A  95     -16.333  -8.922 -22.179  1.00  0.86           O  
ATOM    730  N   TRP A  96     -16.763  -5.460 -23.959  1.00  0.93           N  
ATOM    731  CA  TRP A  96     -15.758  -4.403 -23.993  1.00  0.94           C  
ATOM    732  C   TRP A  96     -14.736  -4.587 -22.876  1.00  0.89           C  
ATOM    733  CB  TRP A  96     -16.420  -3.027 -23.875  1.00  0.93           C  
ATOM    734  O   TRP A  96     -15.105  -4.798 -21.718  1.00  0.83           O  
ATOM    735  CG  TRP A  96     -17.208  -2.624 -25.085  1.00  0.93           C  
ATOM    736  CD1 TRP A  96     -18.549  -2.795 -25.290  1.00  0.91           C  
ATOM    737  CD2 TRP A  96     -16.701  -1.987 -26.261  1.00  0.91           C  
ATOM    738  CE2 TRP A  96     -17.791  -1.800 -27.139  1.00  0.94           C  
ATOM    739  CE3 TRP A  96     -15.428  -1.554 -26.658  1.00  0.87           C  
ATOM    740  NE1 TRP A  96     -18.906  -2.301 -26.523  1.00  0.85           N  
ATOM    741  CH2 TRP A  96     -16.392  -0.784 -28.755  1.00  0.87           C  
ATOM    742  CZ2 TRP A  96     -17.647  -1.198 -28.391  1.00  0.87           C  
ATOM    743  CZ3 TRP A  96     -15.287  -0.955 -27.904  1.00  0.87           C  
ATOM    744  N   GLU A  97     -13.416  -4.476 -23.202  1.00  0.89           N  
ATOM    745  CA  GLU A  97     -12.296  -4.469 -22.265  1.00  0.89           C  
ATOM    746  C   GLU A  97     -11.598  -3.113 -22.250  1.00  0.89           C  
ATOM    747  CB  GLU A  97     -11.295  -5.573 -22.615  1.00  0.87           C  
ATOM    748  O   GLU A  97     -11.252  -2.575 -23.304  1.00  0.87           O  
ATOM    749  CG  GLU A  97     -11.849  -6.981 -22.454  1.00  0.81           C  
ATOM    750  CD  GLU A  97     -10.838  -8.066 -22.787  1.00  0.79           C  
ATOM    751  OE1 GLU A  97      -9.692  -7.732 -23.164  1.00  0.77           O  
ATOM    752  OE2 GLU A  97     -11.195  -9.259 -22.672  1.00  0.76           O  
ATOM    753  N   GLU A  98     -11.489  -2.571 -21.049  1.00  0.87           N  
ATOM    754  CA  GLU A  98     -10.759  -1.317 -20.895  1.00  0.87           C  
ATOM    755  C   GLU A  98      -9.251  -1.550 -20.921  1.00  0.86           C  
ATOM    756  CB  GLU A  98     -11.161  -0.615 -19.595  1.00  0.85           C  
ATOM    757  O   GLU A  98      -8.742  -2.433 -20.228  1.00  0.83           O  
ATOM    758  CG  GLU A  98     -10.616   0.800 -19.466  1.00  0.84           C  
ATOM    759  CD  GLU A  98     -11.211   1.567 -18.296  1.00  0.83           C  
ATOM    760  OE1 GLU A  98     -11.893   0.948 -17.448  1.00  0.81           O  
ATOM    761  OE2 GLU A  98     -10.993   2.797 -18.226  1.00  0.81           O  
ATOM    762  N   PHE A  99      -8.496  -0.776 -21.751  1.00  0.86           N  
ATOM    763  CA  PHE A  99      -7.038  -0.781 -21.734  1.00  0.85           C  
ATOM    764  C   PHE A  99      -6.506   0.113 -20.620  1.00  0.84           C  
ATOM    765  CB  PHE A  99      -6.483  -0.322 -23.086  1.00  0.84           C  
ATOM    766  O   PHE A  99      -7.016   1.214 -20.404  1.00  0.81           O  
ATOM    767  CG  PHE A  99      -6.852  -1.225 -24.232  1.00  0.81           C  
ATOM    768  CD1 PHE A  99      -5.986  -2.228 -24.652  1.00  0.78           C  
ATOM    769  CD2 PHE A  99      -8.065  -1.070 -24.890  1.00  0.79           C  
ATOM    770  CE1 PHE A  99      -6.325  -3.065 -25.712  1.00  0.78           C  
ATOM    771  CE2 PHE A  99      -8.411  -1.903 -25.950  1.00  0.79           C  
ATOM    772  CZ  PHE A  99      -7.539  -2.899 -26.361  1.00  0.75           C  
ATOM    773  N   ALA A 100      -5.504  -0.364 -19.903  1.00  0.77           N  
ATOM    774  CA  ALA A 100      -4.766   0.471 -18.958  1.00  0.76           C  
ATOM    775  C   ALA A 100      -4.099   1.645 -19.669  1.00  0.77           C  
ATOM    776  CB  ALA A 100      -3.723  -0.360 -18.216  1.00  0.74           C  
ATOM    777  O   ALA A 100      -3.469   1.469 -20.714  1.00  0.75           O  
ATOM    778  N   THR A 101      -4.254   2.829 -19.160  1.00  0.71           N  
ATOM    779  CA  THR A 101      -3.510   4.011 -19.583  1.00  0.70           C  
ATOM    780  C   THR A 101      -2.715   4.595 -18.419  1.00  0.71           C  
ATOM    781  CB  THR A 101      -4.450   5.086 -20.158  1.00  0.68           C  
ATOM    782  O   THR A 101      -3.083   4.415 -17.257  1.00  0.69           O  
ATOM    783  CG2 THR A 101      -5.343   4.510 -21.252  1.00  0.67           C  
ATOM    784  OG1 THR A 101      -5.275   5.603 -19.106  1.00  0.71           O  
ATOM    785  N   PRO A 102      -1.508   5.252 -18.692  1.00  0.69           N  
ATOM    786  CA  PRO A 102      -0.780   5.937 -17.621  1.00  0.68           C  
ATOM    787  C   PRO A 102      -1.676   6.852 -16.790  1.00  0.69           C  
ATOM    788  CB  PRO A 102       0.277   6.747 -18.376  1.00  0.65           C  
ATOM    789  O   PRO A 102      -1.439   7.033 -15.593  1.00  0.67           O  
ATOM    790  CG  PRO A 102       0.478   6.010 -19.661  1.00  0.62           C  
ATOM    791  CD  PRO A 102      -0.828   5.386 -20.061  1.00  0.63           C  
ATOM    792  N   ALA A 103      -2.675   7.439 -17.244  1.00  0.64           N  
ATOM    793  CA  ALA A 103      -3.530   8.414 -16.571  1.00  0.64           C  
ATOM    794  C   ALA A 103      -4.561   7.721 -15.685  1.00  0.63           C  
ATOM    795  CB  ALA A 103      -4.228   9.306 -17.595  1.00  0.60           C  
ATOM    796  O   ALA A 103      -4.983   8.272 -14.665  1.00  0.61           O  
ATOM    797  N   ASN A 104      -5.046   6.524 -15.962  1.00  0.62           N  
ATOM    798  CA  ASN A 104      -6.132   5.882 -15.229  1.00  0.63           C  
ATOM    799  C   ASN A 104      -5.606   4.828 -14.259  1.00  0.61           C  
ATOM    800  CB  ASN A 104      -7.137   5.257 -16.198  1.00  0.57           C  
ATOM    801  O   ASN A 104      -6.295   4.456 -13.307  1.00  0.58           O  
ATOM    802  CG  ASN A 104      -7.963   6.296 -16.932  1.00  0.55           C  
ATOM    803  ND2 ASN A 104      -8.636   5.874 -17.996  1.00  0.50           N  
ATOM    804  OD1 ASN A 104      -7.994   7.467 -16.547  1.00  0.54           O  
ATOM    805  N   GLY A 105      -4.280   4.570 -14.302  1.00  0.65           N  
ATOM    806  CA  GLY A 105      -3.706   3.488 -13.517  1.00  0.65           C  
ATOM    807  C   GLY A 105      -4.203   2.118 -13.936  1.00  0.65           C  
ATOM    808  O   GLY A 105      -4.754   1.958 -15.028  1.00  0.61           O  
ATOM    809  N   PHE A 106      -3.790   1.128 -13.260  1.00  0.65           N  
ATOM    810  CA  PHE A 106      -4.139  -0.272 -13.471  1.00  0.66           C  
ATOM    811  C   PHE A 106      -5.020  -0.786 -12.339  1.00  0.65           C  
ATOM    812  CB  PHE A 106      -2.875  -1.130 -13.584  1.00  0.61           C  
ATOM    813  O   PHE A 106      -4.651  -0.693 -11.166  1.00  0.63           O  
ATOM    814  CG  PHE A 106      -3.150  -2.575 -13.903  1.00  0.59           C  
ATOM    815  CD1 PHE A 106      -3.196  -3.528 -12.892  1.00  0.55           C  
ATOM    816  CD2 PHE A 106      -3.362  -2.981 -15.214  1.00  0.56           C  
ATOM    817  CE1 PHE A 106      -3.450  -4.866 -13.184  1.00  0.49           C  
ATOM    818  CE2 PHE A 106      -3.617  -4.316 -15.514  1.00  0.49           C  
ATOM    819  CZ  PHE A 106      -3.659  -5.257 -14.498  1.00  0.52           C  
ATOM    820  N   THR A 107      -6.382  -1.029 -12.641  1.00  0.64           N  
ATOM    821  CA  THR A 107      -7.162  -1.866 -11.736  1.00  0.65           C  
ATOM    822  C   THR A 107      -7.300  -3.281 -12.291  1.00  0.65           C  
ATOM    823  CB  THR A 107      -8.561  -1.270 -11.491  1.00  0.62           C  
ATOM    824  O   THR A 107      -7.688  -3.466 -13.446  1.00  0.64           O  
ATOM    825  CG2 THR A 107      -9.314  -2.055 -10.423  1.00  0.57           C  
ATOM    826  OG1 THR A 107      -8.426   0.091 -11.062  1.00  0.59           O  
ATOM    827  N   THR A 108      -6.884  -4.222 -11.515  1.00  0.62           N  
ATOM    828  CA  THR A 108      -7.088  -5.617 -11.890  1.00  0.62           C  
ATOM    829  C   THR A 108      -7.395  -6.468 -10.661  1.00  0.64           C  
ATOM    830  CB  THR A 108      -5.855  -6.186 -12.616  1.00  0.60           C  
ATOM    831  O   THR A 108      -6.899  -6.190  -9.567  1.00  0.65           O  
ATOM    832  CG2 THR A 108      -4.614  -6.116 -11.731  1.00  0.57           C  
ATOM    833  OG1 THR A 108      -6.102  -7.554 -12.966  1.00  0.62           O  
ATOM    834  N   THR A 109      -8.280  -7.327 -10.813  1.00  0.62           N  
ATOM    835  CA  THR A 109      -8.421  -8.413  -9.849  1.00  0.62           C  
ATOM    836  C   THR A 109      -7.453  -9.549 -10.168  1.00  0.63           C  
ATOM    837  CB  THR A 109      -9.862  -8.954  -9.826  1.00  0.59           C  
ATOM    838  O   THR A 109      -7.284 -10.471  -9.368  1.00  0.62           O  
ATOM    839  CG2 THR A 109     -10.838  -7.899  -9.316  1.00  0.54           C  
ATOM    840  OG1 THR A 109     -10.243  -9.341 -11.152  1.00  0.60           O  
ATOM    841  N   ALA A 110      -6.914  -9.531 -11.256  1.00  0.63           N  
ATOM    842  CA  ALA A 110      -5.985 -10.595 -11.631  1.00  0.63           C  
ATOM    843  C   ALA A 110      -4.622 -10.388 -10.976  1.00  0.63           C  
ATOM    844  CB  ALA A 110      -5.838 -10.663 -13.149  1.00  0.59           C  
ATOM    845  O   ALA A 110      -4.325  -9.300 -10.476  1.00  0.61           O  
ATOM    846  N   THR A 111      -3.780 -11.378 -10.876  1.00  0.66           N  
ATOM    847  CA  THR A 111      -2.395 -11.318 -10.422  1.00  0.67           C  
ATOM    848  C   THR A 111      -1.569 -10.407 -11.326  1.00  0.66           C  
ATOM    849  CB  THR A 111      -1.759 -12.719 -10.381  1.00  0.63           C  
ATOM    850  O   THR A 111      -1.578 -10.564 -12.548  1.00  0.65           O  
ATOM    851  CG2 THR A 111      -0.346 -12.666  -9.809  1.00  0.54           C  
ATOM    852  OG1 THR A 111      -2.562 -13.578  -9.562  1.00  0.58           O  
ATOM    853  N   VAL A 112      -0.947  -9.381 -10.729  1.00  0.66           N  
ATOM    854  CA  VAL A 112       0.028  -8.570 -11.451  1.00  0.65           C  
ATOM    855  C   VAL A 112       1.395  -9.250 -11.415  1.00  0.66           C  
ATOM    856  CB  VAL A 112       0.126  -7.144 -10.864  1.00  0.63           C  
ATOM    857  O   VAL A 112       1.918  -9.549 -10.339  1.00  0.65           O  
ATOM    858  CG1 VAL A 112       1.152  -6.313 -11.633  1.00  0.61           C  
ATOM    859  CG2 VAL A 112      -1.241  -6.463 -10.886  1.00  0.62           C  
ATOM    860  N   LYS A 113       1.874  -9.651 -12.526  1.00  0.66           N  
ATOM    861  CA  LYS A 113       3.234 -10.159 -12.683  1.00  0.67           C  
ATOM    862  C   LYS A 113       4.140  -9.114 -13.329  1.00  0.67           C  
ATOM    863  CB  LYS A 113       3.236 -11.441 -13.516  1.00  0.62           C  
ATOM    864  O   LYS A 113       3.917  -8.715 -14.473  1.00  0.65           O  
ATOM    865  CG  LYS A 113       2.522 -12.611 -12.853  1.00  0.59           C  
ATOM    866  CD  LYS A 113       2.655 -13.886 -13.677  1.00  0.61           C  
ATOM    867  CE  LYS A 113       1.934 -15.055 -13.019  1.00  0.55           C  
ATOM    868  NZ  LYS A 113       2.057 -16.305 -13.826  1.00  0.49           N  
ATOM    869  N   ALA A 114       4.982  -8.678 -12.572  1.00  0.68           N  
ATOM    870  CA  ALA A 114       5.994  -7.747 -13.065  1.00  0.69           C  
ATOM    871  C   ALA A 114       7.399  -8.219 -12.700  1.00  0.70           C  
ATOM    872  CB  ALA A 114       5.745  -6.347 -12.507  1.00  0.66           C  
ATOM    873  O   ALA A 114       7.597  -8.851 -11.660  1.00  0.71           O  
ATOM    874  N   GLY A 115       8.375  -8.075 -13.527  1.00  0.60           N  
ATOM    875  CA  GLY A 115       9.761  -8.321 -13.165  1.00  0.58           C  
ATOM    876  C   GLY A 115      10.266  -7.397 -12.073  1.00  0.58           C  
ATOM    877  O   GLY A 115      11.013  -7.822 -11.189  1.00  0.56           O  
ATOM    878  N   ARG A 116       9.784  -6.206 -12.049  1.00  0.70           N  
ATOM    879  CA  ARG A 116      10.030  -5.167 -11.054  1.00  0.70           C  
ATOM    880  C   ARG A 116       8.787  -4.312 -10.835  1.00  0.69           C  
ATOM    881  CB  ARG A 116      11.206  -4.284 -11.478  1.00  0.65           C  
ATOM    882  O   ARG A 116       8.169  -3.848 -11.796  1.00  0.66           O  
ATOM    883  CG  ARG A 116      11.601  -3.245 -10.440  1.00  0.64           C  
ATOM    884  CD  ARG A 116      12.866  -2.499 -10.843  1.00  0.64           C  
ATOM    885  NE  ARG A 116      13.205  -1.455  -9.881  1.00  0.50           N  
ATOM    886  NH1 ARG A 116      15.385  -1.209 -10.603  1.00  0.39           N  
ATOM    887  NH2 ARG A 116      14.594   0.073  -8.875  1.00  0.35           N  
ATOM    888  CZ  ARG A 116      14.394  -0.866  -9.789  1.00  0.62           C  
ATOM    889  N   LEU A 117       8.297  -4.315  -9.440  1.00  0.64           N  
ATOM    890  CA  LEU A 117       7.349  -3.288  -9.024  1.00  0.65           C  
ATOM    891  C   LEU A 117       8.058  -2.162  -8.279  1.00  0.63           C  
ATOM    892  CB  LEU A 117       6.257  -3.893  -8.137  1.00  0.61           C  
ATOM    893  O   LEU A 117       8.776  -2.411  -7.308  1.00  0.62           O  
ATOM    894  CG  LEU A 117       4.869  -3.259  -8.243  1.00  0.59           C  
ATOM    895  CD1 LEU A 117       3.949  -4.135  -9.087  1.00  0.56           C  
ATOM    896  CD2 LEU A 117       4.277  -3.035  -6.855  1.00  0.57           C  
ATOM    897  N   GLU A 118       8.063  -0.975  -8.778  1.00  0.67           N  
ATOM    898  CA  GLU A 118       8.653   0.221  -8.185  1.00  0.69           C  
ATOM    899  C   GLU A 118       7.590   1.280  -7.907  1.00  0.68           C  
ATOM    900  CB  GLU A 118       9.740   0.794  -9.098  1.00  0.64           C  
ATOM    901  O   GLU A 118       6.736   1.548  -8.755  1.00  0.66           O  
ATOM    902  CG  GLU A 118      10.566   1.898  -8.453  1.00  0.60           C  
ATOM    903  CD  GLU A 118      11.765   2.316  -9.289  1.00  0.61           C  
ATOM    904  OE1 GLU A 118      11.941   1.783 -10.408  1.00  0.64           O  
ATOM    905  OE2 GLU A 118      12.535   3.184  -8.821  1.00  0.58           O  
ATOM    906  N   SER A 119       7.632   1.737  -6.645  1.00  0.70           N  
ATOM    907  CA  SER A 119       6.840   2.910  -6.290  1.00  0.70           C  
ATOM    908  C   SER A 119       7.733   4.104  -5.970  1.00  0.72           C  
ATOM    909  CB  SER A 119       5.934   2.605  -5.097  1.00  0.68           C  
ATOM    910  O   SER A 119       8.683   3.984  -5.194  1.00  0.72           O  
ATOM    911  OG  SER A 119       5.155   3.739  -4.754  1.00  0.70           O  
ATOM    912  N   THR A 120       7.538   5.148  -6.708  1.00  0.68           N  
ATOM    913  CA  THR A 120       8.232   6.394  -6.401  1.00  0.68           C  
ATOM    914  C   THR A 120       7.502   7.164  -5.305  1.00  0.67           C  
ATOM    915  CB  THR A 120       8.368   7.280  -7.653  1.00  0.65           C  
ATOM    916  O   THR A 120       7.996   8.185  -4.822  1.00  0.66           O  
ATOM    917  CG2 THR A 120       9.276   6.630  -8.692  1.00  0.60           C  
ATOM    918  OG1 THR A 120       7.072   7.486  -8.228  1.00  0.71           O  
ATOM    919  N   GLY A 121       6.425   6.638  -4.978  1.00  0.60           N  
ATOM    920  CA  GLY A 121       5.626   7.182  -3.892  1.00  0.60           C  
ATOM    921  C   GLY A 121       5.174   6.129  -2.898  1.00  0.58           C  
ATOM    922  O   GLY A 121       5.778   5.059  -2.801  1.00  0.55           O  
ATOM    923  N   GLN A 122       4.328   6.460  -2.017  1.00  0.68           N  
ATOM    924  CA  GLN A 122       3.760   5.551  -1.027  1.00  0.68           C  
ATOM    925  C   GLN A 122       2.944   4.449  -1.697  1.00  0.67           C  
ATOM    926  CB  GLN A 122       2.889   6.317  -0.030  1.00  0.63           C  
ATOM    927  O   GLN A 122       2.200   4.709  -2.645  1.00  0.65           O  
ATOM    928  CG  GLN A 122       3.672   7.266   0.867  1.00  0.59           C  
ATOM    929  CD  GLN A 122       2.783   8.028   1.832  1.00  0.60           C  
ATOM    930  NE2 GLN A 122       3.375   8.540   2.906  1.00  0.51           N  
ATOM    931  OE1 GLN A 122       1.574   8.157   1.614  1.00  0.65           O  
ATOM    932  N   VAL A 123       3.336   3.209  -1.349  1.00  0.64           N  
ATOM    933  CA  VAL A 123       2.341   2.161  -1.551  1.00  0.63           C  
ATOM    934  C   VAL A 123       1.294   2.221  -0.441  1.00  0.64           C  
ATOM    935  CB  VAL A 123       2.992   0.761  -1.594  1.00  0.59           C  
ATOM    936  O   VAL A 123       1.601   1.963   0.725  1.00  0.62           O  
ATOM    937  CG1 VAL A 123       1.940  -0.316  -1.854  1.00  0.55           C  
ATOM    938  CG2 VAL A 123       4.084   0.713  -2.661  1.00  0.55           C  
ATOM    939  N   VAL A 124       0.158   2.843  -0.766  1.00  0.63           N  
ATOM    940  CA  VAL A 124      -0.955   2.968   0.169  1.00  0.64           C  
ATOM    941  C   VAL A 124      -2.020   1.922  -0.152  1.00  0.64           C  
ATOM    942  CB  VAL A 124      -1.571   4.385   0.131  1.00  0.58           C  
ATOM    943  O   VAL A 124      -2.411   1.760  -1.310  1.00  0.61           O  
ATOM    944  CG1 VAL A 124      -2.652   4.532   1.200  1.00  0.50           C  
ATOM    945  CG2 VAL A 124      -0.486   5.443   0.315  1.00  0.50           C  
ATOM    946  N   GLY A 125      -2.271   1.123   0.773  1.00  0.59           N  
ATOM    947  CA  GLY A 125      -3.397   0.204   0.739  1.00  0.59           C  
ATOM    948  C   GLY A 125      -3.924  -0.146   2.118  1.00  0.61           C  
ATOM    949  O   GLY A 125      -3.169  -0.155   3.092  1.00  0.60           O  
ATOM    950  N   THR A 126      -5.281  -0.220   2.184  1.00  0.46           N  
ATOM    951  CA  THR A 126      -5.809  -0.791   3.419  1.00  0.47           C  
ATOM    952  C   THR A 126      -5.192  -2.160   3.689  1.00  0.46           C  
ATOM    953  CB  THR A 126      -7.342  -0.917   3.365  1.00  0.44           C  
ATOM    954  O   THR A 126      -5.023  -2.554   4.845  1.00  0.45           O  
ATOM    955  CG2 THR A 126      -8.013   0.145   4.230  1.00  0.36           C  
ATOM    956  OG1 THR A 126      -7.781  -0.760   2.010  1.00  0.41           O  
ATOM    957  N   TYR A 127      -4.664  -2.745   2.664  1.00  0.56           N  
ATOM    958  CA  TYR A 127      -3.983  -4.034   2.711  1.00  0.59           C  
ATOM    959  C   TYR A 127      -3.012  -4.182   1.546  1.00  0.56           C  
ATOM    960  CB  TYR A 127      -5.000  -5.180   2.692  1.00  0.50           C  
ATOM    961  O   TYR A 127      -3.377  -3.943   0.392  1.00  0.53           O  
ATOM    962  CG  TYR A 127      -4.375  -6.548   2.818  1.00  0.46           C  
ATOM    963  CD1 TYR A 127      -4.011  -7.057   4.063  1.00  0.40           C  
ATOM    964  CD2 TYR A 127      -4.146  -7.334   1.694  1.00  0.45           C  
ATOM    965  CE1 TYR A 127      -3.433  -8.316   4.184  1.00  0.41           C  
ATOM    966  CE2 TYR A 127      -3.568  -8.595   1.803  1.00  0.43           C  
ATOM    967  OH  TYR A 127      -2.644 -10.324   3.164  1.00  0.32           O  
ATOM    968  CZ  TYR A 127      -3.216  -9.077   3.050  1.00  0.39           C  
ATOM    969  N   VAL A 128      -1.712  -4.198   1.918  1.00  0.62           N  
ATOM    970  CA  VAL A 128      -0.739  -4.771   0.994  1.00  0.61           C  
ATOM    971  C   VAL A 128      -0.441  -6.216   1.388  1.00  0.62           C  
ATOM    972  CB  VAL A 128       0.567  -3.947   0.962  1.00  0.58           C  
ATOM    973  O   VAL A 128       0.145  -6.470   2.443  1.00  0.59           O  
ATOM    974  CG1 VAL A 128       1.549  -4.530  -0.052  1.00  0.53           C  
ATOM    975  CG2 VAL A 128       0.266  -2.484   0.639  1.00  0.54           C  
ATOM    976  N   GLY A 129      -1.131  -7.154   0.698  1.00  0.57           N  
ATOM    977  CA  GLY A 129      -0.986  -8.573   0.984  1.00  0.57           C  
ATOM    978  C   GLY A 129      -0.369  -9.353  -0.161  1.00  0.57           C  
ATOM    979  O   GLY A 129      -0.334  -8.874  -1.297  1.00  0.55           O  
ATOM    980  N   SER A 130       0.363 -10.289   0.223  1.00  0.60           N  
ATOM    981  CA  SER A 130       0.830 -11.315  -0.703  1.00  0.60           C  
ATOM    982  C   SER A 130       0.360 -12.702  -0.274  1.00  0.62           C  
ATOM    983  CB  SER A 130       2.355 -11.294  -0.803  1.00  0.58           C  
ATOM    984  O   SER A 130       0.477 -13.068   0.897  1.00  0.62           O  
ATOM    985  OG  SER A 130       2.820 -12.344  -1.633  1.00  0.57           O  
ATOM    986  N   THR A 131      -0.457 -13.304  -1.141  1.00  0.52           N  
ATOM    987  CA  THR A 131      -0.761 -14.712  -0.906  1.00  0.52           C  
ATOM    988  C   THR A 131       0.489 -15.571  -1.077  1.00  0.52           C  
ATOM    989  CB  THR A 131      -1.864 -15.211  -1.857  1.00  0.49           C  
ATOM    990  O   THR A 131       0.481 -16.759  -0.749  1.00  0.52           O  
ATOM    991  CG2 THR A 131      -3.200 -14.543  -1.548  1.00  0.43           C  
ATOM    992  OG1 THR A 131      -1.494 -14.912  -3.208  1.00  0.47           O  
ATOM    993  N   GLY A 132       1.444 -14.917  -1.612  1.00  0.49           N  
ATOM    994  CA  GLY A 132       2.750 -15.543  -1.741  1.00  0.48           C  
ATOM    995  C   GLY A 132       3.848 -14.787  -1.016  1.00  0.48           C  
ATOM    996  O   GLY A 132       3.569 -13.908  -0.199  1.00  0.46           O  
ATOM    997  N   ARG A 133       5.056 -15.219  -0.972  1.00  0.61           N  
ATOM    998  CA  ARG A 133       6.215 -14.567  -0.370  1.00  0.62           C  
ATOM    999  C   ARG A 133       6.482 -13.215  -1.022  1.00  0.61           C  
ATOM   1000  CB  ARG A 133       7.453 -15.458  -0.486  1.00  0.57           C  
ATOM   1001  O   ARG A 133       6.514 -13.107  -2.250  1.00  0.60           O  
ATOM   1002  CG  ARG A 133       7.426 -16.672   0.429  1.00  0.54           C  
ATOM   1003  CD  ARG A 133       8.705 -17.491   0.318  1.00  0.56           C  
ATOM   1004  NE  ARG A 133       8.448 -18.917   0.494  1.00  0.44           N  
ATOM   1005  NH1 ARG A 133      10.619 -19.573   0.054  1.00  0.34           N  
ATOM   1006  NH2 ARG A 133       9.021 -21.141   0.546  1.00  0.30           N  
ATOM   1007  CZ  ARG A 133       9.363 -19.874   0.364  1.00  0.49           C  
ATOM   1008  N   VAL A 134       6.343 -12.182  -0.191  1.00  0.60           N  
ATOM   1009  CA  VAL A 134       7.020 -10.970  -0.639  1.00  0.58           C  
ATOM   1010  C   VAL A 134       8.533 -11.172  -0.585  1.00  0.60           C  
ATOM   1011  CB  VAL A 134       6.616  -9.746   0.213  1.00  0.56           C  
ATOM   1012  O   VAL A 134       9.096 -11.407   0.487  1.00  0.59           O  
ATOM   1013  CG1 VAL A 134       7.322  -8.485  -0.283  1.00  0.52           C  
ATOM   1014  CG2 VAL A 134       5.100  -9.557   0.189  1.00  0.54           C  
ATOM   1015  N   VAL A 135       9.115 -11.404  -1.697  1.00  0.58           N  
ATOM   1016  CA  VAL A 135      10.567 -11.525  -1.772  1.00  0.58           C  
ATOM   1017  C   VAL A 135      11.173 -10.202  -2.234  1.00  0.58           C  
ATOM   1018  CB  VAL A 135      10.993 -12.668  -2.721  1.00  0.53           C  
ATOM   1019  O   VAL A 135      10.870  -9.722  -3.329  1.00  0.56           O  
ATOM   1020  CG1 VAL A 135      12.513 -12.825  -2.728  1.00  0.45           C  
ATOM   1021  CG2 VAL A 135      10.319 -13.977  -2.316  1.00  0.46           C  
ATOM   1022  N   ALA A 136      11.825  -9.610  -1.329  1.00  0.63           N  
ATOM   1023  CA  ALA A 136      12.698  -8.489  -1.669  1.00  0.63           C  
ATOM   1024  C   ALA A 136      14.142  -8.951  -1.841  1.00  0.65           C  
ATOM   1025  CB  ALA A 136      12.613  -7.404  -0.597  1.00  0.61           C  
ATOM   1026  O   ALA A 136      14.712  -9.573  -0.942  1.00  0.65           O  
ATOM   1027  N   ALA A 137      14.662  -8.835  -3.045  1.00  0.59           N  
ATOM   1028  CA  ALA A 137      16.009  -9.308  -3.353  1.00  0.58           C  
ATOM   1029  C   ALA A 137      17.054  -8.563  -2.529  1.00  0.59           C  
ATOM   1030  CB  ALA A 137      16.300  -9.152  -4.843  1.00  0.54           C  
ATOM   1031  O   ALA A 137      18.106  -9.117  -2.200  1.00  0.59           O  
ATOM   1032  N   THR A 138      16.731  -7.278  -2.288  1.00  0.58           N  
ATOM   1033  CA  THR A 138      17.749  -6.483  -1.611  1.00  0.59           C  
ATOM   1034  C   THR A 138      17.247  -6.004  -0.252  1.00  0.56           C  
ATOM   1035  CB  THR A 138      18.168  -5.270  -2.462  1.00  0.53           C  
ATOM   1036  O   THR A 138      17.859  -6.292   0.779  1.00  0.54           O  
ATOM   1037  CG2 THR A 138      19.532  -5.495  -3.106  1.00  0.41           C  
ATOM   1038  OG1 THR A 138      17.195  -5.058  -3.492  1.00  0.47           O  
ATOM   1039  N   SER A 139      16.156  -5.332  -0.212  1.00  0.62           N  
ATOM   1040  CA  SER A 139      15.701  -4.751   1.046  1.00  0.63           C  
ATOM   1041  C   SER A 139      14.205  -4.459   1.011  1.00  0.64           C  
ATOM   1042  CB  SER A 139      16.472  -3.467   1.354  1.00  0.58           C  
ATOM   1043  O   SER A 139      13.619  -4.322  -0.065  1.00  0.62           O  
ATOM   1044  OG  SER A 139      16.303  -2.517   0.315  1.00  0.53           O  
ATOM   1045  N   VAL A 140      13.517  -4.643   2.174  1.00  0.65           N  
ATOM   1046  CA  VAL A 140      12.276  -3.933   2.462  1.00  0.65           C  
ATOM   1047  C   VAL A 140      12.563  -2.734   3.362  1.00  0.65           C  
ATOM   1048  CB  VAL A 140      11.232  -4.860   3.125  1.00  0.62           C  
ATOM   1049  O   VAL A 140      13.060  -2.894   4.480  1.00  0.64           O  
ATOM   1050  CG1 VAL A 140       9.925  -4.110   3.375  1.00  0.57           C  
ATOM   1051  CG2 VAL A 140      10.987  -6.093   2.258  1.00  0.58           C  
ATOM   1052  N   GLU A 141      12.461  -1.536   2.767  1.00  0.64           N  
ATOM   1053  CA  GLU A 141      12.717  -0.302   3.502  1.00  0.65           C  
ATOM   1054  C   GLU A 141      11.414   0.400   3.874  1.00  0.64           C  
ATOM   1055  CB  GLU A 141      13.606   0.638   2.683  1.00  0.61           C  
ATOM   1056  O   GLU A 141      10.452   0.383   3.103  1.00  0.63           O  
ATOM   1057  CG  GLU A 141      15.009   0.102   2.441  1.00  0.58           C  
ATOM   1058  CD  GLU A 141      15.873   1.037   1.610  1.00  0.61           C  
ATOM   1059  OE1 GLU A 141      15.406   2.145   1.260  1.00  0.65           O  
ATOM   1060  OE2 GLU A 141      17.026   0.659   1.305  1.00  0.59           O  
ATOM   1061  N   GLY A 142      11.373   0.801   5.097  1.00  0.62           N  
ATOM   1062  CA  GLY A 142      10.279   1.620   5.595  1.00  0.62           C  
ATOM   1063  C   GLY A 142      10.662   2.461   6.798  1.00  0.63           C  
ATOM   1064  O   GLY A 142      11.494   2.050   7.609  1.00  0.62           O  
ATOM   1065  N   ALA A 143      10.145   3.756   6.821  1.00  0.59           N  
ATOM   1066  CA  ALA A 143      10.371   4.576   8.009  1.00  0.60           C  
ATOM   1067  C   ALA A 143       9.866   3.873   9.265  1.00  0.59           C  
ATOM   1068  CB  ALA A 143       9.692   5.935   7.854  1.00  0.55           C  
ATOM   1069  O   ALA A 143      10.533   3.889  10.303  1.00  0.58           O  
ATOM   1070  N   THR A 144       8.752   3.182   9.119  1.00  0.64           N  
ATOM   1071  CA  THR A 144       8.125   2.358  10.146  1.00  0.65           C  
ATOM   1072  C   THR A 144       7.458   1.134   9.525  1.00  0.64           C  
ATOM   1073  CB  THR A 144       7.084   3.161  10.948  1.00  0.60           C  
ATOM   1074  O   THR A 144       7.026   1.175   8.371  1.00  0.62           O  
ATOM   1075  CG2 THR A 144       7.731   4.346  11.656  1.00  0.54           C  
ATOM   1076  OG1 THR A 144       6.072   3.645  10.056  1.00  0.59           O  
ATOM   1077  N   ALA A 145       7.685  -0.026  10.224  1.00  0.67           N  
ATOM   1078  CA  ALA A 145       6.956  -1.226   9.821  1.00  0.67           C  
ATOM   1079  C   ALA A 145       6.258  -1.870  11.015  1.00  0.67           C  
ATOM   1080  CB  ALA A 145       7.902  -2.225   9.159  1.00  0.65           C  
ATOM   1081  O   ALA A 145       6.855  -2.021  12.084  1.00  0.66           O  
ATOM   1082  N   THR A 146       4.988  -2.014  10.895  1.00  0.65           N  
ATOM   1083  CA  THR A 146       4.242  -2.814  11.859  1.00  0.66           C  
ATOM   1084  C   THR A 146       3.859  -4.164  11.260  1.00  0.66           C  
ATOM   1085  CB  THR A 146       2.973  -2.081  12.331  1.00  0.62           C  
ATOM   1086  O   THR A 146       3.285  -4.225  10.170  1.00  0.65           O  
ATOM   1087  CG2 THR A 146       2.234  -2.888  13.393  1.00  0.58           C  
ATOM   1088  OG1 THR A 146       3.340  -0.810  12.883  1.00  0.62           O  
ATOM   1089  N   PHE A 147       4.346  -5.112  11.903  1.00  0.66           N  
ATOM   1090  CA  PHE A 147       3.955  -6.475  11.563  1.00  0.66           C  
ATOM   1091  C   PHE A 147       3.026  -7.052  12.625  1.00  0.66           C  
ATOM   1092  CB  PHE A 147       5.190  -7.367  11.405  1.00  0.63           C  
ATOM   1093  O   PHE A 147       3.352  -7.044  13.814  1.00  0.65           O  
ATOM   1094  CG  PHE A 147       6.134  -6.911  10.325  1.00  0.62           C  
ATOM   1095  CD1 PHE A 147       5.957  -7.321   9.010  1.00  0.61           C  
ATOM   1096  CD2 PHE A 147       7.199  -6.072  10.627  1.00  0.62           C  
ATOM   1097  CE1 PHE A 147       6.829  -6.900   8.008  1.00  0.60           C  
ATOM   1098  CE2 PHE A 147       8.075  -5.648   9.631  1.00  0.57           C  
ATOM   1099  CZ  PHE A 147       7.888  -6.064   8.323  1.00  0.63           C  
ATOM   1100  N   THR A 148       1.841  -7.426  12.259  1.00  0.61           N  
ATOM   1101  CA  THR A 148       0.873  -7.999  13.187  1.00  0.62           C  
ATOM   1102  C   THR A 148       1.110  -9.497  13.359  1.00  0.60           C  
ATOM   1103  CB  THR A 148      -0.571  -7.757  12.710  1.00  0.58           C  
ATOM   1104  O   THR A 148       0.492 -10.134  14.215  1.00  0.59           O  
ATOM   1105  CG2 THR A 148      -0.914  -6.271  12.729  1.00  0.53           C  
ATOM   1106  OG1 THR A 148      -0.715  -8.252  11.373  1.00  0.55           O  
ATOM   1107  N   GLY A 149       2.083  -9.936  12.632  1.00  0.55           N  
ATOM   1108  CA  GLY A 149       2.409 -11.351  12.713  1.00  0.57           C  
ATOM   1109  C   GLY A 149       3.865 -11.609  13.054  1.00  0.56           C  
ATOM   1110  O   GLY A 149       4.584 -10.695  13.464  1.00  0.54           O  
ATOM   1111  N   VAL A 150       4.334 -12.862  13.015  1.00  0.60           N  
ATOM   1112  CA  VAL A 150       5.692 -13.295  13.327  1.00  0.62           C  
ATOM   1113  C   VAL A 150       6.656 -12.782  12.259  1.00  0.61           C  
ATOM   1114  CB  VAL A 150       5.786 -14.833  13.435  1.00  0.57           C  
ATOM   1115  O   VAL A 150       6.424 -12.969  11.062  1.00  0.60           O  
ATOM   1116  CG1 VAL A 150       7.222 -15.267  13.727  1.00  0.49           C  
ATOM   1117  CG2 VAL A 150       4.838 -15.350  14.516  1.00  0.47           C  
ATOM   1118  N   VAL A 151       7.588 -12.081  12.648  1.00  0.66           N  
ATOM   1119  CA  VAL A 151       8.739 -11.774  11.805  1.00  0.67           C  
ATOM   1120  C   VAL A 151       9.848 -12.794  12.051  1.00  0.67           C  
ATOM   1121  CB  VAL A 151       9.265 -10.344  12.062  1.00  0.64           C  
ATOM   1122  O   VAL A 151      10.322 -12.945  13.180  1.00  0.67           O  
ATOM   1123  CG1 VAL A 151      10.451 -10.033  11.151  1.00  0.60           C  
ATOM   1124  CG2 VAL A 151       8.148  -9.321  11.859  1.00  0.61           C  
ATOM   1125  N   THR A 152      10.134 -13.567  11.040  1.00  0.60           N  
ATOM   1126  CA  THR A 152      11.301 -14.441  11.072  1.00  0.63           C  
ATOM   1127  C   THR A 152      12.444 -13.847  10.254  1.00  0.59           C  
ATOM   1128  CB  THR A 152      10.962 -15.846  10.541  1.00  0.56           C  
ATOM   1129  O   THR A 152      12.267 -13.516   9.080  1.00  0.57           O  
ATOM   1130  CG2 THR A 152      12.137 -16.802  10.723  1.00  0.45           C  
ATOM   1131  OG1 THR A 152       9.829 -16.359  11.253  1.00  0.56           O  
ATOM   1132  N   CYS A 153      13.498 -13.627  10.931  1.00  0.58           N  
ATOM   1133  CA  CYS A 153      14.691 -13.146  10.242  1.00  0.65           C  
ATOM   1134  C   CYS A 153      15.921 -13.941  10.662  1.00  0.61           C  
ATOM   1135  CB  CYS A 153      14.912 -11.660  10.527  1.00  0.59           C  
ATOM   1136  O   CYS A 153      15.952 -14.517  11.751  1.00  0.62           O  
ATOM   1137  SG  CYS A 153      15.138 -11.280  12.278  1.00  0.66           S  
ATOM   1138  N   SER A 154      16.811 -14.019   9.735  1.00  0.54           N  
ATOM   1139  CA  SER A 154      18.036 -14.758  10.018  1.00  0.58           C  
ATOM   1140  C   SER A 154      18.912 -14.013  11.020  1.00  0.54           C  
ATOM   1141  CB  SER A 154      18.822 -15.009   8.730  1.00  0.52           C  
ATOM   1142  O   SER A 154      19.589 -14.634  11.843  1.00  0.54           O  
ATOM   1143  OG  SER A 154      19.079 -13.791   8.053  1.00  0.44           O  
ATOM   1144  N   SER A 155      18.900 -12.651  10.892  1.00  0.50           N  
ATOM   1145  CA  SER A 155      19.611 -11.788  11.829  1.00  0.52           C  
ATOM   1146  C   SER A 155      18.913 -10.440  11.978  1.00  0.49           C  
ATOM   1147  CB  SER A 155      21.055 -11.576  11.374  1.00  0.47           C  
ATOM   1148  O   SER A 155      18.359  -9.912  11.012  1.00  0.48           O  
ATOM   1149  OG  SER A 155      21.096 -10.914  10.122  1.00  0.40           O  
ATOM   1150  N   VAL A 156      18.621 -10.025  13.147  1.00  0.69           N  
ATOM   1151  CA  VAL A 156      18.291  -8.633  13.437  1.00  0.70           C  
ATOM   1152  C   VAL A 156      19.571  -7.845  13.709  1.00  0.69           C  
ATOM   1153  CB  VAL A 156      17.328  -8.518  14.639  1.00  0.65           C  
ATOM   1154  O   VAL A 156      20.236  -8.061  14.725  1.00  0.67           O  
ATOM   1155  CG1 VAL A 156      16.943  -7.060  14.884  1.00  0.59           C  
ATOM   1156  CG2 VAL A 156      16.082  -9.371  14.408  1.00  0.59           C  
ATOM   1157  N   ASN A 157      20.116  -7.287  12.660  1.00  0.59           N  
ATOM   1158  CA  ASN A 157      21.287  -6.440  12.860  1.00  0.62           C  
ATOM   1159  C   ASN A 157      20.943  -5.191  13.666  1.00  0.58           C  
ATOM   1160  CB  ASN A 157      21.904  -6.051  11.515  1.00  0.51           C  
ATOM   1161  O   ASN A 157      20.205  -4.325  13.194  1.00  0.54           O  
ATOM   1162  CG  ASN A 157      23.393  -6.327  11.453  1.00  0.45           C  
ATOM   1163  ND2 ASN A 157      23.937  -6.377  10.243  1.00  0.46           N  
ATOM   1164  OD1 ASN A 157      24.048  -6.496  12.485  1.00  0.48           O  
ATOM   1165  N   GLN A 158      21.291  -5.251  14.858  1.00  0.71           N  
ATOM   1166  CA  GLN A 158      21.318  -4.051  15.688  1.00  0.71           C  
ATOM   1167  C   GLN A 158      22.695  -3.393  15.659  1.00  0.71           C  
ATOM   1168  CB  GLN A 158      20.926  -4.385  17.128  1.00  0.67           C  
ATOM   1169  O   GLN A 158      23.653  -3.922  16.226  1.00  0.69           O  
ATOM   1170  CG  GLN A 158      19.457  -4.752  17.296  1.00  0.64           C  
ATOM   1171  CD  GLN A 158      19.063  -4.943  18.749  1.00  0.63           C  
ATOM   1172  NE2 GLN A 158      17.789  -4.715  19.052  1.00  0.53           N  
ATOM   1173  OE1 GLN A 158      19.895  -5.292  19.591  1.00  0.63           O  
ATOM   1174  N   THR A 159      22.930  -2.668  14.674  1.00  0.71           N  
ATOM   1175  CA  THR A 159      24.189  -1.934  14.608  1.00  0.73           C  
ATOM   1176  C   THR A 159      24.409  -1.123  15.882  1.00  0.74           C  
ATOM   1177  CB  THR A 159      24.225  -0.996  13.387  1.00  0.67           C  
ATOM   1178  O   THR A 159      23.543  -0.346  16.287  1.00  0.73           O  
ATOM   1179  CG2 THR A 159      25.596  -0.344  13.235  1.00  0.56           C  
ATOM   1180  OG1 THR A 159      23.934  -1.750  12.204  1.00  0.65           O  
ATOM   1181  N   SER A 160      25.449  -1.474  16.592  1.00  0.80           N  
ATOM   1182  CA  SER A 160      25.947  -0.736  17.747  1.00  0.82           C  
ATOM   1183  C   SER A 160      27.374  -0.249  17.518  1.00  0.83           C  
ATOM   1184  CB  SER A 160      25.892  -1.606  19.004  1.00  0.79           C  
ATOM   1185  O   SER A 160      28.314  -0.749  18.141  1.00  0.82           O  
ATOM   1186  OG  SER A 160      26.223  -0.848  20.155  1.00  0.80           O  
ATOM   1187  N   ASP A 161      27.573   0.659  16.664  1.00  0.83           N  
ATOM   1188  CA  ASP A 161      28.874   1.254  16.374  1.00  0.87           C  
ATOM   1189  C   ASP A 161      29.095   2.520  17.200  1.00  0.90           C  
ATOM   1190  CB  ASP A 161      29.000   1.570  14.883  1.00  0.86           C  
ATOM   1191  O   ASP A 161      28.184   3.337  17.348  1.00  0.91           O  
ATOM   1192  CG  ASP A 161      30.412   1.951  14.474  1.00  0.84           C  
ATOM   1193  OD1 ASP A 161      30.867   3.064  14.817  1.00  0.87           O  
ATOM   1194  OD2 ASP A 161      31.074   1.133  13.800  1.00  0.89           O  
ATOM   1195  N   GLN A 162      30.373   2.736  17.692  1.00  0.89           N  
ATOM   1196  CA  GLN A 162      30.720   3.873  18.538  1.00  0.91           C  
ATOM   1197  C   GLN A 162      30.614   5.185  17.766  1.00  0.92           C  
ATOM   1198  CB  GLN A 162      32.131   3.710  19.105  1.00  0.89           C  
ATOM   1199  O   GLN A 162      30.227   6.212  18.328  1.00  0.93           O  
ATOM   1200  CG  GLN A 162      32.551   4.835  20.041  1.00  0.84           C  
ATOM   1201  CD  GLN A 162      33.905   4.592  20.681  1.00  0.82           C  
ATOM   1202  NE2 GLN A 162      34.332   5.516  21.535  1.00  0.84           N  
ATOM   1203  OE1 GLN A 162      34.561   3.581  20.411  1.00  0.85           O  
ATOM   1204  N   ASN A 163      30.853   5.163  16.492  1.00  0.92           N  
ATOM   1205  CA  ASN A 163      30.795   6.352  15.649  1.00  0.93           C  
ATOM   1206  C   ASN A 163      29.360   6.840  15.467  1.00  0.91           C  
ATOM   1207  CB  ASN A 163      31.439   6.078  14.288  1.00  0.92           C  
ATOM   1208  O   ASN A 163      29.136   7.971  15.030  1.00  0.88           O  
ATOM   1209  CG  ASN A 163      32.896   5.674  14.403  1.00  0.88           C  
ATOM   1210  ND2 ASN A 163      33.225   4.492  13.895  1.00  0.90           N  
ATOM   1211  OD1 ASN A 163      33.718   6.417  14.945  1.00  0.86           O  
ATOM   1212  N   LEU A 164      28.386   6.002  15.761  1.00  0.88           N  
ATOM   1213  CA  LEU A 164      26.978   6.376  15.684  1.00  0.89           C  
ATOM   1214  C   LEU A 164      26.482   6.907  17.024  1.00  0.87           C  
ATOM   1215  CB  LEU A 164      26.129   5.177  15.251  1.00  0.86           C  
ATOM   1216  O   LEU A 164      25.313   7.276  17.156  1.00  0.85           O  
ATOM   1217  CG  LEU A 164      26.463   4.566  13.889  1.00  0.82           C  
ATOM   1218  CD1 LEU A 164      25.570   3.360  13.616  1.00  0.78           C  
ATOM   1219  CD2 LEU A 164      26.315   5.608  12.785  1.00  0.79           C  
ATOM   1220  N   LYS A 165      27.256   7.029  18.038  1.00  0.87           N  
ATOM   1221  CA  LYS A 165      26.903   7.411  19.403  1.00  0.89           C  
ATOM   1222  C   LYS A 165      27.605   8.702  19.812  1.00  0.91           C  
ATOM   1223  CB  LYS A 165      27.255   6.290  20.382  1.00  0.88           C  
ATOM   1224  O   LYS A 165      28.716   8.981  19.357  1.00  0.92           O  
ATOM   1225  CG  LYS A 165      26.539   4.976  20.103  1.00  0.86           C  
ATOM   1226  CD  LYS A 165      27.008   3.873  21.042  1.00  0.85           C  
ATOM   1227  CE  LYS A 165      26.346   2.541  20.717  1.00  0.83           C  
ATOM   1228  NZ  LYS A 165      26.841   1.445  21.603  1.00  0.83           N  
ATOM   1229  N   LYS A 166      27.032   9.439  20.507  1.00  0.93           N  
ATOM   1230  CA  LYS A 166      27.566  10.648  21.127  1.00  0.95           C  
ATOM   1231  C   LYS A 166      27.454  10.583  22.647  1.00  0.95           C  
ATOM   1232  CB  LYS A 166      26.839  11.887  20.601  1.00  0.92           C  
ATOM   1233  O   LYS A 166      26.785   9.700  23.188  1.00  0.94           O  
ATOM   1234  CG  LYS A 166      25.356  11.924  20.938  1.00  0.86           C  
ATOM   1235  CD  LYS A 166      24.690  13.181  20.393  1.00  0.84           C  
ATOM   1236  CE  LYS A 166      23.225  13.260  20.802  1.00  0.83           C  
ATOM   1237  NZ  LYS A 166      22.592  14.535  20.349  1.00  0.82           N  
ATOM   1238  N   ASP A 167      28.179  11.389  23.417  1.00  0.94           N  
ATOM   1239  CA  ASP A 167      28.101  11.613  24.857  1.00  0.93           C  
ATOM   1240  C   ASP A 167      28.164  10.293  25.622  1.00  0.91           C  
ATOM   1241  CB  ASP A 167      26.818  12.366  25.214  1.00  0.91           C  
ATOM   1242  O   ASP A 167      27.376  10.064  26.542  1.00  0.85           O  
ATOM   1243  CG  ASP A 167      26.646  13.652  24.425  1.00  0.88           C  
ATOM   1244  OD1 ASP A 167      27.637  14.391  24.238  1.00  0.83           O  
ATOM   1245  OD2 ASP A 167      25.508  13.931  23.988  1.00  0.88           O  
ATOM   1246  N   ILE A 168      29.114   9.438  25.199  1.00  0.94           N  
ATOM   1247  CA  ILE A 168      29.355   8.132  25.803  1.00  0.94           C  
ATOM   1248  C   ILE A 168      29.902   8.310  27.218  1.00  0.93           C  
ATOM   1249  CB  ILE A 168      30.331   7.287  24.954  1.00  0.93           C  
ATOM   1250  O   ILE A 168      30.997   8.845  27.403  1.00  0.92           O  
ATOM   1251  CG1 ILE A 168      29.789   7.117  23.530  1.00  0.91           C  
ATOM   1252  CG2 ILE A 168      30.580   5.927  25.611  1.00  0.90           C  
ATOM   1253  CD1 ILE A 168      30.787   6.503  22.557  1.00  0.88           C  
ATOM   1254  N   THR A 169      29.056   7.877  28.278  1.00  0.94           N  
ATOM   1255  CA  THR A 169      29.387   7.914  29.698  1.00  0.95           C  
ATOM   1256  C   THR A 169      29.153   6.552  30.343  1.00  0.94           C  
ATOM   1257  CB  THR A 169      28.561   8.984  30.436  1.00  0.93           C  
ATOM   1258  O   THR A 169      28.444   5.709  29.788  1.00  0.93           O  
ATOM   1259  CG2 THR A 169      28.857  10.378  29.894  1.00  0.86           C  
ATOM   1260  OG1 THR A 169      27.166   8.703  30.266  1.00  0.88           O  
ATOM   1261  N   GLU A 170      29.765   6.304  31.429  1.00  0.95           N  
ATOM   1262  CA  GLU A 170      29.502   5.098  32.209  1.00  0.95           C  
ATOM   1263  C   GLU A 170      28.065   5.074  32.721  1.00  0.95           C  
ATOM   1264  CB  GLU A 170      30.480   4.993  33.382  1.00  0.93           C  
ATOM   1265  O   GLU A 170      27.496   6.121  33.038  1.00  0.94           O  
ATOM   1266  CG  GLU A 170      31.929   4.797  32.960  1.00  0.82           C  
ATOM   1267  CD  GLU A 170      32.864   4.529  34.129  1.00  0.76           C  
ATOM   1268  OE1 GLU A 170      32.452   4.731  35.294  1.00  0.79           O  
ATOM   1269  OE2 GLU A 170      34.017   4.114  33.877  1.00  0.75           O  
ATOM   1270  N   ILE A 171      27.508   3.876  32.797  1.00  0.96           N  
ATOM   1271  CA  ILE A 171      26.170   3.701  33.352  1.00  0.96           C  
ATOM   1272  C   ILE A 171      26.184   4.027  34.844  1.00  0.97           C  
ATOM   1273  CB  ILE A 171      25.645   2.267  33.122  1.00  0.95           C  
ATOM   1274  O   ILE A 171      26.941   3.426  35.610  1.00  0.96           O  
ATOM   1275  CG1 ILE A 171      25.620   1.941  31.624  1.00  0.88           C  
ATOM   1276  CG2 ILE A 171      24.256   2.094  33.743  1.00  0.88           C  
ATOM   1277  CD1 ILE A 171      25.370   0.472  31.314  1.00  0.85           C  
ATOM   1278  N   PRO A 172      25.310   4.958  35.284  1.00  0.95           N  
ATOM   1279  CA  PRO A 172      25.244   5.235  36.721  1.00  0.96           C  
ATOM   1280  C   PRO A 172      24.886   4.000  37.544  1.00  0.97           C  
ATOM   1281  CB  PRO A 172      24.148   6.298  36.825  1.00  0.95           C  
ATOM   1282  O   PRO A 172      23.964   3.261  37.187  1.00  0.97           O  
ATOM   1283  CG  PRO A 172      24.066   6.898  35.459  1.00  0.91           C  
ATOM   1284  CD  PRO A 172      24.451   5.851  34.454  1.00  0.91           C  
ATOM   1285  N   PRO A 173      25.592   3.783  38.614  1.00  0.97           N  
ATOM   1286  CA  PRO A 173      25.307   2.613  39.447  1.00  0.97           C  
ATOM   1287  C   PRO A 173      23.872   2.597  39.971  1.00  0.98           C  
ATOM   1288  CB  PRO A 173      26.307   2.747  40.598  1.00  0.96           C  
ATOM   1289  O   PRO A 173      23.293   1.525  40.161  1.00  0.98           O  
ATOM   1290  CG  PRO A 173      27.445   3.529  40.026  1.00  0.94           C  
ATOM   1291  CD  PRO A 173      26.895   4.524  39.045  1.00  0.94           C  
ATOM   1292  N   GLU A 174      23.288   3.750  40.218  1.00  0.98           N  
ATOM   1293  CA  GLU A 174      21.897   3.956  40.610  1.00  0.98           C  
ATOM   1294  C   GLU A 174      20.939   3.360  39.582  1.00  0.98           C  
ATOM   1295  CB  GLU A 174      21.606   5.447  40.798  1.00  0.97           C  
ATOM   1296  O   GLU A 174      19.954   2.714  39.945  1.00  0.98           O  
ATOM   1297  CG  GLU A 174      22.423   6.098  41.905  1.00  0.96           C  
ATOM   1298  CD  GLU A 174      23.853   6.408  41.491  1.00  0.94           C  
ATOM   1299  OE1 GLU A 174      24.194   6.223  40.301  1.00  0.94           O  
ATOM   1300  OE2 GLU A 174      24.638   6.839  42.365  1.00  0.93           O  
ATOM   1301  N   LEU A 175      21.203   3.510  38.302  1.00  0.97           N  
ATOM   1302  CA  LEU A 175      20.369   2.960  37.238  1.00  0.97           C  
ATOM   1303  C   LEU A 175      20.426   1.436  37.236  1.00  0.97           C  
ATOM   1304  CB  LEU A 175      20.811   3.501  35.876  1.00  0.97           C  
ATOM   1305  O   LEU A 175      19.401   0.773  37.067  1.00  0.96           O  
ATOM   1306  CG  LEU A 175      19.961   3.089  34.674  1.00  0.95           C  
ATOM   1307  CD1 LEU A 175      18.528   3.583  34.844  1.00  0.93           C  
ATOM   1308  CD2 LEU A 175      20.566   3.625  33.381  1.00  0.92           C  
ATOM   1309  N   ILE A 176      21.582   0.897  37.456  1.00  0.97           N  
ATOM   1310  CA  ILE A 176      21.761  -0.543  37.607  1.00  0.97           C  
ATOM   1311  C   ILE A 176      20.973  -1.036  38.819  1.00  0.97           C  
ATOM   1312  CB  ILE A 176      23.253  -0.915  37.751  1.00  0.96           C  
ATOM   1313  O   ILE A 176      20.275  -2.050  38.743  1.00  0.97           O  
ATOM   1314  CG1 ILE A 176      24.026  -0.520  36.487  1.00  0.94           C  
ATOM   1315  CG2 ILE A 176      23.411  -2.410  38.044  1.00  0.94           C  
ATOM   1316  CD1 ILE A 176      25.538  -0.645  36.622  1.00  0.91           C  
ATOM   1317  N   ALA A 177      21.065  -0.338  39.884  1.00  0.97           N  
ATOM   1318  CA  ALA A 177      20.331  -0.654  41.106  1.00  0.97           C  
ATOM   1319  C   ALA A 177      18.824  -0.596  40.871  1.00  0.97           C  
ATOM   1320  CB  ALA A 177      20.728   0.303  42.228  1.00  0.97           C  
ATOM   1321  O   ALA A 177      18.092  -1.504  41.271  1.00  0.97           O  
ATOM   1322  N   ALA A 178      18.326   0.401  40.247  1.00  0.97           N  
ATOM   1323  CA  ALA A 178      16.918   0.534  39.881  1.00  0.97           C  
ATOM   1324  C   ALA A 178      16.459  -0.648  39.032  1.00  0.97           C  
ATOM   1325  CB  ALA A 178      16.683   1.845  39.135  1.00  0.97           C  
ATOM   1326  O   ALA A 178      15.483  -1.322  39.371  1.00  0.96           O  
ATOM   1327  N   ALA A 179      17.188  -0.987  38.008  1.00  0.97           N  
ATOM   1328  CA  ALA A 179      16.850  -2.092  37.114  1.00  0.97           C  
ATOM   1329  C   ALA A 179      16.813  -3.417  37.869  1.00  0.96           C  
ATOM   1330  CB  ALA A 179      17.848  -2.168  35.961  1.00  0.96           C  
ATOM   1331  O   ALA A 179      15.948  -4.259  37.616  1.00  0.95           O  
ATOM   1332  N   LYS A 180      17.622  -3.606  38.833  1.00  0.97           N  
ATOM   1333  CA  LYS A 180      17.710  -4.823  39.634  1.00  0.97           C  
ATOM   1334  C   LYS A 180      16.589  -4.882  40.668  1.00  0.96           C  
ATOM   1335  CB  LYS A 180      19.070  -4.912  40.329  1.00  0.96           C  
ATOM   1336  O   LYS A 180      16.184  -5.967  41.090  1.00  0.96           O  
ATOM   1337  CG  LYS A 180      20.204  -5.354  39.416  1.00  0.94           C  
ATOM   1338  CD  LYS A 180      21.521  -5.462  40.173  1.00  0.93           C  
ATOM   1339  CE  LYS A 180      22.638  -5.988  39.281  1.00  0.91           C  
ATOM   1340  NZ  LYS A 180      23.940  -6.062  40.010  1.00  0.90           N  
ATOM   1341  N   SER A 181      16.082  -3.778  41.057  1.00  0.97           N  
ATOM   1342  CA  SER A 181      15.066  -3.705  42.102  1.00  0.97           C  
ATOM   1343  C   SER A 181      13.705  -4.155  41.582  1.00  0.96           C  
ATOM   1344  CB  SER A 181      14.965  -2.282  42.653  1.00  0.97           C  
ATOM   1345  O   SER A 181      12.843  -4.569  42.360  1.00  0.95           O  
ATOM   1346  OG  SER A 181      14.299  -1.433  41.735  1.00  0.94           O  
ATOM   1347  N   VAL A 182      13.468  -4.112  40.310  1.00  0.97           N  
ATOM   1348  CA  VAL A 182      12.177  -4.439  39.714  1.00  0.96           C  
ATOM   1349  C   VAL A 182      12.050  -5.952  39.553  1.00  0.96           C  
ATOM   1350  CB  VAL A 182      11.988  -3.740  38.349  1.00  0.95           C  
ATOM   1351  O   VAL A 182      12.904  -6.590  38.934  1.00  0.94           O  
ATOM   1352  CG1 VAL A 182      10.580  -3.982  37.808  1.00  0.79           C  
ATOM   1353  CG2 VAL A 182      12.266  -2.243  38.474  1.00  0.78           C  
ATOM   1354  N   SER A 183      11.000  -6.529  39.997  1.00  0.96           N  
ATOM   1355  CA  SER A 183      10.731  -7.961  39.906  1.00  0.96           C  
ATOM   1356  C   SER A 183       9.935  -8.294  38.648  1.00  0.95           C  
ATOM   1357  CB  SER A 183       9.972  -8.444  41.142  1.00  0.94           C  
ATOM   1358  O   SER A 183       8.942  -7.631  38.341  1.00  0.94           O  
ATOM   1359  OG  SER A 183      10.777  -8.328  42.303  1.00  0.83           O  
ATOM   1360  N   PRO A 184      10.353  -9.324  37.895  1.00  0.95           N  
ATOM   1361  CA  PRO A 184       9.524  -9.794  36.783  1.00  0.95           C  
ATOM   1362  C   PRO A 184       8.170 -10.331  37.241  1.00  0.95           C  
ATOM   1363  CB  PRO A 184      10.370 -10.906  36.158  1.00  0.94           C  
ATOM   1364  O   PRO A 184       8.052 -10.849  38.355  1.00  0.95           O  
ATOM   1365  CG  PRO A 184      11.164 -11.466  37.294  1.00  0.90           C  
ATOM   1366  CD  PRO A 184      11.464 -10.355  38.259  1.00  0.89           C  
ATOM   1367  N   LYS A 185       7.182 -10.188  36.394  1.00  0.95           N  
ATOM   1368  CA  LYS A 185       5.804 -10.607  36.631  1.00  0.95           C  
ATOM   1369  C   LYS A 185       5.336 -11.589  35.561  1.00  0.95           C  
ATOM   1370  CB  LYS A 185       4.873  -9.394  36.672  1.00  0.95           C  
ATOM   1371  O   LYS A 185       5.795 -11.535  34.418  1.00  0.94           O  
ATOM   1372  CG  LYS A 185       5.285  -8.331  37.680  1.00  0.90           C  
ATOM   1373  CD  LYS A 185       5.142  -8.832  39.111  1.00  0.87           C  
ATOM   1374  CE  LYS A 185       5.439  -7.733  40.122  1.00  0.85           C  
ATOM   1375  NZ  LYS A 185       5.249  -8.205  41.526  1.00  0.83           N  
ATOM   1376  N   GLN A 186       4.393 -12.423  35.963  1.00  0.95           N  
ATOM   1377  CA  GLN A 186       3.566 -13.177  35.027  1.00  0.96           C  
ATOM   1378  C   GLN A 186       2.271 -12.432  34.715  1.00  0.95           C  
ATOM   1379  CB  GLN A 186       3.252 -14.566  35.586  1.00  0.94           C  
ATOM   1380  O   GLN A 186       1.612 -11.915  35.620  1.00  0.94           O  
ATOM   1381  CG  GLN A 186       4.450 -15.505  35.608  1.00  0.84           C  
ATOM   1382  CD  GLN A 186       4.101 -16.889  36.124  1.00  0.79           C  
ATOM   1383  NE2 GLN A 186       5.054 -17.811  36.038  1.00  0.76           N  
ATOM   1384  OE1 GLN A 186       2.986 -17.126  36.597  1.00  0.81           O  
ATOM   1385  N   TYR A 187       1.867 -12.425  33.460  1.00  0.93           N  
ATOM   1386  CA  TYR A 187       0.655 -11.713  33.068  1.00  0.93           C  
ATOM   1387  C   TYR A 187       0.077 -12.287  31.780  1.00  0.92           C  
ATOM   1388  CB  TYR A 187       0.943 -10.219  32.891  1.00  0.93           C  
ATOM   1389  O   TYR A 187       0.751 -13.039  31.071  1.00  0.91           O  
ATOM   1390  CG  TYR A 187       1.990  -9.922  31.846  1.00  0.93           C  
ATOM   1391  CD1 TYR A 187       3.343  -9.885  32.178  1.00  0.91           C  
ATOM   1392  CD2 TYR A 187       1.630  -9.678  30.525  1.00  0.91           C  
ATOM   1393  CE1 TYR A 187       4.312  -9.609  31.219  1.00  0.91           C  
ATOM   1394  CE2 TYR A 187       2.591  -9.401  29.557  1.00  0.91           C  
ATOM   1395  OH  TYR A 187       4.881  -9.097  28.959  1.00  0.89           O  
ATOM   1396  CZ  TYR A 187       3.926  -9.370  29.913  1.00  0.90           C  
ATOM   1397  N   ARG A 188      -1.142 -11.865  31.442  1.00  0.94           N  
ATOM   1398  CA  ARG A 188      -1.814 -12.054  30.160  1.00  0.94           C  
ATOM   1399  C   ARG A 188      -2.143 -10.713  29.511  1.00  0.92           C  
ATOM   1400  CB  ARG A 188      -3.092 -12.877  30.339  1.00  0.93           C  
ATOM   1401  O   ARG A 188      -2.541  -9.768  30.195  1.00  0.89           O  
ATOM   1402  CG  ARG A 188      -2.845 -14.307  30.792  1.00  0.93           C  
ATOM   1403  CD  ARG A 188      -4.148 -15.069  30.989  1.00  0.92           C  
ATOM   1404  NE  ARG A 188      -3.915 -16.405  31.530  1.00  0.91           N  
ATOM   1405  NH1 ARG A 188      -3.390 -17.362  29.494  1.00  0.88           N  
ATOM   1406  NH2 ARG A 188      -3.374 -18.633  31.401  1.00  0.88           N  
ATOM   1407  CZ  ARG A 188      -3.560 -17.463  30.807  1.00  0.90           C  
ATOM   1408  N   LEU A 189      -1.908 -10.679  28.190  1.00  0.88           N  
ATOM   1409  CA  LEU A 189      -2.298  -9.490  27.440  1.00  0.88           C  
ATOM   1410  C   LEU A 189      -3.812  -9.429  27.267  1.00  0.87           C  
ATOM   1411  CB  LEU A 189      -1.615  -9.472  26.070  1.00  0.86           C  
ATOM   1412  O   LEU A 189      -4.450 -10.446  26.987  1.00  0.86           O  
ATOM   1413  CG  LEU A 189      -0.092  -9.336  26.073  1.00  0.80           C  
ATOM   1414  CD1 LEU A 189       0.458  -9.498  24.660  1.00  0.76           C  
ATOM   1415  CD2 LEU A 189       0.324  -7.992  26.663  1.00  0.77           C  
ATOM   1416  N   LYS A 190      -4.383  -8.209  27.378  1.00  0.87           N  
ATOM   1417  CA  LYS A 190      -5.811  -7.969  27.188  1.00  0.86           C  
ATOM   1418  C   LYS A 190      -6.228  -8.240  25.745  1.00  0.84           C  
ATOM   1419  CB  LYS A 190      -6.170  -6.534  27.576  1.00  0.85           C  
ATOM   1420  O   LYS A 190      -7.374  -8.610  25.484  1.00  0.81           O  
ATOM   1421  CG  LYS A 190      -6.050  -6.246  29.065  1.00  0.85           C  
ATOM   1422  CD  LYS A 190      -6.390  -4.796  29.384  1.00  0.85           C  
ATOM   1423  CE  LYS A 190      -6.275  -4.509  30.875  1.00  0.84           C  
ATOM   1424  NZ  LYS A 190      -6.458  -3.057  31.175  1.00  0.85           N  
ATOM   1425  N   SER A 191      -5.184  -8.011  24.820  1.00  0.83           N  
ATOM   1426  CA  SER A 191      -5.402  -8.133  23.383  1.00  0.82           C  
ATOM   1427  C   SER A 191      -5.119  -9.552  22.900  1.00  0.80           C  
ATOM   1428  CB  SER A 191      -4.524  -7.141  22.620  1.00  0.80           C  
ATOM   1429  O   SER A 191      -5.207  -9.835  21.703  1.00  0.78           O  
ATOM   1430  OG  SER A 191      -3.155  -7.340  22.929  1.00  0.76           O  
ATOM   1431  N   ASP A 192      -4.634 -10.478  23.625  1.00  0.81           N  
ATOM   1432  CA  ASP A 192      -4.291 -11.847  23.252  1.00  0.84           C  
ATOM   1433  C   ASP A 192      -5.374 -12.826  23.697  1.00  0.86           C  
ATOM   1434  CB  ASP A 192      -2.942 -12.245  23.855  1.00  0.81           C  
ATOM   1435  O   ASP A 192      -5.404 -13.243  24.857  1.00  0.86           O  
ATOM   1436  CG  ASP A 192      -2.506 -13.645  23.460  1.00  0.78           C  
ATOM   1437  OD1 ASP A 192      -3.236 -14.321  22.704  1.00  0.78           O  
ATOM   1438  OD2 ASP A 192      -1.423 -14.077  23.912  1.00  0.80           O  
ATOM   1439  N   ASP A 193      -6.128 -13.335  22.698  1.00  0.85           N  
ATOM   1440  CA  ASP A 193      -7.260 -14.232  22.909  1.00  0.86           C  
ATOM   1441  C   ASP A 193      -6.786 -15.647  23.233  1.00  0.86           C  
ATOM   1442  CB  ASP A 193      -8.167 -14.250  21.678  1.00  0.82           C  
ATOM   1443  O   ASP A 193      -7.557 -16.465  23.739  1.00  0.85           O  
ATOM   1444  CG  ASP A 193      -8.924 -12.949  21.479  1.00  0.75           C  
ATOM   1445  OD1 ASP A 193      -9.228 -12.261  22.478  1.00  0.74           O  
ATOM   1446  OD2 ASP A 193      -9.222 -12.609  20.314  1.00  0.79           O  
ATOM   1447  N   THR A 194      -5.596 -16.009  23.021  1.00  0.85           N  
ATOM   1448  CA  THR A 194      -5.072 -17.346  23.276  1.00  0.87           C  
ATOM   1449  C   THR A 194      -4.937 -17.598  24.775  1.00  0.88           C  
ATOM   1450  CB  THR A 194      -3.706 -17.550  22.593  1.00  0.84           C  
ATOM   1451  O   THR A 194      -4.806 -18.745  25.208  1.00  0.88           O  
ATOM   1452  CG2 THR A 194      -3.753 -17.121  21.130  1.00  0.76           C  
ATOM   1453  OG1 THR A 194      -2.716 -16.771  23.277  1.00  0.76           O  
ATOM   1454  N   GLY A 195      -4.794 -16.479  25.529  1.00  0.88           N  
ATOM   1455  CA  GLY A 195      -4.634 -16.543  26.973  1.00  0.89           C  
ATOM   1456  C   GLY A 195      -3.246 -16.980  27.401  1.00  0.89           C  
ATOM   1457  O   GLY A 195      -3.064 -17.487  28.510  1.00  0.87           O  
ATOM   1458  N   ALA A 196      -2.285 -16.925  26.591  1.00  0.90           N  
ATOM   1459  CA  ALA A 196      -0.907 -17.314  26.878  1.00  0.91           C  
ATOM   1460  C   ALA A 196      -0.342 -16.511  28.046  1.00  0.92           C  
ATOM   1461  CB  ALA A 196      -0.033 -17.133  25.640  1.00  0.89           C  
ATOM   1462  O   ALA A 196      -0.605 -15.312  28.167  1.00  0.92           O  
ATOM   1463  N   LEU A 197       0.396 -17.211  28.863  1.00  0.94           N  
ATOM   1464  CA  LEU A 197       1.137 -16.558  29.936  1.00  0.94           C  
ATOM   1465  C   LEU A 197       2.451 -15.983  29.418  1.00  0.92           C  
ATOM   1466  CB  LEU A 197       1.412 -17.544  31.075  1.00  0.92           C  
ATOM   1467  O   LEU A 197       3.275 -16.711  28.860  1.00  0.90           O  
ATOM   1468  CG  LEU A 197       0.221 -17.901  31.965  1.00  0.86           C  
ATOM   1469  CD1 LEU A 197       0.579 -19.059  32.891  1.00  0.81           C  
ATOM   1470  CD2 LEU A 197      -0.228 -16.685  32.770  1.00  0.81           C  
ATOM   1471  N   HIS A 198       2.548 -14.717  29.708  1.00  0.90           N  
ATOM   1472  CA  HIS A 198       3.792 -14.008  29.428  1.00  0.92           C  
ATOM   1473  C   HIS A 198       4.584 -13.759  30.707  1.00  0.92           C  
ATOM   1474  CB  HIS A 198       3.506 -12.682  28.722  1.00  0.90           C  
ATOM   1475  O   HIS A 198       4.014 -13.736  31.801  1.00  0.92           O  
ATOM   1476  CG  HIS A 198       2.899 -12.843  27.365  1.00  0.85           C  
ATOM   1477  CD2 HIS A 198       1.605 -12.919  26.972  1.00  0.82           C  
ATOM   1478  ND1 HIS A 198       3.657 -12.950  26.219  1.00  0.82           N  
ATOM   1479  CE1 HIS A 198       2.853 -13.084  25.177  1.00  0.81           C  
ATOM   1480  NE2 HIS A 198       1.603 -13.069  25.607  1.00  0.83           N  
ATOM   1481  N   VAL A 199       5.889 -13.604  30.587  1.00  0.93           N  
ATOM   1482  CA  VAL A 199       6.796 -13.203  31.657  1.00  0.93           C  
ATOM   1483  C   VAL A 199       7.547 -11.937  31.251  1.00  0.92           C  
ATOM   1484  CB  VAL A 199       7.797 -14.328  32.004  1.00  0.91           C  
ATOM   1485  O   VAL A 199       8.149 -11.882  30.176  1.00  0.91           O  
ATOM   1486  CG1 VAL A 199       8.707 -13.905  33.156  1.00  0.85           C  
ATOM   1487  CG2 VAL A 199       7.052 -15.615  32.353  1.00  0.84           C  
ATOM   1488  N   GLY A 200       7.491 -10.961  32.152  1.00  0.92           N  
ATOM   1489  CA  GLY A 200       8.123  -9.685  31.855  1.00  0.93           C  
ATOM   1490  C   GLY A 200       8.069  -8.709  33.014  1.00  0.94           C  
ATOM   1491  O   GLY A 200       7.839  -9.107  34.158  1.00  0.93           O  
ATOM   1492  N   PHE A 201       8.314  -7.444  32.702  1.00  0.94           N  
ATOM   1493  CA  PHE A 201       8.324  -6.346  33.661  1.00  0.94           C  
ATOM   1494  C   PHE A 201       7.172  -5.385  33.397  1.00  0.94           C  
ATOM   1495  CB  PHE A 201       9.658  -5.594  33.606  1.00  0.94           C  
ATOM   1496  O   PHE A 201       6.712  -5.256  32.260  1.00  0.93           O  
ATOM   1497  CG  PHE A 201      10.848  -6.442  33.967  1.00  0.94           C  
ATOM   1498  CD1 PHE A 201      11.275  -6.541  35.285  1.00  0.92           C  
ATOM   1499  CD2 PHE A 201      11.540  -7.141  32.986  1.00  0.92           C  
ATOM   1500  CE1 PHE A 201      12.376  -7.325  35.622  1.00  0.92           C  
ATOM   1501  CE2 PHE A 201      12.641  -7.927  33.315  1.00  0.92           C  
ATOM   1502  CZ  PHE A 201      13.058  -8.016  34.633  1.00  0.92           C  
ATOM   1503  N   MET A 202       6.664  -4.716  34.446  1.00  0.94           N  
ATOM   1504  CA  MET A 202       5.726  -3.603  34.336  1.00  0.94           C  
ATOM   1505  C   MET A 202       6.466  -2.287  34.124  1.00  0.95           C  
ATOM   1506  CB  MET A 202       4.847  -3.513  35.584  1.00  0.93           C  
ATOM   1507  O   MET A 202       7.286  -1.890  34.954  1.00  0.94           O  
ATOM   1508  CG  MET A 202       4.043  -4.774  35.860  1.00  0.87           C  
ATOM   1509  SD  MET A 202       2.912  -5.202  34.481  1.00  0.87           S  
ATOM   1510  CE  MET A 202       3.741  -6.680  33.834  1.00  0.80           C  
ATOM   1511  N   ALA A 203       6.122  -1.620  33.024  1.00  0.94           N  
ATOM   1512  CA  ALA A 203       6.807  -0.388  32.642  1.00  0.95           C  
ATOM   1513  C   ALA A 203       6.701   0.664  33.743  1.00  0.95           C  
ATOM   1514  CB  ALA A 203       6.235   0.156  31.335  1.00  0.93           C  
ATOM   1515  O   ALA A 203       7.659   1.393  34.008  1.00  0.95           O  
ATOM   1516  N   GLN A 204       5.602   0.723  34.465  1.00  0.94           N  
ATOM   1517  CA  GLN A 204       5.345   1.644  35.568  1.00  0.95           C  
ATOM   1518  C   GLN A 204       6.291   1.382  36.736  1.00  0.96           C  
ATOM   1519  CB  GLN A 204       3.892   1.531  36.034  1.00  0.93           C  
ATOM   1520  O   GLN A 204       6.836   2.319  37.323  1.00  0.96           O  
ATOM   1521  CG  GLN A 204       2.876   1.974  34.991  1.00  0.83           C  
ATOM   1522  CD  GLN A 204       2.500   0.864  34.028  1.00  0.78           C  
ATOM   1523  NE2 GLN A 204       1.506   1.121  33.184  1.00  0.74           N  
ATOM   1524  OE1 GLN A 204       3.098  -0.217  34.042  1.00  0.80           O  
ATOM   1525  N   GLU A 205       6.570   0.140  37.003  1.00  0.96           N  
ATOM   1526  CA  GLU A 205       7.474  -0.223  38.091  1.00  0.97           C  
ATOM   1527  C   GLU A 205       8.921   0.118  37.743  1.00  0.97           C  
ATOM   1528  CB  GLU A 205       7.349  -1.712  38.421  1.00  0.96           C  
ATOM   1529  O   GLU A 205       9.691   0.534  38.611  1.00  0.97           O  
ATOM   1530  CG  GLU A 205       6.002  -2.100  39.013  1.00  0.94           C  
ATOM   1531  CD  GLU A 205       5.889  -3.584  39.324  1.00  0.91           C  
ATOM   1532  OE1 GLU A 205       6.850  -4.337  39.050  1.00  0.91           O  
ATOM   1533  OE2 GLU A 205       4.829  -3.997  39.846  1.00  0.92           O  
ATOM   1534  N   VAL A 206       9.279  -0.072  36.525  1.00  0.96           N  
ATOM   1535  CA  VAL A 206      10.602   0.323  36.055  1.00  0.97           C  
ATOM   1536  C   VAL A 206      10.747   1.842  36.134  1.00  0.97           C  
ATOM   1537  CB  VAL A 206      10.860  -0.162  34.611  1.00  0.96           C  
ATOM   1538  O   VAL A 206      11.762   2.351  36.615  1.00  0.96           O  
ATOM   1539  CG1 VAL A 206      12.243   0.278  34.133  1.00  0.94           C  
ATOM   1540  CG2 VAL A 206      10.721  -1.681  34.526  1.00  0.94           C  
ATOM   1541  N   TRP A 207       9.699   2.584  35.742  1.00  0.96           N  
ATOM   1542  CA  TRP A 207       9.639   4.037  35.858  1.00  0.96           C  
ATOM   1543  C   TRP A 207       9.811   4.476  37.308  1.00  0.96           C  
ATOM   1544  CB  TRP A 207       8.313   4.567  35.305  1.00  0.95           C  
ATOM   1545  O   TRP A 207      10.726   5.238  37.628  1.00  0.96           O  
ATOM   1546  CG  TRP A 207       8.182   6.060  35.363  1.00  0.92           C  
ATOM   1547  CD1 TRP A 207       7.827   6.814  36.446  1.00  0.87           C  
ATOM   1548  CD2 TRP A 207       8.401   6.979  34.288  1.00  0.88           C  
ATOM   1549  CE2 TRP A 207       8.161   8.276  34.792  1.00  0.88           C  
ATOM   1550  CE3 TRP A 207       8.778   6.831  32.947  1.00  0.81           C  
ATOM   1551  NE1 TRP A 207       7.812   8.148  36.110  1.00  0.83           N  
ATOM   1552  CH2 TRP A 207       8.656   9.247  32.692  1.00  0.85           C  
ATOM   1553  CZ2 TRP A 207       8.286   9.420  34.000  1.00  0.84           C  
ATOM   1554  CZ3 TRP A 207       8.902   7.970  32.160  1.00  0.84           C  
ATOM   1555  N   ASP A 208       9.066   3.889  38.197  1.00  0.96           N  
ATOM   1556  CA  ASP A 208       9.075   4.201  39.622  1.00  0.96           C  
ATOM   1557  C   ASP A 208      10.425   3.864  40.251  1.00  0.97           C  
ATOM   1558  CB  ASP A 208       7.956   3.447  40.344  1.00  0.96           C  
ATOM   1559  O   ASP A 208      10.936   4.620  41.081  1.00  0.97           O  
ATOM   1560  CG  ASP A 208       6.570   3.941  39.968  1.00  0.93           C  
ATOM   1561  OD1 ASP A 208       6.447   5.060  39.425  1.00  0.92           O  
ATOM   1562  OD2 ASP A 208       5.591   3.205  40.221  1.00  0.93           O  
ATOM   1563  N   ALA A 209      11.019   2.781  39.834  1.00  0.97           N  
ATOM   1564  CA  ALA A 209      12.324   2.362  40.340  1.00  0.97           C  
ATOM   1565  C   ALA A 209      13.411   3.359  39.949  1.00  0.97           C  
ATOM   1566  CB  ALA A 209      12.673   0.968  39.821  1.00  0.97           C  
ATOM   1567  O   ALA A 209      14.291   3.675  40.753  1.00  0.97           O  
ATOM   1568  N   ILE A 210      13.391   3.879  38.764  1.00  0.97           N  
ATOM   1569  CA  ILE A 210      14.339   4.885  38.299  1.00  0.97           C  
ATOM   1570  C   ILE A 210      14.119   6.192  39.056  1.00  0.97           C  
ATOM   1571  CB  ILE A 210      14.213   5.119  36.777  1.00  0.96           C  
ATOM   1572  O   ILE A 210      15.074   6.807  39.537  1.00  0.96           O  
ATOM   1573  CG1 ILE A 210      14.672   3.877  36.005  1.00  0.94           C  
ATOM   1574  CG2 ILE A 210      15.013   6.354  36.352  1.00  0.94           C  
ATOM   1575  CD1 ILE A 210      14.309   3.897  34.526  1.00  0.92           C  
ATOM   1576  N   VAL A 211      12.908   6.661  39.313  1.00  0.97           N  
ATOM   1577  CA  VAL A 211      12.565   7.852  40.082  1.00  0.97           C  
ATOM   1578  C   VAL A 211      13.024   7.683  41.529  1.00  0.97           C  
ATOM   1579  CB  VAL A 211      11.048   8.141  40.034  1.00  0.96           C  
ATOM   1580  O   VAL A 211      13.572   8.613  42.126  1.00  0.97           O  
ATOM   1581  CG1 VAL A 211      10.684   9.277  40.988  1.00  0.94           C  
ATOM   1582  CG2 VAL A 211      10.614   8.477  38.608  1.00  0.94           C  
ATOM   1583  N   ALA A 212      12.896   6.554  42.065  1.00  0.98           N  
ATOM   1584  CA  ALA A 212      13.202   6.245  43.460  1.00  0.98           C  
ATOM   1585  C   ALA A 212      14.693   6.404  43.742  1.00  0.98           C  
ATOM   1586  CB  ALA A 212      12.747   4.829  43.803  1.00  0.97           C  
ATOM   1587  O   ALA A 212      15.089   6.696  44.873  1.00  0.97           O  
ATOM   1588  N   VAL A 213      15.536   6.285  42.726  1.00  0.98           N  
ATOM   1589  CA  VAL A 213      16.979   6.427  42.893  1.00  0.98           C  
ATOM   1590  C   VAL A 213      17.414   7.827  42.466  1.00  0.97           C  
ATOM   1591  CB  VAL A 213      17.752   5.360  42.087  1.00  0.97           C  
ATOM   1592  O   VAL A 213      18.608   8.093  42.311  1.00  0.96           O  
ATOM   1593  CG1 VAL A 213      17.439   3.958  42.607  1.00  0.96           C  
ATOM   1594  CG2 VAL A 213      17.416   5.468  40.601  1.00  0.95           C  
ATOM   1595  N   GLY A 214      16.505   8.741  42.251  1.00  0.98           N  
ATOM   1596  CA  GLY A 214      16.771  10.148  41.998  1.00  0.98           C  
ATOM   1597  C   GLY A 214      17.148  10.433  40.557  1.00  0.97           C  
ATOM   1598  O   GLY A 214      17.715  11.485  40.255  1.00  0.97           O  
ATOM   1599  N   LEU A 215      16.860   9.504  39.617  1.00  0.97           N  
ATOM   1600  CA  LEU A 215      17.098   9.682  38.189  1.00  0.97           C  
ATOM   1601  C   LEU A 215      15.805  10.040  37.464  1.00  0.97           C  
ATOM   1602  CB  LEU A 215      17.702   8.412  37.583  1.00  0.97           C  
ATOM   1603  O   LEU A 215      14.713   9.711  37.933  1.00  0.96           O  
ATOM   1604  CG  LEU A 215      19.072   7.992  38.117  1.00  0.96           C  
ATOM   1605  CD1 LEU A 215      19.495   6.663  37.501  1.00  0.94           C  
ATOM   1606  CD2 LEU A 215      20.110   9.072  37.837  1.00  0.94           C  
ATOM   1607  N   ASN A 216      15.896  10.750  36.345  1.00  0.96           N  
ATOM   1608  CA  ASN A 216      14.775  11.041  35.457  1.00  0.96           C  
ATOM   1609  C   ASN A 216      14.605   9.957  34.395  1.00  0.96           C  
ATOM   1610  CB  ASN A 216      14.955  12.409  34.795  1.00  0.95           C  
ATOM   1611  O   ASN A 216      15.451   9.811  33.511  1.00  0.95           O  
ATOM   1612  CG  ASN A 216      13.789  12.782  33.901  1.00  0.93           C  
ATOM   1613  ND2 ASN A 216      14.008  13.746  33.013  1.00  0.93           N  
ATOM   1614  OD1 ASN A 216      12.701  12.210  34.007  1.00  0.92           O  
ATOM   1615  N   PRO A 217      13.488   9.210  34.357  1.00  0.95           N  
ATOM   1616  CA  PRO A 217      13.285   8.125  33.395  1.00  0.95           C  
ATOM   1617  C   PRO A 217      13.245   8.618  31.950  1.00  0.94           C  
ATOM   1618  CB  PRO A 217      11.935   7.534  33.808  1.00  0.94           C  
ATOM   1619  O   PRO A 217      13.568   7.865  31.028  1.00  0.93           O  
ATOM   1620  CG  PRO A 217      11.766   7.932  35.239  1.00  0.93           C  
ATOM   1621  CD  PRO A 217      12.423   9.267  35.444  1.00  0.93           C  
ATOM   1622  N   GLU A 218      12.891   9.870  31.734  1.00  0.93           N  
ATOM   1623  CA  GLU A 218      12.799  10.468  30.406  1.00  0.93           C  
ATOM   1624  C   GLU A 218      14.181  10.650  29.785  1.00  0.92           C  
ATOM   1625  CB  GLU A 218      12.070  11.813  30.471  1.00  0.92           C  
ATOM   1626  O   GLU A 218      14.307  10.786  28.567  1.00  0.91           O  
ATOM   1627  CG  GLU A 218      10.636  11.712  30.968  1.00  0.88           C  
ATOM   1628  CD  GLU A 218       9.890  13.036  30.922  1.00  0.86           C  
ATOM   1629  OE1 GLU A 218      10.540  14.094  30.762  1.00  0.85           O  
ATOM   1630  OE2 GLU A 218       8.645  13.016  31.048  1.00  0.86           O  
ATOM   1631  N   ASP A 219      15.242  10.561  30.562  1.00  0.93           N  
ATOM   1632  CA  ASP A 219      16.609  10.693  30.066  1.00  0.93           C  
ATOM   1633  C   ASP A 219      17.096   9.387  29.443  1.00  0.92           C  
ATOM   1634  CB  ASP A 219      17.550  11.120  31.195  1.00  0.93           C  
ATOM   1635  O   ASP A 219      18.167   9.344  28.835  1.00  0.90           O  
ATOM   1636  CG  ASP A 219      17.286  12.533  31.685  1.00  0.93           C  
ATOM   1637  OD1 ASP A 219      16.710  13.344  30.927  1.00  0.92           O  
ATOM   1638  OD2 ASP A 219      17.658  12.839  32.838  1.00  0.92           O  
ATOM   1639  N   TYR A 220      16.290   8.363  29.565  1.00  0.94           N  
ATOM   1640  CA  TYR A 220      16.728   7.038  29.140  1.00  0.94           C  
ATOM   1641  C   TYR A 220      15.759   6.443  28.125  1.00  0.91           C  
ATOM   1642  CB  TYR A 220      16.860   6.103  30.346  1.00  0.94           C  
ATOM   1643  O   TYR A 220      14.542   6.474  28.327  1.00  0.89           O  
ATOM   1644  CG  TYR A 220      17.816   6.605  31.400  1.00  0.95           C  
ATOM   1645  CD1 TYR A 220      19.192   6.433  31.260  1.00  0.94           C  
ATOM   1646  CD2 TYR A 220      17.347   7.250  32.540  1.00  0.94           C  
ATOM   1647  CE1 TYR A 220      20.076   6.892  32.230  1.00  0.94           C  
ATOM   1648  CE2 TYR A 220      18.222   7.713  33.516  1.00  0.94           C  
ATOM   1649  OH  TYR A 220      20.454   7.986  34.317  1.00  0.92           O  
ATOM   1650  CZ  TYR A 220      19.583   7.530  33.353  1.00  0.94           C  
ATOM   1651  N   ALA A 221      16.353   5.767  27.079  1.00  0.90           N  
ATOM   1652  CA  ALA A 221      15.552   5.111  26.048  1.00  0.89           C  
ATOM   1653  C   ALA A 221      15.027   3.764  26.536  1.00  0.88           C  
ATOM   1654  CB  ALA A 221      16.372   4.929  24.773  1.00  0.87           C  
ATOM   1655  O   ALA A 221      14.478   2.984  25.754  1.00  0.85           O  
ATOM   1656  N   LEU A 222      15.089   3.517  27.790  1.00  0.91           N  
ATOM   1657  CA  LEU A 222      14.696   2.284  28.464  1.00  0.91           C  
ATOM   1658  C   LEU A 222      13.178   2.157  28.524  1.00  0.91           C  
ATOM   1659  CB  LEU A 222      15.281   2.236  29.878  1.00  0.89           C  
ATOM   1660  O   LEU A 222      12.639   1.053  28.426  1.00  0.89           O  
ATOM   1661  CG  LEU A 222      14.942   0.998  30.710  1.00  0.82           C  
ATOM   1662  CD1 LEU A 222      15.549  -0.249  30.076  1.00  0.75           C  
ATOM   1663  CD2 LEU A 222      15.431   1.167  32.144  1.00  0.75           C  
ATOM   1664  N   ILE A 223      12.527   3.274  28.684  1.00  0.92           N  
ATOM   1665  CA  ILE A 223      11.070   3.351  28.715  1.00  0.91           C  
ATOM   1666  C   ILE A 223      10.583   4.342  27.661  1.00  0.88           C  
ATOM   1667  CB  ILE A 223      10.555   3.760  30.114  1.00  0.89           C  
ATOM   1668  O   ILE A 223      10.971   5.512  27.673  1.00  0.85           O  
ATOM   1669  CG1 ILE A 223      11.058   2.776  31.176  1.00  0.83           C  
ATOM   1670  CG2 ILE A 223       9.026   3.843  30.123  1.00  0.83           C  
ATOM   1671  CD1 ILE A 223      10.744   3.196  32.606  1.00  0.80           C  
ATOM   1672  N   GLY A 224       9.720   3.840  26.755  1.00  0.87           N  
ATOM   1673  CA  GLY A 224       8.996   4.680  25.813  1.00  0.86           C  
ATOM   1674  C   GLY A 224       7.603   5.047  26.289  1.00  0.86           C  
ATOM   1675  O   GLY A 224       6.908   4.222  26.885  1.00  0.84           O  
ATOM   1676  N   GLN A 225       7.222   6.245  26.023  1.00  0.89           N  
ATOM   1677  CA  GLN A 225       5.837   6.685  26.152  1.00  0.88           C  
ATOM   1678  C   GLN A 225       5.157   6.767  24.788  1.00  0.86           C  
ATOM   1679  CB  GLN A 225       5.767   8.042  26.855  1.00  0.85           C  
ATOM   1680  O   GLN A 225       5.696   7.365  23.854  1.00  0.83           O  
ATOM   1681  CG  GLN A 225       6.262   8.014  28.295  1.00  0.77           C  
ATOM   1682  CD  GLN A 225       6.038   9.329  29.018  1.00  0.75           C  
ATOM   1683  NE2 GLN A 225       6.693   9.496  30.162  1.00  0.72           N  
ATOM   1684  OE1 GLN A 225       5.282  10.188  28.552  1.00  0.75           O  
ATOM   1685  N   HIS A 226       4.019   6.221  24.805  1.00  0.82           N  
ATOM   1686  CA  HIS A 226       3.178   6.214  23.614  1.00  0.83           C  
ATOM   1687  C   HIS A 226       1.758   6.666  23.940  1.00  0.81           C  
ATOM   1688  CB  HIS A 226       3.154   4.821  22.982  1.00  0.80           C  
ATOM   1689  O   HIS A 226       1.333   6.605  25.096  1.00  0.78           O  
ATOM   1690  CG  HIS A 226       4.513   4.282  22.667  1.00  0.77           C  
ATOM   1691  CD2 HIS A 226       5.335   3.473  23.375  1.00  0.76           C  
ATOM   1692  ND1 HIS A 226       5.174   4.573  21.493  1.00  0.75           N  
ATOM   1693  CE1 HIS A 226       6.347   3.962  21.493  1.00  0.75           C  
ATOM   1694  NE2 HIS A 226       6.470   3.288  22.624  1.00  0.75           N  
ATOM   1695  N   GLU A 227       1.053   7.176  23.000  1.00  0.85           N  
ATOM   1696  CA  GLU A 227      -0.375   7.476  23.044  1.00  0.85           C  
ATOM   1697  C   GLU A 227      -1.169   6.512  22.167  1.00  0.83           C  
ATOM   1698  CB  GLU A 227      -0.635   8.920  22.606  1.00  0.81           C  
ATOM   1699  O   GLU A 227      -0.741   6.175  21.061  1.00  0.80           O  
ATOM   1700  CG  GLU A 227      -0.126   9.963  23.591  1.00  0.75           C  
ATOM   1701  CD  GLU A 227      -0.444  11.389  23.173  1.00  0.74           C  
ATOM   1702  OE1 GLU A 227      -1.077  11.583  22.110  1.00  0.76           O  
ATOM   1703  OE2 GLU A 227      -0.057  12.321  23.913  1.00  0.75           O  
ATOM   1704  N   ASP A 228      -2.267   5.937  22.777  1.00  0.78           N  
ATOM   1705  CA  ASP A 228      -3.181   5.114  21.990  1.00  0.79           C  
ATOM   1706  C   ASP A 228      -4.144   5.982  21.183  1.00  0.79           C  
ATOM   1707  CB  ASP A 228      -3.964   4.164  22.899  1.00  0.76           C  
ATOM   1708  O   ASP A 228      -4.080   7.211  21.244  1.00  0.78           O  
ATOM   1709  CG  ASP A 228      -4.799   4.891  23.938  1.00  0.73           C  
ATOM   1710  OD1 ASP A 228      -5.093   6.092  23.754  1.00  0.73           O  
ATOM   1711  OD2 ASP A 228      -5.165   4.258  24.952  1.00  0.75           O  
ATOM   1712  N   GLU A 229      -5.003   5.344  20.304  1.00  0.77           N  
ATOM   1713  CA  GLU A 229      -5.936   6.002  19.394  1.00  0.78           C  
ATOM   1714  C   GLU A 229      -6.944   6.855  20.159  1.00  0.80           C  
ATOM   1715  CB  GLU A 229      -6.668   4.968  18.534  1.00  0.76           C  
ATOM   1716  O   GLU A 229      -7.468   7.835  19.624  1.00  0.81           O  
ATOM   1717  CG  GLU A 229      -5.758   4.206  17.581  1.00  0.73           C  
ATOM   1718  CD  GLU A 229      -6.511   3.257  16.663  1.00  0.72           C  
ATOM   1719  OE1 GLU A 229      -7.733   3.064  16.859  1.00  0.75           O  
ATOM   1720  OE2 GLU A 229      -5.874   2.700  15.741  1.00  0.71           O  
ATOM   1721  N   ASP A 230      -7.137   6.584  21.478  1.00  0.82           N  
ATOM   1722  CA  ASP A 230      -8.087   7.272  22.347  1.00  0.83           C  
ATOM   1723  C   ASP A 230      -7.397   8.370  23.153  1.00  0.83           C  
ATOM   1724  CB  ASP A 230      -8.770   6.278  23.289  1.00  0.81           C  
ATOM   1725  O   ASP A 230      -8.034   9.044  23.966  1.00  0.83           O  
ATOM   1726  CG  ASP A 230      -9.650   5.279  22.559  1.00  0.77           C  
ATOM   1727  OD1 ASP A 230     -10.396   5.680  21.640  1.00  0.78           O  
ATOM   1728  OD2 ASP A 230      -9.599   4.079  22.908  1.00  0.82           O  
ATOM   1729  N   GLY A 231      -6.092   8.545  22.825  1.00  0.86           N  
ATOM   1730  CA  GLY A 231      -5.285   9.520  23.542  1.00  0.86           C  
ATOM   1731  C   GLY A 231      -4.815   9.024  24.897  1.00  0.85           C  
ATOM   1732  O   GLY A 231      -4.313   9.804  25.709  1.00  0.83           O  
ATOM   1733  N   GLY A 232      -5.062   7.816  25.239  1.00  0.85           N  
ATOM   1734  CA  GLY A 232      -4.483   7.177  26.409  1.00  0.85           C  
ATOM   1735  C   GLY A 232      -2.975   7.029  26.323  1.00  0.85           C  
ATOM   1736  O   GLY A 232      -2.437   6.706  25.262  1.00  0.84           O  
ATOM   1737  N   LYS A 233      -2.303   7.314  27.368  1.00  0.88           N  
ATOM   1738  CA  LYS A 233      -0.858   7.120  27.444  1.00  0.88           C  
ATOM   1739  C   LYS A 233      -0.516   5.714  27.927  1.00  0.87           C  
ATOM   1740  CB  LYS A 233      -0.224   8.161  28.368  1.00  0.85           C  
ATOM   1741  O   LYS A 233      -1.055   5.250  28.934  1.00  0.85           O  
ATOM   1742  CG  LYS A 233      -0.300   9.586  27.840  1.00  0.81           C  
ATOM   1743  CD  LYS A 233       0.473  10.553  28.728  1.00  0.81           C  
ATOM   1744  CE  LYS A 233       0.460  11.966  28.161  1.00  0.78           C  
ATOM   1745  NZ  LYS A 233       1.427  12.856  28.869  1.00  0.78           N  
ATOM   1746  N   PHE A 234       0.362   5.006  27.250  1.00  0.88           N  
ATOM   1747  CA  PHE A 234       0.917   3.735  27.699  1.00  0.89           C  
ATOM   1748  C   PHE A 234       2.436   3.737  27.586  1.00  0.90           C  
ATOM   1749  CB  PHE A 234       0.331   2.575  26.888  1.00  0.86           C  
ATOM   1750  O   PHE A 234       3.006   4.517  26.820  1.00  0.89           O  
ATOM   1751  CG  PHE A 234       0.665   2.629  25.422  1.00  0.81           C  
ATOM   1752  CD1 PHE A 234      -0.103   3.388  24.548  1.00  0.78           C  
ATOM   1753  CD2 PHE A 234       1.748   1.921  24.918  1.00  0.79           C  
ATOM   1754  CE1 PHE A 234       0.204   3.440  23.190  1.00  0.75           C  
ATOM   1755  CE2 PHE A 234       2.062   1.968  23.563  1.00  0.73           C  
ATOM   1756  CZ  PHE A 234       1.288   2.727  22.700  1.00  0.74           C  
ATOM   1757  N   PHE A 235       3.093   2.963  28.360  1.00  0.89           N  
ATOM   1758  CA  PHE A 235       4.545   2.836  28.408  1.00  0.90           C  
ATOM   1759  C   PHE A 235       5.001   1.567  27.697  1.00  0.89           C  
ATOM   1760  CB  PHE A 235       5.038   2.832  29.858  1.00  0.89           C  
ATOM   1761  O   PHE A 235       4.300   0.553  27.716  1.00  0.88           O  
ATOM   1762  CG  PHE A 235       4.761   4.113  30.597  1.00  0.88           C  
ATOM   1763  CD1 PHE A 235       5.317   5.313  30.171  1.00  0.86           C  
ATOM   1764  CD2 PHE A 235       3.943   4.117  31.720  1.00  0.86           C  
ATOM   1765  CE1 PHE A 235       5.061   6.500  30.853  1.00  0.86           C  
ATOM   1766  CE2 PHE A 235       3.683   5.299  32.407  1.00  0.86           C  
ATOM   1767  CZ  PHE A 235       4.244   6.489  31.973  1.00  0.85           C  
ATOM   1768  N   SER A 236       6.151   1.599  27.049  1.00  0.88           N  
ATOM   1769  CA  SER A 236       6.868   0.453  26.498  1.00  0.88           C  
ATOM   1770  C   SER A 236       8.253   0.317  27.120  1.00  0.90           C  
ATOM   1771  CB  SER A 236       6.992   0.579  24.979  1.00  0.86           C  
ATOM   1772  O   SER A 236       8.857   1.311  27.528  1.00  0.90           O  
ATOM   1773  OG  SER A 236       7.789   1.698  24.630  1.00  0.79           O  
ATOM   1774  N   ILE A 237       8.728  -0.890  27.256  1.00  0.90           N  
ATOM   1775  CA  ILE A 237      10.061  -1.179  27.774  1.00  0.90           C  
ATOM   1776  C   ILE A 237      10.967  -1.644  26.636  1.00  0.89           C  
ATOM   1777  CB  ILE A 237      10.014  -2.245  28.892  1.00  0.89           C  
ATOM   1778  O   ILE A 237      10.619  -2.565  25.894  1.00  0.87           O  
ATOM   1779  CG1 ILE A 237       9.224  -1.722  30.097  1.00  0.84           C  
ATOM   1780  CG2 ILE A 237      11.431  -2.658  29.303  1.00  0.83           C  
ATOM   1781  CD1 ILE A 237       8.943  -2.776  31.158  1.00  0.81           C  
ATOM   1782  N   ASN A 238      12.116  -1.051  26.547  1.00  0.86           N  
ATOM   1783  CA  ASN A 238      13.211  -1.643  25.784  1.00  0.87           C  
ATOM   1784  C   ASN A 238      13.878  -2.780  26.552  1.00  0.88           C  
ATOM   1785  CB  ASN A 238      14.243  -0.576  25.412  1.00  0.85           C  
ATOM   1786  O   ASN A 238      14.775  -2.545  27.364  1.00  0.88           O  
ATOM   1787  CG  ASN A 238      15.287  -1.088  24.440  1.00  0.81           C  
ATOM   1788  ND2 ASN A 238      15.956  -0.172  23.751  1.00  0.80           N  
ATOM   1789  OD1 ASN A 238      15.491  -2.298  24.309  1.00  0.79           O  
ATOM   1790  N   TYR A 239      13.470  -4.058  26.299  1.00  0.88           N  
ATOM   1791  CA  TYR A 239      13.894  -5.241  27.040  1.00  0.89           C  
ATOM   1792  C   TYR A 239      15.386  -5.492  26.857  1.00  0.89           C  
ATOM   1793  CB  TYR A 239      13.099  -6.471  26.590  1.00  0.87           C  
ATOM   1794  O   TYR A 239      16.051  -6.006  27.760  1.00  0.87           O  
ATOM   1795  CG  TYR A 239      11.790  -6.647  27.320  1.00  0.86           C  
ATOM   1796  CD1 TYR A 239      11.733  -7.320  28.538  1.00  0.83           C  
ATOM   1797  CD2 TYR A 239      10.606  -6.141  26.792  1.00  0.84           C  
ATOM   1798  CE1 TYR A 239      10.528  -7.486  29.212  1.00  0.84           C  
ATOM   1799  CE2 TYR A 239       9.396  -6.301  27.458  1.00  0.83           C  
ATOM   1800  OH  TYR A 239       8.171  -7.135  29.329  1.00  0.79           O  
ATOM   1801  CZ  TYR A 239       9.367  -6.973  28.666  1.00  0.82           C  
ATOM   1802  N   THR A 240      15.897  -5.172  25.641  1.00  0.87           N  
ATOM   1803  CA  THR A 240      17.321  -5.366  25.390  1.00  0.87           C  
ATOM   1804  C   THR A 240      18.159  -4.551  26.371  1.00  0.89           C  
ATOM   1805  CB  THR A 240      17.692  -4.977  23.947  1.00  0.85           C  
ATOM   1806  O   THR A 240      19.077  -5.081  27.001  1.00  0.89           O  
ATOM   1807  CG2 THR A 240      19.155  -5.290  23.652  1.00  0.74           C  
ATOM   1808  OG1 THR A 240      16.865  -5.709  23.034  1.00  0.76           O  
ATOM   1809  N   GLU A 241      17.823  -3.323  26.606  1.00  0.89           N  
ATOM   1810  CA  GLU A 241      18.530  -2.435  27.524  1.00  0.91           C  
ATOM   1811  C   GLU A 241      18.286  -2.834  28.977  1.00  0.93           C  
ATOM   1812  CB  GLU A 241      18.105  -0.981  27.300  1.00  0.89           C  
ATOM   1813  O   GLU A 241      19.227  -2.923  29.768  1.00  0.93           O  
ATOM   1814  CG  GLU A 241      18.537  -0.415  25.955  1.00  0.82           C  
ATOM   1815  CD  GLU A 241      18.143   1.041  25.763  1.00  0.80           C  
ATOM   1816  OE1 GLU A 241      17.577   1.646  26.702  1.00  0.80           O  
ATOM   1817  OE2 GLU A 241      18.402   1.581  24.665  1.00  0.79           O  
ATOM   1818  N   LEU A 242      17.068  -3.126  29.327  1.00  0.93           N  
ATOM   1819  CA  LEU A 242      16.732  -3.531  30.688  1.00  0.94           C  
ATOM   1820  C   LEU A 242      17.444  -4.827  31.061  1.00  0.93           C  
ATOM   1821  CB  LEU A 242      15.219  -3.705  30.837  1.00  0.93           C  
ATOM   1822  O   LEU A 242      17.976  -4.952  32.166  1.00  0.92           O  
ATOM   1823  CG  LEU A 242      14.717  -4.115  32.223  1.00  0.92           C  
ATOM   1824  CD1 LEU A 242      15.131  -3.081  33.264  1.00  0.90           C  
ATOM   1825  CD2 LEU A 242      13.203  -4.295  32.212  1.00  0.90           C  
ATOM   1826  N   MET A 243      17.514  -5.853  30.157  1.00  0.93           N  
ATOM   1827  CA  MET A 243      18.184  -7.126  30.408  1.00  0.93           C  
ATOM   1828  C   MET A 243      19.693  -6.936  30.516  1.00  0.93           C  
ATOM   1829  CB  MET A 243      17.861  -8.131  29.301  1.00  0.90           C  
ATOM   1830  O   MET A 243      20.345  -7.572  31.346  1.00  0.92           O  
ATOM   1831  CG  MET A 243      16.435  -8.654  29.344  1.00  0.79           C  
ATOM   1832  SD  MET A 243      16.022  -9.441  30.949  1.00  0.76           S  
ATOM   1833  CE  MET A 243      15.168  -8.067  31.769  1.00  0.69           C  
ATOM   1834  N   LEU A 244      20.216  -6.016  29.718  1.00  0.92           N  
ATOM   1835  CA  LEU A 244      21.622  -5.652  29.852  1.00  0.93           C  
ATOM   1836  C   LEU A 244      21.904  -5.070  31.233  1.00  0.94           C  
ATOM   1837  CB  LEU A 244      22.021  -4.646  28.769  1.00  0.91           C  
ATOM   1838  O   LEU A 244      22.793  -5.546  31.942  1.00  0.93           O  
ATOM   1839  CG  LEU A 244      23.451  -4.107  28.839  1.00  0.81           C  
ATOM   1840  CD1 LEU A 244      24.454  -5.240  28.650  1.00  0.74           C  
ATOM   1841  CD2 LEU A 244      23.663  -3.018  27.792  1.00  0.75           C  
ATOM   1842  N   LEU A 245      21.169  -4.079  31.696  1.00  0.94           N  
ATOM   1843  CA  LEU A 245      21.317  -3.460  33.009  1.00  0.95           C  
ATOM   1844  C   LEU A 245      21.195  -4.501  34.117  1.00  0.94           C  
ATOM   1845  CB  LEU A 245      20.268  -2.363  33.205  1.00  0.94           C  
ATOM   1846  O   LEU A 245      21.947  -4.465  35.094  1.00  0.93           O  
ATOM   1847  CG  LEU A 245      20.446  -1.097  32.365  1.00  0.94           C  
ATOM   1848  CD1 LEU A 245      19.209  -0.212  32.471  1.00  0.91           C  
ATOM   1849  CD2 LEU A 245      21.693  -0.336  32.802  1.00  0.91           C  
ATOM   1850  N   ARG A 246      20.423  -5.533  33.955  1.00  0.96           N  
ATOM   1851  CA  ARG A 246      20.199  -6.564  34.964  1.00  0.95           C  
ATOM   1852  C   ARG A 246      21.335  -7.581  34.969  1.00  0.94           C  
ATOM   1853  CB  ARG A 246      18.864  -7.271  34.723  1.00  0.94           C  
ATOM   1854  O   ARG A 246      21.568  -8.255  35.974  1.00  0.93           O  
ATOM   1855  CG  ARG A 246      17.649  -6.440  35.105  1.00  0.89           C  
ATOM   1856  CD  ARG A 246      16.369  -7.264  35.073  1.00  0.87           C  
ATOM   1857  NE  ARG A 246      16.347  -8.266  36.135  1.00  0.85           N  
ATOM   1858  NH1 ARG A 246      15.465  -6.850  37.734  1.00  0.81           N  
ATOM   1859  NH2 ARG A 246      15.941  -9.030  38.263  1.00  0.79           N  
ATOM   1860  CZ  ARG A 246      15.917  -8.046  37.375  1.00  0.80           C  
ATOM   1861  N   SER A 247      21.965  -7.764  33.903  1.00  0.95           N  
ATOM   1862  CA  SER A 247      23.067  -8.712  33.782  1.00  0.95           C  
ATOM   1863  C   SER A 247      24.336  -8.171  34.433  1.00  0.93           C  
ATOM   1864  CB  SER A 247      23.337  -9.036  32.312  1.00  0.93           C  
ATOM   1865  O   SER A 247      25.246  -8.936  34.761  1.00  0.91           O  
ATOM   1866  OG  SER A 247      23.953  -7.939  31.660  1.00  0.79           O  
ATOM   1867  N   LEU A 248      24.290  -6.833  34.607  1.00  0.93           N  
ATOM   1868  CA  LEU A 248      25.394  -6.160  35.283  1.00  0.92           C  
ATOM   1869  C   LEU A 248      25.276  -6.309  36.796  1.00  0.88           C  
ATOM   1870  CB  LEU A 248      25.429  -4.677  34.906  1.00  0.91           C  
ATOM   1871  O   LEU A 248      26.279  -6.517  37.483  1.00  0.83           O  
ATOM   1872  CG  LEU A 248      25.735  -4.356  33.442  1.00  0.89           C  
ATOM   1873  CD1 LEU A 248      25.540  -2.867  33.174  1.00  0.85           C  
ATOM   1874  CD2 LEU A 248      27.153  -4.788  33.085  1.00  0.84           C  
TER    1875      LEU A 248
END
