# Supplementary material for: DepoScope: Accurate phage depolymerase annotation and domain delineation using large language models
Source: PLoS Comput Biol. 2024 Aug 5;20(8):e1011831. doi: 10.1371/journal.pcbi.1011831 (PMC11326577; doi:10.1371/journal.pcbi.1011831)
Supplement: S1 Data — (ZIP) [file pcbi.1011831.s003.zip › FN_FP_deposcope_032024/False_negatives/NC_021856.1__YP_008318292.pdb]

PARENT N/A
ATOM      1  N   MET A   1      12.122  -8.685 -16.013  1.00  0.76           N  
ATOM      2  CA  MET A   1      12.112  -7.346 -16.595  1.00  0.82           C  
ATOM      3  C   MET A   1      11.284  -6.389 -15.744  1.00  0.82           C  
ATOM      4  CB  MET A   1      11.564  -7.383 -18.023  1.00  0.76           C  
ATOM      5  O   MET A   1      10.220  -6.759 -15.243  1.00  0.80           O  
ATOM      6  CG  MET A   1      12.434  -8.166 -18.993  1.00  0.71           C  
ATOM      7  SD  MET A   1      11.776  -8.141 -20.705  1.00  0.83           S  
ATOM      8  CE  MET A   1      10.601  -9.521 -20.616  1.00  0.71           C  
ATOM      9  N   ALA A   2      11.811  -5.246 -15.512  1.00  0.79           N  
ATOM     10  CA  ALA A   2      10.952  -4.244 -14.887  1.00  0.82           C  
ATOM     11  C   ALA A   2       9.737  -3.942 -15.759  1.00  0.83           C  
ATOM     12  CB  ALA A   2      11.738  -2.964 -14.614  1.00  0.78           C  
ATOM     13  O   ALA A   2       9.843  -3.890 -16.986  1.00  0.83           O  
ATOM     14  N   GLN A   3       8.508  -4.048 -15.143  1.00  0.83           N  
ATOM     15  CA  GLN A   3       7.367  -3.486 -15.858  1.00  0.85           C  
ATOM     16  C   GLN A   3       7.616  -2.026 -16.229  1.00  0.88           C  
ATOM     17  CB  GLN A   3       6.095  -3.605 -15.018  1.00  0.81           C  
ATOM     18  O   GLN A   3       8.014  -1.224 -15.381  1.00  0.87           O  
ATOM     19  CG  GLN A   3       4.831  -3.181 -15.754  1.00  0.75           C  
ATOM     20  CD  GLN A   3       3.564  -3.559 -15.009  1.00  0.74           C  
ATOM     21  NE2 GLN A   3       2.448  -2.945 -15.388  1.00  0.73           N  
ATOM     22  OE1 GLN A   3       3.588  -4.395 -14.101  1.00  0.76           O  
ATOM     23  N   THR A   4       7.600  -1.745 -17.516  1.00  0.92           N  
ATOM     24  CA  THR A   4       7.684  -0.358 -17.959  1.00  0.94           C  
ATOM     25  C   THR A   4       6.356   0.362 -17.739  1.00  0.95           C  
ATOM     26  CB  THR A   4       8.079  -0.269 -19.445  1.00  0.91           C  
ATOM     27  O   THR A   4       5.319  -0.068 -18.248  1.00  0.95           O  
ATOM     28  CG2 THR A   4       8.401   1.167 -19.844  1.00  0.78           C  
ATOM     29  OG1 THR A   4       9.232  -1.088 -19.676  1.00  0.83           O  
ATOM     30  N   ASP A   5       6.428   1.448 -16.981  1.00  0.96           N  
ATOM     31  CA  ASP A   5       5.252   2.284 -16.766  1.00  0.97           C  
ATOM     32  C   ASP A   5       4.767   2.898 -18.078  1.00  0.97           C  
ATOM     33  CB  ASP A   5       5.555   3.387 -15.750  1.00  0.97           C  
ATOM     34  O   ASP A   5       5.573   3.243 -18.943  1.00  0.97           O  
ATOM     35  CG  ASP A   5       5.783   2.854 -14.346  1.00  0.95           C  
ATOM     36  OD1 ASP A   5       5.270   1.762 -14.018  1.00  0.93           O  
ATOM     37  OD2 ASP A   5       6.479   3.533 -13.561  1.00  0.93           O  
ATOM     38  N   THR A   6       3.432   2.956 -18.279  1.00  0.98           N  
ATOM     39  CA  THR A   6       2.809   3.628 -19.414  1.00  0.98           C  
ATOM     40  C   THR A   6       3.115   5.122 -19.392  1.00  0.98           C  
ATOM     41  CB  THR A   6       1.284   3.413 -19.422  1.00  0.98           C  
ATOM     42  O   THR A   6       3.331   5.732 -20.442  1.00  0.98           O  
ATOM     43  CG2 THR A   6       0.636   4.118 -20.609  1.00  0.97           C  
ATOM     44  OG1 THR A   6       1.005   2.010 -19.504  1.00  0.97           O  
ATOM     45  N   TYR A   7       3.144   5.697 -18.183  1.00  0.98           N  
ATOM     46  CA  TYR A   7       3.458   7.099 -17.932  1.00  0.98           C  
ATOM     47  C   TYR A   7       4.745   7.233 -17.127  1.00  0.98           C  
ATOM     48  CB  TYR A   7       2.305   7.784 -17.193  1.00  0.98           C  
ATOM     49  O   TYR A   7       4.913   6.573 -16.099  1.00  0.98           O  
ATOM     50  CG  TYR A   7       0.976   7.666 -17.899  1.00  0.98           C  
ATOM     51  CD1 TYR A   7       0.710   8.402 -19.052  1.00  0.98           C  
ATOM     52  CD2 TYR A   7      -0.016   6.821 -17.415  1.00  0.98           C  
ATOM     53  CE1 TYR A   7      -0.514   8.298 -19.705  1.00  0.98           C  
ATOM     54  CE2 TYR A   7      -1.244   6.709 -18.060  1.00  0.98           C  
ATOM     55  OH  TYR A   7      -2.696   7.344 -19.844  1.00  0.97           O  
ATOM     56  CZ  TYR A   7      -1.483   7.450 -19.202  1.00  0.97           C  
ATOM     57  N   PRO A   8       5.755   8.168 -17.524  1.00  0.97           N  
ATOM     58  CA  PRO A   8       7.049   8.282 -16.846  1.00  0.97           C  
ATOM     59  C   PRO A   8       6.940   8.946 -15.475  1.00  0.97           C  
ATOM     60  CB  PRO A   8       7.875   9.143 -17.805  1.00  0.97           C  
ATOM     61  O   PRO A   8       7.861   8.845 -14.661  1.00  0.97           O  
ATOM     62  CG  PRO A   8       6.870   9.974 -18.534  1.00  0.97           C  
ATOM     63  CD  PRO A   8       5.638   9.145 -18.760  1.00  0.97           C  
ATOM     64  N   ASN A   9       5.876   9.620 -15.156  1.00  0.98           N  
ATOM     65  CA  ASN A   9       5.581  10.312 -13.906  1.00  0.98           C  
ATOM     66  C   ASN A   9       4.096  10.641 -13.784  1.00  0.98           C  
ATOM     67  CB  ASN A   9       6.419  11.587 -13.787  1.00  0.98           C  
ATOM     68  O   ASN A   9       3.322  10.388 -14.709  1.00  0.98           O  
ATOM     69  CG  ASN A   9       6.165  12.560 -14.922  1.00  0.96           C  
ATOM     70  ND2 ASN A   9       7.218  13.232 -15.374  1.00  0.95           N  
ATOM     71  OD1 ASN A   9       5.033  12.707 -15.388  1.00  0.95           O  
ATOM     72  N   ILE A  10       3.667  11.262 -12.687  1.00  0.98           N  
ATOM     73  CA  ILE A  10       2.277  11.556 -12.357  1.00  0.98           C  
ATOM     74  C   ILE A  10       1.760  12.679 -13.253  1.00  0.98           C  
ATOM     75  CB  ILE A  10       2.118  11.942 -10.869  1.00  0.98           C  
ATOM     76  O   ILE A  10       0.637  12.612 -13.759  1.00  0.98           O  
ATOM     77  CG1 ILE A  10       2.300  10.709  -9.976  1.00  0.91           C  
ATOM     78  CG2 ILE A  10       0.758  12.600 -10.624  1.00  0.92           C  
ATOM     79  CD1 ILE A  10       1.303   9.592 -10.251  1.00  0.86           C  
ATOM     80  N   GLU A  11       2.609  13.620 -13.590  1.00  0.98           N  
ATOM     81  CA  GLU A  11       2.216  14.719 -14.466  1.00  0.98           C  
ATOM     82  C   GLU A  11       1.810  14.208 -15.845  1.00  0.98           C  
ATOM     83  CB  GLU A  11       3.352  15.736 -14.596  1.00  0.98           C  
ATOM     84  O   GLU A  11       0.769  14.601 -16.378  1.00  0.98           O  
ATOM     85  CG  GLU A  11       2.991  16.960 -15.425  1.00  0.98           C  
ATOM     86  CD  GLU A  11       4.153  17.922 -15.613  1.00  0.97           C  
ATOM     87  OE1 GLU A  11       5.257  17.650 -15.089  1.00  0.97           O  
ATOM     88  OE2 GLU A  11       3.958  18.957 -16.289  1.00  0.96           O  
ATOM     89  N   ALA A  12       2.574  13.326 -16.379  1.00  0.98           N  
ATOM     90  CA  ALA A  12       2.271  12.720 -17.673  1.00  0.99           C  
ATOM     91  C   ALA A  12       0.985  11.902 -17.609  1.00  0.99           C  
ATOM     92  CB  ALA A  12       3.433  11.844 -18.135  1.00  0.98           C  
ATOM     93  O   ALA A  12       0.199  11.893 -18.559  1.00  0.99           O  
ATOM     94  N   LEU A  13       0.708  11.166 -16.539  1.00  0.99           N  
ATOM     95  CA  LEU A  13      -0.529  10.433 -16.293  1.00  0.99           C  
ATOM     96  C   LEU A  13      -1.713  11.388 -16.176  1.00  0.99           C  
ATOM     97  CB  LEU A  13      -0.409   9.592 -15.019  1.00  0.99           C  
ATOM     98  O   LEU A  13      -2.715  11.229 -16.876  1.00  0.99           O  
ATOM     99  CG  LEU A  13      -1.618   8.726 -14.662  1.00  0.98           C  
ATOM    100  CD1 LEU A  13      -1.200   7.585 -13.741  1.00  0.95           C  
ATOM    101  CD2 LEU A  13      -2.708   9.572 -14.012  1.00  0.95           C  
ATOM    102  N   GLU A  14      -1.614  12.490 -15.405  1.00  0.99           N  
ATOM    103  CA  GLU A  14      -2.684  13.455 -15.170  1.00  0.98           C  
ATOM    104  C   GLU A  14      -3.027  14.220 -16.445  1.00  0.98           C  
ATOM    105  CB  GLU A  14      -2.292  14.433 -14.059  1.00  0.98           C  
ATOM    106  O   GLU A  14      -4.185  14.581 -16.666  1.00  0.98           O  
ATOM    107  CG  GLU A  14      -2.321  13.824 -12.665  1.00  0.98           C  
ATOM    108  CD  GLU A  14      -1.960  14.814 -11.570  1.00  0.97           C  
ATOM    109  OE1 GLU A  14      -1.199  15.770 -11.843  1.00  0.96           O  
ATOM    110  OE2 GLU A  14      -2.441  14.632 -10.429  1.00  0.96           O  
ATOM    111  N   ASN A  15      -2.075  14.427 -17.350  1.00  0.99           N  
ATOM    112  CA  ASN A  15      -2.281  15.073 -18.642  1.00  0.99           C  
ATOM    113  C   ASN A  15      -2.997  14.149 -19.623  1.00  0.98           C  
ATOM    114  CB  ASN A  15      -0.946  15.538 -19.228  1.00  0.98           C  
ATOM    115  O   ASN A  15      -3.647  14.615 -20.560  1.00  0.98           O  
ATOM    116  CG  ASN A  15      -0.450  16.826 -18.601  1.00  0.98           C  
ATOM    117  ND2 ASN A  15       0.862  16.934 -18.429  1.00  0.98           N  
ATOM    118  OD1 ASN A  15      -1.239  17.716 -18.274  1.00  0.98           O  
ATOM    119  N   ALA A  16      -2.880  12.834 -19.442  1.00  0.99           N  
ATOM    120  CA  ALA A  16      -3.406  11.847 -20.381  1.00  0.99           C  
ATOM    121  C   ALA A  16      -4.740  11.285 -19.896  1.00  0.99           C  
ATOM    122  CB  ALA A  16      -2.400  10.718 -20.586  1.00  0.99           C  
ATOM    123  O   ALA A  16      -5.558  10.831 -20.700  1.00  0.99           O  
ATOM    124  N   GLU A  17      -5.007  11.257 -18.606  1.00  0.99           N  
ATOM    125  CA  GLU A  17      -6.134  10.575 -17.977  1.00  0.99           C  
ATOM    126  C   GLU A  17      -7.037  11.562 -17.244  1.00  0.99           C  
ATOM    127  CB  GLU A  17      -5.638   9.498 -17.009  1.00  0.99           C  
ATOM    128  O   GLU A  17      -6.581  12.618 -16.800  1.00  0.99           O  
ATOM    129  CG  GLU A  17      -4.766   8.436 -17.665  1.00  0.99           C  
ATOM    130  CD  GLU A  17      -5.550   7.480 -18.550  1.00  0.98           C  
ATOM    131  OE1 GLU A  17      -6.793   7.606 -18.629  1.00  0.98           O  
ATOM    132  OE2 GLU A  17      -4.915   6.597 -19.169  1.00  0.97           O  
ATOM    133  N   THR A  18      -8.273  11.239 -17.038  1.00  0.99           N  
ATOM    134  CA  THR A  18      -9.253  12.112 -16.401  1.00  0.99           C  
ATOM    135  C   THR A  18      -9.578  11.623 -14.992  1.00  0.99           C  
ATOM    136  CB  THR A  18     -10.548  12.196 -17.230  1.00  0.98           C  
ATOM    137  O   THR A  18     -10.043  10.496 -14.813  1.00  0.99           O  
ATOM    138  CG2 THR A  18     -11.552  13.148 -16.588  1.00  0.97           C  
ATOM    139  OG1 THR A  18     -10.236  12.665 -18.547  1.00  0.97           O  
ATOM    140  N   VAL A  19      -9.429  12.446 -13.962  1.00  0.99           N  
ATOM    141  CA  VAL A  19      -9.816  12.205 -12.575  1.00  0.99           C  
ATOM    142  C   VAL A  19     -11.325  11.990 -12.490  1.00  0.99           C  
ATOM    143  CB  VAL A  19      -9.391  13.373 -11.657  1.00  0.98           C  
ATOM    144  O   VAL A  19     -12.091  12.624 -13.220  1.00  0.99           O  
ATOM    145  CG1 VAL A  19     -10.129  14.655 -12.037  1.00  0.94           C  
ATOM    146  CG2 VAL A  19      -9.647  13.020 -10.193  1.00  0.94           C  
ATOM    147  N   GLY A  20     -11.719  11.068 -11.695  1.00  0.99           N  
ATOM    148  CA  GLY A  20     -13.114  10.685 -11.546  1.00  0.99           C  
ATOM    149  C   GLY A  20     -13.581   9.705 -12.606  1.00  0.98           C  
ATOM    150  O   GLY A  20     -14.649   9.103 -12.475  1.00  0.98           O  
ATOM    151  N   VAL A  21     -12.843   9.446 -13.674  1.00  0.99           N  
ATOM    152  CA  VAL A  21     -13.128   8.482 -14.731  1.00  0.99           C  
ATOM    153  C   VAL A  21     -12.083   7.368 -14.711  1.00  0.99           C  
ATOM    154  CB  VAL A  21     -13.162   9.156 -16.121  1.00  0.99           C  
ATOM    155  O   VAL A  21     -12.412   6.204 -14.474  1.00  0.98           O  
ATOM    156  CG1 VAL A  21     -13.461   8.129 -17.212  1.00  0.98           C  
ATOM    157  CG2 VAL A  21     -14.197  10.280 -16.143  1.00  0.98           C  
ATOM    158  N   ALA A  22     -10.729   7.730 -14.882  1.00  0.99           N  
ATOM    159  CA  ALA A  22      -9.646   6.750 -14.896  1.00  0.99           C  
ATOM    160  C   ALA A  22      -9.162   6.447 -13.481  1.00  0.99           C  
ATOM    161  CB  ALA A  22      -8.487   7.249 -15.756  1.00  0.99           C  
ATOM    162  O   ALA A  22      -8.955   5.285 -13.125  1.00  0.99           O  
ATOM    163  N   TYR A  23      -9.101   7.540 -12.668  1.00  0.99           N  
ATOM    164  CA  TYR A  23      -8.609   7.404 -11.302  1.00  0.99           C  
ATOM    165  C   TYR A  23      -9.311   8.383 -10.369  1.00  0.99           C  
ATOM    166  CB  TYR A  23      -7.095   7.629 -11.251  1.00  0.99           C  
ATOM    167  O   TYR A  23      -9.968   9.322 -10.825  1.00  0.99           O  
ATOM    168  CG  TYR A  23      -6.685   9.060 -11.500  1.00  0.99           C  
ATOM    169  CD1 TYR A  23      -6.509   9.539 -12.797  1.00  0.98           C  
ATOM    170  CD2 TYR A  23      -6.472   9.935 -10.441  1.00  0.98           C  
ATOM    171  CE1 TYR A  23      -6.129  10.857 -13.031  1.00  0.98           C  
ATOM    172  CE2 TYR A  23      -6.093  11.255 -10.664  1.00  0.98           C  
ATOM    173  OH  TYR A  23      -5.549  13.011 -12.186  1.00  0.97           O  
ATOM    174  CZ  TYR A  23      -5.924  11.706 -11.960  1.00  0.97           C  
ATOM    175  N   ASN A  24      -9.189   8.183  -9.090  1.00  0.99           N  
ATOM    176  CA  ASN A  24      -9.585   9.091  -8.019  1.00  0.99           C  
ATOM    177  C   ASN A  24      -8.529   9.156  -6.920  1.00  0.99           C  
ATOM    178  CB  ASN A  24     -10.936   8.674  -7.433  1.00  0.98           C  
ATOM    179  O   ASN A  24      -7.829   8.174  -6.667  1.00  0.98           O  
ATOM    180  CG  ASN A  24     -11.522   9.724  -6.511  1.00  0.88           C  
ATOM    181  ND2 ASN A  24     -11.947   9.302  -5.326  1.00  0.80           N  
ATOM    182  OD1 ASN A  24     -11.594  10.905  -6.861  1.00  0.79           O  
ATOM    183  N   ILE A  25      -8.473  10.220  -6.253  1.00  0.99           N  
ATOM    184  CA  ILE A  25      -7.642  10.423  -5.072  1.00  0.99           C  
ATOM    185  C   ILE A  25      -8.528  10.572  -3.837  1.00  0.98           C  
ATOM    186  CB  ILE A  25      -6.729  11.660  -5.229  1.00  0.98           C  
ATOM    187  O   ILE A  25      -9.399  11.444  -3.792  1.00  0.98           O  
ATOM    188  CG1 ILE A  25      -5.787  11.480  -6.425  1.00  0.98           C  
ATOM    189  CG2 ILE A  25      -5.938  11.915  -3.942  1.00  0.98           C  
ATOM    190  CD1 ILE A  25      -5.033  12.744  -6.815  1.00  0.97           C  
ATOM    191  N   GLU A  26      -8.349   9.768  -2.870  1.00  0.98           N  
ATOM    192  CA  GLU A  26      -9.001   9.850  -1.567  1.00  0.98           C  
ATOM    193  C   GLU A  26      -7.997  10.181  -0.467  1.00  0.98           C  
ATOM    194  CB  GLU A  26      -9.723   8.539  -1.243  1.00  0.98           C  
ATOM    195  O   GLU A  26      -6.931   9.568  -0.387  1.00  0.98           O  
ATOM    196  CG  GLU A  26     -10.542   8.588   0.038  1.00  0.97           C  
ATOM    197  CD  GLU A  26     -11.341   7.319   0.289  1.00  0.96           C  
ATOM    198  OE1 GLU A  26     -11.615   6.573  -0.679  1.00  0.95           O  
ATOM    199  OE2 GLU A  26     -11.696   7.068   1.462  1.00  0.95           O  
ATOM    200  N   VAL A  27      -8.378  11.076   0.399  1.00  0.98           N  
ATOM    201  CA  VAL A  27      -7.535  11.541   1.496  1.00  0.98           C  
ATOM    202  C   VAL A  27      -8.363  11.645   2.775  1.00  0.98           C  
ATOM    203  CB  VAL A  27      -6.881  12.903   1.172  1.00  0.98           C  
ATOM    204  O   VAL A  27      -9.462  12.204   2.766  1.00  0.98           O  
ATOM    205  CG1 VAL A  27      -6.041  13.392   2.350  1.00  0.88           C  
ATOM    206  CG2 VAL A  27      -6.027  12.797  -0.090  1.00  0.88           C  
ATOM    207  N   LYS A  28      -7.834  11.237   3.837  1.00  0.98           N  
ATOM    208  CA  LYS A  28      -8.353  11.410   5.190  1.00  0.98           C  
ATOM    209  C   LYS A  28      -7.240  11.794   6.161  1.00  0.98           C  
ATOM    210  CB  LYS A  28      -9.047  10.133   5.667  1.00  0.98           C  
ATOM    211  O   LYS A  28      -6.322  11.008   6.403  1.00  0.98           O  
ATOM    212  CG  LYS A  28      -9.770  10.281   6.998  1.00  0.91           C  
ATOM    213  CD  LYS A  28     -10.483   8.994   7.393  1.00  0.85           C  
ATOM    214  CE  LYS A  28     -11.190   9.135   8.734  1.00  0.78           C  
ATOM    215  NZ  LYS A  28     -11.853   7.862   9.147  1.00  0.77           N  
ATOM    216  N   ARG A  29      -7.367  12.967   6.733  1.00  0.98           N  
ATOM    217  CA  ARG A  29      -6.420  13.443   7.735  1.00  0.98           C  
ATOM    218  C   ARG A  29      -6.942  13.191   9.146  1.00  0.98           C  
ATOM    219  CB  ARG A  29      -6.135  14.934   7.541  1.00  0.97           C  
ATOM    220  O   ARG A  29      -7.978  13.734   9.536  1.00  0.97           O  
ATOM    221  CG  ARG A  29      -5.534  15.274   6.186  1.00  0.92           C  
ATOM    222  CD  ARG A  29      -5.249  16.764   6.054  1.00  0.87           C  
ATOM    223  NE  ARG A  29      -4.742  17.100   4.727  1.00  0.86           N  
ATOM    224  NH1 ARG A  29      -4.980  19.383   4.987  1.00  0.81           N  
ATOM    225  NH2 ARG A  29      -4.152  18.528   3.028  1.00  0.76           N  
ATOM    226  CZ  ARG A  29      -4.625  18.336   4.250  1.00  0.77           C  
ATOM    227  N   GLN A  30      -6.134  12.460   9.944  1.00  0.98           N  
ATOM    228  CA  GLN A  30      -6.472  12.121  11.322  1.00  0.97           C  
ATOM    229  C   GLN A  30      -5.255  12.245  12.234  1.00  0.96           C  
ATOM    230  CB  GLN A  30      -7.046  10.705  11.401  1.00  0.96           C  
ATOM    231  O   GLN A  30      -4.823  13.354  12.554  1.00  0.90           O  
ATOM    232  CG  GLN A  30      -8.382  10.542  10.690  1.00  0.91           C  
ATOM    233  CD  GLN A  30      -8.939   9.135  10.801  1.00  0.81           C  
ATOM    234  NE2 GLN A  30      -9.946   8.961  11.650  1.00  0.78           N  
ATOM    235  OE1 GLN A  30      -8.467   8.212  10.129  1.00  0.80           O  
ATOM    236  N   ASN A  31      -4.520  11.188  12.349  1.00  0.95           N  
ATOM    237  CA  ASN A  31      -3.361  11.126  13.233  1.00  0.96           C  
ATOM    238  C   ASN A  31      -2.086  11.562  12.518  1.00  0.96           C  
ATOM    239  CB  ASN A  31      -3.196   9.715  13.803  1.00  0.95           C  
ATOM    240  O   ASN A  31      -1.666  10.929  11.548  1.00  0.96           O  
ATOM    241  CG  ASN A  31      -2.038   9.611  14.776  1.00  0.90           C  
ATOM    242  ND2 ASN A  31      -1.848   8.427  15.346  1.00  0.88           N  
ATOM    243  OD1 ASN A  31      -1.321  10.586  15.014  1.00  0.89           O  
ATOM    244  N   PRO A  32      -1.400  12.615  12.956  1.00  0.97           N  
ATOM    245  CA  PRO A  32      -0.201  13.119  12.283  1.00  0.97           C  
ATOM    246  C   PRO A  32       1.021  12.233  12.511  1.00  0.97           C  
ATOM    247  CB  PRO A  32       0.001  14.500  12.911  1.00  0.97           C  
ATOM    248  O   PRO A  32       2.044  12.402  11.843  1.00  0.97           O  
ATOM    249  CG  PRO A  32      -0.575  14.383  14.285  1.00  0.95           C  
ATOM    250  CD  PRO A  32      -1.781  13.490  14.222  1.00  0.94           C  
ATOM    251  N   SER A  33       0.978  11.265  13.411  1.00  0.98           N  
ATOM    252  CA  SER A  33       2.092  10.354  13.653  1.00  0.98           C  
ATOM    253  C   SER A  33       2.240   9.347  12.517  1.00  0.98           C  
ATOM    254  CB  SER A  33       1.902   9.615  14.979  1.00  0.97           C  
ATOM    255  O   SER A  33       3.353   9.080  12.058  1.00  0.98           O  
ATOM    256  OG  SER A  33       1.814  10.530  16.057  1.00  0.92           O  
ATOM    257  N   MET A  34       1.125   8.830  11.945  1.00  0.98           N  
ATOM    258  CA  MET A  34       1.165   7.734  10.980  1.00  0.99           C  
ATOM    259  C   MET A  34       0.203   7.992   9.825  1.00  0.99           C  
ATOM    260  CB  MET A  34       0.823   6.407  11.659  1.00  0.98           C  
ATOM    261  O   MET A  34      -0.954   8.355  10.044  1.00  0.98           O  
ATOM    262  CG  MET A  34       0.942   5.201  10.742  1.00  0.97           C  
ATOM    263  SD  MET A  34       2.647   4.967  10.104  1.00  0.96           S  
ATOM    264  CE  MET A  34       3.468   4.357  11.603  1.00  0.93           C  
ATOM    265  N   ILE A  35       0.632   7.811   8.568  1.00  0.99           N  
ATOM    266  CA  ILE A  35      -0.206   7.748   7.376  1.00  0.99           C  
ATOM    267  C   ILE A  35      -0.056   6.381   6.712  1.00  0.99           C  
ATOM    268  CB  ILE A  35       0.149   8.871   6.376  1.00  0.99           C  
ATOM    269  O   ILE A  35       1.062   5.917   6.477  1.00  0.99           O  
ATOM    270  CG1 ILE A  35      -0.793   8.826   5.167  1.00  0.98           C  
ATOM    271  CG2 ILE A  35       1.611   8.760   5.935  1.00  0.98           C  
ATOM    272  CD1 ILE A  35      -0.776  10.093   4.322  1.00  0.97           C  
ATOM    273  N   TYR A  36      -1.145   5.756   6.420  1.00  0.99           N  
ATOM    274  CA  TYR A  36      -1.263   4.580   5.565  1.00  0.99           C  
ATOM    275  C   TYR A  36      -1.709   4.970   4.161  1.00  0.99           C  
ATOM    276  CB  TYR A  36      -2.251   3.575   6.166  1.00  0.99           C  
ATOM    277  O   TYR A  36      -2.712   5.666   3.992  1.00  0.98           O  
ATOM    278  CG  TYR A  36      -1.896   3.139   7.567  1.00  0.98           C  
ATOM    279  CD1 TYR A  36      -0.943   2.148   7.789  1.00  0.98           C  
ATOM    280  CD2 TYR A  36      -2.515   3.716   8.671  1.00  0.98           C  
ATOM    281  CE1 TYR A  36      -0.614   1.742   9.078  1.00  0.97           C  
ATOM    282  CE2 TYR A  36      -2.194   3.318   9.965  1.00  0.97           C  
ATOM    283  OH  TYR A  36      -0.923   1.934  11.436  1.00  0.95           O  
ATOM    284  CZ  TYR A  36      -1.244   2.332  10.158  1.00  0.97           C  
ATOM    285  N   PHE A  37      -0.868   4.515   3.104  1.00  0.98           N  
ATOM    286  CA  PHE A  37      -1.212   5.011   1.777  1.00  0.98           C  
ATOM    287  C   PHE A  37      -0.890   3.971   0.710  1.00  0.98           C  
ATOM    288  CB  PHE A  37      -0.468   6.316   1.479  1.00  0.98           C  
ATOM    289  O   PHE A  37      -0.128   3.035   0.959  1.00  0.98           O  
ATOM    290  CG  PHE A  37       0.988   6.124   1.154  1.00  0.95           C  
ATOM    291  CD1 PHE A  37       1.908   5.842   2.157  1.00  0.91           C  
ATOM    292  CD2 PHE A  37       1.439   6.226  -0.156  1.00  0.92           C  
ATOM    293  CE1 PHE A  37       3.257   5.664   1.859  1.00  0.86           C  
ATOM    294  CE2 PHE A  37       2.785   6.049  -0.462  1.00  0.81           C  
ATOM    295  CZ  PHE A  37       3.692   5.769   0.547  1.00  0.86           C  
ATOM    296  N   SER A  38      -1.552   4.057  -0.441  1.00  0.99           N  
ATOM    297  CA  SER A  38      -1.232   3.309  -1.652  1.00  0.98           C  
ATOM    298  C   SER A  38      -1.210   4.220  -2.875  1.00  0.98           C  
ATOM    299  CB  SER A  38      -2.239   2.178  -1.866  1.00  0.98           C  
ATOM    300  O   SER A  38      -2.231   4.811  -3.233  1.00  0.98           O  
ATOM    301  OG  SER A  38      -1.888   1.399  -2.996  1.00  0.94           O  
ATOM    302  N   PRO A  39       0.002   4.343  -3.518  1.00  0.98           N  
ATOM    303  CA  PRO A  39       0.063   4.981  -4.835  1.00  0.98           C  
ATOM    304  C   PRO A  39      -0.618   4.153  -5.923  1.00  0.98           C  
ATOM    305  CB  PRO A  39       1.566   5.100  -5.100  1.00  0.98           C  
ATOM    306  O   PRO A  39      -0.929   4.675  -6.996  1.00  0.98           O  
ATOM    307  CG  PRO A  39       2.174   3.941  -4.378  1.00  0.97           C  
ATOM    308  CD  PRO A  39       1.373   3.680  -3.135  1.00  0.96           C  
ATOM    309  N   HIS A  40      -0.944   2.928  -5.656  1.00  0.98           N  
ATOM    310  CA  HIS A  40      -1.458   2.002  -6.659  1.00  0.98           C  
ATOM    311  C   HIS A  40      -2.733   1.319  -6.175  1.00  0.98           C  
ATOM    312  CB  HIS A  40      -0.402   0.954  -7.013  1.00  0.98           C  
ATOM    313  O   HIS A  40      -2.946   0.134  -6.442  1.00  0.98           O  
ATOM    314  CG  HIS A  40       0.920   1.540  -7.394  1.00  0.97           C  
ATOM    315  CD2 HIS A  40       1.232   2.579  -8.203  1.00  0.95           C  
ATOM    316  ND1 HIS A  40       2.117   1.043  -6.924  1.00  0.94           N  
ATOM    317  CE1 HIS A  40       3.111   1.755  -7.429  1.00  0.93           C  
ATOM    318  NE2 HIS A  40       2.601   2.693  -8.209  1.00  0.94           N  
ATOM    319  N   ALA A  41      -3.657   1.964  -5.589  1.00  0.98           N  
ATOM    320  CA  ALA A  41      -4.875   1.455  -4.964  1.00  0.98           C  
ATOM    321  C   ALA A  41      -5.940   1.143  -6.011  1.00  0.98           C  
ATOM    322  CB  ALA A  41      -5.411   2.460  -3.947  1.00  0.98           C  
ATOM    323  O   ALA A  41      -5.739   1.388  -7.203  1.00  0.98           O  
ATOM    324  N   GLY A  42      -7.060   0.548  -5.551  1.00  0.98           N  
ATOM    325  CA  GLY A  42      -8.221   0.259  -6.378  1.00  0.98           C  
ATOM    326  C   GLY A  42      -7.997  -0.893  -7.339  1.00  0.98           C  
ATOM    327  O   GLY A  42      -7.716  -2.016  -6.916  1.00  0.97           O  
ATOM    328  N   GLY A  43      -8.192  -0.567  -8.657  1.00  0.98           N  
ATOM    329  CA  GLY A  43      -8.005  -1.556  -9.707  1.00  0.98           C  
ATOM    330  C   GLY A  43      -6.551  -1.740 -10.101  1.00  0.98           C  
ATOM    331  O   GLY A  43      -6.221  -2.647 -10.868  1.00  0.97           O  
ATOM    332  N   ILE A  44      -5.615  -0.894  -9.664  1.00  0.98           N  
ATOM    333  CA  ILE A  44      -4.214  -0.992 -10.059  1.00  0.98           C  
ATOM    334  C   ILE A  44      -3.559  -2.177  -9.352  1.00  0.98           C  
ATOM    335  CB  ILE A  44      -3.445   0.311  -9.744  1.00  0.98           C  
ATOM    336  O   ILE A  44      -3.145  -3.142  -9.999  1.00  0.97           O  
ATOM    337  CG1 ILE A  44      -4.121   1.507 -10.424  1.00  0.97           C  
ATOM    338  CG2 ILE A  44      -1.981   0.192 -10.175  1.00  0.97           C  
ATOM    339  CD1 ILE A  44      -3.548   2.857 -10.015  1.00  0.97           C  
ATOM    340  N   GLU A  45      -3.607  -2.179  -8.003  1.00  0.98           N  
ATOM    341  CA  GLU A  45      -3.204  -3.292  -7.149  1.00  0.98           C  
ATOM    342  C   GLU A  45      -4.326  -3.691  -6.195  1.00  0.98           C  
ATOM    343  CB  GLU A  45      -1.943  -2.934  -6.357  1.00  0.98           C  
ATOM    344  O   GLU A  45      -4.398  -3.194  -5.069  1.00  0.98           O  
ATOM    345  CG  GLU A  45      -0.711  -2.725  -7.225  1.00  0.97           C  
ATOM    346  CD  GLU A  45       0.507  -2.268  -6.437  1.00  0.94           C  
ATOM    347  OE1 GLU A  45       0.383  -2.027  -5.215  1.00  0.94           O  
ATOM    348  OE2 GLU A  45       1.592  -2.149  -7.047  1.00  0.94           O  
ATOM    349  N   VAL A  46      -5.145  -4.594  -6.556  1.00  0.98           N  
ATOM    350  CA  VAL A  46      -6.396  -5.008  -5.929  1.00  0.98           C  
ATOM    351  C   VAL A  46      -6.115  -5.580  -4.541  1.00  0.98           C  
ATOM    352  CB  VAL A  46      -7.146  -6.048  -6.792  1.00  0.98           C  
ATOM    353  O   VAL A  46      -5.268  -6.462  -4.387  1.00  0.98           O  
ATOM    354  CG1 VAL A  46      -8.466  -6.445  -6.133  1.00  0.95           C  
ATOM    355  CG2 VAL A  46      -7.391  -5.499  -8.196  1.00  0.95           C  
ATOM    356  N   GLY A  47      -6.911  -5.110  -3.583  1.00  0.98           N  
ATOM    357  CA  GLY A  47      -6.807  -5.553  -2.202  1.00  0.98           C  
ATOM    358  C   GLY A  47      -6.097  -4.555  -1.307  1.00  0.99           C  
ATOM    359  O   GLY A  47      -6.277  -4.568  -0.088  1.00  0.98           O  
ATOM    360  N   THR A  48      -5.290  -3.637  -1.824  1.00  0.99           N  
ATOM    361  CA  THR A  48      -4.559  -2.649  -1.038  1.00  0.99           C  
ATOM    362  C   THR A  48      -5.508  -1.592  -0.481  1.00  0.99           C  
ATOM    363  CB  THR A  48      -3.463  -1.968  -1.877  1.00  0.99           C  
ATOM    364  O   THR A  48      -5.371  -1.171   0.670  1.00  0.99           O  
ATOM    365  CG2 THR A  48      -2.416  -2.976  -2.338  1.00  0.97           C  
ATOM    366  OG1 THR A  48      -4.060  -1.357  -3.028  1.00  0.96           O  
ATOM    367  N   THR A  49      -6.565  -1.209  -1.241  1.00  0.99           N  
ATOM    368  CA  THR A  49      -7.571  -0.246  -0.808  1.00  0.99           C  
ATOM    369  C   THR A  49      -8.324  -0.762   0.415  1.00  0.99           C  
ATOM    370  CB  THR A  49      -8.572   0.061  -1.938  1.00  0.98           C  
ATOM    371  O   THR A  49      -8.403  -0.076   1.436  1.00  0.98           O  
ATOM    372  CG2 THR A  49      -9.610   1.085  -1.491  1.00  0.96           C  
ATOM    373  OG1 THR A  49      -7.862   0.579  -3.070  1.00  0.96           O  
ATOM    374  N   GLU A  50      -8.860  -1.976   0.286  1.00  0.99           N  
ATOM    375  CA  GLU A  50      -9.646  -2.604   1.344  1.00  0.99           C  
ATOM    376  C   GLU A  50      -8.819  -2.783   2.614  1.00  0.99           C  
ATOM    377  CB  GLU A  50     -10.194  -3.955   0.878  1.00  0.99           C  
ATOM    378  O   GLU A  50      -9.290  -2.488   3.715  1.00  0.99           O  
ATOM    379  CG  GLU A  50     -11.213  -3.850  -0.247  1.00  0.98           C  
ATOM    380  CD  GLU A  50     -10.587  -3.531  -1.595  1.00  0.98           C  
ATOM    381  OE1 GLU A  50      -9.350  -3.660  -1.736  1.00  0.97           O  
ATOM    382  OE2 GLU A  50     -11.340  -3.148  -2.518  1.00  0.97           O  
ATOM    383  N   LEU A  51      -7.610  -3.165   2.475  1.00  0.99           N  
ATOM    384  CA  LEU A  51      -6.710  -3.381   3.602  1.00  0.99           C  
ATOM    385  C   LEU A  51      -6.384  -2.064   4.298  1.00  0.99           C  
ATOM    386  CB  LEU A  51      -5.419  -4.059   3.135  1.00  0.99           C  
ATOM    387  O   LEU A  51      -6.450  -1.972   5.525  1.00  0.99           O  
ATOM    388  CG  LEU A  51      -4.434  -4.470   4.231  1.00  0.92           C  
ATOM    389  CD1 LEU A  51      -5.113  -5.397   5.233  1.00  0.79           C  
ATOM    390  CD2 LEU A  51      -3.206  -5.138   3.623  1.00  0.78           C  
ATOM    391  N   ILE A  52      -6.074  -0.956   3.592  1.00  0.99           N  
ATOM    392  CA  ILE A  52      -5.769   0.347   4.174  1.00  0.99           C  
ATOM    393  C   ILE A  52      -7.000   0.891   4.895  1.00  0.99           C  
ATOM    394  CB  ILE A  52      -5.291   1.348   3.098  1.00  0.98           C  
ATOM    395  O   ILE A  52      -6.899   1.394   6.017  1.00  0.98           O  
ATOM    396  CG1 ILE A  52      -3.865   1.010   2.650  1.00  0.95           C  
ATOM    397  CG2 ILE A  52      -5.375   2.785   3.623  1.00  0.95           C  
ATOM    398  CD1 ILE A  52      -3.423   1.741   1.389  1.00  0.92           C  
ATOM    399  N   TYR A  53      -8.231   0.728   4.366  1.00  0.99           N  
ATOM    400  CA  TYR A  53      -9.438   1.137   5.075  1.00  0.99           C  
ATOM    401  C   TYR A  53      -9.542   0.435   6.424  1.00  0.99           C  
ATOM    402  CB  TYR A  53     -10.683   0.838   4.234  1.00  0.99           C  
ATOM    403  O   TYR A  53      -9.791   1.077   7.447  1.00  0.98           O  
ATOM    404  CG  TYR A  53     -10.866   1.778   3.067  1.00  0.98           C  
ATOM    405  CD1 TYR A  53     -10.508   3.120   3.165  1.00  0.97           C  
ATOM    406  CD2 TYR A  53     -11.399   1.325   1.864  1.00  0.97           C  
ATOM    407  CE1 TYR A  53     -10.678   3.990   2.093  1.00  0.96           C  
ATOM    408  CE2 TYR A  53     -11.573   2.186   0.786  1.00  0.96           C  
ATOM    409  OH  TYR A  53     -11.379   4.372  -0.155  1.00  0.93           O  
ATOM    410  CZ  TYR A  53     -11.209   3.515   0.909  1.00  0.95           C  
ATOM    411  N   ARG A  54      -9.309  -0.839   6.463  1.00  0.99           N  
ATOM    412  CA  ARG A  54      -9.400  -1.625   7.690  1.00  0.99           C  
ATOM    413  C   ARG A  54      -8.303  -1.231   8.674  1.00  0.99           C  
ATOM    414  CB  ARG A  54      -9.312  -3.120   7.379  1.00  0.99           C  
ATOM    415  O   ARG A  54      -8.561  -1.076   9.870  1.00  0.99           O  
ATOM    416  CG  ARG A  54      -9.449  -4.013   8.602  1.00  0.98           C  
ATOM    417  CD  ARG A  54     -10.732  -3.727   9.369  1.00  0.96           C  
ATOM    418  NE  ARG A  54     -10.876  -4.607  10.525  1.00  0.95           N  
ATOM    419  NH1 ARG A  54     -12.617  -3.419  11.471  1.00  0.90           N  
ATOM    420  NH2 ARG A  54     -11.812  -5.301  12.504  1.00  0.89           N  
ATOM    421  CZ  ARG A  54     -11.768  -4.440  11.498  1.00  0.93           C  
ATOM    422  N   VAL A  55      -7.054  -1.021   8.265  1.00  0.99           N  
ATOM    423  CA  VAL A  55      -5.938  -0.608   9.109  1.00  0.99           C  
ATOM    424  C   VAL A  55      -6.212   0.779   9.686  1.00  0.99           C  
ATOM    425  CB  VAL A  55      -4.605  -0.605   8.327  1.00  0.99           C  
ATOM    426  O   VAL A  55      -6.071   0.996  10.892  1.00  0.99           O  
ATOM    427  CG1 VAL A  55      -3.500   0.061   9.145  1.00  0.98           C  
ATOM    428  CG2 VAL A  55      -4.208  -2.031   7.947  1.00  0.98           C  
ATOM    429  N   VAL A  56      -6.727   1.721   8.889  1.00  0.99           N  
ATOM    430  CA  VAL A  56      -7.028   3.080   9.326  1.00  0.99           C  
ATOM    431  C   VAL A  56      -8.191   3.059  10.316  1.00  0.98           C  
ATOM    432  CB  VAL A  56      -7.364   4.000   8.130  1.00  0.98           C  
ATOM    433  O   VAL A  56      -8.198   3.814  11.291  1.00  0.98           O  
ATOM    434  CG1 VAL A  56      -8.001   5.302   8.612  1.00  0.97           C  
ATOM    435  CG2 VAL A  56      -6.107   4.288   7.311  1.00  0.97           C  
ATOM    436  N   GLU A  57      -9.165   2.177  10.180  1.00  0.98           N  
ATOM    437  CA  GLU A  57     -10.254   1.961  11.129  1.00  0.98           C  
ATOM    438  C   GLU A  57      -9.726   1.462  12.471  1.00  0.98           C  
ATOM    439  CB  GLU A  57     -11.273   0.969  10.562  1.00  0.98           C  
ATOM    440  O   GLU A  57     -10.176   1.911  13.527  1.00  0.98           O  
ATOM    441  CG  GLU A  57     -12.472   0.734  11.468  1.00  0.95           C  
ATOM    442  CD  GLU A  57     -13.408  -0.349  10.956  1.00  0.89           C  
ATOM    443  OE1 GLU A  57     -13.031  -1.081  10.014  1.00  0.92           O  
ATOM    444  OE2 GLU A  57     -14.529  -0.465  11.501  1.00  0.90           O  
ATOM    445  N   LEU A  58      -8.708   0.635  12.494  1.00  0.98           N  
ATOM    446  CA  LEU A  58      -8.161  -0.017  13.679  1.00  0.98           C  
ATOM    447  C   LEU A  58      -7.185   0.903  14.404  1.00  0.98           C  
ATOM    448  CB  LEU A  58      -7.460  -1.323  13.296  1.00  0.98           C  
ATOM    449  O   LEU A  58      -7.041   0.823  15.626  1.00  0.98           O  
ATOM    450  CG  LEU A  58      -8.365  -2.471  12.846  1.00  0.98           C  
ATOM    451  CD1 LEU A  58      -7.526  -3.650  12.365  1.00  0.97           C  
ATOM    452  CD2 LEU A  58      -9.293  -2.896  13.979  1.00  0.97           C  
ATOM    453  N   THR A  59      -6.494   1.808  13.689  1.00  0.98           N  
ATOM    454  CA  THR A  59      -5.358   2.547  14.229  1.00  0.98           C  
ATOM    455  C   THR A  59      -5.715   4.018  14.425  1.00  0.98           C  
ATOM    456  CB  THR A  59      -4.128   2.432  13.310  1.00  0.98           C  
ATOM    457  O   THR A  59      -5.075   4.718  15.213  1.00  0.97           O  
ATOM    458  CG2 THR A  59      -3.694   0.979  13.152  1.00  0.98           C  
ATOM    459  OG1 THR A  59      -4.451   2.966  12.020  1.00  0.98           O  
ATOM    460  N   GLY A  60      -6.714   4.519  13.675  1.00  0.98           N  
ATOM    461  CA  GLY A  60      -7.024   5.939  13.622  1.00  0.98           C  
ATOM    462  C   GLY A  60      -6.003   6.745  12.843  1.00  0.98           C  
ATOM    463  O   GLY A  60      -5.963   7.973  12.946  1.00  0.98           O  
ATOM    464  N   GLY A  61      -5.120   6.131  12.063  1.00  0.98           N  
ATOM    465  CA  GLY A  61      -4.125   6.778  11.224  1.00  0.98           C  
ATOM    466  C   GLY A  61      -4.733   7.603  10.105  1.00  0.98           C  
ATOM    467  O   GLY A  61      -5.949   7.586   9.905  1.00  0.98           O  
ATOM    468  N   SER A  62      -3.941   8.385   9.425  1.00  0.99           N  
ATOM    469  CA  SER A  62      -4.341   9.102   8.218  1.00  0.99           C  
ATOM    470  C   SER A  62      -4.301   8.192   6.995  1.00  0.99           C  
ATOM    471  CB  SER A  62      -3.437  10.315   7.991  1.00  0.98           C  
ATOM    472  O   SER A  62      -3.612   7.170   6.998  1.00  0.98           O  
ATOM    473  OG  SER A  62      -3.574  11.248   9.049  1.00  0.95           O  
ATOM    474  N   LEU A  63      -4.959   8.600   5.895  1.00  0.98           N  
ATOM    475  CA  LEU A  63      -5.153   7.813   4.682  1.00  0.98           C  
ATOM    476  C   LEU A  63      -4.839   8.641   3.441  1.00  0.98           C  
ATOM    477  CB  LEU A  63      -6.589   7.287   4.609  1.00  0.98           C  
ATOM    478  O   LEU A  63      -5.250   9.799   3.341  1.00  0.98           O  
ATOM    479  CG  LEU A  63      -6.946   6.459   3.373  1.00  0.89           C  
ATOM    480  CD1 LEU A  63      -8.012   5.425   3.717  1.00  0.77           C  
ATOM    481  CD2 LEU A  63      -7.418   7.365   2.241  1.00  0.78           C  
ATOM    482  N   TYR A  64      -4.172   8.053   2.467  1.00  0.99           N  
ATOM    483  CA  TYR A  64      -4.094   8.517   1.087  1.00  0.99           C  
ATOM    484  C   TYR A  64      -4.193   7.350   0.112  1.00  0.99           C  
ATOM    485  CB  TYR A  64      -2.791   9.286   0.850  1.00  0.99           C  
ATOM    486  O   TYR A  64      -3.473   6.357   0.247  1.00  0.98           O  
ATOM    487  CG  TYR A  64      -2.541   9.625  -0.599  1.00  0.98           C  
ATOM    488  CD1 TYR A  64      -1.977   8.692  -1.466  1.00  0.97           C  
ATOM    489  CD2 TYR A  64      -2.867  10.880  -1.104  1.00  0.97           C  
ATOM    490  CE1 TYR A  64      -1.743   9.002  -2.802  1.00  0.96           C  
ATOM    491  CE2 TYR A  64      -2.637  11.200  -2.438  1.00  0.96           C  
ATOM    492  OH  TYR A  64      -1.847  10.568  -4.599  1.00  0.94           O  
ATOM    493  CZ  TYR A  64      -2.076  10.256  -3.278  1.00  0.96           C  
ATOM    494  N   LEU A  65      -5.023   7.452  -0.909  1.00  0.99           N  
ATOM    495  CA  LEU A  65      -5.214   6.437  -1.939  1.00  0.99           C  
ATOM    496  C   LEU A  65      -5.260   7.072  -3.326  1.00  0.99           C  
ATOM    497  CB  LEU A  65      -6.501   5.649  -1.683  1.00  0.98           C  
ATOM    498  O   LEU A  65      -6.135   7.893  -3.608  1.00  0.98           O  
ATOM    499  CG  LEU A  65      -6.615   4.961  -0.322  1.00  0.97           C  
ATOM    500  CD1 LEU A  65      -7.963   4.258  -0.195  1.00  0.95           C  
ATOM    501  CD2 LEU A  65      -5.470   3.973  -0.124  1.00  0.95           C  
ATOM    502  N   PHE A  66      -4.417   6.658  -4.245  1.00  0.99           N  
ATOM    503  CA  PHE A  66      -4.564   6.853  -5.682  1.00  0.99           C  
ATOM    504  C   PHE A  66      -5.206   5.633  -6.331  1.00  0.99           C  
ATOM    505  CB  PHE A  66      -3.205   7.137  -6.329  1.00  0.99           C  
ATOM    506  O   PHE A  66      -4.545   4.615  -6.541  1.00  0.99           O  
ATOM    507  CG  PHE A  66      -3.294   7.545  -7.775  1.00  0.98           C  
ATOM    508  CD1 PHE A  66      -3.313   8.887  -8.133  1.00  0.98           C  
ATOM    509  CD2 PHE A  66      -3.359   6.584  -8.776  1.00  0.98           C  
ATOM    510  CE1 PHE A  66      -3.396   9.267  -9.471  1.00  0.97           C  
ATOM    511  CE2 PHE A  66      -3.441   6.956 -10.115  1.00  0.97           C  
ATOM    512  CZ  PHE A  66      -3.461   8.298 -10.460  1.00  0.97           C  
ATOM    513  N   GLN A  67      -6.471   5.691  -6.611  1.00  0.99           N  
ATOM    514  CA  GLN A  67      -7.284   4.534  -6.971  1.00  0.98           C  
ATOM    515  C   GLN A  67      -7.515   4.470  -8.478  1.00  0.98           C  
ATOM    516  CB  GLN A  67      -8.625   4.571  -6.236  1.00  0.98           C  
ATOM    517  O   GLN A  67      -8.166   5.347  -9.049  1.00  0.98           O  
ATOM    518  CG  GLN A  67      -8.499   4.480  -4.721  1.00  0.96           C  
ATOM    519  CD  GLN A  67      -9.844   4.418  -4.023  1.00  0.92           C  
ATOM    520  NE2 GLN A  67     -10.207   5.497  -3.337  1.00  0.89           N  
ATOM    521  OE1 GLN A  67     -10.553   3.409  -4.100  1.00  0.90           O  
ATOM    522  N   GLY A  68      -7.072   3.403  -9.091  1.00  0.99           N  
ATOM    523  CA  GLY A  68      -7.525   3.114 -10.442  1.00  0.98           C  
ATOM    524  C   GLY A  68      -8.994   2.744 -10.513  1.00  0.98           C  
ATOM    525  O   GLY A  68      -9.438   1.810  -9.842  1.00  0.98           O  
ATOM    526  N   LEU A  69      -9.803   3.342 -11.442  1.00  0.98           N  
ATOM    527  CA  LEU A  69     -11.255   3.227 -11.518  1.00  0.98           C  
ATOM    528  C   LEU A  69     -11.675   2.462 -12.768  1.00  0.98           C  
ATOM    529  CB  LEU A  69     -11.904   4.613 -11.511  1.00  0.98           C  
ATOM    530  O   LEU A  69     -12.830   2.047 -12.889  1.00  0.97           O  
ATOM    531  CG  LEU A  69     -11.702   5.451 -10.247  1.00  0.98           C  
ATOM    532  CD1 LEU A  69     -12.482   6.758 -10.347  1.00  0.97           C  
ATOM    533  CD2 LEU A  69     -12.122   4.664  -9.011  1.00  0.97           C  
ATOM    534  N   LEU A  70     -10.704   2.286 -13.689  1.00  0.98           N  
ATOM    535  CA  LEU A  70     -11.036   1.685 -14.976  1.00  0.98           C  
ATOM    536  C   LEU A  70     -11.637   0.296 -14.789  1.00  0.98           C  
ATOM    537  CB  LEU A  70      -9.793   1.601 -15.866  1.00  0.98           C  
ATOM    538  O   LEU A  70     -11.224  -0.449 -13.898  1.00  0.97           O  
ATOM    539  CG  LEU A  70      -9.102   2.925 -16.194  1.00  0.98           C  
ATOM    540  CD1 LEU A  70      -7.806   2.673 -16.956  1.00  0.97           C  
ATOM    541  CD2 LEU A  70     -10.033   3.829 -16.995  1.00  0.97           C  
ATOM    542  N   PRO A  71     -12.654  -0.124 -15.702  1.00  0.97           N  
ATOM    543  CA  PRO A  71     -13.185  -1.487 -15.637  1.00  0.97           C  
ATOM    544  C   PRO A  71     -12.126  -2.548 -15.930  1.00  0.96           C  
ATOM    545  CB  PRO A  71     -14.275  -1.492 -16.712  1.00  0.96           C  
ATOM    546  O   PRO A  71     -12.208  -3.666 -15.415  1.00  0.95           O  
ATOM    547  CG  PRO A  71     -14.719  -0.069 -16.812  1.00  0.95           C  
ATOM    548  CD  PRO A  71     -13.523   0.819 -16.617  1.00  0.93           C  
ATOM    549  N   SER A  72     -11.169  -2.297 -16.746  1.00  0.96           N  
ATOM    550  CA  SER A  72      -9.993  -3.089 -17.090  1.00  0.96           C  
ATOM    551  C   SER A  72      -8.819  -2.196 -17.479  1.00  0.96           C  
ATOM    552  CB  SER A  72     -10.312  -4.052 -18.234  1.00  0.95           C  
ATOM    553  O   SER A  72      -8.999  -1.005 -17.741  1.00  0.96           O  
ATOM    554  OG  SER A  72     -10.632  -3.340 -19.417  1.00  0.91           O  
ATOM    555  N   GLY A  73      -7.546  -2.737 -17.415  1.00  0.97           N  
ATOM    556  CA  GLY A  73      -6.358  -2.032 -17.869  1.00  0.97           C  
ATOM    557  C   GLY A  73      -5.857  -1.004 -16.871  1.00  0.97           C  
ATOM    558  O   GLY A  73      -5.169  -0.052 -17.246  1.00  0.97           O  
ATOM    559  N   ASN A  74      -6.213  -1.100 -15.554  1.00  0.97           N  
ATOM    560  CA  ASN A  74      -5.765  -0.198 -14.498  1.00  0.98           C  
ATOM    561  C   ASN A  74      -4.247  -0.229 -14.342  1.00  0.98           C  
ATOM    562  CB  ASN A  74      -6.442  -0.547 -13.171  1.00  0.97           C  
ATOM    563  O   ASN A  74      -3.648   0.739 -13.869  1.00  0.97           O  
ATOM    564  CG  ASN A  74      -7.850   0.008 -13.071  1.00  0.96           C  
ATOM    565  ND2 ASN A  74      -8.841  -0.869 -13.172  1.00  0.95           N  
ATOM    566  OD1 ASN A  74      -8.044   1.215 -12.904  1.00  0.95           O  
ATOM    567  N   SER A  75      -3.558  -1.234 -14.812  1.00  0.97           N  
ATOM    568  CA  SER A  75      -2.107  -1.374 -14.755  1.00  0.97           C  
ATOM    569  C   SER A  75      -1.412  -0.254 -15.523  1.00  0.97           C  
ATOM    570  CB  SER A  75      -1.676  -2.731 -15.315  1.00  0.96           C  
ATOM    571  O   SER A  75      -0.266   0.089 -15.228  1.00  0.97           O  
ATOM    572  OG  SER A  75      -2.177  -2.914 -16.628  1.00  0.82           O  
ATOM    573  N   ARG A  76      -2.019   0.396 -16.513  1.00  0.98           N  
ATOM    574  CA  ARG A  76      -1.422   1.510 -17.241  1.00  0.98           C  
ATOM    575  C   ARG A  76      -1.305   2.745 -16.354  1.00  0.98           C  
ATOM    576  CB  ARG A  76      -2.242   1.838 -18.491  1.00  0.98           C  
ATOM    577  O   ARG A  76      -0.552   3.670 -16.664  1.00  0.98           O  
ATOM    578  CG  ARG A  76      -3.589   2.478 -18.193  1.00  0.97           C  
ATOM    579  CD  ARG A  76      -4.368   2.772 -19.467  1.00  0.96           C  
ATOM    580  NE  ARG A  76      -5.633   3.444 -19.183  1.00  0.93           N  
ATOM    581  NH1 ARG A  76      -6.114   3.920 -21.392  1.00  0.89           N  
ATOM    582  NH2 ARG A  76      -7.561   4.562 -19.734  1.00  0.88           N  
ATOM    583  CZ  ARG A  76      -6.433   3.974 -20.104  1.00  0.90           C  
ATOM    584  N   LEU A  77      -2.148   2.773 -15.248  1.00  0.98           N  
ATOM    585  CA  LEU A  77      -2.151   3.889 -14.308  1.00  0.99           C  
ATOM    586  C   LEU A  77      -1.069   3.710 -13.248  1.00  0.98           C  
ATOM    587  CB  LEU A  77      -3.521   4.021 -13.637  1.00  0.98           C  
ATOM    588  O   LEU A  77      -0.979   4.502 -12.307  1.00  0.98           O  
ATOM    589  CG  LEU A  77      -4.721   4.178 -14.573  1.00  0.98           C  
ATOM    590  CD1 LEU A  77      -6.021   4.148 -13.776  1.00  0.98           C  
ATOM    591  CD2 LEU A  77      -4.609   5.470 -15.375  1.00  0.98           C  
ATOM    592  N   HIS A  78      -0.300   2.657 -13.329  1.00  0.98           N  
ATOM    593  CA  HIS A  78       0.855   2.461 -12.460  1.00  0.98           C  
ATOM    594  C   HIS A  78       1.980   3.427 -12.814  1.00  0.98           C  
ATOM    595  CB  HIS A  78       1.354   1.018 -12.550  1.00  0.98           C  
ATOM    596  O   HIS A  78       2.390   3.511 -13.974  1.00  0.98           O  
ATOM    597  CG  HIS A  78       2.493   0.719 -11.628  1.00  0.96           C  
ATOM    598  CD2 HIS A  78       2.527   0.082 -10.434  1.00  0.92           C  
ATOM    599  ND1 HIS A  78       3.790   1.094 -11.902  1.00  0.92           N  
ATOM    600  CE1 HIS A  78       4.575   0.699 -10.914  1.00  0.91           C  
ATOM    601  NE2 HIS A  78       3.833   0.082 -10.010  1.00  0.93           N  
ATOM    602  N   VAL A  79       2.472   4.195 -11.855  1.00  0.98           N  
ATOM    603  CA  VAL A  79       3.707   4.971 -11.876  1.00  0.98           C  
ATOM    604  C   VAL A  79       4.637   4.492 -10.764  1.00  0.98           C  
ATOM    605  CB  VAL A  79       3.430   6.484 -11.726  1.00  0.98           C  
ATOM    606  O   VAL A  79       4.264   4.498  -9.589  1.00  0.98           O  
ATOM    607  CG1 VAL A  79       4.737   7.275 -11.731  1.00  0.97           C  
ATOM    608  CG2 VAL A  79       2.504   6.969 -12.839  1.00  0.97           C  
ATOM    609  N   THR A  80       5.824   4.103 -11.068  1.00  0.97           N  
ATOM    610  CA  THR A  80       6.808   3.578 -10.127  1.00  0.97           C  
ATOM    611  C   THR A  80       6.995   4.532  -8.951  1.00  0.97           C  
ATOM    612  CB  THR A  80       8.164   3.335 -10.815  1.00  0.97           C  
ATOM    613  O   THR A  80       7.114   5.744  -9.141  1.00  0.97           O  
ATOM    614  CG2 THR A  80       9.249   3.011  -9.793  1.00  0.92           C  
ATOM    615  OG1 THR A  80       8.041   2.238 -11.729  1.00  0.93           O  
ATOM    616  N   SER A  81       7.160   4.043  -7.817  1.00  0.98           N  
ATOM    617  CA  SER A  81       7.093   4.762  -6.549  1.00  0.98           C  
ATOM    618  C   SER A  81       8.185   5.822  -6.457  1.00  0.98           C  
ATOM    619  CB  SER A  81       7.214   3.790  -5.375  1.00  0.97           C  
ATOM    620  O   SER A  81       7.998   6.860  -5.818  1.00  0.97           O  
ATOM    621  OG  SER A  81       6.041   3.003  -5.250  1.00  0.91           O  
ATOM    622  N   THR A  82       9.321   5.658  -7.107  1.00  0.97           N  
ATOM    623  CA  THR A  82      10.410   6.627  -7.159  1.00  0.97           C  
ATOM    624  C   THR A  82      10.071   7.772  -8.109  1.00  0.97           C  
ATOM    625  CB  THR A  82      11.727   5.963  -7.602  1.00  0.97           C  
ATOM    626  O   THR A  82      10.697   8.833  -8.060  1.00  0.96           O  
ATOM    627  CG2 THR A  82      12.284   5.061  -6.506  1.00  0.91           C  
ATOM    628  OG1 THR A  82      11.488   5.177  -8.776  1.00  0.92           O  
ATOM    629  N   HIS A  83       9.006   7.614  -8.926  1.00  0.97           N  
ATOM    630  CA  HIS A  83       8.536   8.623  -9.869  1.00  0.98           C  
ATOM    631  C   HIS A  83       7.127   9.091  -9.518  1.00  0.98           C  
ATOM    632  CB  HIS A  83       8.567   8.076 -11.297  1.00  0.97           C  
ATOM    633  O   HIS A  83       6.523   9.866 -10.262  1.00  0.97           O  
ATOM    634  CG  HIS A  83       9.926   7.643 -11.745  1.00  0.95           C  
ATOM    635  CD2 HIS A  83      11.159   8.075 -11.388  1.00  0.91           C  
ATOM    636  ND1 HIS A  83      10.121   6.648 -12.678  1.00  0.91           N  
ATOM    637  CE1 HIS A  83      11.419   6.485 -12.875  1.00  0.89           C  
ATOM    638  NE2 HIS A  83      12.070   7.339 -12.105  1.00  0.90           N  
ATOM    639  N   PHE A  84       6.540   8.545  -8.486  1.00  0.98           N  
ATOM    640  CA  PHE A  84       5.217   8.918  -8.000  1.00  0.98           C  
ATOM    641  C   PHE A  84       5.292  10.169  -7.133  1.00  0.98           C  
ATOM    642  CB  PHE A  84       4.589   7.767  -7.208  1.00  0.98           C  
ATOM    643  O   PHE A  84       5.526  10.081  -5.926  1.00  0.97           O  
ATOM    644  CG  PHE A  84       3.108   7.918  -6.988  1.00  0.98           C  
ATOM    645  CD1 PHE A  84       2.199   7.273  -7.818  1.00  0.97           C  
ATOM    646  CD2 PHE A  84       2.625   8.704  -5.951  1.00  0.97           C  
ATOM    647  CE1 PHE A  84       0.828   7.411  -7.617  1.00  0.97           C  
ATOM    648  CE2 PHE A  84       1.256   8.846  -5.743  1.00  0.96           C  
ATOM    649  CZ  PHE A  84       0.359   8.200  -6.579  1.00  0.96           C  
ATOM    650  N   ASP A  85       5.073  11.280  -7.733  1.00  0.98           N  
ATOM    651  CA  ASP A  85       5.217  12.594  -7.114  1.00  0.98           C  
ATOM    652  C   ASP A  85       3.892  13.353  -7.123  1.00  0.98           C  
ATOM    653  CB  ASP A  85       6.295  13.409  -7.831  1.00  0.97           C  
ATOM    654  O   ASP A  85       3.874  14.578  -7.264  1.00  0.97           O  
ATOM    655  CG  ASP A  85       5.992  13.630  -9.302  1.00  0.92           C  
ATOM    656  OD1 ASP A  85       4.999  13.068  -9.811  1.00  0.87           O  
ATOM    657  OD2 ASP A  85       6.755  14.372  -9.959  1.00  0.89           O  
ATOM    658  N   GLU A  86       2.741  12.635  -6.953  1.00  0.98           N  
ATOM    659  CA  GLU A  86       1.426  13.264  -6.883  1.00  0.98           C  
ATOM    660  C   GLU A  86       1.381  14.330  -5.791  1.00  0.98           C  
ATOM    661  CB  GLU A  86       0.339  12.214  -6.637  1.00  0.98           C  
ATOM    662  O   GLU A  86       1.705  14.054  -4.634  1.00  0.98           O  
ATOM    663  CG  GLU A  86      -1.072  12.713  -6.913  1.00  0.95           C  
ATOM    664  CD  GLU A  86      -1.607  13.631  -5.826  1.00  0.91           C  
ATOM    665  OE1 GLU A  86      -1.584  13.242  -4.636  1.00  0.90           O  
ATOM    666  OE2 GLU A  86      -2.053  14.750  -6.166  1.00  0.89           O  
ATOM    667  N   PRO A  87       1.047  15.650  -5.994  1.00  0.98           N  
ATOM    668  CA  PRO A  87       1.266  16.785  -5.094  1.00  0.98           C  
ATOM    669  C   PRO A  87       0.528  16.636  -3.765  1.00  0.98           C  
ATOM    670  CB  PRO A  87       0.724  17.975  -5.889  1.00  0.98           C  
ATOM    671  O   PRO A  87       1.044  17.037  -2.719  1.00  0.98           O  
ATOM    672  CG  PRO A  87       1.015  17.645  -7.317  1.00  0.97           C  
ATOM    673  CD  PRO A  87       0.804  16.172  -7.519  1.00  0.97           C  
ATOM    674  N   MET A  88      -0.674  16.050  -3.773  1.00  0.98           N  
ATOM    675  CA  MET A  88      -1.418  15.829  -2.536  1.00  0.98           C  
ATOM    676  C   MET A  88      -0.775  14.725  -1.703  1.00  0.98           C  
ATOM    677  CB  MET A  88      -2.874  15.473  -2.841  1.00  0.97           C  
ATOM    678  O   MET A  88      -0.665  14.847  -0.482  1.00  0.98           O  
ATOM    679  CG  MET A  88      -3.731  15.283  -1.600  1.00  0.91           C  
ATOM    680  SD  MET A  88      -3.810  16.793  -0.561  1.00  0.87           S  
ATOM    681  CE  MET A  88      -4.839  17.853  -1.615  1.00  0.79           C  
ATOM    682  N   ALA A  89      -0.280  13.624  -2.313  1.00  0.98           N  
ATOM    683  CA  ALA A  89       0.471  12.579  -1.623  1.00  0.99           C  
ATOM    684  C   ALA A  89       1.709  13.153  -0.940  1.00  0.99           C  
ATOM    685  CB  ALA A  89       0.870  11.476  -2.600  1.00  0.98           C  
ATOM    686  O   ALA A  89       1.888  12.995   0.270  1.00  0.99           O  
ATOM    687  N   VAL A  90       2.511  13.904  -1.691  1.00  0.98           N  
ATOM    688  CA  VAL A  90       3.728  14.527  -1.181  1.00  0.98           C  
ATOM    689  C   VAL A  90       3.385  15.459  -0.021  1.00  0.98           C  
ATOM    690  CB  VAL A  90       4.474  15.305  -2.288  1.00  0.98           C  
ATOM    691  O   VAL A  90       4.010  15.396   1.040  1.00  0.98           O  
ATOM    692  CG1 VAL A  90       5.667  16.060  -1.706  1.00  0.97           C  
ATOM    693  CG2 VAL A  90       4.927  14.354  -3.394  1.00  0.97           C  
ATOM    694  N   CYS A  91       2.347  16.236  -0.146  1.00  0.98           N  
ATOM    695  CA  CYS A  91       1.881  17.156   0.886  1.00  0.98           C  
ATOM    696  C   CYS A  91       1.403  16.396   2.118  1.00  0.98           C  
ATOM    697  CB  CYS A  91       0.752  18.036   0.349  1.00  0.98           C  
ATOM    698  O   CYS A  91       1.686  16.798   3.248  1.00  0.98           O  
ATOM    699  SG  CYS A  91       0.116  19.220   1.556  1.00  0.97           S  
ATOM    700  N   MET A  92       0.629  15.297   1.966  1.00  0.98           N  
ATOM    701  CA  MET A  92       0.155  14.473   3.075  1.00  0.98           C  
ATOM    702  C   MET A  92       1.322  13.814   3.802  1.00  0.98           C  
ATOM    703  CB  MET A  92      -0.819  13.406   2.574  1.00  0.98           C  
ATOM    704  O   MET A  92       1.461  13.955   5.018  1.00  0.98           O  
ATOM    705  CG  MET A  92      -2.203  13.944   2.247  1.00  0.96           C  
ATOM    706  SD  MET A  92      -3.102  14.523   3.739  1.00  0.96           S  
ATOM    707  CE  MET A  92      -3.417  12.936   4.559  1.00  0.91           C  
ATOM    708  N   LEU A  93       2.245  13.238   3.131  1.00  0.98           N  
ATOM    709  CA  LEU A  93       3.389  12.523   3.687  1.00  0.98           C  
ATOM    710  C   LEU A  93       4.299  13.471   4.461  1.00  0.98           C  
ATOM    711  CB  LEU A  93       4.181  11.831   2.575  1.00  0.98           C  
ATOM    712  O   LEU A  93       4.631  13.212   5.620  1.00  0.98           O  
ATOM    713  CG  LEU A  93       3.563  10.559   1.993  1.00  0.97           C  
ATOM    714  CD1 LEU A  93       4.209  10.219   0.654  1.00  0.95           C  
ATOM    715  CD2 LEU A  93       3.707   9.398   2.972  1.00  0.95           C  
ATOM    716  N   SER A  94       4.510  14.650   3.947  1.00  0.98           N  
ATOM    717  CA  SER A  94       5.409  15.622   4.561  1.00  0.98           C  
ATOM    718  C   SER A  94       4.855  16.125   5.889  1.00  0.98           C  
ATOM    719  CB  SER A  94       5.646  16.803   3.618  1.00  0.98           C  
ATOM    720  O   SER A  94       5.567  16.773   6.659  1.00  0.98           O  
ATOM    721  OG  SER A  94       4.463  17.567   3.462  1.00  0.97           O  
ATOM    722  N   LYS A  95       3.621  15.860   6.210  1.00  0.98           N  
ATOM    723  CA  LYS A  95       2.948  16.317   7.422  1.00  0.98           C  
ATOM    724  C   LYS A  95       2.789  15.179   8.425  1.00  0.98           C  
ATOM    725  CB  LYS A  95       1.580  16.913   7.085  1.00  0.98           C  
ATOM    726  O   LYS A  95       2.227  15.371   9.506  1.00  0.98           O  
ATOM    727  CG  LYS A  95       1.649  18.232   6.329  1.00  0.96           C  
ATOM    728  CD  LYS A  95       0.261  18.734   5.952  1.00  0.93           C  
ATOM    729  CE  LYS A  95       0.329  20.058   5.203  1.00  0.91           C  
ATOM    730  NZ  LYS A  95      -1.028  20.536   4.799  1.00  0.90           N  
ATOM    731  N   HIS A  96       3.176  13.983   8.110  1.00  0.98           N  
ATOM    732  CA  HIS A  96       3.099  12.806   8.968  1.00  0.99           C  
ATOM    733  C   HIS A  96       4.490  12.301   9.337  1.00  0.99           C  
ATOM    734  CB  HIS A  96       2.301  11.695   8.283  1.00  0.98           C  
ATOM    735  O   HIS A  96       5.378  12.238   8.484  1.00  0.98           O  
ATOM    736  CG  HIS A  96       0.852  12.018   8.106  1.00  0.97           C  
ATOM    737  CD2 HIS A  96      -0.236  11.648   8.822  1.00  0.95           C  
ATOM    738  ND1 HIS A  96       0.388  12.815   7.082  1.00  0.94           N  
ATOM    739  CE1 HIS A  96      -0.927  12.923   7.177  1.00  0.94           C  
ATOM    740  NE2 HIS A  96      -1.330  12.223   8.224  1.00  0.94           N  
ATOM    741  N   THR A  97       4.730  11.975  10.596  1.00  0.98           N  
ATOM    742  CA  THR A  97       6.035  11.525  11.070  1.00  0.98           C  
ATOM    743  C   THR A  97       6.490  10.286  10.305  1.00  0.99           C  
ATOM    744  CB  THR A  97       6.006  11.219  12.578  1.00  0.98           C  
ATOM    745  O   THR A  97       7.545  10.296   9.668  1.00  0.98           O  
ATOM    746  CG2 THR A  97       7.396  10.861  13.094  1.00  0.95           C  
ATOM    747  OG1 THR A  97       5.528  12.370  13.285  1.00  0.96           O  
ATOM    748  N   ASP A  98       5.702   9.261  10.241  1.00  0.99           N  
ATOM    749  CA  ASP A  98       5.993   7.974   9.616  1.00  0.99           C  
ATOM    750  C   ASP A  98       4.956   7.637   8.546  1.00  0.99           C  
ATOM    751  CB  ASP A  98       6.043   6.865  10.668  1.00  0.98           C  
ATOM    752  O   ASP A  98       3.868   8.215   8.525  1.00  0.99           O  
ATOM    753  CG  ASP A  98       7.140   7.073  11.697  1.00  0.96           C  
ATOM    754  OD1 ASP A  98       8.335   6.972  11.344  1.00  0.94           O  
ATOM    755  OD2 ASP A  98       6.807   7.337  12.873  1.00  0.94           O  
ATOM    756  N   ALA A  99       5.287   6.725   7.687  1.00  0.99           N  
ATOM    757  CA  ALA A  99       4.437   6.300   6.578  1.00  0.99           C  
ATOM    758  C   ALA A  99       4.560   4.798   6.336  1.00  0.99           C  
ATOM    759  CB  ALA A  99       4.791   7.071   5.309  1.00  0.99           C  
ATOM    760  O   ALA A  99       5.666   4.251   6.344  1.00  0.99           O  
ATOM    761  N   VAL A 100       3.473   4.125   6.082  1.00  0.99           N  
ATOM    762  CA  VAL A 100       3.422   2.752   5.590  1.00  0.99           C  
ATOM    763  C   VAL A 100       2.671   2.707   4.261  1.00  0.99           C  
ATOM    764  CB  VAL A 100       2.752   1.807   6.613  1.00  0.99           C  
ATOM    765  O   VAL A 100       1.494   3.070   4.193  1.00  0.99           O  
ATOM    766  CG1 VAL A 100       2.762   0.367   6.104  1.00  0.98           C  
ATOM    767  CG2 VAL A 100       3.453   1.905   7.966  1.00  0.98           C  
ATOM    768  N   SER A 101       3.359   2.231   3.178  1.00  0.99           N  
ATOM    769  CA  SER A 101       2.743   2.066   1.865  1.00  0.99           C  
ATOM    770  C   SER A 101       2.358   0.612   1.614  1.00  0.99           C  
ATOM    771  CB  SER A 101       3.689   2.549   0.765  1.00  0.99           C  
ATOM    772  O   SER A 101       3.069  -0.305   2.030  1.00  0.99           O  
ATOM    773  OG  SER A 101       4.897   1.808   0.779  1.00  0.84           O  
ATOM    774  N   PHE A 102       1.265   0.406   1.032  1.00  0.99           N  
ATOM    775  CA  PHE A 102       0.781  -0.900   0.599  1.00  0.99           C  
ATOM    776  C   PHE A 102       0.839  -1.023  -0.919  1.00  0.99           C  
ATOM    777  CB  PHE A 102      -0.651  -1.134   1.090  1.00  0.99           C  
ATOM    778  O   PHE A 102       0.235  -0.223  -1.635  1.00  0.98           O  
ATOM    779  CG  PHE A 102      -0.769  -1.240   2.587  1.00  0.98           C  
ATOM    780  CD1 PHE A 102      -1.189  -2.423   3.182  1.00  0.97           C  
ATOM    781  CD2 PHE A 102      -0.461  -0.156   3.398  1.00  0.97           C  
ATOM    782  CE1 PHE A 102      -1.300  -2.524   4.567  1.00  0.96           C  
ATOM    783  CE2 PHE A 102      -0.569  -0.249   4.783  1.00  0.96           C  
ATOM    784  CZ  PHE A 102      -0.990  -1.434   5.365  1.00  0.96           C  
ATOM    785  N   HIS A 103       1.551  -2.008  -1.410  1.00  0.98           N  
ATOM    786  CA  HIS A 103       1.779  -2.352  -2.809  1.00  0.98           C  
ATOM    787  C   HIS A 103       1.462  -3.820  -3.075  1.00  0.98           C  
ATOM    788  CB  HIS A 103       3.224  -2.046  -3.208  1.00  0.98           C  
ATOM    789  O   HIS A 103       1.294  -4.602  -2.137  1.00  0.98           O  
ATOM    790  CG  HIS A 103       3.525  -0.583  -3.293  1.00  0.98           C  
ATOM    791  CD2 HIS A 103       3.893   0.306  -2.341  1.00  0.96           C  
ATOM    792  ND1 HIS A 103       3.459   0.122  -4.475  1.00  0.95           N  
ATOM    793  CE1 HIS A 103       3.774   1.386  -4.245  1.00  0.95           C  
ATOM    794  NE2 HIS A 103       4.042   1.524  -2.958  1.00  0.95           N  
ATOM    795  N   GLY A 104       1.347  -4.072  -4.367  1.00  0.98           N  
ATOM    796  CA  GLY A 104       1.244  -5.437  -4.856  1.00  0.97           C  
ATOM    797  C   GLY A 104       2.356  -5.812  -5.818  1.00  0.97           C  
ATOM    798  O   GLY A 104       2.742  -5.011  -6.671  1.00  0.96           O  
ATOM    799  N   TYR A 105       2.808  -7.095  -5.717  1.00  0.96           N  
ATOM    800  CA  TYR A 105       3.662  -7.642  -6.765  1.00  0.96           C  
ATOM    801  C   TYR A 105       3.115  -8.968  -7.278  1.00  0.96           C  
ATOM    802  CB  TYR A 105       5.092  -7.831  -6.250  1.00  0.96           C  
ATOM    803  O   TYR A 105       2.279  -9.597  -6.624  1.00  0.96           O  
ATOM    804  CG  TYR A 105       5.261  -9.037  -5.358  1.00  0.96           C  
ATOM    805  CD1 TYR A 105       4.892  -8.993  -4.016  1.00  0.94           C  
ATOM    806  CD2 TYR A 105       5.791 -10.223  -5.856  1.00  0.94           C  
ATOM    807  CE1 TYR A 105       5.047 -10.101  -3.190  1.00  0.93           C  
ATOM    808  CE2 TYR A 105       5.951 -11.338  -5.039  1.00  0.93           C  
ATOM    809  OH  TYR A 105       5.733 -12.368  -2.897  1.00  0.91           O  
ATOM    810  CZ  TYR A 105       5.576 -11.267  -3.710  1.00  0.92           C  
ATOM    811  N   LYS A 106       3.484  -9.305  -8.538  1.00  0.95           N  
ATOM    812  CA  LYS A 106       2.987 -10.517  -9.182  1.00  0.95           C  
ATOM    813  C   LYS A 106       3.726 -11.752  -8.675  1.00  0.95           C  
ATOM    814  CB  LYS A 106       3.122 -10.413 -10.702  1.00  0.94           C  
ATOM    815  O   LYS A 106       4.878 -11.988  -9.044  1.00  0.94           O  
ATOM    816  CG  LYS A 106       2.518 -11.585 -11.459  1.00  0.92           C  
ATOM    817  CD  LYS A 106       2.572 -11.366 -12.965  1.00  0.89           C  
ATOM    818  CE  LYS A 106       1.938 -12.524 -13.724  1.00  0.86           C  
ATOM    819  NZ  LYS A 106       2.010 -12.324 -15.202  1.00  0.85           N  
ATOM    820  N   ASP A 107       3.128 -12.608  -7.948  1.00  0.96           N  
ATOM    821  CA  ASP A 107       3.398 -13.980  -7.530  1.00  0.96           C  
ATOM    822  C   ASP A 107       2.102 -14.721  -7.207  1.00  0.96           C  
ATOM    823  CB  ASP A 107       4.331 -13.998  -6.317  1.00  0.96           C  
ATOM    824  O   ASP A 107       1.475 -14.465  -6.178  1.00  0.96           O  
ATOM    825  CG  ASP A 107       4.818 -15.392  -5.965  1.00  0.96           C  
ATOM    826  OD1 ASP A 107       4.173 -16.384  -6.368  1.00  0.94           O  
ATOM    827  OD2 ASP A 107       5.856 -15.500  -5.276  1.00  0.94           O  
ATOM    828  N   ASP A 108       1.722 -15.598  -8.127  1.00  0.96           N  
ATOM    829  CA  ASP A 108       0.417 -16.251  -8.092  1.00  0.96           C  
ATOM    830  C   ASP A 108       0.480 -17.564  -7.316  1.00  0.96           C  
ATOM    831  CB  ASP A 108      -0.095 -16.503  -9.512  1.00  0.95           C  
ATOM    832  O   ASP A 108      -0.539 -18.234  -7.135  1.00  0.95           O  
ATOM    833  CG  ASP A 108      -0.539 -15.233 -10.217  1.00  0.93           C  
ATOM    834  OD1 ASP A 108      -1.042 -14.306  -9.545  1.00  0.90           O  
ATOM    835  OD2 ASP A 108      -0.387 -15.159 -11.455  1.00  0.92           O  
ATOM    836  N   TYR A 109       1.631 -17.882  -6.789  1.00  0.97           N  
ATOM    837  CA  TYR A 109       1.854 -19.182  -6.166  1.00  0.97           C  
ATOM    838  C   TYR A 109       2.187 -19.027  -4.687  1.00  0.97           C  
ATOM    839  CB  TYR A 109       2.982 -19.934  -6.879  1.00  0.96           C  
ATOM    840  O   TYR A 109       1.593 -19.695  -3.837  1.00  0.96           O  
ATOM    841  CG  TYR A 109       2.694 -20.223  -8.332  1.00  0.94           C  
ATOM    842  CD1 TYR A 109       1.804 -21.230  -8.699  1.00  0.91           C  
ATOM    843  CD2 TYR A 109       3.312 -19.492  -9.341  1.00  0.91           C  
ATOM    844  CE1 TYR A 109       1.537 -21.501 -10.037  1.00  0.89           C  
ATOM    845  CE2 TYR A 109       3.052 -19.755 -10.682  1.00  0.87           C  
ATOM    846  OH  TYR A 109       1.904 -21.024 -12.346  1.00  0.82           O  
ATOM    847  CZ  TYR A 109       2.165 -20.759 -11.020  1.00  0.87           C  
ATOM    848  N   ASN A 110       3.003 -18.114  -4.317  1.00  0.98           N  
ATOM    849  CA  ASN A 110       3.436 -17.921  -2.937  1.00  0.98           C  
ATOM    850  C   ASN A 110       2.680 -16.777  -2.266  1.00  0.98           C  
ATOM    851  CB  ASN A 110       4.944 -17.667  -2.878  1.00  0.97           C  
ATOM    852  O   ASN A 110       2.749 -15.633  -2.718  1.00  0.98           O  
ATOM    853  CG  ASN A 110       5.749 -18.782  -3.516  1.00  0.95           C  
ATOM    854  ND2 ASN A 110       6.461 -18.459  -4.589  1.00  0.93           N  
ATOM    855  OD1 ASN A 110       5.730 -19.923  -3.049  1.00  0.92           O  
ATOM    856  N   LYS A 111       1.982 -17.138  -1.181  1.00  0.98           N  
ATOM    857  CA  LYS A 111       1.479 -16.124  -0.260  1.00  0.98           C  
ATOM    858  C   LYS A 111       2.606 -15.552   0.596  1.00  0.98           C  
ATOM    859  CB  LYS A 111       0.385 -16.707   0.636  1.00  0.98           C  
ATOM    860  O   LYS A 111       3.093 -16.216   1.514  1.00  0.98           O  
ATOM    861  CG  LYS A 111      -0.879 -17.107  -0.112  1.00  0.97           C  
ATOM    862  CD  LYS A 111      -1.999 -17.486   0.848  1.00  0.94           C  
ATOM    863  CE  LYS A 111      -1.663 -18.747   1.632  1.00  0.92           C  
ATOM    864  NZ  LYS A 111      -2.762 -19.126   2.569  1.00  0.91           N  
ATOM    865  N   ASN A 112       2.941 -14.318   0.323  1.00  0.98           N  
ATOM    866  CA  ASN A 112       4.048 -13.677   1.024  1.00  0.98           C  
ATOM    867  C   ASN A 112       3.919 -12.156   1.003  1.00  0.98           C  
ATOM    868  CB  ASN A 112       5.387 -14.105   0.419  1.00  0.98           C  
ATOM    869  O   ASN A 112       3.280 -11.596   0.110  1.00  0.98           O  
ATOM    870  CG  ASN A 112       6.570 -13.701   1.276  1.00  0.83           C  
ATOM    871  ND2 ASN A 112       7.739 -13.586   0.656  1.00  0.74           N  
ATOM    872  OD1 ASN A 112       6.436 -13.494   2.485  1.00  0.73           O  
ATOM    873  N   THR A 113       4.607 -11.496   1.963  1.00  0.99           N  
ATOM    874  CA  THR A 113       4.798 -10.051   2.025  1.00  0.99           C  
ATOM    875  C   THR A 113       6.278  -9.707   2.169  1.00  0.99           C  
ATOM    876  CB  THR A 113       4.009  -9.433   3.194  1.00  0.99           C  
ATOM    877  O   THR A 113       6.923 -10.109   3.139  1.00  0.99           O  
ATOM    878  CG2 THR A 113       4.185  -7.919   3.236  1.00  0.98           C  
ATOM    879  OG1 THR A 113       2.617  -9.737   3.037  1.00  0.98           O  
ATOM    880  N   LEU A 114       6.789  -8.944   1.209  1.00  0.98           N  
ATOM    881  CA  LEU A 114       8.127  -8.371   1.302  1.00  0.98           C  
ATOM    882  C   LEU A 114       8.081  -6.982   1.929  1.00  0.98           C  
ATOM    883  CB  LEU A 114       8.777  -8.298  -0.082  1.00  0.98           C  
ATOM    884  O   LEU A 114       7.392  -6.091   1.427  1.00  0.98           O  
ATOM    885  CG  LEU A 114       8.797  -9.595  -0.891  1.00  0.98           C  
ATOM    886  CD1 LEU A 114       9.385  -9.347  -2.277  1.00  0.96           C  
ATOM    887  CD2 LEU A 114       9.586 -10.673  -0.155  1.00  0.96           C  
ATOM    888  N   VAL A 115       8.780  -6.761   3.021  1.00  0.99           N  
ATOM    889  CA  VAL A 115       8.701  -5.513   3.773  1.00  0.99           C  
ATOM    890  C   VAL A 115      10.014  -4.745   3.641  1.00  0.99           C  
ATOM    891  CB  VAL A 115       8.380  -5.768   5.263  1.00  0.99           C  
ATOM    892  O   VAL A 115      11.044  -5.169   4.170  1.00  0.98           O  
ATOM    893  CG1 VAL A 115       8.034  -4.459   5.972  1.00  0.98           C  
ATOM    894  CG2 VAL A 115       7.236  -6.771   5.398  1.00  0.98           C  
ATOM    895  N   GLY A 116       9.936  -3.591   2.899  1.00  0.98           N  
ATOM    896  CA  GLY A 116      11.048  -2.684   2.660  1.00  0.98           C  
ATOM    897  C   GLY A 116      10.941  -1.390   3.444  1.00  0.99           C  
ATOM    898  O   GLY A 116      10.180  -1.304   4.410  1.00  0.98           O  
ATOM    899  N   GLY A 117      11.767  -0.414   3.117  1.00  0.98           N  
ATOM    900  CA  GLY A 117      11.739   0.927   3.678  1.00  0.98           C  
ATOM    901  C   GLY A 117      12.908   1.212   4.602  1.00  0.98           C  
ATOM    902  O   GLY A 117      13.632   0.295   4.995  1.00  0.98           O  
ATOM    903  N   LEU A 118      13.085   2.446   4.973  1.00  0.99           N  
ATOM    904  CA  LEU A 118      14.196   2.977   5.755  1.00  0.99           C  
ATOM    905  C   LEU A 118      13.889   2.914   7.248  1.00  0.99           C  
ATOM    906  CB  LEU A 118      14.499   4.421   5.345  1.00  0.99           C  
ATOM    907  O   LEU A 118      14.802   2.944   8.075  1.00  0.98           O  
ATOM    908  CG  LEU A 118      15.103   4.618   3.954  1.00  0.98           C  
ATOM    909  CD1 LEU A 118      15.247   6.104   3.644  1.00  0.97           C  
ATOM    910  CD2 LEU A 118      16.451   3.912   3.851  1.00  0.97           C  
ATOM    911  N   ASN A 119      12.621   2.867   7.659  1.00  0.99           N  
ATOM    912  CA  ASN A 119      12.247   2.664   9.055  1.00  0.99           C  
ATOM    913  C   ASN A 119      12.383   1.200   9.464  1.00  0.99           C  
ATOM    914  CB  ASN A 119      10.820   3.155   9.305  1.00  0.99           C  
ATOM    915  O   ASN A 119      11.401   0.457   9.461  1.00  0.99           O  
ATOM    916  CG  ASN A 119      10.476   3.225  10.780  1.00  0.98           C  
ATOM    917  ND2 ASN A 119       9.538   4.097  11.130  1.00  0.98           N  
ATOM    918  OD1 ASN A 119      11.051   2.502  11.599  1.00  0.98           O  
ATOM    919  N   THR A 120      13.600   0.762   9.937  1.00  0.99           N  
ATOM    920  CA  THR A 120      13.977  -0.629  10.163  1.00  0.99           C  
ATOM    921  C   THR A 120      13.305  -1.174  11.420  1.00  0.99           C  
ATOM    922  CB  THR A 120      15.504  -0.780  10.288  1.00  0.99           C  
ATOM    923  O   THR A 120      13.015  -2.369  11.507  1.00  0.99           O  
ATOM    924  CG2 THR A 120      16.204  -0.384   8.992  1.00  0.94           C  
ATOM    925  OG1 THR A 120      15.977   0.059  11.349  1.00  0.95           O  
ATOM    926  N   GLU A 121      13.038  -0.359  12.390  1.00  0.99           N  
ATOM    927  CA  GLU A 121      12.349  -0.775  13.608  1.00  0.99           C  
ATOM    928  C   GLU A 121      10.899  -1.153  13.321  1.00  0.99           C  
ATOM    929  CB  GLU A 121      12.405   0.333  14.663  1.00  0.99           C  
ATOM    930  O   GLU A 121      10.510  -2.311  13.485  1.00  0.99           O  
ATOM    931  CG  GLU A 121      11.814  -0.066  16.007  1.00  0.97           C  
ATOM    932  CD  GLU A 121      11.998   0.993  17.082  1.00  0.95           C  
ATOM    933  OE1 GLU A 121      12.626   2.039  16.802  1.00  0.96           O  
ATOM    934  OE2 GLU A 121      11.510   0.775  18.213  1.00  0.94           O  
ATOM    935  N   LEU A 122      10.114  -0.214  12.727  1.00  0.99           N  
ATOM    936  CA  LEU A 122       8.725  -0.476  12.366  1.00  0.99           C  
ATOM    937  C   LEU A 122       8.632  -1.608  11.348  1.00  0.99           C  
ATOM    938  CB  LEU A 122       8.070   0.788  11.803  1.00  0.99           C  
ATOM    939  O   LEU A 122       7.767  -2.479  11.459  1.00  0.99           O  
ATOM    940  CG  LEU A 122       6.606   0.661  11.379  1.00  0.99           C  
ATOM    941  CD1 LEU A 122       5.749   0.218  12.561  1.00  0.99           C  
ATOM    942  CD2 LEU A 122       6.097   1.981  10.810  1.00  0.99           C  
ATOM    943  N   ARG A 123       9.556  -1.704  10.360  1.00  0.99           N  
ATOM    944  CA  ARG A 123       9.666  -2.789   9.391  1.00  0.99           C  
ATOM    945  C   ARG A 123       9.767  -4.140  10.091  1.00  0.99           C  
ATOM    946  CB  ARG A 123      10.879  -2.578   8.483  1.00  0.99           C  
ATOM    947  O   ARG A 123       9.022  -5.069   9.770  1.00  0.99           O  
ATOM    948  CG  ARG A 123      11.056  -3.660   7.430  1.00  0.98           C  
ATOM    949  CD  ARG A 123      12.399  -3.545   6.723  1.00  0.96           C  
ATOM    950  NE  ARG A 123      13.507  -3.893   7.608  1.00  0.95           N  
ATOM    951  NH1 ARG A 123      15.162  -3.257   6.128  1.00  0.89           N  
ATOM    952  NH2 ARG A 123      15.720  -4.098   8.187  1.00  0.88           N  
ATOM    953  CZ  ARG A 123      14.794  -3.749   7.306  1.00  0.92           C  
ATOM    954  N   ASN A 124      10.705  -4.232  11.068  1.00  0.99           N  
ATOM    955  CA  ASN A 124      10.946  -5.494  11.759  1.00  0.99           C  
ATOM    956  C   ASN A 124       9.777  -5.870  12.664  1.00  0.99           C  
ATOM    957  CB  ASN A 124      12.243  -5.423  12.569  1.00  0.99           C  
ATOM    958  O   ASN A 124       9.409  -7.042  12.756  1.00  0.99           O  
ATOM    959  CG  ASN A 124      13.476  -5.341  11.690  1.00  0.98           C  
ATOM    960  ND2 ASN A 124      14.599  -4.949  12.280  1.00  0.98           N  
ATOM    961  OD1 ASN A 124      13.419  -5.628  10.492  1.00  0.98           O  
ATOM    962  N   LEU A 125       9.083  -4.937  13.304  1.00  0.99           N  
ATOM    963  CA  LEU A 125       7.857  -5.160  14.063  1.00  0.99           C  
ATOM    964  C   LEU A 125       6.745  -5.680  13.159  1.00  0.99           C  
ATOM    965  CB  LEU A 125       7.409  -3.866  14.749  1.00  0.99           C  
ATOM    966  O   LEU A 125       6.116  -6.696  13.463  1.00  0.99           O  
ATOM    967  CG  LEU A 125       8.220  -3.432  15.972  1.00  0.98           C  
ATOM    968  CD1 LEU A 125       7.796  -2.038  16.421  1.00  0.98           C  
ATOM    969  CD2 LEU A 125       8.056  -4.438  17.107  1.00  0.98           C  
ATOM    970  N   ILE A 126       6.524  -5.126  11.929  1.00  0.99           N  
ATOM    971  CA  ILE A 126       5.511  -5.571  10.979  1.00  0.99           C  
ATOM    972  C   ILE A 126       5.815  -6.998  10.530  1.00  0.99           C  
ATOM    973  CB  ILE A 126       5.430  -4.630   9.756  1.00  0.99           C  
ATOM    974  O   ILE A 126       4.942  -7.868  10.569  1.00  0.99           O  
ATOM    975  CG1 ILE A 126       4.804  -3.288  10.155  1.00  0.99           C  
ATOM    976  CG2 ILE A 126       4.641  -5.287   8.620  1.00  0.99           C  
ATOM    977  CD1 ILE A 126       4.898  -2.217   9.078  1.00  0.98           C  
ATOM    978  N   VAL A 127       7.085  -7.348  10.210  1.00  0.99           N  
ATOM    979  CA  VAL A 127       7.476  -8.702   9.834  1.00  0.99           C  
ATOM    980  C   VAL A 127       7.183  -9.663  10.983  1.00  0.99           C  
ATOM    981  CB  VAL A 127       8.970  -8.774   9.447  1.00  0.99           C  
ATOM    982  O   VAL A 127       6.584 -10.722  10.778  1.00  0.99           O  
ATOM    983  CG1 VAL A 127       9.415 -10.226   9.276  1.00  0.98           C  
ATOM    984  CG2 VAL A 127       9.229  -7.980   8.168  1.00  0.98           C  
ATOM    985  N   SER A 128       7.511  -9.314  12.196  1.00  0.99           N  
ATOM    986  CA  SER A 128       7.313 -10.137  13.385  1.00  0.99           C  
ATOM    987  C   SER A 128       5.831 -10.378  13.650  1.00  0.99           C  
ATOM    988  CB  SER A 128       7.957  -9.478  14.606  1.00  0.99           C  
ATOM    989  O   SER A 128       5.407 -11.519  13.842  1.00  0.99           O  
ATOM    990  OG  SER A 128       7.780 -10.279  15.761  1.00  0.98           O  
ATOM    991  N   LYS A 129       4.986  -9.365  13.618  1.00  0.99           N  
ATOM    992  CA  LYS A 129       3.557  -9.455  13.904  1.00  0.99           C  
ATOM    993  C   LYS A 129       2.825 -10.225  12.810  1.00  0.99           C  
ATOM    994  CB  LYS A 129       2.951  -8.059  14.057  1.00  0.99           C  
ATOM    995  O   LYS A 129       1.991 -11.086  13.101  1.00  0.99           O  
ATOM    996  CG  LYS A 129       3.496  -7.274  15.242  1.00  0.99           C  
ATOM    997  CD  LYS A 129       3.293  -8.026  16.551  1.00  0.98           C  
ATOM    998  CE  LYS A 129       3.815  -7.231  17.740  1.00  0.97           C  
ATOM    999  NZ  LYS A 129       3.549  -7.929  19.034  1.00  0.96           N  
ATOM   1000  N   LEU A 130       3.155 -10.061  11.510  1.00  0.99           N  
ATOM   1001  CA  LEU A 130       2.594 -10.855  10.422  1.00  0.99           C  
ATOM   1002  C   LEU A 130       2.937 -12.331  10.594  1.00  0.99           C  
ATOM   1003  CB  LEU A 130       3.111 -10.353   9.071  1.00  0.99           C  
ATOM   1004  O   LEU A 130       2.044 -13.181  10.619  1.00  0.99           O  
ATOM   1005  CG  LEU A 130       2.506  -9.046   8.557  1.00  0.99           C  
ATOM   1006  CD1 LEU A 130       3.275  -8.550   7.337  1.00  0.99           C  
ATOM   1007  CD2 LEU A 130       1.029  -9.234   8.225  1.00  0.99           C  
ATOM   1008  N   ASN A 131       4.219 -12.656  10.875  1.00  0.99           N  
ATOM   1009  CA  ASN A 131       4.656 -14.032  11.092  1.00  0.99           C  
ATOM   1010  C   ASN A 131       3.989 -14.644  12.320  1.00  0.99           C  
ATOM   1011  CB  ASN A 131       6.179 -14.096  11.226  1.00  0.99           C  
ATOM   1012  O   ASN A 131       3.602 -15.814  12.303  1.00  0.99           O  
ATOM   1013  CG  ASN A 131       6.889 -13.962   9.893  1.00  0.99           C  
ATOM   1014  ND2 ASN A 131       7.968 -13.190   9.872  1.00  0.98           N  
ATOM   1015  OD1 ASN A 131       6.469 -14.547   8.891  1.00  0.98           O  
ATOM   1016  N   SER A 132       3.696 -13.912  13.379  1.00  0.99           N  
ATOM   1017  CA  SER A 132       3.045 -14.387  14.596  1.00  0.99           C  
ATOM   1018  C   SER A 132       1.582 -14.735  14.340  1.00  0.99           C  
ATOM   1019  CB  SER A 132       3.141 -13.335  15.701  1.00  0.99           C  
ATOM   1020  O   SER A 132       0.992 -15.534  15.070  1.00  0.99           O  
ATOM   1021  OG  SER A 132       2.217 -12.284  15.477  1.00  0.91           O  
ATOM   1022  N   LYS A 133       0.954 -14.183  13.261  1.00  0.99           N  
ATOM   1023  CA  LYS A 133      -0.410 -14.470  12.826  1.00  0.99           C  
ATOM   1024  C   LYS A 133      -0.429 -15.570  11.768  1.00  0.99           C  
ATOM   1025  CB  LYS A 133      -1.076 -13.206  12.280  1.00  0.99           C  
ATOM   1026  O   LYS A 133      -1.482 -15.876  11.203  1.00  0.98           O  
ATOM   1027  CG  LYS A 133      -1.238 -12.098  13.310  1.00  0.97           C  
ATOM   1028  CD  LYS A 133      -2.268 -12.466  14.370  1.00  0.95           C  
ATOM   1029  CE  LYS A 133      -2.514 -11.314  15.335  1.00  0.92           C  
ATOM   1030  NZ  LYS A 133      -3.578 -11.643  16.331  1.00  0.91           N  
ATOM   1031  N   GLY A 134       0.747 -16.174  11.418  1.00  0.99           N  
ATOM   1032  CA  GLY A 134       0.867 -17.223  10.418  1.00  0.99           C  
ATOM   1033  C   GLY A 134       0.863 -16.695   8.996  1.00  0.99           C  
ATOM   1034  O   GLY A 134       0.676 -17.458   8.046  1.00  0.98           O  
ATOM   1035  N   ILE A 135       1.056 -15.431   8.755  1.00  0.99           N  
ATOM   1036  CA  ILE A 135       1.174 -14.779   7.455  1.00  0.99           C  
ATOM   1037  C   ILE A 135       2.648 -14.615   7.092  1.00  0.99           C  
ATOM   1038  CB  ILE A 135       0.464 -13.407   7.445  1.00  0.99           C  
ATOM   1039  O   ILE A 135       3.387 -13.903   7.776  1.00  0.99           O  
ATOM   1040  CG1 ILE A 135      -1.023 -13.573   7.778  1.00  0.98           C  
ATOM   1041  CG2 ILE A 135       0.647 -12.714   6.091  1.00  0.98           C  
ATOM   1042  CD1 ILE A 135      -1.723 -12.273   8.150  1.00  0.98           C  
ATOM   1043  N   ALA A 136       3.060 -15.255   6.014  1.00  0.99           N  
ATOM   1044  CA  ALA A 136       4.458 -15.218   5.593  1.00  0.99           C  
ATOM   1045  C   ALA A 136       4.886 -13.797   5.236  1.00  0.99           C  
ATOM   1046  CB  ALA A 136       4.680 -16.151   4.405  1.00  0.99           C  
ATOM   1047  O   ALA A 136       4.344 -13.194   4.307  1.00  0.99           O  
ATOM   1048  N   ALA A 137       5.912 -13.279   5.967  1.00  0.99           N  
ATOM   1049  CA  ALA A 137       6.522 -11.970   5.744  1.00  0.99           C  
ATOM   1050  C   ALA A 137       8.027 -12.016   5.993  1.00  0.99           C  
ATOM   1051  CB  ALA A 137       5.869 -10.920   6.640  1.00  0.99           C  
ATOM   1052  O   ALA A 137       8.485 -12.651   6.946  1.00  0.99           O  
ATOM   1053  N   GLU A 138       8.723 -11.296   5.185  1.00  0.99           N  
ATOM   1054  CA  GLU A 138      10.172 -11.194   5.331  1.00  0.99           C  
ATOM   1055  C   GLU A 138      10.669  -9.806   4.941  1.00  0.99           C  
ATOM   1056  CB  GLU A 138      10.874 -12.261   4.488  1.00  0.99           C  
ATOM   1057  O   GLU A 138       9.957  -9.048   4.279  1.00  0.99           O  
ATOM   1058  CG  GLU A 138      10.614 -12.133   2.994  1.00  0.97           C  
ATOM   1059  CD  GLU A 138      11.133 -13.315   2.191  1.00  0.93           C  
ATOM   1060  OE1 GLU A 138      11.810 -14.193   2.772  1.00  0.93           O  
ATOM   1061  OE2 GLU A 138      10.860 -13.364   0.970  1.00  0.92           O  
ATOM   1062  N   VAL A 139      11.873  -9.428   5.396  1.00  0.99           N  
ATOM   1063  CA  VAL A 139      12.516  -8.188   4.976  1.00  0.99           C  
ATOM   1064  C   VAL A 139      12.845  -8.254   3.487  1.00  0.99           C  
ATOM   1065  CB  VAL A 139      13.798  -7.908   5.793  1.00  0.98           C  
ATOM   1066  O   VAL A 139      13.535  -9.173   3.038  1.00  0.98           O  
ATOM   1067  CG1 VAL A 139      14.512  -6.664   5.268  1.00  0.98           C  
ATOM   1068  CG2 VAL A 139      13.462  -7.749   7.275  1.00  0.98           C  
ATOM   1069  N   ALA A 140      12.343  -7.285   2.769  1.00  0.98           N  
ATOM   1070  CA  ALA A 140      12.541  -7.206   1.324  1.00  0.98           C  
ATOM   1071  C   ALA A 140      14.023  -7.092   0.978  1.00  0.98           C  
ATOM   1072  CB  ALA A 140      11.771  -6.022   0.744  1.00  0.98           C  
ATOM   1073  O   ALA A 140      14.765  -6.355   1.633  1.00  0.96           O  
ATOM   1074  N   THR A 141      14.354  -7.798  -0.020  1.00  0.95           N  
ATOM   1075  CA  THR A 141      15.649  -7.726  -0.688  1.00  0.95           C  
ATOM   1076  C   THR A 141      15.497  -7.184  -2.106  1.00  0.92           C  
ATOM   1077  CB  THR A 141      16.331  -9.106  -0.734  1.00  0.94           C  
ATOM   1078  O   THR A 141      14.382  -6.913  -2.557  1.00  0.89           O  
ATOM   1079  CG2 THR A 141      16.556  -9.656   0.671  1.00  0.93           C  
ATOM   1080  OG1 THR A 141      15.502 -10.018  -1.465  1.00  0.95           O  
ATOM   1081  N   ASP A 142      16.515  -6.808  -2.831  1.00  0.94           N  
ATOM   1082  CA  ASP A 142      16.589  -6.426  -4.238  1.00  0.94           C  
ATOM   1083  C   ASP A 142      15.729  -5.196  -4.519  1.00  0.95           C  
ATOM   1084  CB  ASP A 142      16.155  -7.588  -5.133  1.00  0.91           C  
ATOM   1085  O   ASP A 142      15.815  -4.195  -3.804  1.00  0.92           O  
ATOM   1086  CG  ASP A 142      17.008  -8.830  -4.948  1.00  0.83           C  
ATOM   1087  OD1 ASP A 142      18.253  -8.720  -4.946  1.00  0.73           O  
ATOM   1088  OD2 ASP A 142      16.430  -9.930  -4.807  1.00  0.79           O  
ATOM   1089  N   ARG A 143      14.911  -5.263  -5.486  1.00  0.93           N  
ATOM   1090  CA  ARG A 143      14.234  -4.102  -6.055  1.00  0.93           C  
ATOM   1091  C   ARG A 143      13.094  -3.638  -5.154  1.00  0.94           C  
ATOM   1092  CB  ARG A 143      13.700  -4.422  -7.453  1.00  0.92           C  
ATOM   1093  O   ARG A 143      12.517  -2.571  -5.375  1.00  0.93           O  
ATOM   1094  CG  ARG A 143      12.609  -5.482  -7.468  1.00  0.90           C  
ATOM   1095  CD  ARG A 143      12.101  -5.747  -8.878  1.00  0.90           C  
ATOM   1096  NE  ARG A 143      11.028  -6.737  -8.887  1.00  0.86           N  
ATOM   1097  NH1 ARG A 143      10.729  -6.698 -11.177  1.00  0.85           N  
ATOM   1098  NH2 ARG A 143       9.438  -8.070  -9.872  1.00  0.83           N  
ATOM   1099  CZ  ARG A 143      10.401  -7.166  -9.979  1.00  0.83           C  
ATOM   1100  N   PHE A 144      12.749  -4.412  -4.064  1.00  0.95           N  
ATOM   1101  CA  PHE A 144      11.607  -4.123  -3.204  1.00  0.96           C  
ATOM   1102  C   PHE A 144      12.064  -3.506  -1.887  1.00  0.97           C  
ATOM   1103  CB  PHE A 144      10.800  -5.396  -2.935  1.00  0.96           C  
ATOM   1104  O   PHE A 144      11.248  -3.246  -1.001  1.00  0.96           O  
ATOM   1105  CG  PHE A 144      10.196  -6.005  -4.172  1.00  0.95           C  
ATOM   1106  CD1 PHE A 144       9.341  -5.266  -4.981  1.00  0.92           C  
ATOM   1107  CD2 PHE A 144      10.484  -7.317  -4.526  1.00  0.93           C  
ATOM   1108  CE1 PHE A 144       8.781  -5.827  -6.126  1.00  0.92           C  
ATOM   1109  CE2 PHE A 144       9.928  -7.884  -5.669  1.00  0.92           C  
ATOM   1110  CZ  PHE A 144       9.076  -7.138  -6.467  1.00  0.92           C  
ATOM   1111  N   THR A 145      13.305  -3.164  -1.723  1.00  0.98           N  
ATOM   1112  CA  THR A 145      13.884  -2.677  -0.476  1.00  0.98           C  
ATOM   1113  C   THR A 145      13.353  -1.286  -0.140  1.00  0.98           C  
ATOM   1114  CB  THR A 145      15.421  -2.639  -0.550  1.00  0.97           C  
ATOM   1115  O   THR A 145      13.380  -0.869   1.020  1.00  0.98           O  
ATOM   1116  CG2 THR A 145      16.007  -4.047  -0.565  1.00  0.95           C  
ATOM   1117  OG1 THR A 145      15.819  -1.955  -1.746  1.00  0.95           O  
ATOM   1118  N   ALA A 146      12.927  -0.556  -1.169  1.00  0.98           N  
ATOM   1119  CA  ALA A 146      12.352   0.781  -1.053  1.00  0.98           C  
ATOM   1120  C   ALA A 146      13.251   1.696  -0.227  1.00  0.98           C  
ATOM   1121  CB  ALA A 146      10.958   0.709  -0.433  1.00  0.98           C  
ATOM   1122  O   ALA A 146      12.771   2.434   0.637  1.00  0.97           O  
ATOM   1123  N   THR A 147      14.559   1.684  -0.505  1.00  0.98           N  
ATOM   1124  CA  THR A 147      15.536   2.418   0.292  1.00  0.98           C  
ATOM   1125  C   THR A 147      15.986   3.682  -0.433  1.00  0.98           C  
ATOM   1126  CB  THR A 147      16.762   1.544   0.615  1.00  0.97           C  
ATOM   1127  O   THR A 147      16.754   4.477   0.112  1.00  0.97           O  
ATOM   1128  CG2 THR A 147      16.409   0.449   1.616  1.00  0.95           C  
ATOM   1129  OG1 THR A 147      17.240   0.937  -0.591  1.00  0.96           O  
ATOM   1130  N   ASP A 148      15.603   3.900  -1.623  1.00  0.97           N  
ATOM   1131  CA  ASP A 148      15.832   5.148  -2.345  1.00  0.97           C  
ATOM   1132  C   ASP A 148      15.141   6.319  -1.651  1.00  0.98           C  
ATOM   1133  CB  ASP A 148      15.343   5.029  -3.790  1.00  0.97           C  
ATOM   1134  O   ASP A 148      13.951   6.247  -1.337  1.00  0.98           O  
ATOM   1135  CG  ASP A 148      15.835   6.160  -4.677  1.00  0.95           C  
ATOM   1136  OD1 ASP A 148      15.864   7.324  -4.221  1.00  0.93           O  
ATOM   1137  OD2 ASP A 148      16.193   5.885  -5.842  1.00  0.93           O  
ATOM   1138  N   PRO A 149      15.812   7.414  -1.353  1.00  0.97           N  
ATOM   1139  CA  PRO A 149      15.193   8.584  -0.725  1.00  0.97           C  
ATOM   1140  C   PRO A 149      14.083   9.193  -1.580  1.00  0.97           C  
ATOM   1141  CB  PRO A 149      16.361   9.561  -0.569  1.00  0.96           C  
ATOM   1142  O   PRO A 149      13.167   9.826  -1.049  1.00  0.96           O  
ATOM   1143  CG  PRO A 149      17.573   8.693  -0.466  1.00  0.95           C  
ATOM   1144  CD  PRO A 149      17.368   7.481  -1.329  1.00  0.95           C  
ATOM   1145  N   ASP A 150      14.104   8.966  -2.905  1.00  0.97           N  
ATOM   1146  CA  ASP A 150      13.101   9.473  -3.837  1.00  0.97           C  
ATOM   1147  C   ASP A 150      11.868   8.573  -3.859  1.00  0.97           C  
ATOM   1148  CB  ASP A 150      13.689   9.594  -5.244  1.00  0.97           C  
ATOM   1149  O   ASP A 150      10.832   8.945  -4.414  1.00  0.97           O  
ATOM   1150  CG  ASP A 150      14.747  10.678  -5.354  1.00  0.95           C  
ATOM   1151  OD1 ASP A 150      14.636  11.711  -4.658  1.00  0.94           O  
ATOM   1152  OD2 ASP A 150      15.698  10.500  -6.145  1.00  0.94           O  
ATOM   1153  N   ASN A 151      11.975   7.389  -3.323  1.00  0.98           N  
ATOM   1154  CA  ASN A 151      10.771   6.586  -3.134  1.00  0.98           C  
ATOM   1155  C   ASN A 151       9.732   7.323  -2.294  1.00  0.98           C  
ATOM   1156  CB  ASN A 151      11.118   5.242  -2.490  1.00  0.98           C  
ATOM   1157  O   ASN A 151      10.028   7.770  -1.184  1.00  0.98           O  
ATOM   1158  CG  ASN A 151       9.975   4.248  -2.561  1.00  0.96           C  
ATOM   1159  ND2 ASN A 151      10.240   3.080  -3.134  1.00  0.95           N  
ATOM   1160  OD1 ASN A 151       8.863   4.529  -2.106  1.00  0.94           O  
ATOM   1161  N   ILE A 152       8.454   7.369  -2.732  1.00  0.98           N  
ATOM   1162  CA  ILE A 152       7.417   8.239  -2.187  1.00  0.99           C  
ATOM   1163  C   ILE A 152       7.185   7.906  -0.715  1.00  0.99           C  
ATOM   1164  CB  ILE A 152       6.097   8.110  -2.980  1.00  0.98           C  
ATOM   1165  O   ILE A 152       6.934   8.799   0.097  1.00  0.98           O  
ATOM   1166  CG1 ILE A 152       5.042   9.070  -2.420  1.00  0.96           C  
ATOM   1167  CG2 ILE A 152       5.592   6.665  -2.956  1.00  0.96           C  
ATOM   1168  CD1 ILE A 152       5.446  10.537  -2.478  1.00  0.93           C  
ATOM   1169  N   VAL A 153       7.420   6.693  -0.216  1.00  0.98           N  
ATOM   1170  CA  VAL A 153       7.169   6.271   1.158  1.00  0.98           C  
ATOM   1171  C   VAL A 153       8.153   6.960   2.099  1.00  0.98           C  
ATOM   1172  CB  VAL A 153       7.273   4.736   1.308  1.00  0.98           C  
ATOM   1173  O   VAL A 153       7.838   7.207   3.266  1.00  0.98           O  
ATOM   1174  CG1 VAL A 153       8.727   4.281   1.201  1.00  0.95           C  
ATOM   1175  CG2 VAL A 153       6.666   4.289   2.637  1.00  0.95           C  
ATOM   1176  N   ASN A 154       9.344   7.363   1.569  1.00  0.99           N  
ATOM   1177  CA  ASN A 154      10.404   7.984   2.356  1.00  0.99           C  
ATOM   1178  C   ASN A 154      10.264   9.503   2.387  1.00  0.98           C  
ATOM   1179  CB  ASN A 154      11.778   7.589   1.810  1.00  0.98           C  
ATOM   1180  O   ASN A 154      11.093  10.196   2.979  1.00  0.98           O  
ATOM   1181  CG  ASN A 154      12.059   6.106   1.953  1.00  0.98           C  
ATOM   1182  ND2 ASN A 154      12.652   5.513   0.923  1.00  0.97           N  
ATOM   1183  OD1 ASN A 154      11.745   5.498   2.979  1.00  0.97           O  
ATOM   1184  N   ARG A 155       9.201   9.979   1.814  1.00  0.98           N  
ATOM   1185  CA  ARG A 155       8.963  11.418   1.770  1.00  0.98           C  
ATOM   1186  C   ARG A 155       8.075  11.862   2.927  1.00  0.98           C  
ATOM   1187  CB  ARG A 155       8.325  11.817   0.437  1.00  0.98           C  
ATOM   1188  O   ARG A 155       7.533  12.970   2.911  1.00  0.98           O  
ATOM   1189  CG  ARG A 155       9.193  11.519  -0.775  1.00  0.94           C  
ATOM   1190  CD  ARG A 155       8.589  12.082  -2.054  1.00  0.89           C  
ATOM   1191  NE  ARG A 155       8.529  13.541  -2.024  1.00  0.86           N  
ATOM   1192  NH1 ARG A 155       7.839  13.763  -4.218  1.00  0.80           N  
ATOM   1193  NH2 ARG A 155       8.153  15.624  -2.917  1.00  0.77           N  
ATOM   1194  CZ  ARG A 155       8.174  14.306  -3.053  1.00  0.81           C  
ATOM   1195  N   CYS A 156       7.874  11.051   4.005  1.00  0.99           N  
ATOM   1196  CA  CYS A 156       7.282  11.418   5.286  1.00  0.99           C  
ATOM   1197  C   CYS A 156       8.212  12.331   6.075  1.00  0.98           C  
ATOM   1198  CB  CYS A 156       6.961  10.169   6.106  1.00  0.98           C  
ATOM   1199  O   CYS A 156       9.378  12.500   5.713  1.00  0.98           O  
ATOM   1200  SG  CYS A 156       8.408   9.160   6.491  1.00  0.98           S  
ATOM   1201  N   ALA A 157       7.815  12.923   7.173  1.00  0.98           N  
ATOM   1202  CA  ALA A 157       8.526  13.960   7.917  1.00  0.98           C  
ATOM   1203  C   ALA A 157       9.799  13.406   8.550  1.00  0.98           C  
ATOM   1204  CB  ALA A 157       7.620  14.560   8.990  1.00  0.98           C  
ATOM   1205  O   ALA A 157      10.790  14.126   8.699  1.00  0.98           O  
ATOM   1206  N   SER A 158       9.879  12.075   8.906  1.00  0.98           N  
ATOM   1207  CA  SER A 158      11.066  11.414   9.439  1.00  0.98           C  
ATOM   1208  C   SER A 158      12.042  11.049   8.326  1.00  0.98           C  
ATOM   1209  CB  SER A 158      10.675  10.157  10.218  1.00  0.98           C  
ATOM   1210  O   SER A 158      13.192  10.695   8.593  1.00  0.98           O  
ATOM   1211  OG  SER A 158      10.112   9.185   9.355  1.00  0.97           O  
ATOM   1212  N   GLY A 159      11.568  11.030   7.038  1.00  0.98           N  
ATOM   1213  CA  GLY A 159      12.370  10.577   5.912  1.00  0.98           C  
ATOM   1214  C   GLY A 159      12.534   9.069   5.865  1.00  0.98           C  
ATOM   1215  O   GLY A 159      13.413   8.557   5.168  1.00  0.98           O  
ATOM   1216  N   LYS A 160      11.789   8.364   6.696  1.00  0.98           N  
ATOM   1217  CA  LYS A 160      11.883   6.916   6.861  1.00  0.98           C  
ATOM   1218  C   LYS A 160      10.498   6.275   6.880  1.00  0.97           C  
ATOM   1219  CB  LYS A 160      12.638   6.570   8.145  1.00  0.98           C  
ATOM   1220  O   LYS A 160       9.881   6.149   7.939  1.00  0.96           O  
ATOM   1221  CG  LYS A 160      14.031   7.177   8.227  1.00  0.95           C  
ATOM   1222  CD  LYS A 160      14.710   6.841   9.548  1.00  0.92           C  
ATOM   1223  CE  LYS A 160      16.061   7.533   9.676  1.00  0.91           C  
ATOM   1224  NZ  LYS A 160      16.681   7.296  11.014  1.00  0.91           N  
ATOM   1225  N   GLY A 161       9.987   5.788   5.743  1.00  0.99           N  
ATOM   1226  CA  GLY A 161       8.749   5.030   5.661  1.00  0.99           C  
ATOM   1227  C   GLY A 161       8.971   3.532   5.566  1.00  0.99           C  
ATOM   1228  O   GLY A 161      10.113   3.072   5.511  1.00  0.99           O  
ATOM   1229  N   VAL A 162       7.940   2.725   5.604  1.00  0.99           N  
ATOM   1230  CA  VAL A 162       7.905   1.283   5.382  1.00  0.99           C  
ATOM   1231  C   VAL A 162       7.048   0.970   4.157  1.00  0.99           C  
ATOM   1232  CB  VAL A 162       7.363   0.531   6.618  1.00  0.99           C  
ATOM   1233  O   VAL A 162       5.940   1.493   4.016  1.00  0.99           O  
ATOM   1234  CG1 VAL A 162       7.321  -0.974   6.359  1.00  0.98           C  
ATOM   1235  CG2 VAL A 162       8.215   0.842   7.847  1.00  0.98           C  
ATOM   1236  N   GLN A 163       7.498   0.079   3.264  1.00  0.99           N  
ATOM   1237  CA  GLN A 163       6.800  -0.396   2.074  1.00  0.99           C  
ATOM   1238  C   GLN A 163       6.479  -1.884   2.183  1.00  0.99           C  
ATOM   1239  CB  GLN A 163       7.634  -0.130   0.820  1.00  0.98           C  
ATOM   1240  O   GLN A 163       7.378  -2.707   2.368  1.00  0.99           O  
ATOM   1241  CG  GLN A 163       6.932  -0.506  -0.477  1.00  0.97           C  
ATOM   1242  CD  GLN A 163       7.634   0.042  -1.705  1.00  0.93           C  
ATOM   1243  NE2 GLN A 163       8.149  -0.853  -2.542  1.00  0.90           N  
ATOM   1244  OE1 GLN A 163       7.712   1.259  -1.901  1.00  0.92           O  
ATOM   1245  N   LEU A 164       5.236  -2.214   2.088  1.00  0.99           N  
ATOM   1246  CA  LEU A 164       4.732  -3.582   2.024  1.00  0.99           C  
ATOM   1247  C   LEU A 164       4.437  -3.986   0.584  1.00  0.99           C  
ATOM   1248  CB  LEU A 164       3.468  -3.728   2.876  1.00  0.99           C  
ATOM   1249  O   LEU A 164       3.495  -3.477  -0.028  1.00  0.99           O  
ATOM   1250  CG  LEU A 164       3.536  -3.158   4.294  1.00  0.97           C  
ATOM   1251  CD1 LEU A 164       2.207  -3.366   5.013  1.00  0.93           C  
ATOM   1252  CD2 LEU A 164       4.678  -3.801   5.074  1.00  0.93           C  
ATOM   1253  N   GLU A 165       5.135  -4.929   0.048  1.00  0.98           N  
ATOM   1254  CA  GLU A 165       4.886  -5.590  -1.230  1.00  0.98           C  
ATOM   1255  C   GLU A 165       4.171  -6.924  -1.031  1.00  0.98           C  
ATOM   1256  CB  GLU A 165       6.198  -5.805  -1.989  1.00  0.98           C  
ATOM   1257  O   GLU A 165       4.791  -7.914  -0.636  1.00  0.98           O  
ATOM   1258  CG  GLU A 165       6.850  -4.516  -2.466  1.00  0.97           C  
ATOM   1259  CD  GLU A 165       6.151  -3.897  -3.666  1.00  0.93           C  
ATOM   1260  OE1 GLU A 165       5.178  -4.496  -4.177  1.00  0.92           O  
ATOM   1261  OE2 GLU A 165       6.580  -2.804  -4.099  1.00  0.92           O  
ATOM   1262  N   ILE A 166       2.868  -6.957  -1.271  1.00  0.99           N  
ATOM   1263  CA  ILE A 166       1.987  -8.091  -1.010  1.00  0.99           C  
ATOM   1264  C   ILE A 166       1.780  -8.890  -2.295  1.00  0.99           C  
ATOM   1265  CB  ILE A 166       0.626  -7.630  -0.441  1.00  0.99           C  
ATOM   1266  O   ILE A 166       1.313  -8.350  -3.301  1.00  0.98           O  
ATOM   1267  CG1 ILE A 166       0.837  -6.639   0.710  1.00  0.98           C  
ATOM   1268  CG2 ILE A 166      -0.203  -8.833   0.017  1.00  0.98           C  
ATOM   1269  CD1 ILE A 166      -0.439  -5.955   1.179  1.00  0.98           C  
ATOM   1270  N   SER A 167       2.021 -10.179  -2.310  1.00  0.98           N  
ATOM   1271  CA  SER A 167       1.931 -11.030  -3.492  1.00  0.98           C  
ATOM   1272  C   SER A 167       0.498 -11.107  -4.010  1.00  0.98           C  
ATOM   1273  CB  SER A 167       2.445 -12.436  -3.181  1.00  0.98           C  
ATOM   1274  O   SER A 167      -0.454 -10.983  -3.237  1.00  0.98           O  
ATOM   1275  OG  SER A 167       1.552 -13.119  -2.319  1.00  0.96           O  
ATOM   1276  N   SER A 168       0.298 -11.348  -5.269  1.00  0.98           N  
ATOM   1277  CA  SER A 168      -1.027 -11.537  -5.851  1.00  0.98           C  
ATOM   1278  C   SER A 168      -1.739 -12.732  -5.226  1.00  0.98           C  
ATOM   1279  CB  SER A 168      -0.926 -11.728  -7.365  1.00  0.97           C  
ATOM   1280  O   SER A 168      -2.953 -12.697  -5.015  1.00  0.97           O  
ATOM   1281  OG  SER A 168       0.010 -12.744  -7.682  1.00  0.85           O  
ATOM   1282  N   ALA A 169      -1.024 -13.821  -4.826  1.00  0.98           N  
ATOM   1283  CA  ALA A 169      -1.578 -14.977  -4.127  1.00  0.98           C  
ATOM   1284  C   ALA A 169      -2.125 -14.581  -2.758  1.00  0.98           C  
ATOM   1285  CB  ALA A 169      -0.519 -16.066  -3.978  1.00  0.98           C  
ATOM   1286  O   ALA A 169      -3.262 -14.914  -2.417  1.00  0.98           O  
ATOM   1287  N   GLN A 170      -1.360 -13.809  -1.974  1.00  0.99           N  
ATOM   1288  CA  GLN A 170      -1.784 -13.327  -0.664  1.00  0.99           C  
ATOM   1289  C   GLN A 170      -2.965 -12.369  -0.786  1.00  0.99           C  
ATOM   1290  CB  GLN A 170      -0.623 -12.641   0.058  1.00  0.98           C  
ATOM   1291  O   GLN A 170      -3.965 -12.514  -0.079  1.00  0.99           O  
ATOM   1292  CG  GLN A 170      -0.955 -12.201   1.477  1.00  0.95           C  
ATOM   1293  CD  GLN A 170      -1.103 -13.368   2.434  1.00  0.86           C  
ATOM   1294  NE2 GLN A 170      -2.316 -13.573   2.937  1.00  0.84           N  
ATOM   1295  OE1 GLN A 170      -0.136 -14.081   2.719  1.00  0.90           O  
ATOM   1296  N   ARG A 171      -2.981 -11.400  -1.751  1.00  0.99           N  
ATOM   1297  CA  ARG A 171      -4.056 -10.436  -1.960  1.00  0.99           C  
ATOM   1298  C   ARG A 171      -5.336 -11.133  -2.410  1.00  0.98           C  
ATOM   1299  CB  ARG A 171      -3.642  -9.383  -2.990  1.00  0.98           C  
ATOM   1300  O   ARG A 171      -6.437 -10.721  -2.039  1.00  0.98           O  
ATOM   1301  CG  ARG A 171      -2.629  -8.376  -2.470  1.00  0.98           C  
ATOM   1302  CD  ARG A 171      -2.378  -7.259  -3.473  1.00  0.97           C  
ATOM   1303  NE  ARG A 171      -1.625  -7.734  -4.630  1.00  0.96           N  
ATOM   1304  NH1 ARG A 171      -3.259  -7.199  -6.173  1.00  0.91           N  
ATOM   1305  NH2 ARG A 171      -1.293  -8.153  -6.864  1.00  0.91           N  
ATOM   1306  CZ  ARG A 171      -2.061  -7.694  -5.886  1.00  0.94           C  
ATOM   1307  N   ARG A 172      -5.316 -12.247  -3.158  1.00  0.98           N  
ATOM   1308  CA  ARG A 172      -6.479 -13.060  -3.497  1.00  0.98           C  
ATOM   1309  C   ARG A 172      -7.028 -13.773  -2.266  1.00  0.98           C  
ATOM   1310  CB  ARG A 172      -6.124 -14.082  -4.579  1.00  0.98           C  
ATOM   1311  O   ARG A 172      -8.242 -13.810  -2.052  1.00  0.98           O  
ATOM   1312  CG  ARG A 172      -6.030 -13.492  -5.977  1.00  0.93           C  
ATOM   1313  CD  ARG A 172      -5.680 -14.550  -7.014  1.00  0.89           C  
ATOM   1314  NE  ARG A 172      -5.334 -13.951  -8.300  1.00  0.87           N  
ATOM   1315  NH1 ARG A 172      -7.465 -14.101  -9.177  1.00  0.81           N  
ATOM   1316  NH2 ARG A 172      -5.768 -13.198 -10.426  1.00  0.77           N  
ATOM   1317  CZ  ARG A 172      -6.190 -13.752  -9.298  1.00  0.79           C  
ATOM   1318  N   ALA A 173      -6.113 -14.224  -1.388  1.00  0.99           N  
ATOM   1319  CA  ALA A 173      -6.484 -14.965  -0.185  1.00  0.99           C  
ATOM   1320  C   ALA A 173      -7.189 -14.059   0.821  1.00  0.99           C  
ATOM   1321  CB  ALA A 173      -5.250 -15.600   0.451  1.00  0.98           C  
ATOM   1322  O   ALA A 173      -7.855 -14.542   1.740  1.00  0.98           O  
ATOM   1323  N   PHE A 174      -7.144 -12.800   0.645  1.00  0.99           N  
ATOM   1324  CA  PHE A 174      -7.834 -11.820   1.476  1.00  0.99           C  
ATOM   1325  C   PHE A 174      -9.340 -11.888   1.256  1.00  0.99           C  
ATOM   1326  CB  PHE A 174      -7.323 -10.407   1.179  1.00  0.99           C  
ATOM   1327  O   PHE A 174     -10.116 -11.393   2.076  1.00  0.99           O  
ATOM   1328  CG  PHE A 174      -5.937 -10.141   1.700  1.00  0.99           C  
ATOM   1329  CD1 PHE A 174      -5.359 -10.984   2.641  1.00  0.98           C  
ATOM   1330  CD2 PHE A 174      -5.211  -9.047   1.248  1.00  0.98           C  
ATOM   1331  CE1 PHE A 174      -4.075 -10.740   3.125  1.00  0.98           C  
ATOM   1332  CE2 PHE A 174      -3.928  -8.796   1.727  1.00  0.98           C  
ATOM   1333  CZ  PHE A 174      -3.362  -9.644   2.666  1.00  0.97           C  
ATOM   1334  N   PHE A 175      -9.845 -12.485   0.198  1.00  0.99           N  
ATOM   1335  CA  PHE A 175     -11.257 -12.471  -0.168  1.00  0.99           C  
ATOM   1336  C   PHE A 175     -11.800 -13.890  -0.284  1.00  0.99           C  
ATOM   1337  CB  PHE A 175     -11.464 -11.719  -1.486  1.00  0.99           C  
ATOM   1338  O   PHE A 175     -11.092 -14.796  -0.728  1.00  0.99           O  
ATOM   1339  CG  PHE A 175     -10.944 -10.307  -1.468  1.00  0.99           C  
ATOM   1340  CD1 PHE A 175     -11.633  -9.306  -0.793  1.00  0.98           C  
ATOM   1341  CD2 PHE A 175      -9.766  -9.980  -2.126  1.00  0.98           C  
ATOM   1342  CE1 PHE A 175     -11.154  -7.998  -0.775  1.00  0.97           C  
ATOM   1343  CE2 PHE A 175      -9.281  -8.675  -2.112  1.00  0.97           C  
ATOM   1344  CZ  PHE A 175      -9.977  -7.686  -1.437  1.00  0.97           C  
ATOM   1345  N   GLN A 176     -13.073 -14.079   0.088  1.00  0.98           N  
ATOM   1346  CA  GLN A 176     -13.733 -15.378   0.016  1.00  0.98           C  
ATOM   1347  C   GLN A 176     -13.647 -15.962  -1.391  1.00  0.98           C  
ATOM   1348  CB  GLN A 176     -15.195 -15.263   0.449  1.00  0.98           C  
ATOM   1349  O   GLN A 176     -13.871 -15.256  -2.376  1.00  0.98           O  
ATOM   1350  CG  GLN A 176     -15.376 -14.920   1.922  1.00  0.92           C  
ATOM   1351  CD  GLN A 176     -14.915 -16.034   2.844  1.00  0.87           C  
ATOM   1352  NE2 GLN A 176     -14.562 -15.677   4.074  1.00  0.84           N  
ATOM   1353  OE1 GLN A 176     -14.877 -17.205   2.454  1.00  0.88           O  
ATOM   1354  N   ASN A 177     -13.234 -17.252  -1.500  1.00  0.98           N  
ATOM   1355  CA  ASN A 177     -13.100 -18.073  -2.699  1.00  0.98           C  
ATOM   1356  C   ASN A 177     -11.968 -17.578  -3.594  1.00  0.98           C  
ATOM   1357  CB  ASN A 177     -14.417 -18.106  -3.477  1.00  0.98           C  
ATOM   1358  O   ASN A 177     -11.941 -17.874  -4.790  1.00  0.98           O  
ATOM   1359  CG  ASN A 177     -15.574 -18.624  -2.646  1.00  0.97           C  
ATOM   1360  ND2 ASN A 177     -16.708 -17.936  -2.713  1.00  0.96           N  
ATOM   1361  OD1 ASN A 177     -15.450 -19.634  -1.948  1.00  0.95           O  
ATOM   1362  N   ASN A 178     -11.047 -16.773  -3.115  1.00  0.98           N  
ATOM   1363  CA  ASN A 178      -9.938 -16.127  -3.808  1.00  0.98           C  
ATOM   1364  C   ASN A 178     -10.434 -15.189  -4.906  1.00  0.98           C  
ATOM   1365  CB  ASN A 178      -8.988 -17.173  -4.393  1.00  0.98           C  
ATOM   1366  O   ASN A 178      -9.714 -14.918  -5.868  1.00  0.98           O  
ATOM   1367  CG  ASN A 178      -8.263 -17.967  -3.324  1.00  0.96           C  
ATOM   1368  ND2 ASN A 178      -8.587 -19.250  -3.216  1.00  0.95           N  
ATOM   1369  OD1 ASN A 178      -7.421 -17.430  -2.599  1.00  0.94           O  
ATOM   1370  N   ASP A 179     -11.703 -14.764  -4.696  1.00  0.98           N  
ATOM   1371  CA  ASP A 179     -12.360 -13.866  -5.642  1.00  0.98           C  
ATOM   1372  C   ASP A 179     -12.176 -12.407  -5.232  1.00  0.98           C  
ATOM   1373  CB  ASP A 179     -13.850 -14.198  -5.750  1.00  0.98           C  
ATOM   1374  O   ASP A 179     -12.884 -11.908  -4.355  1.00  0.98           O  
ATOM   1375  CG  ASP A 179     -14.593 -13.282  -6.707  1.00  0.98           C  
ATOM   1376  OD1 ASP A 179     -13.948 -12.446  -7.376  1.00  0.97           O  
ATOM   1377  OD2 ASP A 179     -15.835 -13.396  -6.790  1.00  0.97           O  
ATOM   1378  N   TRP A 180     -11.261 -11.714  -5.985  1.00  0.97           N  
ATOM   1379  CA  TRP A 180     -10.973 -10.313  -5.696  1.00  0.98           C  
ATOM   1380  C   TRP A 180     -11.632  -9.398  -6.724  1.00  0.97           C  
ATOM   1381  CB  TRP A 180      -9.461 -10.068  -5.672  1.00  0.96           C  
ATOM   1382  O   TRP A 180     -11.183  -8.269  -6.937  1.00  0.95           O  
ATOM   1383  CG  TRP A 180      -8.780 -10.338  -6.980  1.00  0.91           C  
ATOM   1384  CD1 TRP A 180      -9.367 -10.737  -8.148  1.00  0.82           C  
ATOM   1385  CD2 TRP A 180      -7.379 -10.232  -7.250  1.00  0.82           C  
ATOM   1386  CE2 TRP A 180      -7.187 -10.581  -8.605  1.00  0.79           C  
ATOM   1387  CE3 TRP A 180      -6.266  -9.874  -6.478  1.00  0.67           C  
ATOM   1388  NE1 TRP A 180      -8.414 -10.885  -9.130  1.00  0.73           N  
ATOM   1389  CH2 TRP A 180      -4.853 -10.229  -8.427  1.00  0.77           C  
ATOM   1390  CZ2 TRP A 180      -5.925 -10.583  -9.205  1.00  0.75           C  
ATOM   1391  CZ3 TRP A 180      -5.011  -9.877  -7.076  1.00  0.75           C  
ATOM   1392  N   SER A 181     -12.718  -9.910  -7.441  1.00  0.97           N  
ATOM   1393  CA  SER A 181     -13.582  -9.060  -8.253  1.00  0.97           C  
ATOM   1394  C   SER A 181     -14.196  -7.940  -7.420  1.00  0.98           C  
ATOM   1395  CB  SER A 181     -14.690  -9.888  -8.905  1.00  0.97           C  
ATOM   1396  O   SER A 181     -14.424  -8.105  -6.220  1.00  0.97           O  
ATOM   1397  OG  SER A 181     -15.611 -10.350  -7.932  1.00  0.91           O  
ATOM   1398  N   LYS A 182     -14.469  -6.807  -8.044  1.00  0.97           N  
ATOM   1399  CA  LYS A 182     -14.987  -5.625  -7.361  1.00  0.97           C  
ATOM   1400  C   LYS A 182     -16.259  -5.952  -6.584  1.00  0.97           C  
ATOM   1401  CB  LYS A 182     -15.259  -4.502  -8.362  1.00  0.96           C  
ATOM   1402  O   LYS A 182     -16.514  -5.371  -5.527  1.00  0.97           O  
ATOM   1403  CG  LYS A 182     -15.686  -3.190  -7.720  1.00  0.92           C  
ATOM   1404  CD  LYS A 182     -15.815  -2.078  -8.753  1.00  0.90           C  
ATOM   1405  CE  LYS A 182     -16.248  -0.766  -8.112  1.00  0.88           C  
ATOM   1406  NZ  LYS A 182     -16.357   0.333  -9.118  1.00  0.88           N  
ATOM   1407  N   ALA A 183     -17.115  -6.926  -7.033  1.00  0.97           N  
ATOM   1408  CA  ALA A 183     -18.388  -7.325  -6.438  1.00  0.97           C  
ATOM   1409  C   ALA A 183     -18.167  -8.165  -5.184  1.00  0.98           C  
ATOM   1410  CB  ALA A 183     -19.230  -8.097  -7.451  1.00  0.97           C  
ATOM   1411  O   ALA A 183     -19.025  -8.209  -4.299  1.00  0.98           O  
ATOM   1412  N   ASN A 184     -17.004  -8.814  -5.018  1.00  0.98           N  
ATOM   1413  CA  ASN A 184     -16.731  -9.736  -3.921  1.00  0.98           C  
ATOM   1414  C   ASN A 184     -15.825  -9.103  -2.869  1.00  0.98           C  
ATOM   1415  CB  ASN A 184     -16.107 -11.029  -4.450  1.00  0.98           C  
ATOM   1416  O   ASN A 184     -15.640  -9.661  -1.786  1.00  0.98           O  
ATOM   1417  CG  ASN A 184     -15.987 -12.099  -3.382  1.00  0.97           C  
ATOM   1418  ND2 ASN A 184     -14.772 -12.589  -3.167  1.00  0.96           N  
ATOM   1419  OD1 ASN A 184     -16.979 -12.483  -2.757  1.00  0.96           O  
ATOM   1420  N   ARG A 185     -15.256  -7.876  -2.974  1.00  0.98           N  
ATOM   1421  CA  ARG A 185     -14.212  -7.281  -2.147  1.00  0.98           C  
ATOM   1422  C   ARG A 185     -14.746  -6.925  -0.763  1.00  0.98           C  
ATOM   1423  CB  ARG A 185     -13.636  -6.034  -2.822  1.00  0.98           C  
ATOM   1424  O   ARG A 185     -13.972  -6.631   0.150  1.00  0.98           O  
ATOM   1425  CG  ARG A 185     -12.744  -6.337  -4.015  1.00  0.96           C  
ATOM   1426  CD  ARG A 185     -12.148  -5.068  -4.610  1.00  0.93           C  
ATOM   1427  NE  ARG A 185     -11.491  -5.329  -5.888  1.00  0.91           N  
ATOM   1428  NH1 ARG A 185     -10.822  -3.144  -6.226  1.00  0.87           N  
ATOM   1429  NH2 ARG A 185     -10.312  -4.756  -7.774  1.00  0.86           N  
ATOM   1430  CZ  ARG A 185     -10.877  -4.409  -6.626  1.00  0.88           C  
ATOM   1431  N   GLY A 186     -16.030  -7.020  -0.511  1.00  0.98           N  
ATOM   1432  CA  GLY A 186     -16.637  -6.902   0.806  1.00  0.98           C  
ATOM   1433  C   GLY A 186     -16.601  -8.195   1.597  1.00  0.98           C  
ATOM   1434  O   GLY A 186     -16.824  -8.193   2.810  1.00  0.98           O  
ATOM   1435  N   ASN A 187     -16.372  -9.305   0.970  1.00  0.98           N  
ATOM   1436  CA  ASN A 187     -16.317 -10.620   1.601  1.00  0.98           C  
ATOM   1437  C   ASN A 187     -14.884 -11.020   1.939  1.00  0.98           C  
ATOM   1438  CB  ASN A 187     -16.965 -11.674   0.702  1.00  0.98           C  
ATOM   1439  O   ASN A 187     -14.292 -11.858   1.257  1.00  0.98           O  
ATOM   1440  CG  ASN A 187     -18.423 -11.377   0.410  1.00  0.97           C  
ATOM   1441  ND2 ASN A 187     -18.799 -11.449  -0.862  1.00  0.95           N  
ATOM   1442  OD1 ASN A 187     -19.204 -11.083   1.319  1.00  0.95           O  
ATOM   1443  N   VAL A 188     -14.385 -10.451   3.011  1.00  0.99           N  
ATOM   1444  CA  VAL A 188     -12.995 -10.639   3.413  1.00  0.99           C  
ATOM   1445  C   VAL A 188     -12.863 -11.923   4.230  1.00  0.99           C  
ATOM   1446  CB  VAL A 188     -12.471  -9.434   4.226  1.00  0.99           C  
ATOM   1447  O   VAL A 188     -13.834 -12.385   4.833  1.00  0.99           O  
ATOM   1448  CG1 VAL A 188     -12.478  -8.165   3.375  1.00  0.98           C  
ATOM   1449  CG2 VAL A 188     -13.307  -9.239   5.489  1.00  0.98           C  
ATOM   1450  N   THR A 189     -11.726 -12.524   4.307  1.00  0.99           N  
ATOM   1451  CA  THR A 189     -11.397 -13.740   5.043  1.00  0.99           C  
ATOM   1452  C   THR A 189     -10.800 -13.403   6.406  1.00  0.99           C  
ATOM   1453  CB  THR A 189     -10.414 -14.623   4.253  1.00  0.98           C  
ATOM   1454  O   THR A 189     -10.505 -12.240   6.690  1.00  0.99           O  
ATOM   1455  CG2 THR A 189     -10.993 -15.015   2.898  1.00  0.98           C  
ATOM   1456  OG1 THR A 189      -9.193 -13.901   4.046  1.00  0.97           O  
ATOM   1457  N   GLN A 190     -10.534 -14.341   7.239  1.00  0.99           N  
ATOM   1458  CA  GLN A 190      -9.816 -14.199   8.501  1.00  0.99           C  
ATOM   1459  C   GLN A 190      -8.378 -13.745   8.268  1.00  0.99           C  
ATOM   1460  CB  GLN A 190      -9.831 -15.515   9.279  1.00  0.99           C  
ATOM   1461  O   GLN A 190      -7.865 -12.892   8.996  1.00  0.99           O  
ATOM   1462  CG  GLN A 190      -9.284 -15.399  10.696  1.00  0.98           C  
ATOM   1463  CD  GLN A 190     -10.052 -14.401  11.541  1.00  0.98           C  
ATOM   1464  NE2 GLN A 190      -9.330 -13.496  12.193  1.00  0.97           N  
ATOM   1465  OE1 GLN A 190     -11.285 -14.441  11.607  1.00  0.97           O  
ATOM   1466  N   GLU A 191      -7.715 -14.191   7.190  1.00  0.99           N  
ATOM   1467  CA  GLU A 191      -6.353 -13.809   6.831  1.00  0.99           C  
ATOM   1468  C   GLU A 191      -6.249 -12.307   6.581  1.00  0.99           C  
ATOM   1469  CB  GLU A 191      -5.886 -14.582   5.595  1.00  0.99           C  
ATOM   1470  O   GLU A 191      -5.284 -11.667   7.005  1.00  0.99           O  
ATOM   1471  CG  GLU A 191      -4.444 -14.298   5.200  1.00  0.97           C  
ATOM   1472  CD  GLU A 191      -3.886 -15.299   4.202  1.00  0.95           C  
ATOM   1473  OE1 GLU A 191      -4.462 -16.402   4.063  1.00  0.95           O  
ATOM   1474  OE2 GLU A 191      -2.865 -14.979   3.554  1.00  0.93           O  
ATOM   1475  N   PHE A 192      -7.274 -11.678   5.973  1.00  0.99           N  
ATOM   1476  CA  PHE A 192      -7.376 -10.235   5.789  1.00  0.99           C  
ATOM   1477  C   PHE A 192      -7.458  -9.522   7.133  1.00  0.99           C  
ATOM   1478  CB  PHE A 192      -8.598  -9.886   4.934  1.00  0.99           C  
ATOM   1479  O   PHE A 192      -6.764  -8.529   7.358  1.00  0.99           O  
ATOM   1480  CG  PHE A 192      -8.836  -8.407   4.790  1.00  0.99           C  
ATOM   1481  CD1 PHE A 192      -8.394  -7.724   3.663  1.00  0.98           C  
ATOM   1482  CD2 PHE A 192      -9.502  -7.699   5.782  1.00  0.98           C  
ATOM   1483  CE1 PHE A 192      -8.613  -6.355   3.527  1.00  0.98           C  
ATOM   1484  CE2 PHE A 192      -9.724  -6.331   5.654  1.00  0.98           C  
ATOM   1485  CZ  PHE A 192      -9.278  -5.661   4.526  1.00  0.97           C  
ATOM   1486  N   LEU A 193      -8.279 -10.026   8.073  1.00  0.99           N  
ATOM   1487  CA  LEU A 193      -8.460  -9.436   9.395  1.00  0.99           C  
ATOM   1488  C   LEU A 193      -7.192  -9.572  10.230  1.00  0.99           C  
ATOM   1489  CB  LEU A 193      -9.636 -10.097  10.120  1.00  0.99           C  
ATOM   1490  O   LEU A 193      -6.740  -8.603  10.843  1.00  0.99           O  
ATOM   1491  CG  LEU A 193     -11.007  -9.958   9.456  1.00  0.98           C  
ATOM   1492  CD1 LEU A 193     -12.064 -10.706  10.261  1.00  0.98           C  
ATOM   1493  CD2 LEU A 193     -11.382  -8.488   9.305  1.00  0.98           C  
ATOM   1494  N   ASP A 194      -6.549 -10.735  10.202  1.00  0.99           N  
ATOM   1495  CA  ASP A 194      -5.293 -11.008  10.894  1.00  0.99           C  
ATOM   1496  C   ASP A 194      -4.166 -10.131  10.353  1.00  0.99           C  
ATOM   1497  CB  ASP A 194      -4.919 -12.486  10.765  1.00  0.99           C  
ATOM   1498  O   ASP A 194      -3.352  -9.614  11.120  1.00  0.99           O  
ATOM   1499  CG  ASP A 194      -5.878 -13.407  11.499  1.00  0.98           C  
ATOM   1500  OD1 ASP A 194      -6.599 -12.939  12.406  1.00  0.98           O  
ATOM   1501  OD2 ASP A 194      -5.910 -14.612  11.169  1.00  0.98           O  
ATOM   1502  N   TYR A 195      -4.151  -9.883   9.042  1.00  0.99           N  
ATOM   1503  CA  TYR A 195      -3.175  -9.003   8.407  1.00  0.99           C  
ATOM   1504  C   TYR A 195      -3.315  -7.575   8.920  1.00  0.99           C  
ATOM   1505  CB  TYR A 195      -3.338  -9.030   6.885  1.00  0.99           C  
ATOM   1506  O   TYR A 195      -2.335  -6.967   9.357  1.00  0.99           O  
ATOM   1507  CG  TYR A 195      -2.139  -8.499   6.137  1.00  0.99           C  
ATOM   1508  CD1 TYR A 195      -1.837  -7.139   6.140  1.00  0.98           C  
ATOM   1509  CD2 TYR A 195      -1.307  -9.356   5.424  1.00  0.98           C  
ATOM   1510  CE1 TYR A 195      -0.735  -6.646   5.451  1.00  0.98           C  
ATOM   1511  CE2 TYR A 195      -0.202  -8.873   4.731  1.00  0.98           C  
ATOM   1512  OH  TYR A 195       1.169  -7.036   4.067  1.00  0.97           O  
ATOM   1513  CZ  TYR A 195       0.076  -7.519   4.751  1.00  0.98           C  
ATOM   1514  N   ALA A 196      -4.538  -7.004   8.968  1.00  0.99           N  
ATOM   1515  CA  ALA A 196      -4.800  -5.648   9.444  1.00  0.99           C  
ATOM   1516  C   ALA A 196      -4.495  -5.521  10.933  1.00  0.99           C  
ATOM   1517  CB  ALA A 196      -6.250  -5.258   9.165  1.00  0.99           C  
ATOM   1518  O   ALA A 196      -3.922  -4.521  11.373  1.00  0.99           O  
ATOM   1519  N   GLU A 197      -4.808  -6.550  11.721  1.00  0.99           N  
ATOM   1520  CA  GLU A 197      -4.526  -6.596  13.153  1.00  0.99           C  
ATOM   1521  C   GLU A 197      -3.025  -6.664  13.418  1.00  0.99           C  
ATOM   1522  CB  GLU A 197      -5.229  -7.790  13.802  1.00  0.99           C  
ATOM   1523  O   GLU A 197      -2.518  -5.998  14.324  1.00  0.99           O  
ATOM   1524  CG  GLU A 197      -5.137  -7.808  15.321  1.00  0.92           C  
ATOM   1525  CD  GLU A 197      -5.881  -6.659  15.981  1.00  0.81           C  
ATOM   1526  OE1 GLU A 197      -6.722  -6.016  15.312  1.00  0.86           O  
ATOM   1527  OE2 GLU A 197      -5.621  -6.398  17.177  1.00  0.80           O  
ATOM   1528  N   ALA A 198      -2.217  -7.357  12.612  1.00  0.99           N  
ATOM   1529  CA  ALA A 198      -0.762  -7.411  12.723  1.00  0.99           C  
ATOM   1530  C   ALA A 198      -0.145  -6.030  12.518  1.00  0.99           C  
ATOM   1531  CB  ALA A 198      -0.187  -8.402  11.715  1.00  0.99           C  
ATOM   1532  O   ALA A 198       0.770  -5.637  13.245  1.00  0.99           O  
ATOM   1533  N   ILE A 199      -0.663  -5.199  11.550  1.00  0.99           N  
ATOM   1534  CA  ILE A 199      -0.196  -3.840  11.298  1.00  0.99           C  
ATOM   1535  C   ILE A 199      -0.531  -2.949  12.492  1.00  0.99           C  
ATOM   1536  CB  ILE A 199      -0.816  -3.260  10.007  1.00  0.99           C  
ATOM   1537  O   ILE A 199       0.325  -2.207  12.980  1.00  0.99           O  
ATOM   1538  CG1 ILE A 199      -0.457  -4.136   8.801  1.00  0.98           C  
ATOM   1539  CG2 ILE A 199      -0.357  -1.815   9.789  1.00  0.98           C  
ATOM   1540  CD1 ILE A 199       1.039  -4.338   8.606  1.00  0.98           C  
ATOM   1541  N   LYS A 200      -1.741  -3.084  13.044  1.00  0.99           N  
ATOM   1542  CA  LYS A 200      -2.160  -2.348  14.234  1.00  0.99           C  
ATOM   1543  C   LYS A 200      -1.269  -2.680  15.428  1.00  0.99           C  
ATOM   1544  CB  LYS A 200      -3.620  -2.653  14.568  1.00  0.99           C  
ATOM   1545  O   LYS A 200      -0.845  -1.784  16.161  1.00  0.99           O  
ATOM   1546  CG  LYS A 200      -4.102  -2.026  15.868  1.00  0.98           C  
ATOM   1547  CD  LYS A 200      -4.964  -2.993  16.670  1.00  0.95           C  
ATOM   1548  CE  LYS A 200      -5.249  -2.461  18.068  1.00  0.94           C  
ATOM   1549  NZ  LYS A 200      -5.692  -3.547  18.993  1.00  0.93           N  
ATOM   1550  N   GLU A 201      -0.962  -3.902  15.703  1.00  0.99           N  
ATOM   1551  CA  GLU A 201      -0.104  -4.349  16.796  1.00  0.99           C  
ATOM   1552  C   GLU A 201       1.322  -3.835  16.624  1.00  0.99           C  
ATOM   1553  CB  GLU A 201      -0.105  -5.877  16.890  1.00  0.99           C  
ATOM   1554  O   GLU A 201       1.960  -3.422  17.595  1.00  0.99           O  
ATOM   1555  CG  GLU A 201      -1.404  -6.460  17.427  1.00  0.99           C  
ATOM   1556  CD  GLU A 201      -1.415  -7.980  17.453  1.00  0.98           C  
ATOM   1557  OE1 GLU A 201      -0.402  -8.600  17.058  1.00  0.98           O  
ATOM   1558  OE2 GLU A 201      -2.444  -8.555  17.872  1.00  0.97           O  
ATOM   1559  N   ALA A 202       1.835  -3.832  15.389  1.00  0.99           N  
ATOM   1560  CA  ALA A 202       3.166  -3.313  15.087  1.00  0.99           C  
ATOM   1561  C   ALA A 202       3.244  -1.813  15.355  1.00  0.99           C  
ATOM   1562  CB  ALA A 202       3.536  -3.611  13.636  1.00  0.99           C  
ATOM   1563  O   ALA A 202       4.207  -1.333  15.958  1.00  0.99           O  
ATOM   1564  N   GLU A 203       2.210  -1.039  14.951  1.00  0.99           N  
ATOM   1565  CA  GLU A 203       2.123   0.390  15.236  1.00  0.99           C  
ATOM   1566  C   GLU A 203       2.036   0.649  16.738  1.00  0.99           C  
ATOM   1567  CB  GLU A 203       0.917   1.009  14.525  1.00  0.99           C  
ATOM   1568  O   GLU A 203       2.749   1.504  17.268  1.00  0.98           O  
ATOM   1569  CG  GLU A 203       0.788   2.512  14.727  1.00  0.98           C  
ATOM   1570  CD  GLU A 203      -0.420   3.110  14.023  1.00  0.97           C  
ATOM   1571  OE1 GLU A 203      -0.994   2.445  13.132  1.00  0.96           O  
ATOM   1572  OE2 GLU A 203      -0.794   4.254  14.366  1.00  0.96           O  
ATOM   1573  N   ALA A 204       1.221  -0.128  17.467  1.00  0.99           N  
ATOM   1574  CA  ALA A 204       1.036   0.039  18.906  1.00  0.99           C  
ATOM   1575  C   ALA A 204       2.333  -0.238  19.662  1.00  0.99           C  
ATOM   1576  CB  ALA A 204      -0.076  -0.877  19.410  1.00  0.99           C  
ATOM   1577  O   ALA A 204       2.674   0.479  20.606  1.00  0.98           O  
ATOM   1578  N   GLU A 205       3.081  -1.215  19.274  1.00  0.99           N  
ATOM   1579  CA  GLU A 205       4.375  -1.540  19.868  1.00  0.99           C  
ATOM   1580  C   GLU A 205       5.432  -0.506  19.490  1.00  0.99           C  
ATOM   1581  CB  GLU A 205       4.828  -2.937  19.438  1.00  0.99           C  
ATOM   1582  O   GLU A 205       6.314  -0.191  20.290  1.00  0.99           O  
ATOM   1583  CG  GLU A 205       6.132  -3.387  20.082  1.00  0.98           C  
ATOM   1584  CD  GLU A 205       6.478  -4.837  19.786  1.00  0.98           C  
ATOM   1585  OE1 GLU A 205       5.559  -5.632  19.488  1.00  0.97           O  
ATOM   1586  OE2 GLU A 205       7.679  -5.181  19.854  1.00  0.97           O  
ATOM   1587  N   TYR A 206       5.392   0.102  18.346  1.00  0.99           N  
ATOM   1588  CA  TYR A 206       6.333   1.094  17.837  1.00  0.99           C  
ATOM   1589  C   TYR A 206       6.188   2.416  18.581  1.00  0.99           C  
ATOM   1590  CB  TYR A 206       6.121   1.314  16.336  1.00  0.99           C  
ATOM   1591  O   TYR A 206       7.182   3.095  18.851  1.00  0.98           O  
ATOM   1592  CG  TYR A 206       7.026   2.367  15.743  1.00  0.99           C  
ATOM   1593  CD1 TYR A 206       8.402   2.168  15.666  1.00  0.98           C  
ATOM   1594  CD2 TYR A 206       6.507   3.564  15.261  1.00  0.98           C  
ATOM   1595  CE1 TYR A 206       9.240   3.136  15.123  1.00  0.98           C  
ATOM   1596  CE2 TYR A 206       7.335   4.539  14.716  1.00  0.98           C  
ATOM   1597  OH  TYR A 206       9.523   5.279  14.112  1.00  0.97           O  
ATOM   1598  CZ  TYR A 206       8.698   4.317  14.651  1.00  0.98           C  
ATOM   1599  N   TYR A 207       4.938   2.786  19.023  1.00  0.99           N  
ATOM   1600  CA  TYR A 207       4.671   4.066  19.670  1.00  0.99           C  
ATOM   1601  C   TYR A 207       4.489   3.890  21.173  1.00  0.98           C  
ATOM   1602  CB  TYR A 207       3.427   4.724  19.066  1.00  0.99           C  
ATOM   1603  O   TYR A 207       4.309   4.868  21.901  1.00  0.98           O  
ATOM   1604  CG  TYR A 207       3.665   5.345  17.711  1.00  0.98           C  
ATOM   1605  CD1 TYR A 207       4.505   6.447  17.567  1.00  0.98           C  
ATOM   1606  CD2 TYR A 207       3.052   4.832  16.574  1.00  0.97           C  
ATOM   1607  CE1 TYR A 207       4.726   7.024  16.320  1.00  0.97           C  
ATOM   1608  CE2 TYR A 207       3.266   5.401  15.323  1.00  0.97           C  
ATOM   1609  OH  TYR A 207       4.319   7.061  13.970  1.00  0.95           O  
ATOM   1610  CZ  TYR A 207       4.104   6.494  15.206  1.00  0.97           C  
ATOM   1611  N   GLY A 208       4.348   2.555  21.602  1.00  0.98           N  
ATOM   1612  CA  GLY A 208       4.198   2.252  23.017  1.00  0.97           C  
ATOM   1613  C   GLY A 208       5.523   2.143  23.747  1.00  0.96           C  
ATOM   1614  O   GLY A 208       5.668   2.653  24.860  1.00  0.93           O  
TER    1615      GLY A 208
END
