# Supplementary material for: DepoScope: Accurate phage depolymerase annotation and domain delineation using large language models
Source: PLoS Comput Biol. 2024 Aug 5;20(8):e1011831. doi: 10.1371/journal.pcbi.1011831 (PMC11326577; doi:10.1371/journal.pcbi.1011831)
Supplement: S1 Data — (ZIP) [file pcbi.1011831.s003.zip › FN_FP_deposcope_032024/False_negatives/NC_021856.1__YP_008318429.pdb]

PARENT N/A
ATOM      1  N   MET A   1      -0.264  12.040 -23.267  1.00  0.50           N  
ATOM      2  CA  MET A   1      -0.385  11.354 -21.984  1.00  0.54           C  
ATOM      3  C   MET A   1       0.757  10.362 -21.788  1.00  0.52           C  
ATOM      4  CB  MET A   1      -1.729  10.630 -21.885  1.00  0.45           C  
ATOM      5  O   MET A   1       1.165   9.684 -22.733  1.00  0.50           O  
ATOM      6  CG  MET A   1      -2.706  11.282 -20.920  1.00  0.43           C  
ATOM      7  SD  MET A   1      -4.322  10.415 -20.863  1.00  0.38           S  
ATOM      8  CE  MET A   1      -5.419  11.807 -20.478  1.00  0.36           C  
ATOM      9  N   SER A   2       1.356  10.431 -20.619  1.00  0.76           N  
ATOM     10  CA  SER A   2       2.457   9.513 -20.347  1.00  0.76           C  
ATOM     11  C   SER A   2       2.053   8.068 -20.623  1.00  0.77           C  
ATOM     12  CB  SER A   2       2.927   9.652 -18.898  1.00  0.72           C  
ATOM     13  O   SER A   2       0.923   7.669 -20.335  1.00  0.73           O  
ATOM     14  OG  SER A   2       3.807   8.596 -18.551  1.00  0.65           O  
ATOM     15  N   LYS A   3       2.807   7.372 -21.379  1.00  0.82           N  
ATOM     16  CA  LYS A   3       2.588   6.002 -21.831  1.00  0.82           C  
ATOM     17  C   LYS A   3       2.290   5.076 -20.655  1.00  0.83           C  
ATOM     18  CB  LYS A   3       3.804   5.491 -22.606  1.00  0.80           C  
ATOM     19  O   LYS A   3       1.452   4.179 -20.762  1.00  0.81           O  
ATOM     20  CG  LYS A   3       3.665   4.058 -23.099  1.00  0.76           C  
ATOM     21  CD  LYS A   3       4.901   3.611 -23.870  1.00  0.72           C  
ATOM     22  CE  LYS A   3       4.798   2.153 -24.296  1.00  0.64           C  
ATOM     23  NZ  LYS A   3       6.021   1.701 -25.025  1.00  0.55           N  
ATOM     24  N   PHE A   4       2.799   5.303 -19.449  1.00  0.84           N  
ATOM     25  CA  PHE A   4       2.746   4.328 -18.365  1.00  0.85           C  
ATOM     26  C   PHE A   4       1.965   4.880 -17.179  1.00  0.85           C  
ATOM     27  CB  PHE A   4       4.159   3.934 -17.926  1.00  0.84           C  
ATOM     28  O   PHE A   4       1.758   4.180 -16.186  1.00  0.84           O  
ATOM     29  CG  PHE A   4       4.993   3.336 -19.027  1.00  0.82           C  
ATOM     30  CD1 PHE A   4       4.566   2.198 -19.701  1.00  0.79           C  
ATOM     31  CD2 PHE A   4       6.203   3.912 -19.389  1.00  0.80           C  
ATOM     32  CE1 PHE A   4       5.335   1.642 -20.721  1.00  0.79           C  
ATOM     33  CE2 PHE A   4       6.978   3.363 -20.407  1.00  0.80           C  
ATOM     34  CZ  PHE A   4       6.542   2.227 -21.071  1.00  0.75           C  
ATOM     35  N   ARG A   5       1.519   6.142 -17.238  1.00  0.87           N  
ATOM     36  CA  ARG A   5       0.839   6.749 -16.099  1.00  0.87           C  
ATOM     37  C   ARG A   5      -0.501   6.071 -15.834  1.00  0.87           C  
ATOM     38  CB  ARG A   5       0.631   8.247 -16.332  1.00  0.86           C  
ATOM     39  O   ARG A   5      -1.324   5.937 -16.742  1.00  0.87           O  
ATOM     40  CG  ARG A   5       0.024   8.977 -15.144  1.00  0.85           C  
ATOM     41  CD  ARG A   5      -0.140  10.465 -15.421  1.00  0.84           C  
ATOM     42  NE  ARG A   5       1.151  11.135 -15.552  1.00  0.81           N  
ATOM     43  NH1 ARG A   5       1.452  11.449 -13.283  1.00  0.76           N  
ATOM     44  NH2 ARG A   5       3.039  12.181 -14.767  1.00  0.76           N  
ATOM     45  CZ  ARG A   5       1.878  11.587 -14.534  1.00  0.79           C  
ATOM     46  N   PRO A   6      -0.628   5.605 -14.631  1.00  0.89           N  
ATOM     47  CA  PRO A   6      -1.942   5.076 -14.258  1.00  0.89           C  
ATOM     48  C   PRO A   6      -3.023   6.154 -14.221  1.00  0.89           C  
ATOM     49  CB  PRO A   6      -1.704   4.493 -12.863  1.00  0.89           C  
ATOM     50  O   PRO A   6      -2.713   7.341 -14.090  1.00  0.89           O  
ATOM     51  CG  PRO A   6      -0.529   5.246 -12.329  1.00  0.88           C  
ATOM     52  CD  PRO A   6       0.327   5.677 -13.486  1.00  0.87           C  
ATOM     53  N   LYS A   7      -4.180   5.691 -14.346  1.00  0.89           N  
ATOM     54  CA  LYS A   7      -5.324   6.595 -14.426  1.00  0.89           C  
ATOM     55  C   LYS A   7      -5.839   6.954 -13.036  1.00  0.89           C  
ATOM     56  CB  LYS A   7      -6.446   5.969 -15.256  1.00  0.87           C  
ATOM     57  O   LYS A   7      -6.260   8.088 -12.798  1.00  0.87           O  
ATOM     58  CG  LYS A   7      -7.624   6.899 -15.504  1.00  0.82           C  
ATOM     59  CD  LYS A   7      -8.623   6.287 -16.478  1.00  0.78           C  
ATOM     60  CE  LYS A   7      -9.810   7.210 -16.716  1.00  0.69           C  
ATOM     61  NZ  LYS A   7     -10.757   6.647 -17.725  1.00  0.60           N  
ATOM     62  N   PHE A   8      -5.881   6.017 -12.114  1.00  0.88           N  
ATOM     63  CA  PHE A   8      -6.538   6.353 -10.856  1.00  0.88           C  
ATOM     64  C   PHE A   8      -5.636   6.029  -9.671  1.00  0.88           C  
ATOM     65  CB  PHE A   8      -7.867   5.603 -10.725  1.00  0.86           C  
ATOM     66  O   PHE A   8      -6.036   6.192  -8.517  1.00  0.85           O  
ATOM     67  CG  PHE A   8      -7.777   4.143 -11.076  1.00  0.86           C  
ATOM     68  CD1 PHE A   8      -8.184   3.687 -12.324  1.00  0.83           C  
ATOM     69  CD2 PHE A   8      -7.286   3.225 -10.157  1.00  0.84           C  
ATOM     70  CE1 PHE A   8      -8.102   2.336 -12.652  1.00  0.82           C  
ATOM     71  CE2 PHE A   8      -7.200   1.873 -10.477  1.00  0.82           C  
ATOM     72  CZ  PHE A   8      -7.610   1.430 -11.725  1.00  0.78           C  
ATOM     73  N   HIS A   9      -4.397   5.510  -9.850  1.00  0.91           N  
ATOM     74  CA  HIS A   9      -3.372   5.518  -8.812  1.00  0.92           C  
ATOM     75  C   HIS A   9      -2.767   6.907  -8.645  1.00  0.91           C  
ATOM     76  CB  HIS A   9      -2.275   4.502  -9.136  1.00  0.91           C  
ATOM     77  O   HIS A   9      -2.674   7.669  -9.610  1.00  0.91           O  
ATOM     78  CG  HIS A   9      -2.704   3.080  -8.964  1.00  0.91           C  
ATOM     79  CD2 HIS A   9      -2.418   2.175  -7.998  1.00  0.89           C  
ATOM     80  ND1 HIS A   9      -3.528   2.438  -9.863  1.00  0.89           N  
ATOM     81  CE1 HIS A   9      -3.733   1.197  -9.454  1.00  0.88           C  
ATOM     82  NE2 HIS A   9      -3.070   1.012  -8.325  1.00  0.89           N  
ATOM     83  N   ILE A  10      -2.340   7.189  -7.475  1.00  0.92           N  
ATOM     84  CA  ILE A  10      -1.713   8.476  -7.195  1.00  0.92           C  
ATOM     85  C   ILE A  10      -0.299   8.497  -7.771  1.00  0.91           C  
ATOM     86  CB  ILE A  10      -1.679   8.770  -5.678  1.00  0.91           C  
ATOM     87  O   ILE A  10       0.487   7.576  -7.537  1.00  0.90           O  
ATOM     88  CG1 ILE A  10      -3.100   8.777  -5.103  1.00  0.87           C  
ATOM     89  CG2 ILE A  10      -0.970  10.099  -5.402  1.00  0.87           C  
ATOM     90  CD1 ILE A  10      -3.153   8.752  -3.582  1.00  0.84           C  
ATOM     91  N   THR A  11      -0.015   9.523  -8.505  1.00  0.89           N  
ATOM     92  CA  THR A  11       1.322   9.804  -9.016  1.00  0.89           C  
ATOM     93  C   THR A  11       1.688  11.269  -8.798  1.00  0.89           C  
ATOM     94  CB  THR A  11       1.431   9.462 -10.513  1.00  0.88           C  
ATOM     95  O   THR A  11       0.807  12.122  -8.671  1.00  0.88           O  
ATOM     96  CG2 THR A  11       1.064   8.005 -10.773  1.00  0.84           C  
ATOM     97  OG1 THR A  11       0.543  10.307 -11.256  1.00  0.86           O  
ATOM     98  N   PRO A  12       2.924  11.514  -8.701  1.00  0.88           N  
ATOM     99  CA  PRO A  12       3.259  12.933  -8.849  1.00  0.88           C  
ATOM    100  C   PRO A  12       2.993  13.458 -10.258  1.00  0.88           C  
ATOM    101  CB  PRO A  12       4.754  12.977  -8.524  1.00  0.87           C  
ATOM    102  O   PRO A  12       2.878  12.673 -11.202  1.00  0.87           O  
ATOM    103  CG  PRO A  12       5.281  11.649  -8.962  1.00  0.86           C  
ATOM    104  CD  PRO A  12       4.206  10.620  -8.760  1.00  0.85           C  
ATOM    105  N   GLU A  13       2.829  14.775 -10.371  1.00  0.85           N  
ATOM    106  CA  GLU A  13       2.689  15.354 -11.704  1.00  0.85           C  
ATOM    107  C   GLU A  13       3.965  15.174 -12.521  1.00  0.85           C  
ATOM    108  CB  GLU A  13       2.331  16.840 -11.609  1.00  0.83           C  
ATOM    109  O   GLU A  13       3.909  14.806 -13.696  1.00  0.83           O  
ATOM    110  CG  GLU A  13       1.990  17.477 -12.948  1.00  0.76           C  
ATOM    111  CD  GLU A  13       1.467  18.899 -12.820  1.00  0.72           C  
ATOM    112  OE1 GLU A  13       1.452  19.441 -11.692  1.00  0.66           O  
ATOM    113  OE2 GLU A  13       1.067  19.475 -13.857  1.00  0.63           O  
ATOM    114  N   SER A  14       4.944  15.517 -11.950  1.00  0.85           N  
ATOM    115  CA  SER A  14       6.295  15.307 -12.459  1.00  0.85           C  
ATOM    116  C   SER A  14       7.259  14.944 -11.335  1.00  0.85           C  
ATOM    117  CB  SER A  14       6.794  16.556 -13.187  1.00  0.83           C  
ATOM    118  O   SER A  14       6.919  15.062 -10.156  1.00  0.83           O  
ATOM    119  OG  SER A  14       6.963  17.632 -12.281  1.00  0.79           O  
ATOM    120  N   GLY A  15       8.349  14.491 -11.693  1.00  0.84           N  
ATOM    121  CA  GLY A  15       9.351  14.170 -10.689  1.00  0.84           C  
ATOM    122  C   GLY A  15       9.201  12.771 -10.122  1.00  0.84           C  
ATOM    123  O   GLY A  15       8.663  11.881 -10.784  1.00  0.83           O  
ATOM    124  N   TRP A  16       9.711  12.666  -8.924  1.00  0.85           N  
ATOM    125  CA  TRP A  16       9.799  11.368  -8.265  1.00  0.85           C  
ATOM    126  C   TRP A  16       8.997  11.360  -6.967  1.00  0.86           C  
ATOM    127  CB  TRP A  16      11.259  11.007  -7.979  1.00  0.83           C  
ATOM    128  O   TRP A  16       8.991  12.348  -6.229  1.00  0.85           O  
ATOM    129  CG  TRP A  16      11.432   9.739  -7.197  1.00  0.78           C  
ATOM    130  CD1 TRP A  16      11.223   8.463  -7.639  1.00  0.73           C  
ATOM    131  CD2 TRP A  16      11.844   9.628  -5.831  1.00  0.74           C  
ATOM    132  CE2 TRP A  16      11.865   8.252  -5.512  1.00  0.76           C  
ATOM    133  CE3 TRP A  16      12.200  10.559  -4.846  1.00  0.83           C  
ATOM    134  NE1 TRP A  16      11.482   7.564  -6.631  1.00  0.81           N  
ATOM    135  CH2 TRP A  16      12.572   8.717  -3.301  1.00  0.76           C  
ATOM    136  CZ2 TRP A  16      12.228   7.785  -4.246  1.00  0.78           C  
ATOM    137  CZ3 TRP A  16      12.561  10.092  -3.587  1.00  0.78           C  
ATOM    138  N   MET A  17       8.314  10.234  -6.750  1.00  0.87           N  
ATOM    139  CA  MET A  17       7.696  10.033  -5.442  1.00  0.87           C  
ATOM    140  C   MET A  17       8.135   8.706  -4.832  1.00  0.87           C  
ATOM    141  CB  MET A  17       6.172  10.078  -5.554  1.00  0.86           C  
ATOM    142  O   MET A  17       8.441   7.756  -5.555  1.00  0.86           O  
ATOM    143  CG  MET A  17       5.572   8.871  -6.256  1.00  0.85           C  
ATOM    144  SD  MET A  17       3.738   8.914  -6.286  1.00  0.86           S  
ATOM    145  CE  MET A  17       3.382   8.638  -4.529  1.00  0.78           C  
ATOM    146  N   SER A  18       8.169   8.636  -3.543  1.00  0.86           N  
ATOM    147  CA  SER A  18       8.483   7.408  -2.820  1.00  0.86           C  
ATOM    148  C   SER A  18       7.612   7.259  -1.578  1.00  0.86           C  
ATOM    149  CB  SER A  18       9.960   7.382  -2.423  1.00  0.84           C  
ATOM    150  O   SER A  18       6.388   7.390  -1.652  1.00  0.85           O  
ATOM    151  OG  SER A  18      10.252   8.420  -1.503  1.00  0.76           O  
ATOM    152  N   ASP A  19       8.148   7.074  -0.498  1.00  0.87           N  
ATOM    153  CA  ASP A  19       7.487   6.663   0.736  1.00  0.87           C  
ATOM    154  C   ASP A  19       6.226   7.488   0.985  1.00  0.88           C  
ATOM    155  CB  ASP A  19       8.442   6.790   1.925  1.00  0.86           C  
ATOM    156  O   ASP A  19       6.235   8.709   0.818  1.00  0.87           O  
ATOM    157  CG  ASP A  19       9.629   5.847   1.835  1.00  0.83           C  
ATOM    158  OD1 ASP A  19       9.725   5.079   0.854  1.00  0.81           O  
ATOM    159  OD2 ASP A  19      10.475   5.871   2.755  1.00  0.81           O  
ATOM    160  N   ILE A  20       5.155   6.810   1.364  1.00  0.90           N  
ATOM    161  CA  ILE A  20       3.927   7.431   1.848  1.00  0.90           C  
ATOM    162  C   ILE A  20       4.113   7.880   3.296  1.00  0.89           C  
ATOM    163  CB  ILE A  20       2.724   6.468   1.735  1.00  0.89           C  
ATOM    164  O   ILE A  20       4.553   7.099   4.143  1.00  0.88           O  
ATOM    165  CG1 ILE A  20       2.578   5.962   0.296  1.00  0.84           C  
ATOM    166  CG2 ILE A  20       1.438   7.153   2.208  1.00  0.82           C  
ATOM    167  CD1 ILE A  20       2.272   7.057  -0.717  1.00  0.81           C  
ATOM    168  N   GLN A  21       3.874   9.185   3.425  1.00  0.89           N  
ATOM    169  CA  GLN A  21       3.952   9.745   4.770  1.00  0.89           C  
ATOM    170  C   GLN A  21       2.608   9.644   5.487  1.00  0.86           C  
ATOM    171  CB  GLN A  21       4.412  11.203   4.719  1.00  0.87           C  
ATOM    172  O   GLN A  21       1.571  10.001   4.925  1.00  0.82           O  
ATOM    173  CG  GLN A  21       5.630  11.433   3.835  1.00  0.84           C  
ATOM    174  CD  GLN A  21       6.805  10.552   4.214  1.00  0.81           C  
ATOM    175  NE2 GLN A  21       7.323   9.805   3.245  1.00  0.80           N  
ATOM    176  OE1 GLN A  21       7.244  10.542   5.369  1.00  0.81           O  
ATOM    177  N   ARG A  22       2.490   9.072   6.497  1.00  0.84           N  
ATOM    178  CA  ARG A  22       1.341   8.511   7.200  1.00  0.84           C  
ATOM    179  C   ARG A  22       0.136   9.441   7.111  1.00  0.84           C  
ATOM    180  CB  ARG A  22       1.687   8.241   8.666  1.00  0.80           C  
ATOM    181  O   ARG A  22       0.145  10.533   7.683  1.00  0.79           O  
ATOM    182  CG  ARG A  22       2.835   7.264   8.858  1.00  0.74           C  
ATOM    183  CD  ARG A  22       3.303   7.220  10.306  1.00  0.70           C  
ATOM    184  NE  ARG A  22       4.354   6.226  10.504  1.00  0.60           N  
ATOM    185  NH1 ARG A  22       5.174   7.177  12.443  1.00  0.49           N  
ATOM    186  NH2 ARG A  22       6.136   5.276  11.597  1.00  0.45           N  
ATOM    187  CZ  ARG A  22       5.219   6.229  11.514  1.00  0.66           C  
ATOM    188  N   PRO A  23      -0.857   8.985   6.307  1.00  0.90           N  
ATOM    189  CA  PRO A  23      -2.089   9.739   6.061  1.00  0.90           C  
ATOM    190  C   PRO A  23      -2.929   9.922   7.323  1.00  0.89           C  
ATOM    191  CB  PRO A  23      -2.828   8.880   5.032  1.00  0.89           C  
ATOM    192  O   PRO A  23      -2.741   9.200   8.305  1.00  0.88           O  
ATOM    193  CG  PRO A  23      -1.786   7.959   4.484  1.00  0.88           C  
ATOM    194  CD  PRO A  23      -0.769   7.697   5.557  1.00  0.88           C  
ATOM    195  N   LEU A  24      -3.776  10.896   7.331  1.00  0.90           N  
ATOM    196  CA  LEU A  24      -4.696  11.150   8.435  1.00  0.90           C  
ATOM    197  C   LEU A  24      -6.043  11.643   7.917  1.00  0.90           C  
ATOM    198  CB  LEU A  24      -4.101  12.176   9.403  1.00  0.89           C  
ATOM    199  O   LEU A  24      -6.147  12.091   6.773  1.00  0.89           O  
ATOM    200  CG  LEU A  24      -3.830  13.569   8.832  1.00  0.87           C  
ATOM    201  CD1 LEU A  24      -5.088  14.427   8.906  1.00  0.84           C  
ATOM    202  CD2 LEU A  24      -2.677  14.236   9.575  1.00  0.84           C  
ATOM    203  N   TYR A  25      -6.993  11.459   8.692  1.00  0.89           N  
ATOM    204  CA  TYR A  25      -8.331  11.972   8.423  1.00  0.89           C  
ATOM    205  C   TYR A  25      -8.615  13.218   9.254  1.00  0.89           C  
ATOM    206  CB  TYR A  25      -9.386  10.900   8.712  1.00  0.88           C  
ATOM    207  O   TYR A  25      -8.518  13.187  10.483  1.00  0.88           O  
ATOM    208  CG  TYR A  25     -10.780  11.289   8.284  1.00  0.86           C  
ATOM    209  CD1 TYR A  25     -11.179  11.174   6.954  1.00  0.83           C  
ATOM    210  CD2 TYR A  25     -11.701  11.774   9.206  1.00  0.83           C  
ATOM    211  CE1 TYR A  25     -12.462  11.533   6.554  1.00  0.82           C  
ATOM    212  CE2 TYR A  25     -12.987  12.136   8.818  1.00  0.83           C  
ATOM    213  OH  TYR A  25     -14.629  12.369   7.101  1.00  0.76           O  
ATOM    214  CZ  TYR A  25     -13.357  12.012   7.491  1.00  0.80           C  
ATOM    215  N   LEU A  26      -8.926  14.265   8.508  1.00  0.90           N  
ATOM    216  CA  LEU A  26      -9.164  15.539   9.177  1.00  0.90           C  
ATOM    217  C   LEU A  26     -10.217  16.355   8.435  1.00  0.90           C  
ATOM    218  CB  LEU A  26      -7.863  16.339   9.284  1.00  0.89           C  
ATOM    219  O   LEU A  26     -10.106  16.565   7.225  1.00  0.89           O  
ATOM    220  CG  LEU A  26      -7.964  17.711   9.954  1.00  0.86           C  
ATOM    221  CD1 LEU A  26      -8.396  17.560  11.408  1.00  0.83           C  
ATOM    222  CD2 LEU A  26      -6.634  18.451   9.860  1.00  0.83           C  
ATOM    223  N   ASN A  27     -11.320  16.809   9.184  1.00  0.88           N  
ATOM    224  CA  ASN A  27     -12.372  17.698   8.702  1.00  0.88           C  
ATOM    225  C   ASN A  27     -12.989  17.183   7.404  1.00  0.88           C  
ATOM    226  CB  ASN A  27     -11.829  19.115   8.506  1.00  0.87           C  
ATOM    227  O   ASN A  27     -13.127  17.934   6.437  1.00  0.87           O  
ATOM    228  CG  ASN A  27     -11.484  19.794   9.817  1.00  0.82           C  
ATOM    229  ND2 ASN A  27     -10.566  20.752   9.764  1.00  0.78           N  
ATOM    230  OD1 ASN A  27     -12.036  19.459  10.868  1.00  0.78           O  
ATOM    231  N   GLY A  28     -13.271  15.894   7.446  1.00  0.87           N  
ATOM    232  CA  GLY A  28     -14.077  15.298   6.392  1.00  0.87           C  
ATOM    233  C   GLY A  28     -13.259  14.852   5.195  1.00  0.87           C  
ATOM    234  O   GLY A  28     -13.815  14.442   4.174  1.00  0.86           O  
ATOM    235  N   ALA A  29     -11.922  14.861   5.248  1.00  0.89           N  
ATOM    236  CA  ALA A  29     -11.079  14.486   4.115  1.00  0.90           C  
ATOM    237  C   ALA A  29      -9.866  13.684   4.577  1.00  0.90           C  
ATOM    238  CB  ALA A  29     -10.631  15.729   3.350  1.00  0.89           C  
ATOM    239  O   ALA A  29      -9.421  13.821   5.719  1.00  0.89           O  
ATOM    240  N   HIS A  30      -9.424  12.887   3.703  1.00  0.91           N  
ATOM    241  CA  HIS A  30      -8.173  12.159   3.877  1.00  0.91           C  
ATOM    242  C   HIS A  30      -6.993  12.950   3.322  1.00  0.91           C  
ATOM    243  CB  HIS A  30      -8.251  10.789   3.201  1.00  0.91           C  
ATOM    244  O   HIS A  30      -7.030  13.406   2.177  1.00  0.91           O  
ATOM    245  CG  HIS A  30      -9.420   9.967   3.642  1.00  0.89           C  
ATOM    246  CD2 HIS A  30     -10.692   9.911   3.182  1.00  0.86           C  
ATOM    247  ND1 HIS A  30      -9.348   9.070   4.686  1.00  0.86           N  
ATOM    248  CE1 HIS A  30     -10.528   8.496   4.848  1.00  0.86           C  
ATOM    249  NE2 HIS A  30     -11.361   8.989   3.948  1.00  0.85           N  
ATOM    250  N   HIS A  31      -6.045  13.151   4.205  1.00  0.93           N  
ATOM    251  CA  HIS A  31      -4.808  13.822   3.821  1.00  0.93           C  
ATOM    252  C   HIS A  31      -3.658  12.829   3.693  1.00  0.93           C  
ATOM    253  CB  HIS A  31      -4.452  14.911   4.835  1.00  0.93           C  
ATOM    254  O   HIS A  31      -3.422  12.027   4.600  1.00  0.92           O  
ATOM    255  CG  HIS A  31      -5.480  15.992   4.940  1.00  0.92           C  
ATOM    256  CD2 HIS A  31      -6.688  16.015   5.551  1.00  0.90           C  
ATOM    257  ND1 HIS A  31      -5.314  17.234   4.367  1.00  0.90           N  
ATOM    258  CE1 HIS A  31      -6.378  17.976   4.622  1.00  0.89           C  
ATOM    259  NE2 HIS A  31      -7.227  17.260   5.339  1.00  0.90           N  
ATOM    260  N   LEU A  32      -3.041  12.899   2.592  1.00  0.94           N  
ATOM    261  CA  LEU A  32      -1.900  12.034   2.313  1.00  0.94           C  
ATOM    262  C   LEU A  32      -0.679  12.857   1.916  1.00  0.94           C  
ATOM    263  CB  LEU A  32      -2.241  11.037   1.203  1.00  0.92           C  
ATOM    264  O   LEU A  32      -0.772  13.742   1.062  1.00  0.93           O  
ATOM    265  CG  LEU A  32      -1.148  10.033   0.834  1.00  0.84           C  
ATOM    266  CD1 LEU A  32      -1.767   8.696   0.441  1.00  0.71           C  
ATOM    267  CD2 LEU A  32      -0.279  10.578  -0.294  1.00  0.71           C  
ATOM    268  N   PHE A  33       0.392  12.549   2.584  1.00  0.94           N  
ATOM    269  CA  PHE A  33       1.687  13.131   2.253  1.00  0.94           C  
ATOM    270  C   PHE A  33       2.628  12.074   1.686  1.00  0.93           C  
ATOM    271  CB  PHE A  33       2.315  13.786   3.487  1.00  0.93           C  
ATOM    272  O   PHE A  33       2.492  10.888   1.992  1.00  0.93           O  
ATOM    273  CG  PHE A  33       1.397  14.739   4.203  1.00  0.93           C  
ATOM    274  CD1 PHE A  33       1.276  16.058   3.781  1.00  0.91           C  
ATOM    275  CD2 PHE A  33       0.654  14.317   5.297  1.00  0.91           C  
ATOM    276  CE1 PHE A  33       0.426  16.942   4.441  1.00  0.91           C  
ATOM    277  CE2 PHE A  33      -0.197  15.195   5.962  1.00  0.91           C  
ATOM    278  CZ  PHE A  33      -0.309  16.508   5.533  1.00  0.91           C  
ATOM    279  N   TYR A  34       3.500  12.457   0.839  1.00  0.92           N  
ATOM    280  CA  TYR A  34       4.506  11.530   0.333  1.00  0.92           C  
ATOM    281  C   TYR A  34       5.806  12.258   0.010  1.00  0.92           C  
ATOM    282  CB  TYR A  34       3.990  10.805  -0.914  1.00  0.92           C  
ATOM    283  O   TYR A  34       5.815  13.480  -0.157  1.00  0.91           O  
ATOM    284  CG  TYR A  34       3.591  11.734  -2.035  1.00  0.91           C  
ATOM    285  CD1 TYR A  34       2.269  12.150  -2.183  1.00  0.90           C  
ATOM    286  CD2 TYR A  34       4.533  12.197  -2.947  1.00  0.90           C  
ATOM    287  CE1 TYR A  34       1.896  13.004  -3.216  1.00  0.89           C  
ATOM    288  CE2 TYR A  34       4.171  13.051  -3.983  1.00  0.89           C  
ATOM    289  OH  TYR A  34       2.489  14.295  -5.133  1.00  0.84           O  
ATOM    290  CZ  TYR A  34       2.852  13.449  -4.109  1.00  0.89           C  
ATOM    291  N   LEU A  35       6.889  11.475   0.005  1.00  0.90           N  
ATOM    292  CA  LEU A  35       8.165  12.065  -0.387  1.00  0.90           C  
ATOM    293  C   LEU A  35       8.190  12.360  -1.883  1.00  0.89           C  
ATOM    294  CB  LEU A  35       9.322  11.132  -0.019  1.00  0.89           C  
ATOM    295  O   LEU A  35       7.842  11.500  -2.696  1.00  0.89           O  
ATOM    296  CG  LEU A  35       9.508  10.839   1.470  1.00  0.87           C  
ATOM    297  CD1 LEU A  35      10.707   9.920   1.683  1.00  0.85           C  
ATOM    298  CD2 LEU A  35       9.676  12.136   2.254  1.00  0.85           C  
ATOM    299  N   TYR A  36       8.590  13.534  -2.120  1.00  0.88           N  
ATOM    300  CA  TYR A  36       8.572  14.054  -3.483  1.00  0.88           C  
ATOM    301  C   TYR A  36       9.883  14.758  -3.814  1.00  0.88           C  
ATOM    302  CB  TYR A  36       7.398  15.018  -3.675  1.00  0.87           C  
ATOM    303  O   TYR A  36      10.444  15.466  -2.975  1.00  0.87           O  
ATOM    304  CG  TYR A  36       7.427  15.754  -4.993  1.00  0.87           C  
ATOM    305  CD1 TYR A  36       7.318  15.067  -6.199  1.00  0.84           C  
ATOM    306  CD2 TYR A  36       7.564  17.138  -5.033  1.00  0.85           C  
ATOM    307  CE1 TYR A  36       7.346  15.741  -7.416  1.00  0.84           C  
ATOM    308  CE2 TYR A  36       7.594  17.822  -6.244  1.00  0.84           C  
ATOM    309  OH  TYR A  36       7.512  17.789  -8.629  1.00  0.77           O  
ATOM    310  CZ  TYR A  36       7.483  17.116  -7.428  1.00  0.82           C  
ATOM    311  N   ASN A  37      10.331  14.540  -5.003  1.00  0.85           N  
ATOM    312  CA  ASN A  37      11.464  15.268  -5.562  1.00  0.85           C  
ATOM    313  C   ASN A  37      11.219  15.654  -7.018  1.00  0.85           C  
ATOM    314  CB  ASN A  37      12.747  14.442  -5.440  1.00  0.84           C  
ATOM    315  O   ASN A  37      11.207  14.793  -7.899  1.00  0.83           O  
ATOM    316  CG  ASN A  37      13.983  15.219  -5.850  1.00  0.80           C  
ATOM    317  ND2 ASN A  37      15.154  14.666  -5.558  1.00  0.77           N  
ATOM    318  OD1 ASN A  37      13.885  16.307  -6.423  1.00  0.77           O  
ATOM    319  N   GLY A  38      11.100  16.897  -7.245  1.00  0.82           N  
ATOM    320  CA  GLY A  38      10.770  17.403  -8.568  1.00  0.82           C  
ATOM    321  C   GLY A  38      11.957  17.425  -9.512  1.00  0.82           C  
ATOM    322  O   GLY A  38      11.786  17.439 -10.733  1.00  0.79           O  
ATOM    323  N   ASP A  39      13.130  17.532  -9.037  1.00  0.77           N  
ATOM    324  CA  ASP A  39      14.319  17.774  -9.848  1.00  0.76           C  
ATOM    325  C   ASP A  39      14.936  16.461 -10.324  1.00  0.76           C  
ATOM    326  CB  ASP A  39      15.350  18.585  -9.060  1.00  0.74           C  
ATOM    327  O   ASP A  39      15.926  16.464 -11.058  1.00  0.72           O  
ATOM    328  CG  ASP A  39      14.867  19.983  -8.716  1.00  0.70           C  
ATOM    329  OD1 ASP A  39      13.959  20.501  -9.401  1.00  0.66           O  
ATOM    330  OD2 ASP A  39      15.402  20.573  -7.752  1.00  0.68           O  
ATOM    331  N   PHE A  40      14.249  15.331 -10.304  1.00  0.65           N  
ATOM    332  CA  PHE A  40      14.569  13.986 -10.768  1.00  0.64           C  
ATOM    333  C   PHE A  40      15.971  13.582 -10.330  1.00  0.64           C  
ATOM    334  CB  PHE A  40      14.449  13.900 -12.293  1.00  0.58           C  
ATOM    335  O   PHE A  40      16.456  12.509 -10.697  1.00  0.60           O  
ATOM    336  CG  PHE A  40      13.030  13.895 -12.792  1.00  0.53           C  
ATOM    337  CD1 PHE A  40      12.260  12.740 -12.726  1.00  0.47           C  
ATOM    338  CD2 PHE A  40      12.465  15.045 -13.326  1.00  0.49           C  
ATOM    339  CE1 PHE A  40      10.945  12.732 -13.187  1.00  0.46           C  
ATOM    340  CE2 PHE A  40      11.152  15.045 -13.789  1.00  0.50           C  
ATOM    341  CZ  PHE A  40      10.394  13.887 -13.719  1.00  0.43           C  
ATOM    342  N   SER A  41      16.735  14.389  -9.674  1.00  0.55           N  
ATOM    343  CA  SER A  41      18.134  14.043  -9.445  1.00  0.52           C  
ATOM    344  C   SER A  41      18.282  13.101  -8.254  1.00  0.54           C  
ATOM    345  CB  SER A  41      18.968  15.303  -9.215  1.00  0.48           C  
ATOM    346  O   SER A  41      17.704  13.340  -7.192  1.00  0.51           O  
ATOM    347  OG  SER A  41      18.582  15.951  -8.015  1.00  0.46           O  
ATOM    348  N   TRP A  42      18.313  11.711  -8.581  1.00  0.35           N  
ATOM    349  CA  TRP A  42      19.070  10.839  -7.689  1.00  0.46           C  
ATOM    350  C   TRP A  42      20.432  11.442  -7.365  1.00  0.37           C  
ATOM    351  CB  TRP A  42      19.248   9.453  -8.316  1.00  0.35           C  
ATOM    352  O   TRP A  42      21.221  11.732  -8.267  1.00  0.38           O  
ATOM    353  CG  TRP A  42      18.681   8.335  -7.493  1.00  0.34           C  
ATOM    354  CD1 TRP A  42      17.363   7.996  -7.361  1.00  0.31           C  
ATOM    355  CD2 TRP A  42      19.416   7.413  -6.683  1.00  0.31           C  
ATOM    356  CE2 TRP A  42      18.479   6.539  -6.089  1.00  0.16           C  
ATOM    357  CE3 TRP A  42      20.778   7.239  -6.404  1.00  0.23           C  
ATOM    358  NE1 TRP A  42      17.235   6.916  -6.518  1.00  0.23           N  
ATOM    359  CH2 TRP A  42      20.200   5.358  -4.973  1.00  0.22           C  
ATOM    360  CZ2 TRP A  42      18.861   5.506  -5.230  1.00  0.21           C  
ATOM    361  CZ3 TRP A  42      21.157   6.210  -5.548  1.00  0.21           C  
ATOM    362  N   GLY A  43      20.454  11.615  -6.070  1.00  0.41           N  
ATOM    363  CA  GLY A  43      21.524  11.608  -5.084  1.00  0.40           C  
ATOM    364  C   GLY A  43      21.044  11.926  -3.681  1.00  0.41           C  
ATOM    365  O   GLY A  43      21.843  11.986  -2.744  1.00  0.37           O  
ATOM    366  N   GLY A  44      19.658  11.658  -3.459  1.00  0.42           N  
ATOM    367  CA  GLY A  44      19.367  11.811  -2.042  1.00  0.42           C  
ATOM    368  C   GLY A  44      19.347  13.258  -1.590  1.00  0.42           C  
ATOM    369  O   GLY A  44      19.101  13.544  -0.416  1.00  0.39           O  
ATOM    370  N   ASN A  45      19.538  14.120  -2.508  1.00  0.52           N  
ATOM    371  CA  ASN A  45      19.474  15.435  -1.880  1.00  0.52           C  
ATOM    372  C   ASN A  45      18.239  16.211  -2.329  1.00  0.52           C  
ATOM    373  CB  ASN A  45      20.742  16.236  -2.181  1.00  0.46           C  
ATOM    374  O   ASN A  45      17.982  16.338  -3.527  1.00  0.49           O  
ATOM    375  CG  ASN A  45      21.882  15.902  -1.239  1.00  0.43           C  
ATOM    376  ND2 ASN A  45      23.081  16.363  -1.572  1.00  0.32           N  
ATOM    377  OD1 ASN A  45      21.685  15.233  -0.221  1.00  0.43           O  
ATOM    378  N   GLY A  46      17.077  15.929  -1.631  1.00  0.78           N  
ATOM    379  CA  GLY A  46      16.027  16.916  -1.433  1.00  0.78           C  
ATOM    380  C   GLY A  46      14.632  16.344  -1.598  1.00  0.78           C  
ATOM    381  O   GLY A  46      14.101  16.299  -2.710  1.00  0.75           O  
ATOM    382  N   THR A  47      14.210  15.651  -0.665  1.00  0.85           N  
ATOM    383  CA  THR A  47      12.791  15.313  -0.670  1.00  0.85           C  
ATOM    384  C   THR A  47      11.980  16.371   0.073  1.00  0.86           C  
ATOM    385  CB  THR A  47      12.543  13.932  -0.033  1.00  0.84           C  
ATOM    386  O   THR A  47      12.527  17.130   0.875  1.00  0.85           O  
ATOM    387  CG2 THR A  47      13.203  12.825  -0.847  1.00  0.78           C  
ATOM    388  OG1 THR A  47      13.083  13.921   1.294  1.00  0.80           O  
ATOM    389  N   GLU A  48      10.849  16.542  -0.328  1.00  0.89           N  
ATOM    390  CA  GLU A  48       9.828  17.344   0.340  1.00  0.89           C  
ATOM    391  C   GLU A  48       8.564  16.527   0.593  1.00  0.90           C  
ATOM    392  CB  GLU A  48       9.494  18.587  -0.488  1.00  0.88           C  
ATOM    393  O   GLU A  48       8.407  15.432   0.050  1.00  0.89           O  
ATOM    394  CG  GLU A  48       9.097  18.280  -1.925  1.00  0.84           C  
ATOM    395  CD  GLU A  48       9.125  19.503  -2.829  1.00  0.80           C  
ATOM    396  OE1 GLU A  48       8.870  20.626  -2.339  1.00  0.78           O  
ATOM    397  OE2 GLU A  48       9.402  19.335  -4.038  1.00  0.73           O  
ATOM    398  N   TRP A  49       7.730  17.003   1.419  1.00  0.92           N  
ATOM    399  CA  TRP A  49       6.432  16.367   1.617  1.00  0.92           C  
ATOM    400  C   TRP A  49       5.381  16.976   0.695  1.00  0.92           C  
ATOM    401  CB  TRP A  49       5.986  16.497   3.076  1.00  0.92           C  
ATOM    402  O   TRP A  49       4.912  18.092   0.930  1.00  0.91           O  
ATOM    403  CG  TRP A  49       6.643  15.520   4.004  1.00  0.91           C  
ATOM    404  CD1 TRP A  49       7.862  14.921   3.841  1.00  0.88           C  
ATOM    405  CD2 TRP A  49       6.114  15.024   5.237  1.00  0.88           C  
ATOM    406  CE2 TRP A  49       7.066  14.128   5.770  1.00  0.89           C  
ATOM    407  CE3 TRP A  49       4.926  15.252   5.944  1.00  0.90           C  
ATOM    408  NE1 TRP A  49       8.122  14.083   4.900  1.00  0.89           N  
ATOM    409  CH2 TRP A  49       5.696  13.699   7.652  1.00  0.87           C  
ATOM    410  CZ2 TRP A  49       6.866  13.458   6.980  1.00  0.88           C  
ATOM    411  CZ3 TRP A  49       4.729  14.585   7.148  1.00  0.88           C  
ATOM    412  N   ALA A  50       5.126  16.188  -0.349  1.00  0.92           N  
ATOM    413  CA  ALA A  50       3.980  16.571  -1.171  1.00  0.92           C  
ATOM    414  C   ALA A  50       2.667  16.206  -0.484  1.00  0.92           C  
ATOM    415  CB  ALA A  50       4.063  15.904  -2.542  1.00  0.91           C  
ATOM    416  O   ALA A  50       2.638  15.342   0.396  1.00  0.92           O  
ATOM    417  N   HIS A  51       1.618  16.875  -0.887  1.00  0.94           N  
ATOM    418  CA  HIS A  51       0.335  16.796  -0.199  1.00  0.94           C  
ATOM    419  C   HIS A  51      -0.807  16.575  -1.185  1.00  0.94           C  
ATOM    420  CB  HIS A  51       0.085  18.066   0.617  1.00  0.94           C  
ATOM    421  O   HIS A  51      -0.965  17.339  -2.140  1.00  0.93           O  
ATOM    422  CG  HIS A  51      -1.154  18.009   1.452  1.00  0.93           C  
ATOM    423  CD2 HIS A  51      -1.986  16.980   1.739  1.00  0.90           C  
ATOM    424  ND1 HIS A  51      -1.664  19.112   2.102  1.00  0.90           N  
ATOM    425  CE1 HIS A  51      -2.759  18.762   2.756  1.00  0.90           C  
ATOM    426  NE2 HIS A  51      -2.976  17.474   2.552  1.00  0.91           N  
ATOM    427  N   VAL A  52      -1.614  15.586  -0.882  1.00  0.94           N  
ATOM    428  CA  VAL A  52      -2.860  15.371  -1.610  1.00  0.94           C  
ATOM    429  C   VAL A  52      -3.995  15.103  -0.625  1.00  0.94           C  
ATOM    430  CB  VAL A  52      -2.736  14.201  -2.612  1.00  0.93           C  
ATOM    431  O   VAL A  52      -3.757  14.660   0.501  1.00  0.93           O  
ATOM    432  CG1 VAL A  52      -1.679  14.506  -3.671  1.00  0.90           C  
ATOM    433  CG2 VAL A  52      -2.402  12.903  -1.878  1.00  0.89           C  
ATOM    434  N   LYS A  53      -5.199  15.387  -1.098  1.00  0.93           N  
ATOM    435  CA  LYS A  53      -6.377  15.190  -0.259  1.00  0.93           C  
ATOM    436  C   LYS A  53      -7.504  14.524  -1.042  1.00  0.93           C  
ATOM    437  CB  LYS A  53      -6.856  16.524   0.316  1.00  0.91           C  
ATOM    438  O   LYS A  53      -7.623  14.715  -2.254  1.00  0.92           O  
ATOM    439  CG  LYS A  53      -7.515  17.438  -0.707  1.00  0.80           C  
ATOM    440  CD  LYS A  53      -8.026  18.721  -0.064  1.00  0.76           C  
ATOM    441  CE  LYS A  53      -8.701  19.628  -1.084  1.00  0.69           C  
ATOM    442  NZ  LYS A  53      -9.240  20.869  -0.450  1.00  0.61           N  
ATOM    443  N   SER A  54      -8.311  13.750  -0.304  1.00  0.92           N  
ATOM    444  CA  SER A  54      -9.440  13.052  -0.911  1.00  0.92           C  
ATOM    445  C   SER A  54     -10.592  12.903   0.077  1.00  0.91           C  
ATOM    446  CB  SER A  54      -9.010  11.675  -1.417  1.00  0.91           C  
ATOM    447  O   SER A  54     -10.370  12.699   1.272  1.00  0.90           O  
ATOM    448  OG  SER A  54     -10.106  10.986  -1.994  1.00  0.90           O  
ATOM    449  N   VAL A  55     -11.780  12.965  -0.467  1.00  0.89           N  
ATOM    450  CA  VAL A  55     -12.952  12.743   0.373  1.00  0.89           C  
ATOM    451  C   VAL A  55     -13.478  11.325   0.161  1.00  0.88           C  
ATOM    452  CB  VAL A  55     -14.065  13.774   0.079  1.00  0.87           C  
ATOM    453  O   VAL A  55     -14.228  10.805   0.990  1.00  0.86           O  
ATOM    454  CG1 VAL A  55     -13.598  15.186   0.426  1.00  0.77           C  
ATOM    455  CG2 VAL A  55     -14.492  13.694  -1.386  1.00  0.76           C  
ATOM    456  N   ASP A  56     -13.107  10.713  -0.938  1.00  0.88           N  
ATOM    457  CA  ASP A  56     -13.690   9.414  -1.257  1.00  0.88           C  
ATOM    458  C   ASP A  56     -12.606   8.351  -1.423  1.00  0.88           C  
ATOM    459  CB  ASP A  56     -14.538   9.503  -2.528  1.00  0.87           C  
ATOM    460  O   ASP A  56     -12.907   7.189  -1.706  1.00  0.87           O  
ATOM    461  CG  ASP A  56     -13.749   9.981  -3.734  1.00  0.86           C  
ATOM    462  OD1 ASP A  56     -12.514  10.145  -3.630  1.00  0.85           O  
ATOM    463  OD2 ASP A  56     -14.368  10.199  -4.798  1.00  0.84           O  
ATOM    464  N   LEU A  57     -11.261   8.734  -1.300  1.00  0.89           N  
ATOM    465  CA  LEU A  57     -10.090   7.863  -1.318  1.00  0.89           C  
ATOM    466  C   LEU A  57      -9.836   7.324  -2.722  1.00  0.89           C  
ATOM    467  CB  LEU A  57     -10.270   6.702  -0.337  1.00  0.88           C  
ATOM    468  O   LEU A  57      -9.026   6.411  -2.903  1.00  0.87           O  
ATOM    469  CG  LEU A  57     -10.264   7.063   1.149  1.00  0.87           C  
ATOM    470  CD1 LEU A  57     -10.676   5.858   1.988  1.00  0.85           C  
ATOM    471  CD2 LEU A  57      -8.889   7.570   1.570  1.00  0.85           C  
ATOM    472  N   LYS A  58     -10.565   7.815  -3.636  1.00  0.88           N  
ATOM    473  CA  LYS A  58     -10.437   7.451  -5.044  1.00  0.88           C  
ATOM    474  C   LYS A  58      -9.912   8.622  -5.869  1.00  0.88           C  
ATOM    475  CB  LYS A  58     -11.780   6.978  -5.601  1.00  0.86           C  
ATOM    476  O   LYS A  58      -8.994   8.458  -6.676  1.00  0.87           O  
ATOM    477  CG  LYS A  58     -11.731   6.558  -7.063  1.00  0.81           C  
ATOM    478  CD  LYS A  58     -13.104   6.134  -7.569  1.00  0.77           C  
ATOM    479  CE  LYS A  58     -13.105   5.930  -9.078  1.00  0.69           C  
ATOM    480  NZ  LYS A  58     -14.472   5.620  -9.594  1.00  0.63           N  
ATOM    481  N   ASN A  59     -10.525   9.770  -5.704  1.00  0.89           N  
ATOM    482  CA  ASN A  59     -10.113  10.999  -6.375  1.00  0.89           C  
ATOM    483  C   ASN A  59      -9.297  11.897  -5.450  1.00  0.89           C  
ATOM    484  CB  ASN A  59     -11.333  11.754  -6.907  1.00  0.88           C  
ATOM    485  O   ASN A  59      -9.766  12.281  -4.378  1.00  0.89           O  
ATOM    486  CG  ASN A  59     -12.105  10.961  -7.944  1.00  0.84           C  
ATOM    487  ND2 ASN A  59     -13.295  10.502  -7.574  1.00  0.81           N  
ATOM    488  OD1 ASN A  59     -11.635  10.761  -9.067  1.00  0.82           O  
ATOM    489  N   TRP A  60      -8.107  12.167  -5.917  1.00  0.92           N  
ATOM    490  CA  TRP A  60      -7.173  12.915  -5.082  1.00  0.92           C  
ATOM    491  C   TRP A  60      -6.897  14.293  -5.674  1.00  0.91           C  
ATOM    492  CB  TRP A  60      -5.861  12.144  -4.919  1.00  0.92           C  
ATOM    493  O   TRP A  60      -6.673  14.425  -6.879  1.00  0.90           O  
ATOM    494  CG  TRP A  60      -6.010  10.830  -4.213  1.00  0.91           C  
ATOM    495  CD1 TRP A  60      -6.344   9.627  -4.771  1.00  0.88           C  
ATOM    496  CD2 TRP A  60      -5.834  10.588  -2.813  1.00  0.89           C  
ATOM    497  CE2 TRP A  60      -6.078   9.214  -2.593  1.00  0.90           C  
ATOM    498  CE3 TRP A  60      -5.493  11.400  -1.724  1.00  0.90           C  
ATOM    499  NE1 TRP A  60      -6.387   8.652  -3.802  1.00  0.90           N  
ATOM    500  CH2 TRP A  60      -5.655   9.452  -0.276  1.00  0.88           C  
ATOM    501  CZ2 TRP A  60      -5.990   8.635  -1.325  1.00  0.88           C  
ATOM    502  CZ3 TRP A  60      -5.407  10.822  -0.463  1.00  0.89           C  
ATOM    503  N   LYS A  61      -6.939  15.262  -4.841  1.00  0.93           N  
ATOM    504  CA  LYS A  61      -6.593  16.631  -5.211  1.00  0.93           C  
ATOM    505  C   LYS A  61      -5.198  16.999  -4.714  1.00  0.93           C  
ATOM    506  CB  LYS A  61      -7.624  17.615  -4.655  1.00  0.92           C  
ATOM    507  O   LYS A  61      -4.896  16.848  -3.528  1.00  0.93           O  
ATOM    508  CG  LYS A  61      -7.372  19.063  -5.048  1.00  0.84           C  
ATOM    509  CD  LYS A  61      -8.450  19.988  -4.497  1.00  0.80           C  
ATOM    510  CE  LYS A  61      -8.155  21.447  -4.817  1.00  0.72           C  
ATOM    511  NZ  LYS A  61      -9.200  22.358  -4.263  1.00  0.63           N  
ATOM    512  N   ARG A  62      -4.487  17.504  -5.593  1.00  0.93           N  
ATOM    513  CA  ARG A  62      -3.149  17.960  -5.231  1.00  0.93           C  
ATOM    514  C   ARG A  62      -3.206  19.298  -4.501  1.00  0.93           C  
ATOM    515  CB  ARG A  62      -2.266  18.079  -6.475  1.00  0.91           C  
ATOM    516  O   ARG A  62      -3.948  20.198  -4.901  1.00  0.92           O  
ATOM    517  CG  ARG A  62      -1.951  16.747  -7.136  1.00  0.78           C  
ATOM    518  CD  ARG A  62      -1.031  16.917  -8.337  1.00  0.73           C  
ATOM    519  NE  ARG A  62      -0.810  15.651  -9.030  1.00  0.66           N  
ATOM    520  NH1 ARG A  62       0.068  16.611 -10.939  1.00  0.47           N  
ATOM    521  NH2 ARG A  62      -0.134  14.333 -10.786  1.00  0.42           N  
ATOM    522  CZ  ARG A  62      -0.292  15.535 -10.250  1.00  0.65           C  
ATOM    523  N   LEU A  63      -2.370  19.388  -3.537  1.00  0.93           N  
ATOM    524  CA  LEU A  63      -2.216  20.616  -2.765  1.00  0.93           C  
ATOM    525  C   LEU A  63      -0.769  21.098  -2.793  1.00  0.93           C  
ATOM    526  CB  LEU A  63      -2.666  20.399  -1.318  1.00  0.92           C  
ATOM    527  O   LEU A  63       0.107  20.415  -3.329  1.00  0.92           O  
ATOM    528  CG  LEU A  63      -4.128  19.998  -1.116  1.00  0.89           C  
ATOM    529  CD1 LEU A  63      -4.398  19.704   0.356  1.00  0.84           C  
ATOM    530  CD2 LEU A  63      -5.059  21.093  -1.627  1.00  0.83           C  
ATOM    531  N   PRO A  64      -0.562  22.294  -2.338  1.00  0.91           N  
ATOM    532  CA  PRO A  64       0.821  22.777  -2.297  1.00  0.91           C  
ATOM    533  C   PRO A  64       1.722  21.912  -1.418  1.00  0.91           C  
ATOM    534  CB  PRO A  64       0.685  24.188  -1.719  1.00  0.90           C  
ATOM    535  O   PRO A  64       1.232  21.198  -0.539  1.00  0.91           O  
ATOM    536  CG  PRO A  64      -0.704  24.612  -2.070  1.00  0.87           C  
ATOM    537  CD  PRO A  64      -1.607  23.415  -1.978  1.00  0.86           C  
ATOM    538  N   ILE A  65       3.015  21.977  -1.679  1.00  0.91           N  
ATOM    539  CA  ILE A  65       4.016  21.284  -0.875  1.00  0.92           C  
ATOM    540  C   ILE A  65       3.835  21.643   0.598  1.00  0.92           C  
ATOM    541  CB  ILE A  65       5.450  21.630  -1.338  1.00  0.91           C  
ATOM    542  O   ILE A  65       3.797  22.823   0.956  1.00  0.91           O  
ATOM    543  CG1 ILE A  65       5.682  21.136  -2.770  1.00  0.86           C  
ATOM    544  CG2 ILE A  65       6.485  21.035  -0.379  1.00  0.85           C  
ATOM    545  CD1 ILE A  65       5.579  19.625  -2.929  1.00  0.82           C  
ATOM    546  N   ALA A  66       3.750  20.629   1.406  1.00  0.93           N  
ATOM    547  CA  ALA A  66       3.487  20.813   2.831  1.00  0.93           C  
ATOM    548  C   ALA A  66       4.770  21.152   3.586  1.00  0.93           C  
ATOM    549  CB  ALA A  66       2.841  19.562   3.419  1.00  0.92           C  
ATOM    550  O   ALA A  66       4.809  22.115   4.354  1.00  0.92           O  
ATOM    551  N   ILE A  67       5.840  20.392   3.357  1.00  0.92           N  
ATOM    552  CA  ILE A  67       7.148  20.628   3.959  1.00  0.92           C  
ATOM    553  C   ILE A  67       8.216  20.681   2.868  1.00  0.91           C  
ATOM    554  CB  ILE A  67       7.496  19.540   4.998  1.00  0.91           C  
ATOM    555  O   ILE A  67       8.571  19.651   2.289  1.00  0.90           O  
ATOM    556  CG1 ILE A  67       6.426  19.486   6.094  1.00  0.91           C  
ATOM    557  CG2 ILE A  67       8.883  19.791   5.599  1.00  0.90           C  
ATOM    558  CD1 ILE A  67       6.662  18.403   7.138  1.00  0.89           C  
ATOM    559  N   PRO A  68       8.625  21.889   2.588  1.00  0.88           N  
ATOM    560  CA  PRO A  68       9.591  22.029   1.495  1.00  0.88           C  
ATOM    561  C   PRO A  68      10.985  21.533   1.872  1.00  0.88           C  
ATOM    562  CB  PRO A  68       9.602  23.536   1.226  1.00  0.87           C  
ATOM    563  O   PRO A  68      11.330  21.490   3.056  1.00  0.86           O  
ATOM    564  CG  PRO A  68       9.202  24.159   2.524  1.00  0.86           C  
ATOM    565  CD  PRO A  68       8.240  23.238   3.219  1.00  0.85           C  
ATOM    566  N   LYS A  69      11.742  21.136   0.920  1.00  0.84           N  
ATOM    567  CA  LYS A  69      13.138  20.758   1.124  1.00  0.83           C  
ATOM    568  C   LYS A  69      14.001  21.981   1.421  1.00  0.83           C  
ATOM    569  CB  LYS A  69      13.678  20.019  -0.101  1.00  0.82           C  
ATOM    570  O   LYS A  69      13.679  23.092   0.995  1.00  0.80           O  
ATOM    571  CG  LYS A  69      13.694  20.857  -1.372  1.00  0.79           C  
ATOM    572  CD  LYS A  69      14.145  20.039  -2.575  1.00  0.76           C  
ATOM    573  CE  LYS A  69      14.104  20.859  -3.857  1.00  0.68           C  
ATOM    574  NZ  LYS A  69      14.391  20.022  -5.060  1.00  0.62           N  
ATOM    575  N   TYR A  70      15.069  21.736   2.172  1.00  0.77           N  
ATOM    576  CA  TYR A  70      16.149  22.671   2.468  1.00  0.77           C  
ATOM    577  C   TYR A  70      15.604  23.960   3.071  1.00  0.77           C  
ATOM    578  CB  TYR A  70      16.951  22.985   1.201  1.00  0.72           C  
ATOM    579  O   TYR A  70      16.139  25.044   2.822  1.00  0.72           O  
ATOM    580  CG  TYR A  70      17.524  21.763   0.526  1.00  0.69           C  
ATOM    581  CD1 TYR A  70      18.403  20.918   1.201  1.00  0.63           C  
ATOM    582  CD2 TYR A  70      17.189  21.449  -0.787  1.00  0.67           C  
ATOM    583  CE1 TYR A  70      18.935  19.792   0.583  1.00  0.63           C  
ATOM    584  CE2 TYR A  70      17.715  20.325  -1.414  1.00  0.69           C  
ATOM    585  OH  TYR A  70      19.110  18.389  -1.339  1.00  0.46           O  
ATOM    586  CZ  TYR A  70      18.586  19.504  -0.722  1.00  0.55           C  
ATOM    587  N   THR A  71      14.475  23.902   3.721  1.00  0.74           N  
ATOM    588  CA  THR A  71      13.885  25.099   4.310  1.00  0.74           C  
ATOM    589  C   THR A  71      14.787  25.665   5.403  1.00  0.74           C  
ATOM    590  CB  THR A  71      12.490  24.806   4.892  1.00  0.69           C  
ATOM    591  O   THR A  71      14.780  26.871   5.659  1.00  0.69           O  
ATOM    592  CG2 THR A  71      11.467  24.583   3.783  1.00  0.58           C  
ATOM    593  OG1 THR A  71      12.557  23.630   5.709  1.00  0.65           O  
ATOM    594  N   ASP A  72      15.651  24.796   5.875  1.00  0.71           N  
ATOM    595  CA  ASP A  72      16.615  25.206   6.892  1.00  0.69           C  
ATOM    596  C   ASP A  72      17.815  24.263   6.924  1.00  0.70           C  
ATOM    597  CB  ASP A  72      15.951  25.261   8.269  1.00  0.65           C  
ATOM    598  O   ASP A  72      18.003  23.457   6.010  1.00  0.64           O  
ATOM    599  CG  ASP A  72      15.374  23.925   8.703  1.00  0.64           C  
ATOM    600  OD1 ASP A  72      15.808  22.875   8.183  1.00  0.69           O  
ATOM    601  OD2 ASP A  72      14.475  23.923   9.571  1.00  0.70           O  
ATOM    602  N   GLU A  73      18.671  24.475   7.816  1.00  0.73           N  
ATOM    603  CA  GLU A  73      19.960  23.790   7.816  1.00  0.73           C  
ATOM    604  C   GLU A  73      19.822  22.355   8.318  1.00  0.74           C  
ATOM    605  CB  GLU A  73      20.975  24.551   8.673  1.00  0.69           C  
ATOM    606  O   GLU A  73      20.801  21.607   8.352  1.00  0.71           O  
ATOM    607  CG  GLU A  73      21.338  25.923   8.122  1.00  0.63           C  
ATOM    608  CD  GLU A  73      22.429  26.620   8.920  1.00  0.62           C  
ATOM    609  OE1 GLU A  73      22.823  26.102   9.990  1.00  0.62           O  
ATOM    610  OE2 GLU A  73      22.891  27.693   8.473  1.00  0.55           O  
ATOM    611  N   ALA A  74      18.622  21.963   8.673  1.00  0.76           N  
ATOM    612  CA  ALA A  74      18.420  20.634   9.245  1.00  0.75           C  
ATOM    613  C   ALA A  74      18.392  19.566   8.155  1.00  0.76           C  
ATOM    614  CB  ALA A  74      17.128  20.595  10.058  1.00  0.73           C  
ATOM    615  O   ALA A  74      18.598  18.382   8.432  1.00  0.72           O  
ATOM    616  N   GLY A  75      18.307  19.936   6.979  1.00  0.78           N  
ATOM    617  CA  GLY A  75      18.324  18.995   5.871  1.00  0.79           C  
ATOM    618  C   GLY A  75      16.969  18.825   5.212  1.00  0.80           C  
ATOM    619  O   GLY A  75      16.101  19.693   5.331  1.00  0.78           O  
ATOM    620  N   ASP A  76      16.859  17.729   4.437  1.00  0.83           N  
ATOM    621  CA  ASP A  76      15.613  17.454   3.728  1.00  0.83           C  
ATOM    622  C   ASP A  76      14.694  16.562   4.559  1.00  0.84           C  
ATOM    623  CB  ASP A  76      15.898  16.800   2.375  1.00  0.81           C  
ATOM    624  O   ASP A  76      15.162  15.677   5.278  1.00  0.83           O  
ATOM    625  CG  ASP A  76      16.724  17.680   1.453  1.00  0.76           C  
ATOM    626  OD1 ASP A  76      16.520  18.913   1.442  1.00  0.72           O  
ATOM    627  OD2 ASP A  76      17.585  17.135   0.729  1.00  0.74           O  
ATOM    628  N   PRO A  77      13.377  16.817   4.478  1.00  0.87           N  
ATOM    629  CA  PRO A  77      12.437  15.954   5.198  1.00  0.88           C  
ATOM    630  C   PRO A  77      12.374  14.542   4.621  1.00  0.87           C  
ATOM    631  CB  PRO A  77      11.097  16.674   5.028  1.00  0.87           C  
ATOM    632  O   PRO A  77      12.223  14.372   3.408  1.00  0.87           O  
ATOM    633  CG  PRO A  77      11.196  17.358   3.702  1.00  0.86           C  
ATOM    634  CD  PRO A  77      12.622  17.776   3.486  1.00  0.85           C  
ATOM    635  N   TRP A  78      12.531  13.537   5.452  1.00  0.88           N  
ATOM    636  CA  TRP A  78      12.381  12.123   5.120  1.00  0.88           C  
ATOM    637  C   TRP A  78      11.106  11.553   5.731  1.00  0.89           C  
ATOM    638  CB  TRP A  78      13.595  11.326   5.604  1.00  0.87           C  
ATOM    639  O   TRP A  78      10.145  12.286   5.975  1.00  0.88           O  
ATOM    640  CG  TRP A  78      14.830  11.537   4.781  1.00  0.84           C  
ATOM    641  CD1 TRP A  78      15.001  12.439   3.768  1.00  0.79           C  
ATOM    642  CD2 TRP A  78      16.067  10.828   4.899  1.00  0.80           C  
ATOM    643  CE2 TRP A  78      16.945  11.353   3.925  1.00  0.82           C  
ATOM    644  CE3 TRP A  78      16.520   9.799   5.736  1.00  0.86           C  
ATOM    645  NE1 TRP A  78      16.271  12.334   3.249  1.00  0.85           N  
ATOM    646  CH2 TRP A  78      18.668   9.875   4.596  1.00  0.80           C  
ATOM    647  CZ2 TRP A  78      18.251  10.882   3.765  1.00  0.82           C  
ATOM    648  CZ3 TRP A  78      17.819   9.332   5.575  1.00  0.82           C  
ATOM    649  N   THR A  79      11.081  10.286   5.857  1.00  0.90           N  
ATOM    650  CA  THR A  79       9.873   9.562   6.237  1.00  0.90           C  
ATOM    651  C   THR A  79       9.485   9.874   7.679  1.00  0.91           C  
ATOM    652  CB  THR A  79      10.057   8.042   6.069  1.00  0.89           C  
ATOM    653  O   THR A  79      10.352   9.995   8.548  1.00  0.90           O  
ATOM    654  CG2 THR A  79       8.802   7.286   6.493  1.00  0.84           C  
ATOM    655  OG1 THR A  79      10.336   7.749   4.695  1.00  0.86           O  
ATOM    656  N   GLY A  80       8.200   9.995   7.851  1.00  0.92           N  
ATOM    657  CA  GLY A  80       7.687  10.303   9.177  1.00  0.92           C  
ATOM    658  C   GLY A  80       6.186  10.119   9.294  1.00  0.92           C  
ATOM    659  O   GLY A  80       5.583   9.380   8.513  1.00  0.90           O  
ATOM    660  N   SER A  81       5.672  10.713  10.295  1.00  0.91           N  
ATOM    661  CA  SER A  81       4.254  10.609  10.621  1.00  0.91           C  
ATOM    662  C   SER A  81       3.611  11.986  10.742  1.00  0.91           C  
ATOM    663  CB  SER A  81       4.058   9.829  11.922  1.00  0.89           C  
ATOM    664  O   SER A  81       4.267  12.950  11.143  1.00  0.89           O  
ATOM    665  OG  SER A  81       4.482   8.485  11.772  1.00  0.73           O  
ATOM    666  N   ALA A  82       2.390  12.086  10.328  1.00  0.93           N  
ATOM    667  CA  ALA A  82       1.519  13.224  10.608  1.00  0.93           C  
ATOM    668  C   ALA A  82       0.307  12.797  11.432  1.00  0.92           C  
ATOM    669  CB  ALA A  82       1.068  13.883   9.307  1.00  0.92           C  
ATOM    670  O   ALA A  82      -0.365  11.819  11.098  1.00  0.91           O  
ATOM    671  N   ILE A  83       0.036  13.502  12.579  1.00  0.93           N  
ATOM    672  CA  ILE A  83      -1.063  13.167  13.478  1.00  0.93           C  
ATOM    673  C   ILE A  83      -1.822  14.436  13.861  1.00  0.93           C  
ATOM    674  CB  ILE A  83      -0.555  12.444  14.746  1.00  0.93           C  
ATOM    675  O   ILE A  83      -1.291  15.543  13.745  1.00  0.93           O  
ATOM    676  CG1 ILE A  83       0.464  13.317  15.487  1.00  0.87           C  
ATOM    677  CG2 ILE A  83       0.049  11.083  14.386  1.00  0.87           C  
ATOM    678  CD1 ILE A  83       0.600  12.989  16.967  1.00  0.83           C  
ATOM    679  N   VAL A  84      -3.023  14.213  14.269  1.00  0.92           N  
ATOM    680  CA  VAL A  84      -3.825  15.328  14.763  1.00  0.92           C  
ATOM    681  C   VAL A  84      -3.721  15.405  16.285  1.00  0.92           C  
ATOM    682  CB  VAL A  84      -5.304  15.197  14.335  1.00  0.92           C  
ATOM    683  O   VAL A  84      -4.055  14.446  16.985  1.00  0.92           O  
ATOM    684  CG1 VAL A  84      -6.120  16.383  14.844  1.00  0.88           C  
ATOM    685  CG2 VAL A  84      -5.411  15.083  12.816  1.00  0.87           C  
ATOM    686  N   ASP A  85      -3.234  16.511  16.735  1.00  0.94           N  
ATOM    687  CA  ASP A  85      -3.136  16.758  18.170  1.00  0.94           C  
ATOM    688  C   ASP A  85      -4.428  17.363  18.713  1.00  0.94           C  
ATOM    689  CB  ASP A  85      -1.954  17.679  18.477  1.00  0.94           C  
ATOM    690  O   ASP A  85      -4.469  18.546  19.059  1.00  0.92           O  
ATOM    691  CG  ASP A  85      -1.718  17.866  19.966  1.00  0.93           C  
ATOM    692  OD1 ASP A  85      -2.248  17.071  20.772  1.00  0.92           O  
ATOM    693  OD2 ASP A  85      -0.998  18.818  20.336  1.00  0.91           O  
ATOM    694  N   LYS A  86      -5.448  16.524  18.949  1.00  0.91           N  
ATOM    695  CA  LYS A  86      -6.801  16.944  19.303  1.00  0.90           C  
ATOM    696  C   LYS A  86      -6.819  17.661  20.649  1.00  0.90           C  
ATOM    697  CB  LYS A  86      -7.745  15.740  19.336  1.00  0.88           C  
ATOM    698  O   LYS A  86      -7.549  18.638  20.828  1.00  0.89           O  
ATOM    699  CG  LYS A  86      -7.980  15.100  17.976  1.00  0.80           C  
ATOM    700  CD  LYS A  86      -8.932  13.915  18.074  1.00  0.75           C  
ATOM    701  CE  LYS A  86      -9.155  13.263  16.716  1.00  0.66           C  
ATOM    702  NZ  LYS A  86      -9.991  12.030  16.825  1.00  0.59           N  
ATOM    703  N   ASP A  87      -5.968  17.239  21.523  1.00  0.91           N  
ATOM    704  CA  ASP A  87      -6.003  17.753  22.889  1.00  0.91           C  
ATOM    705  C   ASP A  87      -4.921  18.807  23.108  1.00  0.92           C  
ATOM    706  CB  ASP A  87      -5.838  16.612  23.895  1.00  0.89           C  
ATOM    707  O   ASP A  87      -4.642  19.191  24.245  1.00  0.91           O  
ATOM    708  CG  ASP A  87      -7.002  15.637  23.883  1.00  0.83           C  
ATOM    709  OD1 ASP A  87      -8.161  16.073  23.715  1.00  0.79           O  
ATOM    710  OD2 ASP A  87      -6.758  14.421  24.045  1.00  0.82           O  
ATOM    711  N   ASN A  88      -4.337  19.275  22.057  1.00  0.95           N  
ATOM    712  CA  ASN A  88      -3.344  20.342  22.116  1.00  0.95           C  
ATOM    713  C   ASN A  88      -2.234  20.021  23.112  1.00  0.95           C  
ATOM    714  CB  ASN A  88      -4.008  21.674  22.473  1.00  0.94           C  
ATOM    715  O   ASN A  88      -1.838  20.877  23.905  1.00  0.93           O  
ATOM    716  CG  ASN A  88      -3.075  22.856  22.301  1.00  0.92           C  
ATOM    717  ND2 ASN A  88      -3.258  23.881  23.126  1.00  0.91           N  
ATOM    718  OD1 ASN A  88      -2.197  22.849  21.434  1.00  0.89           O  
ATOM    719  N   THR A  89      -1.788  18.763  23.081  1.00  0.94           N  
ATOM    720  CA  THR A  89      -0.751  18.339  24.016  1.00  0.95           C  
ATOM    721  C   THR A  89       0.590  18.975  23.662  1.00  0.94           C  
ATOM    722  CB  THR A  89      -0.607  16.806  24.033  1.00  0.93           C  
ATOM    723  O   THR A  89       1.436  19.179  24.534  1.00  0.93           O  
ATOM    724  CG2 THR A  89      -1.922  16.134  24.412  1.00  0.85           C  
ATOM    725  OG1 THR A  89      -0.210  16.355  22.732  1.00  0.86           O  
ATOM    726  N   ALA A  90       0.808  19.285  22.405  1.00  0.95           N  
ATOM    727  CA  ALA A  90       2.058  19.892  21.956  1.00  0.95           C  
ATOM    728  C   ALA A  90       2.036  21.405  22.152  1.00  0.94           C  
ATOM    729  CB  ALA A  90       2.318  19.552  20.490  1.00  0.94           C  
ATOM    730  O   ALA A  90       3.085  22.053  22.148  1.00  0.93           O  
ATOM    731  N   GLY A  91       0.820  22.002  22.254  1.00  0.95           N  
ATOM    732  CA  GLY A  91       0.721  23.418  22.571  1.00  0.95           C  
ATOM    733  C   GLY A  91       0.668  24.303  21.340  1.00  0.95           C  
ATOM    734  O   GLY A  91       1.033  25.479  21.398  1.00  0.93           O  
ATOM    735  N   PHE A  92       0.205  23.799  20.211  1.00  0.95           N  
ATOM    736  CA  PHE A  92       0.160  24.593  18.989  1.00  0.95           C  
ATOM    737  C   PHE A  92      -1.280  24.894  18.591  1.00  0.94           C  
ATOM    738  CB  PHE A  92       0.879  23.866  17.847  1.00  0.95           C  
ATOM    739  O   PHE A  92      -1.530  25.462  17.526  1.00  0.92           O  
ATOM    740  CG  PHE A  92       2.341  23.623  18.108  1.00  0.94           C  
ATOM    741  CD1 PHE A  92       3.229  24.687  18.210  1.00  0.92           C  
ATOM    742  CD2 PHE A  92       2.827  22.330  18.250  1.00  0.91           C  
ATOM    743  CE1 PHE A  92       4.583  24.465  18.451  1.00  0.91           C  
ATOM    744  CE2 PHE A  92       4.179  22.100  18.491  1.00  0.91           C  
ATOM    745  CZ  PHE A  92       5.055  23.169  18.590  1.00  0.91           C  
ATOM    746  N   GLY A  93      -2.185  24.572  19.503  1.00  0.94           N  
ATOM    747  CA  GLY A  93      -3.603  24.755  19.237  1.00  0.94           C  
ATOM    748  C   GLY A  93      -4.348  23.448  19.047  1.00  0.94           C  
ATOM    749  O   GLY A  93      -3.821  22.508  18.447  1.00  0.93           O  
ATOM    750  N   GLU A  94      -5.595  23.440  19.459  1.00  0.92           N  
ATOM    751  CA  GLU A  94      -6.436  22.257  19.299  1.00  0.92           C  
ATOM    752  C   GLU A  94      -6.605  21.895  17.826  1.00  0.92           C  
ATOM    753  CB  GLU A  94      -7.806  22.480  19.946  1.00  0.90           C  
ATOM    754  O   GLU A  94      -6.921  22.756  17.002  1.00  0.90           O  
ATOM    755  CG  GLU A  94      -8.694  21.244  19.947  1.00  0.81           C  
ATOM    756  CD  GLU A  94     -10.025  21.462  20.648  1.00  0.76           C  
ATOM    757  OE1 GLU A  94     -10.181  22.488  21.349  1.00  0.76           O  
ATOM    758  OE2 GLU A  94     -10.919  20.600  20.495  1.00  0.73           O  
ATOM    759  N   GLY A  95      -6.319  20.588  17.558  1.00  0.91           N  
ATOM    760  CA  GLY A  95      -6.528  20.114  16.199  1.00  0.91           C  
ATOM    761  C   GLY A  95      -5.345  20.376  15.286  1.00  0.91           C  
ATOM    762  O   GLY A  95      -5.411  20.112  14.084  1.00  0.91           O  
ATOM    763  N   ALA A  96      -4.306  20.872  15.823  1.00  0.94           N  
ATOM    764  CA  ALA A  96      -3.102  21.066  15.020  1.00  0.95           C  
ATOM    765  C   ALA A  96      -2.591  19.739  14.468  1.00  0.95           C  
ATOM    766  CB  ALA A  96      -2.015  21.749  15.847  1.00  0.94           C  
ATOM    767  O   ALA A  96      -2.698  18.702  15.128  1.00  0.94           O  
ATOM    768  N   VAL A  97      -2.109  19.803  13.266  1.00  0.95           N  
ATOM    769  CA  VAL A  97      -1.441  18.644  12.682  1.00  0.95           C  
ATOM    770  C   VAL A  97       0.043  18.669  13.038  1.00  0.95           C  
ATOM    771  CB  VAL A  97      -1.621  18.599  11.148  1.00  0.95           C  
ATOM    772  O   VAL A  97       0.729  19.666  12.798  1.00  0.95           O  
ATOM    773  CG1 VAL A  97      -0.905  17.386  10.556  1.00  0.91           C  
ATOM    774  CG2 VAL A  97      -3.105  18.575  10.786  1.00  0.91           C  
ATOM    775  N   ILE A  98       0.498  17.606  13.666  1.00  0.95           N  
ATOM    776  CA  ILE A  98       1.890  17.469  14.083  1.00  0.96           C  
ATOM    777  C   ILE A  98       2.604  16.469  13.177  1.00  0.95           C  
ATOM    778  CB  ILE A  98       1.996  17.027  15.559  1.00  0.95           C  
ATOM    779  O   ILE A  98       2.144  15.337  13.008  1.00  0.95           O  
ATOM    780  CG1 ILE A  98       1.125  17.921  16.449  1.00  0.91           C  
ATOM    781  CG2 ILE A  98       3.455  17.046  16.025  1.00  0.90           C  
ATOM    782  CD1 ILE A  98       1.499  19.396  16.399  1.00  0.86           C  
ATOM    783  N   ALA A  99       3.678  16.895  12.553  1.00  0.95           N  
ATOM    784  CA  ALA A  99       4.539  16.006  11.777  1.00  0.95           C  
ATOM    785  C   ALA A  99       5.851  15.737  12.509  1.00  0.95           C  
ATOM    786  CB  ALA A  99       4.815  16.602  10.399  1.00  0.94           C  
ATOM    787  O   ALA A  99       6.545  16.672  12.915  1.00  0.94           O  
ATOM    788  N   LEU A 100       6.099  14.528  12.769  1.00  0.95           N  
ATOM    789  CA  LEU A 100       7.388  14.058  13.265  1.00  0.95           C  
ATOM    790  C   LEU A 100       8.131  13.273  12.189  1.00  0.94           C  
ATOM    791  CB  LEU A 100       7.199  13.188  14.510  1.00  0.94           C  
ATOM    792  O   LEU A 100       7.646  12.238  11.724  1.00  0.93           O  
ATOM    793  CG  LEU A 100       6.759  13.912  15.783  1.00  0.91           C  
ATOM    794  CD1 LEU A 100       6.128  12.927  16.762  1.00  0.85           C  
ATOM    795  CD2 LEU A 100       7.940  14.630  16.426  1.00  0.85           C  
ATOM    796  N   LEU A 101       9.250  13.797  11.762  1.00  0.93           N  
ATOM    797  CA  LEU A 101       9.905  13.213  10.597  1.00  0.93           C  
ATOM    798  C   LEU A 101      11.418  13.179  10.784  1.00  0.92           C  
ATOM    799  CB  LEU A 101       9.553  14.000   9.332  1.00  0.92           C  
ATOM    800  O   LEU A 101      11.960  13.899  11.626  1.00  0.91           O  
ATOM    801  CG  LEU A 101       9.912  15.487   9.338  1.00  0.89           C  
ATOM    802  CD1 LEU A 101      11.339  15.690   8.841  1.00  0.82           C  
ATOM    803  CD2 LEU A 101       8.926  16.278   8.485  1.00  0.82           C  
ATOM    804  N   THR A 102      12.055  12.358   9.987  1.00  0.90           N  
ATOM    805  CA  THR A 102      13.507  12.224   9.973  1.00  0.90           C  
ATOM    806  C   THR A 102      14.142  13.301   9.098  1.00  0.90           C  
ATOM    807  CB  THR A 102      13.935  10.833   9.470  1.00  0.89           C  
ATOM    808  O   THR A 102      13.668  13.568   7.991  1.00  0.88           O  
ATOM    809  CG2 THR A 102      15.445  10.649   9.579  1.00  0.87           C  
ATOM    810  OG1 THR A 102      13.285   9.826  10.256  1.00  0.88           O  
ATOM    811  N   MET A 103      15.116  13.966   9.608  1.00  0.87           N  
ATOM    812  CA  MET A 103      15.969  14.852   8.822  1.00  0.86           C  
ATOM    813  C   MET A 103      17.428  14.413   8.899  1.00  0.85           C  
ATOM    814  CB  MET A 103      15.833  16.298   9.302  1.00  0.85           C  
ATOM    815  O   MET A 103      17.968  14.229   9.991  1.00  0.83           O  
ATOM    816  CG  MET A 103      14.419  16.846   9.200  1.00  0.81           C  
ATOM    817  SD  MET A 103      14.382  18.677   9.071  1.00  0.78           S  
ATOM    818  CE  MET A 103      15.626  18.931   7.775  1.00  0.69           C  
ATOM    819  N   PRO A 104      17.951  14.146   7.710  1.00  0.79           N  
ATOM    820  CA  PRO A 104      19.349  13.708   7.713  1.00  0.77           C  
ATOM    821  C   PRO A 104      20.326  14.854   7.963  1.00  0.77           C  
ATOM    822  CB  PRO A 104      19.539  13.125   6.311  1.00  0.76           C  
ATOM    823  O   PRO A 104      20.169  15.939   7.397  1.00  0.72           O  
ATOM    824  CG  PRO A 104      18.599  13.900   5.444  1.00  0.74           C  
ATOM    825  CD  PRO A 104      17.413  14.304   6.271  1.00  0.72           C  
ATOM    826  N   ALA A 105      20.920  14.900   9.064  1.00  0.70           N  
ATOM    827  CA  ALA A 105      22.038  15.801   9.332  1.00  0.69           C  
ATOM    828  C   ALA A 105      23.372  15.126   9.027  1.00  0.70           C  
ATOM    829  CB  ALA A 105      22.004  16.276  10.782  1.00  0.66           C  
ATOM    830  O   ALA A 105      23.429  13.910   8.829  1.00  0.67           O  
ATOM    831  N   PRO A 106      24.488  15.912   8.725  1.00  0.65           N  
ATOM    832  CA  PRO A 106      25.731  15.297   8.252  1.00  0.64           C  
ATOM    833  C   PRO A 106      26.142  14.084   9.084  1.00  0.65           C  
ATOM    834  CB  PRO A 106      26.756  16.426   8.388  1.00  0.60           C  
ATOM    835  O   PRO A 106      26.651  13.102   8.539  1.00  0.62           O  
ATOM    836  CG  PRO A 106      25.944  17.680   8.406  1.00  0.56           C  
ATOM    837  CD  PRO A 106      24.559  17.344   8.879  1.00  0.56           C  
ATOM    838  N   GLU A 107      25.929  14.005  10.300  1.00  0.69           N  
ATOM    839  CA  GLU A 107      26.486  12.888  11.057  1.00  0.69           C  
ATOM    840  C   GLU A 107      25.408  11.865  11.405  1.00  0.70           C  
ATOM    841  CB  GLU A 107      27.166  13.389  12.333  1.00  0.65           C  
ATOM    842  O   GLU A 107      25.658  10.658  11.375  1.00  0.67           O  
ATOM    843  CG  GLU A 107      28.461  14.148  12.082  1.00  0.61           C  
ATOM    844  CD  GLU A 107      29.151  14.597  13.361  1.00  0.60           C  
ATOM    845  OE1 GLU A 107      28.619  14.332  14.463  1.00  0.59           O  
ATOM    846  OE2 GLU A 107      30.232  15.220  13.259  1.00  0.55           O  
ATOM    847  N   TYR A 108      24.136  12.370  11.615  1.00  0.75           N  
ATOM    848  CA  TYR A 108      23.126  11.452  12.128  1.00  0.76           C  
ATOM    849  C   TYR A 108      21.738  11.833  11.627  1.00  0.77           C  
ATOM    850  CB  TYR A 108      23.142  11.436  13.659  1.00  0.72           C  
ATOM    851  O   TYR A 108      21.499  12.985  11.256  1.00  0.74           O  
ATOM    852  CG  TYR A 108      24.458  10.989  14.248  1.00  0.67           C  
ATOM    853  CD1 TYR A 108      24.804   9.640  14.285  1.00  0.61           C  
ATOM    854  CD2 TYR A 108      25.357  11.913  14.769  1.00  0.64           C  
ATOM    855  CE1 TYR A 108      26.014   9.222  14.828  1.00  0.59           C  
ATOM    856  CE2 TYR A 108      26.570  11.507  15.315  1.00  0.60           C  
ATOM    857  OH  TYR A 108      28.089   9.754  15.879  1.00  0.48           O  
ATOM    858  CZ  TYR A 108      26.890  10.162  15.340  1.00  0.55           C  
ATOM    859  N   GLN A 109      20.899  10.857  11.611  1.00  0.84           N  
ATOM    860  CA  GLN A 109      19.466  11.052  11.418  1.00  0.85           C  
ATOM    861  C   GLN A 109      18.769  11.360  12.740  1.00  0.85           C  
ATOM    862  CB  GLN A 109      18.838   9.817  10.769  1.00  0.83           C  
ATOM    863  O   GLN A 109      19.018  10.696  13.748  1.00  0.83           O  
ATOM    864  CG  GLN A 109      19.395   9.497   9.389  1.00  0.79           C  
ATOM    865  CD  GLN A 109      18.963   8.134   8.883  1.00  0.77           C  
ATOM    866  NE2 GLN A 109      19.417   7.774   7.687  1.00  0.74           N  
ATOM    867  OE1 GLN A 109      18.228   7.409   9.561  1.00  0.76           O  
ATOM    868  N   TYR A 110      18.037  12.474  12.712  1.00  0.87           N  
ATOM    869  CA  TYR A 110      17.311  12.938  13.889  1.00  0.87           C  
ATOM    870  C   TYR A 110      15.822  13.074  13.593  1.00  0.88           C  
ATOM    871  CB  TYR A 110      17.872  14.279  14.372  1.00  0.86           C  
ATOM    872  O   TYR A 110      15.421  13.185  12.431  1.00  0.88           O  
ATOM    873  CG  TYR A 110      19.328  14.221  14.765  1.00  0.82           C  
ATOM    874  CD1 TYR A 110      19.785  13.281  15.686  1.00  0.78           C  
ATOM    875  CD2 TYR A 110      20.250  15.107  14.218  1.00  0.79           C  
ATOM    876  CE1 TYR A 110      21.125  13.225  16.052  1.00  0.77           C  
ATOM    877  CE2 TYR A 110      21.593  15.061  14.577  1.00  0.79           C  
ATOM    878  OH  TYR A 110      23.349  14.068  15.852  1.00  0.65           O  
ATOM    879  CZ  TYR A 110      22.020  14.118  15.493  1.00  0.74           C  
ATOM    880  N   THR A 111      15.068  13.073  14.659  1.00  0.91           N  
ATOM    881  CA  THR A 111      13.637  13.324  14.531  1.00  0.92           C  
ATOM    882  C   THR A 111      13.315  14.785  14.832  1.00  0.92           C  
ATOM    883  CB  THR A 111      12.824  12.413  15.469  1.00  0.91           C  
ATOM    884  O   THR A 111      13.693  15.305  15.884  1.00  0.91           O  
ATOM    885  CG2 THR A 111      11.327  12.655  15.311  1.00  0.88           C  
ATOM    886  OG1 THR A 111      13.110  11.043  15.161  1.00  0.89           O  
ATOM    887  N   HIS A 112      12.677  15.441  13.895  1.00  0.91           N  
ATOM    888  CA  HIS A 112      12.252  16.829  14.036  1.00  0.92           C  
ATOM    889  C   HIS A 112      10.732  16.939  14.082  1.00  0.92           C  
ATOM    890  CB  HIS A 112      12.805  17.678  12.889  1.00  0.91           C  
ATOM    891  O   HIS A 112      10.027  16.074  13.556  1.00  0.92           O  
ATOM    892  CG  HIS A 112      14.282  17.901  12.965  1.00  0.88           C  
ATOM    893  CD2 HIS A 112      15.321  17.069  12.718  1.00  0.85           C  
ATOM    894  ND1 HIS A 112      14.833  19.107  13.339  1.00  0.86           N  
ATOM    895  CE1 HIS A 112      16.152  19.007  13.317  1.00  0.85           C  
ATOM    896  NE2 HIS A 112      16.473  17.780  12.944  1.00  0.84           N  
ATOM    897  N   LEU A 113      10.293  18.000  14.731  1.00  0.94           N  
ATOM    898  CA  LEU A 113       8.869  18.284  14.867  1.00  0.94           C  
ATOM    899  C   LEU A 113       8.469  19.481  14.011  1.00  0.94           C  
ATOM    900  CB  LEU A 113       8.512  18.548  16.332  1.00  0.93           C  
ATOM    901  O   LEU A 113       9.099  20.539  14.082  1.00  0.93           O  
ATOM    902  CG  LEU A 113       7.025  18.712  16.649  1.00  0.91           C  
ATOM    903  CD1 LEU A 113       6.745  18.320  18.096  1.00  0.88           C  
ATOM    904  CD2 LEU A 113       6.576  20.145  16.382  1.00  0.88           C  
ATOM    905  N   TRP A 114       7.495  19.239  13.234  1.00  0.94           N  
ATOM    906  CA  TRP A 114       6.808  20.270  12.463  1.00  0.94           C  
ATOM    907  C   TRP A 114       5.329  20.330  12.829  1.00  0.94           C  
ATOM    908  CB  TRP A 114       6.965  20.014  10.961  1.00  0.93           C  
ATOM    909  O   TRP A 114       4.747  19.328  13.253  1.00  0.93           O  
ATOM    910  CG  TRP A 114       8.375  20.143  10.466  1.00  0.87           C  
ATOM    911  CD1 TRP A 114       9.420  19.302  10.728  1.00  0.79           C  
ATOM    912  CD2 TRP A 114       8.893  21.179   9.626  1.00  0.80           C  
ATOM    913  CE2 TRP A 114      10.262  20.902   9.418  1.00  0.83           C  
ATOM    914  CE3 TRP A 114       8.332  22.315   9.028  1.00  0.82           C  
ATOM    915  NE1 TRP A 114      10.558  19.753  10.100  1.00  0.87           N  
ATOM    916  CH2 TRP A 114      10.505  22.827   8.062  1.00  0.80           C  
ATOM    917  CZ2 TRP A 114      11.079  21.721   8.635  1.00  0.84           C  
ATOM    918  CZ3 TRP A 114       9.147  23.130   8.250  1.00  0.81           C  
ATOM    919  N   TYR A 115       4.733  21.521  12.684  1.00  0.95           N  
ATOM    920  CA  TYR A 115       3.320  21.613  13.033  1.00  0.95           C  
ATOM    921  C   TYR A 115       2.570  22.497  12.044  1.00  0.95           C  
ATOM    922  CB  TYR A 115       3.151  22.159  14.454  1.00  0.95           C  
ATOM    923  O   TYR A 115       3.161  23.380  11.419  1.00  0.95           O  
ATOM    924  CG  TYR A 115       3.625  23.583  14.617  1.00  0.94           C  
ATOM    925  CD1 TYR A 115       4.962  23.865  14.891  1.00  0.92           C  
ATOM    926  CD2 TYR A 115       2.739  24.648  14.499  1.00  0.92           C  
ATOM    927  CE1 TYR A 115       5.403  25.175  15.044  1.00  0.92           C  
ATOM    928  CE2 TYR A 115       3.169  25.962  14.650  1.00  0.92           C  
ATOM    929  OH  TYR A 115       4.933  27.514  15.072  1.00  0.88           O  
ATOM    930  CZ  TYR A 115       4.501  26.215  14.921  1.00  0.91           C  
ATOM    931  N   SER A 116       1.322  22.247  11.877  1.00  0.95           N  
ATOM    932  CA  SER A 116       0.401  22.978  11.013  1.00  0.95           C  
ATOM    933  C   SER A 116      -0.881  23.343  11.754  1.00  0.95           C  
ATOM    934  CB  SER A 116       0.064  22.154   9.769  1.00  0.95           C  
ATOM    935  O   SER A 116      -1.461  22.507  12.450  1.00  0.94           O  
ATOM    936  OG  SER A 116      -0.959  22.780   9.014  1.00  0.93           O  
ATOM    937  N   THR A 117      -1.277  24.576  11.534  1.00  0.95           N  
ATOM    938  CA  THR A 117      -2.537  25.043  12.101  1.00  0.95           C  
ATOM    939  C   THR A 117      -3.550  25.338  10.999  1.00  0.93           C  
ATOM    940  CB  THR A 117      -2.330  26.302  12.962  1.00  0.93           C  
ATOM    941  O   THR A 117      -4.592  25.947  11.252  1.00  0.91           O  
ATOM    942  CG2 THR A 117      -1.494  25.991  14.199  1.00  0.86           C  
ATOM    943  OG1 THR A 117      -1.658  27.301  12.184  1.00  0.88           O  
ATOM    944  N   ASP A 118      -3.149  25.004   9.759  1.00  0.93           N  
ATOM    945  CA  ASP A 118      -4.025  25.224   8.612  1.00  0.93           C  
ATOM    946  C   ASP A 118      -4.304  23.915   7.876  1.00  0.93           C  
ATOM    947  CB  ASP A 118      -3.410  26.246   7.654  1.00  0.92           C  
ATOM    948  O   ASP A 118      -4.239  23.863   6.646  1.00  0.91           O  
ATOM    949  CG  ASP A 118      -2.039  25.832   7.146  1.00  0.90           C  
ATOM    950  OD1 ASP A 118      -1.582  24.714   7.467  1.00  0.88           O  
ATOM    951  OD2 ASP A 118      -1.411  26.633   6.421  1.00  0.89           O  
ATOM    952  N   GLU A 119      -4.510  22.756   8.627  1.00  0.91           N  
ATOM    953  CA  GLU A 119      -4.942  21.436   8.177  1.00  0.91           C  
ATOM    954  C   GLU A 119      -3.905  20.800   7.257  1.00  0.90           C  
ATOM    955  CB  GLU A 119      -6.293  21.527   7.463  1.00  0.88           C  
ATOM    956  O   GLU A 119      -4.257  20.133   6.282  1.00  0.88           O  
ATOM    957  CG  GLU A 119      -7.429  22.007   8.354  1.00  0.80           C  
ATOM    958  CD  GLU A 119      -8.786  21.975   7.668  1.00  0.76           C  
ATOM    959  OE1 GLU A 119      -8.865  21.528   6.501  1.00  0.74           O  
ATOM    960  OE2 GLU A 119      -9.777  22.402   8.301  1.00  0.71           O  
ATOM    961  N   GLY A 120      -2.660  21.147   7.473  1.00  0.91           N  
ATOM    962  CA  GLY A 120      -1.586  20.469   6.765  1.00  0.91           C  
ATOM    963  C   GLY A 120      -1.145  21.199   5.511  1.00  0.90           C  
ATOM    964  O   GLY A 120      -0.295  20.706   4.766  1.00  0.88           O  
ATOM    965  N   SER A 121      -1.711  22.327   5.185  1.00  0.90           N  
ATOM    966  CA  SER A 121      -1.366  23.071   3.978  1.00  0.90           C  
ATOM    967  C   SER A 121       0.053  23.624   4.056  1.00  0.90           C  
ATOM    968  CB  SER A 121      -2.356  24.214   3.751  1.00  0.88           C  
ATOM    969  O   SER A 121       0.763  23.669   3.049  1.00  0.88           O  
ATOM    970  OG  SER A 121      -3.651  23.711   3.472  1.00  0.76           O  
ATOM    971  N   SER A 122       0.408  24.016   5.189  1.00  0.91           N  
ATOM    972  CA  SER A 122       1.777  24.454   5.442  1.00  0.91           C  
ATOM    973  C   SER A 122       2.236  24.055   6.841  1.00  0.92           C  
ATOM    974  CB  SER A 122       1.896  25.969   5.270  1.00  0.90           C  
ATOM    975  O   SER A 122       1.414  23.877   7.742  1.00  0.92           O  
ATOM    976  OG  SER A 122       1.158  26.648   6.272  1.00  0.85           O  
ATOM    977  N   PHE A 123       3.472  23.810   6.948  1.00  0.93           N  
ATOM    978  CA  PHE A 123       4.040  23.417   8.232  1.00  0.93           C  
ATOM    979  C   PHE A 123       5.141  24.382   8.656  1.00  0.92           C  
ATOM    980  CB  PHE A 123       4.591  21.989   8.164  1.00  0.93           C  
ATOM    981  O   PHE A 123       5.832  24.953   7.809  1.00  0.91           O  
ATOM    982  CG  PHE A 123       3.526  20.926   8.181  1.00  0.93           C  
ATOM    983  CD1 PHE A 123       3.269  20.198   9.336  1.00  0.92           C  
ATOM    984  CD2 PHE A 123       2.782  20.654   7.040  1.00  0.91           C  
ATOM    985  CE1 PHE A 123       2.284  19.214   9.355  1.00  0.91           C  
ATOM    986  CE2 PHE A 123       1.796  19.671   7.051  1.00  0.92           C  
ATOM    987  CZ  PHE A 123       1.549  18.952   8.209  1.00  0.91           C  
ATOM    988  N   LYS A 124       5.202  24.519   9.973  1.00  0.93           N  
ATOM    989  CA  LYS A 124       6.284  25.271  10.602  1.00  0.92           C  
ATOM    990  C   LYS A 124       7.201  24.350  11.403  1.00  0.92           C  
ATOM    991  CB  LYS A 124       5.721  26.366  11.509  1.00  0.91           C  
ATOM    992  O   LYS A 124       6.727  23.482  12.139  1.00  0.92           O  
ATOM    993  CG  LYS A 124       4.901  27.417  10.774  1.00  0.84           C  
ATOM    994  CD  LYS A 124       4.323  28.447  11.735  1.00  0.80           C  
ATOM    995  CE  LYS A 124       3.429  29.447  11.013  1.00  0.72           C  
ATOM    996  NZ  LYS A 124       2.765  30.386  11.967  1.00  0.66           N  
ATOM    997  N   HIS A 125       8.506  24.574  11.187  1.00  0.91           N  
ATOM    998  CA  HIS A 125       9.507  23.801  11.914  1.00  0.91           C  
ATOM    999  C   HIS A 125       9.613  24.261  13.364  1.00  0.90           C  
ATOM   1000  CB  HIS A 125      10.870  23.909  11.227  1.00  0.90           C  
ATOM   1001  O   HIS A 125       9.912  25.427  13.629  1.00  0.89           O  
ATOM   1002  CG  HIS A 125      11.836  22.845  11.641  1.00  0.87           C  
ATOM   1003  CD2 HIS A 125      11.751  21.890  12.596  1.00  0.83           C  
ATOM   1004  ND1 HIS A 125      13.067  22.685  11.042  1.00  0.83           N  
ATOM   1005  CE1 HIS A 125      13.699  21.673  11.613  1.00  0.83           C  
ATOM   1006  NE2 HIS A 125      12.922  21.173  12.559  1.00  0.82           N  
ATOM   1007  N   TYR A 126       9.345  23.366  14.307  1.00  0.91           N  
ATOM   1008  CA  TYR A 126       9.509  23.655  15.727  1.00  0.91           C  
ATOM   1009  C   TYR A 126      10.979  23.623  16.125  1.00  0.90           C  
ATOM   1010  CB  TYR A 126       8.716  22.656  16.575  1.00  0.90           C  
ATOM   1011  O   TYR A 126      11.689  22.660  15.824  1.00  0.88           O  
ATOM   1012  CG  TYR A 126       8.977  22.775  18.057  1.00  0.90           C  
ATOM   1013  CD1 TYR A 126       8.489  23.858  18.785  1.00  0.88           C  
ATOM   1014  CD2 TYR A 126       9.713  21.807  18.732  1.00  0.88           C  
ATOM   1015  CE1 TYR A 126       8.729  23.974  20.150  1.00  0.88           C  
ATOM   1016  CE2 TYR A 126       9.958  21.912  20.097  1.00  0.88           C  
ATOM   1017  OH  TYR A 126       9.703  23.106  22.148  1.00  0.84           O  
ATOM   1018  CZ  TYR A 126       9.463  22.997  20.796  1.00  0.87           C  
ATOM   1019  N   ASN A 127      11.427  24.649  16.825  1.00  0.87           N  
ATOM   1020  CA  ASN A 127      12.783  24.741  17.356  1.00  0.86           C  
ATOM   1021  C   ASN A 127      12.781  24.909  18.873  1.00  0.86           C  
ATOM   1022  CB  ASN A 127      13.541  25.894  16.695  1.00  0.84           C  
ATOM   1023  O   ASN A 127      12.423  25.972  19.383  1.00  0.83           O  
ATOM   1024  CG  ASN A 127      15.025  25.870  17.005  1.00  0.80           C  
ATOM   1025  ND2 ASN A 127      15.750  26.868  16.512  1.00  0.74           N  
ATOM   1026  OD1 ASN A 127      15.516  24.962  17.680  1.00  0.75           O  
ATOM   1027  N   PRO A 128      13.071  23.817  19.618  1.00  0.82           N  
ATOM   1028  CA  PRO A 128      13.084  23.918  21.079  1.00  0.81           C  
ATOM   1029  C   PRO A 128      14.193  24.830  21.598  1.00  0.79           C  
ATOM   1030  CB  PRO A 128      13.309  22.473  21.530  1.00  0.79           C  
ATOM   1031  O   PRO A 128      14.120  25.314  22.731  1.00  0.73           O  
ATOM   1032  CG  PRO A 128      13.934  21.798  20.352  1.00  0.79           C  
ATOM   1033  CD  PRO A 128      13.460  22.483  19.103  1.00  0.78           C  
ATOM   1034  N   GLY A 129      15.173  25.062  20.876  1.00  0.76           N  
ATOM   1035  CA  GLY A 129      16.328  25.830  21.312  1.00  0.75           C  
ATOM   1036  C   GLY A 129      16.223  27.307  20.983  1.00  0.76           C  
ATOM   1037  O   GLY A 129      15.185  27.768  20.502  1.00  0.71           O  
ATOM   1038  N   PRO A 130      17.118  28.111  21.523  1.00  0.72           N  
ATOM   1039  CA  PRO A 130      17.157  29.512  21.098  1.00  0.71           C  
ATOM   1040  C   PRO A 130      17.066  29.672  19.582  1.00  0.71           C  
ATOM   1041  CB  PRO A 130      18.511  30.002  21.618  1.00  0.66           C  
ATOM   1042  O   PRO A 130      17.334  28.723  18.841  1.00  0.66           O  
ATOM   1043  CG  PRO A 130      19.283  28.755  21.907  1.00  0.62           C  
ATOM   1044  CD  PRO A 130      18.318  27.607  21.995  1.00  0.63           C  
ATOM   1045  N   SER A 131      16.413  30.766  19.064  1.00  0.63           N  
ATOM   1046  CA  SER A 131      16.209  31.017  17.641  1.00  0.63           C  
ATOM   1047  C   SER A 131      17.500  30.821  16.854  1.00  0.62           C  
ATOM   1048  CB  SER A 131      15.675  32.432  17.417  1.00  0.55           C  
ATOM   1049  O   SER A 131      18.366  31.699  16.844  1.00  0.59           O  
ATOM   1050  OG  SER A 131      16.518  33.154  16.535  1.00  0.48           O  
ATOM   1051  N   SER A 132      18.173  29.603  16.871  1.00  0.60           N  
ATOM   1052  CA  SER A 132      19.268  29.204  15.993  1.00  0.60           C  
ATOM   1053  C   SER A 132      18.774  28.953  14.572  1.00  0.60           C  
ATOM   1054  CB  SER A 132      19.957  27.950  16.531  1.00  0.54           C  
ATOM   1055  O   SER A 132      17.584  28.716  14.356  1.00  0.56           O  
ATOM   1056  OG  SER A 132      19.276  26.781  16.108  1.00  0.49           O  
ATOM   1057  N   SER A 133      19.619  29.292  13.549  1.00  0.62           N  
ATOM   1058  CA  SER A 133      19.330  28.997  12.149  1.00  0.62           C  
ATOM   1059  C   SER A 133      19.146  27.499  11.926  1.00  0.62           C  
ATOM   1060  CB  SER A 133      20.449  29.521  11.248  1.00  0.57           C  
ATOM   1061  O   SER A 133      18.470  27.086  10.982  1.00  0.60           O  
ATOM   1062  OG  SER A 133      21.701  28.980  11.634  1.00  0.53           O  
ATOM   1063  N   THR A 134      19.674  26.692  12.810  1.00  0.75           N  
ATOM   1064  CA  THR A 134      19.505  25.254  12.635  1.00  0.75           C  
ATOM   1065  C   THR A 134      18.548  24.691  13.681  1.00  0.76           C  
ATOM   1066  CB  THR A 134      20.855  24.518  12.722  1.00  0.72           C  
ATOM   1067  O   THR A 134      18.884  24.623  14.865  1.00  0.74           O  
ATOM   1068  CG2 THR A 134      20.712  23.057  12.309  1.00  0.65           C  
ATOM   1069  OG1 THR A 134      21.798  25.158  11.853  1.00  0.69           O  
ATOM   1070  N   PRO A 135      17.358  24.397  13.310  1.00  0.79           N  
ATOM   1071  CA  PRO A 135      16.411  23.845  14.282  1.00  0.79           C  
ATOM   1072  C   PRO A 135      16.929  22.576  14.955  1.00  0.80           C  
ATOM   1073  CB  PRO A 135      15.171  23.547  13.435  1.00  0.77           C  
ATOM   1074  O   PRO A 135      17.568  21.744  14.305  1.00  0.78           O  
ATOM   1075  CG  PRO A 135      15.330  24.393  12.214  1.00  0.75           C  
ATOM   1076  CD  PRO A 135      16.796  24.609  11.971  1.00  0.74           C  
ATOM   1077  N   GLN A 136      16.726  22.561  16.209  1.00  0.84           N  
ATOM   1078  CA  GLN A 136      17.122  21.396  16.994  1.00  0.84           C  
ATOM   1079  C   GLN A 136      16.071  20.293  16.910  1.00  0.85           C  
ATOM   1080  CB  GLN A 136      17.357  21.787  18.454  1.00  0.82           C  
ATOM   1081  O   GLN A 136      14.875  20.574  16.804  1.00  0.84           O  
ATOM   1082  CG  GLN A 136      18.511  22.762  18.651  1.00  0.77           C  
ATOM   1083  CD  GLN A 136      19.852  22.172  18.257  1.00  0.74           C  
ATOM   1084  NE2 GLN A 136      20.561  22.855  17.364  1.00  0.65           N  
ATOM   1085  OE1 GLN A 136      20.247  21.111  18.750  1.00  0.71           O  
ATOM   1086  N   PRO A 137      16.601  19.039  16.899  1.00  0.87           N  
ATOM   1087  CA  PRO A 137      15.657  17.920  16.879  1.00  0.88           C  
ATOM   1088  C   PRO A 137      14.952  17.718  18.218  1.00  0.88           C  
ATOM   1089  CB  PRO A 137      16.542  16.717  16.541  1.00  0.87           C  
ATOM   1090  O   PRO A 137      15.487  18.094  19.264  1.00  0.88           O  
ATOM   1091  CG  PRO A 137      17.886  17.066  17.092  1.00  0.86           C  
ATOM   1092  CD  PRO A 137      18.092  18.546  16.947  1.00  0.85           C  
ATOM   1093  N   VAL A 138      13.762  17.161  18.210  1.00  0.91           N  
ATOM   1094  CA  VAL A 138      13.056  16.787  19.431  1.00  0.91           C  
ATOM   1095  C   VAL A 138      13.593  15.456  19.952  1.00  0.90           C  
ATOM   1096  CB  VAL A 138      11.532  16.693  19.199  1.00  0.90           C  
ATOM   1097  O   VAL A 138      13.422  15.128  21.128  1.00  0.88           O  
ATOM   1098  CG1 VAL A 138      10.950  18.066  18.868  1.00  0.86           C  
ATOM   1099  CG2 VAL A 138      11.223  15.695  18.084  1.00  0.85           C  
ATOM   1100  N   MET A 139      14.279  14.758  19.148  1.00  0.88           N  
ATOM   1101  CA  MET A 139      14.935  13.521  19.560  1.00  0.88           C  
ATOM   1102  C   MET A 139      16.243  13.320  18.802  1.00  0.87           C  
ATOM   1103  CB  MET A 139      14.012  12.321  19.336  1.00  0.86           C  
ATOM   1104  O   MET A 139      16.244  13.211  17.575  1.00  0.84           O  
ATOM   1105  CG  MET A 139      14.525  11.030  19.953  1.00  0.77           C  
ATOM   1106  SD  MET A 139      13.342   9.641  19.760  1.00  0.74           S  
ATOM   1107  CE  MET A 139      11.994  10.218  20.829  1.00  0.66           C  
ATOM   1108  N   LYS A 140      17.277  13.188  19.604  1.00  0.84           N  
ATOM   1109  CA  LYS A 140      18.584  12.816  19.069  1.00  0.84           C  
ATOM   1110  C   LYS A 140      18.762  11.301  19.055  1.00  0.83           C  
ATOM   1111  CB  LYS A 140      19.702  13.468  19.883  1.00  0.82           C  
ATOM   1112  O   LYS A 140      18.120  10.588  19.830  1.00  0.81           O  
ATOM   1113  CG  LYS A 140      19.727  14.987  19.796  1.00  0.75           C  
ATOM   1114  CD  LYS A 140      20.903  15.572  20.567  1.00  0.72           C  
ATOM   1115  CE  LYS A 140      20.946  17.090  20.456  1.00  0.64           C  
ATOM   1116  NZ  LYS A 140      22.078  17.671  21.238  1.00  0.58           N  
ATOM   1117  N   ASN A 141      19.548  10.866  18.161  1.00  0.82           N  
ATOM   1118  CA  ASN A 141      19.835   9.441  18.030  1.00  0.82           C  
ATOM   1119  C   ASN A 141      20.677   8.929  19.195  1.00  0.82           C  
ATOM   1120  CB  ASN A 141      20.537   9.155  16.701  1.00  0.79           C  
ATOM   1121  O   ASN A 141      21.887   9.158  19.239  1.00  0.78           O  
ATOM   1122  CG  ASN A 141      20.698   7.671  16.433  1.00  0.75           C  
ATOM   1123  ND2 ASN A 141      21.103   7.328  15.216  1.00  0.71           N  
ATOM   1124  OD1 ASN A 141      20.460   6.840  17.313  1.00  0.73           O  
ATOM   1125  N   PRO A 142      20.031   8.316  20.144  1.00  0.79           N  
ATOM   1126  CA  PRO A 142      20.799   7.863  21.306  1.00  0.79           C  
ATOM   1127  C   PRO A 142      21.610   6.600  21.022  1.00  0.78           C  
ATOM   1128  CB  PRO A 142      19.720   7.594  22.358  1.00  0.76           C  
ATOM   1129  O   PRO A 142      22.475   6.226  21.818  1.00  0.74           O  
ATOM   1130  CG  PRO A 142      18.499   7.240  21.572  1.00  0.74           C  
ATOM   1131  CD  PRO A 142      18.515   8.022  20.289  1.00  0.73           C  
ATOM   1132  N   THR A 143      21.260   5.916  19.948  1.00  0.75           N  
ATOM   1133  CA  THR A 143      21.784   4.567  19.763  1.00  0.74           C  
ATOM   1134  C   THR A 143      23.041   4.589  18.899  1.00  0.73           C  
ATOM   1135  CB  THR A 143      20.732   3.643  19.121  1.00  0.70           C  
ATOM   1136  O   THR A 143      23.766   3.595  18.823  1.00  0.68           O  
ATOM   1137  CG2 THR A 143      19.464   3.582  19.965  1.00  0.65           C  
ATOM   1138  OG1 THR A 143      20.402   4.138  17.817  1.00  0.67           O  
ATOM   1139  N   GLY A 144      23.394   5.737  18.301  1.00  0.72           N  
ATOM   1140  CA  GLY A 144      24.498   5.779  17.356  1.00  0.71           C  
ATOM   1141  C   GLY A 144      24.231   4.985  16.091  1.00  0.71           C  
ATOM   1142  O   GLY A 144      25.121   4.824  15.253  1.00  0.69           O  
ATOM   1143  N   SER A 145      23.043   4.440  16.018  1.00  0.74           N  
ATOM   1144  CA  SER A 145      22.669   3.706  14.814  1.00  0.74           C  
ATOM   1145  C   SER A 145      22.578   4.633  13.607  1.00  0.74           C  
ATOM   1146  CB  SER A 145      21.334   2.987  15.017  1.00  0.71           C  
ATOM   1147  O   SER A 145      22.101   5.764  13.721  1.00  0.71           O  
ATOM   1148  OG  SER A 145      20.891   2.397  13.807  1.00  0.69           O  
ATOM   1149  N   SER A 146      23.071   4.131  12.425  1.00  0.76           N  
ATOM   1150  CA  SER A 146      22.945   4.926  11.208  1.00  0.76           C  
ATOM   1151  C   SER A 146      21.516   4.899  10.675  1.00  0.76           C  
ATOM   1152  CB  SER A 146      23.908   4.418  10.133  1.00  0.73           C  
ATOM   1153  O   SER A 146      21.163   5.682   9.791  1.00  0.73           O  
ATOM   1154  OG  SER A 146      23.710   3.035   9.894  1.00  0.67           O  
ATOM   1155  N   ASP A 147      20.746   4.005  11.255  1.00  0.82           N  
ATOM   1156  CA  ASP A 147      19.360   3.871  10.817  1.00  0.83           C  
ATOM   1157  C   ASP A 147      18.392   4.242  11.938  1.00  0.83           C  
ATOM   1158  CB  ASP A 147      19.085   2.446  10.334  1.00  0.80           C  
ATOM   1159  O   ASP A 147      17.740   3.370  12.517  1.00  0.81           O  
ATOM   1160  CG  ASP A 147      19.954   2.040   9.157  1.00  0.76           C  
ATOM   1161  OD1 ASP A 147      20.009   2.784   8.154  1.00  0.71           O  
ATOM   1162  OD2 ASP A 147      20.588   0.965   9.232  1.00  0.74           O  
ATOM   1163  N   PHE A 148      18.394   5.418  12.404  1.00  0.88           N  
ATOM   1164  CA  PHE A 148      17.492   6.023  13.377  1.00  0.89           C  
ATOM   1165  C   PHE A 148      16.467   6.914  12.684  1.00  0.89           C  
ATOM   1166  CB  PHE A 148      18.279   6.835  14.410  1.00  0.88           C  
ATOM   1167  O   PHE A 148      16.673   8.122  12.555  1.00  0.87           O  
ATOM   1168  CG  PHE A 148      17.453   7.289  15.583  1.00  0.87           C  
ATOM   1169  CD1 PHE A 148      17.120   6.404  16.601  1.00  0.85           C  
ATOM   1170  CD2 PHE A 148      17.008   8.602  15.667  1.00  0.86           C  
ATOM   1171  CE1 PHE A 148      16.355   6.822  17.688  1.00  0.86           C  
ATOM   1172  CE2 PHE A 148      16.244   9.027  16.749  1.00  0.87           C  
ATOM   1173  CZ  PHE A 148      15.918   8.136  17.758  1.00  0.84           C  
ATOM   1174  N   ARG A 149      15.317   6.234  12.272  1.00  0.89           N  
ATOM   1175  CA  ARG A 149      14.512   7.013  11.336  1.00  0.90           C  
ATOM   1176  C   ARG A 149      13.075   6.502  11.293  1.00  0.90           C  
ATOM   1177  CB  ARG A 149      15.124   6.970   9.934  1.00  0.88           C  
ATOM   1178  O   ARG A 149      12.737   5.527  11.967  1.00  0.90           O  
ATOM   1179  CG  ARG A 149      15.299   5.565   9.381  1.00  0.85           C  
ATOM   1180  CD  ARG A 149      15.773   5.583   7.934  1.00  0.83           C  
ATOM   1181  NE  ARG A 149      16.098   4.242   7.456  1.00  0.77           N  
ATOM   1182  NH1 ARG A 149      18.381   4.476   7.720  1.00  0.62           N  
ATOM   1183  NH2 ARG A 149      17.510   2.513   6.917  1.00  0.60           N  
ATOM   1184  CZ  ARG A 149      17.329   3.747   7.366  1.00  0.78           C  
ATOM   1185  N   ASP A 150      12.306   7.180  10.456  1.00  0.91           N  
ATOM   1186  CA  ASP A 150      10.957   6.821  10.028  1.00  0.91           C  
ATOM   1187  C   ASP A 150      10.015   6.704  11.223  1.00  0.92           C  
ATOM   1188  CB  ASP A 150      10.976   5.507   9.242  1.00  0.90           C  
ATOM   1189  O   ASP A 150       9.369   5.671  11.413  1.00  0.91           O  
ATOM   1190  CG  ASP A 150      11.867   5.563   8.014  1.00  0.89           C  
ATOM   1191  OD1 ASP A 150      12.268   6.673   7.601  1.00  0.86           O  
ATOM   1192  OD2 ASP A 150      12.169   4.488   7.453  1.00  0.87           O  
ATOM   1193  N   PRO A 151       9.831   7.834  11.988  1.00  0.93           N  
ATOM   1194  CA  PRO A 151       8.970   7.758  13.171  1.00  0.93           C  
ATOM   1195  C   PRO A 151       7.502   7.524  12.818  1.00  0.93           C  
ATOM   1196  CB  PRO A 151       9.161   9.125  13.834  1.00  0.93           C  
ATOM   1197  O   PRO A 151       7.000   8.090  11.844  1.00  0.93           O  
ATOM   1198  CG  PRO A 151       9.516  10.047  12.713  1.00  0.91           C  
ATOM   1199  CD  PRO A 151      10.323   9.282  11.703  1.00  0.90           C  
ATOM   1200  N   LYS A 152       6.858   6.623  13.557  1.00  0.94           N  
ATOM   1201  CA  LYS A 152       5.411   6.464  13.672  1.00  0.94           C  
ATOM   1202  C   LYS A 152       4.927   6.834  15.071  1.00  0.94           C  
ATOM   1203  CB  LYS A 152       5.000   5.030  13.337  1.00  0.93           C  
ATOM   1204  O   LYS A 152       5.438   6.317  16.067  1.00  0.94           O  
ATOM   1205  CG  LYS A 152       3.517   4.750  13.533  1.00  0.89           C  
ATOM   1206  CD  LYS A 152       2.667   5.506  12.520  1.00  0.85           C  
ATOM   1207  CE  LYS A 152       1.201   5.105  12.609  1.00  0.79           C  
ATOM   1208  NZ  LYS A 152       0.395   5.701  11.502  1.00  0.70           N  
ATOM   1209  N   VAL A 153       3.926   7.750  15.068  1.00  0.94           N  
ATOM   1210  CA  VAL A 153       3.408   8.179  16.363  1.00  0.95           C  
ATOM   1211  C   VAL A 153       1.939   7.779  16.491  1.00  0.94           C  
ATOM   1212  CB  VAL A 153       3.565   9.703  16.561  1.00  0.94           C  
ATOM   1213  O   VAL A 153       1.150   7.990  15.568  1.00  0.94           O  
ATOM   1214  CG1 VAL A 153       2.945  10.142  17.886  1.00  0.90           C  
ATOM   1215  CG2 VAL A 153       5.038  10.100  16.499  1.00  0.90           C  
ATOM   1216  N   ILE A 154       1.562   7.204  17.670  1.00  0.93           N  
ATOM   1217  CA  ILE A 154       0.189   6.804  17.958  1.00  0.93           C  
ATOM   1218  C   ILE A 154      -0.203   7.272  19.358  1.00  0.93           C  
ATOM   1219  CB  ILE A 154       0.008   5.274  17.835  1.00  0.92           C  
ATOM   1220  O   ILE A 154       0.663   7.552  20.190  1.00  0.92           O  
ATOM   1221  CG1 ILE A 154       0.863   4.550  18.881  1.00  0.90           C  
ATOM   1222  CG2 ILE A 154       0.356   4.801  16.421  1.00  0.90           C  
ATOM   1223  CD1 ILE A 154       0.531   3.072  19.036  1.00  0.88           C  
ATOM   1224  N   TRP A 155      -1.416   7.389  19.544  1.00  0.92           N  
ATOM   1225  CA  TRP A 155      -1.962   7.579  20.884  1.00  0.92           C  
ATOM   1226  C   TRP A 155      -2.295   6.239  21.531  1.00  0.92           C  
ATOM   1227  CB  TRP A 155      -3.212   8.461  20.836  1.00  0.91           C  
ATOM   1228  O   TRP A 155      -3.027   5.429  20.956  1.00  0.90           O  
ATOM   1229  CG  TRP A 155      -3.843   8.698  22.175  1.00  0.88           C  
ATOM   1230  CD1 TRP A 155      -4.973   8.108  22.670  1.00  0.83           C  
ATOM   1231  CD2 TRP A 155      -3.381   9.594  23.191  1.00  0.84           C  
ATOM   1232  CE2 TRP A 155      -4.280   9.495  24.276  1.00  0.87           C  
ATOM   1233  CE3 TRP A 155      -2.292  10.470  23.289  1.00  0.89           C  
ATOM   1234  NE1 TRP A 155      -5.241   8.583  23.933  1.00  0.89           N  
ATOM   1235  CH2 TRP A 155      -3.049  11.092  25.516  1.00  0.85           C  
ATOM   1236  CZ2 TRP A 155      -4.122  10.242  25.446  1.00  0.87           C  
ATOM   1237  CZ3 TRP A 155      -2.137  11.212  24.454  1.00  0.87           C  
ATOM   1238  N   HIS A 156      -1.703   6.018  22.685  1.00  0.93           N  
ATOM   1239  CA  HIS A 156      -2.031   4.827  23.460  1.00  0.93           C  
ATOM   1240  C   HIS A 156      -3.034   5.145  24.563  1.00  0.92           C  
ATOM   1241  CB  HIS A 156      -0.765   4.215  24.062  1.00  0.92           C  
ATOM   1242  O   HIS A 156      -2.678   5.754  25.575  1.00  0.91           O  
ATOM   1243  CG  HIS A 156      -0.987   2.878  24.694  1.00  0.91           C  
ATOM   1244  CD2 HIS A 156      -1.057   1.639  24.153  1.00  0.88           C  
ATOM   1245  ND1 HIS A 156      -1.172   2.718  26.051  1.00  0.88           N  
ATOM   1246  CE1 HIS A 156      -1.345   1.434  26.317  1.00  0.88           C  
ATOM   1247  NE2 HIS A 156      -1.280   0.758  25.182  1.00  0.88           N  
ATOM   1248  N   GLU A 157      -4.243   4.659  24.421  1.00  0.89           N  
ATOM   1249  CA  GLU A 157      -5.368   5.047  25.266  1.00  0.89           C  
ATOM   1250  C   GLU A 157      -5.162   4.583  26.706  1.00  0.89           C  
ATOM   1251  CB  GLU A 157      -6.677   4.479  24.713  1.00  0.87           C  
ATOM   1252  O   GLU A 157      -5.434   5.328  27.649  1.00  0.88           O  
ATOM   1253  CG  GLU A 157      -7.917   4.956  25.456  1.00  0.78           C  
ATOM   1254  CD  GLU A 157      -8.119   6.461  25.381  1.00  0.73           C  
ATOM   1255  OE1 GLU A 157      -7.722   7.077  24.365  1.00  0.68           O  
ATOM   1256  OE2 GLU A 157      -8.677   7.030  26.346  1.00  0.65           O  
ATOM   1257  N   GLU A 158      -4.660   3.457  26.877  1.00  0.89           N  
ATOM   1258  CA  GLU A 158      -4.554   2.883  28.215  1.00  0.89           C  
ATOM   1259  C   GLU A 158      -3.553   3.655  29.069  1.00  0.89           C  
ATOM   1260  CB  GLU A 158      -4.151   1.408  28.137  1.00  0.87           C  
ATOM   1261  O   GLU A 158      -3.805   3.915  30.248  1.00  0.88           O  
ATOM   1262  CG  GLU A 158      -5.215   0.512  27.519  1.00  0.77           C  
ATOM   1263  CD  GLU A 158      -4.783  -0.942  27.408  1.00  0.72           C  
ATOM   1264  OE1 GLU A 158      -3.666  -1.280  27.859  1.00  0.70           O  
ATOM   1265  OE2 GLU A 158      -5.569  -1.750  26.863  1.00  0.65           O  
ATOM   1266  N   THR A 159      -2.479   4.087  28.475  1.00  0.91           N  
ATOM   1267  CA  THR A 159      -1.444   4.770  29.244  1.00  0.91           C  
ATOM   1268  C   THR A 159      -1.596   6.284  29.130  1.00  0.91           C  
ATOM   1269  CB  THR A 159      -0.036   4.356  28.776  1.00  0.90           C  
ATOM   1270  O   THR A 159      -0.856   7.037  29.767  1.00  0.89           O  
ATOM   1271  CG2 THR A 159       0.158   2.847  28.886  1.00  0.85           C  
ATOM   1272  OG1 THR A 159       0.142   4.751  27.410  1.00  0.87           O  
ATOM   1273  N   GLN A 160      -2.480   6.681  28.281  1.00  0.92           N  
ATOM   1274  CA  GLN A 160      -2.744   8.098  28.057  1.00  0.91           C  
ATOM   1275  C   GLN A 160      -1.467   8.844  27.683  1.00  0.91           C  
ATOM   1276  CB  GLN A 160      -3.376   8.729  29.299  1.00  0.89           C  
ATOM   1277  O   GLN A 160      -1.142   9.870  28.284  1.00  0.90           O  
ATOM   1278  CG  GLN A 160      -4.768   8.199  29.618  1.00  0.83           C  
ATOM   1279  CD  GLN A 160      -5.818   8.678  28.633  1.00  0.78           C  
ATOM   1280  NE2 GLN A 160      -6.377   7.749  27.865  1.00  0.72           N  
ATOM   1281  OE1 GLN A 160      -6.124   9.872  28.564  1.00  0.77           O  
ATOM   1282  N   SER A 161      -0.800   8.288  26.702  1.00  0.93           N  
ATOM   1283  CA  SER A 161       0.447   8.889  26.242  1.00  0.93           C  
ATOM   1284  C   SER A 161       0.646   8.673  24.746  1.00  0.94           C  
ATOM   1285  CB  SER A 161       1.636   8.312  27.011  1.00  0.92           C  
ATOM   1286  O   SER A 161       0.104   7.726  24.172  1.00  0.93           O  
ATOM   1287  OG  SER A 161       1.517   8.580  28.398  1.00  0.76           O  
ATOM   1288  N   TRP A 162       1.414   9.574  24.186  1.00  0.95           N  
ATOM   1289  CA  TRP A 162       1.904   9.357  22.829  1.00  0.95           C  
ATOM   1290  C   TRP A 162       3.028   8.326  22.813  1.00  0.95           C  
ATOM   1291  CB  TRP A 162       2.394  10.673  22.217  1.00  0.95           C  
ATOM   1292  O   TRP A 162       3.897   8.332  23.688  1.00  0.94           O  
ATOM   1293  CG  TRP A 162       1.316  11.700  22.039  1.00  0.93           C  
ATOM   1294  CD1 TRP A 162       1.071  12.784  22.835  1.00  0.90           C  
ATOM   1295  CD2 TRP A 162       0.334  11.735  20.999  1.00  0.90           C  
ATOM   1296  CE2 TRP A 162      -0.475  12.870  21.227  1.00  0.91           C  
ATOM   1297  CE3 TRP A 162       0.059  10.916  19.895  1.00  0.92           C  
ATOM   1298  NE1 TRP A 162      -0.005  13.492  22.352  1.00  0.92           N  
ATOM   1299  CH2 TRP A 162      -1.788  12.390  19.317  1.00  0.89           C  
ATOM   1300  CZ2 TRP A 162      -1.542  13.207  20.390  1.00  0.91           C  
ATOM   1301  CZ3 TRP A 162      -1.002  11.254  19.063  1.00  0.90           C  
ATOM   1302  N   VAL A 163       3.002   7.458  21.860  1.00  0.95           N  
ATOM   1303  CA  VAL A 163       4.054   6.472  21.639  1.00  0.95           C  
ATOM   1304  C   VAL A 163       4.626   6.632  20.232  1.00  0.95           C  
ATOM   1305  CB  VAL A 163       3.534   5.031  21.842  1.00  0.95           C  
ATOM   1306  O   VAL A 163       3.876   6.697  19.254  1.00  0.95           O  
ATOM   1307  CG1 VAL A 163       4.630   4.013  21.535  1.00  0.92           C  
ATOM   1308  CG2 VAL A 163       3.013   4.849  23.266  1.00  0.91           C  
ATOM   1309  N   MET A 164       5.943   6.750  20.142  1.00  0.95           N  
ATOM   1310  CA  MET A 164       6.670   6.800  18.877  1.00  0.95           C  
ATOM   1311  C   MET A 164       7.402   5.487  18.619  1.00  0.95           C  
ATOM   1312  CB  MET A 164       7.664   7.963  18.873  1.00  0.95           C  
ATOM   1313  O   MET A 164       8.073   4.960  19.509  1.00  0.95           O  
ATOM   1314  CG  MET A 164       8.433   8.107  17.570  1.00  0.93           C  
ATOM   1315  SD  MET A 164       9.682   9.450  17.635  1.00  0.92           S  
ATOM   1316  CE  MET A 164       8.597  10.883  17.881  1.00  0.89           C  
ATOM   1317  N   LEU A 165       7.201   4.996  17.446  1.00  0.94           N  
ATOM   1318  CA  LEU A 165       8.023   3.919  16.905  1.00  0.94           C  
ATOM   1319  C   LEU A 165       9.125   4.473  16.008  1.00  0.94           C  
ATOM   1320  CB  LEU A 165       7.159   2.928  16.119  1.00  0.94           C  
ATOM   1321  O   LEU A 165       8.873   5.349  15.178  1.00  0.93           O  
ATOM   1322  CG  LEU A 165       6.125   2.142  16.926  1.00  0.94           C  
ATOM   1323  CD1 LEU A 165       4.965   3.048  17.326  1.00  0.92           C  
ATOM   1324  CD2 LEU A 165       5.623   0.943  16.129  1.00  0.92           C  
ATOM   1325  N   LEU A 166      10.355   3.909  16.217  1.00  0.93           N  
ATOM   1326  CA  LEU A 166      11.481   4.322  15.387  1.00  0.93           C  
ATOM   1327  C   LEU A 166      12.236   3.110  14.852  1.00  0.93           C  
ATOM   1328  CB  LEU A 166      12.432   5.220  16.182  1.00  0.92           C  
ATOM   1329  O   LEU A 166      12.494   2.158  15.593  1.00  0.92           O  
ATOM   1330  CG  LEU A 166      12.010   6.682  16.341  1.00  0.84           C  
ATOM   1331  CD1 LEU A 166      12.852   7.363  17.415  1.00  0.72           C  
ATOM   1332  CD2 LEU A 166      12.128   7.421  15.012  1.00  0.71           C  
ATOM   1333  N   ALA A 167      12.530   3.166  13.575  1.00  0.91           N  
ATOM   1334  CA  ALA A 167      13.467   2.194  13.019  1.00  0.91           C  
ATOM   1335  C   ALA A 167      14.889   2.465  13.501  1.00  0.91           C  
ATOM   1336  CB  ALA A 167      13.412   2.214  11.493  1.00  0.90           C  
ATOM   1337  O   ALA A 167      15.404   3.574  13.342  1.00  0.89           O  
ATOM   1338  N   GLU A 168      15.478   1.424  14.121  1.00  0.90           N  
ATOM   1339  CA  GLU A 168      16.834   1.518  14.654  1.00  0.90           C  
ATOM   1340  C   GLU A 168      17.688   0.338  14.200  1.00  0.89           C  
ATOM   1341  CB  GLU A 168      16.807   1.591  16.183  1.00  0.89           C  
ATOM   1342  O   GLU A 168      18.130  -0.467  15.022  1.00  0.87           O  
ATOM   1343  CG  GLU A 168      16.061   2.800  16.729  1.00  0.87           C  
ATOM   1344  CD  GLU A 168      16.039   2.856  18.248  1.00  0.85           C  
ATOM   1345  OE1 GLU A 168      16.846   2.149  18.893  1.00  0.84           O  
ATOM   1346  OE2 GLU A 168      15.207   3.613  18.797  1.00  0.83           O  
ATOM   1347  N   GLY A 169      17.932   0.301  12.975  1.00  0.86           N  
ATOM   1348  CA  GLY A 169      18.637  -0.866  12.470  1.00  0.86           C  
ATOM   1349  C   GLY A 169      17.767  -2.108  12.409  1.00  0.86           C  
ATOM   1350  O   GLY A 169      16.868  -2.202  11.570  1.00  0.85           O  
ATOM   1351  N   ASP A 170      18.022  -3.128  13.265  1.00  0.87           N  
ATOM   1352  CA  ASP A 170      17.261  -4.373  13.297  1.00  0.87           C  
ATOM   1353  C   ASP A 170      16.199  -4.341  14.393  1.00  0.88           C  
ATOM   1354  CB  ASP A 170      18.195  -5.568  13.504  1.00  0.86           C  
ATOM   1355  O   ASP A 170      15.682  -5.385  14.795  1.00  0.87           O  
ATOM   1356  CG  ASP A 170      18.958  -5.504  14.816  1.00  0.82           C  
ATOM   1357  OD1 ASP A 170      18.885  -4.469  15.514  1.00  0.79           O  
ATOM   1358  OD2 ASP A 170      19.640  -6.495  15.153  1.00  0.81           O  
ATOM   1359  N   LYS A 171      15.922  -3.169  14.847  1.00  0.90           N  
ATOM   1360  CA  LYS A 171      15.057  -2.980  16.009  1.00  0.91           C  
ATOM   1361  C   LYS A 171      14.047  -1.862  15.766  1.00  0.91           C  
ATOM   1362  CB  LYS A 171      15.890  -2.672  17.254  1.00  0.89           C  
ATOM   1363  O   LYS A 171      14.373  -0.848  15.146  1.00  0.91           O  
ATOM   1364  CG  LYS A 171      15.064  -2.437  18.509  1.00  0.81           C  
ATOM   1365  CD  LYS A 171      15.948  -2.290  19.741  1.00  0.78           C  
ATOM   1366  CE  LYS A 171      16.728  -0.983  19.718  1.00  0.70           C  
ATOM   1367  NZ  LYS A 171      17.530  -0.795  20.964  1.00  0.63           N  
ATOM   1368  N   VAL A 172      12.836  -2.090  16.230  1.00  0.93           N  
ATOM   1369  CA  VAL A 172      11.886  -0.996  16.406  1.00  0.93           C  
ATOM   1370  C   VAL A 172      11.956  -0.476  17.840  1.00  0.93           C  
ATOM   1371  CB  VAL A 172      10.444  -1.437  16.069  1.00  0.93           C  
ATOM   1372  O   VAL A 172      11.682  -1.215  18.789  1.00  0.93           O  
ATOM   1373  CG1 VAL A 172       9.463  -0.286  16.285  1.00  0.91           C  
ATOM   1374  CG2 VAL A 172      10.365  -1.946  14.631  1.00  0.90           C  
ATOM   1375  N   GLY A 173      12.442   0.711  17.995  1.00  0.94           N  
ATOM   1376  CA  GLY A 173      12.417   1.337  19.307  1.00  0.94           C  
ATOM   1377  C   GLY A 173      11.093   2.005  19.625  1.00  0.94           C  
ATOM   1378  O   GLY A 173      10.471   2.610  18.749  1.00  0.94           O  
ATOM   1379  N   PHE A 174      10.653   1.844  20.875  1.00  0.95           N  
ATOM   1380  CA  PHE A 174       9.451   2.504  21.372  1.00  0.95           C  
ATOM   1381  C   PHE A 174       9.812   3.631  22.333  1.00  0.95           C  
ATOM   1382  CB  PHE A 174       8.531   1.496  22.067  1.00  0.95           C  
ATOM   1383  O   PHE A 174      10.612   3.439  23.251  1.00  0.94           O  
ATOM   1384  CG  PHE A 174       8.072   0.376  21.172  1.00  0.94           C  
ATOM   1385  CD1 PHE A 174       7.116   0.600  20.189  1.00  0.93           C  
ATOM   1386  CD2 PHE A 174       8.598  -0.902  21.314  1.00  0.92           C  
ATOM   1387  CE1 PHE A 174       6.690  -0.435  19.360  1.00  0.92           C  
ATOM   1388  CE2 PHE A 174       8.177  -1.941  20.489  1.00  0.92           C  
ATOM   1389  CZ  PHE A 174       7.222  -1.705  19.513  1.00  0.92           C  
ATOM   1390  N   TYR A 175       9.175   4.770  22.089  1.00  0.95           N  
ATOM   1391  CA  TYR A 175       9.373   5.961  22.908  1.00  0.95           C  
ATOM   1392  C   TYR A 175       8.037   6.567  23.322  1.00  0.95           C  
ATOM   1393  CB  TYR A 175      10.206   7.000  22.152  1.00  0.95           C  
ATOM   1394  O   TYR A 175       7.064   6.515  22.566  1.00  0.94           O  
ATOM   1395  CG  TYR A 175      11.546   6.483  21.688  1.00  0.94           C  
ATOM   1396  CD1 TYR A 175      12.714   6.796  22.380  1.00  0.91           C  
ATOM   1397  CD2 TYR A 175      11.648   5.682  20.556  1.00  0.91           C  
ATOM   1398  CE1 TYR A 175      13.951   6.324  21.955  1.00  0.91           C  
ATOM   1399  CE2 TYR A 175      12.880   5.203  20.121  1.00  0.91           C  
ATOM   1400  OH  TYR A 175      15.246   5.058  20.401  1.00  0.85           O  
ATOM   1401  CZ  TYR A 175      14.024   5.529  20.827  1.00  0.90           C  
ATOM   1402  N   LYS A 176       8.020   7.229  24.489  1.00  0.95           N  
ATOM   1403  CA  LYS A 176       6.783   7.845  24.961  1.00  0.95           C  
ATOM   1404  C   LYS A 176       6.962   9.346  25.170  1.00  0.95           C  
ATOM   1405  CB  LYS A 176       6.318   7.187  26.261  1.00  0.94           C  
ATOM   1406  O   LYS A 176       8.069   9.812  25.449  1.00  0.94           O  
ATOM   1407  CG  LYS A 176       7.237   7.440  27.447  1.00  0.85           C  
ATOM   1408  CD  LYS A 176       6.659   6.868  28.735  1.00  0.81           C  
ATOM   1409  CE  LYS A 176       7.571   7.133  29.925  1.00  0.74           C  
ATOM   1410  NZ  LYS A 176       7.039   6.520  31.178  1.00  0.67           N  
ATOM   1411  N   SER A 177       5.882  10.002  25.069  1.00  0.95           N  
ATOM   1412  CA  SER A 177       5.839  11.442  25.298  1.00  0.95           C  
ATOM   1413  C   SER A 177       4.459  11.885  25.775  1.00  0.95           C  
ATOM   1414  CB  SER A 177       6.214  12.199  24.023  1.00  0.95           C  
ATOM   1415  O   SER A 177       3.447  11.292  25.399  1.00  0.95           O  
ATOM   1416  OG  SER A 177       6.151  13.600  24.233  1.00  0.94           O  
ATOM   1417  N   LYS A 178       4.448  12.958  26.554  1.00  0.95           N  
ATOM   1418  CA  LYS A 178       3.190  13.560  26.986  1.00  0.95           C  
ATOM   1419  C   LYS A 178       2.868  14.807  26.167  1.00  0.94           C  
ATOM   1420  CB  LYS A 178       3.245  13.911  28.474  1.00  0.93           C  
ATOM   1421  O   LYS A 178       1.721  15.259  26.139  1.00  0.93           O  
ATOM   1422  CG  LYS A 178       3.298  12.699  29.393  1.00  0.84           C  
ATOM   1423  CD  LYS A 178       2.025  11.868  29.297  1.00  0.78           C  
ATOM   1424  CE  LYS A 178       2.000  10.760  30.340  1.00  0.71           C  
ATOM   1425  NZ  LYS A 178       0.817   9.864  30.169  1.00  0.64           N  
ATOM   1426  N   ASN A 179       3.900  15.358  25.541  1.00  0.95           N  
ATOM   1427  CA  ASN A 179       3.699  16.662  24.918  1.00  0.95           C  
ATOM   1428  C   ASN A 179       4.206  16.680  23.479  1.00  0.95           C  
ATOM   1429  CB  ASN A 179       4.385  17.759  25.736  1.00  0.94           C  
ATOM   1430  O   ASN A 179       4.304  17.743  22.864  1.00  0.94           O  
ATOM   1431  CG  ASN A 179       5.881  17.548  25.858  1.00  0.91           C  
ATOM   1432  ND2 ASN A 179       6.535  18.385  26.654  1.00  0.90           N  
ATOM   1433  OD1 ASN A 179       6.444  16.640  25.242  1.00  0.89           O  
ATOM   1434  N   LEU A 180       4.685  15.473  22.935  1.00  0.95           N  
ATOM   1435  CA  LEU A 180       5.145  15.257  21.568  1.00  0.95           C  
ATOM   1436  C   LEU A 180       6.502  15.914  21.341  1.00  0.95           C  
ATOM   1437  CB  LEU A 180       4.125  15.807  20.567  1.00  0.95           C  
ATOM   1438  O   LEU A 180       7.015  15.917  20.219  1.00  0.94           O  
ATOM   1439  CG  LEU A 180       2.817  15.026  20.432  1.00  0.94           C  
ATOM   1440  CD1 LEU A 180       1.795  15.836  19.642  1.00  0.91           C  
ATOM   1441  CD2 LEU A 180       3.067  13.676  19.767  1.00  0.91           C  
ATOM   1442  N   LYS A 181       7.068  16.496  22.396  1.00  0.94           N  
ATOM   1443  CA  LYS A 181       8.330  17.225  22.311  1.00  0.94           C  
ATOM   1444  C   LYS A 181       9.435  16.503  23.077  1.00  0.93           C  
ATOM   1445  CB  LYS A 181       8.166  18.648  22.845  1.00  0.93           C  
ATOM   1446  O   LYS A 181      10.550  16.352  22.574  1.00  0.92           O  
ATOM   1447  CG  LYS A 181       7.226  19.515  22.019  1.00  0.92           C  
ATOM   1448  CD  LYS A 181       6.966  20.856  22.692  1.00  0.90           C  
ATOM   1449  CE  LYS A 181       5.930  21.673  21.931  1.00  0.87           C  
ATOM   1450  NZ  LYS A 181       5.528  22.898  22.685  1.00  0.84           N  
ATOM   1451  N   ASP A 182       9.070  16.112  24.234  1.00  0.93           N  
ATOM   1452  CA  ASP A 182      10.002  15.366  25.074  1.00  0.93           C  
ATOM   1453  C   ASP A 182       9.717  13.867  25.013  1.00  0.93           C  
ATOM   1454  CB  ASP A 182       9.931  15.857  26.521  1.00  0.92           C  
ATOM   1455  O   ASP A 182       8.590  13.434  25.263  1.00  0.92           O  
ATOM   1456  CG  ASP A 182      10.234  17.339  26.660  1.00  0.87           C  
ATOM   1457  OD1 ASP A 182      11.340  17.774  26.274  1.00  0.84           O  
ATOM   1458  OD2 ASP A 182       9.359  18.077  27.163  1.00  0.86           O  
ATOM   1459  N   TRP A 183      10.759  13.139  24.639  1.00  0.94           N  
ATOM   1460  CA  TRP A 183      10.578  11.708  24.418  1.00  0.94           C  
ATOM   1461  C   TRP A 183      11.458  10.896  25.362  1.00  0.93           C  
ATOM   1462  CB  TRP A 183      10.893  11.343  22.965  1.00  0.94           C  
ATOM   1463  O   TRP A 183      12.608  11.262  25.618  1.00  0.90           O  
ATOM   1464  CG  TRP A 183       9.950  11.946  21.967  1.00  0.93           C  
ATOM   1465  CD1 TRP A 183      10.054  13.172  21.371  1.00  0.91           C  
ATOM   1466  CD2 TRP A 183       8.756  11.349  21.453  1.00  0.91           C  
ATOM   1467  CE2 TRP A 183       8.185  12.271  20.547  1.00  0.92           C  
ATOM   1468  CE3 TRP A 183       8.113  10.123  21.669  1.00  0.92           C  
ATOM   1469  NE1 TRP A 183       8.996  13.373  20.516  1.00  0.92           N  
ATOM   1470  CH2 TRP A 183       6.391  10.797  20.088  1.00  0.90           C  
ATOM   1471  CZ2 TRP A 183       7.000  12.004  19.858  1.00  0.91           C  
ATOM   1472  CZ3 TRP A 183       6.933   9.859  20.982  1.00  0.91           C  
ATOM   1473  N   GLU A 184      10.882   9.783  25.844  1.00  0.93           N  
ATOM   1474  CA  GLU A 184      11.559   8.830  26.719  1.00  0.93           C  
ATOM   1475  C   GLU A 184      11.532   7.423  26.129  1.00  0.93           C  
ATOM   1476  CB  GLU A 184      10.920   8.830  28.110  1.00  0.91           C  
ATOM   1477  O   GLU A 184      10.475   6.935  25.722  1.00  0.93           O  
ATOM   1478  CG  GLU A 184      11.586   7.877  29.092  1.00  0.80           C  
ATOM   1479  CD  GLU A 184      10.819   7.726  30.396  1.00  0.75           C  
ATOM   1480  OE1 GLU A 184       9.776   8.397  30.568  1.00  0.72           O  
ATOM   1481  OE2 GLU A 184      11.265   6.932  31.254  1.00  0.69           O  
ATOM   1482  N   TYR A 185      12.707   6.865  26.144  1.00  0.93           N  
ATOM   1483  CA  TYR A 185      12.780   5.491  25.662  1.00  0.93           C  
ATOM   1484  C   TYR A 185      11.966   4.557  26.549  1.00  0.93           C  
ATOM   1485  CB  TYR A 185      14.235   5.017  25.603  1.00  0.93           C  
ATOM   1486  O   TYR A 185      12.013   4.660  27.778  1.00  0.93           O  
ATOM   1487  CG  TYR A 185      14.392   3.595  25.123  1.00  0.91           C  
ATOM   1488  CD1 TYR A 185      14.299   3.281  23.769  1.00  0.88           C  
ATOM   1489  CD2 TYR A 185      14.632   2.561  26.022  1.00  0.88           C  
ATOM   1490  CE1 TYR A 185      14.441   1.971  23.322  1.00  0.88           C  
ATOM   1491  CE2 TYR A 185      14.776   1.248  25.587  1.00  0.88           C  
ATOM   1492  OH  TYR A 185      14.820  -0.335  23.801  1.00  0.81           O  
ATOM   1493  CZ  TYR A 185      14.679   0.963  24.238  1.00  0.86           C  
ATOM   1494  N   LEU A 186      11.251   3.591  25.934  1.00  0.93           N  
ATOM   1495  CA  LEU A 186      10.458   2.597  26.648  1.00  0.93           C  
ATOM   1496  C   LEU A 186      11.065   1.206  26.496  1.00  0.92           C  
ATOM   1497  CB  LEU A 186       9.014   2.594  26.138  1.00  0.92           C  
ATOM   1498  O   LEU A 186      11.445   0.578  27.487  1.00  0.91           O  
ATOM   1499  CG  LEU A 186       8.167   3.816  26.497  1.00  0.90           C  
ATOM   1500  CD1 LEU A 186       6.831   3.769  25.761  1.00  0.86           C  
ATOM   1501  CD2 LEU A 186       7.950   3.892  28.004  1.00  0.86           C  
ATOM   1502  N   SER A 187      11.150   0.727  25.286  1.00  0.93           N  
ATOM   1503  CA  SER A 187      11.568  -0.629  24.948  1.00  0.93           C  
ATOM   1504  C   SER A 187      11.862  -0.762  23.457  1.00  0.93           C  
ATOM   1505  CB  SER A 187      10.494  -1.639  25.356  1.00  0.93           C  
ATOM   1506  O   SER A 187      11.846   0.230  22.725  1.00  0.93           O  
ATOM   1507  OG  SER A 187       9.382  -1.571  24.481  1.00  0.88           O  
ATOM   1508  N   GLY A 188      12.107  -1.998  23.018  1.00  0.93           N  
ATOM   1509  CA  GLY A 188      12.377  -2.272  21.615  1.00  0.93           C  
ATOM   1510  C   GLY A 188      11.932  -3.655  21.181  1.00  0.93           C  
ATOM   1511  O   GLY A 188      11.891  -4.583  21.992  1.00  0.92           O  
ATOM   1512  N   PHE A 189      11.561  -3.803  19.991  1.00  0.94           N  
ATOM   1513  CA  PHE A 189      11.273  -5.065  19.321  1.00  0.94           C  
ATOM   1514  C   PHE A 189      12.364  -5.404  18.312  1.00  0.93           C  
ATOM   1515  CB  PHE A 189       9.911  -5.004  18.621  1.00  0.94           C  
ATOM   1516  O   PHE A 189      12.489  -4.743  17.279  1.00  0.92           O  
ATOM   1517  CG  PHE A 189       9.549  -6.268  17.888  1.00  0.93           C  
ATOM   1518  CD1 PHE A 189       9.128  -7.395  18.583  1.00  0.92           C  
ATOM   1519  CD2 PHE A 189       9.629  -6.328  16.503  1.00  0.92           C  
ATOM   1520  CE1 PHE A 189       8.792  -8.566  17.908  1.00  0.92           C  
ATOM   1521  CE2 PHE A 189       9.295  -7.495  15.821  1.00  0.92           C  
ATOM   1522  CZ  PHE A 189       8.877  -8.613  16.525  1.00  0.91           C  
ATOM   1523  N   VAL A 190      13.112  -6.496  18.607  1.00  0.92           N  
ATOM   1524  CA  VAL A 190      14.338  -6.796  17.876  1.00  0.92           C  
ATOM   1525  C   VAL A 190      14.110  -7.988  16.950  1.00  0.91           C  
ATOM   1526  CB  VAL A 190      15.516  -7.083  18.835  1.00  0.90           C  
ATOM   1527  O   VAL A 190      13.595  -9.024  17.378  1.00  0.89           O  
ATOM   1528  CG1 VAL A 190      16.803  -7.332  18.050  1.00  0.84           C  
ATOM   1529  CG2 VAL A 190      15.699  -5.925  19.814  1.00  0.83           C  
ATOM   1530  N   ARG A 191      14.574  -7.827  15.690  1.00  0.89           N  
ATOM   1531  CA  ARG A 191      14.458  -8.884  14.690  1.00  0.88           C  
ATOM   1532  C   ARG A 191      15.634  -8.851  13.719  1.00  0.87           C  
ATOM   1533  CB  ARG A 191      13.141  -8.756  13.922  1.00  0.88           C  
ATOM   1534  O   ARG A 191      15.480  -8.451  12.563  1.00  0.85           O  
ATOM   1535  CG  ARG A 191      11.911  -9.097  14.748  1.00  0.88           C  
ATOM   1536  CD  ARG A 191      11.957 -10.529  15.263  1.00  0.88           C  
ATOM   1537  NE  ARG A 191      12.015 -11.494  14.168  1.00  0.85           N  
ATOM   1538  NH1 ARG A 191       9.725 -11.750  13.997  1.00  0.83           N  
ATOM   1539  NH2 ARG A 191      11.121 -12.917  12.603  1.00  0.83           N  
ATOM   1540  CZ  ARG A 191      10.954 -12.052  13.592  1.00  0.85           C  
ATOM   1541  N   PRO A 192      16.729  -9.406  14.159  1.00  0.86           N  
ATOM   1542  CA  PRO A 192      17.916  -9.420  13.302  1.00  0.86           C  
ATOM   1543  C   PRO A 192      17.722 -10.257  12.039  1.00  0.85           C  
ATOM   1544  CB  PRO A 192      18.993 -10.031  14.201  1.00  0.84           C  
ATOM   1545  O   PRO A 192      18.409 -10.040  11.038  1.00  0.83           O  
ATOM   1546  CG  PRO A 192      18.236 -10.762  15.263  1.00  0.83           C  
ATOM   1547  CD  PRO A 192      16.916 -10.074  15.466  1.00  0.81           C  
ATOM   1548  N   ASP A 193      16.745 -11.170  12.096  1.00  0.84           N  
ATOM   1549  CA  ASP A 193      16.507 -12.072  10.973  1.00  0.83           C  
ATOM   1550  C   ASP A 193      15.836 -11.340   9.813  1.00  0.83           C  
ATOM   1551  CB  ASP A 193      15.649 -13.260  11.412  1.00  0.82           C  
ATOM   1552  O   ASP A 193      15.828 -11.833   8.683  1.00  0.80           O  
ATOM   1553  CG  ASP A 193      14.315 -12.842  12.005  1.00  0.82           C  
ATOM   1554  OD1 ASP A 193      14.291 -11.958  12.889  1.00  0.82           O  
ATOM   1555  OD2 ASP A 193      13.279 -13.402  11.586  1.00  0.81           O  
ATOM   1556  N   ILE A 194      15.269 -10.094   9.998  1.00  0.84           N  
ATOM   1557  CA  ILE A 194      14.573  -9.334   8.965  1.00  0.83           C  
ATOM   1558  C   ILE A 194      15.525  -8.315   8.344  1.00  0.82           C  
ATOM   1559  CB  ILE A 194      13.323  -8.625   9.531  1.00  0.81           C  
ATOM   1560  O   ILE A 194      15.304  -7.852   7.222  1.00  0.79           O  
ATOM   1561  CG1 ILE A 194      12.284  -9.656   9.987  1.00  0.75           C  
ATOM   1562  CG2 ILE A 194      12.728  -7.669   8.493  1.00  0.74           C  
ATOM   1563  CD1 ILE A 194      11.120  -9.059  10.767  1.00  0.73           C  
ATOM   1564  N   GLY A 195      16.661  -8.127   8.921  1.00  0.80           N  
ATOM   1565  CA  GLY A 195      17.613  -7.135   8.447  1.00  0.80           C  
ATOM   1566  C   GLY A 195      17.261  -5.721   8.870  1.00  0.81           C  
ATOM   1567  O   GLY A 195      16.783  -5.501   9.984  1.00  0.79           O  
ATOM   1568  N   VAL A 196      17.570  -4.778   7.980  1.00  0.82           N  
ATOM   1569  CA  VAL A 196      17.308  -3.380   8.305  1.00  0.82           C  
ATOM   1570  C   VAL A 196      15.805  -3.113   8.267  1.00  0.83           C  
ATOM   1571  CB  VAL A 196      18.044  -2.424   7.339  1.00  0.80           C  
ATOM   1572  O   VAL A 196      15.151  -3.355   7.250  1.00  0.81           O  
ATOM   1573  CG1 VAL A 196      17.695  -0.969   7.649  1.00  0.75           C  
ATOM   1574  CG2 VAL A 196      19.553  -2.644   7.419  1.00  0.74           C  
ATOM   1575  N   ILE A 197      15.341  -2.679   9.355  1.00  0.87           N  
ATOM   1576  CA  ILE A 197      13.926  -2.368   9.531  1.00  0.87           C  
ATOM   1577  C   ILE A 197      13.661  -0.922   9.119  1.00  0.87           C  
ATOM   1578  CB  ILE A 197      13.474  -2.602  10.990  1.00  0.86           C  
ATOM   1579  O   ILE A 197      14.442  -0.024   9.443  1.00  0.86           O  
ATOM   1580  CG1 ILE A 197      13.565  -4.090  11.345  1.00  0.81           C  
ATOM   1581  CG2 ILE A 197      12.052  -2.074  11.205  1.00  0.80           C  
ATOM   1582  CD1 ILE A 197      13.363  -4.387  12.825  1.00  0.79           C  
ATOM   1583  N   GLU A 198      12.578  -0.749   8.468  1.00  0.87           N  
ATOM   1584  CA  GLU A 198      12.167   0.589   8.055  1.00  0.88           C  
ATOM   1585  C   GLU A 198      10.656   0.764   8.175  1.00  0.88           C  
ATOM   1586  CB  GLU A 198      12.616   0.870   6.619  1.00  0.86           C  
ATOM   1587  O   GLU A 198       9.910  -0.218   8.179  1.00  0.88           O  
ATOM   1588  CG  GLU A 198      14.127   0.916   6.445  1.00  0.81           C  
ATOM   1589  CD  GLU A 198      14.558   1.325   5.045  1.00  0.78           C  
ATOM   1590  OE1 GLU A 198      13.823   1.033   4.075  1.00  0.74           O  
ATOM   1591  OE2 GLU A 198      15.640   1.941   4.918  1.00  0.71           O  
ATOM   1592  N   CYS A 199      10.204   2.011   8.318  1.00  0.90           N  
ATOM   1593  CA  CYS A 199       8.831   2.496   8.243  1.00  0.90           C  
ATOM   1594  C   CYS A 199       7.912   1.675   9.141  1.00  0.90           C  
ATOM   1595  CB  CYS A 199       8.324   2.450   6.802  1.00  0.88           C  
ATOM   1596  O   CYS A 199       6.930   1.099   8.670  1.00  0.89           O  
ATOM   1597  SG  CYS A 199       9.223   3.543   5.679  1.00  0.83           S  
ATOM   1598  N   PRO A 200       8.254   1.607  10.439  1.00  0.92           N  
ATOM   1599  CA  PRO A 200       7.400   0.821  11.333  1.00  0.92           C  
ATOM   1600  C   PRO A 200       5.999   1.410  11.479  1.00  0.92           C  
ATOM   1601  CB  PRO A 200       8.152   0.864  12.665  1.00  0.91           C  
ATOM   1602  O   PRO A 200       5.818   2.623  11.344  1.00  0.92           O  
ATOM   1603  CG  PRO A 200       8.898   2.159  12.642  1.00  0.90           C  
ATOM   1604  CD  PRO A 200       9.354   2.421  11.236  1.00  0.89           C  
ATOM   1605  N   ASP A 201       5.065   0.518  11.691  1.00  0.93           N  
ATOM   1606  CA  ASP A 201       3.674   0.881  11.943  1.00  0.93           C  
ATOM   1607  C   ASP A 201       3.065   0.004  13.034  1.00  0.93           C  
ATOM   1608  CB  ASP A 201       2.850   0.771  10.658  1.00  0.92           C  
ATOM   1609  O   ASP A 201       3.385  -1.183  13.134  1.00  0.92           O  
ATOM   1610  CG  ASP A 201       1.582   1.606  10.693  1.00  0.89           C  
ATOM   1611  OD1 ASP A 201       1.277   2.207  11.745  1.00  0.87           O  
ATOM   1612  OD2 ASP A 201       0.881   1.660   9.660  1.00  0.88           O  
ATOM   1613  N   LEU A 202       2.308   0.589  13.918  1.00  0.94           N  
ATOM   1614  CA  LEU A 202       1.632  -0.083  15.022  1.00  0.94           C  
ATOM   1615  C   LEU A 202       0.191   0.400  15.151  1.00  0.94           C  
ATOM   1616  CB  LEU A 202       2.383   0.154  16.335  1.00  0.93           C  
ATOM   1617  O   LEU A 202      -0.060   1.605  15.221  1.00  0.93           O  
ATOM   1618  CG  LEU A 202       1.807  -0.526  17.577  1.00  0.93           C  
ATOM   1619  CD1 LEU A 202       1.989  -2.038  17.486  1.00  0.91           C  
ATOM   1620  CD2 LEU A 202       2.464   0.021  18.840  1.00  0.91           C  
ATOM   1621  N   PHE A 203      -0.745  -0.546  15.174  1.00  0.92           N  
ATOM   1622  CA  PHE A 203      -2.150  -0.173  15.282  1.00  0.92           C  
ATOM   1623  C   PHE A 203      -2.964  -1.301  15.905  1.00  0.92           C  
ATOM   1624  CB  PHE A 203      -2.720   0.188  13.907  1.00  0.91           C  
ATOM   1625  O   PHE A 203      -2.499  -2.440  15.980  1.00  0.91           O  
ATOM   1626  CG  PHE A 203      -2.602  -0.917  12.892  1.00  0.91           C  
ATOM   1627  CD1 PHE A 203      -1.462  -1.041  12.108  1.00  0.90           C  
ATOM   1628  CD2 PHE A 203      -3.633  -1.832  12.722  1.00  0.90           C  
ATOM   1629  CE1 PHE A 203      -1.350  -2.063  11.168  1.00  0.89           C  
ATOM   1630  CE2 PHE A 203      -3.529  -2.855  11.784  1.00  0.89           C  
ATOM   1631  CZ  PHE A 203      -2.387  -2.969  11.008  1.00  0.89           C  
ATOM   1632  N   GLN A 204      -4.093  -0.945  16.369  1.00  0.90           N  
ATOM   1633  CA  GLN A 204      -5.055  -1.915  16.881  1.00  0.90           C  
ATOM   1634  C   GLN A 204      -6.133  -2.220  15.845  1.00  0.90           C  
ATOM   1635  CB  GLN A 204      -5.698  -1.404  18.172  1.00  0.88           C  
ATOM   1636  O   GLN A 204      -6.561  -1.331  15.106  1.00  0.89           O  
ATOM   1637  CG  GLN A 204      -4.805  -1.538  19.398  1.00  0.82           C  
ATOM   1638  CD  GLN A 204      -5.533  -1.224  20.691  1.00  0.78           C  
ATOM   1639  NE2 GLN A 204      -5.327  -2.057  21.705  1.00  0.69           N  
ATOM   1640  OE1 GLN A 204      -6.275  -0.240  20.779  1.00  0.74           O  
ATOM   1641  N   ILE A 205      -6.536  -3.476  15.846  1.00  0.90           N  
ATOM   1642  CA  ILE A 205      -7.558  -3.897  14.895  1.00  0.90           C  
ATOM   1643  C   ILE A 205      -8.338  -5.079  15.465  1.00  0.90           C  
ATOM   1644  CB  ILE A 205      -6.940  -4.271  13.529  1.00  0.90           C  
ATOM   1645  O   ILE A 205      -7.777  -5.916  16.176  1.00  0.89           O  
ATOM   1646  CG1 ILE A 205      -8.037  -4.427  12.470  1.00  0.87           C  
ATOM   1647  CG2 ILE A 205      -6.106  -5.550  13.646  1.00  0.86           C  
ATOM   1648  CD1 ILE A 205      -7.520  -4.431  11.038  1.00  0.85           C  
ATOM   1649  N   ASN A 206      -9.596  -5.125  15.157  1.00  0.89           N  
ATOM   1650  CA  ASN A 206     -10.453  -6.186  15.676  1.00  0.89           C  
ATOM   1651  C   ASN A 206     -10.240  -7.496  14.923  1.00  0.90           C  
ATOM   1652  CB  ASN A 206     -11.923  -5.769  15.611  1.00  0.88           C  
ATOM   1653  O   ASN A 206     -10.326  -7.532  13.695  1.00  0.89           O  
ATOM   1654  CG  ASN A 206     -12.228  -4.564  16.479  1.00  0.85           C  
ATOM   1655  ND2 ASN A 206     -13.364  -3.925  16.229  1.00  0.83           N  
ATOM   1656  OD1 ASN A 206     -11.448  -4.211  17.367  1.00  0.84           O  
ATOM   1657  N   LEU A 207     -10.056  -8.443  15.721  1.00  0.92           N  
ATOM   1658  CA  LEU A 207     -10.013  -9.780  15.139  1.00  0.92           C  
ATOM   1659  C   LEU A 207     -11.417 -10.271  14.802  1.00  0.91           C  
ATOM   1660  CB  LEU A 207      -9.333 -10.761  16.097  1.00  0.91           C  
ATOM   1661  O   LEU A 207     -12.303 -10.268  15.659  1.00  0.90           O  
ATOM   1662  CG  LEU A 207      -9.269 -12.220  15.642  1.00  0.90           C  
ATOM   1663  CD1 LEU A 207      -8.497 -12.333  14.332  1.00  0.88           C  
ATOM   1664  CD2 LEU A 207      -8.633 -13.089  16.721  1.00  0.88           C  
ATOM   1665  N   ASP A 208     -11.601 -10.674  13.590  1.00  0.91           N  
ATOM   1666  CA  ASP A 208     -12.869 -11.181  13.075  1.00  0.91           C  
ATOM   1667  C   ASP A 208     -14.004 -10.195  13.342  1.00  0.90           C  
ATOM   1668  CB  ASP A 208     -13.196 -12.541  13.697  1.00  0.90           C  
ATOM   1669  O   ASP A 208     -15.131 -10.602  13.635  1.00  0.88           O  
ATOM   1670  CG  ASP A 208     -12.229 -13.633  13.277  1.00  0.90           C  
ATOM   1671  OD1 ASP A 208     -11.727 -13.597  12.133  1.00  0.89           O  
ATOM   1672  OD2 ASP A 208     -11.968 -14.540  14.097  1.00  0.89           O  
ATOM   1673  N   GLU A 209     -13.631  -8.965  13.408  1.00  0.86           N  
ATOM   1674  CA  GLU A 209     -14.573  -7.854  13.514  1.00  0.86           C  
ATOM   1675  C   GLU A 209     -15.276  -7.855  14.869  1.00  0.86           C  
ATOM   1676  CB  GLU A 209     -15.605  -7.913  12.385  1.00  0.84           C  
ATOM   1677  O   GLU A 209     -16.303  -7.195  15.041  1.00  0.84           O  
ATOM   1678  CG  GLU A 209     -15.004  -7.772  10.995  1.00  0.80           C  
ATOM   1679  CD  GLU A 209     -16.032  -7.893   9.881  1.00  0.77           C  
ATOM   1680  OE1 GLU A 209     -17.242  -8.006  10.182  1.00  0.73           O  
ATOM   1681  OE2 GLU A 209     -15.624  -7.877   8.698  1.00  0.69           O  
ATOM   1682  N   ASP A 210     -14.745  -8.590  15.788  1.00  0.87           N  
ATOM   1683  CA  ASP A 210     -15.236  -8.648  17.162  1.00  0.87           C  
ATOM   1684  C   ASP A 210     -14.600  -7.556  18.019  1.00  0.87           C  
ATOM   1685  CB  ASP A 210     -14.961 -10.023  17.773  1.00  0.86           C  
ATOM   1686  O   ASP A 210     -13.414  -7.630  18.349  1.00  0.86           O  
ATOM   1687  CG  ASP A 210     -15.508 -10.166  19.182  1.00  0.85           C  
ATOM   1688  OD1 ASP A 210     -16.114  -9.204  19.702  1.00  0.85           O  
ATOM   1689  OD2 ASP A 210     -15.329 -11.249  19.780  1.00  0.84           O  
ATOM   1690  N   SER A 211     -15.398  -6.543  18.372  1.00  0.84           N  
ATOM   1691  CA  SER A 211     -14.905  -5.381  19.103  1.00  0.84           C  
ATOM   1692  C   SER A 211     -14.357  -5.778  20.470  1.00  0.84           C  
ATOM   1693  CB  SER A 211     -16.015  -4.343  19.272  1.00  0.82           C  
ATOM   1694  O   SER A 211     -13.610  -5.019  21.090  1.00  0.82           O  
ATOM   1695  OG  SER A 211     -17.119  -4.896  19.967  1.00  0.74           O  
ATOM   1696  N   ASN A 212     -14.719  -6.919  20.939  1.00  0.86           N  
ATOM   1697  CA  ASN A 212     -14.214  -7.407  22.218  1.00  0.86           C  
ATOM   1698  C   ASN A 212     -12.925  -8.205  22.043  1.00  0.86           C  
ATOM   1699  CB  ASN A 212     -15.273  -8.257  22.924  1.00  0.85           C  
ATOM   1700  O   ASN A 212     -12.388  -8.745  23.013  1.00  0.85           O  
ATOM   1701  CG  ASN A 212     -16.506  -7.459  23.299  1.00  0.81           C  
ATOM   1702  ND2 ASN A 212     -17.679  -8.012  23.014  1.00  0.80           N  
ATOM   1703  OD1 ASN A 212     -16.406  -6.355  23.840  1.00  0.79           O  
ATOM   1704  N   ASN A 213     -12.502  -8.328  20.829  1.00  0.89           N  
ATOM   1705  CA  ASN A 213     -11.286  -9.075  20.525  1.00  0.89           C  
ATOM   1706  C   ASN A 213     -10.311  -8.244  19.695  1.00  0.89           C  
ATOM   1707  CB  ASN A 213     -11.625 -10.379  19.798  1.00  0.88           C  
ATOM   1708  O   ASN A 213     -10.072  -8.546  18.525  1.00  0.87           O  
ATOM   1709  CG  ASN A 213     -10.470 -11.361  19.793  1.00  0.85           C  
ATOM   1710  ND2 ASN A 213     -10.645 -12.478  19.098  1.00  0.82           N  
ATOM   1711  OD1 ASN A 213      -9.429 -11.117  20.409  1.00  0.81           O  
ATOM   1712  N   LYS A 214      -9.770  -7.246  20.262  1.00  0.89           N  
ATOM   1713  CA  LYS A 214      -8.800  -6.386  19.589  1.00  0.89           C  
ATOM   1714  C   LYS A 214      -7.385  -6.940  19.728  1.00  0.90           C  
ATOM   1715  CB  LYS A 214      -8.864  -4.964  20.149  1.00  0.87           C  
ATOM   1716  O   LYS A 214      -7.039  -7.523  20.758  1.00  0.89           O  
ATOM   1717  CG  LYS A 214     -10.179  -4.249  19.874  1.00  0.80           C  
ATOM   1718  CD  LYS A 214     -10.157  -2.818  20.395  1.00  0.77           C  
ATOM   1719  CE  LYS A 214     -11.486  -2.115  20.158  1.00  0.68           C  
ATOM   1720  NZ  LYS A 214     -11.460  -0.702  20.641  1.00  0.61           N  
ATOM   1721  N   LYS A 215      -6.707  -6.769  18.701  1.00  0.93           N  
ATOM   1722  CA  LYS A 215      -5.291  -7.122  18.696  1.00  0.93           C  
ATOM   1723  C   LYS A 215      -4.436  -5.960  18.200  1.00  0.93           C  
ATOM   1724  CB  LYS A 215      -5.049  -8.358  17.829  1.00  0.92           C  
ATOM   1725  O   LYS A 215      -4.929  -5.074  17.499  1.00  0.93           O  
ATOM   1726  CG  LYS A 215      -5.779  -9.604  18.308  1.00  0.90           C  
ATOM   1727  CD  LYS A 215      -5.210 -10.113  19.626  1.00  0.87           C  
ATOM   1728  CE  LYS A 215      -5.883 -11.407  20.065  1.00  0.84           C  
ATOM   1729  NZ  LYS A 215      -5.309 -11.924  21.343  1.00  0.78           N  
ATOM   1730  N   TRP A 216      -3.186  -5.985  18.657  1.00  0.94           N  
ATOM   1731  CA  TRP A 216      -2.192  -5.074  18.098  1.00  0.94           C  
ATOM   1732  C   TRP A 216      -1.446  -5.727  16.939  1.00  0.94           C  
ATOM   1733  CB  TRP A 216      -1.199  -4.633  19.176  1.00  0.94           C  
ATOM   1734  O   TRP A 216      -1.163  -6.927  16.972  1.00  0.94           O  
ATOM   1735  CG  TRP A 216      -1.769  -3.667  20.171  1.00  0.93           C  
ATOM   1736  CD1 TRP A 216      -2.420  -3.971  21.335  1.00  0.91           C  
ATOM   1737  CD2 TRP A 216      -1.744  -2.239  20.086  1.00  0.91           C  
ATOM   1738  CE2 TRP A 216      -2.398  -1.741  21.235  1.00  0.91           C  
ATOM   1739  CE3 TRP A 216      -1.231  -1.332  19.150  1.00  0.92           C  
ATOM   1740  NE1 TRP A 216      -2.800  -2.816  21.979  1.00  0.92           N  
ATOM   1741  CH2 TRP A 216      -2.040   0.493  20.539  1.00  0.90           C  
ATOM   1742  CZ2 TRP A 216      -2.552  -0.372  21.471  1.00  0.91           C  
ATOM   1743  CZ3 TRP A 216      -1.385   0.029  19.387  1.00  0.91           C  
ATOM   1744  N   VAL A 217      -1.210  -4.929  15.960  1.00  0.94           N  
ATOM   1745  CA  VAL A 217      -0.405  -5.368  14.825  1.00  0.94           C  
ATOM   1746  C   VAL A 217       0.802  -4.447  14.660  1.00  0.95           C  
ATOM   1747  CB  VAL A 217      -1.233  -5.400  13.520  1.00  0.94           C  
ATOM   1748  O   VAL A 217       0.653  -3.225  14.586  1.00  0.94           O  
ATOM   1749  CG1 VAL A 217      -0.363  -5.826  12.339  1.00  0.92           C  
ATOM   1750  CG2 VAL A 217      -2.430  -6.336  13.672  1.00  0.92           C  
ATOM   1751  N   LEU A 218       1.975  -5.054  14.699  1.00  0.95           N  
ATOM   1752  CA  LEU A 218       3.219  -4.361  14.382  1.00  0.95           C  
ATOM   1753  C   LEU A 218       3.693  -4.713  12.975  1.00  0.95           C  
ATOM   1754  CB  LEU A 218       4.305  -4.713  15.402  1.00  0.94           C  
ATOM   1755  O   LEU A 218       4.010  -5.871  12.694  1.00  0.94           O  
ATOM   1756  CG  LEU A 218       5.681  -4.088  15.170  1.00  0.94           C  
ATOM   1757  CD1 LEU A 218       5.584  -2.566  15.200  1.00  0.92           C  
ATOM   1758  CD2 LEU A 218       6.677  -4.585  16.212  1.00  0.92           C  
ATOM   1759  N   MET A 219       3.648  -3.705  12.127  1.00  0.92           N  
ATOM   1760  CA  MET A 219       4.115  -3.856  10.752  1.00  0.92           C  
ATOM   1761  C   MET A 219       5.472  -3.187  10.562  1.00  0.92           C  
ATOM   1762  CB  MET A 219       3.100  -3.267   9.770  1.00  0.91           C  
ATOM   1763  O   MET A 219       5.712  -2.099  11.089  1.00  0.91           O  
ATOM   1764  CG  MET A 219       1.776  -4.013   9.736  1.00  0.85           C  
ATOM   1765  SD  MET A 219       0.547  -3.214   8.633  1.00  0.78           S  
ATOM   1766  CE  MET A 219       1.434  -3.299   7.052  1.00  0.73           C  
ATOM   1767  N   ILE A 220       6.301  -3.835   9.762  1.00  0.90           N  
ATOM   1768  CA  ILE A 220       7.660  -3.346   9.557  1.00  0.90           C  
ATOM   1769  C   ILE A 220       8.070  -3.554   8.101  1.00  0.89           C  
ATOM   1770  CB  ILE A 220       8.662  -4.049  10.501  1.00  0.88           C  
ATOM   1771  O   ILE A 220       7.736  -4.575   7.495  1.00  0.87           O  
ATOM   1772  CG1 ILE A 220       8.192  -3.938  11.956  1.00  0.79           C  
ATOM   1773  CG2 ILE A 220      10.066  -3.461  10.333  1.00  0.78           C  
ATOM   1774  CD1 ILE A 220       8.909  -4.881  12.912  1.00  0.76           C  
ATOM   1775  N   GLY A 221       8.677  -2.459   7.472  1.00  0.85           N  
ATOM   1776  CA  GLY A 221       9.367  -2.653   6.207  1.00  0.84           C  
ATOM   1777  C   GLY A 221      10.739  -3.281   6.365  1.00  0.83           C  
ATOM   1778  O   GLY A 221      11.461  -2.975   7.317  1.00  0.80           O  
ATOM   1779  N   GLY A 222      11.081  -4.212   5.649  1.00  0.77           N  
ATOM   1780  CA  GLY A 222      12.370  -4.876   5.768  1.00  0.76           C  
ATOM   1781  C   GLY A 222      12.781  -5.611   4.507  1.00  0.76           C  
ATOM   1782  O   GLY A 222      12.017  -5.673   3.541  1.00  0.72           O  
ATOM   1783  N   ASN A 223      14.096  -5.888   4.501  1.00  0.67           N  
ATOM   1784  CA  ASN A 223      14.698  -6.714   3.461  1.00  0.67           C  
ATOM   1785  C   ASN A 223      14.432  -8.198   3.698  1.00  0.67           C  
ATOM   1786  CB  ASN A 223      16.203  -6.452   3.372  1.00  0.63           C  
ATOM   1787  O   ASN A 223      14.863  -8.756   4.709  1.00  0.63           O  
ATOM   1788  CG  ASN A 223      16.525  -5.067   2.848  1.00  0.58           C  
ATOM   1789  ND2 ASN A 223      17.674  -4.534   3.246  1.00  0.52           N  
ATOM   1790  OD1 ASN A 223      15.746  -4.479   2.092  1.00  0.56           O  
ATOM   1791  N   GLY A 224      13.467  -8.854   3.030  1.00  0.63           N  
ATOM   1792  CA  GLY A 224      13.042 -10.237   3.170  1.00  0.61           C  
ATOM   1793  C   GLY A 224      14.027 -11.227   2.579  1.00  0.64           C  
ATOM   1794  O   GLY A 224      13.693 -12.396   2.373  1.00  0.62           O  
ATOM   1795  N   PHE A 225      15.266 -10.839   2.281  1.00  0.61           N  
ATOM   1796  CA  PHE A 225      16.157 -11.747   1.569  1.00  0.62           C  
ATOM   1797  C   PHE A 225      16.321 -13.055   2.333  1.00  0.62           C  
ATOM   1798  CB  PHE A 225      17.524 -11.095   1.345  1.00  0.54           C  
ATOM   1799  O   PHE A 225      16.389 -14.129   1.730  1.00  0.59           O  
ATOM   1800  CG  PHE A 225      17.501  -9.958   0.359  1.00  0.49           C  
ATOM   1801  CD1 PHE A 225      17.243 -10.192  -0.987  1.00  0.39           C  
ATOM   1802  CD2 PHE A 225      17.736  -8.655   0.778  1.00  0.43           C  
ATOM   1803  CE1 PHE A 225      17.221  -9.142  -1.901  1.00  0.38           C  
ATOM   1804  CE2 PHE A 225      17.715  -7.601  -0.131  1.00  0.45           C  
ATOM   1805  CZ  PHE A 225      17.458  -7.846  -1.470  1.00  0.36           C  
ATOM   1806  N   ASN A 226      16.282 -12.933   3.611  1.00  0.62           N  
ATOM   1807  CA  ASN A 226      16.430 -14.157   4.391  1.00  0.63           C  
ATOM   1808  C   ASN A 226      15.231 -15.085   4.212  1.00  0.63           C  
ATOM   1809  CB  ASN A 226      16.629 -13.828   5.872  1.00  0.57           C  
ATOM   1810  O   ASN A 226      15.286 -16.257   4.588  1.00  0.61           O  
ATOM   1811  CG  ASN A 226      17.956 -13.147   6.146  1.00  0.51           C  
ATOM   1812  ND2 ASN A 226      18.013 -12.368   7.219  1.00  0.51           N  
ATOM   1813  OD1 ASN A 226      18.922 -13.320   5.398  1.00  0.55           O  
ATOM   1814  N   TYR A 227      14.239 -14.514   3.590  1.00  0.68           N  
ATOM   1815  CA  TYR A 227      13.027 -15.309   3.431  1.00  0.67           C  
ATOM   1816  C   TYR A 227      12.683 -15.491   1.958  1.00  0.67           C  
ATOM   1817  CB  TYR A 227      11.853 -14.652   4.164  1.00  0.63           C  
ATOM   1818  O   TYR A 227      11.561 -15.876   1.619  1.00  0.63           O  
ATOM   1819  CG  TYR A 227      12.011 -14.629   5.665  1.00  0.62           C  
ATOM   1820  CD1 TYR A 227      11.567 -15.691   6.449  1.00  0.58           C  
ATOM   1821  CD2 TYR A 227      12.604 -13.544   6.302  1.00  0.63           C  
ATOM   1822  CE1 TYR A 227      11.709 -15.673   7.832  1.00  0.65           C  
ATOM   1823  CE2 TYR A 227      12.751 -13.515   7.685  1.00  0.69           C  
ATOM   1824  OH  TYR A 227      12.444 -14.559   9.810  1.00  0.58           O  
ATOM   1825  CZ  TYR A 227      12.301 -14.583   8.440  1.00  0.56           C  
ATOM   1826  N   GLY A 228      13.668 -15.269   1.142  1.00  0.67           N  
ATOM   1827  CA  GLY A 228      13.481 -15.453  -0.289  1.00  0.66           C  
ATOM   1828  C   GLY A 228      12.618 -14.377  -0.921  1.00  0.66           C  
ATOM   1829  O   GLY A 228      12.081 -14.567  -2.014  1.00  0.63           O  
ATOM   1830  N   LEU A 229      12.483 -13.358  -0.081  1.00  0.68           N  
ATOM   1831  CA  LEU A 229      11.759 -12.197  -0.587  1.00  0.67           C  
ATOM   1832  C   LEU A 229      12.697 -11.008  -0.768  1.00  0.67           C  
ATOM   1833  CB  LEU A 229      10.618 -11.821   0.362  1.00  0.64           C  
ATOM   1834  O   LEU A 229      13.763 -10.954  -0.150  1.00  0.64           O  
ATOM   1835  CG  LEU A 229       9.532 -12.878   0.568  1.00  0.61           C  
ATOM   1836  CD1 LEU A 229       8.595 -12.463   1.698  1.00  0.57           C  
ATOM   1837  CD2 LEU A 229       8.752 -13.103  -0.723  1.00  0.59           C  
ATOM   1838  N   THR A 230      12.530 -10.118  -1.740  1.00  0.67           N  
ATOM   1839  CA  THR A 230      13.384  -8.944  -1.886  1.00  0.67           C  
ATOM   1840  C   THR A 230      13.128  -7.946  -0.761  1.00  0.67           C  
ATOM   1841  CB  THR A 230      13.160  -8.257  -3.246  1.00  0.62           C  
ATOM   1842  O   THR A 230      13.872  -7.906   0.221  1.00  0.62           O  
ATOM   1843  CG2 THR A 230      13.617  -9.150  -4.395  1.00  0.54           C  
ATOM   1844  OG1 THR A 230      11.766  -7.968  -3.405  1.00  0.58           O  
ATOM   1845  N   THR A 231      12.253  -7.049  -0.945  1.00  0.70           N  
ATOM   1846  CA  THR A 231      11.796  -6.026  -0.011  1.00  0.69           C  
ATOM   1847  C   THR A 231      10.274  -6.038   0.102  1.00  0.70           C  
ATOM   1848  CB  THR A 231      12.271  -4.625  -0.440  1.00  0.66           C  
ATOM   1849  O   THR A 231       9.581  -6.446  -0.831  1.00  0.66           O  
ATOM   1850  CG2 THR A 231      13.793  -4.531  -0.423  1.00  0.57           C  
ATOM   1851  OG1 THR A 231      11.801  -4.353  -1.766  1.00  0.62           O  
ATOM   1852  N   GLY A 232       9.773  -5.994   1.335  1.00  0.77           N  
ATOM   1853  CA  GLY A 232       8.344  -5.919   1.595  1.00  0.77           C  
ATOM   1854  C   GLY A 232       8.015  -5.658   3.053  1.00  0.78           C  
ATOM   1855  O   GLY A 232       8.904  -5.351   3.849  1.00  0.75           O  
ATOM   1856  N   PHE A 233       6.721  -5.721   3.316  1.00  0.83           N  
ATOM   1857  CA  PHE A 233       6.242  -5.518   4.678  1.00  0.83           C  
ATOM   1858  C   PHE A 233       5.893  -6.849   5.333  1.00  0.83           C  
ATOM   1859  CB  PHE A 233       5.022  -4.592   4.688  1.00  0.81           C  
ATOM   1860  O   PHE A 233       5.160  -7.657   4.758  1.00  0.82           O  
ATOM   1861  CG  PHE A 233       5.364  -3.139   4.877  1.00  0.77           C  
ATOM   1862  CD1 PHE A 233       5.371  -2.571   6.145  1.00  0.71           C  
ATOM   1863  CD2 PHE A 233       5.679  -2.340   3.785  1.00  0.72           C  
ATOM   1864  CE1 PHE A 233       5.688  -1.226   6.323  1.00  0.71           C  
ATOM   1865  CE2 PHE A 233       5.997  -0.996   3.955  1.00  0.71           C  
ATOM   1866  CZ  PHE A 233       5.999  -0.440   5.224  1.00  0.68           C  
ATOM   1867  N   CYS A 234       6.523  -6.991   6.410  1.00  0.88           N  
ATOM   1868  CA  CYS A 234       6.084  -8.072   7.286  1.00  0.89           C  
ATOM   1869  C   CYS A 234       5.369  -7.522   8.514  1.00  0.89           C  
ATOM   1870  CB  CYS A 234       7.273  -8.929   7.718  1.00  0.87           C  
ATOM   1871  O   CYS A 234       5.375  -6.312   8.752  1.00  0.89           O  
ATOM   1872  SG  CYS A 234       8.467  -8.050   8.751  1.00  0.86           S  
ATOM   1873  N   TYR A 235       4.660  -8.381   9.197  1.00  0.92           N  
ATOM   1874  CA  TYR A 235       3.938  -7.929  10.381  1.00  0.92           C  
ATOM   1875  C   TYR A 235       3.820  -9.048  11.409  1.00  0.93           C  
ATOM   1876  CB  TYR A 235       2.543  -7.422  10.000  1.00  0.92           C  
ATOM   1877  O   TYR A 235       4.024 -10.220  11.086  1.00  0.92           O  
ATOM   1878  CG  TYR A 235       1.614  -8.508   9.516  1.00  0.92           C  
ATOM   1879  CD1 TYR A 235       1.589  -8.885   8.175  1.00  0.91           C  
ATOM   1880  CD2 TYR A 235       0.758  -9.159  10.399  1.00  0.91           C  
ATOM   1881  CE1 TYR A 235       0.732  -9.884   7.725  1.00  0.90           C  
ATOM   1882  CE2 TYR A 235      -0.102 -10.160   9.959  1.00  0.91           C  
ATOM   1883  OH  TYR A 235      -0.958 -11.505   8.183  1.00  0.87           O  
ATOM   1884  CZ  TYR A 235      -0.108 -10.515   8.623  1.00  0.90           C  
ATOM   1885  N   PHE A 236       3.529  -8.609  12.586  1.00  0.94           N  
ATOM   1886  CA  PHE A 236       3.275  -9.465  13.739  1.00  0.94           C  
ATOM   1887  C   PHE A 236       1.960  -9.090  14.413  1.00  0.94           C  
ATOM   1888  CB  PHE A 236       4.426  -9.369  14.745  1.00  0.94           C  
ATOM   1889  O   PHE A 236       1.659  -7.907  14.583  1.00  0.94           O  
ATOM   1890  CG  PHE A 236       5.779  -9.651  14.149  1.00  0.93           C  
ATOM   1891  CD1 PHE A 236       6.341 -10.919  14.236  1.00  0.90           C  
ATOM   1892  CD2 PHE A 236       6.488  -8.649  13.500  1.00  0.90           C  
ATOM   1893  CE1 PHE A 236       7.593 -11.183  13.685  1.00  0.90           C  
ATOM   1894  CE2 PHE A 236       7.739  -8.905  12.947  1.00  0.90           C  
ATOM   1895  CZ  PHE A 236       8.290 -10.173  13.041  1.00  0.89           C  
ATOM   1896  N   VAL A 237       1.214 -10.114  14.781  1.00  0.95           N  
ATOM   1897  CA  VAL A 237       0.018  -9.921  15.594  1.00  0.95           C  
ATOM   1898  C   VAL A 237       0.323 -10.256  17.052  1.00  0.95           C  
ATOM   1899  CB  VAL A 237      -1.159 -10.782  15.084  1.00  0.95           C  
ATOM   1900  O   VAL A 237       1.002 -11.245  17.339  1.00  0.95           O  
ATOM   1901  CG1 VAL A 237      -2.402 -10.563  15.946  1.00  0.93           C  
ATOM   1902  CG2 VAL A 237      -1.458 -10.464  13.620  1.00  0.93           C  
ATOM   1903  N   GLY A 238      -0.142  -9.343  17.921  1.00  0.95           N  
ATOM   1904  CA  GLY A 238       0.137  -9.561  19.331  1.00  0.95           C  
ATOM   1905  C   GLY A 238      -0.538  -8.550  20.237  1.00  0.95           C  
ATOM   1906  O   GLY A 238      -1.666  -8.128  19.973  1.00  0.94           O  
ATOM   1907  N   ASP A 239       0.187  -8.275  21.288  1.00  0.95           N  
ATOM   1908  CA  ASP A 239      -0.288  -7.307  22.272  1.00  0.95           C  
ATOM   1909  C   ASP A 239       0.768  -6.238  22.544  1.00  0.95           C  
ATOM   1910  CB  ASP A 239      -0.671  -8.011  23.575  1.00  0.93           C  
ATOM   1911  O   ASP A 239       1.968  -6.520  22.511  1.00  0.94           O  
ATOM   1912  CG  ASP A 239      -1.491  -7.133  24.505  1.00  0.80           C  
ATOM   1913  OD1 ASP A 239      -2.172  -6.203  24.022  1.00  0.68           O  
ATOM   1914  OD2 ASP A 239      -1.453  -7.372  25.731  1.00  0.77           O  
ATOM   1915  N   PHE A 240       0.247  -5.082  22.781  1.00  0.95           N  
ATOM   1916  CA  PHE A 240       1.092  -3.956  23.158  1.00  0.95           C  
ATOM   1917  C   PHE A 240       0.559  -3.275  24.413  1.00  0.94           C  
ATOM   1918  CB  PHE A 240       1.187  -2.945  22.011  1.00  0.95           C  
ATOM   1919  O   PHE A 240      -0.554  -2.745  24.412  1.00  0.94           O  
ATOM   1920  CG  PHE A 240       2.098  -1.782  22.301  1.00  0.94           C  
ATOM   1921  CD1 PHE A 240       3.456  -1.982  22.517  1.00  0.93           C  
ATOM   1922  CD2 PHE A 240       1.595  -0.489  22.356  1.00  0.93           C  
ATOM   1923  CE1 PHE A 240       4.301  -0.908  22.786  1.00  0.93           C  
ATOM   1924  CE2 PHE A 240       2.433   0.590  22.624  1.00  0.93           C  
ATOM   1925  CZ  PHE A 240       3.785   0.378  22.839  1.00  0.93           C  
ATOM   1926  N   ASP A 241       1.348  -3.246  25.477  1.00  0.94           N  
ATOM   1927  CA  ASP A 241       0.872  -2.770  26.773  1.00  0.94           C  
ATOM   1928  C   ASP A 241       1.225  -1.299  26.981  1.00  0.93           C  
ATOM   1929  CB  ASP A 241       1.459  -3.617  27.904  1.00  0.93           C  
ATOM   1930  O   ASP A 241       1.068  -0.767  28.082  1.00  0.92           O  
ATOM   1931  CG  ASP A 241       2.974  -3.547  27.973  1.00  0.91           C  
ATOM   1932  OD1 ASP A 241       3.588  -2.806  27.174  1.00  0.88           O  
ATOM   1933  OD2 ASP A 241       3.561  -4.242  28.831  1.00  0.89           O  
ATOM   1934  N   GLY A 242       1.736  -0.705  25.840  1.00  0.93           N  
ATOM   1935  CA  GLY A 242       2.185   0.675  25.930  1.00  0.93           C  
ATOM   1936  C   GLY A 242       3.685   0.804  26.113  1.00  0.93           C  
ATOM   1937  O   GLY A 242       4.231   1.908  26.056  1.00  0.92           O  
ATOM   1938  N   VAL A 243       4.296  -0.380  26.390  1.00  0.94           N  
ATOM   1939  CA  VAL A 243       5.737  -0.416  26.612  1.00  0.94           C  
ATOM   1940  C   VAL A 243       6.368  -1.498  25.738  1.00  0.94           C  
ATOM   1941  CB  VAL A 243       6.077  -0.667  28.098  1.00  0.93           C  
ATOM   1942  O   VAL A 243       7.303  -1.226  24.981  1.00  0.94           O  
ATOM   1943  CG1 VAL A 243       7.585  -0.824  28.288  1.00  0.91           C  
ATOM   1944  CG2 VAL A 243       5.542   0.471  28.966  1.00  0.90           C  
ATOM   1945  N   ASN A 244       5.855  -2.705  25.812  1.00  0.95           N  
ATOM   1946  CA  ASN A 244       6.385  -3.856  25.090  1.00  0.95           C  
ATOM   1947  C   ASN A 244       5.364  -4.418  24.105  1.00  0.95           C  
ATOM   1948  CB  ASN A 244       6.833  -4.944  26.068  1.00  0.94           C  
ATOM   1949  O   ASN A 244       4.176  -4.510  24.420  1.00  0.95           O  
ATOM   1950  CG  ASN A 244       7.976  -4.494  26.958  1.00  0.88           C  
ATOM   1951  ND2 ASN A 244       7.657  -4.132  28.195  1.00  0.83           N  
ATOM   1952  OD1 ASN A 244       9.135  -4.471  26.536  1.00  0.83           O  
ATOM   1953  N   PHE A 245       5.884  -4.708  22.978  1.00  0.96           N  
ATOM   1954  CA  PHE A 245       5.108  -5.517  22.045  1.00  0.96           C  
ATOM   1955  C   PHE A 245       5.449  -6.994  22.195  1.00  0.95           C  
ATOM   1956  CB  PHE A 245       5.359  -5.064  20.603  1.00  0.95           C  
ATOM   1957  O   PHE A 245       6.618  -7.378  22.122  1.00  0.95           O  
ATOM   1958  CG  PHE A 245       4.550  -5.818  19.581  1.00  0.95           C  
ATOM   1959  CD1 PHE A 245       3.222  -5.487  19.344  1.00  0.94           C  
ATOM   1960  CD2 PHE A 245       5.120  -6.858  18.857  1.00  0.94           C  
ATOM   1961  CE1 PHE A 245       2.471  -6.183  18.399  1.00  0.93           C  
ATOM   1962  CE2 PHE A 245       4.376  -7.558  17.912  1.00  0.93           C  
ATOM   1963  CZ  PHE A 245       3.052  -7.219  17.685  1.00  0.93           C  
ATOM   1964  N   LYS A 246       4.463  -7.761  22.432  1.00  0.96           N  
ATOM   1965  CA  LYS A 246       4.588  -9.211  22.541  1.00  0.96           C  
ATOM   1966  C   LYS A 246       3.849  -9.914  21.406  1.00  0.96           C  
ATOM   1967  CB  LYS A 246       4.056  -9.696  23.891  1.00  0.94           C  
ATOM   1968  O   LYS A 246       2.617  -9.900  21.357  1.00  0.95           O  
ATOM   1969  CG  LYS A 246       4.277 -11.179  24.147  1.00  0.81           C  
ATOM   1970  CD  LYS A 246       3.712 -11.604  25.497  1.00  0.74           C  
ATOM   1971  CE  LYS A 246       3.828 -13.108  25.704  1.00  0.65           C  
ATOM   1972  NZ  LYS A 246       3.194 -13.541  26.985  1.00  0.58           N  
ATOM   1973  N   PRO A 247       4.603 -10.544  20.496  1.00  0.95           N  
ATOM   1974  CA  PRO A 247       3.956 -11.191  19.352  1.00  0.95           C  
ATOM   1975  C   PRO A 247       3.287 -12.513  19.723  1.00  0.94           C  
ATOM   1976  CB  PRO A 247       5.113 -11.420  18.376  1.00  0.94           C  
ATOM   1977  O   PRO A 247       3.796 -13.251  20.570  1.00  0.94           O  
ATOM   1978  CG  PRO A 247       6.316 -11.601  19.245  1.00  0.93           C  
ATOM   1979  CD  PRO A 247       6.158 -10.737  20.464  1.00  0.92           C  
ATOM   1980  N   GLU A 248       2.171 -12.782  19.041  1.00  0.94           N  
ATOM   1981  CA  GLU A 248       1.450 -14.048  19.137  1.00  0.94           C  
ATOM   1982  C   GLU A 248       1.660 -14.899  17.888  1.00  0.93           C  
ATOM   1983  CB  GLU A 248      -0.044 -13.800  19.359  1.00  0.93           C  
ATOM   1984  O   GLU A 248       1.476 -16.118  17.923  1.00  0.91           O  
ATOM   1985  CG  GLU A 248      -0.368 -13.147  20.695  1.00  0.86           C  
ATOM   1986  CD  GLU A 248      -1.845 -12.829  20.866  1.00  0.81           C  
ATOM   1987  OE1 GLU A 248      -2.657 -13.238  20.005  1.00  0.79           O  
ATOM   1988  OE2 GLU A 248      -2.193 -12.166  21.868  1.00  0.77           O  
ATOM   1989  N   THR A 249       1.981 -14.227  16.888  1.00  0.93           N  
ATOM   1990  CA  THR A 249       2.237 -14.919  15.630  1.00  0.93           C  
ATOM   1991  C   THR A 249       3.711 -14.819  15.248  1.00  0.92           C  
ATOM   1992  CB  THR A 249       1.369 -14.350  14.493  1.00  0.92           C  
ATOM   1993  O   THR A 249       4.427 -13.942  15.737  1.00  0.91           O  
ATOM   1994  CG2 THR A 249      -0.108 -14.354  14.873  1.00  0.89           C  
ATOM   1995  OG1 THR A 249       1.776 -13.003  14.218  1.00  0.88           O  
ATOM   1996  N   ASP A 250       4.097 -15.783  14.378  1.00  0.91           N  
ATOM   1997  CA  ASP A 250       5.372 -15.619  13.686  1.00  0.90           C  
ATOM   1998  C   ASP A 250       5.273 -14.555  12.596  1.00  0.91           C  
ATOM   1999  CB  ASP A 250       5.830 -16.949  13.084  1.00  0.89           C  
ATOM   2000  O   ASP A 250       4.208 -13.972  12.385  1.00  0.89           O  
ATOM   2001  CG  ASP A 250       6.295 -17.946  14.131  1.00  0.82           C  
ATOM   2002  OD1 ASP A 250       6.947 -17.536  15.116  1.00  0.76           O  
ATOM   2003  OD2 ASP A 250       6.009 -19.152  13.969  1.00  0.81           O  
ATOM   2004  N   ILE A 251       6.408 -14.374  11.987  1.00  0.89           N  
ATOM   2005  CA  ILE A 251       6.481 -13.352  10.948  1.00  0.89           C  
ATOM   2006  C   ILE A 251       5.493 -13.680   9.831  1.00  0.89           C  
ATOM   2007  CB  ILE A 251       7.912 -13.227  10.378  1.00  0.87           C  
ATOM   2008  O   ILE A 251       5.426 -14.821   9.368  1.00  0.87           O  
ATOM   2009  CG1 ILE A 251       8.013 -12.009   9.453  1.00  0.77           C  
ATOM   2010  CG2 ILE A 251       8.314 -14.508   9.643  1.00  0.76           C  
ATOM   2011  CD1 ILE A 251       9.442 -11.569   9.164  1.00  0.75           C  
ATOM   2012  N   GLN A 252       4.762 -12.719   9.525  1.00  0.90           N  
ATOM   2013  CA  GLN A 252       3.838 -12.799   8.399  1.00  0.89           C  
ATOM   2014  C   GLN A 252       4.127 -11.708   7.372  1.00  0.89           C  
ATOM   2015  CB  GLN A 252       2.391 -12.695   8.882  1.00  0.89           C  
ATOM   2016  O   GLN A 252       4.655 -10.648   7.716  1.00  0.88           O  
ATOM   2017  CG  GLN A 252       2.003 -13.764   9.895  1.00  0.86           C  
ATOM   2018  CD  GLN A 252       0.522 -13.751  10.223  1.00  0.83           C  
ATOM   2019  NE2 GLN A 252       0.183 -13.284  11.420  1.00  0.79           N  
ATOM   2020  OE1 GLN A 252      -0.312 -14.158   9.407  1.00  0.81           O  
ATOM   2021  N   TRP A 253       3.733 -11.979   6.167  1.00  0.87           N  
ATOM   2022  CA  TRP A 253       3.994 -11.027   5.092  1.00  0.87           C  
ATOM   2023  C   TRP A 253       2.691 -10.447   4.551  1.00  0.87           C  
ATOM   2024  CB  TRP A 253       4.779 -11.695   3.960  1.00  0.86           C  
ATOM   2025  O   TRP A 253       1.740 -11.185   4.283  1.00  0.86           O  
ATOM   2026  CG  TRP A 253       6.164 -12.120   4.347  1.00  0.80           C  
ATOM   2027  CD1 TRP A 253       6.548 -13.343   4.823  1.00  0.75           C  
ATOM   2028  CD2 TRP A 253       7.348 -11.318   4.297  1.00  0.75           C  
ATOM   2029  CE2 TRP A 253       8.416 -12.121   4.756  1.00  0.78           C  
ATOM   2030  CE3 TRP A 253       7.611  -9.998   3.906  1.00  0.83           C  
ATOM   2031  NE1 TRP A 253       7.901 -13.350   5.070  1.00  0.82           N  
ATOM   2032  CH2 TRP A 253       9.956 -10.351   4.446  1.00  0.76           C  
ATOM   2033  CZ2 TRP A 253       9.727 -11.646   4.835  1.00  0.79           C  
ATOM   2034  CZ3 TRP A 253       8.916  -9.527   3.985  1.00  0.77           C  
ATOM   2035  N   LEU A 254       2.735  -9.116   4.409  1.00  0.88           N  
ATOM   2036  CA  LEU A 254       1.524  -8.414   3.998  1.00  0.88           C  
ATOM   2037  C   LEU A 254       1.248  -8.630   2.514  1.00  0.88           C  
ATOM   2038  CB  LEU A 254       1.646  -6.917   4.294  1.00  0.88           C  
ATOM   2039  O   LEU A 254       0.096  -8.814   2.113  1.00  0.87           O  
ATOM   2040  CG  LEU A 254       0.396  -6.072   4.042  1.00  0.86           C  
ATOM   2041  CD1 LEU A 254      -0.747  -6.536   4.939  1.00  0.83           C  
ATOM   2042  CD2 LEU A 254       0.695  -4.594   4.269  1.00  0.83           C  
ATOM   2043  N   GLU A 255       2.242  -8.665   1.766  1.00  0.85           N  
ATOM   2044  CA  GLU A 255       2.079  -8.899   0.334  1.00  0.85           C  
ATOM   2045  C   GLU A 255       3.343  -9.501  -0.274  1.00  0.84           C  
ATOM   2046  CB  GLU A 255       1.718  -7.597  -0.386  1.00  0.83           C  
ATOM   2047  O   GLU A 255       4.432  -9.368   0.288  1.00  0.82           O  
ATOM   2048  CG  GLU A 255       2.834  -6.563  -0.384  1.00  0.77           C  
ATOM   2049  CD  GLU A 255       2.524  -5.344  -1.239  1.00  0.74           C  
ATOM   2050  OE1 GLU A 255       1.654  -5.436  -2.134  1.00  0.70           O  
ATOM   2051  OE2 GLU A 255       3.157  -4.289  -1.011  1.00  0.67           O  
ATOM   2052  N   ARG A 256       3.235 -10.079  -1.494  1.00  0.83           N  
ATOM   2053  CA  ARG A 256       4.277 -10.916  -2.081  1.00  0.82           C  
ATOM   2054  C   ARG A 256       4.695 -10.390  -3.450  1.00  0.82           C  
ATOM   2055  CB  ARG A 256       3.800 -12.365  -2.199  1.00  0.81           C  
ATOM   2056  O   ARG A 256       5.462 -11.041  -4.162  1.00  0.80           O  
ATOM   2057  CG  ARG A 256       3.564 -13.047  -0.861  1.00  0.77           C  
ATOM   2058  CD  ARG A 256       3.524 -14.563  -1.000  1.00  0.73           C  
ATOM   2059  NE  ARG A 256       3.367 -15.219   0.295  1.00  0.65           N  
ATOM   2060  NH1 ARG A 256       5.426 -16.266   0.245  1.00  0.54           N  
ATOM   2061  NH2 ARG A 256       4.029 -16.558   2.039  1.00  0.50           N  
ATOM   2062  CZ  ARG A 256       4.274 -16.013   0.857  1.00  0.66           C  
ATOM   2063  N   GLY A 257       4.229  -9.285  -3.771  1.00  0.83           N  
ATOM   2064  CA  GLY A 257       4.638  -8.656  -5.017  1.00  0.83           C  
ATOM   2065  C   GLY A 257       5.994  -7.981  -4.927  1.00  0.82           C  
ATOM   2066  O   GLY A 257       6.554  -7.843  -3.837  1.00  0.81           O  
ATOM   2067  N   ALA A 258       6.475  -7.482  -6.064  1.00  0.80           N  
ATOM   2068  CA  ALA A 258       7.834  -6.952  -6.121  1.00  0.80           C  
ATOM   2069  C   ALA A 258       7.851  -5.453  -5.834  1.00  0.80           C  
ATOM   2070  CB  ALA A 258       8.460  -7.236  -7.484  1.00  0.79           C  
ATOM   2071  O   ALA A 258       8.888  -4.897  -5.465  1.00  0.79           O  
ATOM   2072  N   ASP A 259       6.664  -4.852  -5.930  1.00  0.82           N  
ATOM   2073  CA  ASP A 259       6.696  -3.394  -5.996  1.00  0.82           C  
ATOM   2074  C   ASP A 259       5.759  -2.776  -4.961  1.00  0.82           C  
ATOM   2075  CB  ASP A 259       6.321  -2.913  -7.399  1.00  0.81           C  
ATOM   2076  O   ASP A 259       4.783  -2.113  -5.317  1.00  0.80           O  
ATOM   2077  CG  ASP A 259       7.281  -3.399  -8.470  1.00  0.81           C  
ATOM   2078  OD1 ASP A 259       8.507  -3.416  -8.227  1.00  0.80           O  
ATOM   2079  OD2 ASP A 259       6.808  -3.766  -9.567  1.00  0.79           O  
ATOM   2080  N   SER A 260       5.724  -3.339  -3.818  1.00  0.83           N  
ATOM   2081  CA  SER A 260       5.027  -2.734  -2.688  1.00  0.83           C  
ATOM   2082  C   SER A 260       5.975  -2.493  -1.518  1.00  0.82           C  
ATOM   2083  CB  SER A 260       3.864  -3.620  -2.238  1.00  0.81           C  
ATOM   2084  O   SER A 260       6.440  -3.442  -0.883  1.00  0.79           O  
ATOM   2085  OG  SER A 260       3.168  -3.025  -1.156  1.00  0.76           O  
ATOM   2086  N   TYR A 261       6.269  -1.171  -1.351  1.00  0.82           N  
ATOM   2087  CA  TYR A 261       7.209  -0.810  -0.294  1.00  0.82           C  
ATOM   2088  C   TYR A 261       6.699   0.384   0.504  1.00  0.82           C  
ATOM   2089  CB  TYR A 261       8.586  -0.493  -0.885  1.00  0.80           C  
ATOM   2090  O   TYR A 261       5.847   1.138   0.029  1.00  0.79           O  
ATOM   2091  CG  TYR A 261       9.684  -0.410   0.148  1.00  0.76           C  
ATOM   2092  CD1 TYR A 261      10.216  -1.563   0.721  1.00  0.72           C  
ATOM   2093  CD2 TYR A 261      10.191   0.820   0.552  1.00  0.73           C  
ATOM   2094  CE1 TYR A 261      11.227  -1.491   1.674  1.00  0.71           C  
ATOM   2095  CE2 TYR A 261      11.201   0.904   1.505  1.00  0.72           C  
ATOM   2096  OH  TYR A 261      12.713  -0.179   3.002  1.00  0.56           O  
ATOM   2097  CZ  TYR A 261      11.712  -0.255   2.059  1.00  0.67           C  
ATOM   2098  N   ALA A 262       7.198   0.636   1.685  1.00  0.82           N  
ATOM   2099  CA  ALA A 262       6.943   1.797   2.534  1.00  0.83           C  
ATOM   2100  C   ALA A 262       5.451   2.107   2.606  1.00  0.83           C  
ATOM   2101  CB  ALA A 262       7.712   3.011   2.018  1.00  0.81           C  
ATOM   2102  O   ALA A 262       5.027   3.224   2.300  1.00  0.80           O  
ATOM   2103  N   GLY A 263       4.694   1.165   3.173  1.00  0.85           N  
ATOM   2104  CA  GLY A 263       3.259   1.352   3.312  1.00  0.85           C  
ATOM   2105  C   GLY A 263       2.865   1.985   4.633  1.00  0.85           C  
ATOM   2106  O   GLY A 263       3.670   2.042   5.565  1.00  0.83           O  
ATOM   2107  N   ALA A 264       1.744   2.591   4.676  1.00  0.89           N  
ATOM   2108  CA  ALA A 264       1.209   3.263   5.857  1.00  0.89           C  
ATOM   2109  C   ALA A 264      -0.277   2.964   6.032  1.00  0.90           C  
ATOM   2110  CB  ALA A 264       1.437   4.770   5.760  1.00  0.88           C  
ATOM   2111  O   ALA A 264      -0.999   2.775   5.050  1.00  0.89           O  
ATOM   2112  N   THR A 265      -0.619   2.908   7.310  1.00  0.90           N  
ATOM   2113  CA  THR A 265      -2.033   2.717   7.613  1.00  0.91           C  
ATOM   2114  C   THR A 265      -2.596   3.926   8.355  1.00  0.90           C  
ATOM   2115  CB  THR A 265      -2.257   1.446   8.454  1.00  0.90           C  
ATOM   2116  O   THR A 265      -1.843   4.712   8.934  1.00  0.89           O  
ATOM   2117  CG2 THR A 265      -1.499   0.259   7.869  1.00  0.86           C  
ATOM   2118  OG1 THR A 265      -1.798   1.678   9.792  1.00  0.88           O  
ATOM   2119  N   TRP A 266      -3.922   4.182   8.266  1.00  0.89           N  
ATOM   2120  CA  TRP A 266      -4.610   5.176   9.083  1.00  0.89           C  
ATOM   2121  C   TRP A 266      -6.060   4.773   9.325  1.00  0.88           C  
ATOM   2122  CB  TRP A 266      -4.554   6.553   8.414  1.00  0.88           C  
ATOM   2123  O   TRP A 266      -6.595   3.908   8.628  1.00  0.85           O  
ATOM   2124  CG  TRP A 266      -5.385   6.660   7.171  1.00  0.86           C  
ATOM   2125  CD1 TRP A 266      -6.631   7.212   7.057  1.00  0.81           C  
ATOM   2126  CD2 TRP A 266      -5.030   6.197   5.864  1.00  0.83           C  
ATOM   2127  CE2 TRP A 266      -6.109   6.503   5.005  1.00  0.85           C  
ATOM   2128  CE3 TRP A 266      -3.902   5.555   5.335  1.00  0.87           C  
ATOM   2129  NE1 TRP A 266      -7.071   7.121   5.757  1.00  0.86           N  
ATOM   2130  CH2 TRP A 266      -4.978   5.558   3.153  1.00  0.82           C  
ATOM   2131  CZ2 TRP A 266      -6.092   6.187   3.645  1.00  0.84           C  
ATOM   2132  CZ3 TRP A 266      -3.888   5.241   3.981  1.00  0.84           C  
ATOM   2133  N   ASP A 267      -6.579   5.294  10.345  1.00  0.81           N  
ATOM   2134  CA  ASP A 267      -7.929   4.934  10.768  1.00  0.80           C  
ATOM   2135  C   ASP A 267      -8.969   5.437   9.769  1.00  0.80           C  
ATOM   2136  CB  ASP A 267      -8.223   5.495  12.161  1.00  0.78           C  
ATOM   2137  O   ASP A 267      -8.818   6.519   9.199  1.00  0.76           O  
ATOM   2138  CG  ASP A 267      -7.354   4.880  13.243  1.00  0.72           C  
ATOM   2139  OD1 ASP A 267      -7.052   3.669  13.169  1.00  0.67           O  
ATOM   2140  OD2 ASP A 267      -6.969   5.612  14.181  1.00  0.69           O  
ATOM   2141  N   ALA A 268      -9.945   4.731   9.480  1.00  0.71           N  
ATOM   2142  CA  ALA A 268     -11.163   5.169   8.803  1.00  0.70           C  
ATOM   2143  C   ALA A 268     -11.997   6.076   9.704  1.00  0.71           C  
ATOM   2144  CB  ALA A 268     -11.988   3.963   8.358  1.00  0.67           C  
ATOM   2145  O   ALA A 268     -12.003   5.911  10.926  1.00  0.67           O  
ATOM   2146  N   PRO A 269     -12.375   7.221   9.189  1.00  0.66           N  
ATOM   2147  CA  PRO A 269     -13.143   8.125  10.048  1.00  0.65           C  
ATOM   2148  C   PRO A 269     -14.278   7.417  10.784  1.00  0.65           C  
ATOM   2149  CB  PRO A 269     -13.693   9.162   9.065  1.00  0.59           C  
ATOM   2150  O   PRO A 269     -14.693   7.859  11.859  1.00  0.61           O  
ATOM   2151  CG  PRO A 269     -13.549   8.527   7.720  1.00  0.55           C  
ATOM   2152  CD  PRO A 269     -12.485   7.472   7.802  1.00  0.55           C  
ATOM   2153  N   TYR A 270     -14.855   6.301  10.056  1.00  0.48           N  
ATOM   2154  CA  TYR A 270     -16.092   5.707  10.551  1.00  0.51           C  
ATOM   2155  C   TYR A 270     -15.802   4.485  11.414  1.00  0.49           C  
ATOM   2156  CB  TYR A 270     -17.006   5.318   9.385  1.00  0.43           C  
ATOM   2157  O   TYR A 270     -15.039   3.602  11.016  1.00  0.45           O  
ATOM   2158  CG  TYR A 270     -17.461   6.492   8.553  1.00  0.39           C  
ATOM   2159  CD1 TYR A 270     -18.527   7.289   8.963  1.00  0.33           C  
ATOM   2160  CD2 TYR A 270     -16.828   6.805   7.355  1.00  0.34           C  
ATOM   2161  CE1 TYR A 270     -18.952   8.371   8.199  1.00  0.33           C  
ATOM   2162  CE2 TYR A 270     -17.244   7.884   6.583  1.00  0.39           C  
ATOM   2163  OH  TYR A 270     -18.721   9.730   6.251  1.00  0.25           O  
ATOM   2164  CZ  TYR A 270     -18.305   8.660   7.012  1.00  0.30           C  
ATOM   2165  N   THR A 271     -15.665   4.609  12.774  1.00  0.46           N  
ATOM   2166  CA  THR A 271     -15.943   3.572  13.761  1.00  0.47           C  
ATOM   2167  C   THR A 271     -16.965   2.573  13.224  1.00  0.46           C  
ATOM   2168  CB  THR A 271     -16.460   4.179  15.079  1.00  0.41           C  
ATOM   2169  O   THR A 271     -17.277   1.581  13.884  1.00  0.43           O  
ATOM   2170  CG2 THR A 271     -15.382   5.019  15.757  1.00  0.35           C  
ATOM   2171  OG1 THR A 271     -17.595   5.009  14.804  1.00  0.32           O  
ATOM   2172  N   GLU A 272     -17.520   2.861  11.987  1.00  0.47           N  
ATOM   2173  CA  GLU A 272     -18.513   1.827  11.709  1.00  0.48           C  
ATOM   2174  C   GLU A 272     -17.900   0.668  10.929  1.00  0.47           C  
ATOM   2175  CB  GLU A 272     -19.698   2.414  10.936  1.00  0.41           C  
ATOM   2176  O   GLU A 272     -18.509  -0.397  10.809  1.00  0.44           O  
ATOM   2177  CG  GLU A 272     -20.706   3.141  11.814  1.00  0.38           C  
ATOM   2178  CD  GLU A 272     -21.950   3.582  11.060  1.00  0.43           C  
ATOM   2179  OE1 GLU A 272     -22.035   3.339   9.834  1.00  0.42           O  
ATOM   2180  OE2 GLU A 272     -22.847   4.176  11.699  1.00  0.37           O  
ATOM   2181  N   GLY A 273     -16.575   0.595  10.750  1.00  0.58           N  
ATOM   2182  CA  GLY A 273     -15.985  -0.612  10.195  1.00  0.56           C  
ATOM   2183  C   GLY A 273     -14.619  -0.929  10.773  1.00  0.58           C  
ATOM   2184  O   GLY A 273     -13.945  -0.046  11.307  1.00  0.54           O  
ATOM   2185  N   ASN A 274     -14.582  -2.061  11.396  1.00  0.69           N  
ATOM   2186  CA  ASN A 274     -13.425  -2.724  11.988  1.00  0.69           C  
ATOM   2187  C   ASN A 274     -12.296  -2.894  10.976  1.00  0.70           C  
ATOM   2188  CB  ASN A 274     -13.824  -4.081  12.572  1.00  0.62           C  
ATOM   2189  O   ASN A 274     -11.899  -4.018  10.665  1.00  0.66           O  
ATOM   2190  CG  ASN A 274     -14.739  -3.954  13.773  1.00  0.56           C  
ATOM   2191  ND2 ASN A 274     -15.581  -4.958  13.987  1.00  0.52           N  
ATOM   2192  OD1 ASN A 274     -14.691  -2.960  14.504  1.00  0.55           O  
ATOM   2193  N   TYR A 275     -12.099  -1.837  10.103  1.00  0.78           N  
ATOM   2194  CA  TYR A 275     -10.999  -1.923   9.148  1.00  0.79           C  
ATOM   2195  C   TYR A 275     -10.122  -0.678   9.212  1.00  0.79           C  
ATOM   2196  CB  TYR A 275     -11.536  -2.110   7.725  1.00  0.75           C  
ATOM   2197  O   TYR A 275     -10.488   0.315   9.846  1.00  0.76           O  
ATOM   2198  CG  TYR A 275     -12.494  -1.028   7.291  1.00  0.70           C  
ATOM   2199  CD1 TYR A 275     -13.866  -1.163   7.492  1.00  0.64           C  
ATOM   2200  CD2 TYR A 275     -12.031   0.131   6.678  1.00  0.67           C  
ATOM   2201  CE1 TYR A 275     -14.753  -0.169   7.092  1.00  0.60           C  
ATOM   2202  CE2 TYR A 275     -12.908   1.132   6.273  1.00  0.64           C  
ATOM   2203  OH  TYR A 275     -15.139   1.960   6.086  1.00  0.41           O  
ATOM   2204  CZ  TYR A 275     -14.266   0.973   6.484  1.00  0.57           C  
ATOM   2205  N   ARG A 276      -9.020  -0.856   8.733  1.00  0.88           N  
ATOM   2206  CA  ARG A 276      -8.011   0.189   8.589  1.00  0.88           C  
ATOM   2207  C   ARG A 276      -7.601   0.357   7.130  1.00  0.88           C  
ATOM   2208  CB  ARG A 276      -6.783  -0.129   9.444  1.00  0.86           C  
ATOM   2209  O   ARG A 276      -7.557  -0.617   6.375  1.00  0.87           O  
ATOM   2210  CG  ARG A 276      -5.824   1.040   9.604  1.00  0.80           C  
ATOM   2211  CD  ARG A 276      -4.793   0.779  10.693  1.00  0.77           C  
ATOM   2212  NE  ARG A 276      -3.933   1.939  10.910  1.00  0.69           N  
ATOM   2213  NH1 ARG A 276      -5.351   2.968  12.415  1.00  0.54           N  
ATOM   2214  NH2 ARG A 276      -3.363   3.958  11.846  1.00  0.52           N  
ATOM   2215  CZ  ARG A 276      -4.218   2.952  11.723  1.00  0.69           C  
ATOM   2216  N   TYR A 277      -7.345   1.623   6.713  1.00  0.90           N  
ATOM   2217  CA  TYR A 277      -6.882   1.842   5.347  1.00  0.90           C  
ATOM   2218  C   TYR A 277      -5.374   1.649   5.245  1.00  0.90           C  
ATOM   2219  CB  TYR A 277      -7.263   3.246   4.869  1.00  0.89           C  
ATOM   2220  O   TYR A 277      -4.650   1.832   6.226  1.00  0.90           O  
ATOM   2221  CG  TYR A 277      -8.751   3.462   4.742  1.00  0.88           C  
ATOM   2222  CD1 TYR A 277      -9.544   2.577   4.015  1.00  0.86           C  
ATOM   2223  CD2 TYR A 277      -9.368   4.551   5.349  1.00  0.86           C  
ATOM   2224  CE1 TYR A 277     -10.915   2.772   3.893  1.00  0.85           C  
ATOM   2225  CE2 TYR A 277     -10.739   4.756   5.234  1.00  0.85           C  
ATOM   2226  OH  TYR A 277     -12.861   4.061   4.389  1.00  0.79           O  
ATOM   2227  CZ  TYR A 277     -11.503   3.863   4.506  1.00  0.84           C  
ATOM   2228  N   TYR A 278      -4.993   1.232   4.081  1.00  0.92           N  
ATOM   2229  CA  TYR A 278      -3.587   0.995   3.772  1.00  0.92           C  
ATOM   2230  C   TYR A 278      -3.242   1.503   2.377  1.00  0.92           C  
ATOM   2231  CB  TYR A 278      -3.256  -0.496   3.882  1.00  0.91           C  
ATOM   2232  O   TYR A 278      -4.027   1.343   1.440  1.00  0.92           O  
ATOM   2233  CG  TYR A 278      -1.874  -0.849   3.389  1.00  0.90           C  
ATOM   2234  CD1 TYR A 278      -0.759  -0.695   4.210  1.00  0.88           C  
ATOM   2235  CD2 TYR A 278      -1.679  -1.337   2.101  1.00  0.88           C  
ATOM   2236  CE1 TYR A 278       0.516  -1.017   3.759  1.00  0.87           C  
ATOM   2237  CE2 TYR A 278      -0.408  -1.662   1.639  1.00  0.87           C  
ATOM   2238  OH  TYR A 278       1.942  -1.820   2.023  1.00  0.81           O  
ATOM   2239  CZ  TYR A 278       0.682  -1.500   2.474  1.00  0.86           C  
ATOM   2240  N   ILE A 279      -2.098   2.100   2.268  1.00  0.92           N  
ATOM   2241  CA  ILE A 279      -1.563   2.537   0.983  1.00  0.92           C  
ATOM   2242  C   ILE A 279      -0.039   2.450   1.002  1.00  0.92           C  
ATOM   2243  CB  ILE A 279      -2.014   3.975   0.643  1.00  0.92           C  
ATOM   2244  O   ILE A 279       0.587   2.639   2.048  1.00  0.92           O  
ATOM   2245  CG1 ILE A 279      -1.659   4.316  -0.809  1.00  0.90           C  
ATOM   2246  CG2 ILE A 279      -1.386   4.981   1.611  1.00  0.90           C  
ATOM   2247  CD1 ILE A 279      -2.391   5.534  -1.355  1.00  0.89           C  
ATOM   2248  N   SER A 280       0.573   2.099  -0.097  1.00  0.91           N  
ATOM   2249  CA  SER A 280       2.019   1.906  -0.137  1.00  0.91           C  
ATOM   2250  C   SER A 280       2.627   2.536  -1.386  1.00  0.91           C  
ATOM   2251  CB  SER A 280       2.362   0.416  -0.089  1.00  0.90           C  
ATOM   2252  O   SER A 280       1.912   2.851  -2.339  1.00  0.90           O  
ATOM   2253  OG  SER A 280       1.935  -0.237  -1.272  1.00  0.82           O  
ATOM   2254  N   TRP A 281       3.862   2.722  -1.369  1.00  0.89           N  
ATOM   2255  CA  TRP A 281       4.638   3.105  -2.544  1.00  0.89           C  
ATOM   2256  C   TRP A 281       4.826   1.918  -3.483  1.00  0.88           C  
ATOM   2257  CB  TRP A 281       6.001   3.665  -2.130  1.00  0.88           C  
ATOM   2258  O   TRP A 281       5.309   0.861  -3.068  1.00  0.87           O  
ATOM   2259  CG  TRP A 281       6.894   4.009  -3.284  1.00  0.83           C  
ATOM   2260  CD1 TRP A 281       6.535   4.629  -4.448  1.00  0.77           C  
ATOM   2261  CD2 TRP A 281       8.298   3.748  -3.385  1.00  0.78           C  
ATOM   2262  CE2 TRP A 281       8.724   4.237  -4.639  1.00  0.81           C  
ATOM   2263  CE3 TRP A 281       9.237   3.149  -2.535  1.00  0.86           C  
ATOM   2264  NE1 TRP A 281       7.631   4.769  -5.268  1.00  0.85           N  
ATOM   2265  CH2 TRP A 281      10.950   3.553  -4.214  1.00  0.79           C  
ATOM   2266  CZ2 TRP A 281      10.052   4.145  -5.064  1.00  0.82           C  
ATOM   2267  CZ3 TRP A 281      10.557   3.057  -2.960  1.00  0.81           C  
ATOM   2268  N   MET A 282       4.394   2.103  -4.758  1.00  0.87           N  
ATOM   2269  CA  MET A 282       4.497   1.053  -5.768  1.00  0.87           C  
ATOM   2270  C   MET A 282       5.778   1.203  -6.581  1.00  0.86           C  
ATOM   2271  CB  MET A 282       3.281   1.078  -6.696  1.00  0.85           C  
ATOM   2272  O   MET A 282       5.753   1.737  -7.692  1.00  0.83           O  
ATOM   2273  CG  MET A 282       1.975   0.718  -6.006  1.00  0.80           C  
ATOM   2274  SD  MET A 282       1.886  -1.058  -5.554  1.00  0.74           S  
ATOM   2275  CE  MET A 282       1.803  -1.805  -7.205  1.00  0.66           C  
ATOM   2276  N   ASN A 283       6.845   0.831  -5.922  1.00  0.83           N  
ATOM   2277  CA  ASN A 283       8.177   0.732  -6.508  1.00  0.83           C  
ATOM   2278  C   ASN A 283       9.112  -0.101  -5.636  1.00  0.82           C  
ATOM   2279  CB  ASN A 283       8.768   2.125  -6.739  1.00  0.81           C  
ATOM   2280  O   ASN A 283       8.690  -0.656  -4.620  1.00  0.80           O  
ATOM   2281  CG  ASN A 283       9.679   2.179  -7.950  1.00  0.76           C  
ATOM   2282  ND2 ASN A 283       9.737   3.338  -8.596  1.00  0.71           N  
ATOM   2283  OD1 ASN A 283      10.324   1.188  -8.302  1.00  0.73           O  
ATOM   2284  N   ASN A 284      10.327  -0.210  -6.169  1.00  0.81           N  
ATOM   2285  CA  ASN A 284      11.370  -0.952  -5.469  1.00  0.81           C  
ATOM   2286  C   ASN A 284      12.705  -0.213  -5.505  1.00  0.81           C  
ATOM   2287  CB  ASN A 284      11.523  -2.354  -6.062  1.00  0.79           C  
ATOM   2288  O   ASN A 284      13.164   0.194  -6.574  1.00  0.80           O  
ATOM   2289  CG  ASN A 284      12.355  -3.271  -5.188  1.00  0.77           C  
ATOM   2290  ND2 ASN A 284      11.785  -4.409  -4.810  1.00  0.74           N  
ATOM   2291  OD1 ASN A 284      13.501  -2.959  -4.855  1.00  0.75           O  
ATOM   2292  N   TRP A 285      13.326  -0.131  -4.348  1.00  0.79           N  
ATOM   2293  CA  TRP A 285      14.571   0.620  -4.226  1.00  0.79           C  
ATOM   2294  C   TRP A 285      15.656   0.023  -5.116  1.00  0.79           C  
ATOM   2295  CB  TRP A 285      15.044   0.644  -2.770  1.00  0.78           C  
ATOM   2296  O   TRP A 285      16.536   0.740  -5.598  1.00  0.76           O  
ATOM   2297  CG  TRP A 285      14.313   1.629  -1.908  1.00  0.73           C  
ATOM   2298  CD1 TRP A 285      13.493   1.349  -0.850  1.00  0.69           C  
ATOM   2299  CD2 TRP A 285      14.332   3.054  -2.035  1.00  0.71           C  
ATOM   2300  CE2 TRP A 285      13.501   3.576  -1.019  1.00  0.69           C  
ATOM   2301  CE3 TRP A 285      14.973   3.942  -2.910  1.00  0.75           C  
ATOM   2302  NE1 TRP A 285      13.002   2.516  -0.311  1.00  0.74           N  
ATOM   2303  CH2 TRP A 285      13.933   5.793  -1.724  1.00  0.69           C  
ATOM   2304  CZ2 TRP A 285      13.295   4.947  -0.854  1.00  0.71           C  
ATOM   2305  CZ3 TRP A 285      14.766   5.306  -2.744  1.00  0.71           C  
ATOM   2306  N   ALA A 286      15.566  -1.220  -5.375  1.00  0.76           N  
ATOM   2307  CA  ALA A 286      16.618  -1.910  -6.117  1.00  0.76           C  
ATOM   2308  C   ALA A 286      16.669  -1.436  -7.567  1.00  0.76           C  
ATOM   2309  CB  ALA A 286      16.405  -3.421  -6.062  1.00  0.74           C  
ATOM   2310  O   ALA A 286      17.710  -1.527  -8.220  1.00  0.75           O  
ATOM   2311  N   TYR A 287      15.506  -0.955  -8.041  1.00  0.78           N  
ATOM   2312  CA  TYR A 287      15.555  -0.604  -9.456  1.00  0.78           C  
ATOM   2313  C   TYR A 287      14.673   0.603  -9.750  1.00  0.78           C  
ATOM   2314  CB  TYR A 287      15.119  -1.792 -10.320  1.00  0.76           C  
ATOM   2315  O   TYR A 287      14.300   0.842 -10.901  1.00  0.76           O  
ATOM   2316  CG  TYR A 287      13.804  -2.399  -9.897  1.00  0.76           C  
ATOM   2317  CD1 TYR A 287      13.765  -3.560  -9.127  1.00  0.75           C  
ATOM   2318  CD2 TYR A 287      12.597  -1.815 -10.266  1.00  0.75           C  
ATOM   2319  CE1 TYR A 287      12.555  -4.124  -8.737  1.00  0.73           C  
ATOM   2320  CE2 TYR A 287      11.381  -2.371  -9.881  1.00  0.73           C  
ATOM   2321  OH  TYR A 287      10.170  -4.078  -8.734  1.00  0.67           O  
ATOM   2322  CZ  TYR A 287      11.371  -3.523  -9.118  1.00  0.67           C  
ATOM   2323  N   ALA A 288      14.188   1.315  -8.757  1.00  0.78           N  
ATOM   2324  CA  ALA A 288      13.301   2.465  -8.910  1.00  0.78           C  
ATOM   2325  C   ALA A 288      13.826   3.426  -9.972  1.00  0.78           C  
ATOM   2326  CB  ALA A 288      13.134   3.190  -7.577  1.00  0.77           C  
ATOM   2327  O   ALA A 288      13.048   4.014 -10.727  1.00  0.76           O  
ATOM   2328  N   LEU A 289      15.118   3.483 -10.223  1.00  0.73           N  
ATOM   2329  CA  LEU A 289      15.688   4.460 -11.143  1.00  0.72           C  
ATOM   2330  C   LEU A 289      15.866   3.859 -12.534  1.00  0.72           C  
ATOM   2331  CB  LEU A 289      17.034   4.969 -10.619  1.00  0.70           C  
ATOM   2332  O   LEU A 289      16.262   4.557 -13.470  1.00  0.70           O  
ATOM   2333  CG  LEU A 289      16.996   5.761  -9.311  1.00  0.67           C  
ATOM   2334  CD1 LEU A 289      18.410   6.131  -8.875  1.00  0.64           C  
ATOM   2335  CD2 LEU A 289      16.135   7.009  -9.466  1.00  0.64           C  
ATOM   2336  N   GLU A 290      15.636   2.680 -12.543  1.00  0.75           N  
ATOM   2337  CA  GLU A 290      15.844   2.009 -13.822  1.00  0.75           C  
ATOM   2338  C   GLU A 290      14.526   1.816 -14.566  1.00  0.75           C  
ATOM   2339  CB  GLU A 290      16.535   0.659 -13.615  1.00  0.73           C  
ATOM   2340  O   GLU A 290      14.513   1.344 -15.705  1.00  0.72           O  
ATOM   2341  CG  GLU A 290      17.922   0.765 -13.000  1.00  0.69           C  
ATOM   2342  CD  GLU A 290      18.564  -0.586 -12.729  1.00  0.66           C  
ATOM   2343  OE1 GLU A 290      18.141  -1.593 -13.342  1.00  0.63           O  
ATOM   2344  OE2 GLU A 290      19.497  -0.639 -11.897  1.00  0.60           O  
ATOM   2345  N   THR A 291      13.464   2.085 -13.772  1.00  0.77           N  
ATOM   2346  CA  THR A 291      12.179   1.929 -14.446  1.00  0.77           C  
ATOM   2347  C   THR A 291      12.002   2.994 -15.524  1.00  0.77           C  
ATOM   2348  CB  THR A 291      11.011   2.006 -13.447  1.00  0.75           C  
ATOM   2349  O   THR A 291      12.618   4.060 -15.459  1.00  0.75           O  
ATOM   2350  CG2 THR A 291      11.071   0.863 -12.439  1.00  0.71           C  
ATOM   2351  OG1 THR A 291      11.074   3.253 -12.742  1.00  0.72           O  
ATOM   2352  N   PRO A 292      11.320   2.581 -16.604  1.00  0.75           N  
ATOM   2353  CA  PRO A 292      11.082   3.603 -17.626  1.00  0.74           C  
ATOM   2354  C   PRO A 292      10.507   4.894 -17.047  1.00  0.75           C  
ATOM   2355  CB  PRO A 292      10.078   2.933 -18.568  1.00  0.72           C  
ATOM   2356  O   PRO A 292       9.624   4.850 -16.187  1.00  0.71           O  
ATOM   2357  CG  PRO A 292      10.262   1.467 -18.342  1.00  0.70           C  
ATOM   2358  CD  PRO A 292      10.663   1.252 -16.910  1.00  0.68           C  
ATOM   2359  N   TRP A 293      11.273   5.988 -17.332  1.00  0.65           N  
ATOM   2360  CA  TRP A 293      10.900   7.307 -16.831  1.00  0.69           C  
ATOM   2361  C   TRP A 293      10.058   8.060 -17.855  1.00  0.65           C  
ATOM   2362  CB  TRP A 293      12.149   8.121 -16.480  1.00  0.61           C  
ATOM   2363  O   TRP A 293      10.365   8.050 -19.049  1.00  0.61           O  
ATOM   2364  CG  TRP A 293      12.918   7.583 -15.312  1.00  0.55           C  
ATOM   2365  CD1 TRP A 293      13.710   6.468 -15.289  1.00  0.47           C  
ATOM   2366  CD2 TRP A 293      12.965   8.135 -13.992  1.00  0.48           C  
ATOM   2367  CE2 TRP A 293      13.806   7.303 -13.221  1.00  0.44           C  
ATOM   2368  CE3 TRP A 293      12.377   9.254 -13.387  1.00  0.46           C  
ATOM   2369  NE1 TRP A 293      14.247   6.295 -14.035  1.00  0.42           N  
ATOM   2370  CH2 TRP A 293      13.486   8.657 -11.306  1.00  0.33           C  
ATOM   2371  CZ2 TRP A 293      14.074   7.556 -11.873  1.00  0.37           C  
ATOM   2372  CZ3 TRP A 293      12.645   9.504 -12.046  1.00  0.35           C  
ATOM   2373  N   GLU A 294       9.088   8.513 -17.387  1.00  0.74           N  
ATOM   2374  CA  GLU A 294       8.390   9.579 -18.100  1.00  0.73           C  
ATOM   2375  C   GLU A 294       8.542  10.916 -17.380  1.00  0.74           C  
ATOM   2376  CB  GLU A 294       6.908   9.236 -18.264  1.00  0.70           C  
ATOM   2377  O   GLU A 294       9.620  11.236 -16.874  1.00  0.69           O  
ATOM   2378  CG  GLU A 294       6.655   7.978 -19.082  1.00  0.66           C  
ATOM   2379  CD  GLU A 294       5.180   7.720 -19.345  1.00  0.64           C  
ATOM   2380  OE1 GLU A 294       4.379   7.737 -18.383  1.00  0.64           O  
ATOM   2381  OE2 GLU A 294       4.822   7.497 -20.524  1.00  0.56           O  
ATOM   2382  N   GLU A 295       7.602  11.719 -17.424  1.00  0.80           N  
ATOM   2383  CA  GLU A 295       7.611  12.973 -16.676  1.00  0.81           C  
ATOM   2384  C   GLU A 295       7.595  12.718 -15.172  1.00  0.81           C  
ATOM   2385  CB  GLU A 295       6.417  13.845 -17.075  1.00  0.79           C  
ATOM   2386  O   GLU A 295       7.934  13.603 -14.383  1.00  0.80           O  
ATOM   2387  CG  GLU A 295       6.459  14.322 -18.519  1.00  0.74           C  
ATOM   2388  CD  GLU A 295       5.313  15.254 -18.877  1.00  0.70           C  
ATOM   2389  OE1 GLU A 295       4.416  15.466 -18.030  1.00  0.67           O  
ATOM   2390  OE2 GLU A 295       5.311  15.776 -20.014  1.00  0.62           O  
ATOM   2391  N   TYR A 296       7.399  11.533 -14.853  1.00  0.83           N  
ATOM   2392  CA  TYR A 296       7.280  11.156 -13.449  1.00  0.83           C  
ATOM   2393  C   TYR A 296       7.856   9.765 -13.208  1.00  0.83           C  
ATOM   2394  CB  TYR A 296       5.816  11.198 -13.003  1.00  0.82           C  
ATOM   2395  O   TYR A 296       8.079   9.006 -14.153  1.00  0.82           O  
ATOM   2396  CG  TYR A 296       5.037   9.955 -13.357  1.00  0.82           C  
ATOM   2397  CD1 TYR A 296       4.648   9.703 -14.671  1.00  0.81           C  
ATOM   2398  CD2 TYR A 296       4.687   9.030 -12.379  1.00  0.81           C  
ATOM   2399  CE1 TYR A 296       3.928   8.560 -15.002  1.00  0.79           C  
ATOM   2400  CE2 TYR A 296       3.967   7.883 -12.699  1.00  0.80           C  
ATOM   2401  OH  TYR A 296       2.881   6.523 -14.332  1.00  0.76           O  
ATOM   2402  CZ  TYR A 296       3.594   7.657 -14.011  1.00  0.73           C  
ATOM   2403  N   ASN A 297       8.129   9.528 -11.947  1.00  0.83           N  
ATOM   2404  CA  ASN A 297       8.531   8.185 -11.544  1.00  0.83           C  
ATOM   2405  C   ASN A 297       7.925   7.798 -10.198  1.00  0.83           C  
ATOM   2406  CB  ASN A 297      10.056   8.074 -11.491  1.00  0.81           C  
ATOM   2407  O   ASN A 297       8.074   8.524  -9.214  1.00  0.82           O  
ATOM   2408  CG  ASN A 297      10.532   6.646 -11.308  1.00  0.77           C  
ATOM   2409  ND2 ASN A 297      11.593   6.279 -12.017  1.00  0.73           N  
ATOM   2410  OD1 ASN A 297       9.951   5.880 -10.535  1.00  0.74           O  
ATOM   2411  N   GLY A 298       7.272   6.619 -10.261  1.00  0.84           N  
ATOM   2412  CA  GLY A 298       6.665   6.074  -9.057  1.00  0.84           C  
ATOM   2413  C   GLY A 298       5.181   6.372  -8.950  1.00  0.85           C  
ATOM   2414  O   GLY A 298       4.679   7.291  -9.600  1.00  0.84           O  
ATOM   2415  N   ASN A 299       4.438   5.613  -8.236  1.00  0.88           N  
ATOM   2416  CA  ASN A 299       3.040   5.822  -7.876  1.00  0.88           C  
ATOM   2417  C   ASN A 299       2.695   5.148  -6.551  1.00  0.89           C  
ATOM   2418  CB  ASN A 299       2.117   5.314  -8.985  1.00  0.87           C  
ATOM   2419  O   ASN A 299       3.475   4.344  -6.038  1.00  0.88           O  
ATOM   2420  CG  ASN A 299       2.303   3.836  -9.268  1.00  0.83           C  
ATOM   2421  ND2 ASN A 299       1.416   3.012  -8.724  1.00  0.79           N  
ATOM   2422  OD1 ASN A 299       3.237   3.439  -9.970  1.00  0.79           O  
ATOM   2423  N   ALA A 300       1.662   5.413  -5.989  1.00  0.91           N  
ATOM   2424  CA  ALA A 300       1.128   4.717  -4.821  1.00  0.92           C  
ATOM   2425  C   ALA A 300       0.214   3.568  -5.237  1.00  0.92           C  
ATOM   2426  CB  ALA A 300       0.374   5.692  -3.919  1.00  0.91           C  
ATOM   2427  O   ALA A 300      -0.291   3.545  -6.363  1.00  0.91           O  
ATOM   2428  N   SER A 301       0.069   2.606  -4.328  1.00  0.93           N  
ATOM   2429  CA  SER A 301      -0.996   1.625  -4.507  1.00  0.93           C  
ATOM   2430  C   SER A 301      -2.371   2.275  -4.401  1.00  0.93           C  
ATOM   2431  CB  SER A 301      -0.872   0.504  -3.473  1.00  0.92           C  
ATOM   2432  O   SER A 301      -2.487   3.429  -3.981  1.00  0.92           O  
ATOM   2433  OG  SER A 301      -1.205   0.975  -2.179  1.00  0.90           O  
ATOM   2434  N   ILE A 302      -3.424   1.530  -4.830  1.00  0.93           N  
ATOM   2435  CA  ILE A 302      -4.756   1.975  -4.435  1.00  0.93           C  
ATOM   2436  C   ILE A 302      -4.885   1.930  -2.914  1.00  0.93           C  
ATOM   2437  CB  ILE A 302      -5.858   1.114  -5.092  1.00  0.92           C  
ATOM   2438  O   ILE A 302      -4.079   1.290  -2.235  1.00  0.92           O  
ATOM   2439  CG1 ILE A 302      -5.690  -0.358  -4.701  1.00  0.89           C  
ATOM   2440  CG2 ILE A 302      -5.838   1.282  -6.614  1.00  0.89           C  
ATOM   2441  CD1 ILE A 302      -6.856  -1.246  -5.116  1.00  0.86           C  
ATOM   2442  N   VAL A 303      -5.817   2.659  -2.452  1.00  0.92           N  
ATOM   2443  CA  VAL A 303      -6.162   2.510  -1.042  1.00  0.92           C  
ATOM   2444  C   VAL A 303      -6.877   1.179  -0.823  1.00  0.92           C  
ATOM   2445  CB  VAL A 303      -7.044   3.678  -0.547  1.00  0.91           C  
ATOM   2446  O   VAL A 303      -7.809   0.840  -1.556  1.00  0.91           O  
ATOM   2447  CG1 VAL A 303      -7.432   3.478   0.917  1.00  0.90           C  
ATOM   2448  CG2 VAL A 303      -6.320   5.010  -0.735  1.00  0.89           C  
ATOM   2449  N   ARG A 304      -6.374   0.472   0.217  1.00  0.92           N  
ATOM   2450  CA  ARG A 304      -6.940  -0.825   0.575  1.00  0.92           C  
ATOM   2451  C   ARG A 304      -7.540  -0.793   1.976  1.00  0.92           C  
ATOM   2452  CB  ARG A 304      -5.875  -1.920   0.485  1.00  0.91           C  
ATOM   2453  O   ARG A 304      -7.134   0.018   2.812  1.00  0.91           O  
ATOM   2454  CG  ARG A 304      -5.149  -1.966  -0.850  1.00  0.89           C  
ATOM   2455  CD  ARG A 304      -3.964  -2.921  -0.815  1.00  0.87           C  
ATOM   2456  NE  ARG A 304      -3.141  -2.803  -2.015  1.00  0.84           N  
ATOM   2457  NH1 ARG A 304      -1.482  -4.227  -1.268  1.00  0.68           N  
ATOM   2458  NH2 ARG A 304      -1.314  -3.246  -3.334  1.00  0.69           N  
ATOM   2459  CZ  ARG A 304      -1.981  -3.425  -2.203  1.00  0.83           C  
ATOM   2460  N   GLU A 305      -8.440  -1.673   2.167  1.00  0.91           N  
ATOM   2461  CA  GLU A 305      -8.931  -1.965   3.510  1.00  0.90           C  
ATOM   2462  C   GLU A 305      -8.189  -3.149   4.124  1.00  0.91           C  
ATOM   2463  CB  GLU A 305     -10.436  -2.245   3.483  1.00  0.89           C  
ATOM   2464  O   GLU A 305      -8.116  -4.222   3.522  1.00  0.90           O  
ATOM   2465  CG  GLU A 305     -11.270  -1.071   2.990  1.00  0.84           C  
ATOM   2466  CD  GLU A 305     -12.761  -1.369   2.953  1.00  0.80           C  
ATOM   2467  OE1 GLU A 305     -13.158  -2.519   3.249  1.00  0.75           O  
ATOM   2468  OE2 GLU A 305     -13.538  -0.445   2.625  1.00  0.71           O  
ATOM   2469  N   LEU A 306      -7.659  -2.882   5.301  1.00  0.91           N  
ATOM   2470  CA  LEU A 306      -7.047  -3.955   6.076  1.00  0.91           C  
ATOM   2471  C   LEU A 306      -8.011  -4.480   7.135  1.00  0.91           C  
ATOM   2472  CB  LEU A 306      -5.757  -3.468   6.741  1.00  0.90           C  
ATOM   2473  O   LEU A 306      -8.580  -3.701   7.903  1.00  0.90           O  
ATOM   2474  CG  LEU A 306      -4.632  -3.034   5.800  1.00  0.86           C  
ATOM   2475  CD1 LEU A 306      -3.366  -2.728   6.594  1.00  0.80           C  
ATOM   2476  CD2 LEU A 306      -4.366  -4.109   4.752  1.00  0.80           C  
ATOM   2477  N   ARG A 307      -8.134  -5.809   7.156  1.00  0.91           N  
ATOM   2478  CA  ARG A 307      -8.894  -6.504   8.189  1.00  0.91           C  
ATOM   2479  C   ARG A 307      -8.071  -7.626   8.813  1.00  0.91           C  
ATOM   2480  CB  ARG A 307     -10.195  -7.068   7.613  1.00  0.90           C  
ATOM   2481  O   ARG A 307      -7.218  -8.219   8.151  1.00  0.91           O  
ATOM   2482  CG  ARG A 307     -11.105  -6.014   7.001  1.00  0.85           C  
ATOM   2483  CD  ARG A 307     -12.354  -6.634   6.390  1.00  0.83           C  
ATOM   2484  NE  ARG A 307     -13.179  -5.634   5.719  1.00  0.77           N  
ATOM   2485  NH1 ARG A 307     -15.058  -6.018   7.006  1.00  0.58           N  
ATOM   2486  NH2 ARG A 307     -15.102  -4.433   5.350  1.00  0.57           N  
ATOM   2487  CZ  ARG A 307     -14.444  -5.364   6.026  1.00  0.75           C  
ATOM   2488  N   LEU A 308      -8.299  -7.855  10.013  1.00  0.92           N  
ATOM   2489  CA  LEU A 308      -7.676  -8.996  10.674  1.00  0.92           C  
ATOM   2490  C   LEU A 308      -8.665 -10.148  10.816  1.00  0.92           C  
ATOM   2491  CB  LEU A 308      -7.144  -8.593  12.052  1.00  0.92           C  
ATOM   2492  O   LEU A 308      -9.683 -10.018  11.501  1.00  0.91           O  
ATOM   2493  CG  LEU A 308      -6.312  -9.643  12.791  1.00  0.91           C  
ATOM   2494  CD1 LEU A 308      -5.026  -9.935  12.026  1.00  0.89           C  
ATOM   2495  CD2 LEU A 308      -6.003  -9.178  14.210  1.00  0.89           C  
ATOM   2496  N   LYS A 309      -8.330 -11.302  10.143  1.00  0.92           N  
ATOM   2497  CA  LYS A 309      -9.202 -12.473  10.121  1.00  0.91           C  
ATOM   2498  C   LYS A 309      -8.453 -13.725  10.568  1.00  0.92           C  
ATOM   2499  CB  LYS A 309      -9.785 -12.682   8.723  1.00  0.90           C  
ATOM   2500  O   LYS A 309      -7.241 -13.833  10.372  1.00  0.91           O  
ATOM   2501  CG  LYS A 309     -10.680 -11.546   8.249  1.00  0.83           C  
ATOM   2502  CD  LYS A 309     -11.490 -11.947   7.022  1.00  0.80           C  
ATOM   2503  CE  LYS A 309     -12.491 -10.867   6.635  1.00  0.71           C  
ATOM   2504  NZ  LYS A 309     -13.310 -11.269   5.452  1.00  0.62           N  
ATOM   2505  N   THR A 310      -9.243 -14.577  11.095  1.00  0.92           N  
ATOM   2506  CA  THR A 310      -8.685 -15.894  11.379  1.00  0.92           C  
ATOM   2507  C   THR A 310      -8.706 -16.771  10.131  1.00  0.92           C  
ATOM   2508  CB  THR A 310      -9.456 -16.594  12.514  1.00  0.92           C  
ATOM   2509  O   THR A 310      -9.775 -17.073   9.595  1.00  0.90           O  
ATOM   2510  CG2 THR A 310      -8.836 -17.947  12.847  1.00  0.89           C  
ATOM   2511  OG1 THR A 310      -9.428 -15.767  13.684  1.00  0.91           O  
ATOM   2512  N   VAL A 311      -7.568 -17.043   9.670  1.00  0.89           N  
ATOM   2513  CA  VAL A 311      -7.393 -17.908   8.508  1.00  0.88           C  
ATOM   2514  C   VAL A 311      -6.593 -19.148   8.903  1.00  0.88           C  
ATOM   2515  CB  VAL A 311      -6.690 -17.167   7.349  1.00  0.87           C  
ATOM   2516  O   VAL A 311      -5.437 -19.042   9.318  1.00  0.87           O  
ATOM   2517  CG1 VAL A 311      -6.498 -18.096   6.151  1.00  0.84           C  
ATOM   2518  CG2 VAL A 311      -7.488 -15.929   6.946  1.00  0.84           C  
ATOM   2519  N   LYS A 312      -7.242 -20.246   8.806  1.00  0.85           N  
ATOM   2520  CA  LYS A 312      -6.639 -21.517   9.197  1.00  0.85           C  
ATOM   2521  C   LYS A 312      -6.111 -21.458  10.628  1.00  0.86           C  
ATOM   2522  CB  LYS A 312      -5.510 -21.893   8.237  1.00  0.83           C  
ATOM   2523  O   LYS A 312      -5.004 -21.925  10.906  1.00  0.85           O  
ATOM   2524  CG  LYS A 312      -5.970 -22.141   6.807  1.00  0.76           C  
ATOM   2525  CD  LYS A 312      -4.804 -22.520   5.903  1.00  0.72           C  
ATOM   2526  CE  LYS A 312      -5.254 -22.713   4.461  1.00  0.64           C  
ATOM   2527  NZ  LYS A 312      -4.102 -23.002   3.555  1.00  0.58           N  
ATOM   2528  N   GLY A 313      -6.852 -20.820  11.476  1.00  0.89           N  
ATOM   2529  CA  GLY A 313      -6.563 -20.795  12.900  1.00  0.90           C  
ATOM   2530  C   GLY A 313      -5.561 -19.723  13.287  1.00  0.90           C  
ATOM   2531  O   GLY A 313      -5.201 -19.596  14.459  1.00  0.89           O  
ATOM   2532  N   ILE A 314      -5.069 -18.947  12.364  1.00  0.91           N  
ATOM   2533  CA  ILE A 314      -4.062 -17.925  12.632  1.00  0.91           C  
ATOM   2534  C   ILE A 314      -4.614 -16.549  12.265  1.00  0.92           C  
ATOM   2535  CB  ILE A 314      -2.755 -18.203  11.856  1.00  0.89           C  
ATOM   2536  O   ILE A 314      -5.227 -16.381  11.208  1.00  0.92           O  
ATOM   2537  CG1 ILE A 314      -2.204 -19.587  12.217  1.00  0.74           C  
ATOM   2538  CG2 ILE A 314      -1.719 -17.110  12.136  1.00  0.73           C  
ATOM   2539  CD1 ILE A 314      -1.094 -20.071  11.293  1.00  0.70           C  
ATOM   2540  N   PRO A 315      -4.445 -15.615  13.124  1.00  0.93           N  
ATOM   2541  CA  PRO A 315      -4.791 -14.244  12.742  1.00  0.93           C  
ATOM   2542  C   PRO A 315      -3.935 -13.719  11.591  1.00  0.93           C  
ATOM   2543  CB  PRO A 315      -4.532 -13.445  14.022  1.00  0.93           C  
ATOM   2544  O   PRO A 315      -2.705 -13.781  11.653  1.00  0.92           O  
ATOM   2545  CG  PRO A 315      -4.560 -14.461  15.118  1.00  0.91           C  
ATOM   2546  CD  PRO A 315      -4.037 -15.761  14.577  1.00  0.90           C  
ATOM   2547  N   LYS A 316      -4.630 -13.287  10.585  1.00  0.92           N  
ATOM   2548  CA  LYS A 316      -3.981 -12.822   9.363  1.00  0.92           C  
ATOM   2549  C   LYS A 316      -4.602 -11.517   8.873  1.00  0.92           C  
ATOM   2550  CB  LYS A 316      -4.069 -13.887   8.269  1.00  0.91           C  
ATOM   2551  O   LYS A 316      -5.824 -11.359   8.894  1.00  0.92           O  
ATOM   2552  CG  LYS A 316      -3.291 -13.544   7.007  1.00  0.83           C  
ATOM   2553  CD  LYS A 316      -3.236 -14.725   6.047  1.00  0.78           C  
ATOM   2554  CE  LYS A 316      -2.483 -14.374   4.771  1.00  0.71           C  
ATOM   2555  NZ  LYS A 316      -2.237 -15.579   3.923  1.00  0.62           N  
ATOM   2556  N   LEU A 317      -3.730 -10.580   8.424  1.00  0.93           N  
ATOM   2557  CA  LEU A 317      -4.232  -9.388   7.748  1.00  0.93           C  
ATOM   2558  C   LEU A 317      -4.669  -9.715   6.324  1.00  0.92           C  
ATOM   2559  CB  LEU A 317      -3.162  -8.293   7.727  1.00  0.92           C  
ATOM   2560  O   LEU A 317      -3.884 -10.247   5.536  1.00  0.91           O  
ATOM   2561  CG  LEU A 317      -2.876  -7.600   9.060  1.00  0.91           C  
ATOM   2562  CD1 LEU A 317      -1.721  -6.616   8.908  1.00  0.88           C  
ATOM   2563  CD2 LEU A 317      -4.125  -6.891   9.574  1.00  0.88           C  
ATOM   2564  N   VAL A 318      -5.886  -9.434   6.043  1.00  0.92           N  
ATOM   2565  CA  VAL A 318      -6.404  -9.560   4.685  1.00  0.92           C  
ATOM   2566  C   VAL A 318      -6.665  -8.174   4.101  1.00  0.92           C  
ATOM   2567  CB  VAL A 318      -7.696 -10.407   4.646  1.00  0.90           C  
ATOM   2568  O   VAL A 318      -6.985  -7.235   4.833  1.00  0.91           O  
ATOM   2569  CG1 VAL A 318      -7.447 -11.798   5.225  1.00  0.79           C  
ATOM   2570  CG2 VAL A 318      -8.818  -9.701   5.405  1.00  0.79           C  
ATOM   2571  N   GLN A 319      -6.522  -8.089   2.811  1.00  0.92           N  
ATOM   2572  CA  GLN A 319      -6.617  -6.811   2.114  1.00  0.92           C  
ATOM   2573  C   GLN A 319      -7.720  -6.841   1.059  1.00  0.91           C  
ATOM   2574  CB  GLN A 319      -5.280  -6.452   1.465  1.00  0.91           C  
ATOM   2575  O   GLN A 319      -7.880  -7.836   0.349  1.00  0.90           O  
ATOM   2576  CG  GLN A 319      -4.118  -6.385   2.447  1.00  0.88           C  
ATOM   2577  CD  GLN A 319      -2.816  -5.970   1.788  1.00  0.86           C  
ATOM   2578  NE2 GLN A 319      -1.797  -6.815   1.906  1.00  0.83           N  
ATOM   2579  OE1 GLN A 319      -2.726  -4.900   1.178  1.00  0.84           O  
ATOM   2580  N   GLN A 320      -8.422  -5.746   0.983  1.00  0.90           N  
ATOM   2581  CA  GLN A 320      -9.433  -5.586  -0.057  1.00  0.90           C  
ATOM   2582  C   GLN A 320      -9.361  -4.197  -0.684  1.00  0.90           C  
ATOM   2583  CB  GLN A 320     -10.831  -5.835   0.510  1.00  0.88           C  
ATOM   2584  O   GLN A 320      -9.105  -3.210   0.009  1.00  0.89           O  
ATOM   2585  CG  GLN A 320     -11.047  -7.255   1.014  1.00  0.78           C  
ATOM   2586  CD  GLN A 320     -12.469  -7.503   1.482  1.00  0.73           C  
ATOM   2587  NE2 GLN A 320     -12.879  -8.766   1.490  1.00  0.61           N  
ATOM   2588  OE1 GLN A 320     -13.192  -6.566   1.835  1.00  0.67           O  
ATOM   2589  N   PRO A 321      -9.508  -4.134  -2.017  1.00  0.91           N  
ATOM   2590  CA  PRO A 321      -9.702  -2.786  -2.558  1.00  0.91           C  
ATOM   2591  C   PRO A 321     -10.902  -2.070  -1.942  1.00  0.91           C  
ATOM   2592  CB  PRO A 321      -9.922  -3.035  -4.052  1.00  0.90           C  
ATOM   2593  O   PRO A 321     -11.818  -2.720  -1.432  1.00  0.90           O  
ATOM   2594  CG  PRO A 321      -9.379  -4.406  -4.296  1.00  0.90           C  
ATOM   2595  CD  PRO A 321      -9.578  -5.225  -3.053  1.00  0.90           C  
ATOM   2596  N   LEU A 322     -10.884  -0.782  -2.063  1.00  0.88           N  
ATOM   2597  CA  LEU A 322     -12.013  -0.006  -1.562  1.00  0.88           C  
ATOM   2598  C   LEU A 322     -13.299  -0.384  -2.289  1.00  0.87           C  
ATOM   2599  CB  LEU A 322     -11.745   1.493  -1.721  1.00  0.86           C  
ATOM   2600  O   LEU A 322     -13.279  -0.662  -3.491  1.00  0.85           O  
ATOM   2601  CG  LEU A 322     -10.671   2.090  -0.810  1.00  0.82           C  
ATOM   2602  CD1 LEU A 322     -10.398   3.541  -1.194  1.00  0.76           C  
ATOM   2603  CD2 LEU A 322     -11.092   1.988   0.652  1.00  0.76           C  
ATOM   2604  N   TRP A 323     -14.383  -0.388  -1.528  1.00  0.78           N  
ATOM   2605  CA  TRP A 323     -15.678  -0.820  -2.044  1.00  0.83           C  
ATOM   2606  C   TRP A 323     -16.091   0.018  -3.249  1.00  0.80           C  
ATOM   2607  CB  TRP A 323     -16.749  -0.731  -0.953  1.00  0.75           C  
ATOM   2608  O   TRP A 323     -16.825  -0.455  -4.120  1.00  0.75           O  
ATOM   2609  CG  TRP A 323     -16.870   0.626  -0.328  1.00  0.62           C  
ATOM   2610  CD1 TRP A 323     -16.212   1.085   0.780  1.00  0.48           C  
ATOM   2611  CD2 TRP A 323     -17.703   1.701  -0.772  1.00  0.56           C  
ATOM   2612  CE2 TRP A 323     -17.500   2.782   0.114  1.00  0.56           C  
ATOM   2613  CE3 TRP A 323     -18.603   1.855  -1.836  1.00  0.74           C  
ATOM   2614  NE1 TRP A 323     -16.587   2.380   1.051  1.00  0.74           N  
ATOM   2615  CH2 TRP A 323     -19.040   4.126  -1.081  1.00  0.64           C  
ATOM   2616  CZ2 TRP A 323     -18.165   4.002  -0.032  1.00  0.74           C  
ATOM   2617  CZ3 TRP A 323     -19.264   3.069  -1.979  1.00  0.53           C  
ATOM   2618  N   ASN A 324     -15.685   1.232  -3.327  1.00  0.85           N  
ATOM   2619  CA  ASN A 324     -16.155   2.137  -4.370  1.00  0.85           C  
ATOM   2620  C   ASN A 324     -15.137   2.270  -5.499  1.00  0.86           C  
ATOM   2621  CB  ASN A 324     -16.478   3.513  -3.782  1.00  0.83           C  
ATOM   2622  O   ASN A 324     -15.252   3.160  -6.343  1.00  0.84           O  
ATOM   2623  CG  ASN A 324     -15.253   4.212  -3.226  1.00  0.79           C  
ATOM   2624  ND2 ASN A 324     -15.389   5.498  -2.927  1.00  0.76           N  
ATOM   2625  OD1 ASN A 324     -14.193   3.601  -3.066  1.00  0.76           O  
ATOM   2626  N   LEU A 325     -14.154   1.413  -5.531  1.00  0.89           N  
ATOM   2627  CA  LEU A 325     -13.095   1.548  -6.526  1.00  0.90           C  
ATOM   2628  C   LEU A 325     -13.663   1.463  -7.939  1.00  0.89           C  
ATOM   2629  CB  LEU A 325     -12.030   0.467  -6.326  1.00  0.88           C  
ATOM   2630  O   LEU A 325     -13.259   2.222  -8.822  1.00  0.88           O  
ATOM   2631  CG  LEU A 325     -10.858   0.480  -7.308  1.00  0.87           C  
ATOM   2632  CD1 LEU A 325     -10.071   1.780  -7.177  1.00  0.83           C  
ATOM   2633  CD2 LEU A 325      -9.952  -0.725  -7.076  1.00  0.83           C  
ATOM   2634  N   SER A 326     -14.655   0.626  -8.159  1.00  0.90           N  
ATOM   2635  CA  SER A 326     -15.157   0.377  -9.507  1.00  0.90           C  
ATOM   2636  C   SER A 326     -16.328   1.296  -9.840  1.00  0.89           C  
ATOM   2637  CB  SER A 326     -15.585  -1.083  -9.658  1.00  0.88           C  
ATOM   2638  O   SER A 326     -16.975   1.134 -10.877  1.00  0.87           O  
ATOM   2639  OG  SER A 326     -16.631  -1.397  -8.755  1.00  0.79           O  
ATOM   2640  N   GLU A 327     -16.682   2.139  -8.981  1.00  0.88           N  
ATOM   2641  CA  GLU A 327     -17.766   3.073  -9.266  1.00  0.88           C  
ATOM   2642  C   GLU A 327     -17.457   3.918 -10.499  1.00  0.88           C  
ATOM   2643  CB  GLU A 327     -18.027   3.979  -8.060  1.00  0.86           C  
ATOM   2644  O   GLU A 327     -16.382   4.512 -10.596  1.00  0.86           O  
ATOM   2645  CG  GLU A 327     -19.290   4.819  -8.183  1.00  0.78           C  
ATOM   2646  CD  GLU A 327     -19.586   5.644  -6.941  1.00  0.74           C  
ATOM   2647  OE1 GLU A 327     -18.831   5.538  -5.948  1.00  0.71           O  
ATOM   2648  OE2 GLU A 327     -20.581   6.403  -6.961  1.00  0.68           O  
ATOM   2649  N   GLY A 328     -18.340   3.940 -11.436  1.00  0.88           N  
ATOM   2650  CA  GLY A 328     -18.172   4.713 -12.656  1.00  0.89           C  
ATOM   2651  C   GLY A 328     -17.516   3.926 -13.775  1.00  0.89           C  
ATOM   2652  O   GLY A 328     -17.332   4.442 -14.879  1.00  0.88           O  
ATOM   2653  N   PHE A 329     -17.157   2.678 -13.429  1.00  0.92           N  
ATOM   2654  CA  PHE A 329     -16.584   1.843 -14.478  1.00  0.92           C  
ATOM   2655  C   PHE A 329     -17.681   1.213 -15.329  1.00  0.92           C  
ATOM   2656  CB  PHE A 329     -15.696   0.751 -13.873  1.00  0.92           C  
ATOM   2657  O   PHE A 329     -18.789   0.975 -14.845  1.00  0.91           O  
ATOM   2658  CG  PHE A 329     -14.358   1.250 -13.401  1.00  0.91           C  
ATOM   2659  CD1 PHE A 329     -14.227   2.521 -12.857  1.00  0.89           C  
ATOM   2660  CD2 PHE A 329     -13.229   0.446 -13.500  1.00  0.89           C  
ATOM   2661  CE1 PHE A 329     -12.988   2.986 -12.418  1.00  0.88           C  
ATOM   2662  CE2 PHE A 329     -11.989   0.903 -13.064  1.00  0.89           C  
ATOM   2663  CZ  PHE A 329     -11.870   2.173 -12.525  1.00  0.88           C  
ATOM   2664  N   GLU A 330     -17.337   0.885 -16.520  1.00  0.93           N  
ATOM   2665  CA  GLU A 330     -18.233   0.204 -17.449  1.00  0.93           C  
ATOM   2666  C   GLU A 330     -17.981  -1.301 -17.455  1.00  0.93           C  
ATOM   2667  CB  GLU A 330     -18.074   0.769 -18.863  1.00  0.92           C  
ATOM   2668  O   GLU A 330     -16.849  -1.746 -17.656  1.00  0.93           O  
ATOM   2669  CG  GLU A 330     -19.024   0.156 -19.881  1.00  0.86           C  
ATOM   2670  CD  GLU A 330     -18.723   0.574 -21.311  1.00  0.81           C  
ATOM   2671  OE1 GLU A 330     -17.776   1.365 -21.526  1.00  0.80           O  
ATOM   2672  OE2 GLU A 330     -19.440   0.109 -22.225  1.00  0.76           O  
ATOM   2673  N   GLU A 331     -19.033  -2.047 -17.242  1.00  0.93           N  
ATOM   2674  CA  GLU A 331     -18.898  -3.497 -17.352  1.00  0.93           C  
ATOM   2675  C   GLU A 331     -18.809  -3.934 -18.812  1.00  0.93           C  
ATOM   2676  CB  GLU A 331     -20.069  -4.200 -16.662  1.00  0.92           C  
ATOM   2677  O   GLU A 331     -19.760  -3.757 -19.577  1.00  0.92           O  
ATOM   2678  CG  GLU A 331     -19.910  -5.711 -16.569  1.00  0.87           C  
ATOM   2679  CD  GLU A 331     -20.870  -6.355 -15.581  1.00  0.82           C  
ATOM   2680  OE1 GLU A 331     -20.498  -6.530 -14.399  1.00  0.81           O  
ATOM   2681  OE2 GLU A 331     -22.004  -6.688 -15.993  1.00  0.78           O  
ATOM   2682  N   VAL A 332     -17.768  -4.539 -19.191  1.00  0.94           N  
ATOM   2683  CA  VAL A 332     -17.562  -4.851 -20.601  1.00  0.94           C  
ATOM   2684  C   VAL A 332     -17.626  -6.362 -20.812  1.00  0.94           C  
ATOM   2685  CB  VAL A 332     -16.212  -4.298 -21.113  1.00  0.93           C  
ATOM   2686  O   VAL A 332     -17.718  -6.833 -21.948  1.00  0.93           O  
ATOM   2687  CG1 VAL A 332     -16.207  -2.771 -21.079  1.00  0.88           C  
ATOM   2688  CG2 VAL A 332     -15.058  -4.858 -20.283  1.00  0.87           C  
ATOM   2689  N   LEU A 333     -17.559  -7.134 -19.731  1.00  0.93           N  
ATOM   2690  CA  LEU A 333     -17.696  -8.585 -19.799  1.00  0.94           C  
ATOM   2691  C   LEU A 333     -18.259  -9.140 -18.495  1.00  0.94           C  
ATOM   2692  CB  LEU A 333     -16.344  -9.238 -20.103  1.00  0.93           C  
ATOM   2693  O   LEU A 333     -17.834  -8.739 -17.410  1.00  0.93           O  
ATOM   2694  CG  LEU A 333     -16.345 -10.759 -20.255  1.00  0.90           C  
ATOM   2695  CD1 LEU A 333     -17.169 -11.170 -21.470  1.00  0.85           C  
ATOM   2696  CD2 LEU A 333     -14.918 -11.286 -20.367  1.00  0.85           C  
ATOM   2697  N   SER A 334     -19.178 -10.018 -18.599  1.00  0.94           N  
ATOM   2698  CA  SER A 334     -19.755 -10.745 -17.473  1.00  0.94           C  
ATOM   2699  C   SER A 334     -20.100 -12.179 -17.859  1.00  0.94           C  
ATOM   2700  CB  SER A 334     -21.006 -10.032 -16.958  1.00  0.93           C  
ATOM   2701  O   SER A 334     -20.835 -12.408 -18.822  1.00  0.93           O  
ATOM   2702  OG  SER A 334     -21.539 -10.703 -15.830  1.00  0.79           O  
ATOM   2703  N   LEU A 335     -19.508 -13.100 -17.163  1.00  0.94           N  
ATOM   2704  CA  LEU A 335     -19.765 -14.520 -17.377  1.00  0.94           C  
ATOM   2705  C   LEU A 335     -20.101 -15.216 -16.062  1.00  0.94           C  
ATOM   2706  CB  LEU A 335     -18.553 -15.192 -18.029  1.00  0.93           C  
ATOM   2707  O   LEU A 335     -19.502 -14.917 -15.026  1.00  0.93           O  
ATOM   2708  CG  LEU A 335     -18.140 -14.659 -19.401  1.00  0.88           C  
ATOM   2709  CD1 LEU A 335     -16.832 -15.305 -19.848  1.00  0.80           C  
ATOM   2710  CD2 LEU A 335     -19.242 -14.907 -20.426  1.00  0.80           C  
ATOM   2711  N   ASN A 336     -21.003 -16.152 -16.145  1.00  0.94           N  
ATOM   2712  CA  ASN A 336     -21.377 -16.990 -15.011  1.00  0.94           C  
ATOM   2713  C   ASN A 336     -21.439 -18.464 -15.400  1.00  0.93           C  
ATOM   2714  CB  ASN A 336     -22.718 -16.538 -14.429  1.00  0.92           C  
ATOM   2715  O   ASN A 336     -22.051 -18.820 -16.409  1.00  0.92           O  
ATOM   2716  CG  ASN A 336     -22.642 -15.168 -13.784  1.00  0.81           C  
ATOM   2717  ND2 ASN A 336     -23.518 -14.264 -14.208  1.00  0.70           N  
ATOM   2718  OD1 ASN A 336     -21.803 -14.923 -12.913  1.00  0.71           O  
ATOM   2719  N   HIS A 337     -20.856 -19.256 -14.684  1.00  0.93           N  
ATOM   2720  CA  HIS A 337     -20.852 -20.699 -14.897  1.00  0.93           C  
ATOM   2721  C   HIS A 337     -20.515 -21.041 -16.344  1.00  0.92           C  
ATOM   2722  CB  HIS A 337     -22.207 -21.300 -14.517  1.00  0.91           C  
ATOM   2723  O   HIS A 337     -21.262 -21.766 -17.005  1.00  0.89           O  
ATOM   2724  CG  HIS A 337     -22.510 -21.220 -13.055  1.00  0.82           C  
ATOM   2725  CD2 HIS A 337     -22.361 -22.131 -12.065  1.00  0.73           C  
ATOM   2726  ND1 HIS A 337     -23.037 -20.091 -12.465  1.00  0.70           N  
ATOM   2727  CE1 HIS A 337     -23.199 -20.313 -11.171  1.00  0.73           C  
ATOM   2728  NE2 HIS A 337     -22.797 -21.543 -10.903  1.00  0.71           N  
ATOM   2729  N   PHE A 338     -19.319 -20.587 -16.701  1.00  0.93           N  
ATOM   2730  CA  PHE A 338     -18.815 -20.800 -18.053  1.00  0.93           C  
ATOM   2731  C   PHE A 338     -17.695 -21.834 -18.056  1.00  0.93           C  
ATOM   2732  CB  PHE A 338     -18.315 -19.483 -18.655  1.00  0.92           C  
ATOM   2733  O   PHE A 338     -16.694 -21.674 -17.354  1.00  0.91           O  
ATOM   2734  CG  PHE A 338     -17.826 -19.611 -20.072  1.00  0.90           C  
ATOM   2735  CD1 PHE A 338     -18.715 -19.548 -21.138  1.00  0.87           C  
ATOM   2736  CD2 PHE A 338     -16.475 -19.796 -20.339  1.00  0.87           C  
ATOM   2737  CE1 PHE A 338     -18.265 -19.666 -22.451  1.00  0.86           C  
ATOM   2738  CE2 PHE A 338     -16.018 -19.915 -21.648  1.00  0.87           C  
ATOM   2739  CZ  PHE A 338     -16.914 -19.851 -22.703  1.00  0.85           C  
ATOM   2740  N   GLU A 339     -17.825 -22.842 -18.867  1.00  0.92           N  
ATOM   2741  CA  GLU A 339     -16.782 -23.854 -19.000  1.00  0.92           C  
ATOM   2742  C   GLU A 339     -15.757 -23.454 -20.059  1.00  0.91           C  
ATOM   2743  CB  GLU A 339     -17.392 -25.214 -19.347  1.00  0.89           C  
ATOM   2744  O   GLU A 339     -16.107 -23.251 -21.223  1.00  0.90           O  
ATOM   2745  CG  GLU A 339     -16.406 -26.370 -19.263  1.00  0.77           C  
ATOM   2746  CD  GLU A 339     -17.048 -27.726 -19.510  1.00  0.72           C  
ATOM   2747  OE1 GLU A 339     -18.276 -27.781 -19.748  1.00  0.68           O  
ATOM   2748  OE2 GLU A 339     -16.318 -28.741 -19.465  1.00  0.66           O  
ATOM   2749  N   LEU A 340     -14.597 -23.312 -19.652  1.00  0.92           N  
ATOM   2750  CA  LEU A 340     -13.477 -23.025 -20.542  1.00  0.92           C  
ATOM   2751  C   LEU A 340     -12.669 -24.287 -20.825  1.00  0.91           C  
ATOM   2752  CB  LEU A 340     -12.571 -21.951 -19.934  1.00  0.91           C  
ATOM   2753  O   LEU A 340     -12.238 -24.974 -19.896  1.00  0.89           O  
ATOM   2754  CG  LEU A 340     -11.427 -21.449 -20.817  1.00  0.88           C  
ATOM   2755  CD1 LEU A 340     -11.980 -20.715 -22.034  1.00  0.84           C  
ATOM   2756  CD2 LEU A 340     -10.492 -20.546 -20.020  1.00  0.83           C  
ATOM   2757  N   THR A 341     -12.506 -24.622 -22.102  1.00  0.90           N  
ATOM   2758  CA  THR A 341     -11.769 -25.820 -22.488  1.00  0.90           C  
ATOM   2759  C   THR A 341     -10.473 -25.450 -23.204  1.00  0.90           C  
ATOM   2760  CB  THR A 341     -12.618 -26.729 -23.396  1.00  0.88           C  
ATOM   2761  O   THR A 341     -10.305 -24.311 -23.646  1.00  0.88           O  
ATOM   2762  CG2 THR A 341     -13.886 -27.188 -22.683  1.00  0.78           C  
ATOM   2763  OG1 THR A 341     -12.982 -26.008 -24.579  1.00  0.79           O  
ATOM   2764  N   ARG A 342      -9.593 -26.419 -23.258  1.00  0.89           N  
ATOM   2765  CA  ARG A 342      -8.335 -26.231 -23.972  1.00  0.88           C  
ATOM   2766  C   ARG A 342      -8.579 -25.726 -25.390  1.00  0.88           C  
ATOM   2767  CB  ARG A 342      -7.539 -27.538 -24.011  1.00  0.86           C  
ATOM   2768  O   ARG A 342      -9.447 -26.241 -26.097  1.00  0.85           O  
ATOM   2769  CG  ARG A 342      -6.182 -27.413 -24.686  1.00  0.80           C  
ATOM   2770  CD  ARG A 342      -5.424 -28.733 -24.676  1.00  0.77           C  
ATOM   2771  NE  ARG A 342      -4.073 -28.582 -25.209  1.00  0.71           N  
ATOM   2772  NH1 ARG A 342      -3.477 -30.791 -24.888  1.00  0.59           N  
ATOM   2773  NH2 ARG A 342      -1.978 -29.315 -25.799  1.00  0.55           N  
ATOM   2774  CZ  ARG A 342      -3.179 -29.563 -25.297  1.00  0.70           C  
ATOM   2775  N   GLY A 343      -7.846 -24.707 -25.751  1.00  0.84           N  
ATOM   2776  CA  GLY A 343      -7.948 -24.163 -27.096  1.00  0.84           C  
ATOM   2777  C   GLY A 343      -8.931 -23.013 -27.201  1.00  0.84           C  
ATOM   2778  O   GLY A 343      -8.864 -22.216 -28.139  1.00  0.81           O  
ATOM   2779  N   ASN A 344      -9.818 -23.011 -26.274  1.00  0.87           N  
ATOM   2780  CA  ASN A 344     -10.726 -21.871 -26.205  1.00  0.87           C  
ATOM   2781  C   ASN A 344     -10.163 -20.759 -25.325  1.00  0.86           C  
ATOM   2782  CB  ASN A 344     -12.099 -22.310 -25.693  1.00  0.84           C  
ATOM   2783  O   ASN A 344      -9.419 -21.026 -24.379  1.00  0.82           O  
ATOM   2784  CG  ASN A 344     -12.824 -23.215 -26.669  1.00  0.74           C  
ATOM   2785  ND2 ASN A 344     -13.712 -24.056 -26.151  1.00  0.66           N  
ATOM   2786  OD1 ASN A 344     -12.588 -23.161 -27.879  1.00  0.67           O  
ATOM   2787  N   VAL A 345     -10.305 -19.487 -25.854  1.00  0.90           N  
ATOM   2788  CA  VAL A 345      -9.830 -18.357 -25.062  1.00  0.91           C  
ATOM   2789  C   VAL A 345     -10.941 -17.319 -24.924  1.00  0.91           C  
ATOM   2790  CB  VAL A 345      -8.573 -17.713 -25.688  1.00  0.88           C  
ATOM   2791  O   VAL A 345     -11.809 -17.210 -25.794  1.00  0.89           O  
ATOM   2792  CG1 VAL A 345      -7.415 -18.709 -25.720  1.00  0.71           C  
ATOM   2793  CG2 VAL A 345      -8.881 -17.200 -27.094  1.00  0.70           C  
ATOM   2794  N   ILE A 346     -11.011 -16.707 -23.840  1.00  0.92           N  
ATOM   2795  CA  ILE A 346     -11.814 -15.502 -23.662  1.00  0.92           C  
ATOM   2796  C   ILE A 346     -10.931 -14.266 -23.823  1.00  0.92           C  
ATOM   2797  CB  ILE A 346     -12.513 -15.486 -22.284  1.00  0.91           C  
ATOM   2798  O   ILE A 346      -9.924 -14.120 -23.127  1.00  0.91           O  
ATOM   2799  CG1 ILE A 346     -13.413 -16.716 -22.128  1.00  0.87           C  
ATOM   2800  CG2 ILE A 346     -13.314 -14.194 -22.101  1.00  0.85           C  
ATOM   2801  CD1 ILE A 346     -13.803 -17.019 -20.688  1.00  0.82           C  
ATOM   2802  N   GLN A 347     -11.358 -13.382 -24.730  1.00  0.93           N  
ATOM   2803  CA  GLN A 347     -10.501 -12.245 -25.048  1.00  0.93           C  
ATOM   2804  C   GLN A 347     -11.297 -10.943 -25.062  1.00  0.92           C  
ATOM   2805  CB  GLN A 347      -9.810 -12.453 -26.396  1.00  0.90           C  
ATOM   2806  O   GLN A 347     -12.450 -10.919 -25.497  1.00  0.91           O  
ATOM   2807  CG  GLN A 347      -8.721 -11.432 -26.693  1.00  0.76           C  
ATOM   2808  CD  GLN A 347      -7.816 -11.854 -27.836  1.00  0.71           C  
ATOM   2809  NE2 GLN A 347      -6.858 -11.000 -28.180  1.00  0.60           N  
ATOM   2810  OE1 GLN A 347      -7.976 -12.939 -28.404  1.00  0.68           O  
ATOM   2811  N   GLN A 348     -10.697  -9.927 -24.546  1.00  0.92           N  
ATOM   2812  CA  GLN A 348     -11.187  -8.554 -24.617  1.00  0.92           C  
ATOM   2813  C   GLN A 348     -10.096  -7.605 -25.105  1.00  0.91           C  
ATOM   2814  CB  GLN A 348     -11.707  -8.098 -23.253  1.00  0.90           C  
ATOM   2815  O   GLN A 348      -8.929  -7.750 -24.735  1.00  0.89           O  
ATOM   2816  CG  GLN A 348     -12.940  -8.857 -22.781  1.00  0.80           C  
ATOM   2817  CD  GLN A 348     -14.158  -8.594 -23.646  1.00  0.74           C  
ATOM   2818  NE2 GLN A 348     -14.981  -9.620 -23.838  1.00  0.67           N  
ATOM   2819  OE1 GLN A 348     -14.359  -7.479 -24.137  1.00  0.73           O  
ATOM   2820  N   SER A 349     -10.538  -6.683 -25.919  1.00  0.88           N  
ATOM   2821  CA  SER A 349      -9.578  -5.717 -26.442  1.00  0.89           C  
ATOM   2822  C   SER A 349      -9.792  -4.337 -25.829  1.00  0.88           C  
ATOM   2823  CB  SER A 349      -9.681  -5.629 -27.965  1.00  0.86           C  
ATOM   2824  O   SER A 349     -10.769  -4.116 -25.110  1.00  0.86           O  
ATOM   2825  OG  SER A 349     -10.977  -5.209 -28.358  1.00  0.76           O  
ATOM   2826  N   ASP A 350      -8.852  -3.466 -25.985  1.00  0.89           N  
ATOM   2827  CA  ASP A 350      -8.942  -2.049 -25.646  1.00  0.88           C  
ATOM   2828  C   ASP A 350      -9.129  -1.854 -24.143  1.00  0.88           C  
ATOM   2829  CB  ASP A 350     -10.092  -1.387 -26.408  1.00  0.86           C  
ATOM   2830  O   ASP A 350     -10.023  -1.123 -23.712  1.00  0.86           O  
ATOM   2831  CG  ASP A 350     -10.023   0.130 -26.386  1.00  0.80           C  
ATOM   2832  OD1 ASP A 350      -8.925   0.687 -26.174  1.00  0.73           O  
ATOM   2833  OD2 ASP A 350     -11.077   0.773 -26.580  1.00  0.78           O  
ATOM   2834  N   LEU A 351      -8.330  -2.606 -23.408  1.00  0.91           N  
ATOM   2835  CA  LEU A 351      -8.309  -2.502 -21.953  1.00  0.91           C  
ATOM   2836  C   LEU A 351      -6.934  -2.067 -21.459  1.00  0.90           C  
ATOM   2837  CB  LEU A 351      -8.695  -3.839 -21.315  1.00  0.90           C  
ATOM   2838  O   LEU A 351      -5.946  -2.780 -21.653  1.00  0.89           O  
ATOM   2839  CG  LEU A 351     -10.106  -4.350 -21.611  1.00  0.88           C  
ATOM   2840  CD1 LEU A 351     -10.332  -5.701 -20.940  1.00  0.84           C  
ATOM   2841  CD2 LEU A 351     -11.149  -3.338 -21.151  1.00  0.84           C  
ATOM   2842  N   LYS A 352      -6.882  -0.901 -20.837  1.00  0.90           N  
ATOM   2843  CA  LYS A 352      -5.635  -0.412 -20.255  1.00  0.90           C  
ATOM   2844  C   LYS A 352      -5.763  -0.240 -18.745  1.00  0.90           C  
ATOM   2845  CB  LYS A 352      -5.224   0.912 -20.901  1.00  0.89           C  
ATOM   2846  O   LYS A 352      -4.802  -0.462 -18.005  1.00  0.90           O  
ATOM   2847  CG  LYS A 352      -4.758   0.779 -22.343  1.00  0.83           C  
ATOM   2848  CD  LYS A 352      -4.256   2.108 -22.893  1.00  0.79           C  
ATOM   2849  CE  LYS A 352      -3.717   1.961 -24.309  1.00  0.71           C  
ATOM   2850  NZ  LYS A 352      -3.187   3.253 -24.838  1.00  0.62           N  
ATOM   2851  N   SER A 353      -6.885   0.232 -18.355  1.00  0.92           N  
ATOM   2852  CA  SER A 353      -7.235   0.384 -16.946  1.00  0.92           C  
ATOM   2853  C   SER A 353      -8.575  -0.275 -16.635  1.00  0.93           C  
ATOM   2854  CB  SER A 353      -7.283   1.863 -16.561  1.00  0.91           C  
ATOM   2855  O   SER A 353      -9.615   0.153 -17.140  1.00  0.92           O  
ATOM   2856  OG  SER A 353      -6.027   2.481 -16.781  1.00  0.86           O  
ATOM   2857  N   TYR A 354      -8.535  -1.314 -15.888  1.00  0.94           N  
ATOM   2858  CA  TYR A 354      -9.736  -2.104 -15.645  1.00  0.94           C  
ATOM   2859  C   TYR A 354      -9.595  -2.933 -14.373  1.00  0.94           C  
ATOM   2860  CB  TYR A 354     -10.026  -3.022 -16.836  1.00  0.94           C  
ATOM   2861  O   TYR A 354      -8.500  -3.045 -13.816  1.00  0.94           O  
ATOM   2862  CG  TYR A 354      -8.907  -3.986 -17.146  1.00  0.93           C  
ATOM   2863  CD1 TYR A 354      -7.836  -3.605 -17.950  1.00  0.92           C  
ATOM   2864  CD2 TYR A 354      -8.919  -5.281 -16.637  1.00  0.92           C  
ATOM   2865  CE1 TYR A 354      -6.803  -4.490 -18.241  1.00  0.91           C  
ATOM   2866  CE2 TYR A 354      -7.892  -6.175 -16.921  1.00  0.92           C  
ATOM   2867  OH  TYR A 354      -5.820  -6.652 -18.006  1.00  0.87           O  
ATOM   2868  CZ  TYR A 354      -6.840  -5.771 -17.722  1.00  0.91           C  
ATOM   2869  N   ILE A 355     -10.717  -3.478 -13.929  1.00  0.94           N  
ATOM   2870  CA  ILE A 355     -10.780  -4.364 -12.771  1.00  0.95           C  
ATOM   2871  C   ILE A 355     -11.417  -5.692 -13.173  1.00  0.95           C  
ATOM   2872  CB  ILE A 355     -11.570  -3.720 -11.609  1.00  0.94           C  
ATOM   2873  O   ILE A 355     -12.429  -5.715 -13.877  1.00  0.94           O  
ATOM   2874  CG1 ILE A 355     -10.873  -2.440 -11.135  1.00  0.89           C  
ATOM   2875  CG2 ILE A 355     -11.737  -4.713 -10.455  1.00  0.89           C  
ATOM   2876  CD1 ILE A 355     -11.688  -1.624 -10.141  1.00  0.84           C  
ATOM   2877  N   VAL A 356     -10.829  -6.741 -12.685  1.00  0.95           N  
ATOM   2878  CA  VAL A 356     -11.316  -8.090 -12.949  1.00  0.95           C  
ATOM   2879  C   VAL A 356     -11.720  -8.760 -11.638  1.00  0.95           C  
ATOM   2880  CB  VAL A 356     -10.255  -8.944 -13.680  1.00  0.95           C  
ATOM   2881  O   VAL A 356     -10.940  -8.790 -10.683  1.00  0.94           O  
ATOM   2882  CG1 VAL A 356     -10.803 -10.335 -13.993  1.00  0.93           C  
ATOM   2883  CG2 VAL A 356      -9.798  -8.246 -14.959  1.00  0.93           C  
ATOM   2884  N   ASN A 357     -12.925  -9.223 -11.602  1.00  0.95           N  
ATOM   2885  CA  ASN A 357     -13.371 -10.155 -10.573  1.00  0.95           C  
ATOM   2886  C   ASN A 357     -13.596 -11.553 -11.141  1.00  0.95           C  
ATOM   2887  CB  ASN A 357     -14.647  -9.644  -9.901  1.00  0.94           C  
ATOM   2888  O   ASN A 357     -14.426 -11.739 -12.033  1.00  0.94           O  
ATOM   2889  CG  ASN A 357     -14.435  -8.335  -9.165  1.00  0.87           C  
ATOM   2890  ND2 ASN A 357     -14.923  -7.244  -9.742  1.00  0.74           N  
ATOM   2891  OD1 ASN A 357     -13.837  -8.306  -8.086  1.00  0.77           O  
ATOM   2892  N   LEU A 358     -12.846 -12.487 -10.595  1.00  0.94           N  
ATOM   2893  CA  LEU A 358     -12.850 -13.824 -11.180  1.00  0.94           C  
ATOM   2894  C   LEU A 358     -12.896 -14.893 -10.093  1.00  0.94           C  
ATOM   2895  CB  LEU A 358     -11.614 -14.028 -12.061  1.00  0.94           C  
ATOM   2896  O   LEU A 358     -12.144 -14.825  -9.118  1.00  0.93           O  
ATOM   2897  CG  LEU A 358     -11.405 -15.436 -12.620  1.00  0.92           C  
ATOM   2898  CD1 LEU A 358     -12.480 -15.762 -13.651  1.00  0.86           C  
ATOM   2899  CD2 LEU A 358     -10.014 -15.568 -13.230  1.00  0.86           C  
ATOM   2900  N   ALA A 359     -13.773 -15.806 -10.270  1.00  0.93           N  
ATOM   2901  CA  ALA A 359     -13.777 -17.069  -9.538  1.00  0.93           C  
ATOM   2902  C   ALA A 359     -13.719 -18.257 -10.494  1.00  0.93           C  
ATOM   2903  CB  ALA A 359     -15.015 -17.165  -8.650  1.00  0.92           C  
ATOM   2904  O   ALA A 359     -14.561 -18.385 -11.387  1.00  0.92           O  
ATOM   2905  N   VAL A 360     -12.675 -19.122 -10.264  1.00  0.92           N  
ATOM   2906  CA  VAL A 360     -12.470 -20.209 -11.216  1.00  0.92           C  
ATOM   2907  C   VAL A 360     -12.114 -21.491 -10.467  1.00  0.92           C  
ATOM   2908  CB  VAL A 360     -11.365 -19.866 -12.240  1.00  0.90           C  
ATOM   2909  O   VAL A 360     -11.474 -21.446  -9.414  1.00  0.90           O  
ATOM   2910  CG1 VAL A 360     -10.020 -19.678 -11.541  1.00  0.74           C  
ATOM   2911  CG2 VAL A 360     -11.269 -20.957 -13.306  1.00  0.73           C  
ATOM   2912  N   GLU A 361     -12.540 -22.583 -11.018  1.00  0.90           N  
ATOM   2913  CA  GLU A 361     -12.200 -23.934 -10.583  1.00  0.90           C  
ATOM   2914  C   GLU A 361     -11.532 -24.724 -11.705  1.00  0.90           C  
ATOM   2915  CB  GLU A 361     -13.448 -24.672 -10.092  1.00  0.88           C  
ATOM   2916  O   GLU A 361     -12.126 -24.930 -12.765  1.00  0.88           O  
ATOM   2917  CG  GLU A 361     -13.169 -26.073  -9.568  1.00  0.83           C  
ATOM   2918  CD  GLU A 361     -14.422 -26.807  -9.119  1.00  0.80           C  
ATOM   2919  OE1 GLU A 361     -15.512 -26.190  -9.097  1.00  0.76           O  
ATOM   2920  OE2 GLU A 361     -14.314 -28.008  -8.786  1.00  0.75           O  
ATOM   2921  N   VAL A 362     -10.238 -25.064 -11.435  1.00  0.89           N  
ATOM   2922  CA  VAL A 362      -9.528 -25.943 -12.358  1.00  0.88           C  
ATOM   2923  C   VAL A 362      -9.936 -27.393 -12.108  1.00  0.87           C  
ATOM   2924  CB  VAL A 362      -7.997 -25.789 -12.224  1.00  0.87           C  
ATOM   2925  O   VAL A 362      -9.809 -27.896 -10.989  1.00  0.84           O  
ATOM   2926  CG1 VAL A 362      -7.273 -26.749 -13.166  1.00  0.80           C  
ATOM   2927  CG2 VAL A 362      -7.580 -24.346 -12.502  1.00  0.79           C  
ATOM   2928  N   THR A 363     -10.435 -28.047 -13.149  1.00  0.83           N  
ATOM   2929  CA  THR A 363     -11.060 -29.360 -13.027  1.00  0.82           C  
ATOM   2930  C   THR A 363     -10.020 -30.426 -12.698  1.00  0.81           C  
ATOM   2931  CB  THR A 363     -11.804 -29.746 -14.319  1.00  0.80           C  
ATOM   2932  O   THR A 363     -10.233 -31.257 -11.812  1.00  0.76           O  
ATOM   2933  CG2 THR A 363     -12.624 -31.017 -14.122  1.00  0.69           C  
ATOM   2934  OG1 THR A 363     -12.682 -28.677 -14.695  1.00  0.70           O  
ATOM   2935  N   ASP A 364      -8.965 -30.396 -13.430  1.00  0.81           N  
ATOM   2936  CA  ASP A 364      -7.906 -31.360 -13.149  1.00  0.81           C  
ATOM   2937  C   ASP A 364      -6.792 -30.725 -12.318  1.00  0.82           C  
ATOM   2938  CB  ASP A 364      -7.334 -31.924 -14.451  1.00  0.79           C  
ATOM   2939  O   ASP A 364      -5.851 -30.151 -12.869  1.00  0.79           O  
ATOM   2940  CG  ASP A 364      -6.424 -33.120 -14.230  1.00  0.75           C  
ATOM   2941  OD1 ASP A 364      -6.015 -33.370 -13.076  1.00  0.74           O  
ATOM   2942  OD2 ASP A 364      -6.111 -33.816 -15.220  1.00  0.75           O  
ATOM   2943  N   VAL A 365      -6.770 -30.962 -11.060  1.00  0.77           N  
ATOM   2944  CA  VAL A 365      -5.853 -30.288 -10.146  1.00  0.77           C  
ATOM   2945  C   VAL A 365      -4.468 -30.925 -10.240  1.00  0.76           C  
ATOM   2946  CB  VAL A 365      -6.365 -30.338  -8.689  1.00  0.72           C  
ATOM   2947  O   VAL A 365      -3.498 -30.400  -9.689  1.00  0.71           O  
ATOM   2948  CG1 VAL A 365      -7.647 -29.520  -8.539  1.00  0.63           C  
ATOM   2949  CG2 VAL A 365      -6.596 -31.784  -8.255  1.00  0.59           C  
ATOM   2950  N   THR A 366      -4.299 -32.010 -10.874  1.00  0.79           N  
ATOM   2951  CA  THR A 366      -3.011 -32.692 -10.920  1.00  0.79           C  
ATOM   2952  C   THR A 366      -2.142 -32.134 -12.043  1.00  0.78           C  
ATOM   2953  CB  THR A 366      -3.189 -34.210 -11.111  1.00  0.76           C  
ATOM   2954  O   THR A 366      -0.915 -32.249 -12.003  1.00  0.74           O  
ATOM   2955  CG2 THR A 366      -4.055 -34.805 -10.006  1.00  0.64           C  
ATOM   2956  OG1 THR A 366      -3.813 -34.456 -12.377  1.00  0.72           O  
ATOM   2957  N   ARG A 367      -2.727 -31.503 -12.998  1.00  0.79           N  
ATOM   2958  CA  ARG A 367      -1.913 -31.034 -14.114  1.00  0.79           C  
ATOM   2959  C   ARG A 367      -2.439 -29.710 -14.658  1.00  0.78           C  
ATOM   2960  CB  ARG A 367      -1.876 -32.081 -15.230  1.00  0.73           C  
ATOM   2961  O   ARG A 367      -1.753 -29.031 -15.425  1.00  0.73           O  
ATOM   2962  CG  ARG A 367      -3.235 -32.371 -15.847  1.00  0.65           C  
ATOM   2963  CD  ARG A 367      -3.144 -33.428 -16.939  1.00  0.64           C  
ATOM   2964  NE  ARG A 367      -4.444 -33.678 -17.556  1.00  0.52           N  
ATOM   2965  NH1 ARG A 367      -3.622 -35.065 -19.211  1.00  0.40           N  
ATOM   2966  NH2 ARG A 367      -5.866 -34.609 -19.101  1.00  0.36           N  
ATOM   2967  CZ  ARG A 367      -4.641 -34.450 -18.622  1.00  0.58           C  
ATOM   2968  N   GLY A 368      -3.556 -29.275 -14.327  1.00  0.81           N  
ATOM   2969  CA  GLY A 368      -4.235 -28.185 -15.009  1.00  0.82           C  
ATOM   2970  C   GLY A 368      -3.676 -26.820 -14.656  1.00  0.83           C  
ATOM   2971  O   GLY A 368      -3.268 -26.586 -13.516  1.00  0.81           O  
ATOM   2972  N   LYS A 369      -3.555 -25.998 -15.660  1.00  0.87           N  
ATOM   2973  CA  LYS A 369      -3.186 -24.593 -15.513  1.00  0.88           C  
ATOM   2974  C   LYS A 369      -4.284 -23.677 -16.046  1.00  0.89           C  
ATOM   2975  CB  LYS A 369      -1.868 -24.306 -16.234  1.00  0.86           C  
ATOM   2976  O   LYS A 369      -4.952 -24.008 -17.028  1.00  0.88           O  
ATOM   2977  CG  LYS A 369      -0.675 -25.060 -15.666  1.00  0.81           C  
ATOM   2978  CD  LYS A 369       0.613 -24.702 -16.397  1.00  0.79           C  
ATOM   2979  CE  LYS A 369       1.801 -25.487 -15.857  1.00  0.74           C  
ATOM   2980  NZ  LYS A 369       3.065 -25.143 -16.575  1.00  0.68           N  
ATOM   2981  N   PHE A 370      -4.453 -22.615 -15.353  1.00  0.91           N  
ATOM   2982  CA  PHE A 370      -5.339 -21.520 -15.730  1.00  0.92           C  
ATOM   2983  C   PHE A 370      -4.575 -20.202 -15.794  1.00  0.92           C  
ATOM   2984  CB  PHE A 370      -6.503 -21.404 -14.742  1.00  0.91           C  
ATOM   2985  O   PHE A 370      -3.858 -19.848 -14.856  1.00  0.91           O  
ATOM   2986  CG  PHE A 370      -7.411 -20.234 -15.008  1.00  0.90           C  
ATOM   2987  CD1 PHE A 370      -8.510 -20.365 -15.849  1.00  0.87           C  
ATOM   2988  CD2 PHE A 370      -7.166 -19.001 -14.416  1.00  0.88           C  
ATOM   2989  CE1 PHE A 370      -9.352 -19.284 -16.097  1.00  0.88           C  
ATOM   2990  CE2 PHE A 370      -8.003 -17.916 -14.659  1.00  0.89           C  
ATOM   2991  CZ  PHE A 370      -9.095 -18.059 -15.501  1.00  0.87           C  
ATOM   2992  N   GLY A 371      -4.732 -19.559 -16.935  1.00  0.92           N  
ATOM   2993  CA  GLY A 371      -3.889 -18.386 -17.099  1.00  0.92           C  
ATOM   2994  C   GLY A 371      -4.657 -17.156 -17.545  1.00  0.93           C  
ATOM   2995  O   GLY A 371      -5.716 -17.271 -18.165  1.00  0.92           O  
ATOM   2996  N   ILE A 372      -4.168 -16.034 -17.197  1.00  0.94           N  
ATOM   2997  CA  ILE A 372      -4.629 -14.714 -17.614  1.00  0.94           C  
ATOM   2998  C   ILE A 372      -3.464 -13.923 -18.204  1.00  0.94           C  
ATOM   2999  CB  ILE A 372      -5.261 -13.939 -16.436  1.00  0.94           C  
ATOM   3000  O   ILE A 372      -2.385 -13.860 -17.611  1.00  0.93           O  
ATOM   3001  CG1 ILE A 372      -6.407 -14.748 -15.817  1.00  0.91           C  
ATOM   3002  CG2 ILE A 372      -5.750 -12.562 -16.897  1.00  0.91           C  
ATOM   3003  CD1 ILE A 372      -6.918 -14.188 -14.498  1.00  0.88           C  
ATOM   3004  N   ALA A 373      -3.642 -13.383 -19.351  1.00  0.94           N  
ATOM   3005  CA  ALA A 373      -2.707 -12.424 -19.934  1.00  0.94           C  
ATOM   3006  C   ALA A 373      -3.226 -10.996 -19.790  1.00  0.94           C  
ATOM   3007  CB  ALA A 373      -2.457 -12.750 -21.404  1.00  0.93           C  
ATOM   3008  O   ALA A 373      -4.284 -10.656 -20.324  1.00  0.93           O  
ATOM   3009  N   LEU A 374      -2.518 -10.205 -19.032  1.00  0.93           N  
ATOM   3010  CA  LEU A 374      -2.854  -8.803 -18.808  1.00  0.93           C  
ATOM   3011  C   LEU A 374      -2.133  -7.905 -19.809  1.00  0.93           C  
ATOM   3012  CB  LEU A 374      -2.493  -8.386 -17.380  1.00  0.93           C  
ATOM   3013  O   LEU A 374      -0.965  -8.138 -20.129  1.00  0.92           O  
ATOM   3014  CG  LEU A 374      -3.030  -9.277 -16.258  1.00  0.92           C  
ATOM   3015  CD1 LEU A 374      -2.372  -8.913 -14.931  1.00  0.90           C  
ATOM   3016  CD2 LEU A 374      -4.547  -9.156 -16.159  1.00  0.90           C  
ATOM   3017  N   ARG A 375      -2.788  -6.851 -20.211  1.00  0.92           N  
ATOM   3018  CA  ARG A 375      -2.220  -5.961 -21.218  1.00  0.91           C  
ATOM   3019  C   ARG A 375      -1.691  -6.750 -22.411  1.00  0.91           C  
ATOM   3020  CB  ARG A 375      -1.100  -5.111 -20.614  1.00  0.91           C  
ATOM   3021  O   ARG A 375      -0.540  -6.575 -22.817  1.00  0.90           O  
ATOM   3022  CG  ARG A 375      -1.562  -4.184 -19.500  1.00  0.89           C  
ATOM   3023  CD  ARG A 375      -2.587  -3.174 -19.996  1.00  0.87           C  
ATOM   3024  NE  ARG A 375      -2.057  -2.358 -21.085  1.00  0.84           N  
ATOM   3025  NH1 ARG A 375      -0.924  -0.889 -19.709  1.00  0.74           N  
ATOM   3026  NH2 ARG A 375      -0.853  -0.622 -21.985  1.00  0.74           N  
ATOM   3027  CZ  ARG A 375      -1.279  -1.292 -20.924  1.00  0.83           C  
ATOM   3028  N   ASP A 376      -2.567  -7.593 -22.929  1.00  0.92           N  
ATOM   3029  CA  ASP A 376      -2.198  -8.515 -23.999  1.00  0.92           C  
ATOM   3030  C   ASP A 376      -2.206  -7.814 -25.355  1.00  0.90           C  
ATOM   3031  CB  ASP A 376      -3.146  -9.716 -24.022  1.00  0.91           C  
ATOM   3032  O   ASP A 376      -3.143  -7.078 -25.674  1.00  0.87           O  
ATOM   3033  CG  ASP A 376      -2.718 -10.790 -25.008  1.00  0.88           C  
ATOM   3034  OD1 ASP A 376      -1.500 -11.026 -25.162  1.00  0.85           O  
ATOM   3035  OD2 ASP A 376      -3.607 -11.403 -25.638  1.00  0.86           O  
ATOM   3036  N   GLY A 377      -1.219  -7.984 -26.049  1.00  0.90           N  
ATOM   3037  CA  GLY A 377      -1.034  -7.452 -27.390  1.00  0.89           C  
ATOM   3038  C   GLY A 377       0.351  -7.717 -27.951  1.00  0.89           C  
ATOM   3039  O   GLY A 377       0.771  -8.871 -28.062  1.00  0.86           O  
ATOM   3040  N   VAL A 378       1.044  -6.584 -28.294  1.00  0.89           N  
ATOM   3041  CA  VAL A 378       2.416  -6.758 -28.760  1.00  0.88           C  
ATOM   3042  C   VAL A 378       3.222  -7.527 -27.716  1.00  0.88           C  
ATOM   3043  CB  VAL A 378       3.089  -5.400 -29.060  1.00  0.87           C  
ATOM   3044  O   VAL A 378       4.065  -8.359 -28.063  1.00  0.86           O  
ATOM   3045  CG1 VAL A 378       4.554  -5.598 -29.446  1.00  0.76           C  
ATOM   3046  CG2 VAL A 378       2.337  -4.665 -30.167  1.00  0.74           C  
ATOM   3047  N   ASN A 379       2.982  -7.347 -26.538  1.00  0.88           N  
ATOM   3048  CA  ASN A 379       3.500  -8.066 -25.378  1.00  0.88           C  
ATOM   3049  C   ASN A 379       2.391  -8.403 -24.386  1.00  0.88           C  
ATOM   3050  CB  ASN A 379       4.599  -7.253 -24.691  1.00  0.86           C  
ATOM   3051  O   ASN A 379       1.220  -8.116 -24.636  1.00  0.87           O  
ATOM   3052  CG  ASN A 379       4.109  -5.904 -24.203  1.00  0.76           C  
ATOM   3053  ND2 ASN A 379       5.036  -5.058 -23.767  1.00  0.68           N  
ATOM   3054  OD1 ASN A 379       2.908  -5.624 -24.216  1.00  0.70           O  
ATOM   3055  N   HIS A 380       2.722  -9.081 -23.315  1.00  0.90           N  
ATOM   3056  CA  HIS A 380       1.720  -9.422 -22.311  1.00  0.90           C  
ATOM   3057  C   HIS A 380       2.370  -9.735 -20.968  1.00  0.90           C  
ATOM   3058  CB  HIS A 380       0.877 -10.611 -22.777  1.00  0.89           C  
ATOM   3059  O   HIS A 380       3.560 -10.050 -20.908  1.00  0.89           O  
ATOM   3060  CG  HIS A 380       1.671 -11.858 -22.998  1.00  0.85           C  
ATOM   3061  CD2 HIS A 380       1.940 -12.899 -22.175  1.00  0.81           C  
ATOM   3062  ND1 HIS A 380       2.299 -12.138 -24.193  1.00  0.82           N  
ATOM   3063  CE1 HIS A 380       2.922 -13.301 -24.094  1.00  0.80           C  
ATOM   3064  NE2 HIS A 380       2.720 -13.783 -22.879  1.00  0.80           N  
ATOM   3065  N   THR A 381       1.564  -9.605 -19.921  1.00  0.90           N  
ATOM   3066  CA  THR A 381       1.918 -10.044 -18.575  1.00  0.90           C  
ATOM   3067  C   THR A 381       1.098 -11.266 -18.172  1.00  0.90           C  
ATOM   3068  CB  THR A 381       1.707  -8.917 -17.546  1.00  0.89           C  
ATOM   3069  O   THR A 381      -0.132 -11.250 -18.255  1.00  0.90           O  
ATOM   3070  CG2 THR A 381       2.229  -9.323 -16.172  1.00  0.86           C  
ATOM   3071  OG1 THR A 381       2.402  -7.743 -17.983  1.00  0.88           O  
ATOM   3072  N   ASP A 382       1.854 -12.307 -17.706  1.00  0.90           N  
ATOM   3073  CA  ASP A 382       1.168 -13.563 -17.416  1.00  0.90           C  
ATOM   3074  C   ASP A 382       0.852 -13.685 -15.927  1.00  0.90           C  
ATOM   3075  CB  ASP A 382       2.013 -14.753 -17.873  1.00  0.89           C  
ATOM   3076  O   ASP A 382       1.707 -13.415 -15.081  1.00  0.89           O  
ATOM   3077  CG  ASP A 382       2.128 -14.854 -19.384  1.00  0.85           C  
ATOM   3078  OD1 ASP A 382       1.105 -14.694 -20.085  1.00  0.82           O  
ATOM   3079  OD2 ASP A 382       3.250 -15.098 -19.878  1.00  0.83           O  
ATOM   3080  N   LEU A 383      -0.392 -14.027 -15.662  1.00  0.91           N  
ATOM   3081  CA  LEU A 383      -0.827 -14.543 -14.369  1.00  0.91           C  
ATOM   3082  C   LEU A 383      -1.343 -15.972 -14.500  1.00  0.91           C  
ATOM   3083  CB  LEU A 383      -1.915 -13.647 -13.772  1.00  0.91           C  
ATOM   3084  O   LEU A 383      -2.377 -16.207 -15.130  1.00  0.90           O  
ATOM   3085  CG  LEU A 383      -2.391 -14.005 -12.363  1.00  0.87           C  
ATOM   3086  CD1 LEU A 383      -1.260 -13.818 -11.358  1.00  0.82           C  
ATOM   3087  CD2 LEU A 383      -3.602 -13.162 -11.977  1.00  0.82           C  
ATOM   3088  N   VAL A 384      -0.588 -16.927 -13.862  1.00  0.91           N  
ATOM   3089  CA  VAL A 384      -0.890 -18.335 -14.101  1.00  0.91           C  
ATOM   3090  C   VAL A 384      -1.143 -19.042 -12.772  1.00  0.91           C  
ATOM   3091  CB  VAL A 384       0.252 -19.037 -14.870  1.00  0.90           C  
ATOM   3092  O   VAL A 384      -0.310 -18.990 -11.865  1.00  0.90           O  
ATOM   3093  CG1 VAL A 384      -0.080 -20.509 -15.104  1.00  0.87           C  
ATOM   3094  CG2 VAL A 384       0.517 -18.327 -16.197  1.00  0.87           C  
ATOM   3095  N   TYR A 385      -2.293 -19.599 -12.733  1.00  0.90           N  
ATOM   3096  CA  TYR A 385      -2.581 -20.516 -11.636  1.00  0.90           C  
ATOM   3097  C   TYR A 385      -2.229 -21.950 -12.016  1.00  0.89           C  
ATOM   3098  CB  TYR A 385      -4.057 -20.430 -11.237  1.00  0.89           C  
ATOM   3099  O   TYR A 385      -2.869 -22.542 -12.888  1.00  0.88           O  
ATOM   3100  CG  TYR A 385      -4.448 -21.395 -10.143  1.00  0.88           C  
ATOM   3101  CD1 TYR A 385      -3.689 -21.503  -8.980  1.00  0.86           C  
ATOM   3102  CD2 TYR A 385      -5.574 -22.200 -10.271  1.00  0.86           C  
ATOM   3103  CE1 TYR A 385      -4.044 -22.391  -7.970  1.00  0.85           C  
ATOM   3104  CE2 TYR A 385      -5.938 -23.092  -9.268  1.00  0.86           C  
ATOM   3105  OH  TYR A 385      -5.524 -24.062  -7.127  1.00  0.82           O  
ATOM   3106  CZ  TYR A 385      -5.169 -23.180  -8.123  1.00  0.84           C  
ATOM   3107  N   ASP A 386      -1.162 -22.453 -11.366  1.00  0.87           N  
ATOM   3108  CA  ASP A 386      -0.740 -23.844 -11.494  1.00  0.87           C  
ATOM   3109  C   ASP A 386      -1.387 -24.716 -10.421  1.00  0.87           C  
ATOM   3110  CB  ASP A 386       0.784 -23.952 -11.410  1.00  0.86           C  
ATOM   3111  O   ASP A 386      -0.936 -24.735  -9.274  1.00  0.86           O  
ATOM   3112  CG  ASP A 386       1.299 -25.345 -11.727  1.00  0.84           C  
ATOM   3113  OD1 ASP A 386       0.554 -26.329 -11.531  1.00  0.83           O  
ATOM   3114  OD2 ASP A 386       2.460 -25.460 -12.174  1.00  0.82           O  
ATOM   3115  N   ALA A 387      -2.379 -25.400 -10.818  1.00  0.86           N  
ATOM   3116  CA  ALA A 387      -3.166 -26.176  -9.864  1.00  0.86           C  
ATOM   3117  C   ALA A 387      -2.359 -27.349  -9.313  1.00  0.85           C  
ATOM   3118  CB  ALA A 387      -4.450 -26.679 -10.519  1.00  0.85           C  
ATOM   3119  O   ALA A 387      -2.563 -27.768  -8.171  1.00  0.84           O  
ATOM   3120  N   ALA A 388      -1.498 -27.884 -10.117  1.00  0.84           N  
ATOM   3121  CA  ALA A 388      -0.685 -29.021  -9.691  1.00  0.84           C  
ATOM   3122  C   ALA A 388       0.211 -28.645  -8.515  1.00  0.83           C  
ATOM   3123  CB  ALA A 388       0.157 -29.538 -10.855  1.00  0.82           C  
ATOM   3124  O   ALA A 388       0.368 -29.424  -7.572  1.00  0.82           O  
ATOM   3125  N   ASN A 389       0.683 -27.426  -8.547  1.00  0.84           N  
ATOM   3126  CA  ASN A 389       1.608 -26.971  -7.513  1.00  0.84           C  
ATOM   3127  C   ASN A 389       0.929 -26.018  -6.534  1.00  0.83           C  
ATOM   3128  CB  ASN A 389       2.831 -26.303  -8.143  1.00  0.82           C  
ATOM   3129  O   ASN A 389       1.543 -25.581  -5.559  1.00  0.82           O  
ATOM   3130  CG  ASN A 389       3.681 -27.273  -8.941  1.00  0.78           C  
ATOM   3131  ND2 ASN A 389       4.124 -26.844 -10.117  1.00  0.76           N  
ATOM   3132  OD1 ASN A 389       3.935 -28.398  -8.504  1.00  0.76           O  
ATOM   3133  N   ASN A 390      -0.362 -25.690  -6.818  1.00  0.85           N  
ATOM   3134  CA  ASN A 390      -1.129 -24.731  -6.031  1.00  0.85           C  
ATOM   3135  C   ASN A 390      -0.390 -23.403  -5.889  1.00  0.84           C  
ATOM   3136  CB  ASN A 390      -1.454 -25.307  -4.651  1.00  0.82           C  
ATOM   3137  O   ASN A 390      -0.257 -22.877  -4.783  1.00  0.82           O  
ATOM   3138  CG  ASN A 390      -2.513 -26.391  -4.706  1.00  0.76           C  
ATOM   3139  ND2 ASN A 390      -2.332 -27.437  -3.909  1.00  0.70           N  
ATOM   3140  OD1 ASN A 390      -3.486 -26.288  -5.458  1.00  0.70           O  
ATOM   3141  N   GLU A 391       0.055 -22.983  -6.997  1.00  0.86           N  
ATOM   3142  CA  GLU A 391       0.809 -21.734  -7.042  1.00  0.86           C  
ATOM   3143  C   GLU A 391       0.187 -20.748  -8.026  1.00  0.86           C  
ATOM   3144  CB  GLU A 391       2.269 -22.000  -7.416  1.00  0.84           C  
ATOM   3145  O   GLU A 391      -0.295 -21.145  -9.089  1.00  0.86           O  
ATOM   3146  CG  GLU A 391       3.079 -22.657  -6.307  1.00  0.77           C  
ATOM   3147  CD  GLU A 391       4.511 -22.967  -6.713  1.00  0.74           C  
ATOM   3148  OE1 GLU A 391       4.807 -22.983  -7.929  1.00  0.70           O  
ATOM   3149  OE2 GLU A 391       5.343 -23.197  -5.807  1.00  0.66           O  
ATOM   3150  N   LEU A 392       0.111 -19.495  -7.618  1.00  0.88           N  
ATOM   3151  CA  LEU A 392      -0.186 -18.393  -8.527  1.00  0.88           C  
ATOM   3152  C   LEU A 392       1.087 -17.646  -8.910  1.00  0.88           C  
ATOM   3153  CB  LEU A 392      -1.187 -17.426  -7.888  1.00  0.88           C  
ATOM   3154  O   LEU A 392       1.816 -17.166  -8.039  1.00  0.87           O  
ATOM   3155  CG  LEU A 392      -1.686 -16.284  -8.774  1.00  0.86           C  
ATOM   3156  CD1 LEU A 392      -2.545 -16.830  -9.910  1.00  0.84           C  
ATOM   3157  CD2 LEU A 392      -2.465 -15.267  -7.948  1.00  0.84           C  
ATOM   3158  N   ILE A 393       1.315 -17.574 -10.225  1.00  0.88           N  
ATOM   3159  CA  ILE A 393       2.587 -17.057 -10.717  1.00  0.88           C  
ATOM   3160  C   ILE A 393       2.349 -15.782 -11.522  1.00  0.88           C  
ATOM   3161  CB  ILE A 393       3.327 -18.105 -11.578  1.00  0.87           C  
ATOM   3162  O   ILE A 393       1.564 -15.778 -12.473  1.00  0.87           O  
ATOM   3163  CG1 ILE A 393       3.565 -19.388 -10.772  1.00  0.82           C  
ATOM   3164  CG2 ILE A 393       4.648 -17.536 -12.104  1.00  0.82           C  
ATOM   3165  CD1 ILE A 393       3.875 -20.608 -11.628  1.00  0.80           C  
ATOM   3166  N   PHE A 394       2.918 -14.695 -11.099  1.00  0.88           N  
ATOM   3167  CA  PHE A 394       2.965 -13.450 -11.857  1.00  0.88           C  
ATOM   3168  C   PHE A 394       4.281 -13.328 -12.616  1.00  0.88           C  
ATOM   3169  CB  PHE A 394       2.781 -12.246 -10.927  1.00  0.87           C  
ATOM   3170  O   PHE A 394       5.355 -13.325 -12.011  1.00  0.86           O  
ATOM   3171  CG  PHE A 394       2.707 -10.928 -11.649  1.00  0.87           C  
ATOM   3172  CD1 PHE A 394       1.480 -10.396 -12.029  1.00  0.86           C  
ATOM   3173  CD2 PHE A 394       3.864 -10.220 -11.948  1.00  0.86           C  
ATOM   3174  CE1 PHE A 394       1.409  -9.176 -12.697  1.00  0.85           C  
ATOM   3175  CE2 PHE A 394       3.800  -9.000 -12.615  1.00  0.85           C  
ATOM   3176  CZ  PHE A 394       2.571  -8.480 -12.990  1.00  0.83           C  
ATOM   3177  N   ASN A 395       4.167 -13.219 -13.912  1.00  0.86           N  
ATOM   3178  CA  ASN A 395       5.348 -13.166 -14.768  1.00  0.86           C  
ATOM   3179  C   ASN A 395       5.330 -11.937 -15.673  1.00  0.86           C  
ATOM   3180  CB  ASN A 395       5.460 -14.441 -15.607  1.00  0.85           C  
ATOM   3181  O   ASN A 395       4.546 -11.870 -16.621  1.00  0.86           O  
ATOM   3182  CG  ASN A 395       6.747 -14.503 -16.406  1.00  0.83           C  
ATOM   3183  ND2 ASN A 395       7.021 -15.658 -17.001  1.00  0.80           N  
ATOM   3184  OD1 ASN A 395       7.489 -13.521 -16.487  1.00  0.80           O  
ATOM   3185  N   ARG A 396       6.259 -11.022 -15.464  1.00  0.84           N  
ATOM   3186  CA  ARG A 396       6.256  -9.786 -16.240  1.00  0.84           C  
ATOM   3187  C   ARG A 396       7.431  -9.747 -17.211  1.00  0.84           C  
ATOM   3188  CB  ARG A 396       6.301  -8.569 -15.313  1.00  0.83           C  
ATOM   3189  O   ARG A 396       7.754  -8.691 -17.759  1.00  0.82           O  
ATOM   3190  CG  ARG A 396       7.599  -8.437 -14.533  1.00  0.82           C  
ATOM   3191  CD  ARG A 396       7.595  -7.207 -13.635  1.00  0.80           C  
ATOM   3192  NE  ARG A 396       8.821  -7.110 -12.848  1.00  0.73           N  
ATOM   3193  NH1 ARG A 396       8.134  -5.276 -11.623  1.00  0.66           N  
ATOM   3194  NH2 ARG A 396      10.200  -6.198 -11.254  1.00  0.66           N  
ATOM   3195  CZ  ARG A 396       9.049  -6.195 -11.910  1.00  0.74           C  
ATOM   3196  N   GLN A 397       8.026 -10.977 -17.574  1.00  0.83           N  
ATOM   3197  CA  GLN A 397       9.184 -11.067 -18.457  1.00  0.83           C  
ATOM   3198  C   GLN A 397       8.853 -10.546 -19.853  1.00  0.83           C  
ATOM   3199  CB  GLN A 397       9.686 -12.509 -18.541  1.00  0.81           C  
ATOM   3200  O   GLN A 397       9.719  -9.997 -20.537  1.00  0.81           O  
ATOM   3201  CG  GLN A 397      10.461 -12.963 -17.311  1.00  0.75           C  
ATOM   3202  CD  GLN A 397      10.895 -14.415 -17.394  1.00  0.71           C  
ATOM   3203  NE2 GLN A 397      11.891 -14.782 -16.595  1.00  0.62           N  
ATOM   3204  OE1 GLN A 397      10.339 -15.200 -18.168  1.00  0.66           O  
ATOM   3205  N   GLN A 398       7.624 -10.600 -20.142  1.00  0.84           N  
ATOM   3206  CA  GLN A 398       7.211 -10.194 -21.481  1.00  0.84           C  
ATOM   3207  C   GLN A 398       6.272  -8.993 -21.427  1.00  0.84           C  
ATOM   3208  CB  GLN A 398       6.536 -11.357 -22.211  1.00  0.82           C  
ATOM   3209  O   GLN A 398       5.442  -8.807 -22.319  1.00  0.83           O  
ATOM   3210  CG  GLN A 398       7.439 -12.567 -22.407  1.00  0.77           C  
ATOM   3211  CD  GLN A 398       6.768 -13.679 -23.192  1.00  0.73           C  
ATOM   3212  NE2 GLN A 398       7.569 -14.590 -23.732  1.00  0.64           N  
ATOM   3213  OE1 GLN A 398       5.539 -13.718 -23.312  1.00  0.68           O  
ATOM   3214  N   SER A 399       6.360  -8.247 -20.355  1.00  0.86           N  
ATOM   3215  CA  SER A 399       5.422  -7.152 -20.132  1.00  0.86           C  
ATOM   3216  C   SER A 399       5.832  -5.906 -20.910  1.00  0.85           C  
ATOM   3217  CB  SER A 399       5.325  -6.824 -18.642  1.00  0.85           C  
ATOM   3218  O   SER A 399       5.142  -4.885 -20.866  1.00  0.84           O  
ATOM   3219  OG  SER A 399       4.792  -7.920 -17.919  1.00  0.82           O  
ATOM   3220  N   GLY A 400       6.833  -5.961 -21.684  1.00  0.85           N  
ATOM   3221  CA  GLY A 400       7.338  -4.802 -22.404  1.00  0.84           C  
ATOM   3222  C   GLY A 400       8.752  -4.423 -22.009  1.00  0.83           C  
ATOM   3223  O   GLY A 400       9.665  -5.249 -22.079  1.00  0.79           O  
ATOM   3224  N   ALA A 401       8.868  -3.092 -21.599  1.00  0.79           N  
ATOM   3225  CA  ALA A 401      10.214  -2.688 -21.202  1.00  0.79           C  
ATOM   3226  C   ALA A 401      10.707  -3.512 -20.017  1.00  0.79           C  
ATOM   3227  CB  ALA A 401      10.245  -1.200 -20.861  1.00  0.77           C  
ATOM   3228  O   ALA A 401       9.941  -3.807 -19.096  1.00  0.75           O  
ATOM   3229  N   VAL A 402      11.940  -3.861 -20.123  1.00  0.72           N  
ATOM   3230  CA  VAL A 402      12.551  -4.768 -19.157  1.00  0.72           C  
ATOM   3231  C   VAL A 402      13.362  -3.970 -18.140  1.00  0.72           C  
ATOM   3232  CB  VAL A 402      13.450  -5.816 -19.852  1.00  0.69           C  
ATOM   3233  O   VAL A 402      14.072  -3.030 -18.503  1.00  0.69           O  
ATOM   3234  CG1 VAL A 402      14.117  -6.724 -18.821  1.00  0.60           C  
ATOM   3235  CG2 VAL A 402      12.636  -6.640 -20.848  1.00  0.59           C  
ATOM   3236  N   ILE A 403      13.218  -4.284 -16.864  1.00  0.73           N  
ATOM   3237  CA  ILE A 403      14.057  -3.778 -15.783  1.00  0.73           C  
ATOM   3238  C   ILE A 403      15.362  -4.568 -15.729  1.00  0.73           C  
ATOM   3239  CB  ILE A 403      13.329  -3.852 -14.421  1.00  0.71           C  
ATOM   3240  O   ILE A 403      15.348  -5.797 -15.632  1.00  0.70           O  
ATOM   3241  CG1 ILE A 403      12.038  -3.027 -14.461  1.00  0.66           C  
ATOM   3242  CG2 ILE A 403      14.248  -3.377 -13.292  1.00  0.66           C  
ATOM   3243  CD1 ILE A 403      11.095  -3.297 -13.296  1.00  0.65           C  
ATOM   3244  N   ASP A 404      16.513  -3.964 -16.027  1.00  0.68           N  
ATOM   3245  CA  ASP A 404      17.802  -4.644 -16.110  1.00  0.68           C  
ATOM   3246  C   ASP A 404      18.286  -5.073 -14.727  1.00  0.67           C  
ATOM   3247  CB  ASP A 404      18.843  -3.741 -16.775  1.00  0.64           C  
ATOM   3248  O   ASP A 404      19.252  -4.516 -14.201  1.00  0.63           O  
ATOM   3249  CG  ASP A 404      20.109  -4.483 -17.164  1.00  0.60           C  
ATOM   3250  OD1 ASP A 404      20.128  -5.731 -17.103  1.00  0.59           O  
ATOM   3251  OD2 ASP A 404      21.099  -3.813 -17.532  1.00  0.63           O  
ATOM   3252  N   LYS A 405      17.590  -5.731 -13.976  1.00  0.70           N  
ATOM   3253  CA  LYS A 405      17.882  -6.445 -12.737  1.00  0.69           C  
ATOM   3254  C   LYS A 405      17.254  -7.836 -12.743  1.00  0.69           C  
ATOM   3255  CB  LYS A 405      17.383  -5.650 -11.529  1.00  0.67           C  
ATOM   3256  O   LYS A 405      16.051  -7.981 -12.513  1.00  0.66           O  
ATOM   3257  CG  LYS A 405      18.043  -4.289 -11.368  1.00  0.64           C  
ATOM   3258  CD  LYS A 405      19.425  -4.409 -10.737  1.00  0.62           C  
ATOM   3259  CE  LYS A 405      20.025  -3.042 -10.440  1.00  0.57           C  
ATOM   3260  NZ  LYS A 405      21.397  -3.153  -9.860  1.00  0.51           N  
ATOM   3261  N   PRO A 406      18.031  -8.837 -13.058  1.00  0.64           N  
ATOM   3262  CA  PRO A 406      17.479 -10.179 -13.257  1.00  0.63           C  
ATOM   3263  C   PRO A 406      16.693 -10.679 -12.048  1.00  0.64           C  
ATOM   3264  CB  PRO A 406      18.723 -11.040 -13.494  1.00  0.61           C  
ATOM   3265  O   PRO A 406      15.704 -11.400 -12.205  1.00  0.62           O  
ATOM   3266  CG  PRO A 406      19.817 -10.061 -13.773  1.00  0.57           C  
ATOM   3267  CD  PRO A 406      19.363  -8.699 -13.334  1.00  0.56           C  
ATOM   3268  N   GLU A 407      17.094 -10.207 -10.805  1.00  0.63           N  
ATOM   3269  CA  GLU A 407      16.366 -10.696  -9.637  1.00  0.63           C  
ATOM   3270  C   GLU A 407      14.929 -10.184  -9.629  1.00  0.63           C  
ATOM   3271  CB  GLU A 407      17.079 -10.282  -8.347  1.00  0.60           C  
ATOM   3272  O   GLU A 407      14.065 -10.755  -8.960  1.00  0.61           O  
ATOM   3273  CG  GLU A 407      17.409  -8.798  -8.275  1.00  0.58           C  
ATOM   3274  CD  GLU A 407      18.762  -8.454  -8.878  1.00  0.57           C  
ATOM   3275  OE1 GLU A 407      19.213  -9.167  -9.803  1.00  0.56           O  
ATOM   3276  OE2 GLU A 407      19.376  -7.464  -8.421  1.00  0.52           O  
ATOM   3277  N   PHE A 408      14.687  -9.149 -10.465  1.00  0.68           N  
ATOM   3278  CA  PHE A 408      13.358  -8.550 -10.441  1.00  0.67           C  
ATOM   3279  C   PHE A 408      12.631  -8.793 -11.758  1.00  0.68           C  
ATOM   3280  CB  PHE A 408      13.449  -7.047 -10.160  1.00  0.65           C  
ATOM   3281  O   PHE A 408      11.406  -8.674 -11.828  1.00  0.65           O  
ATOM   3282  CG  PHE A 408      13.889  -6.717  -8.760  1.00  0.62           C  
ATOM   3283  CD1 PHE A 408      12.975  -6.704  -7.713  1.00  0.60           C  
ATOM   3284  CD2 PHE A 408      15.219  -6.419  -8.490  1.00  0.61           C  
ATOM   3285  CE1 PHE A 408      13.380  -6.399  -6.416  1.00  0.59           C  
ATOM   3286  CE2 PHE A 408      15.631  -6.112  -7.196  1.00  0.59           C  
ATOM   3287  CZ  PHE A 408      14.710  -6.102  -6.160  1.00  0.58           C  
ATOM   3288  N   ASN A 409      13.356  -9.010 -12.850  1.00  0.63           N  
ATOM   3289  CA  ASN A 409      12.752  -9.209 -14.162  1.00  0.63           C  
ATOM   3290  C   ASN A 409      12.136 -10.599 -14.290  1.00  0.62           C  
ATOM   3291  CB  ASN A 409      13.784  -8.981 -15.269  1.00  0.59           C  
ATOM   3292  O   ASN A 409      11.055 -10.754 -14.863  1.00  0.59           O  
ATOM   3293  CG  ASN A 409      13.809  -7.547 -15.758  1.00  0.56           C  
ATOM   3294  ND2 ASN A 409      14.810  -7.212 -16.564  1.00  0.50           N  
ATOM   3295  OD1 ASN A 409      12.937  -6.745 -15.413  1.00  0.54           O  
ATOM   3296  N   ASN A 410      12.833 -11.488 -13.725  1.00  0.55           N  
ATOM   3297  CA  ASN A 410      12.429 -12.888 -13.797  1.00  0.54           C  
ATOM   3298  C   ASN A 410      11.631 -13.305 -12.566  1.00  0.55           C  
ATOM   3299  CB  ASN A 410      13.652 -13.791 -13.969  1.00  0.49           C  
ATOM   3300  O   ASN A 410      11.681 -14.465 -12.152  1.00  0.52           O  
ATOM   3301  CG  ASN A 410      14.279 -13.671 -15.344  1.00  0.45           C  
ATOM   3302  ND2 ASN A 410      15.541 -14.068 -15.457  1.00  0.37           N  
ATOM   3303  OD1 ASN A 410      13.635 -13.223 -16.296  1.00  0.45           O  
ATOM   3304  N   LEU A 411      11.176 -12.114 -11.950  1.00  0.57           N  
ATOM   3305  CA  LEU A 411      10.522 -12.489 -10.701  1.00  0.56           C  
ATOM   3306  C   LEU A 411       9.150 -13.098 -10.968  1.00  0.58           C  
ATOM   3307  CB  LEU A 411      10.384 -11.273  -9.782  1.00  0.51           C  
ATOM   3308  O   LEU A 411       8.306 -12.477 -11.618  1.00  0.54           O  
ATOM   3309  CG  LEU A 411      11.554 -11.002  -8.835  1.00  0.47           C  
ATOM   3310  CD1 LEU A 411      11.735  -9.502  -8.631  1.00  0.41           C  
ATOM   3311  CD2 LEU A 411      11.336 -11.706  -7.500  1.00  0.42           C  
ATOM   3312  N   GLN A 412       9.118 -14.273 -11.072  1.00  0.62           N  
ATOM   3313  CA  GLN A 412       7.945 -15.080 -10.755  1.00  0.62           C  
ATOM   3314  C   GLN A 412       7.621 -15.019  -9.265  1.00  0.62           C  
ATOM   3315  CB  GLN A 412       8.158 -16.532 -11.187  1.00  0.54           C  
ATOM   3316  O   GLN A 412       8.487 -15.275  -8.425  1.00  0.58           O  
ATOM   3317  CG  GLN A 412       8.280 -16.714 -12.694  1.00  0.47           C  
ATOM   3318  CD  GLN A 412       8.477 -18.163 -13.096  1.00  0.51           C  
ATOM   3319  NE2 GLN A 412       8.409 -18.432 -14.395  1.00  0.35           N  
ATOM   3320  OE1 GLN A 412       8.690 -19.034 -12.246  1.00  0.51           O  
ATOM   3321  N   ARG A 413       6.607 -14.313  -9.037  1.00  0.70           N  
ATOM   3322  CA  ARG A 413       6.083 -14.341  -7.675  1.00  0.70           C  
ATOM   3323  C   ARG A 413       4.978 -15.382  -7.535  1.00  0.72           C  
ATOM   3324  CB  ARG A 413       5.556 -12.961  -7.273  1.00  0.65           C  
ATOM   3325  O   ARG A 413       4.162 -15.556  -8.443  1.00  0.68           O  
ATOM   3326  CG  ARG A 413       6.635 -11.894  -7.179  1.00  0.59           C  
ATOM   3327  CD  ARG A 413       7.572 -12.141  -6.005  1.00  0.59           C  
ATOM   3328  NE  ARG A 413       8.545 -11.062  -5.855  1.00  0.41           N  
ATOM   3329  NH1 ARG A 413      10.343 -12.300  -6.609  1.00  0.31           N  
ATOM   3330  NH2 ARG A 413      10.635 -10.118  -5.971  1.00  0.27           N  
ATOM   3331  CZ  ARG A 413       9.839 -11.162  -6.145  1.00  0.48           C  
ATOM   3332  N   THR A 414       5.260 -16.196  -6.595  1.00  0.70           N  
ATOM   3333  CA  THR A 414       4.324 -17.296  -6.389  1.00  0.71           C  
ATOM   3334  C   THR A 414       3.665 -17.195  -5.016  1.00  0.72           C  
ATOM   3335  CB  THR A 414       5.026 -18.660  -6.525  1.00  0.64           C  
ATOM   3336  O   THR A 414       4.314 -16.822  -4.036  1.00  0.68           O  
ATOM   3337  CG2 THR A 414       4.032 -19.807  -6.383  1.00  0.46           C  
ATOM   3338  OG1 THR A 414       5.653 -18.742  -7.811  1.00  0.56           O  
ATOM   3339  N   ILE A 415       2.399 -17.421  -5.025  1.00  0.71           N  
ATOM   3340  CA  ILE A 415       1.641 -17.651  -3.800  1.00  0.71           C  
ATOM   3341  C   ILE A 415       1.157 -19.099  -3.758  1.00  0.72           C  
ATOM   3342  CB  ILE A 415       0.442 -16.682  -3.687  1.00  0.66           C  
ATOM   3343  O   ILE A 415       0.591 -19.600  -4.732  1.00  0.68           O  
ATOM   3344  CG1 ILE A 415       0.935 -15.235  -3.571  1.00  0.56           C  
ATOM   3345  CG2 ILE A 415      -0.444 -17.056  -2.496  1.00  0.55           C  
ATOM   3346  CD1 ILE A 415      -0.157 -14.192  -3.766  1.00  0.55           C  
ATOM   3347  N   THR A 416       1.548 -19.764  -2.682  1.00  0.73           N  
ATOM   3348  CA  THR A 416       1.024 -21.111  -2.483  1.00  0.73           C  
ATOM   3349  C   THR A 416      -0.406 -21.062  -1.953  1.00  0.74           C  
ATOM   3350  CB  THR A 416       1.908 -21.916  -1.511  1.00  0.67           C  
ATOM   3351  O   THR A 416      -0.680 -20.400  -0.950  1.00  0.70           O  
ATOM   3352  CG2 THR A 416       1.424 -23.357  -1.394  1.00  0.52           C  
ATOM   3353  OG1 THR A 416       3.258 -21.914  -1.990  1.00  0.61           O  
ATOM   3354  N   LEU A 417      -1.352 -21.761  -2.677  1.00  0.74           N  
ATOM   3355  CA  LEU A 417      -2.778 -21.749  -2.372  1.00  0.73           C  
ATOM   3356  C   LEU A 417      -3.224 -23.092  -1.804  1.00  0.73           C  
ATOM   3357  CB  LEU A 417      -3.591 -21.417  -3.626  1.00  0.70           C  
ATOM   3358  O   LEU A 417      -2.481 -24.074  -1.865  1.00  0.68           O  
ATOM   3359  CG  LEU A 417      -3.298 -20.069  -4.287  1.00  0.70           C  
ATOM   3360  CD1 LEU A 417      -4.057 -19.948  -5.604  1.00  0.68           C  
ATOM   3361  CD2 LEU A 417      -3.661 -18.923  -3.348  1.00  0.72           C  
ATOM   3362  N   PRO A 418      -4.373 -23.103  -1.221  1.00  0.72           N  
ATOM   3363  CA  PRO A 418      -4.912 -24.409  -0.834  1.00  0.71           C  
ATOM   3364  C   PRO A 418      -5.193 -25.310  -2.035  1.00  0.72           C  
ATOM   3365  CB  PRO A 418      -6.209 -24.053  -0.103  1.00  0.68           C  
ATOM   3366  O   PRO A 418      -5.578 -24.822  -3.100  1.00  0.69           O  
ATOM   3367  CG  PRO A 418      -6.054 -22.614   0.271  1.00  0.66           C  
ATOM   3368  CD  PRO A 418      -5.132 -21.961  -0.718  1.00  0.65           C  
ATOM   3369  N   LYS A 419      -5.005 -26.663  -1.734  1.00  0.74           N  
ATOM   3370  CA  LYS A 419      -5.129 -27.660  -2.793  1.00  0.74           C  
ATOM   3371  C   LYS A 419      -6.591 -28.020  -3.042  1.00  0.74           C  
ATOM   3372  CB  LYS A 419      -4.331 -28.917  -2.443  1.00  0.66           C  
ATOM   3373  O   LYS A 419      -7.047 -29.094  -2.644  1.00  0.68           O  
ATOM   3374  CG  LYS A 419      -2.825 -28.755  -2.587  1.00  0.60           C  
ATOM   3375  CD  LYS A 419      -2.100 -30.082  -2.404  1.00  0.60           C  
ATOM   3376  CE  LYS A 419      -0.593 -29.921  -2.548  1.00  0.46           C  
ATOM   3377  NZ  LYS A 419       0.121 -31.223  -2.382  1.00  0.39           N  
ATOM   3378  N   ASP A 420      -7.325 -27.101  -3.624  1.00  0.79           N  
ATOM   3379  CA  ASP A 420      -8.706 -27.486  -3.898  1.00  0.78           C  
ATOM   3380  C   ASP A 420      -9.121 -27.076  -5.309  1.00  0.78           C  
ATOM   3381  CB  ASP A 420      -9.652 -26.862  -2.869  1.00  0.75           C  
ATOM   3382  O   ASP A 420     -10.257 -27.314  -5.722  1.00  0.75           O  
ATOM   3383  CG  ASP A 420      -9.598 -25.345  -2.858  1.00  0.72           C  
ATOM   3384  OD1 ASP A 420      -8.853 -24.755  -3.671  1.00  0.67           O  
ATOM   3385  OD2 ASP A 420     -10.304 -24.733  -2.028  1.00  0.68           O  
ATOM   3386  N   GLY A 421      -8.107 -26.469  -6.056  1.00  0.82           N  
ATOM   3387  CA  GLY A 421      -8.300 -26.150  -7.462  1.00  0.83           C  
ATOM   3388  C   GLY A 421      -9.106 -24.883  -7.680  1.00  0.83           C  
ATOM   3389  O   GLY A 421      -9.435 -24.539  -8.817  1.00  0.81           O  
ATOM   3390  N   ARG A 422      -9.502 -24.228  -6.611  1.00  0.87           N  
ATOM   3391  CA  ARG A 422     -10.325 -23.027  -6.706  1.00  0.87           C  
ATOM   3392  C   ARG A 422      -9.525 -21.784  -6.331  1.00  0.87           C  
ATOM   3393  CB  ARG A 422     -11.559 -23.147  -5.809  1.00  0.85           C  
ATOM   3394  O   ARG A 422      -8.708 -21.820  -5.408  1.00  0.86           O  
ATOM   3395  CG  ARG A 422     -12.553 -24.203  -6.266  1.00  0.79           C  
ATOM   3396  CD  ARG A 422     -13.770 -24.264  -5.355  1.00  0.77           C  
ATOM   3397  NE  ARG A 422     -14.790 -25.169  -5.877  1.00  0.72           N  
ATOM   3398  NH1 ARG A 422     -16.259 -24.861  -4.121  1.00  0.62           N  
ATOM   3399  NH2 ARG A 422     -16.804 -26.272  -5.843  1.00  0.58           N  
ATOM   3400  CZ  ARG A 422     -15.948 -25.432  -5.279  1.00  0.70           C  
ATOM   3401  N   ILE A 423      -9.838 -20.802  -7.081  1.00  0.90           N  
ATOM   3402  CA  ILE A 423      -9.196 -19.532  -6.760  1.00  0.90           C  
ATOM   3403  C   ILE A 423     -10.143 -18.379  -7.083  1.00  0.90           C  
ATOM   3404  CB  ILE A 423      -7.864 -19.363  -7.524  1.00  0.88           C  
ATOM   3405  O   ILE A 423     -10.902 -18.443  -8.053  1.00  0.90           O  
ATOM   3406  CG1 ILE A 423      -7.113 -18.125  -7.020  1.00  0.77           C  
ATOM   3407  CG2 ILE A 423      -8.114 -19.276  -9.032  1.00  0.76           C  
ATOM   3408  CD1 ILE A 423      -5.666 -18.046  -7.487  1.00  0.73           C  
ATOM   3409  N   LYS A 424     -10.132 -17.379  -6.253  1.00  0.91           N  
ATOM   3410  CA  LYS A 424     -10.792 -16.096  -6.479  1.00  0.92           C  
ATOM   3411  C   LYS A 424      -9.771 -14.973  -6.640  1.00  0.92           C  
ATOM   3412  CB  LYS A 424     -11.748 -15.775  -5.329  1.00  0.90           C  
ATOM   3413  O   LYS A 424      -8.849 -14.845  -5.832  1.00  0.91           O  
ATOM   3414  CG  LYS A 424     -12.901 -16.757  -5.189  1.00  0.82           C  
ATOM   3415  CD  LYS A 424     -13.799 -16.401  -4.011  1.00  0.78           C  
ATOM   3416  CE  LYS A 424     -14.856 -17.471  -3.769  1.00  0.70           C  
ATOM   3417  NZ  LYS A 424     -15.698 -17.157  -2.577  1.00  0.60           N  
ATOM   3418  N   LEU A 425      -9.998 -14.257  -7.676  1.00  0.93           N  
ATOM   3419  CA  LEU A 425      -9.077 -13.164  -7.969  1.00  0.93           C  
ATOM   3420  C   LEU A 425      -9.831 -11.851  -8.149  1.00  0.93           C  
ATOM   3421  CB  LEU A 425      -8.259 -13.474  -9.226  1.00  0.93           C  
ATOM   3422  O   LEU A 425     -10.882 -11.817  -8.793  1.00  0.93           O  
ATOM   3423  CG  LEU A 425      -7.442 -14.766  -9.202  1.00  0.92           C  
ATOM   3424  CD1 LEU A 425      -6.790 -15.007 -10.559  1.00  0.89           C  
ATOM   3425  CD2 LEU A 425      -6.389 -14.712  -8.100  1.00  0.89           C  
ATOM   3426  N   GLU A 426      -9.370 -10.854  -7.578  1.00  0.94           N  
ATOM   3427  CA  GLU A 426      -9.645  -9.467  -7.944  1.00  0.94           C  
ATOM   3428  C   GLU A 426      -8.385  -8.769  -8.447  1.00  0.94           C  
ATOM   3429  CB  GLU A 426     -10.230  -8.703  -6.754  1.00  0.93           C  
ATOM   3430  O   GLU A 426      -7.398  -8.655  -7.717  1.00  0.93           O  
ATOM   3431  CG  GLU A 426     -10.719  -7.304  -7.102  1.00  0.87           C  
ATOM   3432  CD  GLU A 426     -11.530  -6.658  -5.989  1.00  0.83           C  
ATOM   3433  OE1 GLU A 426     -11.711  -7.291  -4.924  1.00  0.80           O  
ATOM   3434  OE2 GLU A 426     -11.987  -5.510  -6.185  1.00  0.77           O  
ATOM   3435  N   ILE A 427      -8.413  -8.367  -9.688  1.00  0.95           N  
ATOM   3436  CA  ILE A 427      -7.225  -7.827 -10.340  1.00  0.95           C  
ATOM   3437  C   ILE A 427      -7.478  -6.380 -10.756  1.00  0.95           C  
ATOM   3438  CB  ILE A 427      -6.820  -8.674 -11.568  1.00  0.94           C  
ATOM   3439  O   ILE A 427      -8.421  -6.096 -11.497  1.00  0.94           O  
ATOM   3440  CG1 ILE A 427      -6.733 -10.157 -11.188  1.00  0.93           C  
ATOM   3441  CG2 ILE A 427      -5.493  -8.179 -12.151  1.00  0.93           C  
ATOM   3442  CD1 ILE A 427      -6.574 -11.092 -12.379  1.00  0.91           C  
ATOM   3443  N   VAL A 428      -6.670  -5.543 -10.245  1.00  0.94           N  
ATOM   3444  CA  VAL A 428      -6.714  -4.133 -10.616  1.00  0.95           C  
ATOM   3445  C   VAL A 428      -5.559  -3.811 -11.562  1.00  0.94           C  
ATOM   3446  CB  VAL A 428      -6.655  -3.217  -9.373  1.00  0.94           C  
ATOM   3447  O   VAL A 428      -4.390  -3.933 -11.188  1.00  0.94           O  
ATOM   3448  CG1 VAL A 428      -6.713  -1.746  -9.783  1.00  0.92           C  
ATOM   3449  CG2 VAL A 428      -7.793  -3.551  -8.410  1.00  0.92           C  
ATOM   3450  N   VAL A 429      -5.908  -3.457 -12.750  1.00  0.94           N  
ATOM   3451  CA  VAL A 429      -4.925  -3.028 -13.740  1.00  0.94           C  
ATOM   3452  C   VAL A 429      -5.131  -1.551 -14.067  1.00  0.94           C  
ATOM   3453  CB  VAL A 429      -5.012  -3.876 -15.030  1.00  0.94           C  
ATOM   3454  O   VAL A 429      -6.212  -1.150 -14.503  1.00  0.93           O  
ATOM   3455  CG1 VAL A 429      -3.948  -3.440 -16.035  1.00  0.92           C  
ATOM   3456  CG2 VAL A 429      -4.865  -5.361 -14.702  1.00  0.92           C  
ATOM   3457  N   ASP A 430      -4.167  -0.851 -13.838  1.00  0.93           N  
ATOM   3458  CA  ASP A 430      -4.162   0.567 -14.181  1.00  0.92           C  
ATOM   3459  C   ASP A 430      -2.930   0.928 -15.008  1.00  0.92           C  
ATOM   3460  CB  ASP A 430      -4.217   1.426 -12.916  1.00  0.92           C  
ATOM   3461  O   ASP A 430      -1.892   1.296 -14.455  1.00  0.91           O  
ATOM   3462  CG  ASP A 430      -4.536   2.883 -13.202  1.00  0.91           C  
ATOM   3463  OD1 ASP A 430      -4.756   3.240 -14.379  1.00  0.90           O  
ATOM   3464  OD2 ASP A 430      -4.564   3.682 -12.241  1.00  0.89           O  
ATOM   3465  N   ASN A 431      -3.119   0.750 -16.315  1.00  0.90           N  
ATOM   3466  CA  ASN A 431      -2.062   0.960 -17.298  1.00  0.90           C  
ATOM   3467  C   ASN A 431      -0.794   0.194 -16.930  1.00  0.90           C  
ATOM   3468  CB  ASN A 431      -1.756   2.452 -17.448  1.00  0.89           C  
ATOM   3469  O   ASN A 431      -0.706  -1.014 -17.157  1.00  0.88           O  
ATOM   3470  CG  ASN A 431      -0.959   2.762 -18.699  1.00  0.86           C  
ATOM   3471  ND2 ASN A 431      -0.446   3.984 -18.788  1.00  0.78           N  
ATOM   3472  OD1 ASN A 431      -0.805   1.911 -19.579  1.00  0.80           O  
ATOM   3473  N   SER A 432       0.120   0.759 -16.054  1.00  0.89           N  
ATOM   3474  CA  SER A 432       1.397   0.112 -15.770  1.00  0.89           C  
ATOM   3475  C   SER A 432       1.421  -0.469 -14.360  1.00  0.89           C  
ATOM   3476  CB  SER A 432       2.549   1.103 -15.941  1.00  0.87           C  
ATOM   3477  O   SER A 432       2.463  -0.930 -13.890  1.00  0.88           O  
ATOM   3478  OG  SER A 432       2.431   2.176 -15.022  1.00  0.80           O  
ATOM   3479  N   THR A 433       0.290  -0.361 -13.648  1.00  0.91           N  
ATOM   3480  CA  THR A 433       0.220  -0.845 -12.274  1.00  0.91           C  
ATOM   3481  C   THR A 433      -0.782  -1.990 -12.154  1.00  0.91           C  
ATOM   3482  CB  THR A 433      -0.168   0.284 -11.302  1.00  0.89           C  
ATOM   3483  O   THR A 433      -1.928  -1.867 -12.593  1.00  0.90           O  
ATOM   3484  CG2 THR A 433      -0.101  -0.188  -9.854  1.00  0.80           C  
ATOM   3485  OG1 THR A 433       0.732   1.386 -11.475  1.00  0.84           O  
ATOM   3486  N   VAL A 434      -0.290  -3.078 -11.539  1.00  0.92           N  
ATOM   3487  CA  VAL A 434      -1.144  -4.248 -11.364  1.00  0.92           C  
ATOM   3488  C   VAL A 434      -1.163  -4.659  -9.893  1.00  0.92           C  
ATOM   3489  CB  VAL A 434      -0.673  -5.430 -12.241  1.00  0.92           C  
ATOM   3490  O   VAL A 434      -0.111  -4.888  -9.292  1.00  0.92           O  
ATOM   3491  CG1 VAL A 434      -1.570  -6.648 -12.032  1.00  0.90           C  
ATOM   3492  CG2 VAL A 434      -0.651  -5.025 -13.714  1.00  0.89           C  
ATOM   3493  N   GLU A 435      -2.316  -4.738  -9.395  1.00  0.93           N  
ATOM   3494  CA  GLU A 435      -2.547  -5.241  -8.044  1.00  0.93           C  
ATOM   3495  C   GLU A 435      -3.514  -6.422  -8.053  1.00  0.93           C  
ATOM   3496  CB  GLU A 435      -3.084  -4.129  -7.140  1.00  0.92           C  
ATOM   3497  O   GLU A 435      -4.606  -6.333  -8.618  1.00  0.92           O  
ATOM   3498  CG  GLU A 435      -2.167  -2.918  -7.043  1.00  0.91           C  
ATOM   3499  CD  GLU A 435      -2.712  -1.823  -6.141  1.00  0.90           C  
ATOM   3500  OE1 GLU A 435      -2.857  -2.059  -4.920  1.00  0.88           O  
ATOM   3501  OE2 GLU A 435      -2.997  -0.720  -6.658  1.00  0.88           O  
ATOM   3502  N   ILE A 436      -3.091  -7.539  -7.360  1.00  0.93           N  
ATOM   3503  CA  ILE A 436      -3.861  -8.777  -7.394  1.00  0.93           C  
ATOM   3504  C   ILE A 436      -4.219  -9.202  -5.972  1.00  0.93           C  
ATOM   3505  CB  ILE A 436      -3.086  -9.905  -8.111  1.00  0.92           C  
ATOM   3506  O   ILE A 436      -3.338  -9.351  -5.122  1.00  0.92           O  
ATOM   3507  CG1 ILE A 436      -2.697  -9.469  -9.528  1.00  0.89           C  
ATOM   3508  CG2 ILE A 436      -3.914 -11.193  -8.143  1.00  0.89           C  
ATOM   3509  CD1 ILE A 436      -1.540 -10.259 -10.124  1.00  0.87           C  
ATOM   3510  N   PHE A 437      -5.462  -9.371  -5.775  1.00  0.93           N  
ATOM   3511  CA  PHE A 437      -5.983  -9.863  -4.505  1.00  0.93           C  
ATOM   3512  C   PHE A 437      -6.518 -11.283  -4.653  1.00  0.92           C  
ATOM   3513  CB  PHE A 437      -7.086  -8.939  -3.980  1.00  0.92           C  
ATOM   3514  O   PHE A 437      -7.407 -11.534  -5.470  1.00  0.92           O  
ATOM   3515  CG  PHE A 437      -6.668  -7.497  -3.870  1.00  0.92           C  
ATOM   3516  CD1 PHE A 437      -6.237  -6.974  -2.657  1.00  0.90           C  
ATOM   3517  CD2 PHE A 437      -6.707  -6.664  -4.981  1.00  0.90           C  
ATOM   3518  CE1 PHE A 437      -5.850  -5.640  -2.553  1.00  0.89           C  
ATOM   3519  CE2 PHE A 437      -6.322  -5.330  -4.884  1.00  0.90           C  
ATOM   3520  CZ  PHE A 437      -5.895  -4.820  -3.669  1.00  0.89           C  
ATOM   3521  N   VAL A 438      -5.999 -12.201  -3.881  1.00  0.91           N  
ATOM   3522  CA  VAL A 438      -6.278 -13.626  -4.019  1.00  0.91           C  
ATOM   3523  C   VAL A 438      -7.129 -14.103  -2.845  1.00  0.91           C  
ATOM   3524  CB  VAL A 438      -4.975 -14.454  -4.104  1.00  0.90           C  
ATOM   3525  O   VAL A 438      -6.806 -13.834  -1.686  1.00  0.90           O  
ATOM   3526  CG1 VAL A 438      -5.286 -15.922  -4.386  1.00  0.87           C  
ATOM   3527  CG2 VAL A 438      -4.051 -13.884  -5.178  1.00  0.86           C  
ATOM   3528  N   ASN A 439      -8.196 -14.764  -3.157  1.00  0.89           N  
ATOM   3529  CA  ASN A 439      -9.078 -15.355  -2.157  1.00  0.89           C  
ATOM   3530  C   ASN A 439      -9.506 -14.330  -1.111  1.00  0.89           C  
ATOM   3531  CB  ASN A 439      -8.400 -16.550  -1.483  1.00  0.88           C  
ATOM   3532  O   ASN A 439      -9.320 -14.546   0.088  1.00  0.88           O  
ATOM   3533  CG  ASN A 439      -8.180 -17.710  -2.434  1.00  0.86           C  
ATOM   3534  ND2 ASN A 439      -7.246 -18.589  -2.091  1.00  0.83           N  
ATOM   3535  OD1 ASN A 439      -8.842 -17.814  -3.470  1.00  0.84           O  
ATOM   3536  N   ASP A 440     -10.137 -13.328  -1.609  1.00  0.88           N  
ATOM   3537  CA  ASP A 440     -10.716 -12.266  -0.792  1.00  0.88           C  
ATOM   3538  C   ASP A 440      -9.638 -11.547   0.017  1.00  0.88           C  
ATOM   3539  CB  ASP A 440     -11.786 -12.831   0.144  1.00  0.87           C  
ATOM   3540  O   ASP A 440      -9.872 -11.155   1.162  1.00  0.87           O  
ATOM   3541  CG  ASP A 440     -12.978 -13.410  -0.599  1.00  0.84           C  
ATOM   3542  OD1 ASP A 440     -13.422 -12.808  -1.600  1.00  0.81           O  
ATOM   3543  OD2 ASP A 440     -13.478 -14.475  -0.177  1.00  0.83           O  
ATOM   3544  N   GLY A 441      -8.505 -11.570  -0.531  1.00  0.90           N  
ATOM   3545  CA  GLY A 441      -7.468 -10.707   0.013  1.00  0.90           C  
ATOM   3546  C   GLY A 441      -6.557 -11.416   0.998  1.00  0.90           C  
ATOM   3547  O   GLY A 441      -5.814 -10.771   1.740  1.00  0.89           O  
ATOM   3548  N   GLU A 442      -6.575 -12.762   1.074  1.00  0.89           N  
ATOM   3549  CA  GLU A 442      -5.682 -13.526   1.939  1.00  0.88           C  
ATOM   3550  C   GLU A 442      -4.227 -13.373   1.504  1.00  0.88           C  
ATOM   3551  CB  GLU A 442      -6.076 -15.005   1.947  1.00  0.87           C  
ATOM   3552  O   GLU A 442      -3.318 -13.406   2.335  1.00  0.87           O  
ATOM   3553  CG  GLU A 442      -7.398 -15.286   2.647  1.00  0.84           C  
ATOM   3554  CD  GLU A 442      -7.787 -16.755   2.626  1.00  0.81           C  
ATOM   3555  OE1 GLU A 442      -6.929 -17.607   2.302  1.00  0.78           O  
ATOM   3556  OE2 GLU A 442      -8.962 -17.057   2.936  1.00  0.75           O  
ATOM   3557  N   GLU A 443      -4.046 -13.315   0.225  1.00  0.88           N  
ATOM   3558  CA  GLU A 443      -2.750 -13.024  -0.379  1.00  0.88           C  
ATOM   3559  C   GLU A 443      -2.855 -11.884  -1.388  1.00  0.89           C  
ATOM   3560  CB  GLU A 443      -2.178 -14.273  -1.054  1.00  0.87           C  
ATOM   3561  O   GLU A 443      -3.884 -11.725  -2.048  1.00  0.88           O  
ATOM   3562  CG  GLU A 443      -1.955 -15.439  -0.102  1.00  0.82           C  
ATOM   3563  CD  GLU A 443      -0.759 -15.243   0.817  1.00  0.79           C  
ATOM   3564  OE1 GLU A 443      -0.014 -14.253   0.640  1.00  0.75           O  
ATOM   3565  OE2 GLU A 443      -0.566 -16.087   1.721  1.00  0.71           O  
ATOM   3566  N   VAL A 444      -1.778 -11.129  -1.487  1.00  0.90           N  
ATOM   3567  CA  VAL A 444      -1.775 -10.012  -2.426  1.00  0.90           C  
ATOM   3568  C   VAL A 444      -0.435  -9.955  -3.157  1.00  0.89           C  
ATOM   3569  CB  VAL A 444      -2.050  -8.669  -1.713  1.00  0.89           C  
ATOM   3570  O   VAL A 444       0.609 -10.259  -2.576  1.00  0.88           O  
ATOM   3571  CG1 VAL A 444      -1.964  -7.506  -2.700  1.00  0.85           C  
ATOM   3572  CG2 VAL A 444      -3.418  -8.698  -1.034  1.00  0.85           C  
ATOM   3573  N   LEU A 445      -0.522  -9.579  -4.480  1.00  0.88           N  
ATOM   3574  CA  LEU A 445       0.621  -9.342  -5.355  1.00  0.88           C  
ATOM   3575  C   LEU A 445       0.488  -8.002  -6.071  1.00  0.88           C  
ATOM   3576  CB  LEU A 445       0.754 -10.470  -6.380  1.00  0.86           C  
ATOM   3577  O   LEU A 445      -0.474  -7.779  -6.808  1.00  0.87           O  
ATOM   3578  CG  LEU A 445       0.928 -11.882  -5.817  1.00  0.78           C  
ATOM   3579  CD1 LEU A 445       0.586 -12.922  -6.878  1.00  0.71           C  
ATOM   3580  CD2 LEU A 445       2.350 -12.081  -5.304  1.00  0.70           C  
ATOM   3581  N   SER A 446       1.472  -7.107  -5.795  1.00  0.88           N  
ATOM   3582  CA  SER A 446       1.493  -5.834  -6.508  1.00  0.88           C  
ATOM   3583  C   SER A 446       2.767  -5.683  -7.333  1.00  0.88           C  
ATOM   3584  CB  SER A 446       1.370  -4.667  -5.528  1.00  0.87           C  
ATOM   3585  O   SER A 446       3.867  -5.932  -6.837  1.00  0.87           O  
ATOM   3586  OG  SER A 446       0.161  -4.754  -4.792  1.00  0.85           O  
ATOM   3587  N   ASN A 447       2.571  -5.284  -8.605  1.00  0.87           N  
ATOM   3588  CA  ASN A 447       3.696  -5.168  -9.526  1.00  0.87           C  
ATOM   3589  C   ASN A 447       3.490  -4.029 -10.521  1.00  0.87           C  
ATOM   3590  CB  ASN A 447       3.921  -6.487 -10.268  1.00  0.86           C  
ATOM   3591  O   ASN A 447       2.358  -3.733 -10.907  1.00  0.86           O  
ATOM   3592  CG  ASN A 447       4.263  -7.631  -9.334  1.00  0.82           C  
ATOM   3593  ND2 ASN A 447       3.254  -8.404  -8.950  1.00  0.77           N  
ATOM   3594  OD1 ASN A 447       5.424  -7.818  -8.960  1.00  0.78           O  
ATOM   3595  N   MET A 448       4.562  -3.458 -10.906  1.00  0.87           N  
ATOM   3596  CA  MET A 448       4.557  -2.575 -12.069  1.00  0.87           C  
ATOM   3597  C   MET A 448       4.934  -3.339 -13.334  1.00  0.87           C  
ATOM   3598  CB  MET A 448       5.518  -1.404 -11.860  1.00  0.86           C  
ATOM   3599  O   MET A 448       5.729  -4.280 -13.282  1.00  0.86           O  
ATOM   3600  CG  MET A 448       5.127  -0.488 -10.711  1.00  0.82           C  
ATOM   3601  SD  MET A 448       6.194   1.001 -10.605  1.00  0.80           S  
ATOM   3602  CE  MET A 448       7.763   0.236 -10.112  1.00  0.69           C  
ATOM   3603  N   ILE A 449       4.336  -2.944 -14.360  1.00  0.87           N  
ATOM   3604  CA  ILE A 449       4.619  -3.474 -15.689  1.00  0.87           C  
ATOM   3605  C   ILE A 449       4.809  -2.323 -16.674  1.00  0.87           C  
ATOM   3606  CB  ILE A 449       3.494  -4.415 -16.174  1.00  0.87           C  
ATOM   3607  O   ILE A 449       4.443  -1.182 -16.383  1.00  0.85           O  
ATOM   3608  CG1 ILE A 449       2.158  -3.665 -16.231  1.00  0.87           C  
ATOM   3609  CG2 ILE A 449       3.392  -5.647 -15.270  1.00  0.86           C  
ATOM   3610  CD1 ILE A 449       1.035  -4.450 -16.895  1.00  0.86           C  
ATOM   3611  N   PHE A 450       5.438  -2.529 -17.749  1.00  0.86           N  
ATOM   3612  CA  PHE A 450       5.723  -1.472 -18.712  1.00  0.86           C  
ATOM   3613  C   PHE A 450       5.445  -1.945 -20.134  1.00  0.86           C  
ATOM   3614  CB  PHE A 450       7.178  -1.009 -18.588  1.00  0.84           C  
ATOM   3615  O   PHE A 450       6.374  -2.197 -20.903  1.00  0.85           O  
ATOM   3616  CG  PHE A 450       7.550  -0.538 -17.208  1.00  0.83           C  
ATOM   3617  CD1 PHE A 450       7.146   0.710 -16.752  1.00  0.80           C  
ATOM   3618  CD2 PHE A 450       8.305  -1.345 -16.367  1.00  0.80           C  
ATOM   3619  CE1 PHE A 450       7.489   1.148 -15.475  1.00  0.78           C  
ATOM   3620  CE2 PHE A 450       8.651  -0.914 -15.089  1.00  0.80           C  
ATOM   3621  CZ  PHE A 450       8.243   0.333 -14.646  1.00  0.73           C  
ATOM   3622  N   PRO A 451       4.167  -1.983 -20.446  1.00  0.87           N  
ATOM   3623  CA  PRO A 451       3.753  -2.548 -21.733  1.00  0.87           C  
ATOM   3624  C   PRO A 451       4.045  -1.616 -22.907  1.00  0.87           C  
ATOM   3625  CB  PRO A 451       2.246  -2.752 -21.559  1.00  0.87           C  
ATOM   3626  O   PRO A 451       4.059  -0.394 -22.741  1.00  0.86           O  
ATOM   3627  CG  PRO A 451       1.858  -1.818 -20.459  1.00  0.86           C  
ATOM   3628  CD  PRO A 451       3.058  -1.584 -19.587  1.00  0.86           C  
ATOM   3629  N   GLU A 452       4.329  -2.218 -24.027  1.00  0.86           N  
ATOM   3630  CA  GLU A 452       4.484  -1.471 -25.271  1.00  0.86           C  
ATOM   3631  C   GLU A 452       3.150  -0.896 -25.740  1.00  0.86           C  
ATOM   3632  CB  GLU A 452       5.085  -2.361 -26.362  1.00  0.84           C  
ATOM   3633  O   GLU A 452       2.087  -1.378 -25.343  1.00  0.85           O  
ATOM   3634  CG  GLU A 452       6.499  -2.836 -26.058  1.00  0.77           C  
ATOM   3635  CD  GLU A 452       7.175  -3.505 -27.244  1.00  0.74           C  
ATOM   3636  OE1 GLU A 452       6.519  -3.682 -28.296  1.00  0.69           O  
ATOM   3637  OE2 GLU A 452       8.369  -3.857 -27.120  1.00  0.67           O  
ATOM   3638  N   GLU A 453       3.410   0.098 -26.633  1.00  0.83           N  
ATOM   3639  CA  GLU A 453       2.225   0.624 -27.303  1.00  0.83           C  
ATOM   3640  C   GLU A 453       1.508  -0.467 -28.093  1.00  0.83           C  
ATOM   3641  CB  GLU A 453       2.600   1.784 -28.229  1.00  0.80           C  
ATOM   3642  O   GLU A 453       2.149  -1.276 -28.766  1.00  0.79           O  
ATOM   3643  CG  GLU A 453       1.409   2.611 -28.692  1.00  0.73           C  
ATOM   3644  CD  GLU A 453       1.807   3.950 -29.293  1.00  0.69           C  
ATOM   3645  OE1 GLU A 453       3.021   4.247 -29.364  1.00  0.65           O  
ATOM   3646  OE2 GLU A 453       0.896   4.708 -29.696  1.00  0.61           O  
ATOM   3647  N   GLY A 454       0.225  -0.758 -27.819  1.00  0.85           N  
ATOM   3648  CA  GLY A 454      -0.602  -1.745 -28.495  1.00  0.85           C  
ATOM   3649  C   GLY A 454      -0.951  -2.933 -27.618  1.00  0.86           C  
ATOM   3650  O   GLY A 454      -1.699  -3.819 -28.035  1.00  0.84           O  
ATOM   3651  N   SER A 455      -0.315  -2.971 -26.479  1.00  0.89           N  
ATOM   3652  CA  SER A 455      -0.713  -3.999 -25.522  1.00  0.89           C  
ATOM   3653  C   SER A 455      -1.919  -3.553 -24.702  1.00  0.89           C  
ATOM   3654  CB  SER A 455       0.449  -4.343 -24.590  1.00  0.88           C  
ATOM   3655  O   SER A 455      -1.765  -2.927 -23.651  1.00  0.86           O  
ATOM   3656  OG  SER A 455       1.553  -4.841 -25.325  1.00  0.81           O  
ATOM   3657  N   THR A 456      -3.115  -3.813 -25.292  1.00  0.90           N  
ATOM   3658  CA  THR A 456      -4.330  -3.313 -24.658  1.00  0.90           C  
ATOM   3659  C   THR A 456      -5.359  -4.430 -24.505  1.00  0.90           C  
ATOM   3660  CB  THR A 456      -4.944  -2.154 -25.464  1.00  0.89           C  
ATOM   3661  O   THR A 456      -6.556  -4.166 -24.377  1.00  0.88           O  
ATOM   3662  CG2 THR A 456      -3.985  -0.971 -25.545  1.00  0.83           C  
ATOM   3663  OG1 THR A 456      -5.241  -2.605 -26.791  1.00  0.85           O  
ATOM   3664  N   GLY A 457      -4.898  -5.668 -24.579  1.00  0.90           N  
ATOM   3665  CA  GLY A 457      -5.855  -6.761 -24.515  1.00  0.91           C  
ATOM   3666  C   GLY A 457      -5.872  -7.461 -23.169  1.00  0.91           C  
ATOM   3667  O   GLY A 457      -5.080  -7.134 -22.283  1.00  0.91           O  
ATOM   3668  N   PHE A 458      -6.800  -8.310 -22.990  1.00  0.94           N  
ATOM   3669  CA  PHE A 458      -6.995  -9.251 -21.893  1.00  0.94           C  
ATOM   3670  C   PHE A 458      -7.377 -10.628 -22.423  1.00  0.94           C  
ATOM   3671  CB  PHE A 458      -8.071  -8.742 -20.930  1.00  0.94           C  
ATOM   3672  O   PHE A 458      -8.215 -10.743 -23.320  1.00  0.93           O  
ATOM   3673  CG  PHE A 458      -8.416  -9.715 -19.835  1.00  0.93           C  
ATOM   3674  CD1 PHE A 458      -7.734  -9.690 -18.624  1.00  0.90           C  
ATOM   3675  CD2 PHE A 458      -9.422 -10.655 -20.016  1.00  0.90           C  
ATOM   3676  CE1 PHE A 458      -8.051 -10.589 -17.609  1.00  0.90           C  
ATOM   3677  CE2 PHE A 458      -9.744 -11.557 -19.006  1.00  0.91           C  
ATOM   3678  CZ  PHE A 458      -9.057 -11.523 -17.804  1.00  0.90           C  
ATOM   3679  N   ARG A 459      -6.707 -11.627 -21.890  1.00  0.95           N  
ATOM   3680  CA  ARG A 459      -6.979 -12.975 -22.378  1.00  0.95           C  
ATOM   3681  C   ARG A 459      -6.954 -13.986 -21.236  1.00  0.95           C  
ATOM   3682  CB  ARG A 459      -5.966 -13.373 -23.453  1.00  0.93           C  
ATOM   3683  O   ARG A 459      -6.104 -13.905 -20.347  1.00  0.94           O  
ATOM   3684  CG  ARG A 459      -6.148 -14.789 -23.978  1.00  0.85           C  
ATOM   3685  CD  ARG A 459      -5.338 -15.030 -25.244  1.00  0.82           C  
ATOM   3686  NE  ARG A 459      -3.909 -14.836 -25.014  1.00  0.77           N  
ATOM   3687  NH1 ARG A 459      -3.235 -16.136 -26.801  1.00  0.64           N  
ATOM   3688  NH2 ARG A 459      -1.675 -15.125 -25.460  1.00  0.61           N  
ATOM   3689  CZ  ARG A 459      -2.943 -15.366 -25.759  1.00  0.73           C  
ATOM   3690  N   ILE A 460      -7.887 -14.864 -21.229  1.00  0.94           N  
ATOM   3691  CA  ILE A 460      -7.919 -15.995 -20.309  1.00  0.94           C  
ATOM   3692  C   ILE A 460      -7.796 -17.300 -21.092  1.00  0.93           C  
ATOM   3693  CB  ILE A 460      -9.211 -15.999 -19.461  1.00  0.92           C  
ATOM   3694  O   ILE A 460      -8.391 -17.448 -22.162  1.00  0.92           O  
ATOM   3695  CG1 ILE A 460      -9.319 -14.704 -18.648  1.00  0.74           C  
ATOM   3696  CG2 ILE A 460      -9.252 -17.226 -18.545  1.00  0.74           C  
ATOM   3697  CD1 ILE A 460     -10.620 -14.571 -17.867  1.00  0.71           C  
ATOM   3698  N   TRP A 461      -7.061 -18.254 -20.517  1.00  0.93           N  
ATOM   3699  CA  TRP A 461      -6.860 -19.550 -21.157  1.00  0.93           C  
ATOM   3700  C   TRP A 461      -6.649 -20.644 -20.115  1.00  0.93           C  
ATOM   3701  CB  TRP A 461      -5.665 -19.499 -22.112  1.00  0.92           C  
ATOM   3702  O   TRP A 461      -6.420 -20.354 -18.939  1.00  0.91           O  
ATOM   3703  CG  TRP A 461      -4.382 -19.079 -21.459  1.00  0.88           C  
ATOM   3704  CD1 TRP A 461      -3.903 -17.805 -21.327  1.00  0.82           C  
ATOM   3705  CD2 TRP A 461      -3.410 -19.938 -20.855  1.00  0.83           C  
ATOM   3706  CE2 TRP A 461      -2.367 -19.115 -20.374  1.00  0.84           C  
ATOM   3707  CE3 TRP A 461      -3.320 -21.324 -20.671  1.00  0.87           C  
ATOM   3708  NE1 TRP A 461      -2.692 -17.820 -20.675  1.00  0.88           N  
ATOM   3709  CH2 TRP A 461      -1.184 -20.995 -19.555  1.00  0.84           C  
ATOM   3710  CZ2 TRP A 461      -1.247 -19.635 -19.721  1.00  0.86           C  
ATOM   3711  CZ3 TRP A 461      -2.205 -21.839 -20.021  1.00  0.86           C  
ATOM   3712  N   THR A 462      -6.760 -21.889 -20.632  1.00  0.92           N  
ATOM   3713  CA  THR A 462      -6.448 -23.066 -19.829  1.00  0.92           C  
ATOM   3714  C   THR A 462      -5.791 -24.145 -20.685  1.00  0.91           C  
ATOM   3715  CB  THR A 462      -7.713 -23.637 -19.161  1.00  0.90           C  
ATOM   3716  O   THR A 462      -6.008 -24.202 -21.897  1.00  0.89           O  
ATOM   3717  CG2 THR A 462      -8.726 -24.097 -20.203  1.00  0.82           C  
ATOM   3718  OG1 THR A 462      -7.349 -24.754 -18.339  1.00  0.84           O  
ATOM   3719  N   ASP A 463      -4.962 -24.909 -20.102  1.00  0.89           N  
ATOM   3720  CA  ASP A 463      -4.335 -25.982 -20.866  1.00  0.89           C  
ATOM   3721  C   ASP A 463      -5.133 -27.279 -20.749  1.00  0.87           C  
ATOM   3722  CB  ASP A 463      -2.896 -26.206 -20.396  1.00  0.86           C  
ATOM   3723  O   ASP A 463      -4.742 -28.307 -21.305  1.00  0.84           O  
ATOM   3724  CG  ASP A 463      -2.810 -26.687 -18.959  1.00  0.79           C  
ATOM   3725  OD1 ASP A 463      -3.858 -26.783 -18.283  1.00  0.72           O  
ATOM   3726  OD2 ASP A 463      -1.684 -26.971 -18.496  1.00  0.77           O  
ATOM   3727  N   ASP A 464      -6.216 -27.219 -19.925  1.00  0.87           N  
ATOM   3728  CA  ASP A 464      -7.102 -28.369 -19.770  1.00  0.86           C  
ATOM   3729  C   ASP A 464      -8.566 -27.934 -19.739  1.00  0.86           C  
ATOM   3730  CB  ASP A 464      -6.757 -29.145 -18.498  1.00  0.84           C  
ATOM   3731  O   ASP A 464      -9.125 -27.543 -20.766  1.00  0.81           O  
ATOM   3732  CG  ASP A 464      -7.361 -30.538 -18.470  1.00  0.78           C  
ATOM   3733  OD1 ASP A 464      -8.287 -30.816 -19.262  1.00  0.70           O  
ATOM   3734  OD2 ASP A 464      -6.910 -31.363 -17.647  1.00  0.75           O  
ATOM   3735  N   SER A 465      -9.185 -28.015 -18.638  1.00  0.88           N  
ATOM   3736  CA  SER A 465     -10.541 -27.512 -18.442  1.00  0.88           C  
ATOM   3737  C   SER A 465     -10.669 -26.770 -17.116  1.00  0.88           C  
ATOM   3738  CB  SER A 465     -11.551 -28.659 -18.494  1.00  0.85           C  
ATOM   3739  O   SER A 465     -10.006 -27.119 -16.136  1.00  0.87           O  
ATOM   3740  OG  SER A 465     -11.460 -29.462 -17.330  1.00  0.73           O  
ATOM   3741  N   ALA A 466     -11.470 -25.706 -17.244  1.00  0.90           N  
ATOM   3742  CA  ALA A 466     -11.764 -24.931 -16.041  1.00  0.91           C  
ATOM   3743  C   ALA A 466     -13.200 -24.414 -16.059  1.00  0.91           C  
ATOM   3744  CB  ALA A 466     -10.785 -23.768 -15.905  1.00  0.90           C  
ATOM   3745  O   ALA A 466     -13.758 -24.151 -17.127  1.00  0.90           O  
ATOM   3746  N   LEU A 467     -13.757 -24.409 -14.845  1.00  0.91           N  
ATOM   3747  CA  LEU A 467     -15.070 -23.794 -14.688  1.00  0.92           C  
ATOM   3748  C   LEU A 467     -14.944 -22.376 -14.141  1.00  0.92           C  
ATOM   3749  CB  LEU A 467     -15.948 -24.635 -13.757  1.00  0.91           C  
ATOM   3750  O   LEU A 467     -14.485 -22.179 -13.014  1.00  0.91           O  
ATOM   3751  CG  LEU A 467     -17.348 -24.089 -13.469  1.00  0.87           C  
ATOM   3752  CD1 LEU A 467     -18.173 -24.043 -14.751  1.00  0.83           C  
ATOM   3753  CD2 LEU A 467     -18.044 -24.936 -12.409  1.00  0.83           C  
ATOM   3754  N   ILE A 468     -15.246 -21.418 -14.970  1.00  0.93           N  
ATOM   3755  CA  ILE A 468     -15.378 -20.042 -14.502  1.00  0.93           C  
ATOM   3756  C   ILE A 468     -16.718 -19.866 -13.791  1.00  0.93           C  
ATOM   3757  CB  ILE A 468     -15.253 -19.035 -15.667  1.00  0.93           C  
ATOM   3758  O   ILE A 468     -17.766 -19.795 -14.436  1.00  0.92           O  
ATOM   3759  CG1 ILE A 468     -13.870 -19.140 -16.318  1.00  0.90           C  
ATOM   3760  CG2 ILE A 468     -15.521 -17.608 -15.179  1.00  0.90           C  
ATOM   3761  CD1 ILE A 468     -13.705 -18.282 -17.564  1.00  0.87           C  
ATOM   3762  N   GLU A 469     -16.675 -19.811 -12.498  1.00  0.93           N  
ATOM   3763  CA  GLU A 469     -17.902 -19.629 -11.727  1.00  0.93           C  
ATOM   3764  C   GLU A 469     -18.482 -18.233 -11.934  1.00  0.93           C  
ATOM   3765  CB  GLU A 469     -17.643 -19.876 -10.239  1.00  0.92           C  
ATOM   3766  O   GLU A 469     -19.699 -18.072 -12.049  1.00  0.93           O  
ATOM   3767  CG  GLU A 469     -17.244 -21.308  -9.914  1.00  0.82           C  
ATOM   3768  CD  GLU A 469     -17.024 -21.547  -8.428  1.00  0.77           C  
ATOM   3769  OE1 GLU A 469     -16.731 -20.577  -7.694  1.00  0.74           O  
ATOM   3770  OE2 GLU A 469     -17.146 -22.715  -7.995  1.00  0.71           O  
ATOM   3771  N   SER A 470     -17.589 -17.317 -11.902  1.00  0.94           N  
ATOM   3772  CA  SER A 470     -17.974 -15.942 -12.203  1.00  0.94           C  
ATOM   3773  C   SER A 470     -16.792 -15.141 -12.739  1.00  0.94           C  
ATOM   3774  CB  SER A 470     -18.540 -15.258 -10.957  1.00  0.93           C  
ATOM   3775  O   SER A 470     -15.647 -15.376 -12.346  1.00  0.94           O  
ATOM   3776  OG  SER A 470     -17.551 -15.156  -9.947  1.00  0.84           O  
ATOM   3777  N   LEU A 471     -17.097 -14.310 -13.699  1.00  0.95           N  
ATOM   3778  CA  LEU A 471     -16.146 -13.361 -14.269  1.00  0.95           C  
ATOM   3779  C   LEU A 471     -16.820 -12.025 -14.560  1.00  0.95           C  
ATOM   3780  CB  LEU A 471     -15.529 -13.925 -15.551  1.00  0.94           C  
ATOM   3781  O   LEU A 471     -17.883 -11.984 -15.184  1.00  0.94           O  
ATOM   3782  CG  LEU A 471     -14.662 -12.965 -16.366  1.00  0.92           C  
ATOM   3783  CD1 LEU A 471     -13.426 -12.561 -15.569  1.00  0.86           C  
ATOM   3784  CD2 LEU A 471     -14.264 -13.599 -17.695  1.00  0.86           C  
ATOM   3785  N   SER A 472     -16.220 -10.985 -14.110  1.00  0.95           N  
ATOM   3786  CA  SER A 472     -16.610  -9.625 -14.465  1.00  0.95           C  
ATOM   3787  C   SER A 472     -15.390  -8.756 -14.748  1.00  0.95           C  
ATOM   3788  CB  SER A 472     -17.445  -8.997 -13.348  1.00  0.94           C  
ATOM   3789  O   SER A 472     -14.407  -8.796 -14.005  1.00  0.95           O  
ATOM   3790  OG  SER A 472     -17.626  -7.609 -13.574  1.00  0.81           O  
ATOM   3791  N   ILE A 473     -15.478  -7.999 -15.842  1.00  0.95           N  
ATOM   3792  CA  ILE A 473     -14.458  -7.010 -16.175  1.00  0.95           C  
ATOM   3793  C   ILE A 473     -15.098  -5.629 -16.294  1.00  0.95           C  
ATOM   3794  CB  ILE A 473     -13.724  -7.376 -17.485  1.00  0.94           C  
ATOM   3795  O   ILE A 473     -16.028  -5.434 -17.080  1.00  0.94           O  
ATOM   3796  CG1 ILE A 473     -13.109  -8.776 -17.380  1.00  0.92           C  
ATOM   3797  CG2 ILE A 473     -12.653  -6.331 -17.813  1.00  0.92           C  
ATOM   3798  CD1 ILE A 473     -12.330  -9.205 -18.615  1.00  0.89           C  
ATOM   3799  N   LYS A 474     -14.561  -4.706 -15.560  1.00  0.94           N  
ATOM   3800  CA  LYS A 474     -15.026  -3.322 -15.573  1.00  0.94           C  
ATOM   3801  C   LYS A 474     -13.913  -2.372 -16.004  1.00  0.94           C  
ATOM   3802  CB  LYS A 474     -15.554  -2.920 -14.194  1.00  0.93           C  
ATOM   3803  O   LYS A 474     -12.845  -2.339 -15.389  1.00  0.93           O  
ATOM   3804  CG  LYS A 474     -16.758  -3.728 -13.733  1.00  0.91           C  
ATOM   3805  CD  LYS A 474     -17.223  -3.297 -12.348  1.00  0.88           C  
ATOM   3806  CE  LYS A 474     -18.394  -4.140 -11.863  1.00  0.83           C  
ATOM   3807  NZ  LYS A 474     -18.836  -3.739 -10.494  1.00  0.76           N  
ATOM   3808  N   LYS A 475     -14.184  -1.644 -16.921  1.00  0.93           N  
ATOM   3809  CA  LYS A 475     -13.227  -0.742 -17.556  1.00  0.93           C  
ATOM   3810  C   LYS A 475     -13.402   0.688 -17.054  1.00  0.93           C  
ATOM   3811  CB  LYS A 475     -13.376  -0.785 -19.078  1.00  0.92           C  
ATOM   3812  O   LYS A 475     -14.528   1.178 -16.939  1.00  0.92           O  
ATOM   3813  CG  LYS A 475     -12.424   0.141 -19.820  1.00  0.86           C  
ATOM   3814  CD  LYS A 475     -12.633   0.066 -21.327  1.00  0.82           C  
ATOM   3815  CE  LYS A 475     -11.758   1.071 -22.064  1.00  0.75           C  
ATOM   3816  NZ  LYS A 475     -11.999   1.040 -23.537  1.00  0.67           N  
ATOM   3817  N   ALA A 476     -12.282   1.257 -16.772  1.00  0.91           N  
ATOM   3818  CA  ALA A 476     -12.309   2.666 -16.385  1.00  0.90           C  
ATOM   3819  C   ALA A 476     -12.562   3.562 -17.594  1.00  0.88           C  
ATOM   3820  CB  ALA A 476     -11.001   3.055 -15.702  1.00  0.89           C  
ATOM   3821  O   ALA A 476     -12.068   3.289 -18.691  1.00  0.84           O  
ATOM   3822  N   ASP A 477     -13.447   4.557 -17.502  1.00  0.76           N  
ATOM   3823  CA  ASP A 477     -13.768   5.498 -18.571  1.00  0.76           C  
ATOM   3824  C   ASP A 477     -12.506   6.165 -19.113  1.00  0.73           C  
ATOM   3825  CB  ASP A 477     -14.752   6.560 -18.074  1.00  0.70           C  
ATOM   3826  O   ASP A 477     -11.561   6.421 -18.363  1.00  0.68           O  
ATOM   3827  CG  ASP A 477     -16.203   6.140 -18.224  1.00  0.63           C  
ATOM   3828  OD1 ASP A 477     -16.477   5.122 -18.895  1.00  0.59           O  
ATOM   3829  OD2 ASP A 477     -17.081   6.836 -17.670  1.00  0.63           O  
TER    3830      ASP A 477
END
