# Supplementary material for: DepoScope: Accurate phage depolymerase annotation and domain delineation using large language models
Source: PLoS Comput Biol. 2024 Aug 5;20(8):e1011831. doi: 10.1371/journal.pcbi.1011831 (PMC11326577; doi:10.1371/journal.pcbi.1011831)
Supplement: S1 Data — (ZIP) [file pcbi.1011831.s003.zip › FN_FP_deposcope_032024/False_negatives/NC_024792.1__YP_009056510.pdb]

PARENT N/A
ATOM      1  N   MET A   1      12.248   3.572 -13.910  1.00  0.81           N  
ATOM      2  CA  MET A   1      11.976   4.772 -14.697  1.00  0.88           C  
ATOM      3  C   MET A   1      12.226   6.031 -13.874  1.00  0.91           C  
ATOM      4  CB  MET A   1      10.536   4.762 -15.213  1.00  0.82           C  
ATOM      5  O   MET A   1      12.062   6.022 -12.653  1.00  0.91           O  
ATOM      6  CG  MET A   1      10.257   3.669 -16.232  1.00  0.72           C  
ATOM      7  SD  MET A   1       8.581   3.802 -16.965  1.00  0.74           S  
ATOM      8  CE  MET A   1       7.583   3.127 -15.608  1.00  0.67           C  
ATOM      9  N   ALA A   2      12.742   7.047 -14.474  1.00  0.91           N  
ATOM     10  CA  ALA A   2      12.863   8.298 -13.731  1.00  0.94           C  
ATOM     11  C   ALA A   2      11.497   8.943 -13.516  1.00  0.95           C  
ATOM     12  CB  ALA A   2      13.795   9.262 -14.460  1.00  0.92           C  
ATOM     13  O   ALA A   2      10.663   8.962 -14.424  1.00  0.95           O  
ATOM     14  N   ASP A   3      11.260   9.406 -12.277  1.00  0.97           N  
ATOM     15  CA  ASP A   3      10.044  10.149 -11.961  1.00  0.98           C  
ATOM     16  C   ASP A   3       9.955  11.433 -12.783  1.00  0.98           C  
ATOM     17  CB  ASP A   3       9.986  10.476 -10.468  1.00  0.97           C  
ATOM     18  O   ASP A   3      10.972  12.081 -13.044  1.00  0.98           O  
ATOM     19  CG  ASP A   3       9.823   9.243  -9.597  1.00  0.96           C  
ATOM     20  OD1 ASP A   3       9.343   8.203 -10.096  1.00  0.95           O  
ATOM     21  OD2 ASP A   3      10.176   9.313  -8.400  1.00  0.94           O  
ATOM     22  N   LYS A   4       8.715  11.781 -13.261  1.00  0.99           N  
ATOM     23  CA  LYS A   4       8.444  13.038 -13.954  1.00  0.99           C  
ATOM     24  C   LYS A   4       8.566  14.226 -13.004  1.00  0.99           C  
ATOM     25  CB  LYS A   4       7.051  13.013 -14.586  1.00  0.99           C  
ATOM     26  O   LYS A   4       8.977  15.314 -13.413  1.00  0.99           O  
ATOM     27  CG  LYS A   4       6.688  14.288 -15.332  1.00  0.98           C  
ATOM     28  CD  LYS A   4       5.298  14.197 -15.950  1.00  0.98           C  
ATOM     29  CE  LYS A   4       4.887  15.512 -16.599  1.00  0.97           C  
ATOM     30  NZ  LYS A   4       3.443  15.513 -16.981  1.00  0.95           N  
ATOM     31  N   TYR A   5       8.179  14.057 -11.774  1.00  0.99           N  
ATOM     32  CA  TYR A   5       8.242  15.036 -10.694  1.00  0.99           C  
ATOM     33  C   TYR A   5       9.130  14.540  -9.560  1.00  0.99           C  
ATOM     34  CB  TYR A   5       6.838  15.340 -10.163  1.00  0.99           C  
ATOM     35  O   TYR A   5       9.021  13.386  -9.136  1.00  0.98           O  
ATOM     36  CG  TYR A   5       5.856  15.741 -11.237  1.00  0.99           C  
ATOM     37  CD1 TYR A   5       6.013  16.933 -11.942  1.00  0.99           C  
ATOM     38  CD2 TYR A   5       4.770  14.931 -11.549  1.00  0.99           C  
ATOM     39  CE1 TYR A   5       5.110  17.307 -12.931  1.00  0.98           C  
ATOM     40  CE2 TYR A   5       3.861  15.295 -12.536  1.00  0.98           C  
ATOM     41  OH  TYR A   5       3.142  16.849 -14.200  1.00  0.97           O  
ATOM     42  CZ  TYR A   5       4.039  16.483 -13.221  1.00  0.98           C  
ATOM     43  N   ASN A   6      10.002  15.441  -8.977  1.00  0.99           N  
ATOM     44  CA  ASN A   6      10.941  15.069  -7.924  1.00  0.99           C  
ATOM     45  C   ASN A   6      10.278  15.084  -6.550  1.00  0.99           C  
ATOM     46  CB  ASN A   6      12.157  15.998  -7.937  1.00  0.98           C  
ATOM     47  O   ASN A   6      10.816  14.528  -5.590  1.00  0.98           O  
ATOM     48  CG  ASN A   6      12.910  15.956  -9.252  1.00  0.97           C  
ATOM     49  ND2 ASN A   6      12.811  17.030 -10.027  1.00  0.97           N  
ATOM     50  OD1 ASN A   6      13.574  14.966  -9.570  1.00  0.96           O  
ATOM     51  N   ASN A   7       9.171  15.760  -6.396  1.00  0.99           N  
ATOM     52  CA  ASN A   7       8.429  15.942  -5.153  1.00  0.99           C  
ATOM     53  C   ASN A   7       6.986  16.363  -5.418  1.00  0.99           C  
ATOM     54  CB  ASN A   7       9.126  16.970  -4.258  1.00  0.98           C  
ATOM     55  O   ASN A   7       6.613  16.627  -6.562  1.00  0.99           O  
ATOM     56  CG  ASN A   7       9.303  18.312  -4.939  1.00  0.97           C  
ATOM     57  ND2 ASN A   7      10.550  18.748  -5.075  1.00  0.97           N  
ATOM     58  OD1 ASN A   7       8.328  18.953  -5.338  1.00  0.96           O  
ATOM     59  N   TYR A   8       6.226  16.501  -4.387  1.00  0.99           N  
ATOM     60  CA  TYR A   8       4.807  16.824  -4.482  1.00  0.99           C  
ATOM     61  C   TYR A   8       4.606  18.276  -4.898  1.00  0.99           C  
ATOM     62  CB  TYR A   8       4.106  16.562  -3.146  1.00  0.99           C  
ATOM     63  O   TYR A   8       3.626  18.605  -5.572  1.00  0.99           O  
ATOM     64  CG  TYR A   8       2.651  16.965  -3.135  1.00  0.99           C  
ATOM     65  CD1 TYR A   8       1.704  16.248  -3.864  1.00  0.98           C  
ATOM     66  CD2 TYR A   8       2.220  18.062  -2.397  1.00  0.98           C  
ATOM     67  CE1 TYR A   8       0.363  16.617  -3.859  1.00  0.98           C  
ATOM     68  CE2 TYR A   8       0.881  18.439  -2.384  1.00  0.97           C  
ATOM     69  OH  TYR A   8      -1.365  18.081  -3.108  1.00  0.97           O  
ATOM     70  CZ  TYR A   8      -0.038  17.711  -3.117  1.00  0.97           C  
ATOM     71  N   ALA A   9       5.505  19.211  -4.589  1.00  0.99           N  
ATOM     72  CA  ALA A   9       5.381  20.614  -4.974  1.00  0.99           C  
ATOM     73  C   ALA A   9       5.454  20.776  -6.490  1.00  0.99           C  
ATOM     74  CB  ALA A   9       6.467  21.449  -4.300  1.00  0.99           C  
ATOM     75  O   ALA A   9       4.635  21.481  -7.085  1.00  0.99           O  
ATOM     76  N   GLU A  10       6.367  20.084  -7.163  1.00  0.99           N  
ATOM     77  CA  GLU A  10       6.477  20.057  -8.618  1.00  0.99           C  
ATOM     78  C   GLU A  10       5.242  19.423  -9.252  1.00  0.99           C  
ATOM     79  CB  GLU A  10       7.736  19.300  -9.049  1.00  0.99           C  
ATOM     80  O   GLU A  10       4.662  19.981 -10.187  1.00  0.99           O  
ATOM     81  CG  GLU A  10       9.029  20.058  -8.787  1.00  0.98           C  
ATOM     82  CD  GLU A  10      10.272  19.282  -9.191  1.00  0.97           C  
ATOM     83  OE1 GLU A  10      10.143  18.249  -9.887  1.00  0.97           O  
ATOM     84  OE2 GLU A  10      11.384  19.709  -8.807  1.00  0.97           O  
ATOM     85  N   LEU A  11       4.774  18.271  -8.719  1.00  0.99           N  
ATOM     86  CA  LEU A  11       3.567  17.599  -9.186  1.00  0.99           C  
ATOM     87  C   LEU A  11       2.354  18.517  -9.071  1.00  0.99           C  
ATOM     88  CB  LEU A  11       3.326  16.314  -8.390  1.00  0.99           C  
ATOM     89  O   LEU A  11       1.636  18.730 -10.051  1.00  0.99           O  
ATOM     90  CG  LEU A  11       2.116  15.476  -8.805  1.00  0.98           C  
ATOM     91  CD1 LEU A  11       2.341  14.009  -8.453  1.00  0.97           C  
ATOM     92  CD2 LEU A  11       0.848  16.001  -8.142  1.00  0.97           C  
ATOM     93  N   ARG A  12       2.143  19.207  -7.957  1.00  0.99           N  
ATOM     94  CA  ARG A  12       0.999  20.066  -7.672  1.00  0.99           C  
ATOM     95  C   ARG A  12       1.019  21.314  -8.548  1.00  0.99           C  
ATOM     96  CB  ARG A  12       0.979  20.464  -6.194  1.00  0.98           C  
ATOM     97  O   ARG A  12      -0.022  21.933  -8.781  1.00  0.98           O  
ATOM     98  CG  ARG A  12      -0.225  21.304  -5.798  1.00  0.94           C  
ATOM     99  CD  ARG A  12      -0.199  21.665  -4.320  1.00  0.89           C  
ATOM    100  NE  ARG A  12      -1.343  22.493  -3.947  1.00  0.86           N  
ATOM    101  NH1 ARG A  12      -0.581  22.949  -1.814  1.00  0.81           N  
ATOM    102  NH2 ARG A  12      -2.578  23.814  -2.532  1.00  0.77           N  
ATOM    103  CZ  ARG A  12      -1.498  23.083  -2.765  1.00  0.77           C  
ATOM    104  N   ALA A  13       2.163  21.783  -9.040  1.00  0.99           N  
ATOM    105  CA  ALA A  13       2.293  22.921  -9.946  1.00  0.99           C  
ATOM    106  C   ALA A  13       1.854  22.550 -11.359  1.00  0.99           C  
ATOM    107  CB  ALA A  13       3.732  23.431  -9.956  1.00  0.98           C  
ATOM    108  O   ALA A  13       1.483  23.421 -12.149  1.00  0.98           O  
ATOM    109  N   ALA A  14       1.843  21.206 -11.723  1.00  0.99           N  
ATOM    110  CA  ALA A  14       1.616  20.749 -13.092  1.00  0.99           C  
ATOM    111  C   ALA A  14       0.301  19.984 -13.205  1.00  0.99           C  
ATOM    112  CB  ALA A  14       2.778  19.876 -13.561  1.00  0.99           C  
ATOM    113  O   ALA A  14      -0.283  19.896 -14.287  1.00  0.99           O  
ATOM    114  N   GLU A  15      -0.188  19.382 -12.127  1.00  0.99           N  
ATOM    115  CA  GLU A  15      -1.333  18.480 -12.050  1.00  0.99           C  
ATOM    116  C   GLU A  15      -2.413  19.036 -11.126  1.00  0.99           C  
ATOM    117  CB  GLU A  15      -0.894  17.093 -11.572  1.00  0.99           C  
ATOM    118  O   GLU A  15      -2.114  19.786 -10.194  1.00  0.98           O  
ATOM    119  CG  GLU A  15       0.264  16.507 -12.366  1.00  0.98           C  
ATOM    120  CD  GLU A  15      -0.117  16.126 -13.788  1.00  0.98           C  
ATOM    121  OE1 GLU A  15      -1.316  16.209 -14.139  1.00  0.97           O  
ATOM    122  OE2 GLU A  15       0.791  15.739 -14.558  1.00  0.97           O  
ATOM    123  N   GLN A  16      -3.694  18.705 -11.318  1.00  0.98           N  
ATOM    124  CA  GLN A  16      -4.831  19.251 -10.584  1.00  0.98           C  
ATOM    125  C   GLN A  16      -5.499  18.178  -9.729  1.00  0.98           C  
ATOM    126  CB  GLN A  16      -5.848  19.863 -11.548  1.00  0.98           C  
ATOM    127  O   GLN A  16      -5.962  17.161 -10.250  1.00  0.98           O  
ATOM    128  CG  GLN A  16      -6.999  20.578 -10.854  1.00  0.90           C  
ATOM    129  CD  GLN A  16      -7.966  21.221 -11.831  1.00  0.83           C  
ATOM    130  NE2 GLN A  16      -9.006  21.858 -11.305  1.00  0.79           N  
ATOM    131  OE1 GLN A  16      -7.778  21.147 -13.050  1.00  0.85           O  
ATOM    132  N   ILE A  17      -5.676  18.383  -8.393  1.00  0.98           N  
ATOM    133  CA  ILE A  17      -6.403  17.533  -7.457  1.00  0.98           C  
ATOM    134  C   ILE A  17      -7.882  17.498  -7.833  1.00  0.98           C  
ATOM    135  CB  ILE A  17      -6.232  18.021  -6.001  1.00  0.98           C  
ATOM    136  O   ILE A  17      -8.441  18.504  -8.277  1.00  0.98           O  
ATOM    137  CG1 ILE A  17      -6.795  16.986  -5.021  1.00  0.96           C  
ATOM    138  CG2 ILE A  17      -6.904  19.383  -5.805  1.00  0.96           C  
ATOM    139  CD1 ILE A  17      -6.331  17.177  -3.583  1.00  0.94           C  
ATOM    140  N   GLY A  18      -8.473  16.411  -7.747  1.00  0.97           N  
ATOM    141  CA  GLY A  18      -9.859  16.186  -8.125  1.00  0.97           C  
ATOM    142  C   GLY A  18     -10.036  15.913  -9.606  1.00  0.96           C  
ATOM    143  O   GLY A  18     -11.062  15.372 -10.025  1.00  0.96           O  
ATOM    144  N   LYS A  19      -9.055  16.158 -10.502  1.00  0.97           N  
ATOM    145  CA  LYS A  19      -9.054  15.846 -11.928  1.00  0.97           C  
ATOM    146  C   LYS A  19      -8.007  14.785 -12.258  1.00  0.96           C  
ATOM    147  CB  LYS A  19      -8.799  17.108 -12.754  1.00  0.97           C  
ATOM    148  O   LYS A  19      -8.332  13.741 -12.827  1.00  0.96           O  
ATOM    149  CG  LYS A  19      -8.803  16.875 -14.257  1.00  0.96           C  
ATOM    150  CD  LYS A  19      -8.399  18.131 -15.019  1.00  0.95           C  
ATOM    151  CE  LYS A  19      -8.185  17.844 -16.499  1.00  0.94           C  
ATOM    152  NZ  LYS A  19      -7.433  18.944 -17.173  1.00  0.93           N  
ATOM    153  N   ASP A  20      -6.719  15.047 -11.910  1.00  0.97           N  
ATOM    154  CA  ASP A  20      -5.598  14.188 -12.278  1.00  0.98           C  
ATOM    155  C   ASP A  20      -5.314  13.158 -11.187  1.00  0.98           C  
ATOM    156  CB  ASP A  20      -4.347  15.026 -12.550  1.00  0.97           C  
ATOM    157  O   ASP A  20      -4.979  12.009 -11.483  1.00  0.97           O  
ATOM    158  CG  ASP A  20      -4.527  16.005 -13.697  1.00  0.97           C  
ATOM    159  OD1 ASP A  20      -5.015  15.600 -14.774  1.00  0.96           O  
ATOM    160  OD2 ASP A  20      -4.175  17.192 -13.522  1.00  0.96           O  
ATOM    161  N   TYR A  21      -5.573  13.575  -9.924  1.00  0.98           N  
ATOM    162  CA  TYR A  21      -5.407  12.711  -8.761  1.00  0.98           C  
ATOM    163  C   TYR A  21      -6.369  13.105  -7.647  1.00  0.98           C  
ATOM    164  CB  TYR A  21      -3.965  12.768  -8.250  1.00  0.98           C  
ATOM    165  O   TYR A  21      -6.892  14.222  -7.635  1.00  0.97           O  
ATOM    166  CG  TYR A  21      -3.573  14.113  -7.688  1.00  0.98           C  
ATOM    167  CD1 TYR A  21      -3.122  15.134  -8.522  1.00  0.97           C  
ATOM    168  CD2 TYR A  21      -3.652  14.366  -6.322  1.00  0.97           C  
ATOM    169  CE1 TYR A  21      -2.758  16.374  -8.008  1.00  0.97           C  
ATOM    170  CE2 TYR A  21      -3.291  15.602  -5.798  1.00  0.97           C  
ATOM    171  OH  TYR A  21      -2.487  17.825  -6.133  1.00  0.96           O  
ATOM    172  CZ  TYR A  21      -2.846  16.599  -6.647  1.00  0.96           C  
ATOM    173  N   ASN A  22      -6.630  12.226  -6.734  1.00  0.97           N  
ATOM    174  CA  ASN A  22      -7.320  12.441  -5.467  1.00  0.97           C  
ATOM    175  C   ASN A  22      -6.489  11.948  -4.286  1.00  0.97           C  
ATOM    176  CB  ASN A  22      -8.688  11.754  -5.477  1.00  0.96           C  
ATOM    177  O   ASN A  22      -5.706  11.006  -4.421  1.00  0.97           O  
ATOM    178  CG  ASN A  22      -9.688  12.458  -6.373  1.00  0.78           C  
ATOM    179  ND2 ASN A  22     -10.571  11.687  -6.996  1.00  0.65           N  
ATOM    180  OD1 ASN A  22      -9.666  13.684  -6.506  1.00  0.67           O  
ATOM    181  N   ILE A  23      -6.659  12.551  -3.214  1.00  0.98           N  
ATOM    182  CA  ILE A  23      -6.135  12.144  -1.915  1.00  0.98           C  
ATOM    183  C   ILE A  23      -7.288  11.746  -0.996  1.00  0.98           C  
ATOM    184  CB  ILE A  23      -5.297  13.268  -1.266  1.00  0.98           C  
ATOM    185  O   ILE A  23      -8.240  12.509  -0.817  1.00  0.98           O  
ATOM    186  CG1 ILE A  23      -4.088  13.608  -2.145  1.00  0.98           C  
ATOM    187  CG2 ILE A  23      -4.853  12.866   0.144  1.00  0.98           C  
ATOM    188  CD1 ILE A  23      -3.406  14.919  -1.781  1.00  0.97           C  
ATOM    189  N   GLU A  24      -7.245  10.606  -0.501  1.00  0.97           N  
ATOM    190  CA  GLU A  24      -8.133  10.133   0.556  1.00  0.97           C  
ATOM    191  C   GLU A  24      -7.354   9.815   1.830  1.00  0.97           C  
ATOM    192  CB  GLU A  24      -8.911   8.899   0.093  1.00  0.96           C  
ATOM    193  O   GLU A  24      -6.283   9.208   1.773  1.00  0.97           O  
ATOM    194  CG  GLU A  24      -9.796   9.149  -1.119  1.00  0.94           C  
ATOM    195  CD  GLU A  24     -10.444   7.884  -1.660  1.00  0.90           C  
ATOM    196  OE1 GLU A  24     -10.631   6.918  -0.885  1.00  0.90           O  
ATOM    197  OE2 GLU A  24     -10.767   7.858  -2.869  1.00  0.90           O  
ATOM    198  N   CYS A  25      -7.849  10.251   2.966  1.00  0.97           N  
ATOM    199  CA  CYS A  25      -7.248  10.044   4.279  1.00  0.97           C  
ATOM    200  C   CYS A  25      -8.319   9.823   5.340  1.00  0.97           C  
ATOM    201  CB  CYS A  25      -6.375  11.238   4.663  1.00  0.97           C  
ATOM    202  O   CYS A  25      -9.162  10.692   5.568  1.00  0.96           O  
ATOM    203  SG  CYS A  25      -5.381  10.966   6.146  1.00  0.96           S  
ATOM    204  N   SER A  26      -8.327   8.684   5.983  1.00  0.96           N  
ATOM    205  CA  SER A  26      -9.158   8.295   7.118  1.00  0.96           C  
ATOM    206  C   SER A  26      -8.312   8.039   8.360  1.00  0.97           C  
ATOM    207  CB  SER A  26      -9.977   7.048   6.782  1.00  0.95           C  
ATOM    208  O   SER A  26      -7.442   7.165   8.356  1.00  0.96           O  
ATOM    209  OG  SER A  26     -10.860   6.725   7.842  1.00  0.75           O  
ATOM    210  N   LEU A  27      -8.484   8.798   9.357  1.00  0.97           N  
ATOM    211  CA  LEU A  27      -7.735   8.713  10.606  1.00  0.97           C  
ATOM    212  C   LEU A  27      -8.612   8.170  11.730  1.00  0.96           C  
ATOM    213  CB  LEU A  27      -7.181  10.087  10.993  1.00  0.97           C  
ATOM    214  O   LEU A  27      -9.493   8.873  12.229  1.00  0.93           O  
ATOM    215  CG  LEU A  27      -6.246  10.750   9.981  1.00  0.96           C  
ATOM    216  CD1 LEU A  27      -5.840  12.138  10.466  1.00  0.95           C  
ATOM    217  CD2 LEU A  27      -5.016   9.882   9.738  1.00  0.95           C  
ATOM    218  N   HIS A  28      -8.350   6.909  12.199  1.00  0.95           N  
ATOM    219  CA  HIS A  28      -9.180   6.202  13.167  1.00  0.95           C  
ATOM    220  C   HIS A  28      -8.388   5.856  14.423  1.00  0.94           C  
ATOM    221  CB  HIS A  28      -9.763   4.931  12.547  1.00  0.94           C  
ATOM    222  O   HIS A  28      -8.958   5.745  15.511  1.00  0.92           O  
ATOM    223  CG  HIS A  28     -10.671   5.192  11.387  1.00  0.90           C  
ATOM    224  CD2 HIS A  28     -10.592   4.806  10.092  1.00  0.85           C  
ATOM    225  ND1 HIS A  28     -11.824   5.938  11.498  1.00  0.84           N  
ATOM    226  CE1 HIS A  28     -12.417   5.999  10.318  1.00  0.85           C  
ATOM    227  NE2 HIS A  28     -11.690   5.320   9.447  1.00  0.86           N  
ATOM    228  N   SER A  29      -7.115   5.659  14.270  1.00  0.93           N  
ATOM    229  CA  SER A  29      -6.171   5.313  15.327  1.00  0.93           C  
ATOM    230  C   SER A  29      -4.818   5.980  15.100  1.00  0.94           C  
ATOM    231  CB  SER A  29      -5.992   3.796  15.411  1.00  0.92           C  
ATOM    232  O   SER A  29      -4.520   6.429  13.992  1.00  0.94           O  
ATOM    233  OG  SER A  29      -5.037   3.456  16.401  1.00  0.82           O  
ATOM    234  N   ASP A  30      -4.012   6.081  16.163  1.00  0.96           N  
ATOM    235  CA  ASP A  30      -2.616   6.502  16.089  1.00  0.96           C  
ATOM    236  C   ASP A  30      -1.678   5.298  16.120  1.00  0.96           C  
ATOM    237  CB  ASP A  30      -2.283   7.458  17.237  1.00  0.95           C  
ATOM    238  O   ASP A  30      -0.466   5.444  15.947  1.00  0.96           O  
ATOM    239  CG  ASP A  30      -2.502   6.839  18.606  1.00  0.92           C  
ATOM    240  OD1 ASP A  30      -3.102   5.746  18.693  1.00  0.90           O  
ATOM    241  OD2 ASP A  30      -2.074   7.453  19.608  1.00  0.91           O  
ATOM    242  N   GLU A  31      -2.172   4.102  16.242  1.00  0.96           N  
ATOM    243  CA  GLU A  31      -1.403   2.867  16.357  1.00  0.96           C  
ATOM    244  C   GLU A  31      -0.829   2.446  15.007  1.00  0.96           C  
ATOM    245  CB  GLU A  31      -2.271   1.744  16.932  1.00  0.95           C  
ATOM    246  O   GLU A  31       0.378   2.231  14.880  1.00  0.96           O  
ATOM    247  CG  GLU A  31      -1.504   0.463  17.226  1.00  0.90           C  
ATOM    248  CD  GLU A  31      -0.401   0.646  18.255  1.00  0.86           C  
ATOM    249  OE1 GLU A  31      -0.506   1.564  19.100  1.00  0.86           O  
ATOM    250  OE2 GLU A  31       0.577  -0.133  18.216  1.00  0.85           O  
ATOM    251  N   MET A  32      -1.635   2.307  13.936  1.00  0.97           N  
ATOM    252  CA  MET A  32      -1.236   1.771  12.638  1.00  0.97           C  
ATOM    253  C   MET A  32      -1.883   2.557  11.503  1.00  0.98           C  
ATOM    254  CB  MET A  32      -1.610   0.291  12.529  1.00  0.97           C  
ATOM    255  O   MET A  32      -3.085   2.826  11.534  1.00  0.97           O  
ATOM    256  CG  MET A  32      -1.234  -0.340  11.199  1.00  0.93           C  
ATOM    257  SD  MET A  32       0.578  -0.348  10.912  1.00  0.91           S  
ATOM    258  CE  MET A  32       1.107  -1.471  12.234  1.00  0.86           C  
ATOM    259  N   ILE A  33      -1.137   2.895  10.435  1.00  0.98           N  
ATOM    260  CA  ILE A  33      -1.657   3.481   9.204  1.00  0.98           C  
ATOM    261  C   ILE A  33      -1.280   2.600   8.015  1.00  0.98           C  
ATOM    262  CB  ILE A  33      -1.129   4.918   8.996  1.00  0.98           C  
ATOM    263  O   ILE A  33      -0.139   2.143   7.910  1.00  0.98           O  
ATOM    264  CG1 ILE A  33      -1.815   5.569   7.789  1.00  0.98           C  
ATOM    265  CG2 ILE A  33       0.393   4.915   8.825  1.00  0.98           C  
ATOM    266  CD1 ILE A  33      -1.671   7.083   7.737  1.00  0.97           C  
ATOM    267  N   MET A  34      -2.226   2.309   7.133  1.00  0.98           N  
ATOM    268  CA  MET A  34      -1.973   1.809   5.784  1.00  0.98           C  
ATOM    269  C   MET A  34      -1.758   2.961   4.808  1.00  0.98           C  
ATOM    270  CB  MET A  34      -3.132   0.931   5.310  1.00  0.98           C  
ATOM    271  O   MET A  34      -2.583   3.873   4.726  1.00  0.98           O  
ATOM    272  CG  MET A  34      -3.332  -0.324   6.144  1.00  0.95           C  
ATOM    273  SD  MET A  34      -4.592  -1.450   5.429  1.00  0.93           S  
ATOM    274  CE  MET A  34      -6.076  -0.419   5.601  1.00  0.87           C  
ATOM    275  N   VAL A  35      -0.685   2.890   4.027  1.00  0.99           N  
ATOM    276  CA  VAL A  35      -0.277   3.950   3.111  1.00  0.99           C  
ATOM    277  C   VAL A  35      -0.203   3.403   1.688  1.00  0.99           C  
ATOM    278  CB  VAL A  35       1.083   4.560   3.519  1.00  0.98           C  
ATOM    279  O   VAL A  35       0.461   2.394   1.437  1.00  0.99           O  
ATOM    280  CG1 VAL A  35       1.399   5.791   2.671  1.00  0.92           C  
ATOM    281  CG2 VAL A  35       1.083   4.916   5.005  1.00  0.92           C  
ATOM    282  N   VAL A  36      -0.864   4.077   0.762  1.00  0.98           N  
ATOM    283  CA  VAL A  36      -0.781   3.775  -0.663  1.00  0.98           C  
ATOM    284  C   VAL A  36      -0.312   5.012  -1.427  1.00  0.98           C  
ATOM    285  CB  VAL A  36      -2.136   3.286  -1.221  1.00  0.98           C  
ATOM    286  O   VAL A  36      -1.126   5.742  -1.997  1.00  0.98           O  
ATOM    287  CG1 VAL A  36      -1.981   2.786  -2.656  1.00  0.97           C  
ATOM    288  CG2 VAL A  36      -2.715   2.189  -0.329  1.00  0.97           C  
ATOM    289  N   PRO A  37       0.995   5.268  -1.462  1.00  0.99           N  
ATOM    290  CA  PRO A  37       1.494   6.497  -2.085  1.00  0.99           C  
ATOM    291  C   PRO A  37       1.347   6.491  -3.605  1.00  0.99           C  
ATOM    292  CB  PRO A  37       2.969   6.524  -1.679  1.00  0.99           C  
ATOM    293  O   PRO A  37       1.352   7.552  -4.234  1.00  0.98           O  
ATOM    294  CG  PRO A  37       3.346   5.087  -1.514  1.00  0.98           C  
ATOM    295  CD  PRO A  37       2.159   4.341  -0.975  1.00  0.97           C  
ATOM    296  N   HIS A  38       1.141   5.308  -4.201  1.00  0.98           N  
ATOM    297  CA  HIS A  38       1.049   5.110  -5.643  1.00  0.98           C  
ATOM    298  C   HIS A  38      -0.255   4.415  -6.021  1.00  0.98           C  
ATOM    299  CB  HIS A  38       2.243   4.300  -6.150  1.00  0.98           C  
ATOM    300  O   HIS A  38      -0.254   3.480  -6.825  1.00  0.97           O  
ATOM    301  CG  HIS A  38       3.567   4.869  -5.752  1.00  0.97           C  
ATOM    302  CD2 HIS A  38       3.994   6.151  -5.665  1.00  0.95           C  
ATOM    303  ND1 HIS A  38       4.637   4.081  -5.387  1.00  0.94           N  
ATOM    304  CE1 HIS A  38       5.666   4.856  -5.091  1.00  0.94           C  
ATOM    305  NE2 HIS A  38       5.303   6.117  -5.251  1.00  0.94           N  
ATOM    306  N   GLY A  39      -1.370   4.910  -5.539  1.00  0.97           N  
ATOM    307  CA  GLY A  39      -2.686   4.307  -5.672  1.00  0.97           C  
ATOM    308  C   GLY A  39      -3.362   4.633  -6.990  1.00  0.96           C  
ATOM    309  O   GLY A  39      -2.880   5.478  -7.748  1.00  0.96           O  
ATOM    310  N   GLY A  40      -4.531   3.995  -7.227  1.00  0.95           N  
ATOM    311  CA  GLY A  40      -5.346   4.173  -8.419  1.00  0.94           C  
ATOM    312  C   GLY A  40      -4.688   3.636  -9.676  1.00  0.94           C  
ATOM    313  O   GLY A  40      -4.321   2.461  -9.737  1.00  0.93           O  
ATOM    314  N   GLY A  41      -4.514   4.571 -10.612  1.00  0.95           N  
ATOM    315  CA  GLY A  41      -3.950   4.188 -11.896  1.00  0.95           C  
ATOM    316  C   GLY A  41      -2.436   4.096 -11.878  1.00  0.95           C  
ATOM    317  O   GLY A  41      -1.830   3.565 -12.811  1.00  0.94           O  
ATOM    318  N   ILE A  42      -1.731   4.580 -10.866  1.00  0.96           N  
ATOM    319  CA  ILE A  42      -0.273   4.540 -10.828  1.00  0.97           C  
ATOM    320  C   ILE A  42       0.199   3.097 -10.662  1.00  0.96           C  
ATOM    321  CB  ILE A  42       0.288   5.422  -9.690  1.00  0.97           C  
ATOM    322  O   ILE A  42       0.905   2.565 -11.522  1.00  0.96           O  
ATOM    323  CG1 ILE A  42      -0.199   6.867  -9.845  1.00  0.96           C  
ATOM    324  CG2 ILE A  42       1.818   5.359  -9.662  1.00  0.96           C  
ATOM    325  CD1 ILE A  42       0.095   7.752  -8.642  1.00  0.95           C  
ATOM    326  N   GLU A  43      -0.311   2.397  -9.598  1.00  0.96           N  
ATOM    327  CA  GLU A  43      -0.132   0.976  -9.315  1.00  0.96           C  
ATOM    328  C   GLU A  43      -1.469   0.295  -9.042  1.00  0.96           C  
ATOM    329  CB  GLU A  43       0.812   0.779  -8.126  1.00  0.96           C  
ATOM    330  O   GLU A  43      -1.822   0.049  -7.887  1.00  0.96           O  
ATOM    331  CG  GLU A  43       2.232   1.263  -8.381  1.00  0.95           C  
ATOM    332  CD  GLU A  43       3.137   1.133  -7.166  1.00  0.94           C  
ATOM    333  OE1 GLU A  43       2.649   0.732  -6.085  1.00  0.93           O  
ATOM    334  OE2 GLU A  43       4.344   1.436  -7.296  1.00  0.93           O  
ATOM    335  N   PRO A  44      -2.193  -0.087 -10.044  1.00  0.94           N  
ATOM    336  CA  PRO A  44      -3.545  -0.640  -9.936  1.00  0.95           C  
ATOM    337  C   PRO A  44      -3.609  -1.867  -9.029  1.00  0.95           C  
ATOM    338  CB  PRO A  44      -3.890  -1.011 -11.381  1.00  0.94           C  
ATOM    339  O   PRO A  44      -2.773  -2.767  -9.141  1.00  0.94           O  
ATOM    340  CG  PRO A  44      -2.990  -0.161 -12.219  1.00  0.92           C  
ATOM    341  CD  PRO A  44      -1.688   0.015 -11.492  1.00  0.91           C  
ATOM    342  N   GLY A  45      -4.651  -1.894  -8.176  1.00  0.94           N  
ATOM    343  CA  GLY A  45      -4.891  -2.976  -7.234  1.00  0.94           C  
ATOM    344  C   GLY A  45      -4.436  -2.651  -5.823  1.00  0.94           C  
ATOM    345  O   GLY A  45      -4.920  -3.244  -4.857  1.00  0.94           O  
ATOM    346  N   THR A  46      -3.524  -1.696  -5.581  1.00  0.96           N  
ATOM    347  CA  THR A  46      -2.976  -1.386  -4.265  1.00  0.96           C  
ATOM    348  C   THR A  46      -3.991  -0.617  -3.424  1.00  0.96           C  
ATOM    349  CB  THR A  46      -1.676  -0.569  -4.379  1.00  0.96           C  
ATOM    350  O   THR A  46      -4.156  -0.894  -2.234  1.00  0.96           O  
ATOM    351  CG2 THR A  46      -0.569  -1.386  -5.038  1.00  0.94           C  
ATOM    352  OG1 THR A  46      -1.923   0.603  -5.166  1.00  0.94           O  
ATOM    353  N   THR A  47      -4.780   0.321  -4.044  1.00  0.95           N  
ATOM    354  CA  THR A  47      -5.848   1.059  -3.377  1.00  0.95           C  
ATOM    355  C   THR A  47      -6.982   0.121  -2.974  1.00  0.94           C  
ATOM    356  CB  THR A  47      -6.399   2.179  -4.278  1.00  0.94           C  
ATOM    357  O   THR A  47      -7.455   0.163  -1.837  1.00  0.94           O  
ATOM    358  CG2 THR A  47      -7.491   2.971  -3.565  1.00  0.91           C  
ATOM    359  OG1 THR A  47      -5.333   3.069  -4.631  1.00  0.92           O  
ATOM    360  N   GLU A  48      -7.370  -0.741  -3.881  1.00  0.93           N  
ATOM    361  CA  GLU A  48      -8.442  -1.707  -3.663  1.00  0.93           C  
ATOM    362  C   GLU A  48      -8.085  -2.687  -2.549  1.00  0.93           C  
ATOM    363  CB  GLU A  48      -8.750  -2.469  -4.955  1.00  0.93           C  
ATOM    364  O   GLU A  48      -8.917  -2.991  -1.692  1.00  0.93           O  
ATOM    365  CG  GLU A  48      -9.360  -1.605  -6.048  1.00  0.93           C  
ATOM    366  CD  GLU A  48      -8.344  -0.714  -6.745  1.00  0.91           C  
ATOM    367  OE1 GLU A  48      -7.126  -0.891  -6.519  1.00  0.90           O  
ATOM    368  OE2 GLU A  48      -8.770   0.169  -7.523  1.00  0.90           O  
ATOM    369  N   LEU A  49      -6.845  -3.055  -2.497  1.00  0.94           N  
ATOM    370  CA  LEU A  49      -6.346  -3.952  -1.461  1.00  0.95           C  
ATOM    371  C   LEU A  49      -6.326  -3.257  -0.103  1.00  0.95           C  
ATOM    372  CB  LEU A  49      -4.942  -4.450  -1.813  1.00  0.94           C  
ATOM    373  O   LEU A  49      -6.682  -3.859   0.912  1.00  0.94           O  
ATOM    374  CG  LEU A  49      -4.300  -5.425  -0.824  1.00  0.91           C  
ATOM    375  CD1 LEU A  49      -5.155  -6.680  -0.687  1.00  0.86           C  
ATOM    376  CD2 LEU A  49      -2.885  -5.781  -1.267  1.00  0.87           C  
ATOM    377  N   ALA A  50      -5.927  -2.009  -0.005  1.00  0.95           N  
ATOM    378  CA  ALA A  50      -5.947  -1.250   1.243  1.00  0.95           C  
ATOM    379  C   ALA A  50      -7.370  -1.107   1.775  1.00  0.95           C  
ATOM    380  CB  ALA A  50      -5.317   0.125   1.040  1.00  0.95           C  
ATOM    381  O   ALA A  50      -7.631  -1.376   2.950  1.00  0.94           O  
ATOM    382  N   TYR A  51      -8.362  -0.844   0.895  1.00  0.93           N  
ATOM    383  CA  TYR A  51      -9.768  -0.722   1.266  1.00  0.93           C  
ATOM    384  C   TYR A  51     -10.330  -2.063   1.722  1.00  0.92           C  
ATOM    385  CB  TYR A  51     -10.589  -0.183   0.092  1.00  0.92           C  
ATOM    386  O   TYR A  51     -11.041  -2.136   2.727  1.00  0.92           O  
ATOM    387  CG  TYR A  51     -10.256   1.242  -0.279  1.00  0.90           C  
ATOM    388  CD1 TYR A  51      -9.689   2.110   0.651  1.00  0.87           C  
ATOM    389  CD2 TYR A  51     -10.509   1.723  -1.559  1.00  0.87           C  
ATOM    390  CE1 TYR A  51      -9.382   3.424   0.315  1.00  0.86           C  
ATOM    391  CE2 TYR A  51     -10.207   3.036  -1.906  1.00  0.87           C  
ATOM    392  OH  TYR A  51      -9.342   5.177  -1.303  1.00  0.79           O  
ATOM    393  CZ  TYR A  51      -9.644   3.877  -0.964  1.00  0.85           C  
ATOM    394  N   GLU A  52      -9.964  -3.114   1.088  1.00  0.92           N  
ATOM    395  CA  GLU A  52     -10.394  -4.447   1.498  1.00  0.92           C  
ATOM    396  C   GLU A  52      -9.779  -4.837   2.839  1.00  0.92           C  
ATOM    397  CB  GLU A  52     -10.028  -5.482   0.431  1.00  0.91           C  
ATOM    398  O   GLU A  52     -10.468  -5.366   3.714  1.00  0.92           O  
ATOM    399  CG  GLU A  52     -10.664  -6.847   0.654  1.00  0.87           C  
ATOM    400  CD  GLU A  52     -12.181  -6.824   0.560  1.00  0.83           C  
ATOM    401  OE1 GLU A  52     -12.733  -5.943  -0.137  1.00  0.82           O  
ATOM    402  OE2 GLU A  52     -12.823  -7.695   1.189  1.00  0.79           O  
ATOM    403  N   THR A  53      -8.533  -4.518   3.058  1.00  0.94           N  
ATOM    404  CA  THR A  53      -7.857  -4.787   4.323  1.00  0.94           C  
ATOM    405  C   THR A  53      -8.515  -4.013   5.462  1.00  0.93           C  
ATOM    406  CB  THR A  53      -6.363  -4.423   4.247  1.00  0.94           C  
ATOM    407  O   THR A  53      -8.730  -4.558   6.547  1.00  0.93           O  
ATOM    408  CG2 THR A  53      -5.642  -4.785   5.541  1.00  0.93           C  
ATOM    409  OG1 THR A  53      -5.758  -5.135   3.161  1.00  0.94           O  
ATOM    410  N   GLU A  54      -8.931  -2.773   5.269  1.00  0.93           N  
ATOM    411  CA  GLU A  54      -9.634  -1.961   6.258  1.00  0.93           C  
ATOM    412  C   GLU A  54     -10.938  -2.624   6.691  1.00  0.92           C  
ATOM    413  CB  GLU A  54      -9.914  -0.562   5.703  1.00  0.92           C  
ATOM    414  O   GLU A  54     -11.275  -2.628   7.876  1.00  0.90           O  
ATOM    415  CG  GLU A  54     -10.566   0.378   6.706  1.00  0.89           C  
ATOM    416  CD  GLU A  54     -10.728   1.797   6.182  1.00  0.86           C  
ATOM    417  OE1 GLU A  54     -10.717   1.992   4.946  1.00  0.86           O  
ATOM    418  OE2 GLU A  54     -10.864   2.720   7.015  1.00  0.85           O  
ATOM    419  N   LEU A  55     -11.653  -3.354   5.831  1.00  0.90           N  
ATOM    420  CA  LEU A  55     -12.917  -4.024   6.118  1.00  0.89           C  
ATOM    421  C   LEU A  55     -12.703  -5.211   7.050  1.00  0.89           C  
ATOM    422  CB  LEU A  55     -13.582  -4.491   4.821  1.00  0.89           C  
ATOM    423  O   LEU A  55     -13.620  -5.616   7.767  1.00  0.88           O  
ATOM    424  CG  LEU A  55     -14.017  -3.394   3.848  1.00  0.87           C  
ATOM    425  CD1 LEU A  55     -14.635  -4.009   2.597  1.00  0.85           C  
ATOM    426  CD2 LEU A  55     -14.999  -2.441   4.522  1.00  0.85           C  
ATOM    427  N   TRP A  56     -11.501  -5.796   7.113  1.00  0.90           N  
ATOM    428  CA  TRP A  56     -11.181  -6.973   7.914  1.00  0.90           C  
ATOM    429  C   TRP A  56     -10.639  -6.570   9.281  1.00  0.89           C  
ATOM    430  CB  TRP A  56     -10.163  -7.857   7.187  1.00  0.90           C  
ATOM    431  O   TRP A  56     -10.614  -7.382  10.209  1.00  0.87           O  
ATOM    432  CG  TRP A  56     -10.748  -8.669   6.072  1.00  0.87           C  
ATOM    433  CD1 TRP A  56     -10.702  -8.387   4.735  1.00  0.84           C  
ATOM    434  CD2 TRP A  56     -11.473  -9.896   6.198  1.00  0.85           C  
ATOM    435  CE2 TRP A  56     -11.836 -10.303   4.895  1.00  0.86           C  
ATOM    436  CE3 TRP A  56     -11.851 -10.692   7.288  1.00  0.86           C  
ATOM    437  NE1 TRP A  56     -11.354  -9.366   4.022  1.00  0.86           N  
ATOM    438  CH2 TRP A  56     -12.917 -12.234   5.737  1.00  0.84           C  
ATOM    439  CZ2 TRP A  56     -12.560 -11.473   4.653  1.00  0.85           C  
ATOM    440  CZ3 TRP A  56     -12.571 -11.856   7.045  1.00  0.85           C  
ATOM    441  N   ILE A  57     -10.212  -5.368   9.405  1.00  0.91           N  
ATOM    442  CA  ILE A  57      -9.745  -4.843  10.683  1.00  0.91           C  
ATOM    443  C   ILE A  57     -10.915  -4.228  11.448  1.00  0.89           C  
ATOM    444  CB  ILE A  57      -8.623  -3.798  10.488  1.00  0.91           C  
ATOM    445  O   ILE A  57     -11.706  -3.472  10.880  1.00  0.87           O  
ATOM    446  CG1 ILE A  57      -7.387  -4.452   9.861  1.00  0.90           C  
ATOM    447  CG2 ILE A  57      -8.272  -3.128  11.820  1.00  0.89           C  
ATOM    448  CD1 ILE A  57      -6.309  -3.462   9.441  1.00  0.89           C  
ATOM    449  N   LYS A  58     -11.103  -4.635  12.600  1.00  0.78           N  
ATOM    450  CA  LYS A  58     -12.165  -4.088  13.440  1.00  0.77           C  
ATOM    451  C   LYS A  58     -12.238  -2.569  13.314  1.00  0.80           C  
ATOM    452  CB  LYS A  58     -11.950  -4.483  14.902  1.00  0.72           C  
ATOM    453  O   LYS A  58     -11.221  -1.882  13.429  1.00  0.78           O  
ATOM    454  CG  LYS A  58     -12.154  -5.965  15.180  1.00  0.66           C  
ATOM    455  CD  LYS A  58     -11.925  -6.295  16.649  1.00  0.65           C  
ATOM    456  CE  LYS A  58     -12.041  -7.791  16.911  1.00  0.58           C  
ATOM    457  NZ  LYS A  58     -11.658  -8.139  18.312  1.00  0.54           N  
ATOM    458  N   SER A  59     -13.378  -2.047  13.210  1.00  0.71           N  
ATOM    459  CA  SER A  59     -13.620  -0.619  13.035  1.00  0.74           C  
ATOM    460  C   SER A  59     -12.854   0.202  14.067  1.00  0.75           C  
ATOM    461  CB  SER A  59     -15.115  -0.312  13.134  1.00  0.63           C  
ATOM    462  O   SER A  59     -12.901  -0.095  15.263  1.00  0.72           O  
ATOM    463  OG  SER A  59     -15.365   1.059  12.873  1.00  0.46           O  
ATOM    464  N   GLY A  60     -12.129   1.233  13.493  1.00  0.80           N  
ATOM    465  CA  GLY A  60     -11.472   2.247  14.303  1.00  0.82           C  
ATOM    466  C   GLY A  60     -10.062   1.863  14.711  1.00  0.81           C  
ATOM    467  O   GLY A  60      -9.395   2.607  15.433  1.00  0.79           O  
ATOM    468  N   ARG A  61      -9.585   0.922  14.227  1.00  0.89           N  
ATOM    469  CA  ARG A  61      -8.290   0.460  14.716  1.00  0.90           C  
ATOM    470  C   ARG A  61      -7.179   0.799  13.727  1.00  0.91           C  
ATOM    471  CB  ARG A  61      -8.319  -1.048  14.974  1.00  0.86           C  
ATOM    472  O   ARG A  61      -5.996   0.718  14.063  1.00  0.89           O  
ATOM    473  CG  ARG A  61      -9.160  -1.451  16.175  1.00  0.80           C  
ATOM    474  CD  ARG A  61      -9.133  -2.956  16.403  1.00  0.77           C  
ATOM    475  NE  ARG A  61      -7.790  -3.429  16.724  1.00  0.72           N  
ATOM    476  NH1 ARG A  61      -8.318  -5.672  16.568  1.00  0.70           N  
ATOM    477  NH2 ARG A  61      -6.183  -5.027  17.096  1.00  0.63           N  
ATOM    478  CZ  ARG A  61      -7.433  -4.708  16.795  1.00  0.73           C  
ATOM    479  N   ILE A  62      -7.499   1.120  12.559  1.00  0.95           N  
ATOM    480  CA  ILE A  62      -6.483   1.400  11.550  1.00  0.96           C  
ATOM    481  C   ILE A  62      -6.828   2.694  10.815  1.00  0.96           C  
ATOM    482  CB  ILE A  62      -6.347   0.234  10.546  1.00  0.95           C  
ATOM    483  O   ILE A  62      -7.998   2.957  10.526  1.00  0.96           O  
ATOM    484  CG1 ILE A  62      -5.081   0.404   9.698  1.00  0.89           C  
ATOM    485  CG2 ILE A  62      -7.591   0.136   9.659  1.00  0.89           C  
ATOM    486  CD1 ILE A  62      -4.596  -0.882   9.043  1.00  0.85           C  
ATOM    487  N   SER A  63      -5.839   3.532  10.525  1.00  0.97           N  
ATOM    488  CA  SER A  63      -5.929   4.679   9.628  1.00  0.97           C  
ATOM    489  C   SER A  63      -5.492   4.311   8.214  1.00  0.97           C  
ATOM    490  CB  SER A  63      -5.075   5.836  10.149  1.00  0.97           C  
ATOM    491  O   SER A  63      -4.693   3.392   8.025  1.00  0.97           O  
ATOM    492  OG  SER A  63      -5.563   6.299  11.397  1.00  0.94           O  
ATOM    493  N   THR A  64      -5.965   5.013   7.209  1.00  0.97           N  
ATOM    494  CA  THR A  64      -5.627   4.792   5.807  1.00  0.97           C  
ATOM    495  C   THR A  64      -5.312   6.113   5.112  1.00  0.98           C  
ATOM    496  CB  THR A  64      -6.771   4.077   5.063  1.00  0.96           C  
ATOM    497  O   THR A  64      -5.999   7.113   5.328  1.00  0.97           O  
ATOM    498  CG2 THR A  64      -7.058   2.711   5.677  1.00  0.79           C  
ATOM    499  OG1 THR A  64      -7.955   4.880   5.136  1.00  0.79           O  
ATOM    500  N   TYR A  65      -4.322   6.132   4.278  1.00  0.98           N  
ATOM    501  CA  TYR A  65      -3.971   7.200   3.349  1.00  0.98           C  
ATOM    502  C   TYR A  65      -3.730   6.648   1.949  1.00  0.98           C  
ATOM    503  CB  TYR A  65      -2.727   7.949   3.836  1.00  0.98           C  
ATOM    504  O   TYR A  65      -2.940   5.719   1.769  1.00  0.98           O  
ATOM    505  CG  TYR A  65      -2.169   8.921   2.825  1.00  0.98           C  
ATOM    506  CD1 TYR A  65      -1.228   8.512   1.882  1.00  0.97           C  
ATOM    507  CD2 TYR A  65      -2.579  10.249   2.811  1.00  0.97           C  
ATOM    508  CE1 TYR A  65      -0.710   9.404   0.949  1.00  0.96           C  
ATOM    509  CE2 TYR A  65      -2.067  11.151   1.883  1.00  0.96           C  
ATOM    510  OH  TYR A  65      -0.624  11.607   0.037  1.00  0.95           O  
ATOM    511  CZ  TYR A  65      -1.135  10.719   0.958  1.00  0.96           C  
ATOM    512  N   THR A  66      -4.333   7.249   0.944  1.00  0.98           N  
ATOM    513  CA  THR A  66      -4.123   6.867  -0.448  1.00  0.98           C  
ATOM    514  C   THR A  66      -3.925   8.101  -1.323  1.00  0.98           C  
ATOM    515  CB  THR A  66      -5.304   6.037  -0.984  1.00  0.97           C  
ATOM    516  O   THR A  66      -4.675   9.073  -1.213  1.00  0.97           O  
ATOM    517  CG2 THR A  66      -5.727   4.970   0.020  1.00  0.92           C  
ATOM    518  OG1 THR A  66      -6.415   6.906  -1.236  1.00  0.90           O  
ATOM    519  N   PHE A  67      -2.961   8.116  -2.190  1.00  0.98           N  
ATOM    520  CA  PHE A  67      -2.743   9.027  -3.308  1.00  0.98           C  
ATOM    521  C   PHE A  67      -3.055   8.342  -4.633  1.00  0.98           C  
ATOM    522  CB  PHE A  67      -1.301   9.542  -3.310  1.00  0.98           C  
ATOM    523  O   PHE A  67      -2.260   7.539  -5.126  1.00  0.98           O  
ATOM    524  CG  PHE A  67      -1.025  10.569  -4.375  1.00  0.98           C  
ATOM    525  CD1 PHE A  67      -1.130  11.926  -4.095  1.00  0.98           C  
ATOM    526  CD2 PHE A  67      -0.660  10.177  -5.656  1.00  0.97           C  
ATOM    527  CE1 PHE A  67      -0.875  12.879  -5.078  1.00  0.97           C  
ATOM    528  CE2 PHE A  67      -0.403  11.124  -6.644  1.00  0.97           C  
ATOM    529  CZ  PHE A  67      -0.512  12.474  -6.354  1.00  0.97           C  
ATOM    530  N   ASN A  68      -4.190   8.652  -5.151  1.00  0.97           N  
ATOM    531  CA  ASN A  68      -4.778   7.909  -6.261  1.00  0.97           C  
ATOM    532  C   ASN A  68      -4.702   8.696  -7.566  1.00  0.96           C  
ATOM    533  CB  ASN A  68      -6.229   7.537  -5.948  1.00  0.96           C  
ATOM    534  O   ASN A  68      -5.305   9.764  -7.687  1.00  0.96           O  
ATOM    535  CG  ASN A  68      -6.349   6.592  -4.769  1.00  0.95           C  
ATOM    536  ND2 ASN A  68      -7.097   7.004  -3.753  1.00  0.93           N  
ATOM    537  OD1 ASN A  68      -5.773   5.501  -4.772  1.00  0.92           O  
ATOM    538  N   SER A  69      -4.098   8.161  -8.581  1.00  0.96           N  
ATOM    539  CA  SER A  69      -4.304   8.699  -9.922  1.00  0.96           C  
ATOM    540  C   SER A  69      -5.732   8.459 -10.401  1.00  0.96           C  
ATOM    541  CB  SER A  69      -3.315   8.076 -10.908  1.00  0.96           C  
ATOM    542  O   SER A  69      -6.227   7.331 -10.352  1.00  0.95           O  
ATOM    543  OG  SER A  69      -3.507   8.599 -12.211  1.00  0.95           O  
ATOM    544  N   THR A  70      -6.316   9.469 -11.012  1.00  0.95           N  
ATOM    545  CA  THR A  70      -7.637   9.429 -11.629  1.00  0.94           C  
ATOM    546  C   THR A  70      -7.531   9.586 -13.144  1.00  0.94           C  
ATOM    547  CB  THR A  70      -8.554  10.527 -11.060  1.00  0.93           C  
ATOM    548  O   THR A  70      -8.546   9.625 -13.841  1.00  0.92           O  
ATOM    549  CG2 THR A  70      -8.723  10.375  -9.552  1.00  0.89           C  
ATOM    550  OG1 THR A  70      -7.981  11.811 -11.338  1.00  0.90           O  
ATOM    551  N   LYS A  71      -6.250   9.689 -13.638  1.00  0.95           N  
ATOM    552  CA  LYS A  71      -5.995   9.835 -15.068  1.00  0.95           C  
ATOM    553  C   LYS A  71      -6.426   8.588 -15.834  1.00  0.93           C  
ATOM    554  CB  LYS A  71      -4.514  10.121 -15.323  1.00  0.95           C  
ATOM    555  O   LYS A  71      -6.245   7.466 -15.356  1.00  0.92           O  
ATOM    556  CG  LYS A  71      -4.052  11.482 -14.823  1.00  0.95           C  
ATOM    557  CD  LYS A  71      -2.559  11.683 -15.050  1.00  0.94           C  
ATOM    558  CE  LYS A  71      -2.265  12.133 -16.475  1.00  0.93           C  
ATOM    559  NZ  LYS A  71      -0.842  12.556 -16.641  1.00  0.91           N  
ATOM    560  N   SER A  72      -6.920   8.825 -17.108  1.00  0.91           N  
ATOM    561  CA  SER A  72      -7.245   7.723 -18.008  1.00  0.91           C  
ATOM    562  C   SER A  72      -5.991   7.160 -18.668  1.00  0.90           C  
ATOM    563  CB  SER A  72      -8.234   8.181 -19.081  1.00  0.90           C  
ATOM    564  O   SER A  72      -5.974   6.005 -19.096  1.00  0.89           O  
ATOM    565  OG  SER A  72      -7.715   9.282 -19.807  1.00  0.85           O  
ATOM    566  N   SER A  73      -4.963   7.870 -18.732  1.00  0.92           N  
ATOM    567  CA  SER A  73      -3.660   7.524 -19.289  1.00  0.93           C  
ATOM    568  C   SER A  73      -2.540   8.290 -18.593  1.00  0.93           C  
ATOM    569  CB  SER A  73      -3.626   7.808 -20.791  1.00  0.91           C  
ATOM    570  O   SER A  73      -2.800   9.217 -17.824  1.00  0.93           O  
ATOM    571  OG  SER A  73      -3.814   9.189 -21.046  1.00  0.91           O  
ATOM    572  N   ASN A  74      -1.211   7.886 -18.784  1.00  0.96           N  
ATOM    573  CA  ASN A  74      -0.012   8.518 -18.243  1.00  0.96           C  
ATOM    574  C   ASN A  74      -0.061   8.600 -16.720  1.00  0.97           C  
ATOM    575  CB  ASN A  74       0.178   9.912 -18.844  1.00  0.95           C  
ATOM    576  O   ASN A  74       0.419   9.570 -16.131  1.00  0.96           O  
ATOM    577  CG  ASN A  74       0.285   9.887 -20.356  1.00  0.92           C  
ATOM    578  ND2 ASN A  74      -0.132  10.971 -20.999  1.00  0.90           N  
ATOM    579  OD1 ASN A  74       0.737   8.900 -20.942  1.00  0.89           O  
ATOM    580  N   ASN A  75      -0.754   7.581 -16.012  1.00  0.96           N  
ATOM    581  CA  ASN A  75      -0.856   7.473 -14.560  1.00  0.96           C  
ATOM    582  C   ASN A  75       0.521   7.436 -13.903  1.00  0.97           C  
ATOM    583  CB  ASN A  75      -1.664   6.234 -14.169  1.00  0.96           C  
ATOM    584  O   ASN A  75       0.734   8.062 -12.863  1.00  0.96           O  
ATOM    585  CG  ASN A  75      -3.142   6.381 -14.474  1.00  0.92           C  
ATOM    586  ND2 ASN A  75      -3.606   5.690 -15.509  1.00  0.90           N  
ATOM    587  OD1 ASN A  75      -3.861   7.110 -13.786  1.00  0.89           O  
ATOM    588  N   VAL A  76       1.503   6.877 -14.571  1.00  0.97           N  
ATOM    589  CA  VAL A  76       2.873   6.695 -14.103  1.00  0.97           C  
ATOM    590  C   VAL A  76       3.556   8.053 -13.960  1.00  0.97           C  
ATOM    591  CB  VAL A  76       3.683   5.789 -15.057  1.00  0.95           C  
ATOM    592  O   VAL A  76       4.524   8.192 -13.209  1.00  0.97           O  
ATOM    593  CG1 VAL A  76       3.862   6.460 -16.418  1.00  0.78           C  
ATOM    594  CG2 VAL A  76       5.040   5.446 -14.444  1.00  0.78           C  
ATOM    595  N   ASP A  77       3.123   9.108 -14.666  1.00  0.98           N  
ATOM    596  CA  ASP A  77       3.647  10.466 -14.548  1.00  0.98           C  
ATOM    597  C   ASP A  77       3.445  11.012 -13.137  1.00  0.98           C  
ATOM    598  CB  ASP A  77       2.981  11.389 -15.570  1.00  0.98           C  
ATOM    599  O   ASP A  77       4.152  11.929 -12.713  1.00  0.98           O  
ATOM    600  CG  ASP A  77       3.471  11.155 -16.989  1.00  0.97           C  
ATOM    601  OD1 ASP A  77       4.463  10.419 -17.178  1.00  0.96           O  
ATOM    602  OD2 ASP A  77       2.862  11.715 -17.925  1.00  0.95           O  
ATOM    603  N   LEU A  78       2.518  10.451 -12.395  1.00  0.99           N  
ATOM    604  CA  LEU A  78       2.191  10.899 -11.045  1.00  0.99           C  
ATOM    605  C   LEU A  78       2.975  10.106 -10.004  1.00  0.99           C  
ATOM    606  CB  LEU A  78       0.689  10.761 -10.784  1.00  0.98           C  
ATOM    607  O   LEU A  78       2.760  10.271  -8.801  1.00  0.98           O  
ATOM    608  CG  LEU A  78      -0.237  11.526 -11.731  1.00  0.98           C  
ATOM    609  CD1 LEU A  78      -1.695  11.297 -11.346  1.00  0.97           C  
ATOM    610  CD2 LEU A  78       0.097  13.014 -11.719  1.00  0.97           C  
ATOM    611  N   HIS A  79       3.786   9.197 -10.421  1.00  0.98           N  
ATOM    612  CA  HIS A  79       4.668   8.475  -9.511  1.00  0.98           C  
ATOM    613  C   HIS A  79       5.765   9.386  -8.969  1.00  0.98           C  
ATOM    614  CB  HIS A  79       5.290   7.266 -10.214  1.00  0.98           C  
ATOM    615  O   HIS A  79       6.472  10.039  -9.739  1.00  0.98           O  
ATOM    616  CG  HIS A  79       6.167   6.442  -9.326  1.00  0.97           C  
ATOM    617  CD2 HIS A  79       5.935   5.273  -8.684  1.00  0.93           C  
ATOM    618  ND1 HIS A  79       7.459   6.806  -9.012  1.00  0.93           N  
ATOM    619  CE1 HIS A  79       7.985   5.893  -8.213  1.00  0.92           C  
ATOM    620  NE2 HIS A  79       7.081   4.952  -7.999  1.00  0.94           N  
ATOM    621  N   ILE A  80       5.882   9.512  -7.653  1.00  0.98           N  
ATOM    622  CA  ILE A  80       7.011  10.061  -6.910  1.00  0.98           C  
ATOM    623  C   ILE A  80       7.657   8.963  -6.069  1.00  0.98           C  
ATOM    624  CB  ILE A  80       6.576  11.240  -6.011  1.00  0.98           C  
ATOM    625  O   ILE A  80       7.008   8.374  -5.201  1.00  0.98           O  
ATOM    626  CG1 ILE A  80       5.948  12.353  -6.857  1.00  0.98           C  
ATOM    627  CG2 ILE A  80       7.765  11.770  -5.204  1.00  0.98           C  
ATOM    628  CD1 ILE A  80       5.240  13.426  -6.041  1.00  0.97           C  
ATOM    629  N   THR A  81       8.917   8.671  -6.258  1.00  0.98           N  
ATOM    630  CA  THR A  81       9.648   7.669  -5.492  1.00  0.98           C  
ATOM    631  C   THR A  81       9.394   7.839  -3.997  1.00  0.98           C  
ATOM    632  CB  THR A  81      11.161   7.747  -5.770  1.00  0.98           C  
ATOM    633  O   THR A  81       9.535   8.939  -3.459  1.00  0.98           O  
ATOM    634  CG2 THR A  81      11.941   6.836  -4.828  1.00  0.96           C  
ATOM    635  OG1 THR A  81      11.413   7.346  -7.122  1.00  0.96           O  
ATOM    636  N   SER A  82       9.149   6.812  -3.298  1.00  0.98           N  
ATOM    637  CA  SER A  82       8.641   6.786  -1.930  1.00  0.98           C  
ATOM    638  C   SER A  82       9.582   7.515  -0.977  1.00  0.98           C  
ATOM    639  CB  SER A  82       8.441   5.344  -1.460  1.00  0.98           C  
ATOM    640  O   SER A  82       9.137   8.126  -0.003  1.00  0.98           O  
ATOM    641  OG  SER A  82       7.321   4.757  -2.100  1.00  0.90           O  
ATOM    642  N   ALA A  83      10.856   7.523  -1.232  1.00  0.98           N  
ATOM    643  CA  ALA A  83      11.861   8.256  -0.468  1.00  0.98           C  
ATOM    644  C   ALA A  83      11.745   9.759  -0.709  1.00  0.98           C  
ATOM    645  CB  ALA A  83      13.263   7.770  -0.828  1.00  0.98           C  
ATOM    646  O   ALA A  83      12.142  10.562   0.138  1.00  0.98           O  
ATOM    647  N   ASN A  84      11.122  10.208  -1.823  1.00  0.98           N  
ATOM    648  CA  ASN A  84      10.909  11.602  -2.198  1.00  0.98           C  
ATOM    649  C   ASN A  84       9.449  12.012  -2.024  1.00  0.98           C  
ATOM    650  CB  ASN A  84      11.361  11.845  -3.640  1.00  0.98           C  
ATOM    651  O   ASN A  84       9.087  13.159  -2.291  1.00  0.98           O  
ATOM    652  CG  ASN A  84      12.851  11.641  -3.827  1.00  0.97           C  
ATOM    653  ND2 ASN A  84      13.266  11.394  -5.064  1.00  0.95           N  
ATOM    654  OD1 ASN A  84      13.624  11.703  -2.867  1.00  0.94           O  
ATOM    655  N   PHE A  85       8.585  11.085  -1.682  1.00  0.99           N  
ATOM    656  CA  PHE A  85       7.164  11.353  -1.491  1.00  0.99           C  
ATOM    657  C   PHE A  85       6.941  12.255  -0.283  1.00  0.99           C  
ATOM    658  CB  PHE A  85       6.387  10.044  -1.319  1.00  0.98           C  
ATOM    659  O   PHE A  85       7.111  11.824   0.860  1.00  0.98           O  
ATOM    660  CG  PHE A  85       4.895  10.206  -1.424  1.00  0.98           C  
ATOM    661  CD1 PHE A  85       4.252  10.083  -2.650  1.00  0.97           C  
ATOM    662  CD2 PHE A  85       4.133  10.481  -0.296  1.00  0.97           C  
ATOM    663  CE1 PHE A  85       2.871  10.232  -2.750  1.00  0.97           C  
ATOM    664  CE2 PHE A  85       2.753  10.631  -0.388  1.00  0.96           C  
ATOM    665  CZ  PHE A  85       2.124  10.507  -1.616  1.00  0.96           C  
ATOM    666  N   ASP A  86       6.527  13.504  -0.528  1.00  0.99           N  
ATOM    667  CA  ASP A  86       6.448  14.548   0.488  1.00  0.99           C  
ATOM    668  C   ASP A  86       5.089  15.245   0.455  1.00  0.99           C  
ATOM    669  CB  ASP A  86       7.569  15.572   0.294  1.00  0.99           C  
ATOM    670  O   ASP A  86       4.976  16.413   0.831  1.00  0.98           O  
ATOM    671  CG  ASP A  86       7.454  16.336  -1.013  1.00  0.98           C  
ATOM    672  OD1 ASP A  86       6.651  15.938  -1.884  1.00  0.98           O  
ATOM    673  OD2 ASP A  86       8.176  17.344  -1.175  1.00  0.97           O  
ATOM    674  N   GLU A  87       4.021  14.565  -0.041  1.00  0.99           N  
ATOM    675  CA  GLU A  87       2.660  15.091   0.023  1.00  0.99           C  
ATOM    676  C   GLU A  87       2.240  15.361   1.465  1.00  0.99           C  
ATOM    677  CB  GLU A  87       1.678  14.121  -0.638  1.00  0.99           C  
ATOM    678  O   GLU A  87       2.316  14.472   2.316  1.00  0.99           O  
ATOM    679  CG  GLU A  87       0.316  14.732  -0.935  1.00  0.97           C  
ATOM    680  CD  GLU A  87      -0.530  14.946   0.309  1.00  0.94           C  
ATOM    681  OE1 GLU A  87      -0.678  13.998   1.113  1.00  0.93           O  
ATOM    682  OE2 GLU A  87      -1.051  16.071   0.482  1.00  0.91           O  
ATOM    683  N   PRO A  88       1.778  16.606   1.981  1.00  0.99           N  
ATOM    684  CA  PRO A  88       1.723  17.055   3.375  1.00  0.99           C  
ATOM    685  C   PRO A  88       0.696  16.286   4.202  1.00  0.99           C  
ATOM    686  CB  PRO A  88       1.333  18.530   3.254  1.00  0.99           C  
ATOM    687  O   PRO A  88       0.922  16.024   5.386  1.00  0.99           O  
ATOM    688  CG  PRO A  88       1.928  18.978   1.958  1.00  0.98           C  
ATOM    689  CD  PRO A  88       1.806  17.858   0.965  1.00  0.98           C  
ATOM    690  N   VAL A  89      -0.443  15.908   3.670  1.00  0.99           N  
ATOM    691  CA  VAL A  89      -1.458  15.136   4.379  1.00  0.99           C  
ATOM    692  C   VAL A  89      -0.936  13.729   4.660  1.00  0.99           C  
ATOM    693  CB  VAL A  89      -2.779  15.065   3.580  1.00  0.99           C  
ATOM    694  O   VAL A  89      -0.985  13.258   5.798  1.00  0.99           O  
ATOM    695  CG1 VAL A  89      -3.828  14.259   4.342  1.00  0.97           C  
ATOM    696  CG2 VAL A  89      -3.295  16.470   3.278  1.00  0.97           C  
ATOM    697  N   GLY A  90      -0.357  13.028   3.675  1.00  0.99           N  
ATOM    698  CA  GLY A  90       0.240  11.709   3.810  1.00  0.99           C  
ATOM    699  C   GLY A  90       1.410  11.679   4.775  1.00  0.99           C  
ATOM    700  O   GLY A  90       1.455  10.841   5.678  1.00  0.99           O  
ATOM    701  N   VAL A  91       2.310  12.651   4.678  1.00  0.99           N  
ATOM    702  CA  VAL A  91       3.444  12.759   5.590  1.00  0.99           C  
ATOM    703  C   VAL A  91       2.944  13.010   7.010  1.00  0.99           C  
ATOM    704  CB  VAL A  91       4.413  13.883   5.159  1.00  0.99           C  
ATOM    705  O   VAL A  91       3.361  12.330   7.951  1.00  0.99           O  
ATOM    706  CG1 VAL A  91       5.464  14.134   6.240  1.00  0.98           C  
ATOM    707  CG2 VAL A  91       5.081  13.532   3.831  1.00  0.98           C  
ATOM    708  N   GLY A  92       2.054  13.978   7.166  1.00  0.99           N  
ATOM    709  CA  GLY A  92       1.459  14.242   8.466  1.00  0.99           C  
ATOM    710  C   GLY A  92       0.743  13.038   9.050  1.00  0.99           C  
ATOM    711  O   GLY A  92       0.928  12.708  10.223  1.00  0.99           O  
ATOM    712  N   ALA A  93      -0.061  12.293   8.221  1.00  0.99           N  
ATOM    713  CA  ALA A  93      -0.747  11.080   8.658  1.00  0.99           C  
ATOM    714  C   ALA A  93       0.250  10.025   9.127  1.00  0.99           C  
ATOM    715  CB  ALA A  93      -1.614  10.523   7.531  1.00  0.98           C  
ATOM    716  O   ALA A  93       0.168   9.545  10.260  1.00  0.98           O  
ATOM    717  N   VAL A  94       1.302   9.719   8.429  1.00  0.99           N  
ATOM    718  CA  VAL A  94       2.268   8.672   8.742  1.00  0.99           C  
ATOM    719  C   VAL A  94       3.064   9.058   9.987  1.00  0.99           C  
ATOM    720  CB  VAL A  94       3.225   8.409   7.558  1.00  0.99           C  
ATOM    721  O   VAL A  94       3.243   8.243  10.895  1.00  0.99           O  
ATOM    722  CG1 VAL A  94       4.325   7.427   7.959  1.00  0.97           C  
ATOM    723  CG2 VAL A  94       2.449   7.883   6.352  1.00  0.97           C  
ATOM    724  N   THR A  95       3.485  10.308  10.105  1.00  0.99           N  
ATOM    725  CA  THR A  95       4.357  10.740  11.191  1.00  0.99           C  
ATOM    726  C   THR A  95       3.605  10.745  12.519  1.00  0.99           C  
ATOM    727  CB  THR A  95       4.934  12.142  10.921  1.00  0.99           C  
ATOM    728  O   THR A  95       4.220  10.716  13.587  1.00  0.98           O  
ATOM    729  CG2 THR A  95       5.917  12.116   9.754  1.00  0.95           C  
ATOM    730  OG1 THR A  95       3.863  13.042  10.609  1.00  0.96           O  
ATOM    731  N   ASN A  96       2.285  10.784  12.509  1.00  0.98           N  
ATOM    732  CA  ASN A  96       1.446  10.795  13.702  1.00  0.98           C  
ATOM    733  C   ASN A  96       1.009   9.386  14.093  1.00  0.98           C  
ATOM    734  CB  ASN A  96       0.223  11.691  13.491  1.00  0.98           C  
ATOM    735  O   ASN A  96       0.198   9.214  15.005  1.00  0.98           O  
ATOM    736  CG  ASN A  96       0.576  13.165  13.474  1.00  0.97           C  
ATOM    737  ND2 ASN A  96      -0.125  13.933  12.648  1.00  0.96           N  
ATOM    738  OD1 ASN A  96       1.471  13.610  14.197  1.00  0.95           O  
ATOM    739  N   HIS A  97       1.450   8.337  13.393  1.00  0.98           N  
ATOM    740  CA  HIS A  97       1.134   6.951  13.719  1.00  0.98           C  
ATOM    741  C   HIS A  97       2.373   6.202  14.199  1.00  0.98           C  
ATOM    742  CB  HIS A  97       0.527   6.241  12.508  1.00  0.98           C  
ATOM    743  O   HIS A  97       3.470   6.408  13.675  1.00  0.98           O  
ATOM    744  CG  HIS A  97      -0.868   6.677  12.194  1.00  0.97           C  
ATOM    745  CD2 HIS A  97      -2.061   6.082  12.431  1.00  0.95           C  
ATOM    746  ND1 HIS A  97      -1.150   7.864  11.553  1.00  0.94           N  
ATOM    747  CE1 HIS A  97      -2.460   7.980  11.410  1.00  0.93           C  
ATOM    748  NE2 HIS A  97      -3.035   6.912  11.934  1.00  0.94           N  
ATOM    749  N   LYS A  98       2.281   5.301  15.155  1.00  0.98           N  
ATOM    750  CA  LYS A  98       3.366   4.489  15.700  1.00  0.98           C  
ATOM    751  C   LYS A  98       3.954   3.571  14.633  1.00  0.98           C  
ATOM    752  CB  LYS A  98       2.873   3.663  16.889  1.00  0.98           C  
ATOM    753  O   LYS A  98       5.176   3.467  14.501  1.00  0.98           O  
ATOM    754  CG  LYS A  98       2.473   4.495  18.098  1.00  0.96           C  
ATOM    755  CD  LYS A  98       1.954   3.620  19.232  1.00  0.94           C  
ATOM    756  CE  LYS A  98       1.431   4.457  20.391  1.00  0.92           C  
ATOM    757  NZ  LYS A  98       0.631   3.638  21.350  1.00  0.90           N  
ATOM    758  N   HIS A  99       3.157   2.982  13.835  1.00  0.98           N  
ATOM    759  CA  HIS A  99       3.530   1.995  12.828  1.00  0.98           C  
ATOM    760  C   HIS A  99       2.911   2.327  11.474  1.00  0.98           C  
ATOM    761  CB  HIS A  99       3.105   0.593  13.269  1.00  0.98           C  
ATOM    762  O   HIS A  99       1.861   2.970  11.408  1.00  0.98           O  
ATOM    763  CG  HIS A  99       3.585   0.222  14.636  1.00  0.96           C  
ATOM    764  CD2 HIS A  99       2.904  -0.035  15.778  1.00  0.92           C  
ATOM    765  ND1 HIS A  99       4.921   0.084  14.943  1.00  0.91           N  
ATOM    766  CE1 HIS A  99       5.042  -0.245  16.219  1.00  0.92           C  
ATOM    767  NE2 HIS A  99       3.833  -0.323  16.748  1.00  0.92           N  
ATOM    768  N   ALA A 100       3.539   1.834  10.441  1.00  0.99           N  
ATOM    769  CA  ALA A 100       3.035   2.034   9.085  1.00  0.99           C  
ATOM    770  C   ALA A 100       3.277   0.798   8.222  1.00  0.99           C  
ATOM    771  CB  ALA A 100       3.687   3.259   8.450  1.00  0.99           C  
ATOM    772  O   ALA A 100       4.319   0.148   8.338  1.00  0.99           O  
ATOM    773  N   ILE A 101       2.351   0.498   7.343  1.00  0.99           N  
ATOM    774  CA  ILE A 101       2.488  -0.478   6.267  1.00  0.99           C  
ATOM    775  C   ILE A 101       2.078   0.156   4.940  1.00  0.99           C  
ATOM    776  CB  ILE A 101       1.643  -1.743   6.540  1.00  0.99           C  
ATOM    777  O   ILE A 101       1.054   0.839   4.861  1.00  0.99           O  
ATOM    778  CG1 ILE A 101       1.906  -2.803   5.465  1.00  0.98           C  
ATOM    779  CG2 ILE A 101       0.153  -1.392   6.611  1.00  0.98           C  
ATOM    780  CD1 ILE A 101       1.400  -4.193   5.829  1.00  0.96           C  
ATOM    781  N   SER A 102       2.866  -0.000   3.890  1.00  0.99           N  
ATOM    782  CA  SER A 102       2.576   0.570   2.579  1.00  0.99           C  
ATOM    783  C   SER A 102       2.335  -0.523   1.542  1.00  0.99           C  
ATOM    784  CB  SER A 102       3.721   1.475   2.122  1.00  0.99           C  
ATOM    785  O   SER A 102       2.954  -1.587   1.599  1.00  0.99           O  
ATOM    786  OG  SER A 102       4.930   0.742   2.018  1.00  0.91           O  
ATOM    787  N   PHE A 103       1.432  -0.296   0.657  1.00  0.98           N  
ATOM    788  CA  PHE A 103       1.146  -1.140  -0.497  1.00  0.98           C  
ATOM    789  C   PHE A 103       1.679  -0.506  -1.776  1.00  0.98           C  
ATOM    790  CB  PHE A 103      -0.360  -1.389  -0.623  1.00  0.98           C  
ATOM    791  O   PHE A 103       1.329   0.630  -2.105  1.00  0.98           O  
ATOM    792  CG  PHE A 103      -0.967  -2.061   0.579  1.00  0.98           C  
ATOM    793  CD1 PHE A 103      -1.037  -3.447   0.656  1.00  0.96           C  
ATOM    794  CD2 PHE A 103      -1.467  -1.307   1.632  1.00  0.96           C  
ATOM    795  CE1 PHE A 103      -1.598  -4.072   1.768  1.00  0.95           C  
ATOM    796  CE2 PHE A 103      -2.029  -1.924   2.746  1.00  0.94           C  
ATOM    797  CZ  PHE A 103      -2.094  -3.307   2.811  1.00  0.94           C  
ATOM    798  N   HIS A 104       2.509  -1.221  -2.496  1.00  0.98           N  
ATOM    799  CA  HIS A 104       3.160  -0.860  -3.751  1.00  0.98           C  
ATOM    800  C   HIS A 104       3.014  -1.970  -4.787  1.00  0.98           C  
ATOM    801  CB  HIS A 104       4.640  -0.552  -3.517  1.00  0.98           C  
ATOM    802  O   HIS A 104       2.631  -3.092  -4.450  1.00  0.98           O  
ATOM    803  CG  HIS A 104       4.877   0.733  -2.788  1.00  0.98           C  
ATOM    804  CD2 HIS A 104       4.955   1.002  -1.463  1.00  0.96           C  
ATOM    805  ND1 HIS A 104       5.064   1.933  -3.438  1.00  0.96           N  
ATOM    806  CE1 HIS A 104       5.248   2.888  -2.541  1.00  0.95           C  
ATOM    807  NE2 HIS A 104       5.186   2.350  -1.336  1.00  0.96           N  
ATOM    808  N   GLY A 105       3.252  -1.581  -6.003  1.00  0.97           N  
ATOM    809  CA  GLY A 105       3.326  -2.518  -7.112  1.00  0.97           C  
ATOM    810  C   GLY A 105       4.636  -2.440  -7.873  1.00  0.96           C  
ATOM    811  O   GLY A 105       5.177  -1.352  -8.077  1.00  0.95           O  
ATOM    812  N   TYR A 106       5.108  -3.602  -8.383  1.00  0.96           N  
ATOM    813  CA  TYR A 106       6.258  -3.610  -9.279  1.00  0.96           C  
ATOM    814  C   TYR A 106       5.975  -4.442 -10.524  1.00  0.96           C  
ATOM    815  CB  TYR A 106       7.497  -4.152  -8.559  1.00  0.96           C  
ATOM    816  O   TYR A 106       5.018  -5.220 -10.553  1.00  0.95           O  
ATOM    817  CG  TYR A 106       7.477  -5.649  -8.362  1.00  0.95           C  
ATOM    818  CD1 TYR A 106       6.720  -6.227  -7.346  1.00  0.94           C  
ATOM    819  CD2 TYR A 106       8.217  -6.487  -9.190  1.00  0.93           C  
ATOM    820  CE1 TYR A 106       6.700  -7.605  -7.160  1.00  0.93           C  
ATOM    821  CE2 TYR A 106       8.205  -7.866  -9.012  1.00  0.92           C  
ATOM    822  OH  TYR A 106       7.429  -9.780  -7.816  1.00  0.90           O  
ATOM    823  CZ  TYR A 106       7.444  -8.415  -7.997  1.00  0.92           C  
ATOM    824  N   ALA A 107       6.725  -4.156 -11.599  1.00  0.95           N  
ATOM    825  CA  ALA A 107       6.522  -4.782 -12.903  1.00  0.95           C  
ATOM    826  C   ALA A 107       7.101  -6.194 -12.930  1.00  0.94           C  
ATOM    827  CB  ALA A 107       7.151  -3.932 -14.005  1.00  0.94           C  
ATOM    828  O   ALA A 107       8.294  -6.378 -13.182  1.00  0.93           O  
ATOM    829  N   ASP A 108       6.314  -7.205 -12.766  1.00  0.95           N  
ATOM    830  CA  ASP A 108       6.522  -8.628 -13.018  1.00  0.95           C  
ATOM    831  C   ASP A 108       5.213  -9.315 -13.400  1.00  0.95           C  
ATOM    832  CB  ASP A 108       7.133  -9.306 -11.789  1.00  0.95           C  
ATOM    833  O   ASP A 108       4.319  -9.467 -12.566  1.00  0.94           O  
ATOM    834  CG  ASP A 108       7.533 -10.748 -12.046  1.00  0.94           C  
ATOM    835  OD1 ASP A 108       7.205 -11.290 -13.124  1.00  0.92           O  
ATOM    836  OD2 ASP A 108       8.181 -11.349 -11.162  1.00  0.91           O  
ATOM    837  N   SER A 109       5.109  -9.716 -14.650  1.00  0.93           N  
ATOM    838  CA  SER A 109       3.937 -10.342 -15.253  1.00  0.94           C  
ATOM    839  C   SER A 109       4.097 -11.857 -15.329  1.00  0.93           C  
ATOM    840  CB  SER A 109       3.687  -9.777 -16.652  1.00  0.92           C  
ATOM    841  O   SER A 109       3.314 -12.537 -15.996  1.00  0.91           O  
ATOM    842  OG  SER A 109       4.817  -9.975 -17.484  1.00  0.68           O  
ATOM    843  N   LYS A 110       5.164 -12.399 -14.703  1.00  0.95           N  
ATOM    844  CA  LYS A 110       5.463 -13.824 -14.808  1.00  0.95           C  
ATOM    845  C   LYS A 110       5.244 -14.531 -13.473  1.00  0.95           C  
ATOM    846  CB  LYS A 110       6.901 -14.038 -15.283  1.00  0.95           C  
ATOM    847  O   LYS A 110       4.794 -15.678 -13.439  1.00  0.94           O  
ATOM    848  CG  LYS A 110       7.167 -13.537 -16.696  1.00  0.92           C  
ATOM    849  CD  LYS A 110       8.598 -13.823 -17.130  1.00  0.90           C  
ATOM    850  CE  LYS A 110       8.857 -13.348 -18.554  1.00  0.87           C  
ATOM    851  NZ  LYS A 110      10.250 -13.656 -18.996  1.00  0.87           N  
ATOM    852  N   ASN A 111       5.484 -13.882 -12.395  1.00  0.95           N  
ATOM    853  CA  ASN A 111       5.415 -14.483 -11.068  1.00  0.96           C  
ATOM    854  C   ASN A 111       4.371 -13.794 -10.194  1.00  0.96           C  
ATOM    855  CB  ASN A 111       6.786 -14.443 -10.389  1.00  0.95           C  
ATOM    856  O   ASN A 111       4.260 -12.567 -10.202  1.00  0.95           O  
ATOM    857  CG  ASN A 111       7.873 -15.085 -11.228  1.00  0.93           C  
ATOM    858  ND2 ASN A 111       8.849 -14.288 -11.645  1.00  0.92           N  
ATOM    859  OD1 ASN A 111       7.835 -16.288 -11.499  1.00  0.92           O  
ATOM    860  N   GLU A 112       3.598 -14.648  -9.434  1.00  0.95           N  
ATOM    861  CA  GLU A 112       2.782 -14.188  -8.315  1.00  0.96           C  
ATOM    862  C   GLU A 112       3.609 -14.079  -7.037  1.00  0.96           C  
ATOM    863  CB  GLU A 112       1.593 -15.126  -8.093  1.00  0.94           C  
ATOM    864  O   GLU A 112       3.900 -15.088  -6.392  1.00  0.95           O  
ATOM    865  CG  GLU A 112       0.641 -15.203  -9.278  1.00  0.88           C  
ATOM    866  CD  GLU A 112      -0.527 -16.148  -9.049  1.00  0.84           C  
ATOM    867  OE1 GLU A 112      -1.034 -16.222  -7.906  1.00  0.85           O  
ATOM    868  OE2 GLU A 112      -0.939 -16.822 -10.020  1.00  0.84           O  
ATOM    869  N   ASN A 113       3.932 -12.849  -6.698  1.00  0.97           N  
ATOM    870  CA  ASN A 113       4.858 -12.675  -5.584  1.00  0.97           C  
ATOM    871  C   ASN A 113       4.601 -11.368  -4.841  1.00  0.97           C  
ATOM    872  CB  ASN A 113       6.306 -12.732  -6.075  1.00  0.95           C  
ATOM    873  O   ASN A 113       4.190 -10.375  -5.445  1.00  0.97           O  
ATOM    874  CG  ASN A 113       7.304 -12.832  -4.938  1.00  0.80           C  
ATOM    875  ND2 ASN A 113       8.519 -12.350  -5.172  1.00  0.70           N  
ATOM    876  OD1 ASN A 113       6.986 -13.339  -3.859  1.00  0.70           O  
ATOM    877  N   THR A 114       4.943 -11.368  -3.549  1.00  0.98           N  
ATOM    878  CA  THR A 114       5.045 -10.207  -2.672  1.00  0.98           C  
ATOM    879  C   THR A 114       6.446 -10.100  -2.078  1.00  0.98           C  
ATOM    880  CB  THR A 114       4.007 -10.271  -1.537  1.00  0.97           C  
ATOM    881  O   THR A 114       6.898 -11.004  -1.372  1.00  0.97           O  
ATOM    882  CG2 THR A 114       4.019  -8.991  -0.707  1.00  0.97           C  
ATOM    883  OG1 THR A 114       2.701 -10.449  -2.101  1.00  0.96           O  
ATOM    884  N   ILE A 115       7.104  -8.985  -2.382  1.00  0.97           N  
ATOM    885  CA  ILE A 115       8.372  -8.648  -1.744  1.00  0.97           C  
ATOM    886  C   ILE A 115       8.118  -7.757  -0.530  1.00  0.97           C  
ATOM    887  CB  ILE A 115       9.333  -7.948  -2.730  1.00  0.97           C  
ATOM    888  O   ILE A 115       7.488  -6.703  -0.646  1.00  0.97           O  
ATOM    889  CG1 ILE A 115       9.570  -8.831  -3.961  1.00  0.91           C  
ATOM    890  CG2 ILE A 115      10.657  -7.602  -2.042  1.00  0.91           C  
ATOM    891  CD1 ILE A 115      10.403  -8.165  -5.049  1.00  0.85           C  
ATOM    892  N   VAL A 116       8.602  -8.140   0.628  1.00  0.98           N  
ATOM    893  CA  VAL A 116       8.366  -7.439   1.886  1.00  0.98           C  
ATOM    894  C   VAL A 116       9.643  -6.728   2.329  1.00  0.98           C  
ATOM    895  CB  VAL A 116       7.884  -8.405   2.992  1.00  0.98           C  
ATOM    896  O   VAL A 116      10.621  -7.375   2.710  1.00  0.98           O  
ATOM    897  CG1 VAL A 116       7.413  -7.628   4.220  1.00  0.97           C  
ATOM    898  CG2 VAL A 116       6.767  -9.304   2.464  1.00  0.97           C  
ATOM    899  N   GLY A 117       9.597  -5.371   2.217  1.00  0.98           N  
ATOM    900  CA  GLY A 117      10.662  -4.450   2.581  1.00  0.98           C  
ATOM    901  C   GLY A 117      10.342  -3.624   3.813  1.00  0.98           C  
ATOM    902  O   GLY A 117       9.421  -3.952   4.564  1.00  0.98           O  
ATOM    903  N   GLY A 118      11.104  -2.570   4.063  1.00  0.98           N  
ATOM    904  CA  GLY A 118      10.968  -1.685   5.208  1.00  0.98           C  
ATOM    905  C   GLY A 118      11.987  -1.958   6.298  1.00  0.98           C  
ATOM    906  O   GLY A 118      12.857  -2.817   6.141  1.00  0.98           O  
ATOM    907  N   LEU A 119      11.912  -1.214   7.421  1.00  0.98           N  
ATOM    908  CA  LEU A 119      12.900  -1.255   8.494  1.00  0.98           C  
ATOM    909  C   LEU A 119      12.382  -2.064   9.679  1.00  0.98           C  
ATOM    910  CB  LEU A 119      13.259   0.162   8.946  1.00  0.98           C  
ATOM    911  O   LEU A 119      13.152  -2.435  10.567  1.00  0.98           O  
ATOM    912  CG  LEU A 119      14.097   0.992   7.973  1.00  0.98           C  
ATOM    913  CD1 LEU A 119      14.279   2.410   8.505  1.00  0.96           C  
ATOM    914  CD2 LEU A 119      15.449   0.330   7.730  1.00  0.96           C  
ATOM    915  N   ASN A 120      11.091  -2.342   9.790  1.00  0.98           N  
ATOM    916  CA  ASN A 120      10.506  -3.116  10.879  1.00  0.98           C  
ATOM    917  C   ASN A 120      10.621  -4.616  10.625  1.00  0.98           C  
ATOM    918  CB  ASN A 120       9.042  -2.723  11.090  1.00  0.98           C  
ATOM    919  O   ASN A 120       9.717  -5.224  10.049  1.00  0.98           O  
ATOM    920  CG  ASN A 120       8.465  -3.287  12.374  1.00  0.98           C  
ATOM    921  ND2 ASN A 120       7.554  -2.544  12.991  1.00  0.96           N  
ATOM    922  OD1 ASN A 120       8.837  -4.381  12.808  1.00  0.97           O  
ATOM    923  N   GLU A 121      11.695  -5.332  11.132  1.00  0.98           N  
ATOM    924  CA  GLU A 121      12.040  -6.721  10.843  1.00  0.98           C  
ATOM    925  C   GLU A 121      11.043  -7.682  11.482  1.00  0.98           C  
ATOM    926  CB  GLU A 121      13.458  -7.035  11.327  1.00  0.98           C  
ATOM    927  O   GLU A 121      10.589  -8.632  10.840  1.00  0.98           O  
ATOM    928  CG  GLU A 121      13.943  -8.427  10.949  1.00  0.96           C  
ATOM    929  CD  GLU A 121      13.906  -8.689   9.452  1.00  0.94           C  
ATOM    930  OE1 GLU A 121      14.085  -7.733   8.664  1.00  0.94           O  
ATOM    931  OE2 GLU A 121      13.695  -9.860   9.064  1.00  0.93           O  
ATOM    932  N   GLU A 122      10.577  -7.465  12.702  1.00  0.97           N  
ATOM    933  CA  GLU A 122       9.580  -8.295  13.372  1.00  0.97           C  
ATOM    934  C   GLU A 122       8.261  -8.301  12.605  1.00  0.98           C  
ATOM    935  CB  GLU A 122       9.352  -7.809  14.806  1.00  0.97           C  
ATOM    936  O   GLU A 122       7.779  -9.359  12.196  1.00  0.98           O  
ATOM    937  CG  GLU A 122       8.349  -8.646  15.587  1.00  0.95           C  
ATOM    938  CD  GLU A 122       8.133  -8.152  17.008  1.00  0.93           C  
ATOM    939  OE1 GLU A 122       8.705  -7.103  17.380  1.00  0.93           O  
ATOM    940  OE2 GLU A 122       7.386  -8.821  17.757  1.00  0.92           O  
ATOM    941  N   PHE A 123       7.744  -7.092  12.232  1.00  0.98           N  
ATOM    942  CA  PHE A 123       6.472  -6.950  11.535  1.00  0.98           C  
ATOM    943  C   PHE A 123       6.564  -7.510  10.121  1.00  0.98           C  
ATOM    944  CB  PHE A 123       6.042  -5.481  11.491  1.00  0.98           C  
ATOM    945  O   PHE A 123       5.632  -8.160   9.643  1.00  0.98           O  
ATOM    946  CG  PHE A 123       4.661  -5.268  10.930  1.00  0.98           C  
ATOM    947  CD1 PHE A 123       3.736  -6.305  10.913  1.00  0.97           C  
ATOM    948  CD2 PHE A 123       4.289  -4.031  10.421  1.00  0.97           C  
ATOM    949  CE1 PHE A 123       2.458  -6.112  10.394  1.00  0.96           C  
ATOM    950  CE2 PHE A 123       3.013  -3.830   9.901  1.00  0.97           C  
ATOM    951  CZ  PHE A 123       2.100  -4.872   9.888  1.00  0.96           C  
ATOM    952  N   LYS A 124       7.756  -7.502   9.426  1.00  0.98           N  
ATOM    953  CA  LYS A 124       7.985  -8.136   8.132  1.00  0.98           C  
ATOM    954  C   LYS A 124       7.800  -9.649   8.221  1.00  0.98           C  
ATOM    955  CB  LYS A 124       9.386  -7.809   7.613  1.00  0.98           C  
ATOM    956  O   LYS A 124       7.129 -10.248   7.378  1.00  0.98           O  
ATOM    957  CG  LYS A 124       9.526  -6.402   7.052  1.00  0.89           C  
ATOM    958  CD  LYS A 124      10.846  -6.223   6.314  1.00  0.84           C  
ATOM    959  CE  LYS A 124      12.037  -6.456   7.233  1.00  0.78           C  
ATOM    960  NZ  LYS A 124      13.335  -6.282   6.514  1.00  0.78           N  
ATOM    961  N   GLN A 125       8.400 -10.237   9.300  1.00  0.98           N  
ATOM    962  CA  GLN A 125       8.325 -11.685   9.461  1.00  0.98           C  
ATOM    963  C   GLN A 125       6.897 -12.133   9.759  1.00  0.98           C  
ATOM    964  CB  GLN A 125       9.264 -12.151  10.574  1.00  0.98           C  
ATOM    965  O   GLN A 125       6.420 -13.120   9.195  1.00  0.98           O  
ATOM    966  CG  GLN A 125      10.734 -11.858  10.302  1.00  0.97           C  
ATOM    967  CD  GLN A 125      11.201 -12.392   8.961  1.00  0.96           C  
ATOM    968  NE2 GLN A 125      11.987 -11.594   8.247  1.00  0.95           N  
ATOM    969  OE1 GLN A 125      10.858 -13.512   8.571  1.00  0.95           O  
ATOM    970  N   ILE A 126       6.105 -11.411  10.523  1.00  0.96           N  
ATOM    971  CA  ILE A 126       4.700 -11.672  10.814  1.00  0.96           C  
ATOM    972  C   ILE A 126       3.878 -11.556   9.532  1.00  0.97           C  
ATOM    973  CB  ILE A 126       4.155 -10.706  11.889  1.00  0.96           C  
ATOM    974  O   ILE A 126       3.106 -12.459   9.198  1.00  0.97           O  
ATOM    975  CG1 ILE A 126       4.808 -10.993  13.245  1.00  0.95           C  
ATOM    976  CG2 ILE A 126       2.630 -10.807  11.983  1.00  0.95           C  
ATOM    977  CD1 ILE A 126       4.541  -9.927  14.299  1.00  0.94           C  
ATOM    978  N   VAL A 127       4.082 -10.501   8.671  1.00  0.98           N  
ATOM    979  CA  VAL A 127       3.388 -10.301   7.403  1.00  0.98           C  
ATOM    980  C   VAL A 127       3.698 -11.457   6.456  1.00  0.98           C  
ATOM    981  CB  VAL A 127       3.779  -8.957   6.748  1.00  0.98           C  
ATOM    982  O   VAL A 127       2.788 -12.045   5.865  1.00  0.98           O  
ATOM    983  CG1 VAL A 127       3.281  -8.894   5.305  1.00  0.97           C  
ATOM    984  CG2 VAL A 127       3.224  -7.787   7.560  1.00  0.97           C  
ATOM    985  N   ILE A 128       4.972 -11.886   6.367  1.00  0.98           N  
ATOM    986  CA  ILE A 128       5.385 -12.997   5.517  1.00  0.98           C  
ATOM    987  C   ILE A 128       4.716 -14.286   5.990  1.00  0.98           C  
ATOM    988  CB  ILE A 128       6.921 -13.163   5.509  1.00  0.98           C  
ATOM    989  O   ILE A 128       4.143 -15.026   5.187  1.00  0.97           O  
ATOM    990  CG1 ILE A 128       7.579 -12.004   4.750  1.00  0.97           C  
ATOM    991  CG2 ILE A 128       7.316 -14.511   4.899  1.00  0.97           C  
ATOM    992  CD1 ILE A 128       9.077 -11.876   4.993  1.00  0.97           C  
ATOM    993  N   LYS A 129       4.704 -14.561   7.289  1.00  0.95           N  
ATOM    994  CA  LYS A 129       4.075 -15.716   7.924  1.00  0.95           C  
ATOM    995  C   LYS A 129       2.592 -15.797   7.571  1.00  0.95           C  
ATOM    996  CB  LYS A 129       4.249 -15.655   9.442  1.00  0.95           C  
ATOM    997  O   LYS A 129       2.124 -16.821   7.069  1.00  0.95           O  
ATOM    998  CG  LYS A 129       3.477 -16.727  10.197  1.00  0.94           C  
ATOM    999  CD  LYS A 129       3.476 -16.462  11.697  1.00  0.92           C  
ATOM   1000  CE  LYS A 129       2.476 -17.354  12.422  1.00  0.91           C  
ATOM   1001  NZ  LYS A 129       2.093 -16.789  13.751  1.00  0.90           N  
ATOM   1002  N   HIS A 130       1.812 -14.754   7.721  1.00  0.94           N  
ATOM   1003  CA  HIS A 130       0.371 -14.742   7.495  1.00  0.94           C  
ATOM   1004  C   HIS A 130       0.046 -14.831   6.008  1.00  0.94           C  
ATOM   1005  CB  HIS A 130      -0.255 -13.481   8.095  1.00  0.94           C  
ATOM   1006  O   HIS A 130      -0.877 -15.546   5.611  1.00  0.94           O  
ATOM   1007  CG  HIS A 130      -0.563 -13.600   9.553  1.00  0.94           C  
ATOM   1008  CD2 HIS A 130       0.055 -13.077  10.638  1.00  0.93           C  
ATOM   1009  ND1 HIS A 130      -1.625 -14.336  10.032  1.00  0.93           N  
ATOM   1010  CE1 HIS A 130      -1.647 -14.259  11.352  1.00  0.92           C  
ATOM   1011  NE2 HIS A 130      -0.638 -13.501  11.745  1.00  0.92           N  
ATOM   1012  N   LEU A 131       0.803 -14.178   5.097  1.00  0.96           N  
ATOM   1013  CA  LEU A 131       0.633 -14.296   3.653  1.00  0.96           C  
ATOM   1014  C   LEU A 131       0.918 -15.720   3.187  1.00  0.96           C  
ATOM   1015  CB  LEU A 131       1.553 -13.314   2.923  1.00  0.97           C  
ATOM   1016  O   LEU A 131       0.113 -16.315   2.468  1.00  0.96           O  
ATOM   1017  CG  LEU A 131       1.129 -11.844   2.944  1.00  0.97           C  
ATOM   1018  CD1 LEU A 131       2.223 -10.968   2.342  1.00  0.96           C  
ATOM   1019  CD2 LEU A 131      -0.186 -11.656   2.195  1.00  0.96           C  
ATOM   1020  N   GLN A 132       2.014 -16.379   3.679  1.00  0.96           N  
ATOM   1021  CA  GLN A 132       2.374 -17.744   3.312  1.00  0.96           C  
ATOM   1022  C   GLN A 132       1.351 -18.744   3.844  1.00  0.95           C  
ATOM   1023  CB  GLN A 132       3.768 -18.092   3.836  1.00  0.96           C  
ATOM   1024  O   GLN A 132       0.946 -19.665   3.131  1.00  0.95           O  
ATOM   1025  CG  GLN A 132       4.898 -17.415   3.072  1.00  0.96           C  
ATOM   1026  CD  GLN A 132       6.265 -17.717   3.656  1.00  0.96           C  
ATOM   1027  NE2 GLN A 132       7.314 -17.407   2.902  1.00  0.95           N  
ATOM   1028  OE1 GLN A 132       6.378 -18.224   4.777  1.00  0.95           O  
ATOM   1029  N   ALA A 133       0.730 -18.521   5.004  1.00  0.93           N  
ATOM   1030  CA  ALA A 133      -0.318 -19.350   5.594  1.00  0.92           C  
ATOM   1031  C   ALA A 133      -1.589 -19.311   4.750  1.00  0.92           C  
ATOM   1032  CB  ALA A 133      -0.617 -18.894   7.020  1.00  0.92           C  
ATOM   1033  O   ALA A 133      -2.337 -20.290   4.698  1.00  0.91           O  
ATOM   1034  N   GLN A 134      -1.799 -18.250   4.000  1.00  0.93           N  
ATOM   1035  CA  GLN A 134      -2.944 -18.099   3.107  1.00  0.92           C  
ATOM   1036  C   GLN A 134      -2.588 -18.513   1.682  1.00  0.92           C  
ATOM   1037  CB  GLN A 134      -3.451 -16.656   3.123  1.00  0.92           C  
ATOM   1038  O   GLN A 134      -3.373 -18.303   0.755  1.00  0.91           O  
ATOM   1039  CG  GLN A 134      -4.070 -16.237   4.450  1.00  0.90           C  
ATOM   1040  CD  GLN A 134      -5.236 -17.117   4.858  1.00  0.87           C  
ATOM   1041  NE2 GLN A 134      -5.281 -17.490   6.132  1.00  0.86           N  
ATOM   1042  OE1 GLN A 134      -6.091 -17.459   4.034  1.00  0.87           O  
ATOM   1043  N   GLY A 135      -1.354 -19.056   1.377  1.00  0.94           N  
ATOM   1044  CA  GLY A 135      -0.928 -19.639   0.115  1.00  0.94           C  
ATOM   1045  C   GLY A 135      -0.351 -18.620  -0.849  1.00  0.94           C  
ATOM   1046  O   GLY A 135      -0.223 -18.892  -2.045  1.00  0.93           O  
ATOM   1047  N   PHE A 136      -0.003 -17.423  -0.398  1.00  0.96           N  
ATOM   1048  CA  PHE A 136       0.679 -16.423  -1.211  1.00  0.96           C  
ATOM   1049  C   PHE A 136       2.190 -16.605  -1.138  1.00  0.96           C  
ATOM   1050  CB  PHE A 136       0.298 -15.010  -0.758  1.00  0.96           C  
ATOM   1051  O   PHE A 136       2.736 -16.892  -0.071  1.00  0.96           O  
ATOM   1052  CG  PHE A 136      -1.169 -14.704  -0.889  1.00  0.96           C  
ATOM   1053  CD1 PHE A 136      -1.731 -14.445  -2.134  1.00  0.95           C  
ATOM   1054  CD2 PHE A 136      -1.988 -14.677   0.232  1.00  0.95           C  
ATOM   1055  CE1 PHE A 136      -3.089 -14.162  -2.258  1.00  0.94           C  
ATOM   1056  CE2 PHE A 136      -3.346 -14.396   0.115  1.00  0.94           C  
ATOM   1057  CZ  PHE A 136      -3.894 -14.137  -1.131  1.00  0.94           C  
ATOM   1058  N   ASN A 137       2.816 -16.464  -2.246  1.00  0.97           N  
ATOM   1059  CA  ASN A 137       4.269 -16.338  -2.279  1.00  0.97           C  
ATOM   1060  C   ASN A 137       4.727 -14.985  -1.742  1.00  0.97           C  
ATOM   1061  CB  ASN A 137       4.795 -16.551  -3.700  1.00  0.96           C  
ATOM   1062  O   ASN A 137       4.579 -13.963  -2.416  1.00  0.97           O  
ATOM   1063  CG  ASN A 137       6.309 -16.568  -3.767  1.00  0.89           C  
ATOM   1064  ND2 ASN A 137       6.855 -16.261  -4.938  1.00  0.84           N  
ATOM   1065  OD1 ASN A 137       6.983 -16.854  -2.774  1.00  0.82           O  
ATOM   1066  N   ALA A 138       5.331 -14.930  -0.531  1.00  0.98           N  
ATOM   1067  CA  ALA A 138       5.857 -13.746   0.145  1.00  0.98           C  
ATOM   1068  C   ALA A 138       7.268 -13.995   0.668  1.00  0.98           C  
ATOM   1069  CB  ALA A 138       4.934 -13.332   1.288  1.00  0.98           C  
ATOM   1070  O   ALA A 138       7.522 -15.002   1.334  1.00  0.97           O  
ATOM   1071  N   GLU A 139       8.151 -13.060   0.377  1.00  0.97           N  
ATOM   1072  CA  GLU A 139       9.541 -13.187   0.801  1.00  0.97           C  
ATOM   1073  C   GLU A 139      10.120 -11.834   1.207  1.00  0.98           C  
ATOM   1074  CB  GLU A 139      10.389 -13.809  -0.311  1.00  0.97           C  
ATOM   1075  O   GLU A 139       9.646 -10.790   0.755  1.00  0.97           O  
ATOM   1076  CG  GLU A 139      10.435 -12.980  -1.586  1.00  0.94           C  
ATOM   1077  CD  GLU A 139      11.140 -13.684  -2.735  1.00  0.90           C  
ATOM   1078  OE1 GLU A 139      11.503 -14.874  -2.587  1.00  0.90           O  
ATOM   1079  OE2 GLU A 139      11.332 -13.041  -3.791  1.00  0.89           O  
ATOM   1080  N   ALA A 140      11.137 -11.844   2.067  1.00  0.97           N  
ATOM   1081  CA  ALA A 140      11.845 -10.625   2.451  1.00  0.97           C  
ATOM   1082  C   ALA A 140      12.598 -10.031   1.264  1.00  0.97           C  
ATOM   1083  CB  ALA A 140      12.809 -10.909   3.600  1.00  0.97           C  
ATOM   1084  O   ALA A 140      13.260 -10.755   0.516  1.00  0.97           O  
ATOM   1085  N   ALA A 141      12.601  -8.684   1.128  1.00  0.97           N  
ATOM   1086  CA  ALA A 141      13.369  -7.951   0.123  1.00  0.97           C  
ATOM   1087  C   ALA A 141      14.868  -8.134   0.338  1.00  0.96           C  
ATOM   1088  CB  ALA A 141      13.006  -6.469   0.153  1.00  0.96           C  
ATOM   1089  O   ALA A 141      15.396  -7.793   1.400  1.00  0.94           O  
ATOM   1090  N   THR A 142      15.637  -8.579  -0.711  1.00  0.93           N  
ATOM   1091  CA  THR A 142      17.068  -8.815  -0.551  1.00  0.93           C  
ATOM   1092  C   THR A 142      17.877  -7.807  -1.363  1.00  0.91           C  
ATOM   1093  CB  THR A 142      17.449 -10.244  -0.977  1.00  0.91           C  
ATOM   1094  O   THR A 142      18.981  -7.427  -0.968  1.00  0.88           O  
ATOM   1095  CG2 THR A 142      16.826 -11.280  -0.047  1.00  0.87           C  
ATOM   1096  OG1 THR A 142      16.987 -10.478  -2.313  1.00  0.90           O  
ATOM   1097  N   THR A 143      17.535  -7.407  -2.469  1.00  0.90           N  
ATOM   1098  CA  THR A 143      18.363  -6.573  -3.332  1.00  0.89           C  
ATOM   1099  C   THR A 143      17.558  -5.402  -3.888  1.00  0.86           C  
ATOM   1100  CB  THR A 143      18.956  -7.390  -4.496  1.00  0.85           C  
ATOM   1101  O   THR A 143      18.109  -4.332  -4.151  1.00  0.81           O  
ATOM   1102  CG2 THR A 143      19.894  -8.477  -3.983  1.00  0.70           C  
ATOM   1103  OG1 THR A 143      17.891  -8.002  -5.233  1.00  0.75           O  
ATOM   1104  N   ARG A 144      16.342  -5.557  -4.251  1.00  0.90           N  
ATOM   1105  CA  ARG A 144      15.398  -4.592  -4.804  1.00  0.89           C  
ATOM   1106  C   ARG A 144      14.231  -4.359  -3.850  1.00  0.90           C  
ATOM   1107  CB  ARG A 144      14.877  -5.066  -6.162  1.00  0.84           C  
ATOM   1108  O   ARG A 144      13.814  -5.274  -3.136  1.00  0.88           O  
ATOM   1109  CG  ARG A 144      15.933  -5.078  -7.256  1.00  0.75           C  
ATOM   1110  CD  ARG A 144      15.339  -5.448  -8.608  1.00  0.74           C  
ATOM   1111  NE  ARG A 144      16.328  -5.341  -9.678  1.00  0.68           N  
ATOM   1112  NH1 ARG A 144      14.833  -5.781 -11.384  1.00  0.63           N  
ATOM   1113  NH2 ARG A 144      17.039  -5.383 -11.861  1.00  0.57           N  
ATOM   1114  CZ  ARG A 144      16.064  -5.502 -10.972  1.00  0.67           C  
ATOM   1115  N   PHE A 145      13.736  -3.175  -3.787  1.00  0.94           N  
ATOM   1116  CA  PHE A 145      12.512  -2.825  -3.075  1.00  0.95           C  
ATOM   1117  C   PHE A 145      12.684  -3.021  -1.573  1.00  0.96           C  
ATOM   1118  CB  PHE A 145      11.335  -3.663  -3.583  1.00  0.93           C  
ATOM   1119  O   PHE A 145      11.734  -3.384  -0.877  1.00  0.94           O  
ATOM   1120  CG  PHE A 145      11.173  -3.639  -5.079  1.00  0.92           C  
ATOM   1121  CD1 PHE A 145      10.996  -2.438  -5.754  1.00  0.87           C  
ATOM   1122  CD2 PHE A 145      11.199  -4.820  -5.810  1.00  0.88           C  
ATOM   1123  CE1 PHE A 145      10.846  -2.413  -7.138  1.00  0.88           C  
ATOM   1124  CE2 PHE A 145      11.050  -4.803  -7.194  1.00  0.88           C  
ATOM   1125  CZ  PHE A 145      10.873  -3.599  -7.856  1.00  0.88           C  
ATOM   1126  N   THR A 146      13.920  -2.932  -1.065  1.00  0.97           N  
ATOM   1127  CA  THR A 146      14.186  -3.152   0.353  1.00  0.98           C  
ATOM   1128  C   THR A 146      13.422  -2.145   1.208  1.00  0.98           C  
ATOM   1129  CB  THR A 146      15.691  -3.054   0.661  1.00  0.97           C  
ATOM   1130  O   THR A 146      13.079  -2.432   2.357  1.00  0.98           O  
ATOM   1131  CG2 THR A 146      16.460  -4.206   0.022  1.00  0.96           C  
ATOM   1132  OG1 THR A 146      16.198  -1.814   0.151  1.00  0.96           O  
ATOM   1133  N   GLY A 147      13.160  -0.989   0.669  1.00  0.97           N  
ATOM   1134  CA  GLY A 147      12.403   0.031   1.378  1.00  0.98           C  
ATOM   1135  C   GLY A 147      13.097   0.523   2.635  1.00  0.98           C  
ATOM   1136  O   GLY A 147      12.439   0.950   3.586  1.00  0.97           O  
ATOM   1137  N   THR A 148      14.455   0.472   2.696  1.00  0.98           N  
ATOM   1138  CA  THR A 148      15.172   0.663   3.951  1.00  0.98           C  
ATOM   1139  C   THR A 148      15.677   2.098   4.072  1.00  0.98           C  
ATOM   1140  CB  THR A 148      16.357  -0.313   4.072  1.00  0.97           C  
ATOM   1141  O   THR A 148      16.335   2.449   5.054  1.00  0.97           O  
ATOM   1142  CG2 THR A 148      15.871  -1.744   4.276  1.00  0.96           C  
ATOM   1143  OG1 THR A 148      17.142  -0.253   2.875  1.00  0.96           O  
ATOM   1144  N   ASP A 149      15.506   2.943   3.125  1.00  0.98           N  
ATOM   1145  CA  ASP A 149      15.811   4.365   3.259  1.00  0.98           C  
ATOM   1146  C   ASP A 149      14.971   5.005   4.362  1.00  0.98           C  
ATOM   1147  CB  ASP A 149      15.578   5.091   1.932  1.00  0.98           C  
ATOM   1148  O   ASP A 149      13.741   4.946   4.326  1.00  0.98           O  
ATOM   1149  CG  ASP A 149      16.089   6.521   1.941  1.00  0.97           C  
ATOM   1150  OD1 ASP A 149      16.107   7.155   3.017  1.00  0.95           O  
ATOM   1151  OD2 ASP A 149      16.475   7.018   0.861  1.00  0.95           O  
ATOM   1152  N   PRO A 150      15.568   5.666   5.380  1.00  0.98           N  
ATOM   1153  CA  PRO A 150      14.808   6.349   6.430  1.00  0.99           C  
ATOM   1154  C   PRO A 150      13.889   7.437   5.880  1.00  0.98           C  
ATOM   1155  CB  PRO A 150      15.899   6.953   7.318  1.00  0.98           C  
ATOM   1156  O   PRO A 150      12.913   7.814   6.533  1.00  0.98           O  
ATOM   1157  CG  PRO A 150      17.077   6.050   7.143  1.00  0.98           C  
ATOM   1158  CD  PRO A 150      17.112   5.581   5.717  1.00  0.97           C  
ATOM   1159  N   LYS A 151      14.084   7.932   4.617  1.00  0.99           N  
ATOM   1160  CA  LYS A 151      13.249   8.917   3.936  1.00  0.99           C  
ATOM   1161  C   LYS A 151      12.047   8.252   3.271  1.00  0.99           C  
ATOM   1162  CB  LYS A 151      14.065   9.685   2.895  1.00  0.98           C  
ATOM   1163  O   LYS A 151      11.114   8.933   2.840  1.00  0.98           O  
ATOM   1164  CG  LYS A 151      15.222  10.481   3.481  1.00  0.98           C  
ATOM   1165  CD  LYS A 151      16.008  11.204   2.395  1.00  0.97           C  
ATOM   1166  CE  LYS A 151      17.192  11.967   2.975  1.00  0.95           C  
ATOM   1167  NZ  LYS A 151      18.005  12.623   1.908  1.00  0.94           N  
ATOM   1168  N   ASN A 152      12.108   6.936   3.071  1.00  0.99           N  
ATOM   1169  CA  ASN A 152      10.912   6.264   2.573  1.00  0.99           C  
ATOM   1170  C   ASN A 152       9.691   6.584   3.429  1.00  0.99           C  
ATOM   1171  CB  ASN A 152      11.134   4.751   2.509  1.00  0.98           C  
ATOM   1172  O   ASN A 152       9.754   6.520   4.658  1.00  0.99           O  
ATOM   1173  CG  ASN A 152      10.064   4.038   1.706  1.00  0.97           C  
ATOM   1174  ND2 ASN A 152      10.487   3.194   0.772  1.00  0.95           N  
ATOM   1175  OD1 ASN A 152       8.867   4.243   1.922  1.00  0.94           O  
ATOM   1176  N   ILE A 153       8.510   6.891   2.841  1.00  0.99           N  
ATOM   1177  CA  ILE A 153       7.339   7.420   3.531  1.00  0.99           C  
ATOM   1178  C   ILE A 153       6.904   6.451   4.628  1.00  0.99           C  
ATOM   1179  CB  ILE A 153       6.173   7.676   2.549  1.00  0.99           C  
ATOM   1180  O   ILE A 153       6.603   6.868   5.749  1.00  0.99           O  
ATOM   1181  CG1 ILE A 153       4.974   8.280   3.290  1.00  0.97           C  
ATOM   1182  CG2 ILE A 153       5.778   6.383   1.831  1.00  0.97           C  
ATOM   1183  CD1 ILE A 153       5.260   9.630   3.933  1.00  0.94           C  
ATOM   1184  N   VAL A 154       7.053   5.176   4.488  1.00  0.99           N  
ATOM   1185  CA  VAL A 154       6.574   4.159   5.419  1.00  0.99           C  
ATOM   1186  C   VAL A 154       7.443   4.158   6.675  1.00  0.99           C  
ATOM   1187  CB  VAL A 154       6.569   2.756   4.773  1.00  0.98           C  
ATOM   1188  O   VAL A 154       6.969   3.826   7.764  1.00  0.98           O  
ATOM   1189  CG1 VAL A 154       7.994   2.232   4.607  1.00  0.96           C  
ATOM   1190  CG2 VAL A 154       5.734   1.787   5.609  1.00  0.96           C  
ATOM   1191  N   ASN A 155       8.738   4.614   6.550  1.00  0.99           N  
ATOM   1192  CA  ASN A 155       9.693   4.644   7.652  1.00  0.99           C  
ATOM   1193  C   ASN A 155       9.641   5.972   8.404  1.00  0.99           C  
ATOM   1194  CB  ASN A 155      11.111   4.379   7.142  1.00  0.99           C  
ATOM   1195  O   ASN A 155      10.445   6.211   9.307  1.00  0.99           O  
ATOM   1196  CG  ASN A 155      11.270   2.989   6.556  1.00  0.98           C  
ATOM   1197  ND2 ASN A 155      12.056   2.881   5.491  1.00  0.98           N  
ATOM   1198  OD1 ASN A 155      10.691   2.021   7.057  1.00  0.98           O  
ATOM   1199  N   ARG A 156       8.736   6.822   8.025  1.00  0.99           N  
ATOM   1200  CA  ARG A 156       8.608   8.128   8.663  1.00  0.99           C  
ATOM   1201  C   ARG A 156       7.574   8.091   9.783  1.00  0.99           C  
ATOM   1202  CB  ARG A 156       8.229   9.195   7.635  1.00  0.99           C  
ATOM   1203  O   ARG A 156       7.218   9.131  10.342  1.00  0.99           O  
ATOM   1204  CG  ARG A 156       9.286   9.424   6.566  1.00  0.98           C  
ATOM   1205  CD  ARG A 156       8.787  10.354   5.469  1.00  0.96           C  
ATOM   1206  NE  ARG A 156       8.481  11.684   5.988  1.00  0.95           N  
ATOM   1207  NH1 ARG A 156       7.828  12.555   3.951  1.00  0.89           N  
ATOM   1208  NH2 ARG A 156       7.785  13.867   5.830  1.00  0.89           N  
ATOM   1209  CZ  ARG A 156       8.032  12.699   5.255  1.00  0.93           C  
ATOM   1210  N   CYS A 157       6.972   6.914  10.159  1.00  0.99           N  
ATOM   1211  CA  CYS A 157       6.110   6.744  11.324  1.00  0.99           C  
ATOM   1212  C   CYS A 157       6.866   7.050  12.611  1.00  0.99           C  
ATOM   1213  CB  CYS A 157       5.553   5.321  11.375  1.00  0.99           C  
ATOM   1214  O   CYS A 157       8.092   7.176  12.602  1.00  0.98           O  
ATOM   1215  SG  CYS A 157       6.823   4.048  11.542  1.00  0.99           S  
ATOM   1216  N   GLU A 158       6.244   7.164  13.768  1.00  0.98           N  
ATOM   1217  CA  GLU A 158       6.782   7.538  15.073  1.00  0.98           C  
ATOM   1218  C   GLU A 158       7.951   6.638  15.466  1.00  0.98           C  
ATOM   1219  CB  GLU A 158       5.689   7.478  16.143  1.00  0.98           C  
ATOM   1220  O   GLU A 158       8.991   7.124  15.916  1.00  0.98           O  
ATOM   1221  CG  GLU A 158       6.152   7.928  17.521  1.00  0.97           C  
ATOM   1222  CD  GLU A 158       5.092   7.754  18.596  1.00  0.95           C  
ATOM   1223  OE1 GLU A 158       3.894   7.630  18.254  1.00  0.95           O  
ATOM   1224  OE2 GLU A 158       5.462   7.742  19.792  1.00  0.94           O  
ATOM   1225  N   HIS A 159       7.929   5.342  15.137  1.00  0.98           N  
ATOM   1226  CA  HIS A 159       8.959   4.371  15.488  1.00  0.98           C  
ATOM   1227  C   HIS A 159      10.079   4.356  14.453  1.00  0.98           C  
ATOM   1228  CB  HIS A 159       8.353   2.974  15.626  1.00  0.97           C  
ATOM   1229  O   HIS A 159      11.072   3.644  14.616  1.00  0.97           O  
ATOM   1230  CG  HIS A 159       7.531   2.796  16.863  1.00  0.94           C  
ATOM   1231  CD2 HIS A 159       7.292   3.633  17.900  1.00  0.89           C  
ATOM   1232  ND1 HIS A 159       6.842   1.634  17.138  1.00  0.88           N  
ATOM   1233  CE1 HIS A 159       6.212   1.766  18.294  1.00  0.87           C  
ATOM   1234  NE2 HIS A 159       6.469   2.970  18.776  1.00  0.89           N  
ATOM   1235  N   GLY A 160       9.949   5.070  13.344  1.00  0.98           N  
ATOM   1236  CA  GLY A 160      10.988   5.195  12.334  1.00  0.98           C  
ATOM   1237  C   GLY A 160      11.224   3.913  11.559  1.00  0.98           C  
ATOM   1238  O   GLY A 160      12.251   3.763  10.894  1.00  0.98           O  
ATOM   1239  N   ALA A 161      10.316   3.007  11.628  1.00  0.98           N  
ATOM   1240  CA  ALA A 161      10.414   1.673  11.041  1.00  0.98           C  
ATOM   1241  C   ALA A 161       9.041   1.159  10.617  1.00  0.97           C  
ATOM   1242  CB  ALA A 161      11.061   0.704  12.027  1.00  0.98           C  
ATOM   1243  O   ALA A 161       8.271   0.671  11.448  1.00  0.96           O  
ATOM   1244  N   GLY A 162       8.677   1.181   9.342  1.00  0.98           N  
ATOM   1245  CA  GLY A 162       7.468   0.617   8.763  1.00  0.99           C  
ATOM   1246  C   GLY A 162       7.731  -0.607   7.907  1.00  0.99           C  
ATOM   1247  O   GLY A 162       8.869  -1.070   7.810  1.00  0.98           O  
ATOM   1248  N   VAL A 163       6.708  -1.203   7.294  1.00  0.99           N  
ATOM   1249  CA  VAL A 163       6.744  -2.342   6.382  1.00  0.99           C  
ATOM   1250  C   VAL A 163       6.247  -1.915   5.002  1.00  0.99           C  
ATOM   1251  CB  VAL A 163       5.898  -3.521   6.912  1.00  0.99           C  
ATOM   1252  O   VAL A 163       5.205  -1.266   4.885  1.00  0.99           O  
ATOM   1253  CG1 VAL A 163       5.858  -4.658   5.893  1.00  0.97           C  
ATOM   1254  CG2 VAL A 163       6.451  -4.015   8.247  1.00  0.97           C  
ATOM   1255  N   GLN A 164       6.937  -2.288   3.936  1.00  0.98           N  
ATOM   1256  CA  GLN A 164       6.625  -2.047   2.531  1.00  0.98           C  
ATOM   1257  C   GLN A 164       6.318  -3.353   1.804  1.00  0.98           C  
ATOM   1258  CB  GLN A 164       7.780  -1.320   1.841  1.00  0.98           C  
ATOM   1259  O   GLN A 164       7.156  -4.256   1.759  1.00  0.98           O  
ATOM   1260  CG  GLN A 164       7.516  -0.998   0.376  1.00  0.94           C  
ATOM   1261  CD  GLN A 164       8.575  -0.093  -0.225  1.00  0.87           C  
ATOM   1262  NE2 GLN A 164       9.326  -0.616  -1.188  1.00  0.83           N  
ATOM   1263  OE1 GLN A 164       8.717   1.068   0.172  1.00  0.88           O  
ATOM   1264  N   LEU A 165       5.116  -3.429   1.247  1.00  0.98           N  
ATOM   1265  CA  LEU A 165       4.698  -4.548   0.409  1.00  0.98           C  
ATOM   1266  C   LEU A 165       4.769  -4.178  -1.068  1.00  0.98           C  
ATOM   1267  CB  LEU A 165       3.277  -4.987   0.771  1.00  0.98           C  
ATOM   1268  O   LEU A 165       3.997  -3.340  -1.540  1.00  0.98           O  
ATOM   1269  CG  LEU A 165       3.011  -5.275   2.249  1.00  0.97           C  
ATOM   1270  CD1 LEU A 165       1.580  -5.764   2.445  1.00  0.92           C  
ATOM   1271  CD2 LEU A 165       4.009  -6.297   2.783  1.00  0.91           C  
ATOM   1272  N   GLU A 166       5.616  -4.821  -1.823  1.00  0.98           N  
ATOM   1273  CA  GLU A 166       5.724  -4.744  -3.277  1.00  0.98           C  
ATOM   1274  C   GLU A 166       5.060  -5.945  -3.944  1.00  0.98           C  
ATOM   1275  CB  GLU A 166       7.192  -4.652  -3.703  1.00  0.98           C  
ATOM   1276  O   GLU A 166       5.595  -7.055  -3.911  1.00  0.97           O  
ATOM   1277  CG  GLU A 166       7.871  -3.353  -3.291  1.00  0.96           C  
ATOM   1278  CD  GLU A 166       7.508  -2.177  -4.184  1.00  0.93           C  
ATOM   1279  OE1 GLU A 166       6.773  -2.374  -5.179  1.00  0.92           O  
ATOM   1280  OE2 GLU A 166       7.963  -1.050  -3.887  1.00  0.92           O  
ATOM   1281  N   LEU A 167       3.914  -5.740  -4.548  1.00  0.97           N  
ATOM   1282  CA  LEU A 167       3.136  -6.782  -5.210  1.00  0.97           C  
ATOM   1283  C   LEU A 167       3.425  -6.807  -6.708  1.00  0.97           C  
ATOM   1284  CB  LEU A 167       1.639  -6.568  -4.971  1.00  0.97           C  
ATOM   1285  O   LEU A 167       3.353  -5.773  -7.375  1.00  0.97           O  
ATOM   1286  CG  LEU A 167       1.162  -6.673  -3.522  1.00  0.96           C  
ATOM   1287  CD1 LEU A 167       1.378  -5.350  -2.795  1.00  0.95           C  
ATOM   1288  CD2 LEU A 167      -0.305  -7.085  -3.470  1.00  0.95           C  
ATOM   1289  N   SER A 168       3.643  -7.996  -7.271  1.00  0.96           N  
ATOM   1290  CA  SER A 168       3.889  -8.156  -8.700  1.00  0.96           C  
ATOM   1291  C   SER A 168       2.663  -7.769  -9.520  1.00  0.96           C  
ATOM   1292  CB  SER A 168       4.290  -9.598  -9.018  1.00  0.96           C  
ATOM   1293  O   SER A 168       1.532  -7.866  -9.038  1.00  0.96           O  
ATOM   1294  OG  SER A 168       3.181 -10.470  -8.881  1.00  0.94           O  
ATOM   1295  N   THR A 169       2.836  -7.412 -10.750  1.00  0.96           N  
ATOM   1296  CA  THR A 169       1.762  -7.131 -11.696  1.00  0.96           C  
ATOM   1297  C   THR A 169       0.820  -8.325 -11.815  1.00  0.96           C  
ATOM   1298  CB  THR A 169       2.320  -6.773 -13.086  1.00  0.95           C  
ATOM   1299  O   THR A 169      -0.402  -8.159 -11.839  1.00  0.95           O  
ATOM   1300  CG2 THR A 169       1.194  -6.552 -14.090  1.00  0.91           C  
ATOM   1301  OG1 THR A 169       3.099  -5.574 -12.987  1.00  0.92           O  
ATOM   1302  N   LEU A 170       1.379  -9.532 -11.876  1.00  0.95           N  
ATOM   1303  CA  LEU A 170       0.546 -10.724 -11.999  1.00  0.95           C  
ATOM   1304  C   LEU A 170      -0.297 -10.930 -10.745  1.00  0.95           C  
ATOM   1305  CB  LEU A 170       1.412 -11.960 -12.255  1.00  0.94           C  
ATOM   1306  O   LEU A 170      -1.512 -11.118 -10.832  1.00  0.94           O  
ATOM   1307  CG  LEU A 170       0.667 -13.280 -12.458  1.00  0.92           C  
ATOM   1308  CD1 LEU A 170      -0.336 -13.152 -13.600  1.00  0.89           C  
ATOM   1309  CD2 LEU A 170       1.650 -14.413 -12.729  1.00  0.89           C  
ATOM   1310  N   GLN A 171       0.314 -10.804  -9.528  1.00  0.95           N  
ATOM   1311  CA  GLN A 171      -0.417 -10.925  -8.271  1.00  0.95           C  
ATOM   1312  C   GLN A 171      -1.556  -9.913  -8.198  1.00  0.95           C  
ATOM   1313  CB  GLN A 171       0.527 -10.740  -7.082  1.00  0.94           C  
ATOM   1314  O   GLN A 171      -2.701 -10.278  -7.922  1.00  0.95           O  
ATOM   1315  CG  GLN A 171      -0.165 -10.832  -5.728  1.00  0.90           C  
ATOM   1316  CD  GLN A 171      -0.686 -12.225  -5.429  1.00  0.84           C  
ATOM   1317  NE2 GLN A 171      -2.006 -12.361  -5.354  1.00  0.82           N  
ATOM   1318  OE1 GLN A 171       0.090 -13.172  -5.266  1.00  0.85           O  
ATOM   1319  N   ARG A 172      -1.342  -8.638  -8.531  1.00  0.95           N  
ATOM   1320  CA  ARG A 172      -2.325  -7.561  -8.480  1.00  0.95           C  
ATOM   1321  C   ARG A 172      -3.432  -7.781  -9.505  1.00  0.94           C  
ATOM   1322  CB  ARG A 172      -1.653  -6.207  -8.717  1.00  0.95           C  
ATOM   1323  O   ARG A 172      -4.604  -7.516  -9.228  1.00  0.93           O  
ATOM   1324  CG  ARG A 172      -0.776  -5.744  -7.564  1.00  0.94           C  
ATOM   1325  CD  ARG A 172      -0.209  -4.353  -7.810  1.00  0.94           C  
ATOM   1326  NE  ARG A 172       0.827  -4.367  -8.839  1.00  0.93           N  
ATOM   1327  NH1 ARG A 172      -0.137  -2.707 -10.124  1.00  0.89           N  
ATOM   1328  NH2 ARG A 172       1.829  -3.681 -10.788  1.00  0.89           N  
ATOM   1329  CZ  ARG A 172       0.838  -3.585  -9.915  1.00  0.92           C  
ATOM   1330  N   LYS A 173      -3.175  -8.323 -10.669  1.00  0.94           N  
ATOM   1331  CA  LYS A 173      -4.170  -8.613 -11.697  1.00  0.93           C  
ATOM   1332  C   LYS A 173      -5.159  -9.673 -11.222  1.00  0.93           C  
ATOM   1333  CB  LYS A 173      -3.490  -9.072 -12.988  1.00  0.93           C  
ATOM   1334  O   LYS A 173      -6.368  -9.537 -11.425  1.00  0.92           O  
ATOM   1335  CG  LYS A 173      -2.986  -7.932 -13.861  1.00  0.90           C  
ATOM   1336  CD  LYS A 173      -2.381  -8.448 -15.160  1.00  0.89           C  
ATOM   1337  CE  LYS A 173      -2.069  -7.311 -16.124  1.00  0.86           C  
ATOM   1338  NZ  LYS A 173      -1.725  -7.818 -17.486  1.00  0.84           N  
ATOM   1339  N   LYS A 174      -4.738 -10.611 -10.449  1.00  0.93           N  
ATOM   1340  CA  LYS A 174      -5.567 -11.709  -9.962  1.00  0.92           C  
ATOM   1341  C   LYS A 174      -6.577 -11.220  -8.928  1.00  0.92           C  
ATOM   1342  CB  LYS A 174      -4.695 -12.813  -9.361  1.00  0.91           C  
ATOM   1343  O   LYS A 174      -7.521 -11.935  -8.587  1.00  0.90           O  
ATOM   1344  CG  LYS A 174      -3.947 -13.643 -10.394  1.00  0.88           C  
ATOM   1345  CD  LYS A 174      -3.296 -14.867  -9.763  1.00  0.85           C  
ATOM   1346  CE  LYS A 174      -2.725 -15.804 -10.818  1.00  0.81           C  
ATOM   1347  NZ  LYS A 174      -2.150 -17.040 -10.208  1.00  0.79           N  
ATOM   1348  N   PHE A 175      -6.399 -10.024  -8.492  1.00  0.92           N  
ATOM   1349  CA  PHE A 175      -7.364  -9.447  -7.563  1.00  0.92           C  
ATOM   1350  C   PHE A 175      -8.618  -8.991  -8.299  1.00  0.91           C  
ATOM   1351  CB  PHE A 175      -6.744  -8.271  -6.803  1.00  0.92           C  
ATOM   1352  O   PHE A 175      -9.598  -8.583  -7.672  1.00  0.89           O  
ATOM   1353  CG  PHE A 175      -5.589  -8.660  -5.920  1.00  0.92           C  
ATOM   1354  CD1 PHE A 175      -5.495  -9.945  -5.401  1.00  0.90           C  
ATOM   1355  CD2 PHE A 175      -4.596  -7.739  -5.610  1.00  0.90           C  
ATOM   1356  CE1 PHE A 175      -4.427 -10.308  -4.583  1.00  0.89           C  
ATOM   1357  CE2 PHE A 175      -3.526  -8.094  -4.794  1.00  0.89           C  
ATOM   1358  CZ  PHE A 175      -3.443  -9.379  -4.281  1.00  0.89           C  
ATOM   1359  N   PHE A 176      -8.677  -9.127  -9.613  1.00  0.90           N  
ATOM   1360  CA  PHE A 176      -9.794  -8.656 -10.424  1.00  0.90           C  
ATOM   1361  C   PHE A 176     -10.335  -9.778 -11.302  1.00  0.90           C  
ATOM   1362  CB  PHE A 176      -9.366  -7.469 -11.293  1.00  0.90           C  
ATOM   1363  O   PHE A 176      -9.568 -10.587 -11.829  1.00  0.89           O  
ATOM   1364  CG  PHE A 176      -8.885  -6.282 -10.504  1.00  0.90           C  
ATOM   1365  CD1 PHE A 176      -9.787  -5.349 -10.006  1.00  0.88           C  
ATOM   1366  CD2 PHE A 176      -7.531  -6.098 -10.260  1.00  0.88           C  
ATOM   1367  CE1 PHE A 176      -9.345  -4.248  -9.276  1.00  0.87           C  
ATOM   1368  CE2 PHE A 176      -7.081  -5.000  -9.530  1.00  0.87           C  
ATOM   1369  CZ  PHE A 176      -7.990  -4.077  -9.040  1.00  0.86           C  
ATOM   1370  N   THR A 177     -11.599  -9.797 -11.434  1.00  0.87           N  
ATOM   1371  CA  THR A 177     -12.249 -10.747 -12.331  1.00  0.87           C  
ATOM   1372  C   THR A 177     -11.722 -10.594 -13.755  1.00  0.88           C  
ATOM   1373  CB  THR A 177     -13.778 -10.564 -12.325  1.00  0.85           C  
ATOM   1374  O   THR A 177     -11.690  -9.487 -14.295  1.00  0.87           O  
ATOM   1375  CG2 THR A 177     -14.462 -11.623 -13.184  1.00  0.78           C  
ATOM   1376  OG1 THR A 177     -14.261 -10.672 -10.980  1.00  0.80           O  
ATOM   1377  N   ASN A 178     -11.268 -11.664 -14.362  1.00  0.86           N  
ATOM   1378  CA  ASN A 178     -10.712 -11.787 -15.705  1.00  0.87           C  
ATOM   1379  C   ASN A 178      -9.483 -10.900 -15.887  1.00  0.87           C  
ATOM   1380  CB  ASN A 178     -11.771 -11.448 -16.757  1.00  0.84           C  
ATOM   1381  O   ASN A 178      -9.223 -10.411 -16.987  1.00  0.85           O  
ATOM   1382  CG  ASN A 178     -13.003 -12.326 -16.649  1.00  0.82           C  
ATOM   1383  ND2 ASN A 178     -14.175 -11.703 -16.640  1.00  0.83           N  
ATOM   1384  OD1 ASN A 178     -12.901 -13.553 -16.573  1.00  0.81           O  
ATOM   1385  N   ASP A 179      -8.801 -10.549 -14.852  1.00  0.87           N  
ATOM   1386  CA  ASP A 179      -7.581  -9.749 -14.811  1.00  0.88           C  
ATOM   1387  C   ASP A 179      -7.844  -8.320 -15.283  1.00  0.87           C  
ATOM   1388  CB  ASP A 179      -6.488 -10.392 -15.666  1.00  0.86           C  
ATOM   1389  O   ASP A 179      -6.916  -7.609 -15.673  1.00  0.85           O  
ATOM   1390  CG  ASP A 179      -5.958 -11.687 -15.076  1.00  0.83           C  
ATOM   1391  OD1 ASP A 179      -6.177 -11.943 -13.873  1.00  0.82           O  
ATOM   1392  OD2 ASP A 179      -5.314 -12.458 -15.821  1.00  0.83           O  
ATOM   1393  N   ASP A 180      -9.149  -7.930 -15.269  1.00  0.88           N  
ATOM   1394  CA  ASP A 180      -9.543  -6.593 -15.701  1.00  0.88           C  
ATOM   1395  C   ASP A 180      -9.449  -5.594 -14.550  1.00  0.87           C  
ATOM   1396  CB  ASP A 180     -10.964  -6.609 -16.269  1.00  0.87           C  
ATOM   1397  O   ASP A 180     -10.397  -5.438 -13.778  1.00  0.84           O  
ATOM   1398  CG  ASP A 180     -11.392  -5.266 -16.833  1.00  0.86           C  
ATOM   1399  OD1 ASP A 180     -10.575  -4.320 -16.845  1.00  0.86           O  
ATOM   1400  OD2 ASP A 180     -12.559  -5.151 -17.266  1.00  0.85           O  
ATOM   1401  N   TRP A 181      -8.366  -4.863 -14.517  1.00  0.84           N  
ATOM   1402  CA  TRP A 181      -8.122  -3.818 -13.529  1.00  0.86           C  
ATOM   1403  C   TRP A 181      -8.118  -2.441 -14.182  1.00  0.83           C  
ATOM   1404  CB  TRP A 181      -6.792  -4.059 -12.809  1.00  0.81           C  
ATOM   1405  O   TRP A 181      -7.428  -1.529 -13.719  1.00  0.78           O  
ATOM   1406  CG  TRP A 181      -5.597  -4.038 -13.714  1.00  0.77           C  
ATOM   1407  CD1 TRP A 181      -5.590  -3.832 -15.065  1.00  0.73           C  
ATOM   1408  CD2 TRP A 181      -4.232  -4.235 -13.331  1.00  0.74           C  
ATOM   1409  CE2 TRP A 181      -3.451  -4.134 -14.504  1.00  0.73           C  
ATOM   1410  CE3 TRP A 181      -3.593  -4.486 -12.109  1.00  0.73           C  
ATOM   1411  NE1 TRP A 181      -4.303  -3.888 -15.546  1.00  0.74           N  
ATOM   1412  CH2 TRP A 181      -1.462  -4.522 -13.281  1.00  0.74           C  
ATOM   1413  CZ2 TRP A 181      -2.061  -4.277 -14.489  1.00  0.74           C  
ATOM   1414  CZ3 TRP A 181      -2.211  -4.628 -12.097  1.00  0.74           C  
ATOM   1415  N   SER A 182      -8.878  -2.273 -15.321  1.00  0.87           N  
ATOM   1416  CA  SER A 182      -9.070  -0.976 -15.962  1.00  0.87           C  
ATOM   1417  C   SER A 182      -9.712   0.024 -15.007  1.00  0.87           C  
ATOM   1418  CB  SER A 182      -9.933  -1.121 -17.217  1.00  0.86           C  
ATOM   1419  O   SER A 182     -10.447  -0.364 -14.096  1.00  0.86           O  
ATOM   1420  OG  SER A 182     -11.248  -1.527 -16.879  1.00  0.79           O  
ATOM   1421  N   ALA A 183      -9.448   1.329 -15.098  1.00  0.85           N  
ATOM   1422  CA  ALA A 183      -9.853   2.392 -14.182  1.00  0.85           C  
ATOM   1423  C   ALA A 183     -11.360   2.367 -13.944  1.00  0.84           C  
ATOM   1424  CB  ALA A 183      -9.427   3.754 -14.725  1.00  0.83           C  
ATOM   1425  O   ALA A 183     -11.822   2.589 -12.822  1.00  0.81           O  
ATOM   1426  N   GLY A 184     -12.142   2.000 -14.917  1.00  0.82           N  
ATOM   1427  CA  GLY A 184     -13.592   1.950 -14.815  1.00  0.82           C  
ATOM   1428  C   GLY A 184     -14.097   0.717 -14.088  1.00  0.82           C  
ATOM   1429  O   GLY A 184     -15.202   0.721 -13.543  1.00  0.81           O  
ATOM   1430  N   ASN A 185     -13.284  -0.326 -14.022  1.00  0.84           N  
ATOM   1431  CA  ASN A 185     -13.759  -1.625 -13.558  1.00  0.84           C  
ATOM   1432  C   ASN A 185     -13.204  -1.964 -12.177  1.00  0.84           C  
ATOM   1433  CB  ASN A 185     -13.394  -2.720 -14.561  1.00  0.81           C  
ATOM   1434  O   ASN A 185     -13.788  -2.767 -11.448  1.00  0.81           O  
ATOM   1435  CG  ASN A 185     -14.214  -2.643 -15.834  1.00  0.78           C  
ATOM   1436  ND2 ASN A 185     -13.744  -3.309 -16.883  1.00  0.76           N  
ATOM   1437  OD1 ASN A 185     -15.260  -1.991 -15.875  1.00  0.76           O  
ATOM   1438  N   ARG A 186     -12.188  -1.286 -11.647  1.00  0.83           N  
ATOM   1439  CA  ARG A 186     -11.432  -1.667 -10.458  1.00  0.83           C  
ATOM   1440  C   ARG A 186     -12.327  -1.687  -9.223  1.00  0.80           C  
ATOM   1441  CB  ARG A 186     -10.258  -0.711 -10.238  1.00  0.80           C  
ATOM   1442  O   ARG A 186     -12.151  -2.525  -8.336  1.00  0.77           O  
ATOM   1443  CG  ARG A 186      -9.105  -0.919 -11.207  1.00  0.79           C  
ATOM   1444  CD  ARG A 186      -7.865  -0.144 -10.783  1.00  0.79           C  
ATOM   1445  NE  ARG A 186      -8.094   1.297 -10.812  1.00  0.74           N  
ATOM   1446  NH1 ARG A 186      -6.816   1.671 -12.700  1.00  0.71           N  
ATOM   1447  NH2 ARG A 186      -7.863   3.421 -11.655  1.00  0.68           N  
ATOM   1448  CZ  ARG A 186      -7.590   2.126 -11.722  1.00  0.75           C  
ATOM   1449  N   ARG A 187     -13.325  -0.843  -9.192  1.00  0.78           N  
ATOM   1450  CA  ARG A 187     -14.223  -0.801  -8.043  1.00  0.77           C  
ATOM   1451  C   ARG A 187     -15.321  -1.852  -8.166  1.00  0.77           C  
ATOM   1452  CB  ARG A 187     -14.844   0.590  -7.897  1.00  0.74           C  
ATOM   1453  O   ARG A 187     -15.891  -2.283  -7.161  1.00  0.76           O  
ATOM   1454  CG  ARG A 187     -13.912   1.619  -7.277  1.00  0.69           C  
ATOM   1455  CD  ARG A 187     -14.647   2.903  -6.919  1.00  0.67           C  
ATOM   1456  NE  ARG A 187     -13.774   3.851  -6.232  1.00  0.59           N  
ATOM   1457  NH1 ARG A 187     -15.441   5.391  -5.800  1.00  0.52           N  
ATOM   1458  NH2 ARG A 187     -13.292   5.797  -5.111  1.00  0.48           N  
ATOM   1459  CZ  ARG A 187     -14.171   5.011  -5.716  1.00  0.62           C  
ATOM   1460  N   LEU A 188     -15.611  -2.281  -9.325  1.00  0.79           N  
ATOM   1461  CA  LEU A 188     -16.771  -3.131  -9.572  1.00  0.79           C  
ATOM   1462  C   LEU A 188     -16.344  -4.572  -9.829  1.00  0.79           C  
ATOM   1463  CB  LEU A 188     -17.577  -2.605 -10.763  1.00  0.77           C  
ATOM   1464  O   LEU A 188     -17.119  -5.504  -9.598  1.00  0.77           O  
ATOM   1465  CG  LEU A 188     -18.202  -1.219 -10.600  1.00  0.75           C  
ATOM   1466  CD1 LEU A 188     -18.907  -0.801 -11.886  1.00  0.72           C  
ATOM   1467  CD2 LEU A 188     -19.171  -1.203  -9.424  1.00  0.74           C  
ATOM   1468  N   ASN A 189     -15.177  -4.824 -10.346  1.00  0.77           N  
ATOM   1469  CA  ASN A 189     -14.720  -6.093 -10.901  1.00  0.79           C  
ATOM   1470  C   ASN A 189     -13.697  -6.767  -9.991  1.00  0.75           C  
ATOM   1471  CB  ASN A 189     -14.133  -5.887 -12.299  1.00  0.69           C  
ATOM   1472  O   ASN A 189     -12.745  -7.385 -10.470  1.00  0.67           O  
ATOM   1473  CG  ASN A 189     -14.079  -7.170 -13.105  1.00  0.61           C  
ATOM   1474  ND2 ASN A 189     -13.201  -7.209 -14.100  1.00  0.56           N  
ATOM   1475  OD1 ASN A 189     -14.821  -8.118 -12.835  1.00  0.57           O  
ATOM   1476  N   ARG A 190     -13.852  -6.735  -8.738  1.00  0.75           N  
ATOM   1477  CA  ARG A 190     -12.979  -7.441  -7.806  1.00  0.73           C  
ATOM   1478  C   ARG A 190     -13.341  -8.920  -7.730  1.00  0.75           C  
ATOM   1479  CB  ARG A 190     -13.057  -6.811  -6.413  1.00  0.68           C  
ATOM   1480  O   ARG A 190     -14.521  -9.278  -7.751  1.00  0.71           O  
ATOM   1481  CG  ARG A 190     -12.583  -5.367  -6.363  1.00  0.64           C  
ATOM   1482  CD  ARG A 190     -12.675  -4.792  -4.957  1.00  0.65           C  
ATOM   1483  NE  ARG A 190     -12.298  -3.381  -4.926  1.00  0.54           N  
ATOM   1484  NH1 ARG A 190     -12.371  -3.200  -2.624  1.00  0.48           N  
ATOM   1485  NH2 ARG A 190     -11.815  -1.382  -3.905  1.00  0.44           N  
ATOM   1486  CZ  ARG A 190     -12.162  -2.658  -3.818  1.00  0.61           C  
ATOM   1487  N   THR A 191     -12.087  -9.718  -7.989  1.00  0.70           N  
ATOM   1488  CA  THR A 191     -12.298 -11.081  -7.516  1.00  0.70           C  
ATOM   1489  C   THR A 191     -12.318 -11.128  -5.991  1.00  0.70           C  
ATOM   1490  CB  THR A 191     -11.209 -12.032  -8.048  1.00  0.59           C  
ATOM   1491  O   THR A 191     -11.281 -10.956  -5.346  1.00  0.61           O  
ATOM   1492  CG2 THR A 191     -11.350 -12.243  -9.551  1.00  0.46           C  
ATOM   1493  OG1 THR A 191      -9.919 -11.471  -7.774  1.00  0.43           O  
ATOM   1494  N   GLU A 192     -13.467 -11.291  -5.405  1.00  0.72           N  
ATOM   1495  CA  GLU A 192     -13.682 -11.267  -3.961  1.00  0.72           C  
ATOM   1496  C   GLU A 192     -12.771 -12.265  -3.252  1.00  0.76           C  
ATOM   1497  CB  GLU A 192     -15.147 -11.565  -3.630  1.00  0.64           C  
ATOM   1498  O   GLU A 192     -12.023 -11.895  -2.344  1.00  0.73           O  
ATOM   1499  CG  GLU A 192     -16.109 -10.464  -4.052  1.00  0.58           C  
ATOM   1500  CD  GLU A 192     -17.565 -10.799  -3.772  1.00  0.57           C  
ATOM   1501  OE1 GLU A 192     -17.851 -11.930  -3.318  1.00  0.58           O  
ATOM   1502  OE2 GLU A 192     -18.427  -9.924  -4.010  1.00  0.51           O  
ATOM   1503  N   VAL A 193     -12.427 -13.347  -3.894  1.00  0.86           N  
ATOM   1504  CA  VAL A 193     -11.888 -14.419  -3.064  1.00  0.86           C  
ATOM   1505  C   VAL A 193     -10.394 -14.197  -2.839  1.00  0.87           C  
ATOM   1506  CB  VAL A 193     -12.131 -15.806  -3.699  1.00  0.84           C  
ATOM   1507  O   VAL A 193      -9.900 -14.349  -1.719  1.00  0.87           O  
ATOM   1508  CG1 VAL A 193     -11.482 -16.905  -2.861  1.00  0.82           C  
ATOM   1509  CG2 VAL A 193     -13.629 -16.064  -3.858  1.00  0.81           C  
ATOM   1510  N   LEU A 194      -9.559 -13.829  -3.837  1.00  0.89           N  
ATOM   1511  CA  LEU A 194      -8.118 -13.703  -3.643  1.00  0.90           C  
ATOM   1512  C   LEU A 194      -7.775 -12.387  -2.954  1.00  0.91           C  
ATOM   1513  CB  LEU A 194      -7.387 -13.796  -4.985  1.00  0.88           C  
ATOM   1514  O   LEU A 194      -6.911 -12.349  -2.075  1.00  0.91           O  
ATOM   1515  CG  LEU A 194      -7.334 -15.180  -5.635  1.00  0.81           C  
ATOM   1516  CD1 LEU A 194      -6.638 -15.103  -6.989  1.00  0.75           C  
ATOM   1517  CD2 LEU A 194      -6.626 -16.173  -4.719  1.00  0.75           C  
ATOM   1518  N   THR A 195      -8.475 -11.302  -3.281  1.00  0.90           N  
ATOM   1519  CA  THR A 195      -8.298 -10.008  -2.632  1.00  0.91           C  
ATOM   1520  C   THR A 195      -8.681 -10.086  -1.157  1.00  0.91           C  
ATOM   1521  CB  THR A 195      -9.134  -8.917  -3.325  1.00  0.89           C  
ATOM   1522  O   THR A 195      -7.909  -9.675  -0.287  1.00  0.91           O  
ATOM   1523  CG2 THR A 195      -8.816  -7.537  -2.758  1.00  0.83           C  
ATOM   1524  OG1 THR A 195      -8.847  -8.922  -4.729  1.00  0.85           O  
ATOM   1525  N   GLU A 196      -9.776 -10.788  -0.865  1.00  0.90           N  
ATOM   1526  CA  GLU A 196     -10.259 -10.990   0.497  1.00  0.90           C  
ATOM   1527  C   GLU A 196      -9.274 -11.821   1.315  1.00  0.91           C  
ATOM   1528  CB  GLU A 196     -11.633 -11.665   0.486  1.00  0.89           C  
ATOM   1529  O   GLU A 196      -8.916 -11.446   2.433  1.00  0.91           O  
ATOM   1530  CG  GLU A 196     -12.760 -10.757   0.017  1.00  0.82           C  
ATOM   1531  CD  GLU A 196     -14.114 -11.448  -0.015  1.00  0.79           C  
ATOM   1532  OE1 GLU A 196     -14.211 -12.613   0.433  1.00  0.78           O  
ATOM   1533  OE2 GLU A 196     -15.085 -10.820  -0.493  1.00  0.74           O  
ATOM   1534  N   ARG A 197      -8.841 -12.848   0.687  1.00  0.92           N  
ATOM   1535  CA  ARG A 197      -7.879 -13.718   1.355  1.00  0.93           C  
ATOM   1536  C   ARG A 197      -6.580 -12.975   1.647  1.00  0.94           C  
ATOM   1537  CB  ARG A 197      -7.594 -14.958   0.505  1.00  0.91           C  
ATOM   1538  O   ARG A 197      -6.008 -13.116   2.730  1.00  0.94           O  
ATOM   1539  CG  ARG A 197      -8.683 -16.017   0.574  1.00  0.84           C  
ATOM   1540  CD  ARG A 197      -8.407 -17.173  -0.377  1.00  0.82           C  
ATOM   1541  NE  ARG A 197      -7.172 -17.872  -0.032  1.00  0.78           N  
ATOM   1542  NH1 ARG A 197      -6.935 -18.898  -2.088  1.00  0.68           N  
ATOM   1543  NH2 ARG A 197      -5.388 -19.260  -0.436  1.00  0.64           N  
ATOM   1544  CZ  ARG A 197      -6.501 -18.675  -0.853  1.00  0.74           C  
ATOM   1545  N   TYR A 198      -6.051 -12.200   0.725  1.00  0.95           N  
ATOM   1546  CA  TYR A 198      -4.852 -11.389   0.907  1.00  0.95           C  
ATOM   1547  C   TYR A 198      -5.072 -10.323   1.973  1.00  0.95           C  
ATOM   1548  CB  TYR A 198      -4.441 -10.731  -0.413  1.00  0.95           C  
ATOM   1549  O   TYR A 198      -4.274 -10.193   2.905  1.00  0.95           O  
ATOM   1550  CG  TYR A 198      -3.038 -10.176  -0.404  1.00  0.95           C  
ATOM   1551  CD1 TYR A 198      -2.740  -8.993   0.269  1.00  0.94           C  
ATOM   1552  CD2 TYR A 198      -2.007 -10.832  -1.070  1.00  0.94           C  
ATOM   1553  CE1 TYR A 198      -1.448  -8.477   0.279  1.00  0.94           C  
ATOM   1554  CE2 TYR A 198      -0.712 -10.324  -1.067  1.00  0.94           C  
ATOM   1555  OH  TYR A 198       0.838  -8.642  -0.385  1.00  0.91           O  
ATOM   1556  CZ  TYR A 198      -0.443  -9.149  -0.391  1.00  0.94           C  
ATOM   1557  N   ALA A 199      -6.173  -9.585   1.920  1.00  0.94           N  
ATOM   1558  CA  ALA A 199      -6.563  -8.538   2.862  1.00  0.94           C  
ATOM   1559  C   ALA A 199      -6.712  -9.098   4.273  1.00  0.94           C  
ATOM   1560  CB  ALA A 199      -7.865  -7.878   2.414  1.00  0.94           C  
ATOM   1561  O   ALA A 199      -6.175  -8.536   5.231  1.00  0.94           O  
ATOM   1562  N   LYS A 200      -7.312 -10.227   4.376  1.00  0.93           N  
ATOM   1563  CA  LYS A 200      -7.444 -10.937   5.645  1.00  0.93           C  
ATOM   1564  C   LYS A 200      -6.078 -11.327   6.202  1.00  0.93           C  
ATOM   1565  CB  LYS A 200      -8.315 -12.183   5.476  1.00  0.92           C  
ATOM   1566  O   LYS A 200      -5.814 -11.151   7.393  1.00  0.93           O  
ATOM   1567  CG  LYS A 200      -8.587 -12.929   6.773  1.00  0.88           C  
ATOM   1568  CD  LYS A 200      -9.570 -14.074   6.565  1.00  0.85           C  
ATOM   1569  CE  LYS A 200      -9.863 -14.805   7.868  1.00  0.80           C  
ATOM   1570  NZ  LYS A 200     -10.938 -15.828   7.699  1.00  0.76           N  
ATOM   1571  N   ALA A 201      -5.132 -11.814   5.416  1.00  0.94           N  
ATOM   1572  CA  ALA A 201      -3.778 -12.149   5.849  1.00  0.94           C  
ATOM   1573  C   ALA A 201      -3.066 -10.924   6.417  1.00  0.95           C  
ATOM   1574  CB  ALA A 201      -2.978 -12.735   4.688  1.00  0.94           C  
ATOM   1575  O   ALA A 201      -2.409 -11.008   7.458  1.00  0.94           O  
ATOM   1576  N   ILE A 202      -3.222  -9.722   5.811  1.00  0.96           N  
ATOM   1577  CA  ILE A 202      -2.626  -8.471   6.269  1.00  0.96           C  
ATOM   1578  C   ILE A 202      -3.308  -8.017   7.558  1.00  0.96           C  
ATOM   1579  CB  ILE A 202      -2.727  -7.368   5.192  1.00  0.96           C  
ATOM   1580  O   ILE A 202      -2.639  -7.618   8.514  1.00  0.95           O  
ATOM   1581  CG1 ILE A 202      -1.943  -7.773   3.939  1.00  0.96           C  
ATOM   1582  CG2 ILE A 202      -2.229  -6.029   5.742  1.00  0.96           C  
ATOM   1583  CD1 ILE A 202      -0.497  -8.165   4.213  1.00  0.95           C  
ATOM   1584  N   ALA A 203      -4.639  -8.154   7.659  1.00  0.94           N  
ATOM   1585  CA  ALA A 203      -5.391  -7.793   8.858  1.00  0.94           C  
ATOM   1586  C   ALA A 203      -4.947  -8.627  10.056  1.00  0.94           C  
ATOM   1587  CB  ALA A 203      -6.889  -7.965   8.619  1.00  0.94           C  
ATOM   1588  O   ALA A 203      -4.633  -8.084  11.117  1.00  0.93           O  
ATOM   1589  N   LEU A 204      -4.741  -9.918   9.856  1.00  0.92           N  
ATOM   1590  CA  LEU A 204      -4.262 -10.834  10.886  1.00  0.93           C  
ATOM   1591  C   LEU A 204      -2.825 -10.507  11.278  1.00  0.93           C  
ATOM   1592  CB  LEU A 204      -4.354 -12.283  10.400  1.00  0.92           C  
ATOM   1593  O   LEU A 204      -2.471 -10.560  12.458  1.00  0.93           O  
ATOM   1594  CG  LEU A 204      -5.762 -12.866  10.271  1.00  0.91           C  
ATOM   1595  CD1 LEU A 204      -5.713 -14.216   9.563  1.00  0.90           C  
ATOM   1596  CD2 LEU A 204      -6.413 -13.000  11.644  1.00  0.90           C  
ATOM   1597  N   ALA A 205      -1.999 -10.114  10.331  1.00  0.95           N  
ATOM   1598  CA  ALA A 205      -0.620  -9.716  10.601  1.00  0.95           C  
ATOM   1599  C   ALA A 205      -0.570  -8.435  11.428  1.00  0.95           C  
ATOM   1600  CB  ALA A 205       0.147  -9.532   9.294  1.00  0.95           C  
ATOM   1601  O   ALA A 205       0.238  -8.315  12.351  1.00  0.94           O  
ATOM   1602  N   ILE A 206      -1.430  -7.445  11.126  1.00  0.95           N  
ATOM   1603  CA  ILE A 206      -1.554  -6.200  11.876  1.00  0.95           C  
ATOM   1604  C   ILE A 206      -2.047  -6.496  13.291  1.00  0.94           C  
ATOM   1605  CB  ILE A 206      -2.507  -5.209  11.172  1.00  0.95           C  
ATOM   1606  O   ILE A 206      -1.457  -6.034  14.270  1.00  0.93           O  
ATOM   1607  CG1 ILE A 206      -1.844  -4.629   9.918  1.00  0.95           C  
ATOM   1608  CG2 ILE A 206      -2.932  -4.093  12.133  1.00  0.95           C  
ATOM   1609  CD1 ILE A 206      -2.805  -3.897   8.991  1.00  0.94           C  
ATOM   1610  N   ASP A 207      -3.013  -7.390  13.482  1.00  0.92           N  
ATOM   1611  CA  ASP A 207      -3.556  -7.772  14.782  1.00  0.92           C  
ATOM   1612  C   ASP A 207      -2.504  -8.481  15.631  1.00  0.92           C  
ATOM   1613  CB  ASP A 207      -4.784  -8.668  14.609  1.00  0.91           C  
ATOM   1614  O   ASP A 207      -2.289  -8.123  16.791  1.00  0.91           O  
ATOM   1615  CG  ASP A 207      -6.038  -7.893  14.247  1.00  0.84           C  
ATOM   1616  OD1 ASP A 207      -6.044  -6.649  14.372  1.00  0.81           O  
ATOM   1617  OD2 ASP A 207      -7.031  -8.532  13.836  1.00  0.84           O  
ATOM   1618  N   GLU A 208      -1.790  -9.394  15.110  1.00  0.92           N  
ATOM   1619  CA  GLU A 208      -0.709 -10.084  15.808  1.00  0.93           C  
ATOM   1620  C   GLU A 208       0.385  -9.108  16.232  1.00  0.93           C  
ATOM   1621  CB  GLU A 208      -0.117 -11.186  14.926  1.00  0.93           C  
ATOM   1622  O   GLU A 208       0.890  -9.182  17.354  1.00  0.92           O  
ATOM   1623  CG  GLU A 208       0.993 -11.982  15.598  1.00  0.93           C  
ATOM   1624  CD  GLU A 208       1.539 -13.103  14.729  1.00  0.92           C  
ATOM   1625  OE1 GLU A 208       0.835 -13.541  13.790  1.00  0.92           O  
ATOM   1626  OE2 GLU A 208       2.679 -13.548  14.989  1.00  0.92           O  
ATOM   1627  N   TYR A 209       0.714  -8.201  15.379  1.00  0.95           N  
ATOM   1628  CA  TYR A 209       1.821  -7.285  15.630  1.00  0.95           C  
ATOM   1629  C   TYR A 209       1.442  -6.246  16.678  1.00  0.94           C  
ATOM   1630  CB  TYR A 209       2.247  -6.589  14.334  1.00  0.95           C  
ATOM   1631  O   TYR A 209       2.250  -5.908  17.547  1.00  0.92           O  
ATOM   1632  CG  TYR A 209       3.424  -5.659  14.503  1.00  0.96           C  
ATOM   1633  CD1 TYR A 209       4.704  -6.159  14.730  1.00  0.95           C  
ATOM   1634  CD2 TYR A 209       3.258  -4.280  14.438  1.00  0.95           C  
ATOM   1635  CE1 TYR A 209       5.792  -5.306  14.888  1.00  0.95           C  
ATOM   1636  CE2 TYR A 209       4.338  -3.418  14.595  1.00  0.95           C  
ATOM   1637  OH  TYR A 209       6.672  -3.090  14.975  1.00  0.93           O  
ATOM   1638  CZ  TYR A 209       5.599  -3.939  14.819  1.00  0.95           C  
ATOM   1639  N   THR A 210       0.162  -5.704  16.671  1.00  0.94           N  
ATOM   1640  CA  THR A 210      -0.238  -4.584  17.515  1.00  0.94           C  
ATOM   1641  C   THR A 210      -0.802  -5.081  18.842  1.00  0.92           C  
ATOM   1642  CB  THR A 210      -1.282  -3.698  16.809  1.00  0.93           C  
ATOM   1643  O   THR A 210      -0.619  -4.441  19.880  1.00  0.89           O  
ATOM   1644  CG2 THR A 210      -0.684  -3.011  15.586  1.00  0.91           C  
ATOM   1645  OG1 THR A 210      -2.388  -4.510  16.395  1.00  0.93           O  
ATOM   1646  N   GLU A 211      -1.341  -6.310  18.872  1.00  0.91           N  
ATOM   1647  CA  GLU A 211      -2.052  -6.788  20.054  1.00  0.90           C  
ATOM   1648  C   GLU A 211      -1.375  -8.022  20.643  1.00  0.89           C  
ATOM   1649  CB  GLU A 211      -3.511  -7.101  19.714  1.00  0.88           C  
ATOM   1650  O   GLU A 211      -1.767  -8.503  21.709  1.00  0.87           O  
ATOM   1651  CG  GLU A 211      -4.288  -5.906  19.180  1.00  0.82           C  
ATOM   1652  CD  GLU A 211      -5.791  -6.135  19.143  1.00  0.78           C  
ATOM   1653  OE1 GLU A 211      -6.228  -7.305  19.216  1.00  0.77           O  
ATOM   1654  OE2 GLU A 211      -6.536  -5.135  19.040  1.00  0.76           O  
ATOM   1655  N   GLY A 212      -0.362  -8.465  20.035  1.00  0.87           N  
ATOM   1656  CA  GLY A 212       0.233  -9.728  20.441  1.00  0.87           C  
ATOM   1657  C   GLY A 212      -0.726 -10.900  20.337  1.00  0.84           C  
ATOM   1658  O   GLY A 212      -0.492 -11.954  20.931  1.00  0.80           O  
ATOM   1659  N   ARG A 213      -1.783 -10.629  19.764  1.00  0.82           N  
ATOM   1660  CA  ARG A 213      -2.806 -11.653  19.584  1.00  0.82           C  
ATOM   1661  C   ARG A 213      -2.620 -12.385  18.259  1.00  0.79           C  
ATOM   1662  CB  ARG A 213      -4.204 -11.035  19.649  1.00  0.77           C  
ATOM   1663  O   ARG A 213      -2.811 -11.802  17.189  1.00  0.74           O  
ATOM   1664  CG  ARG A 213      -4.559 -10.457  21.009  1.00  0.71           C  
ATOM   1665  CD  ARG A 213      -5.971  -9.887  21.029  1.00  0.69           C  
ATOM   1666  NE  ARG A 213      -6.268  -9.228  22.298  1.00  0.63           N  
ATOM   1667  NH1 ARG A 213      -8.395  -8.562  21.690  1.00  0.52           N  
ATOM   1668  NH2 ARG A 213      -7.578  -8.047  23.768  1.00  0.48           N  
ATOM   1669  CZ  ARG A 213      -7.413  -8.614  22.582  1.00  0.66           C  
ATOM   1670  N   VAL A 214      -2.321 -13.615  18.265  1.00  0.77           N  
ATOM   1671  CA  VAL A 214      -2.661 -14.471  17.134  1.00  0.76           C  
ATOM   1672  C   VAL A 214      -4.137 -14.856  17.202  1.00  0.73           C  
ATOM   1673  CB  VAL A 214      -1.780 -15.740  17.097  1.00  0.71           C  
ATOM   1674  O   VAL A 214      -4.524 -15.717  17.996  1.00  0.68           O  
ATOM   1675  CG1 VAL A 214      -1.996 -16.510  15.795  1.00  0.63           C  
ATOM   1676  CG2 VAL A 214      -0.307 -15.372  17.266  1.00  0.62           C  
ATOM   1677  N   ALA A 215      -4.982 -14.111  16.462  1.00  0.68           N  
ATOM   1678  CA  ALA A 215      -6.383 -14.512  16.353  1.00  0.68           C  
ATOM   1679  C   ALA A 215      -6.521 -15.816  15.573  1.00  0.67           C  
ATOM   1680  CB  ALA A 215      -7.201 -13.408  15.687  1.00  0.63           C  
ATOM   1681  O   ALA A 215      -6.593 -15.806  14.342  1.00  0.62           O  
ATOM   1682  N   PHE A 216      -6.396 -17.006  16.069  1.00  0.69           N  
ATOM   1683  CA  PHE A 216      -6.531 -18.281  15.374  1.00  0.71           C  
ATOM   1684  C   PHE A 216      -7.998 -18.670  15.238  1.00  0.68           C  
ATOM   1685  CB  PHE A 216      -5.762 -19.381  16.112  1.00  0.63           C  
ATOM   1686  O   PHE A 216      -8.343 -19.535  14.430  1.00  0.63           O  
ATOM   1687  CG  PHE A 216      -4.284 -19.384  15.827  1.00  0.58           C  
ATOM   1688  CD1 PHE A 216      -3.791 -19.937  14.651  1.00  0.54           C  
ATOM   1689  CD2 PHE A 216      -3.388 -18.835  16.734  1.00  0.57           C  
ATOM   1690  CE1 PHE A 216      -2.424 -19.942  14.384  1.00  0.54           C  
ATOM   1691  CE2 PHE A 216      -2.021 -18.836  16.475  1.00  0.53           C  
ATOM   1692  CZ  PHE A 216      -1.540 -19.391  15.299  1.00  0.56           C  
ATOM   1693  N   ASP A 217      -8.878 -18.298  16.098  1.00  0.71           N  
ATOM   1694  CA  ASP A 217     -10.218 -18.856  16.257  1.00  0.71           C  
ATOM   1695  C   ASP A 217     -11.055 -18.639  14.998  1.00  0.70           C  
ATOM   1696  CB  ASP A 217     -10.918 -18.235  17.468  1.00  0.66           C  
ATOM   1697  O   ASP A 217     -12.104 -19.265  14.829  1.00  0.66           O  
ATOM   1698  CG  ASP A 217     -10.322 -18.682  18.791  1.00  0.63           C  
ATOM   1699  OD1 ASP A 217      -9.703 -19.766  18.845  1.00  0.66           O  
ATOM   1700  OD2 ASP A 217     -10.476 -17.945  19.789  1.00  0.71           O  
ATOM   1701  N   ASP A 218     -10.460 -17.980  14.029  1.00  0.64           N  
ATOM   1702  CA  ASP A 218     -11.309 -17.617  12.899  1.00  0.64           C  
ATOM   1703  C   ASP A 218     -10.885 -18.357  11.632  1.00  0.64           C  
ATOM   1704  CB  ASP A 218     -11.270 -16.105  12.662  1.00  0.59           C  
ATOM   1705  O   ASP A 218     -11.493 -18.186  10.574  1.00  0.61           O  
ATOM   1706  CG  ASP A 218     -12.120 -15.328  13.652  1.00  0.57           C  
ATOM   1707  OD1 ASP A 218     -13.089 -15.896  14.202  1.00  0.56           O  
ATOM   1708  OD2 ASP A 218     -11.821 -14.137  13.881  1.00  0.61           O  
ATOM   1709  N   LEU A 219      -9.783 -19.233  11.736  1.00  0.70           N  
ATOM   1710  CA  LEU A 219      -9.262 -19.849  10.520  1.00  0.69           C  
ATOM   1711  C   LEU A 219     -10.129 -21.029  10.094  1.00  0.70           C  
ATOM   1712  CB  LEU A 219      -7.818 -20.312  10.731  1.00  0.67           C  
ATOM   1713  O   LEU A 219     -10.124 -21.417   8.924  1.00  0.68           O  
ATOM   1714  CG  LEU A 219      -6.750 -19.217  10.748  1.00  0.67           C  
ATOM   1715  CD1 LEU A 219      -5.387 -19.811  11.084  1.00  0.65           C  
ATOM   1716  CD2 LEU A 219      -6.708 -18.489   9.409  1.00  0.66           C  
ATOM   1717  N   ASP A 220     -10.919 -21.682  11.010  1.00  0.73           N  
ATOM   1718  CA  ASP A 220     -11.666 -22.910  10.759  1.00  0.73           C  
ATOM   1719  C   ASP A 220     -13.070 -22.603  10.242  1.00  0.74           C  
ATOM   1720  CB  ASP A 220     -11.747 -23.759  12.029  1.00  0.70           C  
ATOM   1721  O   ASP A 220     -13.903 -23.504  10.118  1.00  0.72           O  
ATOM   1722  CG  ASP A 220     -10.454 -24.495  12.334  1.00  0.69           C  
ATOM   1723  OD1 ASP A 220      -9.636 -24.699  11.411  1.00  0.72           O  
ATOM   1724  OD2 ASP A 220     -10.253 -24.878  13.507  1.00  0.75           O  
ATOM   1725  N   GLN A 221     -13.382 -21.448  10.038  1.00  0.71           N  
ATOM   1726  CA  GLN A 221     -14.728 -21.110   9.586  1.00  0.70           C  
ATOM   1727  C   GLN A 221     -14.731 -20.722   8.110  1.00  0.70           C  
ATOM   1728  CB  GLN A 221     -15.308 -19.974  10.429  1.00  0.67           C  
ATOM   1729  O   GLN A 221     -15.717 -20.178   7.608  1.00  0.67           O  
ATOM   1730  CG  GLN A 221     -15.536 -20.345  11.888  1.00  0.66           C  
ATOM   1731  CD  GLN A 221     -16.402 -19.338  12.622  1.00  0.65           C  
ATOM   1732  NE2 GLN A 221     -16.361 -19.376  13.950  1.00  0.66           N  
ATOM   1733  OE1 GLN A 221     -17.101 -18.531  12.001  1.00  0.69           O  
ATOM   1734  N   LEU A 222     -13.602 -21.134   7.372  1.00  0.63           N  
ATOM   1735  CA  LEU A 222     -13.544 -20.931   5.928  1.00  0.65           C  
ATOM   1736  C   LEU A 222     -13.437 -22.264   5.196  1.00  0.62           C  
ATOM   1737  CB  LEU A 222     -12.357 -20.036   5.560  1.00  0.61           C  
ATOM   1738  O   LEU A 222     -14.085 -22.465   4.166  1.00  0.60           O  
ATOM   1739  CG  LEU A 222     -12.462 -18.567   5.973  1.00  0.60           C  
ATOM   1740  CD1 LEU A 222     -11.152 -17.841   5.685  1.00  0.58           C  
ATOM   1741  CD2 LEU A 222     -13.624 -17.890   5.255  1.00  0.60           C  
TER    1742      LEU A 222
END
