# Supplementary material for: DepoScope: Accurate phage depolymerase annotation and domain delineation using large language models
Source: PLoS Comput Biol. 2024 Aug 5;20(8):e1011831. doi: 10.1371/journal.pcbi.1011831 (PMC11326577; doi:10.1371/journal.pcbi.1011831)
Supplement: S1 Data — (ZIP) [file pcbi.1011831.s003.zip › FN_FP_deposcope_032024/False_negatives/NC_025422.1__AGS80957.pdb]

PARENT N/A
ATOM      1  N   MET A   1     -12.656  13.247  25.051  1.00  0.51           N  
ATOM      2  CA  MET A   1     -13.536  12.165  24.617  1.00  0.52           C  
ATOM      3  C   MET A   1     -12.743  11.066  23.918  1.00  0.53           C  
ATOM      4  CB  MET A   1     -14.625  12.698  23.685  1.00  0.45           C  
ATOM      5  O   MET A   1     -12.010  11.334  22.964  1.00  0.49           O  
ATOM      6  CG  MET A   1     -15.802  11.750  23.513  1.00  0.41           C  
ATOM      7  SD  MET A   1     -17.115  12.448  22.437  1.00  0.53           S  
ATOM      8  CE  MET A   1     -18.217  13.153  23.694  1.00  0.36           C  
ATOM      9  N   LEU A   2     -12.764   9.868  24.492  1.00  0.56           N  
ATOM     10  CA  LEU A   2     -12.291   8.752  23.680  1.00  0.56           C  
ATOM     11  C   LEU A   2     -13.129   8.607  22.414  1.00  0.57           C  
ATOM     12  CB  LEU A   2     -12.331   7.450  24.484  1.00  0.51           C  
ATOM     13  O   LEU A   2     -14.282   8.174  22.474  1.00  0.54           O  
ATOM     14  CG  LEU A   2     -11.272   7.294  25.576  1.00  0.48           C  
ATOM     15  CD1 LEU A   2     -11.635   6.142  26.507  1.00  0.43           C  
ATOM     16  CD2 LEU A   2      -9.895   7.076  24.959  1.00  0.47           C  
ATOM     17  N   ARG A   3     -12.811   9.107  21.312  1.00  0.64           N  
ATOM     18  CA  ARG A   3     -13.404   8.557  20.098  1.00  0.63           C  
ATOM     19  C   ARG A   3     -13.074   7.075  19.949  1.00  0.64           C  
ATOM     20  CB  ARG A   3     -12.922   9.327  18.867  1.00  0.60           C  
ATOM     21  O   ARG A   3     -11.903   6.690  19.969  1.00  0.61           O  
ATOM     22  CG  ARG A   3     -13.681  10.620  18.613  1.00  0.58           C  
ATOM     23  CD  ARG A   3     -13.273  11.264  17.295  1.00  0.58           C  
ATOM     24  NE  ARG A   3     -14.000  12.507  17.054  1.00  0.48           N  
ATOM     25  NH1 ARG A   3     -13.312  12.727  14.860  1.00  0.41           N  
ATOM     26  NH2 ARG A   3     -14.699  14.295  15.794  1.00  0.37           N  
ATOM     27  CZ  ARG A   3     -14.002  13.173  15.903  1.00  0.55           C  
ATOM     28  N   GLN A   4     -14.178   6.224  20.048  1.00  0.62           N  
ATOM     29  CA  GLN A   4     -13.934   4.882  19.528  1.00  0.61           C  
ATOM     30  C   GLN A   4     -13.290   4.937  18.146  1.00  0.62           C  
ATOM     31  CB  GLN A   4     -15.237   4.084  19.469  1.00  0.57           C  
ATOM     32  O   GLN A   4     -13.961   5.224  17.153  1.00  0.59           O  
ATOM     33  CG  GLN A   4     -15.635   3.457  20.798  1.00  0.53           C  
ATOM     34  CD  GLN A   4     -16.902   2.628  20.701  1.00  0.54           C  
ATOM     35  NE2 GLN A   4     -17.082   1.708  21.642  1.00  0.46           N  
ATOM     36  OE1 GLN A   4     -17.712   2.815  19.788  1.00  0.58           O  
ATOM     37  N   ILE A   5     -11.967   5.040  18.084  1.00  0.65           N  
ATOM     38  CA  ILE A   5     -11.111   4.933  16.908  1.00  0.65           C  
ATOM     39  C   ILE A   5     -11.016   3.473  16.470  1.00  0.64           C  
ATOM     40  CB  ILE A   5      -9.701   5.503  17.180  1.00  0.58           C  
ATOM     41  O   ILE A   5     -10.862   2.577  17.303  1.00  0.58           O  
ATOM     42  CG1 ILE A   5      -9.793   6.974  17.603  1.00  0.50           C  
ATOM     43  CG2 ILE A   5      -8.806   5.342  15.948  1.00  0.49           C  
ATOM     44  CD1 ILE A   5      -8.464   7.577  18.035  1.00  0.51           C  
ATOM     45  N   GLY A   6     -11.441   3.165  15.196  1.00  0.69           N  
ATOM     46  CA  GLY A   6     -11.595   2.221  14.100  1.00  0.69           C  
ATOM     47  C   GLY A   6     -11.763   0.787  14.567  1.00  0.72           C  
ATOM     48  O   GLY A   6     -11.315   0.428  15.658  1.00  0.68           O  
ATOM     49  N   GLN A   7     -12.405  -0.007  13.841  1.00  0.70           N  
ATOM     50  CA  GLN A   7     -12.787  -1.408  13.988  1.00  0.73           C  
ATOM     51  C   GLN A   7     -11.557  -2.305  14.090  1.00  0.75           C  
ATOM     52  CB  GLN A   7     -13.665  -1.852  12.818  1.00  0.66           C  
ATOM     53  O   GLN A   7     -11.677  -3.506  14.341  1.00  0.74           O  
ATOM     54  CG  GLN A   7     -15.057  -1.234  12.825  1.00  0.64           C  
ATOM     55  CD  GLN A   7     -15.947  -1.778  11.723  1.00  0.64           C  
ATOM     56  NE2 GLN A   7     -17.241  -1.492  11.810  1.00  0.64           N  
ATOM     57  OE1 GLN A   7     -15.474  -2.450  10.800  1.00  0.73           O  
ATOM     58  N   SER A   8     -10.359  -1.746  13.903  1.00  0.72           N  
ATOM     59  CA  SER A   8      -9.163  -2.581  13.849  1.00  0.78           C  
ATOM     60  C   SER A   8      -8.548  -2.757  15.233  1.00  0.79           C  
ATOM     61  CB  SER A   8      -8.130  -1.977  12.896  1.00  0.72           C  
ATOM     62  O   SER A   8      -7.766  -3.683  15.458  1.00  0.78           O  
ATOM     63  OG  SER A   8      -8.417  -0.613  12.643  1.00  0.56           O  
ATOM     64  N   LEU A   9      -8.860  -2.026  16.169  1.00  0.75           N  
ATOM     65  CA  LEU A   9      -8.354  -2.193  17.527  1.00  0.80           C  
ATOM     66  C   LEU A   9      -8.780  -3.539  18.104  1.00  0.79           C  
ATOM     67  CB  LEU A   9      -8.851  -1.059  18.428  1.00  0.75           C  
ATOM     68  O   LEU A   9      -9.940  -3.936  17.974  1.00  0.79           O  
ATOM     69  CG  LEU A   9      -8.364   0.348  18.078  1.00  0.73           C  
ATOM     70  CD1 LEU A   9      -8.936   1.366  19.058  1.00  0.69           C  
ATOM     71  CD2 LEU A   9      -6.840   0.400  18.072  1.00  0.72           C  
ATOM     72  N   GLY A  10      -7.736  -4.233  18.642  1.00  0.83           N  
ATOM     73  CA  GLY A  10      -7.917  -5.539  19.255  1.00  0.87           C  
ATOM     74  C   GLY A  10      -7.771  -6.686  18.272  1.00  0.86           C  
ATOM     75  O   GLY A  10      -7.699  -7.849  18.673  1.00  0.85           O  
ATOM     76  N   LYS A  11      -7.702  -6.428  16.918  1.00  0.86           N  
ATOM     77  CA  LYS A  11      -7.352  -7.455  15.942  1.00  0.89           C  
ATOM     78  C   LYS A  11      -5.840  -7.653  15.869  1.00  0.91           C  
ATOM     79  CB  LYS A  11      -7.899  -7.092  14.561  1.00  0.87           C  
ATOM     80  O   LYS A  11      -5.078  -6.688  15.956  1.00  0.91           O  
ATOM     81  CG  LYS A  11      -9.418  -7.029  14.494  1.00  0.82           C  
ATOM     82  CD  LYS A  11      -9.905  -6.757  13.076  1.00  0.81           C  
ATOM     83  CE  LYS A  11     -11.424  -6.672  13.012  1.00  0.81           C  
ATOM     84  NZ  LYS A  11     -11.904  -6.363  11.632  1.00  0.79           N  
ATOM     85  N   ARG A  12      -5.428  -8.873  15.721  1.00  0.92           N  
ATOM     86  CA  ARG A  12      -4.020  -9.156  15.465  1.00  0.94           C  
ATOM     87  C   ARG A  12      -3.568  -8.538  14.146  1.00  0.93           C  
ATOM     88  CB  ARG A  12      -3.768 -10.665  15.451  1.00  0.92           C  
ATOM     89  O   ARG A  12      -4.286  -8.603  13.146  1.00  0.93           O  
ATOM     90  CG  ARG A  12      -3.805 -11.309  16.827  1.00  0.87           C  
ATOM     91  CD  ARG A  12      -3.399 -12.775  16.775  1.00  0.84           C  
ATOM     92  NE  ARG A  12      -3.385 -13.378  18.105  1.00  0.87           N  
ATOM     93  NH1 ARG A  12      -1.139 -12.992  18.483  1.00  0.81           N  
ATOM     94  NH2 ARG A  12      -2.412 -14.036  20.078  1.00  0.76           N  
ATOM     95  CZ  ARG A  12      -2.312 -13.467  18.886  1.00  0.81           C  
ATOM     96  N   ILE A  13      -2.425  -7.934  14.205  1.00  0.93           N  
ATOM     97  CA  ILE A  13      -1.794  -7.365  13.019  1.00  0.95           C  
ATOM     98  C   ILE A  13      -1.068  -8.463  12.245  1.00  0.95           C  
ATOM     99  CB  ILE A  13      -0.812  -6.232  13.391  1.00  0.94           C  
ATOM    100  O   ILE A  13      -0.036  -8.969  12.692  1.00  0.94           O  
ATOM    101  CG1 ILE A  13      -1.535  -5.138  14.184  1.00  0.93           C  
ATOM    102  CG2 ILE A  13      -0.154  -5.654  12.135  1.00  0.93           C  
ATOM    103  CD1 ILE A  13      -0.610  -4.066  14.745  1.00  0.90           C  
ATOM    104  N   PRO A  14      -1.682  -8.948  11.086  1.00  0.94           N  
ATOM    105  CA  PRO A  14      -0.945  -9.934  10.293  1.00  0.96           C  
ATOM    106  C   PRO A  14       0.309  -9.352   9.644  1.00  0.96           C  
ATOM    107  CB  PRO A  14      -1.960 -10.363   9.231  1.00  0.95           C  
ATOM    108  O   PRO A  14       0.362  -8.152   9.362  1.00  0.96           O  
ATOM    109  CG  PRO A  14      -2.787  -9.143   8.979  1.00  0.94           C  
ATOM    110  CD  PRO A  14      -2.926  -8.386  10.268  1.00  0.93           C  
ATOM    111  N   ARG A  15       1.243 -10.167   9.406  1.00  0.94           N  
ATOM    112  CA  ARG A  15       2.461  -9.724   8.735  1.00  0.95           C  
ATOM    113  C   ARG A  15       2.142  -9.098   7.381  1.00  0.95           C  
ATOM    114  CB  ARG A  15       3.433 -10.892   8.556  1.00  0.94           C  
ATOM    115  O   ARG A  15       2.816  -8.160   6.951  1.00  0.94           O  
ATOM    116  CG  ARG A  15       4.757 -10.500   7.920  1.00  0.89           C  
ATOM    117  CD  ARG A  15       5.746 -11.657   7.917  1.00  0.85           C  
ATOM    118  NE  ARG A  15       7.019 -11.277   7.311  1.00  0.87           N  
ATOM    119  NH1 ARG A  15       8.154 -13.160   8.020  1.00  0.80           N  
ATOM    120  NH2 ARG A  15       9.237 -11.559   6.786  1.00  0.75           N  
ATOM    121  CZ  ARG A  15       8.134 -12.000   7.374  1.00  0.83           C  
ATOM    122  N   SER A  16       1.078  -9.521   6.694  1.00  0.95           N  
ATOM    123  CA  SER A  16       0.607  -9.024   5.406  1.00  0.96           C  
ATOM    124  C   SER A  16       0.054  -7.608   5.529  1.00  0.95           C  
ATOM    125  CB  SER A  16      -0.466  -9.951   4.832  1.00  0.95           C  
ATOM    126  O   SER A  16      -0.157  -6.928   4.522  1.00  0.94           O  
ATOM    127  OG  SER A  16      -1.523 -10.131   5.759  1.00  0.90           O  
ATOM    128  N   PHE A  17      -0.182  -7.105   6.741  1.00  0.95           N  
ATOM    129  CA  PHE A  17      -0.513  -5.701   6.951  1.00  0.96           C  
ATOM    130  C   PHE A  17       0.596  -4.797   6.425  1.00  0.95           C  
ATOM    131  CB  PHE A  17      -0.757  -5.421   8.437  1.00  0.95           C  
ATOM    132  O   PHE A  17       0.323  -3.743   5.847  1.00  0.94           O  
ATOM    133  CG  PHE A  17      -0.899  -3.959   8.765  1.00  0.95           C  
ATOM    134  CD1 PHE A  17      -2.092  -3.291   8.519  1.00  0.93           C  
ATOM    135  CD2 PHE A  17       0.161  -3.253   9.319  1.00  0.93           C  
ATOM    136  CE1 PHE A  17      -2.227  -1.937   8.821  1.00  0.93           C  
ATOM    137  CE2 PHE A  17       0.034  -1.901   9.623  1.00  0.92           C  
ATOM    138  CZ  PHE A  17      -1.161  -1.245   9.373  1.00  0.92           C  
ATOM    139  N   PHE A  18       1.828  -5.161   6.647  1.00  0.95           N  
ATOM    140  CA  PHE A  18       2.998  -4.431   6.171  1.00  0.96           C  
ATOM    141  C   PHE A  18       3.309  -4.792   4.724  1.00  0.94           C  
ATOM    142  CB  PHE A  18       4.212  -4.724   7.058  1.00  0.95           C  
ATOM    143  O   PHE A  18       3.975  -5.794   4.457  1.00  0.91           O  
ATOM    144  CG  PHE A  18       3.991  -4.411   8.513  1.00  0.95           C  
ATOM    145  CD1 PHE A  18       4.077  -3.104   8.978  1.00  0.94           C  
ATOM    146  CD2 PHE A  18       3.697  -5.423   9.417  1.00  0.94           C  
ATOM    147  CE1 PHE A  18       3.873  -2.811  10.324  1.00  0.94           C  
ATOM    148  CE2 PHE A  18       3.492  -5.138  10.764  1.00  0.94           C  
ATOM    149  CZ  PHE A  18       3.582  -3.832  11.216  1.00  0.93           C  
ATOM    150  N   GLY A  19       2.767  -4.027   3.775  1.00  0.94           N  
ATOM    151  CA  GLY A  19       3.033  -4.136   2.350  1.00  0.94           C  
ATOM    152  C   GLY A  19       4.064  -3.139   1.856  1.00  0.94           C  
ATOM    153  O   GLY A  19       4.267  -2.091   2.474  1.00  0.92           O  
ATOM    154  N   MET A  20       4.656  -3.545   0.752  1.00  0.92           N  
ATOM    155  CA  MET A  20       5.619  -2.692   0.061  1.00  0.91           C  
ATOM    156  C   MET A  20       5.236  -2.515  -1.404  1.00  0.91           C  
ATOM    157  CB  MET A  20       7.029  -3.277   0.166  1.00  0.90           C  
ATOM    158  O   MET A  20       4.734  -3.446  -2.036  1.00  0.89           O  
ATOM    159  CG  MET A  20       8.120  -2.335  -0.316  1.00  0.83           C  
ATOM    160  SD  MET A  20       8.187  -0.780   0.656  1.00  0.77           S  
ATOM    161  CE  MET A  20       8.561  -1.446   2.301  1.00  0.71           C  
ATOM    162  N   HIS A  21       5.548  -1.340  -1.906  1.00  0.89           N  
ATOM    163  CA  HIS A  21       5.535  -0.995  -3.323  1.00  0.88           C  
ATOM    164  C   HIS A  21       6.932  -0.629  -3.814  1.00  0.86           C  
ATOM    165  CB  HIS A  21       4.568   0.161  -3.585  1.00  0.87           C  
ATOM    166  O   HIS A  21       7.535   0.330  -3.326  1.00  0.83           O  
ATOM    167  CG  HIS A  21       4.472   0.549  -5.026  1.00  0.83           C  
ATOM    168  CD2 HIS A  21       5.129   0.088  -6.116  1.00  0.77           C  
ATOM    169  ND1 HIS A  21       3.616   1.530  -5.477  1.00  0.76           N  
ATOM    170  CE1 HIS A  21       3.751   1.655  -6.787  1.00  0.78           C  
ATOM    171  NE2 HIS A  21       4.663   0.792  -7.199  1.00  0.76           N  
ATOM    172  N   LEU A  22       7.515  -1.350  -4.709  1.00  0.78           N  
ATOM    173  CA  LEU A  22       8.782  -0.967  -5.323  1.00  0.76           C  
ATOM    174  C   LEU A  22       8.564  -0.449  -6.740  1.00  0.76           C  
ATOM    175  CB  LEU A  22       9.748  -2.155  -5.343  1.00  0.74           C  
ATOM    176  O   LEU A  22       7.937  -1.121  -7.562  1.00  0.71           O  
ATOM    177  CG  LEU A  22      10.066  -2.794  -3.991  1.00  0.68           C  
ATOM    178  CD1 LEU A  22      11.005  -3.981  -4.173  1.00  0.63           C  
ATOM    179  CD2 LEU A  22      10.674  -1.765  -3.043  1.00  0.63           C  
ATOM    180  N   LEU A  23       9.057   0.737  -7.021  1.00  0.68           N  
ATOM    181  CA  LEU A  23       9.374   1.060  -8.408  1.00  0.67           C  
ATOM    182  C   LEU A  23      10.528   0.201  -8.916  1.00  0.67           C  
ATOM    183  CB  LEU A  23       9.728   2.543  -8.545  1.00  0.64           C  
ATOM    184  O   LEU A  23      11.514  -0.004  -8.205  1.00  0.63           O  
ATOM    185  CG  LEU A  23       8.563   3.529  -8.449  1.00  0.59           C  
ATOM    186  CD1 LEU A  23       9.082   4.963  -8.424  1.00  0.54           C  
ATOM    187  CD2 LEU A  23       7.593   3.327  -9.608  1.00  0.55           C  
ATOM    188  N   HIS A  24      10.328  -0.227 -10.128  1.00  0.61           N  
ATOM    189  CA  HIS A  24      11.411  -0.914 -10.823  1.00  0.61           C  
ATOM    190  C   HIS A  24      12.661  -0.043 -10.893  1.00  0.62           C  
ATOM    191  CB  HIS A  24      10.972  -1.316 -12.232  1.00  0.56           C  
ATOM    192  O   HIS A  24      12.570   1.163 -11.136  1.00  0.59           O  
ATOM    193  CG  HIS A  24      11.866  -2.332 -12.871  1.00  0.53           C  
ATOM    194  CD2 HIS A  24      11.793  -3.683 -12.907  1.00  0.50           C  
ATOM    195  ND1 HIS A  24      12.998  -1.987 -13.577  1.00  0.46           N  
ATOM    196  CE1 HIS A  24      13.584  -3.086 -14.022  1.00  0.44           C  
ATOM    197  NE2 HIS A  24      12.873  -4.129 -13.628  1.00  0.41           N  
ATOM    198  N   PRO A  25      13.861  -0.638 -10.653  1.00  0.48           N  
ATOM    199  CA  PRO A  25      15.103   0.133 -10.754  1.00  0.46           C  
ATOM    200  C   PRO A  25      15.248   0.844 -12.097  1.00  0.48           C  
ATOM    201  CB  PRO A  25      16.192  -0.928 -10.578  1.00  0.44           C  
ATOM    202  O   PRO A  25      15.767   1.962 -12.155  1.00  0.47           O  
ATOM    203  CG  PRO A  25      15.450  -2.194 -10.294  1.00  0.41           C  
ATOM    204  CD  PRO A  25      13.979  -1.926 -10.432  1.00  0.45           C  
ATOM    205  N   ASP A  26      14.895   0.120 -13.159  1.00  0.49           N  
ATOM    206  CA  ASP A  26      15.082   0.817 -14.428  1.00  0.49           C  
ATOM    207  C   ASP A  26      14.339   2.151 -14.437  1.00  0.49           C  
ATOM    208  CB  ASP A  26      14.611  -0.055 -15.594  1.00  0.46           C  
ATOM    209  O   ASP A  26      14.607   3.011 -15.278  1.00  0.47           O  
ATOM    210  CG  ASP A  26      15.378  -1.361 -15.705  1.00  0.43           C  
ATOM    211  OD1 ASP A  26      16.541  -1.426 -15.251  1.00  0.44           O  
ATOM    212  OD2 ASP A  26      14.815  -2.333 -16.254  1.00  0.44           O  
ATOM    213  N   SER A  27      13.367   2.310 -13.634  1.00  0.51           N  
ATOM    214  CA  SER A  27      12.764   3.639 -13.626  1.00  0.50           C  
ATOM    215  C   SER A  27      13.731   4.681 -13.072  1.00  0.51           C  
ATOM    216  CB  SER A  27      11.476   3.639 -12.802  1.00  0.48           C  
ATOM    217  O   SER A  27      13.554   5.880 -13.295  1.00  0.49           O  
ATOM    218  OG  SER A  27      11.688   3.040 -11.536  1.00  0.45           O  
ATOM    219  N   ILE A  28      14.756   4.256 -12.452  1.00  0.44           N  
ATOM    220  CA  ILE A  28      15.821   5.124 -11.961  1.00  0.44           C  
ATOM    221  C   ILE A  28      17.033   5.026 -12.884  1.00  0.44           C  
ATOM    222  CB  ILE A  28      16.220   4.765 -10.512  1.00  0.41           C  
ATOM    223  O   ILE A  28      17.855   4.117 -12.745  1.00  0.43           O  
ATOM    224  CG1 ILE A  28      14.977   4.702  -9.616  1.00  0.37           C  
ATOM    225  CG2 ILE A  28      17.238   5.772  -9.967  1.00  0.38           C  
ATOM    226  CD1 ILE A  28      15.269   4.285  -8.181  1.00  0.36           C  
ATOM    227  N   GLY A  29      16.809   5.475 -14.146  1.00  0.44           N  
ATOM    228  CA  GLY A  29      17.413   6.017 -15.352  1.00  0.43           C  
ATOM    229  C   GLY A  29      18.810   5.486 -15.610  1.00  0.44           C  
ATOM    230  O   GLY A  29      19.495   5.944 -16.527  1.00  0.41           O  
ATOM    231  N   ASN A  30      19.195   4.201 -15.256  1.00  0.42           N  
ATOM    232  CA  ASN A  30      20.352   3.473 -15.765  1.00  0.45           C  
ATOM    233  C   ASN A  30      20.763   2.345 -14.823  1.00  0.42           C  
ATOM    234  CB  ASN A  30      21.527   4.427 -15.996  1.00  0.38           C  
ATOM    235  O   ASN A  30      21.886   1.843 -14.901  1.00  0.39           O  
ATOM    236  CG  ASN A  30      21.336   5.302 -17.219  1.00  0.36           C  
ATOM    237  ND2 ASN A  30      21.934   6.488 -17.198  1.00  0.28           N  
ATOM    238  OD1 ASN A  30      20.656   4.917 -18.173  1.00  0.37           O  
ATOM    239  N   TYR A  31      19.913   2.095 -13.832  1.00  0.42           N  
ATOM    240  CA  TYR A  31      20.284   1.036 -12.900  1.00  0.45           C  
ATOM    241  C   TYR A  31      19.919  -0.335 -13.458  1.00  0.42           C  
ATOM    242  CB  TYR A  31      19.599   1.247 -11.546  1.00  0.39           C  
ATOM    243  O   TYR A  31      18.739  -0.683 -13.544  1.00  0.40           O  
ATOM    244  CG  TYR A  31      20.102   2.455 -10.793  1.00  0.38           C  
ATOM    245  CD1 TYR A  31      21.302   2.409 -10.087  1.00  0.36           C  
ATOM    246  CD2 TYR A  31      19.379   3.643 -10.786  1.00  0.37           C  
ATOM    247  CE1 TYR A  31      21.769   3.519  -9.390  1.00  0.34           C  
ATOM    248  CE2 TYR A  31      19.836   4.758 -10.092  1.00  0.38           C  
ATOM    249  OH  TYR A  31      21.488   5.789  -8.711  1.00  0.24           O  
ATOM    250  CZ  TYR A  31      21.030   4.687  -9.399  1.00  0.34           C  
ATOM    251  N   GLY A  32      20.693  -0.835 -14.563  1.00  0.48           N  
ATOM    252  CA  GLY A  32      20.955  -2.167 -15.085  1.00  0.46           C  
ATOM    253  C   GLY A  32      19.968  -3.207 -14.588  1.00  0.48           C  
ATOM    254  O   GLY A  32      20.346  -4.136 -13.871  1.00  0.45           O  
ATOM    255  N   GLY A  33      18.650  -3.062 -14.782  1.00  0.51           N  
ATOM    256  CA  GLY A  33      17.645  -4.094 -14.582  1.00  0.50           C  
ATOM    257  C   GLY A  33      17.801  -4.832 -13.266  1.00  0.51           C  
ATOM    258  O   GLY A  33      18.815  -4.681 -12.580  1.00  0.48           O  
ATOM    259  N   TRP A  34      16.727  -5.271 -12.501  1.00  0.44           N  
ATOM    260  CA  TRP A  34      16.720  -6.170 -11.351  1.00  0.54           C  
ATOM    261  C   TRP A  34      17.947  -7.076 -11.361  1.00  0.45           C  
ATOM    262  CB  TRP A  34      15.444  -7.017 -11.338  1.00  0.44           C  
ATOM    263  O   TRP A  34      18.352  -7.593 -10.318  1.00  0.44           O  
ATOM    264  CG  TRP A  34      14.302  -6.386 -10.600  1.00  0.44           C  
ATOM    265  CD1 TRP A  34      13.517  -5.351 -11.026  1.00  0.40           C  
ATOM    266  CD2 TRP A  34      13.821  -6.747  -9.302  1.00  0.41           C  
ATOM    267  CE2 TRP A  34      12.739  -5.889  -9.003  1.00  0.39           C  
ATOM    268  CE3 TRP A  34      14.198  -7.715  -8.361  1.00  0.30           C  
ATOM    269  NE1 TRP A  34      12.575  -5.047 -10.070  1.00  0.28           N  
ATOM    270  CH2 TRP A  34      12.421  -6.926  -6.900  1.00  0.25           C  
ATOM    271  CZ2 TRP A  34      12.031  -5.970  -7.802  1.00  0.25           C  
ATOM    272  CZ3 TRP A  34      13.492  -7.794  -7.166  1.00  0.26           C  
ATOM    273  N   THR A  35      18.440  -7.430 -12.522  1.00  0.58           N  
ATOM    274  CA  THR A  35      19.577  -8.343 -12.515  1.00  0.56           C  
ATOM    275  C   THR A  35      20.737  -7.757 -11.715  1.00  0.58           C  
ATOM    276  CB  THR A  35      20.047  -8.660 -13.947  1.00  0.54           C  
ATOM    277  O   THR A  35      21.699  -8.461 -11.400  1.00  0.56           O  
ATOM    278  CG2 THR A  35      19.021  -9.511 -14.687  1.00  0.49           C  
ATOM    279  OG1 THR A  35      20.241  -7.434 -14.663  1.00  0.52           O  
ATOM    280  N   GLY A  36      20.554  -6.602 -11.175  1.00  0.58           N  
ATOM    281  CA  GLY A  36      21.637  -5.973 -10.436  1.00  0.56           C  
ATOM    282  C   GLY A  36      21.285  -5.689  -8.988  1.00  0.58           C  
ATOM    283  O   GLY A  36      22.147  -5.292  -8.201  1.00  0.56           O  
ATOM    284  N   TYR A  37      20.022  -5.763  -8.534  1.00  0.65           N  
ATOM    285  CA  TYR A  37      19.815  -5.653  -7.094  1.00  0.64           C  
ATOM    286  C   TYR A  37      20.186  -6.952  -6.389  1.00  0.65           C  
ATOM    287  CB  TYR A  37      18.359  -5.289  -6.787  1.00  0.62           C  
ATOM    288  O   TYR A  37      19.535  -7.981  -6.586  1.00  0.63           O  
ATOM    289  CG  TYR A  37      18.074  -3.809  -6.861  1.00  0.60           C  
ATOM    290  CD1 TYR A  37      18.311  -2.979  -5.767  1.00  0.58           C  
ATOM    291  CD2 TYR A  37      17.567  -3.238  -8.023  1.00  0.58           C  
ATOM    292  CE1 TYR A  37      18.049  -1.614  -5.830  1.00  0.55           C  
ATOM    293  CE2 TYR A  37      17.301  -1.874  -8.097  1.00  0.54           C  
ATOM    294  OH  TYR A  37      17.283   0.278  -7.065  1.00  0.51           O  
ATOM    295  CZ  TYR A  37      17.545  -1.072  -6.998  1.00  0.58           C  
ATOM    296  N   PRO A  38      21.353  -6.945  -5.672  1.00  0.62           N  
ATOM    297  CA  PRO A  38      21.473  -8.063  -4.733  1.00  0.61           C  
ATOM    298  C   PRO A  38      20.238  -8.226  -3.850  1.00  0.63           C  
ATOM    299  CB  PRO A  38      22.698  -7.688  -3.894  1.00  0.58           C  
ATOM    300  O   PRO A  38      19.761  -7.252  -3.262  1.00  0.61           O  
ATOM    301  CG  PRO A  38      22.833  -6.209  -4.055  1.00  0.56           C  
ATOM    302  CD  PRO A  38      22.137  -5.801  -5.321  1.00  0.56           C  
ATOM    303  N   GLU A  39      19.659  -9.364  -3.832  1.00  0.63           N  
ATOM    304  CA  GLU A  39      18.429  -9.860  -3.223  1.00  0.61           C  
ATOM    305  C   GLU A  39      18.357  -9.488  -1.745  1.00  0.63           C  
ATOM    306  CB  GLU A  39      18.320 -11.378  -3.390  1.00  0.57           C  
ATOM    307  O   GLU A  39      17.294  -9.583  -1.126  1.00  0.60           O  
ATOM    308  CG  GLU A  39      18.098 -11.824  -4.828  1.00  0.54           C  
ATOM    309  CD  GLU A  39      17.529 -13.230  -4.939  1.00  0.54           C  
ATOM    310  OE1 GLU A  39      17.559 -13.977  -3.935  1.00  0.56           O  
ATOM    311  OE2 GLU A  39      17.051 -13.586  -6.038  1.00  0.50           O  
ATOM    312  N   THR A  40      19.299  -8.745  -1.028  1.00  0.61           N  
ATOM    313  CA  THR A  40      19.217  -9.166   0.366  1.00  0.62           C  
ATOM    314  C   THR A  40      18.588  -8.072   1.225  1.00  0.63           C  
ATOM    315  CB  THR A  40      20.606  -9.526   0.924  1.00  0.52           C  
ATOM    316  O   THR A  40      17.635  -8.327   1.964  1.00  0.58           O  
ATOM    317  CG2 THR A  40      20.850 -11.030   0.864  1.00  0.38           C  
ATOM    318  OG1 THR A  40      21.612  -8.859   0.151  1.00  0.42           O  
ATOM    319  N   PRO A  41      18.924  -6.772   1.148  1.00  0.77           N  
ATOM    320  CA  PRO A  41      18.516  -6.081   2.374  1.00  0.77           C  
ATOM    321  C   PRO A  41      17.070  -5.593   2.323  1.00  0.78           C  
ATOM    322  CB  PRO A  41      19.488  -4.901   2.454  1.00  0.73           C  
ATOM    323  O   PRO A  41      16.418  -5.470   3.363  1.00  0.74           O  
ATOM    324  CG  PRO A  41      20.688  -5.342   1.678  1.00  0.69           C  
ATOM    325  CD  PRO A  41      20.237  -6.277   0.593  1.00  0.68           C  
ATOM    326  N   ILE A  42      16.487  -5.464   1.260  1.00  0.79           N  
ATOM    327  CA  ILE A  42      15.126  -4.959   1.106  1.00  0.79           C  
ATOM    328  C   ILE A  42      14.130  -5.995   1.624  1.00  0.81           C  
ATOM    329  CB  ILE A  42      14.817  -4.608  -0.366  1.00  0.76           C  
ATOM    330  O   ILE A  42      13.119  -5.641   2.235  1.00  0.79           O  
ATOM    331  CG1 ILE A  42      15.685  -3.432  -0.828  1.00  0.65           C  
ATOM    332  CG2 ILE A  42      13.329  -4.292  -0.544  1.00  0.64           C  
ATOM    333  CD1 ILE A  42      15.680  -3.214  -2.335  1.00  0.62           C  
ATOM    334  N   HIS A  43      14.541  -7.243   1.512  1.00  0.80           N  
ATOM    335  CA  HIS A  43      13.687  -8.352   1.920  1.00  0.81           C  
ATOM    336  C   HIS A  43      13.689  -8.521   3.436  1.00  0.82           C  
ATOM    337  CB  HIS A  43      14.136  -9.650   1.247  1.00  0.78           C  
ATOM    338  O   HIS A  43      12.753  -9.090   4.003  1.00  0.80           O  
ATOM    339  CG  HIS A  43      13.996  -9.634  -0.242  1.00  0.72           C  
ATOM    340  CD2 HIS A  43      14.903  -9.853  -1.223  1.00  0.68           C  
ATOM    341  ND1 HIS A  43      12.802  -9.361  -0.874  1.00  0.67           N  
ATOM    342  CE1 HIS A  43      12.982  -9.415  -2.183  1.00  0.65           C  
ATOM    343  NE2 HIS A  43      14.248  -9.712  -2.421  1.00  0.63           N  
ATOM    344  N   ASP A  44      14.573  -7.943   4.052  1.00  0.85           N  
ATOM    345  CA  ASP A  44      14.715  -7.994   5.504  1.00  0.86           C  
ATOM    346  C   ASP A  44      13.934  -6.865   6.172  1.00  0.87           C  
ATOM    347  CB  ASP A  44      16.190  -7.921   5.902  1.00  0.84           C  
ATOM    348  O   ASP A  44      13.951  -6.732   7.398  1.00  0.87           O  
ATOM    349  CG  ASP A  44      16.972  -9.163   5.510  1.00  0.78           C  
ATOM    350  OD1 ASP A  44      16.351 -10.203   5.201  1.00  0.74           O  
ATOM    351  OD2 ASP A  44      18.221  -9.102   5.514  1.00  0.77           O  
ATOM    352  N   LEU A  45      13.196  -6.085   5.406  1.00  0.90           N  
ATOM    353  CA  LEU A  45      12.439  -4.958   5.941  1.00  0.91           C  
ATOM    354  C   LEU A  45      11.183  -5.440   6.659  1.00  0.91           C  
ATOM    355  CB  LEU A  45      12.060  -3.987   4.820  1.00  0.90           C  
ATOM    356  O   LEU A  45      10.426  -4.633   7.204  1.00  0.90           O  
ATOM    357  CG  LEU A  45      13.197  -3.145   4.238  1.00  0.88           C  
ATOM    358  CD1 LEU A  45      12.678  -2.259   3.112  1.00  0.85           C  
ATOM    359  CD2 LEU A  45      13.852  -2.305   5.329  1.00  0.85           C  
ATOM    360  N   GLY A  46      10.881  -6.702   6.719  1.00  0.92           N  
ATOM    361  CA  GLY A  46       9.852  -7.309   7.547  1.00  0.92           C  
ATOM    362  C   GLY A  46       8.463  -7.205   6.946  1.00  0.93           C  
ATOM    363  O   GLY A  46       7.471  -7.530   7.602  1.00  0.92           O  
ATOM    364  N   TYR A  47       8.258  -6.819   5.641  1.00  0.92           N  
ATOM    365  CA  TYR A  47       6.948  -6.752   5.002  1.00  0.93           C  
ATOM    366  C   TYR A  47       6.454  -8.144   4.625  1.00  0.92           C  
ATOM    367  CB  TYR A  47       7.003  -5.863   3.756  1.00  0.91           C  
ATOM    368  O   TYR A  47       7.253  -9.066   4.444  1.00  0.91           O  
ATOM    369  CG  TYR A  47       7.976  -6.346   2.707  1.00  0.90           C  
ATOM    370  CD1 TYR A  47       9.314  -5.961   2.740  1.00  0.86           C  
ATOM    371  CD2 TYR A  47       7.559  -7.188   1.682  1.00  0.86           C  
ATOM    372  CE1 TYR A  47      10.213  -6.402   1.775  1.00  0.86           C  
ATOM    373  CE2 TYR A  47       8.449  -7.635   0.712  1.00  0.85           C  
ATOM    374  OH  TYR A  47      10.658  -7.678  -0.191  1.00  0.76           O  
ATOM    375  CZ  TYR A  47       9.772  -7.238   0.767  1.00  0.84           C  
ATOM    376  N   GLY A  48       5.171  -8.359   4.578  1.00  0.94           N  
ATOM    377  CA  GLY A  48       4.498  -9.616   4.287  1.00  0.94           C  
ATOM    378  C   GLY A  48       3.701  -9.581   2.997  1.00  0.94           C  
ATOM    379  O   GLY A  48       3.180 -10.607   2.556  1.00  0.94           O  
ATOM    380  N   SER A  49       3.580  -8.472   2.344  1.00  0.94           N  
ATOM    381  CA  SER A  49       2.859  -8.311   1.085  1.00  0.94           C  
ATOM    382  C   SER A  49       3.582  -7.343   0.154  1.00  0.94           C  
ATOM    383  CB  SER A  49       1.435  -7.817   1.342  1.00  0.93           C  
ATOM    384  O   SER A  49       4.406  -6.543   0.601  1.00  0.93           O  
ATOM    385  OG  SER A  49       1.449  -6.585   2.043  1.00  0.87           O  
ATOM    386  N   TYR A  50       3.253  -7.496  -1.106  1.00  0.92           N  
ATOM    387  CA  TYR A  50       3.884  -6.681  -2.138  1.00  0.92           C  
ATOM    388  C   TYR A  50       2.868  -6.251  -3.190  1.00  0.92           C  
ATOM    389  CB  TYR A  50       5.031  -7.447  -2.804  1.00  0.91           C  
ATOM    390  O   TYR A  50       2.113  -7.077  -3.708  1.00  0.91           O  
ATOM    391  CG  TYR A  50       5.953  -6.573  -3.618  1.00  0.87           C  
ATOM    392  CD1 TYR A  50       5.657  -6.258  -4.942  1.00  0.83           C  
ATOM    393  CD2 TYR A  50       7.122  -6.061  -3.065  1.00  0.83           C  
ATOM    394  CE1 TYR A  50       6.506  -5.455  -5.697  1.00  0.83           C  
ATOM    395  CE2 TYR A  50       7.978  -5.257  -3.811  1.00  0.84           C  
ATOM    396  OH  TYR A  50       8.504  -4.163  -5.866  1.00  0.66           O  
ATOM    397  CZ  TYR A  50       7.661  -4.959  -5.124  1.00  0.80           C  
ATOM    398  N   ARG A  51       2.908  -4.981  -3.532  1.00  0.93           N  
ATOM    399  CA  ARG A  51       2.089  -4.412  -4.598  1.00  0.93           C  
ATOM    400  C   ARG A  51       2.898  -4.247  -5.881  1.00  0.93           C  
ATOM    401  CB  ARG A  51       1.508  -3.063  -4.168  1.00  0.93           C  
ATOM    402  O   ARG A  51       3.869  -3.488  -5.915  1.00  0.92           O  
ATOM    403  CG  ARG A  51       0.631  -2.407  -5.223  1.00  0.92           C  
ATOM    404  CD  ARG A  51      -0.052  -1.155  -4.689  1.00  0.91           C  
ATOM    405  NE  ARG A  51      -0.875  -0.513  -5.710  1.00  0.91           N  
ATOM    406  NH1 ARG A  51       0.728   1.031  -6.328  1.00  0.84           N  
ATOM    407  NH2 ARG A  51      -1.317   1.018  -7.364  1.00  0.84           N  
ATOM    408  CZ  ARG A  51      -0.486   0.510  -6.465  1.00  0.90           C  
ATOM    409  N   ILE A  52       2.484  -5.049  -6.872  1.00  0.91           N  
ATOM    410  CA  ILE A  52       2.985  -4.893  -8.233  1.00  0.91           C  
ATOM    411  C   ILE A  52       2.201  -3.796  -8.949  1.00  0.91           C  
ATOM    412  CB  ILE A  52       2.897  -6.218  -9.023  1.00  0.91           C  
ATOM    413  O   ILE A  52       1.000  -3.939  -9.190  1.00  0.90           O  
ATOM    414  CG1 ILE A  52       3.668  -7.326  -8.296  1.00  0.91           C  
ATOM    415  CG2 ILE A  52       3.421  -6.031 -10.450  1.00  0.90           C  
ATOM    416  CD1 ILE A  52       3.584  -8.686  -8.975  1.00  0.89           C  
ATOM    417  N   TRP A  53       2.873  -2.736  -9.080  1.00  0.88           N  
ATOM    418  CA  TRP A  53       2.495  -1.549  -9.839  1.00  0.87           C  
ATOM    419  C   TRP A  53       3.719  -0.899 -10.476  1.00  0.83           C  
ATOM    420  CB  TRP A  53       1.776  -0.541  -8.939  1.00  0.83           C  
ATOM    421  O   TRP A  53       4.835  -1.033  -9.970  1.00  0.72           O  
ATOM    422  CG  TRP A  53       1.475   0.767  -9.608  1.00  0.73           C  
ATOM    423  CD1 TRP A  53       2.028   1.985  -9.323  1.00  0.65           C  
ATOM    424  CD2 TRP A  53       0.545   0.988 -10.673  1.00  0.68           C  
ATOM    425  CE2 TRP A  53       0.586   2.365 -10.985  1.00  0.68           C  
ATOM    426  CE3 TRP A  53      -0.319   0.154 -11.395  1.00  0.74           C  
ATOM    427  NE1 TRP A  53       1.497   2.950 -10.148  1.00  0.76           N  
ATOM    428  CH2 TRP A  53      -1.043   2.088 -12.680  1.00  0.69           C  
ATOM    429  CZ2 TRP A  53      -0.206   2.926 -11.989  1.00  0.73           C  
ATOM    430  CZ3 TRP A  53      -1.106   0.715 -12.394  1.00  0.69           C  
ATOM    431  N   ASP A  54       3.619  -0.489 -11.760  1.00  0.78           N  
ATOM    432  CA  ASP A  54       4.557   0.407 -12.429  1.00  0.76           C  
ATOM    433  C   ASP A  54       4.968  -0.146 -13.791  1.00  0.77           C  
ATOM    434  CB  ASP A  54       5.795   0.636 -11.559  1.00  0.73           C  
ATOM    435  O   ASP A  54       4.446  -1.171 -14.234  1.00  0.69           O  
ATOM    436  CG  ASP A  54       5.582   1.695 -10.491  1.00  0.66           C  
ATOM    437  OD1 ASP A  54       4.779   2.628 -10.710  1.00  0.60           O  
ATOM    438  OD2 ASP A  54       6.225   1.597  -9.424  1.00  0.62           O  
ATOM    439  N   ASN A  55       5.952   0.505 -14.490  1.00  0.67           N  
ATOM    440  CA  ASN A  55       6.263   0.610 -15.911  1.00  0.67           C  
ATOM    441  C   ASN A  55       6.441  -0.765 -16.549  1.00  0.69           C  
ATOM    442  CB  ASN A  55       7.517   1.461 -16.125  1.00  0.61           C  
ATOM    443  O   ASN A  55       6.029  -0.983 -17.690  1.00  0.65           O  
ATOM    444  CG  ASN A  55       7.306   2.915 -15.752  1.00  0.55           C  
ATOM    445  ND2 ASN A  55       8.379   3.585 -15.349  1.00  0.47           N  
ATOM    446  OD1 ASN A  55       6.188   3.431 -15.824  1.00  0.55           O  
ATOM    447  N   ASP A  56       6.725  -1.795 -15.885  1.00  0.78           N  
ATOM    448  CA  ASP A  56       7.036  -3.025 -16.606  1.00  0.78           C  
ATOM    449  C   ASP A  56       5.964  -4.086 -16.371  1.00  0.80           C  
ATOM    450  CB  ASP A  56       8.407  -3.561 -16.187  1.00  0.76           C  
ATOM    451  O   ASP A  56       6.022  -5.174 -16.948  1.00  0.78           O  
ATOM    452  CG  ASP A  56       9.544  -2.614 -16.530  1.00  0.71           C  
ATOM    453  OD1 ASP A  56       9.440  -1.874 -17.532  1.00  0.67           O  
ATOM    454  OD2 ASP A  56      10.554  -2.610 -15.794  1.00  0.69           O  
ATOM    455  N   CYS A  57       4.971  -3.729 -15.654  1.00  0.87           N  
ATOM    456  CA  CYS A  57       3.933  -4.692 -15.305  1.00  0.87           C  
ATOM    457  C   CYS A  57       2.546  -4.114 -15.557  1.00  0.88           C  
ATOM    458  CB  CYS A  57       4.062  -5.112 -13.841  1.00  0.86           C  
ATOM    459  O   CYS A  57       1.540  -4.712 -15.171  1.00  0.87           O  
ATOM    460  SG  CYS A  57       5.605  -5.973 -13.464  1.00  0.86           S  
ATOM    461  N   THR A  58       2.455  -2.933 -16.168  1.00  0.90           N  
ATOM    462  CA  THR A  58       1.177  -2.355 -16.571  1.00  0.91           C  
ATOM    463  C   THR A  58       0.617  -3.080 -17.791  1.00  0.92           C  
ATOM    464  CB  THR A  58       1.316  -0.853 -16.882  1.00  0.90           C  
ATOM    465  O   THR A  58       1.349  -3.776 -18.497  1.00  0.92           O  
ATOM    466  CG2 THR A  58       1.786  -0.079 -15.655  1.00  0.88           C  
ATOM    467  OG1 THR A  58       2.268  -0.677 -17.938  1.00  0.89           O  
ATOM    468  N   TRP A  59      -0.602  -2.834 -18.122  1.00  0.93           N  
ATOM    469  CA  TRP A  59      -1.184  -3.367 -19.350  1.00  0.94           C  
ATOM    470  C   TRP A  59      -0.331  -3.000 -20.560  1.00  0.93           C  
ATOM    471  CB  TRP A  59      -2.612  -2.848 -19.539  1.00  0.94           C  
ATOM    472  O   TRP A  59       0.124  -3.879 -21.296  1.00  0.92           O  
ATOM    473  CG  TRP A  59      -3.302  -3.392 -20.754  1.00  0.94           C  
ATOM    474  CD1 TRP A  59      -2.856  -4.387 -21.578  1.00  0.92           C  
ATOM    475  CD2 TRP A  59      -4.560  -2.965 -21.284  1.00  0.92           C  
ATOM    476  CE2 TRP A  59      -4.817  -3.747 -22.432  1.00  0.93           C  
ATOM    477  CE3 TRP A  59      -5.497  -1.997 -20.899  1.00  0.94           C  
ATOM    478  NE1 TRP A  59      -3.763  -4.606 -22.589  1.00  0.93           N  
ATOM    479  CH2 TRP A  59      -6.874  -2.635 -22.800  1.00  0.92           C  
ATOM    480  CZ2 TRP A  59      -5.974  -3.589 -23.199  1.00  0.92           C  
ATOM    481  CZ3 TRP A  59      -6.648  -1.842 -21.663  1.00  0.93           C  
ATOM    482  N   ARG A  60       0.118  -1.839 -20.681  1.00  0.91           N  
ATOM    483  CA  ARG A  60       0.947  -1.304 -21.756  1.00  0.90           C  
ATOM    484  C   ARG A  60       2.276  -2.047 -21.844  1.00  0.90           C  
ATOM    485  CB  ARG A  60       1.196   0.192 -21.549  1.00  0.89           C  
ATOM    486  O   ARG A  60       2.796  -2.271 -22.939  1.00  0.89           O  
ATOM    487  CG  ARG A  60       2.153   0.802 -22.560  1.00  0.84           C  
ATOM    488  CD  ARG A  60       2.361   2.290 -22.313  1.00  0.80           C  
ATOM    489  NE  ARG A  60       3.288   2.873 -23.279  1.00  0.75           N  
ATOM    490  NH1 ARG A  60       3.205   5.002 -22.386  1.00  0.59           N  
ATOM    491  NH2 ARG A  60       4.516   4.572 -24.217  1.00  0.56           N  
ATOM    492  CZ  ARG A  60       3.667   4.147 -23.292  1.00  0.74           C  
ATOM    493  N   ALA A  61       2.866  -2.329 -20.743  1.00  0.88           N  
ATOM    494  CA  ALA A  61       4.161  -3.004 -20.703  1.00  0.88           C  
ATOM    495  C   ALA A  61       4.015  -4.489 -21.027  1.00  0.89           C  
ATOM    496  CB  ALA A  61       4.813  -2.823 -19.334  1.00  0.87           C  
ATOM    497  O   ALA A  61       4.861  -5.066 -21.713  1.00  0.88           O  
ATOM    498  N   LEU A  62       2.913  -5.109 -20.605  1.00  0.92           N  
ATOM    499  CA  LEU A  62       2.643  -6.531 -20.790  1.00  0.93           C  
ATOM    500  C   LEU A  62       2.191  -6.817 -22.218  1.00  0.93           C  
ATOM    501  CB  LEU A  62       1.578  -7.007 -19.799  1.00  0.93           C  
ATOM    502  O   LEU A  62       2.565  -7.837 -22.799  1.00  0.93           O  
ATOM    503  CG  LEU A  62       1.998  -7.071 -18.330  1.00  0.92           C  
ATOM    504  CD1 LEU A  62       0.826  -7.520 -17.463  1.00  0.91           C  
ATOM    505  CD2 LEU A  62       3.190  -8.005 -18.154  1.00  0.91           C  
ATOM    506  N   GLU A  63       1.466  -5.869 -22.853  1.00  0.94           N  
ATOM    507  CA  GLU A  63       0.896  -6.048 -24.185  1.00  0.95           C  
ATOM    508  C   GLU A  63       1.167  -4.833 -25.069  1.00  0.94           C  
ATOM    509  CB  GLU A  63      -0.610  -6.307 -24.095  1.00  0.94           C  
ATOM    510  O   GLU A  63       0.235  -4.151 -25.498  1.00  0.93           O  
ATOM    511  CG  GLU A  63      -1.224  -6.817 -25.391  1.00  0.94           C  
ATOM    512  CD  GLU A  63      -2.744  -6.864 -25.356  1.00  0.93           C  
ATOM    513  OE1 GLU A  63      -3.344  -6.374 -24.373  1.00  0.93           O  
ATOM    514  OE2 GLU A  63      -3.339  -7.395 -26.320  1.00  0.93           O  
ATOM    515  N   PRO A  64       2.415  -4.557 -25.390  1.00  0.91           N  
ATOM    516  CA  PRO A  64       2.755  -3.370 -26.178  1.00  0.91           C  
ATOM    517  C   PRO A  64       2.155  -3.403 -27.582  1.00  0.91           C  
ATOM    518  CB  PRO A  64       4.284  -3.412 -26.237  1.00  0.90           C  
ATOM    519  O   PRO A  64       2.043  -2.361 -28.234  1.00  0.91           O  
ATOM    520  CG  PRO A  64       4.633  -4.858 -26.084  1.00  0.89           C  
ATOM    521  CD  PRO A  64       3.645  -5.490 -25.146  1.00  0.89           C  
ATOM    522  N   SER A  65       1.801  -4.593 -28.139  1.00  0.93           N  
ATOM    523  CA  SER A  65       1.029  -4.805 -29.359  1.00  0.94           C  
ATOM    524  C   SER A  65      -0.122  -5.778 -29.124  1.00  0.95           C  
ATOM    525  CB  SER A  65       1.929  -5.329 -30.479  1.00  0.93           C  
ATOM    526  O   SER A  65       0.036  -6.773 -28.414  1.00  0.95           O  
ATOM    527  OG  SER A  65       3.055  -4.487 -30.655  1.00  0.81           O  
ATOM    528  N   LYS A  66      -1.262  -5.480 -29.725  1.00  0.97           N  
ATOM    529  CA  LYS A  66      -2.474  -6.262 -29.500  1.00  0.97           C  
ATOM    530  C   LYS A  66      -2.212  -7.752 -29.695  1.00  0.97           C  
ATOM    531  CB  LYS A  66      -3.592  -5.800 -30.437  1.00  0.97           C  
ATOM    532  O   LYS A  66      -1.746  -8.173 -30.756  1.00  0.97           O  
ATOM    533  CG  LYS A  66      -4.931  -6.476 -30.182  1.00  0.96           C  
ATOM    534  CD  LYS A  66      -6.063  -5.768 -30.916  1.00  0.94           C  
ATOM    535  CE  LYS A  66      -7.419  -6.366 -30.565  1.00  0.93           C  
ATOM    536  NZ  LYS A  66      -8.541  -5.457 -30.946  1.00  0.92           N  
ATOM    537  N   GLY A  67      -2.403  -8.563 -28.663  1.00  0.98           N  
ATOM    538  CA  GLY A  67      -2.283 -10.013 -28.642  1.00  0.98           C  
ATOM    539  C   GLY A  67      -0.857 -10.491 -28.448  1.00  0.97           C  
ATOM    540  O   GLY A  67      -0.595 -11.695 -28.450  1.00  0.96           O  
ATOM    541  N   SER A  68       0.096  -9.660 -28.293  1.00  0.97           N  
ATOM    542  CA  SER A  68       1.499 -10.006 -28.088  1.00  0.97           C  
ATOM    543  C   SER A  68       1.957  -9.645 -26.679  1.00  0.96           C  
ATOM    544  CB  SER A  68       2.381  -9.298 -29.117  1.00  0.96           C  
ATOM    545  O   SER A  68       2.447  -8.539 -26.444  1.00  0.95           O  
ATOM    546  OG  SER A  68       2.026  -9.683 -30.434  1.00  0.89           O  
ATOM    547  N   TYR A  69       1.909 -10.586 -25.730  1.00  0.97           N  
ATOM    548  CA  TYR A  69       2.204 -10.383 -24.316  1.00  0.97           C  
ATOM    549  C   TYR A  69       3.672 -10.668 -24.020  1.00  0.96           C  
ATOM    550  CB  TYR A  69       1.314 -11.276 -23.447  1.00  0.97           C  
ATOM    551  O   TYR A  69       4.196 -11.718 -24.398  1.00  0.95           O  
ATOM    552  CG  TYR A  69      -0.125 -10.823 -23.385  1.00  0.97           C  
ATOM    553  CD1 TYR A  69      -0.554  -9.937 -22.399  1.00  0.97           C  
ATOM    554  CD2 TYR A  69      -1.057 -11.279 -24.311  1.00  0.97           C  
ATOM    555  CE1 TYR A  69      -1.879  -9.518 -22.337  1.00  0.96           C  
ATOM    556  CE2 TYR A  69      -2.384 -10.867 -24.259  1.00  0.96           C  
ATOM    557  OH  TYR A  69      -4.098  -9.576 -23.213  1.00  0.95           O  
ATOM    558  CZ  TYR A  69      -2.785  -9.987 -23.270  1.00  0.96           C  
ATOM    559  N   TYR A  70       4.331  -9.844 -23.276  1.00  0.93           N  
ATOM    560  CA  TYR A  70       5.692  -9.928 -22.760  1.00  0.93           C  
ATOM    561  C   TYR A  70       5.692 -10.221 -21.264  1.00  0.93           C  
ATOM    562  CB  TYR A  70       6.454  -8.628 -23.037  1.00  0.91           C  
ATOM    563  O   TYR A  70       5.848  -9.311 -20.447  1.00  0.91           O  
ATOM    564  CG  TYR A  70       6.783  -8.416 -24.494  1.00  0.84           C  
ATOM    565  CD1 TYR A  70       8.003  -8.835 -25.021  1.00  0.76           C  
ATOM    566  CD2 TYR A  70       5.876  -7.796 -25.347  1.00  0.76           C  
ATOM    567  CE1 TYR A  70       8.311  -8.640 -26.364  1.00  0.74           C  
ATOM    568  CE2 TYR A  70       6.174  -7.596 -26.691  1.00  0.75           C  
ATOM    569  OH  TYR A  70       7.692  -7.825 -28.519  1.00  0.50           O  
ATOM    570  CZ  TYR A  70       7.392  -8.021 -27.189  1.00  0.73           C  
ATOM    571  N   TRP A  71       5.637 -11.484 -20.961  1.00  0.94           N  
ATOM    572  CA  TRP A  71       5.355 -11.991 -19.622  1.00  0.95           C  
ATOM    573  C   TRP A  71       6.635 -12.096 -18.799  1.00  0.94           C  
ATOM    574  CB  TRP A  71       4.668 -13.357 -19.697  1.00  0.95           C  
ATOM    575  O   TRP A  71       6.591 -12.093 -17.567  1.00  0.92           O  
ATOM    576  CG  TRP A  71       3.328 -13.328 -20.369  1.00  0.95           C  
ATOM    577  CD1 TRP A  71       2.981 -13.941 -21.541  1.00  0.95           C  
ATOM    578  CD2 TRP A  71       2.157 -12.647 -19.910  1.00  0.95           C  
ATOM    579  CE2 TRP A  71       1.135 -12.890 -20.854  1.00  0.95           C  
ATOM    580  CE3 TRP A  71       1.872 -11.853 -18.790  1.00  0.95           C  
ATOM    581  NE1 TRP A  71       1.663 -13.682 -21.838  1.00  0.94           N  
ATOM    582  CH2 TRP A  71      -0.405 -11.595 -19.607  1.00  0.93           C  
ATOM    583  CZ2 TRP A  71      -0.153 -12.368 -20.711  1.00  0.94           C  
ATOM    584  CZ3 TRP A  71       0.590 -11.335 -18.651  1.00  0.94           C  
ATOM    585  N   THR A  72       7.796 -12.205 -19.388  1.00  0.89           N  
ATOM    586  CA  THR A  72       9.064 -12.612 -18.792  1.00  0.89           C  
ATOM    587  C   THR A  72       9.349 -11.810 -17.525  1.00  0.88           C  
ATOM    588  CB  THR A  72      10.229 -12.439 -19.785  1.00  0.88           C  
ATOM    589  O   THR A  72       9.777 -12.369 -16.514  1.00  0.87           O  
ATOM    590  CG2 THR A  72      11.543 -12.921 -19.180  1.00  0.86           C  
ATOM    591  OG1 THR A  72       9.955 -13.196 -20.970  1.00  0.88           O  
ATOM    592  N   ARG A  73       9.085 -10.592 -17.676  1.00  0.86           N  
ATOM    593  CA  ARG A  73       9.398  -9.710 -16.556  1.00  0.85           C  
ATOM    594  C   ARG A  73       8.415  -9.913 -15.409  1.00  0.86           C  
ATOM    595  CB  ARG A  73       9.386  -8.247 -17.005  1.00  0.83           C  
ATOM    596  O   ARG A  73       8.822 -10.081 -14.257  1.00  0.86           O  
ATOM    597  CG  ARG A  73       9.753  -7.263 -15.905  1.00  0.75           C  
ATOM    598  CD  ARG A  73      11.156  -7.511 -15.371  1.00  0.71           C  
ATOM    599  NE  ARG A  73      11.576  -6.459 -14.450  1.00  0.64           N  
ATOM    600  NH1 ARG A  73      13.560  -7.484 -13.857  1.00  0.50           N  
ATOM    601  NH2 ARG A  73      12.992  -5.460 -12.942  1.00  0.44           N  
ATOM    602  CZ  ARG A  73      12.708  -6.470 -13.752  1.00  0.63           C  
ATOM    603  N   MET A  74       7.164  -9.884 -15.581  1.00  0.90           N  
ATOM    604  CA  MET A  74       6.132 -10.144 -14.581  1.00  0.90           C  
ATOM    605  C   MET A  74       6.312 -11.526 -13.961  1.00  0.91           C  
ATOM    606  CB  MET A  74       4.739 -10.027 -15.201  1.00  0.90           C  
ATOM    607  O   MET A  74       6.273 -11.672 -12.738  1.00  0.91           O  
ATOM    608  CG  MET A  74       3.607 -10.171 -14.197  1.00  0.88           C  
ATOM    609  SD  MET A  74       3.489  -8.736 -13.060  1.00  0.88           S  
ATOM    610  CE  MET A  74       1.927  -9.121 -12.220  1.00  0.81           C  
ATOM    611  N   ASP A  75       6.684 -12.528 -14.750  1.00  0.91           N  
ATOM    612  CA  ASP A  75       6.988 -13.872 -14.271  1.00  0.91           C  
ATOM    613  C   ASP A  75       8.153 -13.852 -13.284  1.00  0.90           C  
ATOM    614  CB  ASP A  75       7.309 -14.801 -15.444  1.00  0.91           C  
ATOM    615  O   ASP A  75       8.040 -14.373 -12.172  1.00  0.89           O  
ATOM    616  CG  ASP A  75       6.102 -15.088 -16.320  1.00  0.91           C  
ATOM    617  OD1 ASP A  75       4.957 -14.848 -15.879  1.00  0.91           O  
ATOM    618  OD2 ASP A  75       6.298 -15.560 -17.461  1.00  0.91           O  
ATOM    619  N   GLN A  76       9.174 -13.204 -13.575  1.00  0.86           N  
ATOM    620  CA  GLN A  76      10.349 -13.081 -12.719  1.00  0.86           C  
ATOM    621  C   GLN A  76       9.997 -12.410 -11.394  1.00  0.86           C  
ATOM    622  CB  GLN A  76      11.452 -12.295 -13.430  1.00  0.85           C  
ATOM    623  O   GLN A  76      10.533 -12.776 -10.346  1.00  0.85           O  
ATOM    624  CG  GLN A  76      12.168 -13.085 -14.516  1.00  0.84           C  
ATOM    625  CD  GLN A  76      13.128 -12.233 -15.326  1.00  0.83           C  
ATOM    626  NE2 GLN A  76      13.917 -12.876 -16.179  1.00  0.80           N  
ATOM    627  OE1 GLN A  76      13.159 -11.006 -15.186  1.00  0.80           O  
ATOM    628  N   ILE A  77       9.123 -11.389 -11.396  1.00  0.86           N  
ATOM    629  CA  ILE A  77       8.687 -10.699 -10.187  1.00  0.86           C  
ATOM    630  C   ILE A  77       7.810 -11.629  -9.350  1.00  0.87           C  
ATOM    631  CB  ILE A  77       7.921  -9.400 -10.523  1.00  0.86           C  
ATOM    632  O   ILE A  77       8.083 -11.851  -8.168  1.00  0.87           O  
ATOM    633  CG1 ILE A  77       8.879  -8.349 -11.096  1.00  0.85           C  
ATOM    634  CG2 ILE A  77       7.198  -8.863  -9.284  1.00  0.84           C  
ATOM    635  CD1 ILE A  77       8.181  -7.189 -11.792  1.00  0.83           C  
ATOM    636  N   VAL A  78       6.817 -12.266  -9.957  1.00  0.90           N  
ATOM    637  CA  VAL A  78       5.883 -13.160  -9.280  1.00  0.91           C  
ATOM    638  C   VAL A  78       6.637 -14.354  -8.701  1.00  0.91           C  
ATOM    639  CB  VAL A  78       4.768 -13.644 -10.234  1.00  0.91           C  
ATOM    640  O   VAL A  78       6.548 -14.632  -7.503  1.00  0.90           O  
ATOM    641  CG1 VAL A  78       3.941 -14.750  -9.581  1.00  0.91           C  
ATOM    642  CG2 VAL A  78       3.874 -12.477 -10.647  1.00  0.91           C  
ATOM    643  N   ASP A  79       7.559 -15.032  -9.445  1.00  0.89           N  
ATOM    644  CA  ASP A  79       8.357 -16.171  -9.004  1.00  0.89           C  
ATOM    645  C   ASP A  79       9.197 -15.812  -7.780  1.00  0.89           C  
ATOM    646  CB  ASP A  79       9.260 -16.665 -10.136  1.00  0.89           C  
ATOM    647  O   ASP A  79       9.270 -16.585  -6.822  1.00  0.88           O  
ATOM    648  CG  ASP A  79       8.486 -17.292 -11.281  1.00  0.89           C  
ATOM    649  OD1 ASP A  79       7.285 -17.594 -11.113  1.00  0.89           O  
ATOM    650  OD2 ASP A  79       9.083 -17.490 -12.361  1.00  0.89           O  
ATOM    651  N   ARG A  80       9.625 -14.696  -7.726  1.00  0.85           N  
ATOM    652  CA  ARG A  80      10.480 -14.239  -6.635  1.00  0.85           C  
ATOM    653  C   ARG A  80       9.656 -13.912  -5.394  1.00  0.85           C  
ATOM    654  CB  ARG A  80      11.291 -13.014  -7.063  1.00  0.83           C  
ATOM    655  O   ARG A  80      10.093 -14.160  -4.269  1.00  0.85           O  
ATOM    656  CG  ARG A  80      12.487 -13.344  -7.942  1.00  0.78           C  
ATOM    657  CD  ARG A  80      13.161 -12.086  -8.473  1.00  0.75           C  
ATOM    658  NE  ARG A  80      14.250 -12.404  -9.391  1.00  0.69           N  
ATOM    659  NH1 ARG A  80      14.884 -10.209  -9.728  1.00  0.62           N  
ATOM    660  NH2 ARG A  80      16.005 -11.905 -10.786  1.00  0.59           N  
ATOM    661  CZ  ARG A  80      15.044 -11.505  -9.966  1.00  0.68           C  
ATOM    662  N   LEU A  81       8.584 -13.197  -5.548  1.00  0.88           N  
ATOM    663  CA  LEU A  81       7.699 -12.859  -4.438  1.00  0.88           C  
ATOM    664  C   LEU A  81       7.085 -14.116  -3.830  1.00  0.89           C  
ATOM    665  CB  LEU A  81       6.592 -11.911  -4.905  1.00  0.88           C  
ATOM    666  O   LEU A  81       7.089 -14.285  -2.608  1.00  0.89           O  
ATOM    667  CG  LEU A  81       7.033 -10.507  -5.324  1.00  0.88           C  
ATOM    668  CD1 LEU A  81       5.849  -9.725  -5.883  1.00  0.87           C  
ATOM    669  CD2 LEU A  81       7.660  -9.770  -4.146  1.00  0.87           C  
ATOM    670  N   GLU A  82       6.719 -15.109  -4.673  1.00  0.92           N  
ATOM    671  CA  GLU A  82       6.229 -16.420  -4.259  1.00  0.92           C  
ATOM    672  C   GLU A  82       7.307 -17.201  -3.512  1.00  0.91           C  
ATOM    673  CB  GLU A  82       5.744 -17.220  -5.470  1.00  0.91           C  
ATOM    674  O   GLU A  82       7.070 -17.696  -2.408  1.00  0.91           O  
ATOM    675  CG  GLU A  82       4.425 -16.726  -6.046  1.00  0.87           C  
ATOM    676  CD  GLU A  82       3.950 -17.538  -7.240  1.00  0.85           C  
ATOM    677  OE1 GLU A  82       4.782 -17.882  -8.110  1.00  0.86           O  
ATOM    678  OE2 GLU A  82       2.735 -17.832  -7.307  1.00  0.84           O  
ATOM    679  N   ALA A  83       8.508 -17.317  -4.029  1.00  0.89           N  
ATOM    680  CA  ALA A  83       9.634 -18.014  -3.412  1.00  0.89           C  
ATOM    681  C   ALA A  83       9.911 -17.476  -2.011  1.00  0.88           C  
ATOM    682  CB  ALA A  83      10.881 -17.886  -4.284  1.00  0.88           C  
ATOM    683  O   ALA A  83      10.551 -18.146  -1.197  1.00  0.87           O  
ATOM    684  N   ARG A  84       9.240 -16.427  -1.626  1.00  0.89           N  
ATOM    685  CA  ARG A  84       9.452 -15.766  -0.342  1.00  0.88           C  
ATOM    686  C   ARG A  84       8.201 -15.841   0.526  1.00  0.88           C  
ATOM    687  CB  ARG A  84       9.860 -14.306  -0.550  1.00  0.86           C  
ATOM    688  O   ARG A  84       8.181 -15.319   1.642  1.00  0.87           O  
ATOM    689  CG  ARG A  84      11.278 -14.130  -1.067  1.00  0.80           C  
ATOM    690  CD  ARG A  84      11.607 -12.666  -1.326  1.00  0.77           C  
ATOM    691  NE  ARG A  84      13.006 -12.486  -1.702  1.00  0.72           N  
ATOM    692  NH1 ARG A  84      12.820 -13.588  -3.724  1.00  0.63           N  
ATOM    693  NH2 ARG A  84      14.835 -12.708  -3.074  1.00  0.59           N  
ATOM    694  CZ  ARG A  84      13.550 -12.928  -2.832  1.00  0.71           C  
ATOM    695  N   GLY A  85       7.206 -16.305   0.002  1.00  0.92           N  
ATOM    696  CA  GLY A  85       5.936 -16.419   0.701  1.00  0.92           C  
ATOM    697  C   GLY A  85       5.252 -15.083   0.918  1.00  0.92           C  
ATOM    698  O   GLY A  85       4.638 -14.856   1.962  1.00  0.91           O  
ATOM    699  N   LEU A  86       5.482 -14.045  -0.007  1.00  0.92           N  
ATOM    700  CA  LEU A  86       4.815 -12.749   0.046  1.00  0.93           C  
ATOM    701  C   LEU A  86       3.459 -12.806  -0.649  1.00  0.93           C  
ATOM    702  CB  LEU A  86       5.688 -11.670  -0.600  1.00  0.92           C  
ATOM    703  O   LEU A  86       3.338 -13.373  -1.737  1.00  0.93           O  
ATOM    704  CG  LEU A  86       7.055 -11.429   0.043  1.00  0.90           C  
ATOM    705  CD1 LEU A  86       7.824 -10.363  -0.731  1.00  0.87           C  
ATOM    706  CD2 LEU A  86       6.894 -11.025   1.504  1.00  0.87           C  
ATOM    707  N   GLU A  87       2.508 -12.170  -0.045  1.00  0.95           N  
ATOM    708  CA  GLU A  87       1.227 -11.947  -0.708  1.00  0.96           C  
ATOM    709  C   GLU A  87       1.339 -10.866  -1.779  1.00  0.96           C  
ATOM    710  CB  GLU A  87       0.152 -11.565   0.314  1.00  0.95           C  
ATOM    711  O   GLU A  87       1.893  -9.793  -1.531  1.00  0.96           O  
ATOM    712  CG  GLU A  87      -0.147 -12.658   1.329  1.00  0.91           C  
ATOM    713  CD  GLU A  87      -1.239 -12.277   2.317  1.00  0.88           C  
ATOM    714  OE1 GLU A  87      -1.846 -11.192   2.162  1.00  0.89           O  
ATOM    715  OE2 GLU A  87      -1.489 -13.068   3.253  1.00  0.88           O  
ATOM    716  N   ILE A  88       0.808 -11.111  -2.957  1.00  0.95           N  
ATOM    717  CA  ILE A  88       0.949 -10.223  -4.105  1.00  0.95           C  
ATOM    718  C   ILE A  88      -0.380  -9.525  -4.384  1.00  0.95           C  
ATOM    719  CB  ILE A  88       1.424 -10.991  -5.359  1.00  0.95           C  
ATOM    720  O   ILE A  88      -1.405 -10.183  -4.578  1.00  0.95           O  
ATOM    721  CG1 ILE A  88       2.725 -11.746  -5.061  1.00  0.94           C  
ATOM    722  CG2 ILE A  88       1.605 -10.035  -6.542  1.00  0.94           C  
ATOM    723  CD1 ILE A  88       3.208 -12.623  -6.208  1.00  0.93           C  
ATOM    724  N   LEU A  89      -0.389  -8.211  -4.366  1.00  0.97           N  
ATOM    725  CA  LEU A  89      -1.388  -7.335  -4.967  1.00  0.97           C  
ATOM    726  C   LEU A  89      -0.928  -6.844  -6.335  1.00  0.97           C  
ATOM    727  CB  LEU A  89      -1.673  -6.140  -4.053  1.00  0.96           C  
ATOM    728  O   LEU A  89       0.113  -6.194  -6.449  1.00  0.96           O  
ATOM    729  CG  LEU A  89      -2.542  -5.027  -4.641  1.00  0.95           C  
ATOM    730  CD1 LEU A  89      -3.939  -5.555  -4.952  1.00  0.93           C  
ATOM    731  CD2 LEU A  89      -2.613  -3.841  -3.686  1.00  0.93           C  
ATOM    732  N   TYR A  90      -1.684  -7.137  -7.400  1.00  0.96           N  
ATOM    733  CA  TYR A  90      -1.432  -6.588  -8.728  1.00  0.96           C  
ATOM    734  C   TYR A  90      -2.438  -5.494  -9.065  1.00  0.96           C  
ATOM    735  CB  TYR A  90      -1.488  -7.694  -9.786  1.00  0.96           C  
ATOM    736  O   TYR A  90      -3.650  -5.712  -8.991  1.00  0.96           O  
ATOM    737  CG  TYR A  90      -1.336  -7.188 -11.200  1.00  0.96           C  
ATOM    738  CD1 TYR A  90      -0.174  -6.536 -11.606  1.00  0.95           C  
ATOM    739  CD2 TYR A  90      -2.354  -7.361 -12.132  1.00  0.95           C  
ATOM    740  CE1 TYR A  90      -0.030  -6.066 -12.908  1.00  0.94           C  
ATOM    741  CE2 TYR A  90      -2.221  -6.896 -13.437  1.00  0.95           C  
ATOM    742  OH  TYR A  90      -0.920  -5.789 -15.104  1.00  0.93           O  
ATOM    743  CZ  TYR A  90      -1.057  -6.251 -13.815  1.00  0.94           C  
ATOM    744  N   THR A  91      -1.978  -4.309  -9.416  1.00  0.96           N  
ATOM    745  CA  THR A  91      -2.824  -3.218  -9.887  1.00  0.96           C  
ATOM    746  C   THR A  91      -2.921  -3.227 -11.410  1.00  0.96           C  
ATOM    747  CB  THR A  91      -2.292  -1.853  -9.412  1.00  0.95           C  
ATOM    748  O   THR A  91      -1.919  -3.032 -12.102  1.00  0.95           O  
ATOM    749  CG2 THR A  91      -3.247  -0.727  -9.794  1.00  0.94           C  
ATOM    750  OG1 THR A  91      -2.141  -1.875  -7.988  1.00  0.93           O  
ATOM    751  N   MET A  92      -4.120  -3.405 -11.864  1.00  0.97           N  
ATOM    752  CA  MET A  92      -4.453  -3.400 -13.286  1.00  0.97           C  
ATOM    753  C   MET A  92      -4.648  -1.975 -13.793  1.00  0.96           C  
ATOM    754  CB  MET A  92      -5.714  -4.225 -13.546  1.00  0.96           C  
ATOM    755  O   MET A  92      -4.776  -1.041 -13.000  1.00  0.95           O  
ATOM    756  CG  MET A  92      -5.579  -5.689 -13.162  1.00  0.96           C  
ATOM    757  SD  MET A  92      -7.057  -6.676 -13.620  1.00  0.96           S  
ATOM    758  CE  MET A  92      -6.428  -8.352 -13.320  1.00  0.93           C  
ATOM    759  N   GLY A  93      -4.634  -1.762 -15.137  1.00  0.94           N  
ATOM    760  CA  GLY A  93      -4.890  -0.481 -15.777  1.00  0.94           C  
ATOM    761  C   GLY A  93      -3.745  -0.017 -16.658  1.00  0.93           C  
ATOM    762  O   GLY A  93      -2.876  -0.810 -17.025  1.00  0.91           O  
ATOM    763  N   GLN A  94      -3.743   1.264 -17.204  1.00  0.92           N  
ATOM    764  CA  GLN A  94      -2.804   1.936 -18.096  1.00  0.92           C  
ATOM    765  C   GLN A  94      -2.755   1.252 -19.460  1.00  0.92           C  
ATOM    766  CB  GLN A  94      -1.407   1.973 -17.476  1.00  0.90           C  
ATOM    767  O   GLN A  94      -1.728   0.686 -19.839  1.00  0.91           O  
ATOM    768  CG  GLN A  94      -1.327   2.777 -16.186  1.00  0.82           C  
ATOM    769  CD  GLN A  94       0.101   3.023 -15.735  1.00  0.77           C  
ATOM    770  NE2 GLN A  94       0.260   3.517 -14.512  1.00  0.67           N  
ATOM    771  OE1 GLN A  94       1.053   2.771 -16.480  1.00  0.73           O  
ATOM    772  N   PRO A  95      -3.822   1.307 -20.185  1.00  0.93           N  
ATOM    773  CA  PRO A  95      -3.928   0.659 -21.494  1.00  0.93           C  
ATOM    774  C   PRO A  95      -2.831   1.099 -22.461  1.00  0.93           C  
ATOM    775  CB  PRO A  95      -5.306   1.100 -21.995  1.00  0.93           C  
ATOM    776  O   PRO A  95      -2.352   2.233 -22.382  1.00  0.92           O  
ATOM    777  CG  PRO A  95      -5.596   2.364 -21.251  1.00  0.92           C  
ATOM    778  CD  PRO A  95      -4.890   2.311 -19.927  1.00  0.91           C  
ATOM    779  N   PRO A  96      -2.441   0.271 -23.374  1.00  0.92           N  
ATOM    780  CA  PRO A  96      -1.518   0.645 -24.448  1.00  0.92           C  
ATOM    781  C   PRO A  96      -2.156   1.576 -25.477  1.00  0.92           C  
ATOM    782  CB  PRO A  96      -1.153  -0.700 -25.082  1.00  0.92           C  
ATOM    783  O   PRO A  96      -3.382   1.608 -25.609  1.00  0.92           O  
ATOM    784  CG  PRO A  96      -2.370  -1.549 -24.905  1.00  0.93           C  
ATOM    785  CD  PRO A  96      -3.015  -1.191 -23.597  1.00  0.93           C  
ATOM    786  N   PRO A  97      -1.353   2.259 -26.291  1.00  0.91           N  
ATOM    787  CA  PRO A  97      -1.869   3.232 -27.257  1.00  0.91           C  
ATOM    788  C   PRO A  97      -2.851   2.613 -28.249  1.00  0.92           C  
ATOM    789  CB  PRO A  97      -0.608   3.724 -27.971  1.00  0.90           C  
ATOM    790  O   PRO A  97      -3.836   3.253 -28.629  1.00  0.92           O  
ATOM    791  CG  PRO A  97       0.476   3.621 -26.947  1.00  0.86           C  
ATOM    792  CD  PRO A  97       0.250   2.377 -26.136  1.00  0.86           C  
ATOM    793  N   TRP A  98      -2.583   1.342 -28.637  1.00  0.94           N  
ATOM    794  CA  TRP A  98      -3.423   0.666 -29.620  1.00  0.95           C  
ATOM    795  C   TRP A  98      -4.812   0.393 -29.052  1.00  0.95           C  
ATOM    796  CB  TRP A  98      -2.775  -0.646 -30.071  1.00  0.95           C  
ATOM    797  O   TRP A  98      -5.785   0.282 -29.802  1.00  0.94           O  
ATOM    798  CG  TRP A  98      -2.570  -1.636 -28.964  1.00  0.95           C  
ATOM    799  CD1 TRP A  98      -1.394  -1.938 -28.335  1.00  0.94           C  
ATOM    800  CD2 TRP A  98      -3.571  -2.459 -28.357  1.00  0.94           C  
ATOM    801  CE2 TRP A  98      -2.930  -3.235 -27.366  1.00  0.94           C  
ATOM    802  CE3 TRP A  98      -4.950  -2.614 -28.554  1.00  0.94           C  
ATOM    803  NE1 TRP A  98      -1.604  -2.899 -27.374  1.00  0.93           N  
ATOM    804  CH2 TRP A  98      -4.970  -4.287 -26.788  1.00  0.92           C  
ATOM    805  CZ2 TRP A  98      -3.623  -4.155 -26.574  1.00  0.93           C  
ATOM    806  CZ3 TRP A  98      -5.637  -3.530 -27.765  1.00  0.93           C  
ATOM    807  N   ALA A  99      -5.014   0.409 -27.690  1.00  0.96           N  
ATOM    808  CA  ALA A  99      -6.301   0.141 -27.054  1.00  0.96           C  
ATOM    809  C   ALA A  99      -7.072   1.435 -26.808  1.00  0.96           C  
ATOM    810  CB  ALA A  99      -6.100  -0.613 -25.742  1.00  0.96           C  
ATOM    811  O   ALA A  99      -8.285   1.410 -26.587  1.00  0.95           O  
ATOM    812  N   THR A 100      -6.446   2.558 -26.834  1.00  0.95           N  
ATOM    813  CA  THR A 100      -7.059   3.825 -26.452  1.00  0.94           C  
ATOM    814  C   THR A 100      -7.233   4.729 -27.669  1.00  0.93           C  
ATOM    815  CB  THR A 100      -6.220   4.552 -25.384  1.00  0.94           C  
ATOM    816  O   THR A 100      -7.570   5.907 -27.530  1.00  0.90           O  
ATOM    817  CG2 THR A 100      -6.153   3.744 -24.093  1.00  0.88           C  
ATOM    818  OG1 THR A 100      -4.891   4.749 -25.882  1.00  0.91           O  
ATOM    819  N   GLY A 101      -6.871   4.287 -28.922  1.00  0.93           N  
ATOM    820  CA  GLY A 101      -6.938   5.050 -30.158  1.00  0.92           C  
ATOM    821  C   GLY A 101      -5.938   6.190 -30.210  1.00  0.89           C  
ATOM    822  O   GLY A 101      -6.056   7.088 -31.046  1.00  0.84           O  
ATOM    823  N   GLY A 102      -5.036   6.260 -29.414  1.00  0.85           N  
ATOM    824  CA  GLY A 102      -4.202   7.450 -29.346  1.00  0.85           C  
ATOM    825  C   GLY A 102      -2.731   7.136 -29.150  1.00  0.84           C  
ATOM    826  O   GLY A 102      -2.381   6.070 -28.639  1.00  0.79           O  
ATOM    827  N   GLU A 103      -1.822   8.120 -29.598  1.00  0.81           N  
ATOM    828  CA  GLU A 103      -0.455   8.176 -29.088  1.00  0.79           C  
ATOM    829  C   GLU A 103      -0.427   8.634 -27.633  1.00  0.79           C  
ATOM    830  CB  GLU A 103       0.402   9.107 -29.949  1.00  0.77           C  
ATOM    831  O   GLU A 103      -1.232   9.474 -27.225  1.00  0.74           O  
ATOM    832  CG  GLU A 103       0.545   8.650 -31.394  1.00  0.73           C  
ATOM    833  CD  GLU A 103       1.531   9.488 -32.193  1.00  0.72           C  
ATOM    834  OE1 GLU A 103       1.877  10.606 -31.749  1.00  0.72           O  
ATOM    835  OE2 GLU A 103       1.960   9.022 -33.272  1.00  0.71           O  
ATOM    836  N   ALA A 104       0.441   8.029 -26.898  1.00  0.73           N  
ATOM    837  CA  ALA A 104       0.734   8.605 -25.588  1.00  0.72           C  
ATOM    838  C   ALA A 104       1.166  10.064 -25.715  1.00  0.74           C  
ATOM    839  CB  ALA A 104       1.816   7.794 -24.880  1.00  0.70           C  
ATOM    840  O   ALA A 104       2.038  10.391 -26.523  1.00  0.71           O  
ATOM    841  N   ASP A 105       0.428  10.960 -25.073  1.00  0.69           N  
ATOM    842  CA  ASP A 105       0.840  12.360 -25.049  1.00  0.69           C  
ATOM    843  C   ASP A 105       2.294  12.497 -24.605  1.00  0.70           C  
ATOM    844  CB  ASP A 105      -0.072  13.171 -24.126  1.00  0.66           C  
ATOM    845  O   ASP A 105       2.606  12.333 -23.423  1.00  0.68           O  
ATOM    846  CG  ASP A 105       0.264  14.652 -24.114  1.00  0.64           C  
ATOM    847  OD1 ASP A 105       1.308  15.046 -24.676  1.00  0.68           O  
ATOM    848  OD2 ASP A 105      -0.522  15.432 -23.533  1.00  0.70           O  
ATOM    849  N   PRO A 106       3.319  12.623 -25.516  1.00  0.68           N  
ATOM    850  CA  PRO A 106       4.736  12.693 -25.154  1.00  0.67           C  
ATOM    851  C   PRO A 106       5.064  13.906 -24.285  1.00  0.69           C  
ATOM    852  CB  PRO A 106       5.442  12.787 -26.510  1.00  0.66           C  
ATOM    853  O   PRO A 106       6.159  13.990 -23.724  1.00  0.68           O  
ATOM    854  CG  PRO A 106       4.460  13.471 -27.405  1.00  0.66           C  
ATOM    855  CD  PRO A 106       3.076  13.044 -27.009  1.00  0.67           C  
ATOM    856  N   THR A 107       4.155  15.054 -24.204  1.00  0.67           N  
ATOM    857  CA  THR A 107       4.413  16.285 -23.467  1.00  0.66           C  
ATOM    858  C   THR A 107       4.179  16.080 -21.973  1.00  0.65           C  
ATOM    859  CB  THR A 107       3.526  17.437 -23.974  1.00  0.63           C  
ATOM    860  O   THR A 107       4.675  16.852 -21.150  1.00  0.62           O  
ATOM    861  CG2 THR A 107       3.611  17.570 -25.491  1.00  0.57           C  
ATOM    862  OG1 THR A 107       2.165  17.184 -23.603  1.00  0.66           O  
ATOM    863  N   HIS A 108       3.417  15.163 -21.692  1.00  0.62           N  
ATOM    864  CA  HIS A 108       3.177  14.927 -20.272  1.00  0.62           C  
ATOM    865  C   HIS A 108       4.240  14.009 -19.679  1.00  0.61           C  
ATOM    866  CB  HIS A 108       1.786  14.329 -20.056  1.00  0.58           C  
ATOM    867  O   HIS A 108       4.249  12.806 -19.951  1.00  0.58           O  
ATOM    868  CG  HIS A 108       0.729  15.351 -19.782  1.00  0.56           C  
ATOM    869  CD2 HIS A 108      -0.389  15.680 -20.471  1.00  0.54           C  
ATOM    870  ND1 HIS A 108       0.762  16.178 -18.680  1.00  0.54           N  
ATOM    871  CE1 HIS A 108      -0.295  16.973 -18.703  1.00  0.50           C  
ATOM    872  NE2 HIS A 108      -1.009  16.692 -19.779  1.00  0.47           N  
ATOM    873  N   ILE A 109       5.215  14.634 -19.012  1.00  0.51           N  
ATOM    874  CA  ILE A 109       6.370  13.926 -18.471  1.00  0.51           C  
ATOM    875  C   ILE A 109       5.930  12.577 -17.906  1.00  0.51           C  
ATOM    876  CB  ILE A 109       7.084  14.757 -17.382  1.00  0.47           C  
ATOM    877  O   ILE A 109       6.645  11.581 -18.034  1.00  0.49           O  
ATOM    878  CG1 ILE A 109       8.477  14.184 -17.100  1.00  0.39           C  
ATOM    879  CG2 ILE A 109       6.243  14.806 -16.103  1.00  0.40           C  
ATOM    880  CD1 ILE A 109       9.370  15.103 -16.278  1.00  0.39           C  
ATOM    881  N   ASN A 110       4.762  12.623 -17.333  1.00  0.58           N  
ATOM    882  CA  ASN A 110       4.108  11.403 -16.872  1.00  0.57           C  
ATOM    883  C   ASN A 110       3.221  10.798 -17.957  1.00  0.59           C  
ATOM    884  CB  ASN A 110       3.289  11.678 -15.609  1.00  0.56           C  
ATOM    885  O   ASN A 110       2.855   9.624 -17.881  1.00  0.58           O  
ATOM    886  CG  ASN A 110       4.158  12.001 -14.409  1.00  0.54           C  
ATOM    887  ND2 ASN A 110       3.638  12.822 -13.505  1.00  0.51           N  
ATOM    888  OD1 ASN A 110       5.287  11.516 -14.296  1.00  0.55           O  
ATOM    889  N   SER A 111       2.754  11.651 -18.898  1.00  0.56           N  
ATOM    890  CA  SER A 111       1.967  11.048 -19.968  1.00  0.56           C  
ATOM    891  C   SER A 111       2.793  10.041 -20.763  1.00  0.56           C  
ATOM    892  CB  SER A 111       1.422  12.125 -20.906  1.00  0.51           C  
ATOM    893  O   SER A 111       2.275   9.010 -21.197  1.00  0.53           O  
ATOM    894  OG  SER A 111       2.480  12.834 -21.528  1.00  0.46           O  
ATOM    895  N   ALA A 112       4.060  10.478 -20.939  1.00  0.57           N  
ATOM    896  CA  ALA A 112       4.884   9.392 -21.464  1.00  0.56           C  
ATOM    897  C   ALA A 112       4.779   8.149 -20.585  1.00  0.57           C  
ATOM    898  CB  ALA A 112       6.340   9.837 -21.579  1.00  0.50           C  
ATOM    899  O   ALA A 112       4.950   7.026 -21.064  1.00  0.55           O  
ATOM    900  N   ARG A 113       4.225   8.525 -19.425  1.00  0.70           N  
ATOM    901  CA  ARG A 113       4.105   7.402 -18.500  1.00  0.69           C  
ATOM    902  C   ARG A 113       2.664   6.911 -18.419  1.00  0.72           C  
ATOM    903  CB  ARG A 113       4.604   7.798 -17.108  1.00  0.68           C  
ATOM    904  O   ARG A 113       2.416   5.705 -18.357  1.00  0.71           O  
ATOM    905  CG  ARG A 113       6.107   8.010 -17.030  1.00  0.65           C  
ATOM    906  CD  ARG A 113       6.564   8.289 -15.604  1.00  0.64           C  
ATOM    907  NE  ARG A 113       8.014   8.438 -15.522  1.00  0.54           N  
ATOM    908  NH1 ARG A 113       8.073   8.616 -13.220  1.00  0.48           N  
ATOM    909  NH2 ARG A 113      10.016   8.717 -14.432  1.00  0.44           N  
ATOM    910  CZ  ARG A 113       8.697   8.590 -14.391  1.00  0.60           C  
ATOM    911  N   TYR A 114       1.772   7.923 -18.535  1.00  0.79           N  
ATOM    912  CA  TYR A 114       0.425   7.471 -18.209  1.00  0.79           C  
ATOM    913  C   TYR A 114      -0.579   7.952 -19.249  1.00  0.80           C  
ATOM    914  CB  TYR A 114       0.013   7.965 -16.819  1.00  0.77           C  
ATOM    915  O   TYR A 114      -0.614   9.138 -19.586  1.00  0.78           O  
ATOM    916  CG  TYR A 114       0.984   7.584 -15.727  1.00  0.75           C  
ATOM    917  CD1 TYR A 114       1.259   6.247 -15.448  1.00  0.72           C  
ATOM    918  CD2 TYR A 114       1.627   8.559 -14.973  1.00  0.73           C  
ATOM    919  CE1 TYR A 114       2.151   5.891 -14.442  1.00  0.73           C  
ATOM    920  CE2 TYR A 114       2.521   8.215 -13.965  1.00  0.72           C  
ATOM    921  OH  TYR A 114       3.661   6.534 -12.710  1.00  0.64           O  
ATOM    922  CZ  TYR A 114       2.777   6.881 -13.707  1.00  0.71           C  
ATOM    923  N   ASN A 115      -1.301   7.085 -19.917  1.00  0.83           N  
ATOM    924  CA  ASN A 115      -2.502   7.292 -20.720  1.00  0.84           C  
ATOM    925  C   ASN A 115      -3.769   7.038 -19.909  1.00  0.85           C  
ATOM    926  CB  ASN A 115      -2.478   6.398 -21.962  1.00  0.82           C  
ATOM    927  O   ASN A 115      -4.162   5.888 -19.708  1.00  0.84           O  
ATOM    928  CG  ASN A 115      -3.606   6.707 -22.926  1.00  0.80           C  
ATOM    929  ND2 ASN A 115      -3.640   5.996 -24.047  1.00  0.79           N  
ATOM    930  OD1 ASN A 115      -4.439   7.580 -22.667  1.00  0.79           O  
ATOM    931  N   GLY A 116      -4.421   8.111 -19.396  1.00  0.88           N  
ATOM    932  CA  GLY A 116      -5.610   8.053 -18.562  1.00  0.89           C  
ATOM    933  C   GLY A 116      -6.864   7.687 -19.334  1.00  0.90           C  
ATOM    934  O   GLY A 116      -7.953   7.612 -18.762  1.00  0.90           O  
ATOM    935  N   LYS A 117      -6.821   7.489 -20.643  1.00  0.92           N  
ATOM    936  CA  LYS A 117      -7.983   7.124 -21.449  1.00  0.92           C  
ATOM    937  C   LYS A 117      -8.409   5.684 -21.178  1.00  0.93           C  
ATOM    938  CB  LYS A 117      -7.685   7.311 -22.937  1.00  0.91           C  
ATOM    939  O   LYS A 117      -7.565   4.796 -21.046  1.00  0.93           O  
ATOM    940  CG  LYS A 117      -7.536   8.765 -23.361  1.00  0.88           C  
ATOM    941  CD  LYS A 117      -7.364   8.894 -24.869  1.00  0.86           C  
ATOM    942  CE  LYS A 117      -7.241  10.350 -25.296  1.00  0.83           C  
ATOM    943  NZ  LYS A 117      -7.112  10.483 -26.778  1.00  0.81           N  
ATOM    944  N   PRO A 118      -9.714   5.448 -21.085  1.00  0.95           N  
ATOM    945  CA  PRO A 118     -10.179   4.059 -21.100  1.00  0.96           C  
ATOM    946  C   PRO A 118      -9.881   3.352 -22.421  1.00  0.96           C  
ATOM    947  CB  PRO A 118     -11.688   4.190 -20.879  1.00  0.95           C  
ATOM    948  O   PRO A 118      -9.638   4.010 -23.436  1.00  0.96           O  
ATOM    949  CG  PRO A 118     -12.052   5.504 -21.490  1.00  0.95           C  
ATOM    950  CD  PRO A 118     -10.900   6.451 -21.306  1.00  0.95           C  
ATOM    951  N   PRO A 119      -9.877   2.021 -22.466  1.00  0.97           N  
ATOM    952  CA  PRO A 119      -9.905   1.313 -23.747  1.00  0.97           C  
ATOM    953  C   PRO A 119     -11.128   1.667 -24.591  1.00  0.97           C  
ATOM    954  CB  PRO A 119      -9.935  -0.161 -23.335  1.00  0.97           C  
ATOM    955  O   PRO A 119     -12.242   1.744 -24.068  1.00  0.97           O  
ATOM    956  CG  PRO A 119     -10.591  -0.169 -21.992  1.00  0.97           C  
ATOM    957  CD  PRO A 119     -10.243   1.109 -21.284  1.00  0.96           C  
ATOM    958  N   GLU A 120     -10.946   1.870 -25.911  1.00  0.98           N  
ATOM    959  CA  GLU A 120     -12.024   2.192 -26.842  1.00  0.98           C  
ATOM    960  C   GLU A 120     -12.942   0.993 -27.060  1.00  0.98           C  
ATOM    961  CB  GLU A 120     -11.455   2.670 -28.180  1.00  0.97           C  
ATOM    962  O   GLU A 120     -14.123   1.157 -27.374  1.00  0.97           O  
ATOM    963  CG  GLU A 120     -10.774   4.029 -28.109  1.00  0.95           C  
ATOM    964  CD  GLU A 120     -10.353   4.561 -29.470  1.00  0.93           C  
ATOM    965  OE1 GLU A 120     -10.271   3.766 -30.434  1.00  0.92           O  
ATOM    966  OE2 GLU A 120     -10.103   5.782 -29.573  1.00  0.92           O  
ATOM    967  N   ASN A 121     -12.386  -0.170 -26.951  1.00  0.98           N  
ATOM    968  CA  ASN A 121     -13.100  -1.438 -27.055  1.00  0.98           C  
ATOM    969  C   ASN A 121     -13.048  -2.219 -25.746  1.00  0.99           C  
ATOM    970  CB  ASN A 121     -12.532  -2.281 -28.199  1.00  0.98           C  
ATOM    971  O   ASN A 121     -11.979  -2.663 -25.324  1.00  0.99           O  
ATOM    972  CG  ASN A 121     -13.348  -3.532 -28.463  1.00  0.97           C  
ATOM    973  ND2 ASN A 121     -13.018  -4.240 -29.537  1.00  0.97           N  
ATOM    974  OD1 ASN A 121     -14.269  -3.858 -27.709  1.00  0.97           O  
ATOM    975  N   LEU A 122     -14.168  -2.469 -25.145  1.00  0.99           N  
ATOM    976  CA  LEU A 122     -14.338  -3.199 -23.894  1.00  0.99           C  
ATOM    977  C   LEU A 122     -13.817  -4.626 -24.022  1.00  0.99           C  
ATOM    978  CB  LEU A 122     -15.812  -3.216 -23.479  1.00  0.98           C  
ATOM    979  O   LEU A 122     -13.308  -5.195 -23.053  1.00  0.99           O  
ATOM    980  CG  LEU A 122     -16.133  -3.890 -22.144  1.00  0.97           C  
ATOM    981  CD1 LEU A 122     -15.407  -3.181 -21.005  1.00  0.96           C  
ATOM    982  CD2 LEU A 122     -17.638  -3.903 -21.900  1.00  0.96           C  
ATOM    983  N   GLN A 123     -13.850  -5.218 -25.230  1.00  0.99           N  
ATOM    984  CA  GLN A 123     -13.325  -6.561 -25.454  1.00  0.99           C  
ATOM    985  C   GLN A 123     -11.814  -6.604 -25.245  1.00  0.99           C  
ATOM    986  CB  GLN A 123     -13.674  -7.045 -26.863  1.00  0.99           C  
ATOM    987  O   GLN A 123     -11.284  -7.575 -24.702  1.00  0.99           O  
ATOM    988  CG  GLN A 123     -13.310  -8.502 -27.119  1.00  0.98           C  
ATOM    989  CD  GLN A 123     -13.973  -9.453 -26.141  1.00  0.98           C  
ATOM    990  NE2 GLN A 123     -13.181 -10.341 -25.548  1.00  0.98           N  
ATOM    991  OE1 GLN A 123     -15.186  -9.391 -25.918  1.00  0.98           O  
ATOM    992  N   ASP A 124     -11.110  -5.494 -25.541  1.00  0.99           N  
ATOM    993  CA  ASP A 124      -9.667  -5.429 -25.328  1.00  0.99           C  
ATOM    994  C   ASP A 124      -9.331  -5.440 -23.838  1.00  0.99           C  
ATOM    995  CB  ASP A 124      -9.083  -4.179 -25.990  1.00  0.99           C  
ATOM    996  O   ASP A 124      -8.379  -6.099 -23.416  1.00  0.99           O  
ATOM    997  CG  ASP A 124      -9.200  -4.201 -27.503  1.00  0.98           C  
ATOM    998  OD1 ASP A 124      -9.253  -5.300 -28.096  1.00  0.97           O  
ATOM    999  OD2 ASP A 124      -9.236  -3.108 -28.110  1.00  0.97           O  
ATOM   1000  N   TRP A 125     -10.149  -4.856 -22.998  1.00  0.99           N  
ATOM   1001  CA  TRP A 125     -10.055  -4.925 -21.544  1.00  0.99           C  
ATOM   1002  C   TRP A 125     -10.336  -6.339 -21.047  1.00  0.99           C  
ATOM   1003  CB  TRP A 125     -11.029  -3.939 -20.894  1.00  0.99           C  
ATOM   1004  O   TRP A 125      -9.558  -6.896 -20.269  1.00  0.99           O  
ATOM   1005  CG  TRP A 125     -11.103  -4.049 -19.401  1.00  0.98           C  
ATOM   1006  CD1 TRP A 125     -12.198  -4.377 -18.652  1.00  0.98           C  
ATOM   1007  CD2 TRP A 125     -10.035  -3.827 -18.475  1.00  0.98           C  
ATOM   1008  CE2 TRP A 125     -10.555  -4.039 -17.179  1.00  0.98           C  
ATOM   1009  CE3 TRP A 125      -8.687  -3.471 -18.615  1.00  0.97           C  
ATOM   1010  NE1 TRP A 125     -11.876  -4.372 -17.314  1.00  0.97           N  
ATOM   1011  CH2 TRP A 125      -8.458  -3.555 -16.194  1.00  0.97           C  
ATOM   1012  CZ2 TRP A 125      -9.773  -3.905 -16.029  1.00  0.97           C  
ATOM   1013  CZ3 TRP A 125      -7.910  -3.338 -17.470  1.00  0.97           C  
ATOM   1014  N   ARG A 126     -11.368  -6.992 -21.566  1.00  0.99           N  
ATOM   1015  CA  ARG A 126     -11.716  -8.363 -21.206  1.00  0.99           C  
ATOM   1016  C   ARG A 126     -10.581  -9.323 -21.547  1.00  0.99           C  
ATOM   1017  CB  ARG A 126     -13.000  -8.797 -21.917  1.00  0.99           C  
ATOM   1018  O   ARG A 126     -10.227 -10.186 -20.740  1.00  0.99           O  
ATOM   1019  CG  ARG A 126     -14.253  -8.110 -21.398  1.00  0.99           C  
ATOM   1020  CD  ARG A 126     -15.477  -8.468 -22.229  1.00  0.98           C  
ATOM   1021  NE  ARG A 126     -16.687  -7.843 -21.702  1.00  0.98           N  
ATOM   1022  NH1 ARG A 126     -17.653  -7.488 -23.771  1.00  0.95           N  
ATOM   1023  NH2 ARG A 126     -18.747  -6.840 -21.864  1.00  0.95           N  
ATOM   1024  CZ  ARG A 126     -17.693  -7.392 -22.447  1.00  0.97           C  
ATOM   1025  N   ASP A 127     -10.012  -9.178 -22.733  1.00  0.99           N  
ATOM   1026  CA  ASP A 127      -8.907 -10.011 -23.197  1.00  0.99           C  
ATOM   1027  C   ASP A 127      -7.677  -9.836 -22.310  1.00  0.99           C  
ATOM   1028  CB  ASP A 127      -8.560  -9.681 -24.650  1.00  0.99           C  
ATOM   1029  O   ASP A 127      -7.100 -10.818 -21.838  1.00  0.99           O  
ATOM   1030  CG  ASP A 127      -9.647 -10.092 -25.628  1.00  0.99           C  
ATOM   1031  OD1 ASP A 127     -10.527 -10.899 -25.258  1.00  0.98           O  
ATOM   1032  OD2 ASP A 127      -9.622  -9.605 -26.779  1.00  0.98           O  
ATOM   1033  N   TYR A 128      -7.330  -8.637 -21.910  1.00  0.99           N  
ATOM   1034  CA  TYR A 128      -6.227  -8.317 -21.011  1.00  0.99           C  
ATOM   1035  C   TYR A 128      -6.464  -8.908 -19.626  1.00  0.99           C  
ATOM   1036  CB  TYR A 128      -6.041  -6.801 -20.906  1.00  0.99           C  
ATOM   1037  O   TYR A 128      -5.621  -9.643 -19.106  1.00  0.99           O  
ATOM   1038  CG  TYR A 128      -5.209  -6.372 -19.722  1.00  0.98           C  
ATOM   1039  CD1 TYR A 128      -3.858  -6.703 -19.638  1.00  0.98           C  
ATOM   1040  CD2 TYR A 128      -5.770  -5.635 -18.685  1.00  0.98           C  
ATOM   1041  CE1 TYR A 128      -3.087  -6.312 -18.549  1.00  0.97           C  
ATOM   1042  CE2 TYR A 128      -5.009  -5.238 -17.590  1.00  0.97           C  
ATOM   1043  OH  TYR A 128      -2.912  -5.190 -16.450  1.00  0.96           O  
ATOM   1044  CZ  TYR A 128      -3.671  -5.581 -17.531  1.00  0.97           C  
ATOM   1045  N   VAL A 129      -7.631  -8.684 -19.043  1.00  0.99           N  
ATOM   1046  CA  VAL A 129      -7.966  -9.202 -17.721  1.00  0.99           C  
ATOM   1047  C   VAL A 129      -7.935 -10.728 -17.740  1.00  0.99           C  
ATOM   1048  CB  VAL A 129      -9.350  -8.703 -17.250  1.00  0.99           C  
ATOM   1049  O   VAL A 129      -7.341 -11.355 -16.859  1.00  0.99           O  
ATOM   1050  CG1 VAL A 129      -9.742  -9.364 -15.930  1.00  0.99           C  
ATOM   1051  CG2 VAL A 129      -9.349  -7.182 -17.110  1.00  0.99           C  
ATOM   1052  N   THR A 130      -8.480 -11.339 -18.783  1.00  0.99           N  
ATOM   1053  CA  THR A 130      -8.480 -12.787 -18.963  1.00  0.99           C  
ATOM   1054  C   THR A 130      -7.054 -13.320 -19.057  1.00  0.99           C  
ATOM   1055  CB  THR A 130      -9.268 -13.193 -20.222  1.00  0.99           C  
ATOM   1056  O   THR A 130      -6.711 -14.309 -18.405  1.00  0.99           O  
ATOM   1057  CG2 THR A 130      -9.244 -14.705 -20.421  1.00  0.99           C  
ATOM   1058  OG1 THR A 130     -10.628 -12.762 -20.087  1.00  0.99           O  
ATOM   1059  N   ALA A 131      -6.219 -12.681 -19.814  1.00  0.99           N  
ATOM   1060  CA  ALA A 131      -4.840 -13.114 -20.020  1.00  0.99           C  
ATOM   1061  C   ALA A 131      -4.046 -13.057 -18.718  1.00  0.99           C  
ATOM   1062  CB  ALA A 131      -4.166 -12.256 -21.088  1.00  0.99           C  
ATOM   1063  O   ALA A 131      -3.358 -14.016 -18.360  1.00  0.99           O  
ATOM   1064  N   VAL A 132      -4.174 -11.998 -17.945  1.00  0.99           N  
ATOM   1065  CA  VAL A 132      -3.471 -11.808 -16.681  1.00  0.99           C  
ATOM   1066  C   VAL A 132      -4.030 -12.764 -15.630  1.00  0.99           C  
ATOM   1067  CB  VAL A 132      -3.578 -10.349 -16.185  1.00  0.99           C  
ATOM   1068  O   VAL A 132      -3.280 -13.522 -15.009  1.00  0.99           O  
ATOM   1069  CG1 VAL A 132      -2.981 -10.209 -14.786  1.00  0.97           C  
ATOM   1070  CG2 VAL A 132      -2.885  -9.401 -17.162  1.00  0.97           C  
ATOM   1071  N   ALA A 133      -5.338 -12.822 -15.463  1.00  0.99           N  
ATOM   1072  CA  ALA A 133      -5.974 -13.668 -14.455  1.00  0.99           C  
ATOM   1073  C   ALA A 133      -5.696 -15.144 -14.725  1.00  0.99           C  
ATOM   1074  CB  ALA A 133      -7.478 -13.411 -14.417  1.00  0.99           C  
ATOM   1075  O   ALA A 133      -5.382 -15.901 -13.803  1.00  0.99           O  
ATOM   1076  N   THR A 134      -5.700 -15.586 -15.990  1.00  0.99           N  
ATOM   1077  CA  THR A 134      -5.397 -16.962 -16.367  1.00  0.99           C  
ATOM   1078  C   THR A 134      -3.931 -17.288 -16.092  1.00  0.99           C  
ATOM   1079  CB  THR A 134      -5.711 -17.216 -17.853  1.00  0.99           C  
ATOM   1080  O   THR A 134      -3.617 -18.351 -15.552  1.00  0.99           O  
ATOM   1081  CG2 THR A 134      -5.406 -18.659 -18.241  1.00  0.99           C  
ATOM   1082  OG1 THR A 134      -7.098 -16.951 -18.095  1.00  0.99           O  
ATOM   1083  N   ARG A 135      -3.035 -16.415 -16.398  1.00  0.99           N  
ATOM   1084  CA  ARG A 135      -1.601 -16.654 -16.268  1.00  0.99           C  
ATOM   1085  C   ARG A 135      -1.197 -16.782 -14.803  1.00  0.99           C  
ATOM   1086  CB  ARG A 135      -0.805 -15.530 -16.936  1.00  0.99           C  
ATOM   1087  O   ARG A 135      -0.314 -17.572 -14.464  1.00  0.99           O  
ATOM   1088  CG  ARG A 135       0.701 -15.731 -16.889  1.00  0.98           C  
ATOM   1089  CD  ARG A 135       1.430 -14.736 -17.782  1.00  0.97           C  
ATOM   1090  NE  ARG A 135       2.856 -15.038 -17.874  1.00  0.95           N  
ATOM   1091  NH1 ARG A 135       2.631 -16.572 -19.587  1.00  0.90           N  
ATOM   1092  NH2 ARG A 135       4.704 -16.102 -18.727  1.00  0.90           N  
ATOM   1093  CZ  ARG A 135       3.394 -15.903 -18.729  1.00  0.94           C  
ATOM   1094  N   TYR A 136      -1.840 -16.091 -13.953  1.00  0.99           N  
ATOM   1095  CA  TYR A 136      -1.381 -15.971 -12.574  1.00  0.99           C  
ATOM   1096  C   TYR A 136      -2.434 -16.490 -11.601  1.00  0.99           C  
ATOM   1097  CB  TYR A 136      -1.039 -14.515 -12.245  1.00  0.98           C  
ATOM   1098  O   TYR A 136      -2.396 -16.174 -10.410  1.00  0.98           O  
ATOM   1099  CG  TYR A 136       0.083 -13.951 -13.082  1.00  0.98           C  
ATOM   1100  CD1 TYR A 136       1.372 -14.473 -12.996  1.00  0.97           C  
ATOM   1101  CD2 TYR A 136      -0.142 -12.896 -13.960  1.00  0.97           C  
ATOM   1102  CE1 TYR A 136       2.410 -13.956 -13.764  1.00  0.96           C  
ATOM   1103  CE2 TYR A 136       0.889 -12.371 -14.733  1.00  0.96           C  
ATOM   1104  OH  TYR A 136       3.183 -12.391 -15.391  1.00  0.95           O  
ATOM   1105  CZ  TYR A 136       2.159 -12.907 -14.628  1.00  0.96           C  
ATOM   1106  N   ALA A 137      -3.359 -17.264 -12.070  1.00  0.99           N  
ATOM   1107  CA  ALA A 137      -4.358 -17.925 -11.234  1.00  0.99           C  
ATOM   1108  C   ALA A 137      -3.697 -18.700 -10.098  1.00  0.99           C  
ATOM   1109  CB  ALA A 137      -5.224 -18.857 -12.077  1.00  0.99           C  
ATOM   1110  O   ALA A 137      -2.795 -19.508 -10.333  1.00  0.99           O  
ATOM   1111  N   GLY A 138      -4.108 -18.395  -8.853  1.00  0.99           N  
ATOM   1112  CA  GLY A 138      -3.610 -18.997  -7.626  1.00  0.99           C  
ATOM   1113  C   GLY A 138      -2.263 -18.448  -7.197  1.00  0.99           C  
ATOM   1114  O   GLY A 138      -1.728 -18.844  -6.159  1.00  0.98           O  
ATOM   1115  N   ARG A 139      -1.629 -17.481  -7.927  1.00  0.98           N  
ATOM   1116  CA  ARG A 139      -0.308 -16.931  -7.641  1.00  0.98           C  
ATOM   1117  C   ARG A 139      -0.405 -15.477  -7.193  1.00  0.98           C  
ATOM   1118  CB  ARG A 139       0.598 -17.043  -8.869  1.00  0.98           C  
ATOM   1119  O   ARG A 139       0.245 -15.075  -6.225  1.00  0.98           O  
ATOM   1120  CG  ARG A 139       0.817 -18.470  -9.346  1.00  0.98           C  
ATOM   1121  CD  ARG A 139       1.761 -18.527 -10.538  1.00  0.98           C  
ATOM   1122  NE  ARG A 139       3.127 -18.172 -10.162  1.00  0.97           N  
ATOM   1123  NH1 ARG A 139       3.873 -17.898 -12.331  1.00  0.94           N  
ATOM   1124  NH2 ARG A 139       5.305 -17.570 -10.571  1.00  0.94           N  
ATOM   1125  CZ  ARG A 139       4.099 -17.881 -11.022  1.00  0.97           C  
ATOM   1126  N   ILE A 140      -1.232 -14.672  -7.780  1.00  0.98           N  
ATOM   1127  CA  ILE A 140      -1.596 -13.325  -7.352  1.00  0.98           C  
ATOM   1128  C   ILE A 140      -2.833 -13.385  -6.459  1.00  0.98           C  
ATOM   1129  CB  ILE A 140      -1.852 -12.398  -8.562  1.00  0.98           C  
ATOM   1130  O   ILE A 140      -3.925 -13.722  -6.922  1.00  0.97           O  
ATOM   1131  CG1 ILE A 140      -0.566 -12.214  -9.375  1.00  0.96           C  
ATOM   1132  CG2 ILE A 140      -2.406 -11.048  -8.099  1.00  0.96           C  
ATOM   1133  CD1 ILE A 140      -0.727 -11.314 -10.593  1.00  0.95           C  
ATOM   1134  N   GLY A 141      -2.631 -12.998  -5.194  1.00  0.98           N  
ATOM   1135  CA  GLY A 141      -3.674 -13.090  -4.185  1.00  0.98           C  
ATOM   1136  C   GLY A 141      -4.705 -11.982  -4.290  1.00  0.98           C  
ATOM   1137  O   GLY A 141      -5.821 -12.116  -3.784  1.00  0.98           O  
ATOM   1138  N   ALA A 142      -4.383 -10.803  -4.928  1.00  0.99           N  
ATOM   1139  CA  ALA A 142      -5.313  -9.680  -5.019  1.00  0.99           C  
ATOM   1140  C   ALA A 142      -5.084  -8.880  -6.299  1.00  0.99           C  
ATOM   1141  CB  ALA A 142      -5.175  -8.774  -3.798  1.00  0.98           C  
ATOM   1142  O   ALA A 142      -3.942  -8.688  -6.722  1.00  0.99           O  
ATOM   1143  N   TYR A 143      -6.150  -8.364  -6.903  1.00  0.99           N  
ATOM   1144  CA  TYR A 143      -6.167  -7.513  -8.088  1.00  0.99           C  
ATOM   1145  C   TYR A 143      -6.824  -6.171  -7.786  1.00  0.98           C  
ATOM   1146  CB  TYR A 143      -6.903  -8.207  -9.238  1.00  0.99           C  
ATOM   1147  O   TYR A 143      -8.028  -6.106  -7.527  1.00  0.98           O  
ATOM   1148  CG  TYR A 143      -6.239  -9.480  -9.703  1.00  0.98           C  
ATOM   1149  CD1 TYR A 143      -5.279  -9.460 -10.712  1.00  0.98           C  
ATOM   1150  CD2 TYR A 143      -6.570 -10.705  -9.135  1.00  0.98           C  
ATOM   1151  CE1 TYR A 143      -4.665 -10.631 -11.145  1.00  0.97           C  
ATOM   1152  CE2 TYR A 143      -5.963 -11.883  -9.560  1.00  0.97           C  
ATOM   1153  OH  TYR A 143      -4.410 -12.998 -10.988  1.00  0.96           O  
ATOM   1154  CZ  TYR A 143      -5.013 -11.835 -10.564  1.00  0.97           C  
ATOM   1155  N   GLU A 144      -6.050  -5.095  -7.768  1.00  0.98           N  
ATOM   1156  CA  GLU A 144      -6.570  -3.731  -7.772  1.00  0.98           C  
ATOM   1157  C   GLU A 144      -6.945  -3.287  -9.183  1.00  0.98           C  
ATOM   1158  CB  GLU A 144      -5.546  -2.764  -7.172  1.00  0.98           C  
ATOM   1159  O   GLU A 144      -6.115  -3.328 -10.094  1.00  0.98           O  
ATOM   1160  CG  GLU A 144      -6.045  -1.330  -7.064  1.00  0.96           C  
ATOM   1161  CD  GLU A 144      -5.039  -0.392  -6.414  1.00  0.92           C  
ATOM   1162  OE1 GLU A 144      -4.073   0.026  -7.092  1.00  0.91           O  
ATOM   1163  OE2 GLU A 144      -5.218  -0.075  -5.217  1.00  0.91           O  
ATOM   1164  N   LEU A 145      -8.223  -2.861  -9.431  1.00  0.97           N  
ATOM   1165  CA  LEU A 145      -8.824  -2.832 -10.760  1.00  0.97           C  
ATOM   1166  C   LEU A 145      -8.384  -1.591 -11.529  1.00  0.95           C  
ATOM   1167  CB  LEU A 145     -10.351  -2.868 -10.658  1.00  0.96           C  
ATOM   1168  O   LEU A 145      -8.420  -1.573 -12.761  1.00  0.92           O  
ATOM   1169  CG  LEU A 145     -10.963  -4.155 -10.102  1.00  0.96           C  
ATOM   1170  CD1 LEU A 145     -12.486  -4.080 -10.148  1.00  0.93           C  
ATOM   1171  CD2 LEU A 145     -10.459  -5.367 -10.878  1.00  0.93           C  
ATOM   1172  N   TRP A 146      -7.899  -0.556 -10.889  1.00  0.97           N  
ATOM   1173  CA  TRP A 146      -7.364   0.650 -11.511  1.00  0.97           C  
ATOM   1174  C   TRP A 146      -6.656   1.525 -10.481  1.00  0.96           C  
ATOM   1175  CB  TRP A 146      -8.481   1.445 -12.192  1.00  0.96           C  
ATOM   1176  O   TRP A 146      -7.022   1.529  -9.304  1.00  0.95           O  
ATOM   1177  CG  TRP A 146      -8.028   2.233 -13.385  1.00  0.95           C  
ATOM   1178  CD1 TRP A 146      -7.404   3.450 -13.380  1.00  0.90           C  
ATOM   1179  CD2 TRP A 146      -8.169   1.859 -14.759  1.00  0.90           C  
ATOM   1180  CE2 TRP A 146      -7.606   2.897 -15.534  1.00  0.91           C  
ATOM   1181  CE3 TRP A 146      -8.715   0.745 -15.410  1.00  0.90           C  
ATOM   1182  NE1 TRP A 146      -7.148   3.855 -14.670  1.00  0.92           N  
ATOM   1183  CH2 TRP A 146      -8.117   1.753 -17.542  1.00  0.90           C  
ATOM   1184  CZ2 TRP A 146      -7.575   2.854 -16.930  1.00  0.90           C  
ATOM   1185  CZ3 TRP A 146      -8.683   0.704 -16.799  1.00  0.90           C  
ATOM   1186  N   ASN A 147      -5.592   2.193 -10.941  1.00  0.94           N  
ATOM   1187  CA  ASN A 147      -4.878   3.132 -10.083  1.00  0.94           C  
ATOM   1188  C   ASN A 147      -5.469   4.536 -10.173  1.00  0.94           C  
ATOM   1189  CB  ASN A 147      -3.390   3.159 -10.439  1.00  0.94           C  
ATOM   1190  O   ASN A 147      -5.670   5.060 -11.270  1.00  0.93           O  
ATOM   1191  CG  ASN A 147      -2.544   3.815  -9.365  1.00  0.92           C  
ATOM   1192  ND2 ASN A 147      -1.912   4.931  -9.708  1.00  0.91           N  
ATOM   1193  OD1 ASN A 147      -2.459   3.323  -8.237  1.00  0.90           O  
ATOM   1194  N   GLU A 148      -5.741   5.222  -9.091  1.00  0.92           N  
ATOM   1195  CA  GLU A 148      -5.999   6.634  -8.826  1.00  0.93           C  
ATOM   1196  C   GLU A 148      -6.873   7.249  -9.915  1.00  0.92           C  
ATOM   1197  CB  GLU A 148      -4.684   7.408  -8.706  1.00  0.91           C  
ATOM   1198  O   GLU A 148      -6.447   8.171 -10.613  1.00  0.92           O  
ATOM   1199  CG  GLU A 148      -3.774   6.907  -7.594  1.00  0.89           C  
ATOM   1200  CD  GLU A 148      -2.611   7.841  -7.304  1.00  0.87           C  
ATOM   1201  OE1 GLU A 148      -2.172   8.568  -8.224  1.00  0.86           O  
ATOM   1202  OE2 GLU A 148      -2.133   7.846  -6.148  1.00  0.85           O  
ATOM   1203  N   ILE A 149      -8.172   6.907  -9.970  1.00  0.94           N  
ATOM   1204  CA  ILE A 149      -9.117   7.265 -11.023  1.00  0.93           C  
ATOM   1205  C   ILE A 149      -9.538   8.724 -10.865  1.00  0.92           C  
ATOM   1206  CB  ILE A 149     -10.357   6.344 -11.005  1.00  0.93           C  
ATOM   1207  O   ILE A 149     -10.206   9.282 -11.738  1.00  0.91           O  
ATOM   1208  CG1 ILE A 149     -11.080   6.447  -9.657  1.00  0.93           C  
ATOM   1209  CG2 ILE A 149      -9.959   4.895 -11.303  1.00  0.93           C  
ATOM   1210  CD1 ILE A 149     -12.453   5.790  -9.639  1.00  0.93           C  
ATOM   1211  N   ASP A 150      -9.064   9.420  -9.813  1.00  0.91           N  
ATOM   1212  CA  ASP A 150      -9.315  10.832  -9.539  1.00  0.90           C  
ATOM   1213  C   ASP A 150      -8.263  11.716 -10.205  1.00  0.90           C  
ATOM   1214  CB  ASP A 150      -9.340  11.089  -8.031  1.00  0.90           C  
ATOM   1215  O   ASP A 150      -8.409  12.940 -10.245  1.00  0.88           O  
ATOM   1216  CG  ASP A 150      -8.028  10.746  -7.348  1.00  0.89           C  
ATOM   1217  OD1 ASP A 150      -7.579   9.583  -7.439  1.00  0.88           O  
ATOM   1218  OD2 ASP A 150      -7.438  11.647  -6.712  1.00  0.87           O  
ATOM   1219  N   LEU A 151      -7.182  11.116 -10.726  1.00  0.88           N  
ATOM   1220  CA  LEU A 151      -6.113  11.840 -11.405  1.00  0.88           C  
ATOM   1221  C   LEU A 151      -6.226  11.683 -12.918  1.00  0.88           C  
ATOM   1222  CB  LEU A 151      -4.745  11.346 -10.930  1.00  0.87           C  
ATOM   1223  O   LEU A 151      -6.161  10.566 -13.437  1.00  0.87           O  
ATOM   1224  CG  LEU A 151      -4.448  11.501  -9.437  1.00  0.85           C  
ATOM   1225  CD1 LEU A 151      -3.019  11.066  -9.132  1.00  0.83           C  
ATOM   1226  CD2 LEU A 151      -4.680  12.942  -8.993  1.00  0.83           C  
ATOM   1227  N   SER A 152      -6.253  12.802 -13.632  1.00  0.86           N  
ATOM   1228  CA  SER A 152      -6.476  12.845 -15.073  1.00  0.86           C  
ATOM   1229  C   SER A 152      -5.350  12.145 -15.827  1.00  0.86           C  
ATOM   1230  CB  SER A 152      -6.601  14.291 -15.555  1.00  0.85           C  
ATOM   1231  O   SER A 152      -5.505  11.793 -16.998  1.00  0.85           O  
ATOM   1232  OG  SER A 152      -5.465  15.048 -15.174  1.00  0.86           O  
ATOM   1233  N   GLY A 153      -4.200  11.865 -15.176  1.00  0.85           N  
ATOM   1234  CA  GLY A 153      -3.120  11.070 -15.739  1.00  0.85           C  
ATOM   1235  C   GLY A 153      -3.411   9.581 -15.736  1.00  0.86           C  
ATOM   1236  O   GLY A 153      -2.823   8.826 -16.514  1.00  0.85           O  
ATOM   1237  N   PHE A 154      -4.388   9.110 -14.934  1.00  0.89           N  
ATOM   1238  CA  PHE A 154      -4.711   7.696 -14.782  1.00  0.90           C  
ATOM   1239  C   PHE A 154      -6.111   7.402 -15.307  1.00  0.91           C  
ATOM   1240  CB  PHE A 154      -4.600   7.273 -13.314  1.00  0.89           C  
ATOM   1241  O   PHE A 154      -6.373   6.309 -15.813  1.00  0.90           O  
ATOM   1242  CG  PHE A 154      -3.194   7.303 -12.778  1.00  0.89           C  
ATOM   1243  CD1 PHE A 154      -2.239   6.407 -13.243  1.00  0.87           C  
ATOM   1244  CD2 PHE A 154      -2.827   8.227 -11.809  1.00  0.87           C  
ATOM   1245  CE1 PHE A 154      -0.937   6.432 -12.749  1.00  0.87           C  
ATOM   1246  CE2 PHE A 154      -1.528   8.259 -11.311  1.00  0.87           C  
ATOM   1247  CZ  PHE A 154      -0.585   7.359 -11.781  1.00  0.86           C  
ATOM   1248  N   TRP A 155      -7.011   8.504 -15.312  1.00  0.92           N  
ATOM   1249  CA  TRP A 155      -8.372   8.292 -15.794  1.00  0.93           C  
ATOM   1250  C   TRP A 155      -8.955   9.582 -16.362  1.00  0.93           C  
ATOM   1251  CB  TRP A 155      -9.265   7.766 -14.667  1.00  0.93           C  
ATOM   1252  O   TRP A 155      -8.954  10.618 -15.694  1.00  0.91           O  
ATOM   1253  CG  TRP A 155     -10.654   7.411 -15.107  1.00  0.93           C  
ATOM   1254  CD1 TRP A 155     -11.795   8.134 -14.897  1.00  0.92           C  
ATOM   1255  CD2 TRP A 155     -11.048   6.239 -15.827  1.00  0.92           C  
ATOM   1256  CE2 TRP A 155     -12.445   6.319 -16.022  1.00  0.93           C  
ATOM   1257  CE3 TRP A 155     -10.355   5.130 -16.329  1.00  0.92           C  
ATOM   1258  NE1 TRP A 155     -12.876   7.483 -15.445  1.00  0.92           N  
ATOM   1259  CH2 TRP A 155     -12.460   4.254 -17.178  1.00  0.91           C  
ATOM   1260  CZ2 TRP A 155     -13.162   5.328 -16.697  1.00  0.91           C  
ATOM   1261  CZ3 TRP A 155     -11.071   4.145 -17.001  1.00  0.91           C  
ATOM   1262  N   THR A 156      -9.483   9.449 -17.579  1.00  0.92           N  
ATOM   1263  CA  THR A 156     -10.169  10.563 -18.224  1.00  0.92           C  
ATOM   1264  C   THR A 156     -11.496  10.106 -18.824  1.00  0.92           C  
ATOM   1265  CB  THR A 156      -9.296  11.195 -19.324  1.00  0.91           C  
ATOM   1266  O   THR A 156     -12.139  10.855 -19.563  1.00  0.91           O  
ATOM   1267  CG2 THR A 156      -8.060  11.862 -18.729  1.00  0.89           C  
ATOM   1268  OG1 THR A 156      -8.879  10.175 -20.240  1.00  0.90           O  
ATOM   1269  N   GLY A 157     -11.840   8.790 -18.540  1.00  0.95           N  
ATOM   1270  CA  GLY A 157     -13.118   8.230 -18.951  1.00  0.95           C  
ATOM   1271  C   GLY A 157     -14.280   8.711 -18.103  1.00  0.95           C  
ATOM   1272  O   GLY A 157     -14.087   9.455 -17.140  1.00  0.95           O  
ATOM   1273  N   THR A 158     -15.541   8.291 -18.451  1.00  0.97           N  
ATOM   1274  CA  THR A 158     -16.755   8.587 -17.698  1.00  0.97           C  
ATOM   1275  C   THR A 158     -16.891   7.650 -16.502  1.00  0.97           C  
ATOM   1276  CB  THR A 158     -18.007   8.473 -18.588  1.00  0.97           C  
ATOM   1277  O   THR A 158     -16.287   6.576 -16.476  1.00  0.97           O  
ATOM   1278  CG2 THR A 158     -17.884   9.356 -19.825  1.00  0.97           C  
ATOM   1279  OG1 THR A 158     -18.170   7.111 -19.001  1.00  0.97           O  
ATOM   1280  N   GLU A 159     -17.707   8.007 -15.577  1.00  0.96           N  
ATOM   1281  CA  GLU A 159     -18.120   7.165 -14.459  1.00  0.97           C  
ATOM   1282  C   GLU A 159     -18.723   5.852 -14.950  1.00  0.97           C  
ATOM   1283  CB  GLU A 159     -19.125   7.905 -13.571  1.00  0.96           C  
ATOM   1284  O   GLU A 159     -18.346   4.776 -14.480  1.00  0.97           O  
ATOM   1285  CG  GLU A 159     -19.583   7.104 -12.362  1.00  0.91           C  
ATOM   1286  CD  GLU A 159     -20.569   7.856 -11.482  1.00  0.87           C  
ATOM   1287  OE1 GLU A 159     -20.368   9.069 -11.245  1.00  0.89           O  
ATOM   1288  OE2 GLU A 159     -21.549   7.228 -11.025  1.00  0.88           O  
ATOM   1289  N   ALA A 160     -19.580   5.903 -15.987  1.00  0.98           N  
ATOM   1290  CA  ALA A 160     -20.237   4.727 -16.551  1.00  0.98           C  
ATOM   1291  C   ALA A 160     -19.217   3.762 -17.148  1.00  0.99           C  
ATOM   1292  CB  ALA A 160     -21.255   5.143 -17.610  1.00  0.98           C  
ATOM   1293  O   ALA A 160     -19.295   2.551 -16.926  1.00  0.98           O  
ATOM   1294  N   GLN A 161     -18.180   4.247 -17.812  1.00  0.98           N  
ATOM   1295  CA  GLN A 161     -17.100   3.423 -18.347  1.00  0.99           C  
ATOM   1296  C   GLN A 161     -16.301   2.768 -17.224  1.00  0.99           C  
ATOM   1297  CB  GLN A 161     -16.175   4.259 -19.232  1.00  0.98           C  
ATOM   1298  O   GLN A 161     -15.953   1.588 -17.310  1.00  0.99           O  
ATOM   1299  CG  GLN A 161     -16.763   4.592 -20.596  1.00  0.97           C  
ATOM   1300  CD  GLN A 161     -15.965   5.647 -21.338  1.00  0.96           C  
ATOM   1301  NE2 GLN A 161     -15.552   5.328 -22.560  1.00  0.95           N  
ATOM   1302  OE1 GLN A 161     -15.723   6.741 -20.818  1.00  0.95           O  
ATOM   1303  N   MET A 162     -16.028   3.439 -16.107  1.00  0.98           N  
ATOM   1304  CA  MET A 162     -15.304   2.852 -14.983  1.00  0.98           C  
ATOM   1305  C   MET A 162     -16.130   1.759 -14.314  1.00  0.99           C  
ATOM   1306  CB  MET A 162     -14.935   3.929 -13.960  1.00  0.98           C  
ATOM   1307  O   MET A 162     -15.609   0.689 -13.995  1.00  0.98           O  
ATOM   1308  CG  MET A 162     -14.197   3.392 -12.745  1.00  0.97           C  
ATOM   1309  SD  MET A 162     -12.685   2.456 -13.197  1.00  0.96           S  
ATOM   1310  CE  MET A 162     -11.638   3.811 -13.797  1.00  0.93           C  
ATOM   1311  N   ILE A 163     -17.450   1.978 -14.168  1.00  0.99           N  
ATOM   1312  CA  ILE A 163     -18.366   0.990 -13.609  1.00  0.99           C  
ATOM   1313  C   ILE A 163     -18.355  -0.270 -14.470  1.00  0.99           C  
ATOM   1314  CB  ILE A 163     -19.802   1.551 -13.498  1.00  0.98           C  
ATOM   1315  O   ILE A 163     -18.163  -1.377 -13.960  1.00  0.99           O  
ATOM   1316  CG1 ILE A 163     -19.892   2.565 -12.352  1.00  0.98           C  
ATOM   1317  CG2 ILE A 163     -20.812   0.416 -13.305  1.00  0.98           C  
ATOM   1318  CD1 ILE A 163     -21.136   3.442 -12.397  1.00  0.97           C  
ATOM   1319  N   GLU A 164     -18.414  -0.138 -15.759  1.00  0.99           N  
ATOM   1320  CA  GLU A 164     -18.399  -1.247 -16.708  1.00  0.99           C  
ATOM   1321  C   GLU A 164     -17.076  -2.005 -16.650  1.00  0.99           C  
ATOM   1322  CB  GLU A 164     -18.654  -0.741 -18.131  1.00  0.99           C  
ATOM   1323  O   GLU A 164     -17.063  -3.234 -16.550  1.00  0.99           O  
ATOM   1324  CG  GLU A 164     -18.847  -1.852 -19.153  1.00  0.96           C  
ATOM   1325  CD  GLU A 164     -19.267  -1.341 -20.522  1.00  0.92           C  
ATOM   1326  OE1 GLU A 164     -18.834  -0.234 -20.916  1.00  0.94           O  
ATOM   1327  OE2 GLU A 164     -20.037  -2.052 -21.205  1.00  0.91           O  
ATOM   1328  N   LEU A 165     -15.911  -1.330 -16.630  1.00  0.99           N  
ATOM   1329  CA  LEU A 165     -14.595  -1.955 -16.542  1.00  0.99           C  
ATOM   1330  C   LEU A 165     -14.442  -2.717 -15.230  1.00  0.99           C  
ATOM   1331  CB  LEU A 165     -13.492  -0.902 -16.666  1.00  0.99           C  
ATOM   1332  O   LEU A 165     -13.859  -3.803 -15.202  1.00  0.99           O  
ATOM   1333  CG  LEU A 165     -13.342  -0.234 -18.034  1.00  0.98           C  
ATOM   1334  CD1 LEU A 165     -12.184   0.759 -18.016  1.00  0.95           C  
ATOM   1335  CD2 LEU A 165     -13.136  -1.284 -19.121  1.00  0.95           C  
ATOM   1336  N   VAL A 166     -14.994  -2.231 -14.094  1.00  0.99           N  
ATOM   1337  CA  VAL A 166     -14.952  -2.868 -12.782  1.00  0.99           C  
ATOM   1338  C   VAL A 166     -15.771  -4.157 -12.807  1.00  0.99           C  
ATOM   1339  CB  VAL A 166     -15.476  -1.925 -11.676  1.00  0.99           C  
ATOM   1340  O   VAL A 166     -15.276  -5.222 -12.432  1.00  0.99           O  
ATOM   1341  CG1 VAL A 166     -15.708  -2.693 -10.376  1.00  0.98           C  
ATOM   1342  CG2 VAL A 166     -14.499  -0.772 -11.452  1.00  0.98           C  
ATOM   1343  N   GLN A 167     -16.988  -4.067 -13.291  1.00  0.99           N  
ATOM   1344  CA  GLN A 167     -17.897  -5.206 -13.353  1.00  0.99           C  
ATOM   1345  C   GLN A 167     -17.328  -6.317 -14.232  1.00  0.99           C  
ATOM   1346  CB  GLN A 167     -19.267  -4.773 -13.876  1.00  0.99           C  
ATOM   1347  O   GLN A 167     -17.271  -7.476 -13.817  1.00  0.99           O  
ATOM   1348  CG  GLN A 167     -20.076  -3.955 -12.878  1.00  0.99           C  
ATOM   1349  CD  GLN A 167     -21.353  -3.396 -13.475  1.00  0.98           C  
ATOM   1350  NE2 GLN A 167     -22.327  -3.098 -12.621  1.00  0.98           N  
ATOM   1351  OE1 GLN A 167     -21.464  -3.231 -14.694  1.00  0.98           O  
ATOM   1352  N   GLU A 168     -16.814  -6.012 -15.408  1.00  0.99           N  
ATOM   1353  CA  GLU A 168     -16.245  -6.973 -16.349  1.00  0.99           C  
ATOM   1354  C   GLU A 168     -14.992  -7.630 -15.776  1.00  0.99           C  
ATOM   1355  CB  GLU A 168     -15.920  -6.294 -17.681  1.00  0.99           C  
ATOM   1356  O   GLU A 168     -14.872  -8.857 -15.778  1.00  0.99           O  
ATOM   1357  CG  GLU A 168     -17.149  -5.918 -18.496  1.00  0.98           C  
ATOM   1358  CD  GLU A 168     -17.862  -7.120 -19.096  1.00  0.96           C  
ATOM   1359  OE1 GLU A 168     -17.230  -8.190 -19.241  1.00  0.96           O  
ATOM   1360  OE2 GLU A 168     -19.062  -6.989 -19.424  1.00  0.94           O  
ATOM   1361  N   ALA A 169     -14.065  -6.858 -15.197  1.00  0.99           N  
ATOM   1362  CA  ALA A 169     -12.834  -7.393 -14.621  1.00  0.99           C  
ATOM   1363  C   ALA A 169     -13.134  -8.301 -13.431  1.00  0.99           C  
ATOM   1364  CB  ALA A 169     -11.906  -6.257 -14.200  1.00  0.99           C  
ATOM   1365  O   ALA A 169     -12.588  -9.402 -13.329  1.00  0.99           O  
ATOM   1366  N   SER A 170     -14.029  -7.892 -12.566  1.00  0.99           N  
ATOM   1367  CA  SER A 170     -14.445  -8.671 -11.405  1.00  0.99           C  
ATOM   1368  C   SER A 170     -15.035 -10.014 -11.822  1.00  0.99           C  
ATOM   1369  CB  SER A 170     -15.465  -7.892 -10.574  1.00  0.99           C  
ATOM   1370  O   SER A 170     -14.596 -11.065 -11.350  1.00  0.99           O  
ATOM   1371  OG  SER A 170     -15.910  -8.663  -9.471  1.00  0.81           O  
ATOM   1372  N   THR A 171     -15.974 -10.033 -12.790  1.00  0.99           N  
ATOM   1373  CA  THR A 171     -16.620 -11.229 -13.320  1.00  0.99           C  
ATOM   1374  C   THR A 171     -15.585 -12.196 -13.888  1.00  0.99           C  
ATOM   1375  CB  THR A 171     -17.646 -10.872 -14.411  1.00  0.99           C  
ATOM   1376  O   THR A 171     -15.596 -13.385 -13.565  1.00  0.99           O  
ATOM   1377  CG2 THR A 171     -18.274 -12.128 -15.007  1.00  0.98           C  
ATOM   1378  OG1 THR A 171     -18.679 -10.060 -13.840  1.00  0.98           O  
ATOM   1379  N   ILE A 172     -14.619 -11.699 -14.636  1.00  0.99           N  
ATOM   1380  CA  ILE A 172     -13.593 -12.493 -15.302  1.00  0.99           C  
ATOM   1381  C   ILE A 172     -12.630 -13.068 -14.265  1.00  0.99           C  
ATOM   1382  CB  ILE A 172     -12.820 -11.656 -16.346  1.00  0.99           C  
ATOM   1383  O   ILE A 172     -12.358 -14.270 -14.261  1.00  0.99           O  
ATOM   1384  CG1 ILE A 172     -13.723 -11.322 -17.538  1.00  0.99           C  
ATOM   1385  CG2 ILE A 172     -11.559 -12.395 -16.804  1.00  0.99           C  
ATOM   1386  CD1 ILE A 172     -13.204 -10.187 -18.410  1.00  0.98           C  
ATOM   1387  N   ILE A 173     -12.092 -12.275 -13.347  1.00  0.99           N  
ATOM   1388  CA  ILE A 173     -11.132 -12.707 -12.338  1.00  0.99           C  
ATOM   1389  C   ILE A 173     -11.749 -13.804 -11.474  1.00  0.99           C  
ATOM   1390  CB  ILE A 173     -10.670 -11.526 -11.455  1.00  0.99           C  
ATOM   1391  O   ILE A 173     -11.171 -14.883 -11.322  1.00  0.99           O  
ATOM   1392  CG1 ILE A 173      -9.777 -10.575 -12.260  1.00  0.99           C  
ATOM   1393  CG2 ILE A 173      -9.941 -12.037 -10.208  1.00  0.99           C  
ATOM   1394  CD1 ILE A 173      -9.620  -9.196 -11.634  1.00  0.99           C  
ATOM   1395  N   ARG A 174     -12.964 -13.654 -11.039  1.00  0.99           N  
ATOM   1396  CA  ARG A 174     -13.633 -14.600 -10.152  1.00  0.99           C  
ATOM   1397  C   ARG A 174     -13.974 -15.892 -10.886  1.00  0.99           C  
ATOM   1398  CB  ARG A 174     -14.903 -13.980  -9.564  1.00  0.99           C  
ATOM   1399  O   ARG A 174     -14.032 -16.962 -10.277  1.00  0.99           O  
ATOM   1400  CG  ARG A 174     -14.639 -12.901  -8.527  1.00  0.98           C  
ATOM   1401  CD  ARG A 174     -15.933 -12.345  -7.948  1.00  0.97           C  
ATOM   1402  NE  ARG A 174     -15.680 -11.253  -7.013  1.00  0.95           N  
ATOM   1403  NH1 ARG A 174     -14.982 -12.618  -5.286  1.00  0.91           N  
ATOM   1404  NH2 ARG A 174     -15.039 -10.344  -5.004  1.00  0.91           N  
ATOM   1405  CZ  ARG A 174     -15.234 -11.407  -5.770  1.00  0.93           C  
ATOM   1406  N   ALA A 175     -14.265 -15.839 -12.187  1.00  0.99           N  
ATOM   1407  CA  ALA A 175     -14.532 -17.035 -12.982  1.00  0.99           C  
ATOM   1408  C   ALA A 175     -13.263 -17.861 -13.171  1.00  0.99           C  
ATOM   1409  CB  ALA A 175     -15.121 -16.652 -14.337  1.00  0.99           C  
ATOM   1410  O   ALA A 175     -13.320 -19.091 -13.238  1.00  0.99           O  
ATOM   1411  N   ILE A 176     -12.059 -17.205 -13.177  1.00  0.99           N  
ATOM   1412  CA  ILE A 176     -10.771 -17.833 -13.451  1.00  0.99           C  
ATOM   1413  C   ILE A 176     -10.098 -18.224 -12.137  1.00  0.99           C  
ATOM   1414  CB  ILE A 176      -9.850 -16.900 -14.269  1.00  0.99           C  
ATOM   1415  O   ILE A 176      -9.571 -19.331 -12.008  1.00  0.99           O  
ATOM   1416  CG1 ILE A 176     -10.380 -16.745 -15.698  1.00  0.99           C  
ATOM   1417  CG2 ILE A 176      -8.412 -17.428 -14.272  1.00  0.99           C  
ATOM   1418  CD1 ILE A 176      -9.734 -15.608 -16.479  1.00  0.99           C  
ATOM   1419  N   ASP A 177     -10.140 -17.364 -11.188  1.00  0.99           N  
ATOM   1420  CA  ASP A 177      -9.534 -17.544  -9.872  1.00  0.99           C  
ATOM   1421  C   ASP A 177     -10.506 -17.149  -8.762  1.00  0.99           C  
ATOM   1422  CB  ASP A 177      -8.245 -16.728  -9.758  1.00  0.99           C  
ATOM   1423  O   ASP A 177     -10.454 -16.026  -8.255  1.00  0.99           O  
ATOM   1424  CG  ASP A 177      -7.437 -17.066  -8.518  1.00  0.99           C  
ATOM   1425  OD1 ASP A 177      -7.952 -17.779  -7.630  1.00  0.98           O  
ATOM   1426  OD2 ASP A 177      -6.275 -16.613  -8.427  1.00  0.98           O  
ATOM   1427  N   PRO A 178     -11.404 -18.101  -8.242  1.00  0.99           N  
ATOM   1428  CA  PRO A 178     -12.463 -17.808  -7.274  1.00  0.99           C  
ATOM   1429  C   PRO A 178     -11.917 -17.449  -5.894  1.00  0.99           C  
ATOM   1430  CB  PRO A 178     -13.263 -19.112  -7.222  1.00  0.99           C  
ATOM   1431  O   PRO A 178     -12.667 -16.987  -5.030  1.00  0.98           O  
ATOM   1432  CG  PRO A 178     -13.030 -19.756  -8.550  1.00  0.98           C  
ATOM   1433  CD  PRO A 178     -11.634 -19.432  -8.999  1.00  0.98           C  
ATOM   1434  N   ASN A 179     -10.626 -17.617  -5.679  1.00  0.99           N  
ATOM   1435  CA  ASN A 179      -9.985 -17.311  -4.404  1.00  0.99           C  
ATOM   1436  C   ASN A 179      -9.296 -15.950  -4.436  1.00  0.99           C  
ATOM   1437  CB  ASN A 179      -8.983 -18.405  -4.030  1.00  0.99           C  
ATOM   1438  O   ASN A 179      -8.838 -15.457  -3.403  1.00  0.98           O  
ATOM   1439  CG  ASN A 179      -9.640 -19.757  -3.836  1.00  0.98           C  
ATOM   1440  ND2 ASN A 179      -9.132 -20.768  -4.530  1.00  0.98           N  
ATOM   1441  OD1 ASN A 179     -10.597 -19.892  -3.069  1.00  0.98           O  
ATOM   1442  N   ALA A 180      -9.155 -15.326  -5.586  1.00  0.99           N  
ATOM   1443  CA  ALA A 180      -8.532 -14.010  -5.708  1.00  0.99           C  
ATOM   1444  C   ALA A 180      -9.403 -12.930  -5.074  1.00  0.99           C  
ATOM   1445  CB  ALA A 180      -8.265 -13.682  -7.175  1.00  0.99           C  
ATOM   1446  O   ALA A 180     -10.613 -12.883  -5.308  1.00  0.99           O  
ATOM   1447  N   ILE A 181      -8.753 -12.052  -4.311  1.00  0.99           N  
ATOM   1448  CA  ILE A 181      -9.389 -10.843  -3.800  1.00  0.99           C  
ATOM   1449  C   ILE A 181      -9.456  -9.789  -4.903  1.00  0.99           C  
ATOM   1450  CB  ILE A 181      -8.637 -10.286  -2.571  1.00  0.99           C  
ATOM   1451  O   ILE A 181      -8.433  -9.433  -5.492  1.00  0.99           O  
ATOM   1452  CG1 ILE A 181      -8.682 -11.292  -1.415  1.00  0.97           C  
ATOM   1453  CG2 ILE A 181      -9.224  -8.937  -2.145  1.00  0.97           C  
ATOM   1454  CD1 ILE A 181      -7.746 -10.954  -0.263  1.00  0.95           C  
ATOM   1455  N   VAL A 182     -10.625  -9.252  -5.134  1.00  0.99           N  
ATOM   1456  CA  VAL A 182     -10.817  -8.114  -6.028  1.00  0.99           C  
ATOM   1457  C   VAL A 182     -10.914  -6.827  -5.213  1.00  0.99           C  
ATOM   1458  CB  VAL A 182     -12.078  -8.287  -6.904  1.00  0.99           C  
ATOM   1459  O   VAL A 182     -11.789  -6.693  -4.354  1.00  0.99           O  
ATOM   1460  CG1 VAL A 182     -12.229  -7.114  -7.871  1.00  0.98           C  
ATOM   1461  CG2 VAL A 182     -12.020  -9.609  -7.668  1.00  0.98           C  
ATOM   1462  N   CYS A 183     -10.011  -5.915  -5.444  1.00  0.98           N  
ATOM   1463  CA  CYS A 183     -10.016  -4.574  -4.871  1.00  0.98           C  
ATOM   1464  C   CYS A 183     -10.715  -3.587  -5.798  1.00  0.98           C  
ATOM   1465  CB  CYS A 183      -8.588  -4.104  -4.594  1.00  0.98           C  
ATOM   1466  O   CYS A 183     -10.625  -3.708  -7.022  1.00  0.98           O  
ATOM   1467  SG  CYS A 183      -7.633  -5.243  -3.568  1.00  0.96           S  
ATOM   1468  N   SER A 184     -11.393  -2.589  -5.229  1.00  0.98           N  
ATOM   1469  CA  SER A 184     -11.917  -1.462  -5.994  1.00  0.98           C  
ATOM   1470  C   SER A 184     -10.807  -0.752  -6.761  1.00  0.98           C  
ATOM   1471  CB  SER A 184     -12.626  -0.471  -5.071  1.00  0.98           C  
ATOM   1472  O   SER A 184      -9.628  -0.889  -6.428  1.00  0.98           O  
ATOM   1473  OG  SER A 184     -11.688   0.236  -4.277  1.00  0.95           O  
ATOM   1474  N   PRO A 185     -11.155   0.092  -7.846  1.00  0.97           N  
ATOM   1475  CA  PRO A 185     -10.198   1.144  -8.198  1.00  0.97           C  
ATOM   1476  C   PRO A 185      -9.782   1.989  -6.996  1.00  0.97           C  
ATOM   1477  CB  PRO A 185     -10.962   1.988  -9.221  1.00  0.97           C  
ATOM   1478  O   PRO A 185     -10.548   2.126  -6.039  1.00  0.96           O  
ATOM   1479  CG  PRO A 185     -12.056   1.096  -9.711  1.00  0.96           C  
ATOM   1480  CD  PRO A 185     -12.501   0.219  -8.576  1.00  0.96           C  
ATOM   1481  N   SER A 186      -8.548   2.624  -7.055  1.00  0.95           N  
ATOM   1482  CA  SER A 186      -8.051   3.459  -5.966  1.00  0.95           C  
ATOM   1483  C   SER A 186      -8.230   4.941  -6.280  1.00  0.94           C  
ATOM   1484  CB  SER A 186      -6.576   3.162  -5.693  1.00  0.94           C  
ATOM   1485  O   SER A 186      -8.477   5.312  -7.429  1.00  0.92           O  
ATOM   1486  OG  SER A 186      -5.792   3.401  -6.848  1.00  0.92           O  
ATOM   1487  N   ILE A 187      -8.097   5.803  -5.207  1.00  0.92           N  
ATOM   1488  CA  ILE A 187      -8.042   7.256  -5.324  1.00  0.91           C  
ATOM   1489  C   ILE A 187      -6.838   7.791  -4.553  1.00  0.90           C  
ATOM   1490  CB  ILE A 187      -9.343   7.915  -4.812  1.00  0.90           C  
ATOM   1491  O   ILE A 187      -6.542   7.325  -3.450  1.00  0.88           O  
ATOM   1492  CG1 ILE A 187      -9.644   7.458  -3.380  1.00  0.83           C  
ATOM   1493  CG2 ILE A 187     -10.514   7.596  -5.746  1.00  0.82           C  
ATOM   1494  CD1 ILE A 187     -10.681   8.312  -2.663  1.00  0.80           C  
ATOM   1495  N   SER A 188      -6.118   8.766  -5.087  1.00  0.88           N  
ATOM   1496  CA  SER A 188      -4.934   9.394  -4.509  1.00  0.87           C  
ATOM   1497  C   SER A 188      -5.316  10.435  -3.461  1.00  0.85           C  
ATOM   1498  CB  SER A 188      -4.085  10.046  -5.601  1.00  0.86           C  
ATOM   1499  O   SER A 188      -4.613  10.606  -2.463  1.00  0.80           O  
ATOM   1500  OG  SER A 188      -4.642  11.289  -5.996  1.00  0.80           O  
ATOM   1501  N   ARG A 189      -6.266  11.240  -3.777  1.00  0.78           N  
ATOM   1502  CA  ARG A 189      -6.597  12.449  -3.030  1.00  0.77           C  
ATOM   1503  C   ARG A 189      -7.980  12.340  -2.397  1.00  0.77           C  
ATOM   1504  CB  ARG A 189      -6.533  13.678  -3.941  1.00  0.73           C  
ATOM   1505  O   ARG A 189      -8.895  13.084  -2.759  1.00  0.72           O  
ATOM   1506  CG  ARG A 189      -5.143  13.972  -4.481  1.00  0.71           C  
ATOM   1507  CD  ARG A 189      -5.129  15.221  -5.351  1.00  0.69           C  
ATOM   1508  NE  ARG A 189      -3.793  15.502  -5.869  1.00  0.54           N  
ATOM   1509  NH1 ARG A 189      -4.434  17.346  -7.104  1.00  0.47           N  
ATOM   1510  NH2 ARG A 189      -2.244  16.669  -7.100  1.00  0.44           N  
ATOM   1511  CZ  ARG A 189      -3.493  16.505  -6.690  1.00  0.64           C  
ATOM   1512  N   ALA A 190      -8.045  11.631  -1.386  1.00  0.73           N  
ATOM   1513  CA  ALA A 190      -9.297  11.646  -0.633  1.00  0.72           C  
ATOM   1514  C   ALA A 190      -9.554  13.022  -0.025  1.00  0.71           C  
ATOM   1515  CB  ALA A 190      -9.274  10.581   0.460  1.00  0.67           C  
ATOM   1516  O   ALA A 190     -10.027  13.128   1.109  1.00  0.66           O  
ATOM   1517  N   ARG A 191      -9.088  14.162  -0.726  1.00  0.70           N  
ATOM   1518  CA  ARG A 191      -9.181  15.490  -0.130  1.00  0.70           C  
ATOM   1519  C   ARG A 191     -10.254  16.326  -0.818  1.00  0.70           C  
ATOM   1520  CB  ARG A 191      -7.831  16.208  -0.203  1.00  0.67           C  
ATOM   1521  O   ARG A 191     -10.702  17.339  -0.276  1.00  0.68           O  
ATOM   1522  CG  ARG A 191      -6.747  15.568   0.650  1.00  0.64           C  
ATOM   1523  CD  ARG A 191      -5.457  16.377   0.623  1.00  0.63           C  
ATOM   1524  NE  ARG A 191      -4.429  15.782   1.472  1.00  0.54           N  
ATOM   1525  NH1 ARG A 191      -2.983  17.578   1.334  1.00  0.48           N  
ATOM   1526  NH2 ARG A 191      -2.414  15.734   2.571  1.00  0.44           N  
ATOM   1527  CZ  ARG A 191      -3.278  16.366   1.791  1.00  0.59           C  
ATOM   1528  N   THR A 192     -10.418  16.113  -2.062  1.00  0.72           N  
ATOM   1529  CA  THR A 192     -11.409  16.903  -2.785  1.00  0.73           C  
ATOM   1530  C   THR A 192     -12.727  16.143  -2.899  1.00  0.75           C  
ATOM   1531  CB  THR A 192     -10.906  17.278  -4.192  1.00  0.70           C  
ATOM   1532  O   THR A 192     -12.734  14.932  -3.128  1.00  0.74           O  
ATOM   1533  CG2 THR A 192      -9.599  18.061  -4.118  1.00  0.71           C  
ATOM   1534  OG1 THR A 192     -10.691  16.081  -4.950  1.00  0.73           O  
ATOM   1535  N   GLU A 193     -13.735  16.870  -2.751  1.00  0.75           N  
ATOM   1536  CA  GLU A 193     -15.086  16.328  -2.852  1.00  0.77           C  
ATOM   1537  C   GLU A 193     -15.308  15.646  -4.199  1.00  0.78           C  
ATOM   1538  CB  GLU A 193     -16.126  17.432  -2.644  1.00  0.73           C  
ATOM   1539  O   GLU A 193     -15.906  14.570  -4.266  1.00  0.79           O  
ATOM   1540  CG  GLU A 193     -16.199  17.945  -1.213  1.00  0.68           C  
ATOM   1541  CD  GLU A 193     -17.241  19.036  -1.020  1.00  0.67           C  
ATOM   1542  OE1 GLU A 193     -17.889  19.439  -2.012  1.00  0.69           O  
ATOM   1543  OE2 GLU A 193     -17.409  19.492   0.134  1.00  0.66           O  
ATOM   1544  N   ASN A 194     -14.674  16.206  -5.233  1.00  0.80           N  
ATOM   1545  CA  ASN A 194     -14.816  15.659  -6.578  1.00  0.82           C  
ATOM   1546  C   ASN A 194     -14.155  14.289  -6.699  1.00  0.82           C  
ATOM   1547  CB  ASN A 194     -14.234  16.623  -7.614  1.00  0.77           C  
ATOM   1548  O   ASN A 194     -14.762  13.345  -7.209  1.00  0.81           O  
ATOM   1549  CG  ASN A 194     -15.081  17.866  -7.797  1.00  0.71           C  
ATOM   1550  ND2 ASN A 194     -14.571  18.825  -8.562  1.00  0.69           N  
ATOM   1551  OD1 ASN A 194     -16.185  17.965  -7.255  1.00  0.70           O  
ATOM   1552  N   ALA A 195     -12.906  14.112  -6.319  1.00  0.80           N  
ATOM   1553  CA  ALA A 195     -12.175  12.849  -6.378  1.00  0.82           C  
ATOM   1554  C   ALA A 195     -12.873  11.772  -5.553  1.00  0.83           C  
ATOM   1555  CB  ALA A 195     -10.740  13.041  -5.891  1.00  0.78           C  
ATOM   1556  O   ALA A 195     -13.138  10.674  -6.050  1.00  0.82           O  
ATOM   1557  N   VAL A 196     -13.245  12.145  -4.379  1.00  0.80           N  
ATOM   1558  CA  VAL A 196     -13.953  11.256  -3.463  1.00  0.81           C  
ATOM   1559  C   VAL A 196     -15.346  10.953  -4.011  1.00  0.84           C  
ATOM   1560  CB  VAL A 196     -14.058  11.866  -2.047  1.00  0.78           C  
ATOM   1561  O   VAL A 196     -15.831   9.825  -3.901  1.00  0.84           O  
ATOM   1562  CG1 VAL A 196     -14.849  10.946  -1.120  1.00  0.71           C  
ATOM   1563  CG2 VAL A 196     -12.666  12.135  -1.478  1.00  0.71           C  
ATOM   1564  N   GLY A 197     -15.873  11.926  -4.720  1.00  0.84           N  
ATOM   1565  CA  GLY A 197     -17.195  11.770  -5.307  1.00  0.86           C  
ATOM   1566  C   GLY A 197     -17.229  10.761  -6.439  1.00  0.88           C  
ATOM   1567  O   GLY A 197     -18.140   9.933  -6.512  1.00  0.88           O  
ATOM   1568  N   LEU A 198     -16.216  10.709  -7.317  1.00  0.89           N  
ATOM   1569  CA  LEU A 198     -16.151   9.724  -8.391  1.00  0.90           C  
ATOM   1570  C   LEU A 198     -16.005   8.314  -7.828  1.00  0.91           C  
ATOM   1571  CB  LEU A 198     -14.984  10.034  -9.333  1.00  0.89           C  
ATOM   1572  O   LEU A 198     -16.828   7.440  -8.109  1.00  0.92           O  
ATOM   1573  CG  LEU A 198     -14.728   9.022 -10.451  1.00  0.90           C  
ATOM   1574  CD1 LEU A 198     -15.960   8.894 -11.341  1.00  0.89           C  
ATOM   1575  CD2 LEU A 198     -13.510   9.429 -11.272  1.00  0.89           C  
ATOM   1576  N   LEU A 199     -15.003   8.053  -6.940  1.00  0.89           N  
ATOM   1577  CA  LEU A 199     -14.836   6.723  -6.364  1.00  0.90           C  
ATOM   1578  C   LEU A 199     -16.073   6.316  -5.570  1.00  0.90           C  
ATOM   1579  CB  LEU A 199     -13.600   6.680  -5.463  1.00  0.88           C  
ATOM   1580  O   LEU A 199     -16.529   5.174  -5.666  1.00  0.90           O  
ATOM   1581  CG  LEU A 199     -13.297   5.340  -4.791  1.00  0.86           C  
ATOM   1582  CD1 LEU A 199     -12.966   4.284  -5.841  1.00  0.82           C  
ATOM   1583  CD2 LEU A 199     -12.152   5.487  -3.795  1.00  0.82           C  
ATOM   1584  N   ALA A 200     -16.650   7.272  -4.869  1.00  0.88           N  
ATOM   1585  CA  ALA A 200     -17.836   6.975  -4.071  1.00  0.89           C  
ATOM   1586  C   ALA A 200     -18.985   6.495  -4.953  1.00  0.90           C  
ATOM   1587  CB  ALA A 200     -18.261   8.204  -3.271  1.00  0.86           C  
ATOM   1588  O   ALA A 200     -19.637   5.495  -4.645  1.00  0.91           O  
ATOM   1589  N   ARG A 201     -19.200   7.109  -6.060  1.00  0.91           N  
ATOM   1590  CA  ARG A 201     -20.265   6.744  -6.989  1.00  0.92           C  
ATOM   1591  C   ARG A 201     -19.939   5.441  -7.710  1.00  0.93           C  
ATOM   1592  CB  ARG A 201     -20.497   7.862  -8.007  1.00  0.92           C  
ATOM   1593  O   ARG A 201     -20.790   4.556  -7.819  1.00  0.94           O  
ATOM   1594  CG  ARG A 201     -21.109   9.120  -7.412  1.00  0.93           C  
ATOM   1595  CD  ARG A 201     -21.611  10.069  -8.491  1.00  0.94           C  
ATOM   1596  NE  ARG A 201     -20.545  10.448  -9.414  1.00  0.91           N  
ATOM   1597  NH1 ARG A 201     -19.674  12.100  -8.055  1.00  0.90           N  
ATOM   1598  NH2 ARG A 201     -18.721  11.667 -10.094  1.00  0.89           N  
ATOM   1599  CZ  ARG A 201     -19.649  11.404  -9.185  1.00  0.91           C  
ATOM   1600  N   VAL A 202     -18.689   5.192  -8.140  1.00  0.95           N  
ATOM   1601  CA  VAL A 202     -18.237   3.935  -8.726  1.00  0.96           C  
ATOM   1602  C   VAL A 202     -18.383   2.807  -7.708  1.00  0.96           C  
ATOM   1603  CB  VAL A 202     -16.773   4.028  -9.211  1.00  0.96           C  
ATOM   1604  O   VAL A 202     -19.015   1.786  -7.989  1.00  0.96           O  
ATOM   1605  CG1 VAL A 202     -16.259   2.657  -9.646  1.00  0.95           C  
ATOM   1606  CG2 VAL A 202     -16.653   5.034 -10.354  1.00  0.95           C  
ATOM   1607  N   CYS A 203     -17.937   3.011  -6.430  1.00  0.94           N  
ATOM   1608  CA  CYS A 203     -18.031   2.013  -5.370  1.00  0.94           C  
ATOM   1609  C   CYS A 203     -19.485   1.746  -5.000  1.00  0.94           C  
ATOM   1610  CB  CYS A 203     -17.256   2.468  -4.134  1.00  0.93           C  
ATOM   1611  O   CYS A 203     -19.868   0.600  -4.757  1.00  0.92           O  
ATOM   1612  SG  CYS A 203     -15.463   2.336  -4.311  1.00  0.95           S  
ATOM   1613  N   ALA A 204     -20.332   2.725  -4.995  1.00  0.92           N  
ATOM   1614  CA  ALA A 204     -21.747   2.549  -4.679  1.00  0.92           C  
ATOM   1615  C   ALA A 204     -22.454   1.737  -5.760  1.00  0.93           C  
ATOM   1616  CB  ALA A 204     -22.426   3.905  -4.506  1.00  0.90           C  
ATOM   1617  O   ALA A 204     -23.329   0.922  -5.461  1.00  0.93           O  
ATOM   1618  N   ALA A 205     -22.046   1.801  -7.017  1.00  0.95           N  
ATOM   1619  CA  ALA A 205     -22.661   1.139  -8.164  1.00  0.95           C  
ATOM   1620  C   ALA A 205     -22.101  -0.268  -8.351  1.00  0.96           C  
ATOM   1621  CB  ALA A 205     -22.451   1.964  -9.431  1.00  0.95           C  
ATOM   1622  O   ALA A 205     -22.720  -1.108  -9.009  1.00  0.96           O  
ATOM   1623  N   THR A 206     -20.910  -0.539  -7.794  1.00  0.97           N  
ATOM   1624  CA  THR A 206     -20.176  -1.779  -8.025  1.00  0.97           C  
ATOM   1625  C   THR A 206     -19.814  -2.447  -6.702  1.00  0.97           C  
ATOM   1626  CB  THR A 206     -18.896  -1.526  -8.843  1.00  0.97           C  
ATOM   1627  O   THR A 206     -18.840  -3.199  -6.627  1.00  0.96           O  
ATOM   1628  CG2 THR A 206     -19.227  -0.974 -10.226  1.00  0.96           C  
ATOM   1629  OG1 THR A 206     -18.071  -0.582  -8.149  1.00  0.97           O  
ATOM   1630  N   VAL A 207     -20.499  -2.167  -5.577  1.00  0.96           N  
ATOM   1631  CA  VAL A 207     -20.128  -2.551  -4.219  1.00  0.96           C  
ATOM   1632  C   VAL A 207     -20.076  -4.073  -4.108  1.00  0.96           C  
ATOM   1633  CB  VAL A 207     -21.112  -1.973  -3.177  1.00  0.95           C  
ATOM   1634  O   VAL A 207     -19.287  -4.619  -3.334  1.00  0.96           O  
ATOM   1635  CG1 VAL A 207     -22.514  -2.543  -3.385  1.00  0.89           C  
ATOM   1636  CG2 VAL A 207     -20.619  -2.263  -1.761  1.00  0.89           C  
ATOM   1637  N   ASP A 208     -20.795  -4.805  -4.951  1.00  0.98           N  
ATOM   1638  CA  ASP A 208     -20.841  -6.264  -4.940  1.00  0.98           C  
ATOM   1639  C   ASP A 208     -19.771  -6.855  -5.855  1.00  0.98           C  
ATOM   1640  CB  ASP A 208     -22.226  -6.761  -5.361  1.00  0.97           C  
ATOM   1641  O   ASP A 208     -19.487  -8.053  -5.796  1.00  0.98           O  
ATOM   1642  CG  ASP A 208     -23.311  -6.412  -4.358  1.00  0.96           C  
ATOM   1643  OD1 ASP A 208     -23.053  -6.465  -3.136  1.00  0.96           O  
ATOM   1644  OD2 ASP A 208     -24.436  -6.083  -4.794  1.00  0.96           O  
ATOM   1645  N   ASP A 209     -19.099  -6.038  -6.628  1.00  0.98           N  
ATOM   1646  CA  ASP A 209     -18.137  -6.445  -7.647  1.00  0.99           C  
ATOM   1647  C   ASP A 209     -16.715  -6.446  -7.090  1.00  0.99           C  
ATOM   1648  CB  ASP A 209     -18.223  -5.525  -8.866  1.00  0.98           C  
ATOM   1649  O   ASP A 209     -15.779  -6.881  -7.764  1.00  0.98           O  
ATOM   1650  CG  ASP A 209     -19.576  -5.579  -9.555  1.00  0.98           C  
ATOM   1651  OD1 ASP A 209     -19.980  -6.666 -10.022  1.00  0.96           O  
ATOM   1652  OD2 ASP A 209     -20.242  -4.524  -9.634  1.00  0.96           O  
ATOM   1653  N   PHE A 210     -16.413  -5.996  -5.881  1.00  0.98           N  
ATOM   1654  CA  PHE A 210     -15.098  -6.064  -5.255  1.00  0.98           C  
ATOM   1655  C   PHE A 210     -15.215  -6.470  -3.791  1.00  0.98           C  
ATOM   1656  CB  PHE A 210     -14.377  -4.717  -5.370  1.00  0.98           C  
ATOM   1657  O   PHE A 210     -16.263  -6.280  -3.171  1.00  0.97           O  
ATOM   1658  CG  PHE A 210     -15.142  -3.566  -4.774  1.00  0.97           C  
ATOM   1659  CD1 PHE A 210     -15.902  -2.727  -5.580  1.00  0.96           C  
ATOM   1660  CD2 PHE A 210     -15.102  -3.324  -3.407  1.00  0.96           C  
ATOM   1661  CE1 PHE A 210     -16.611  -1.661  -5.031  1.00  0.94           C  
ATOM   1662  CE2 PHE A 210     -15.808  -2.261  -2.852  1.00  0.94           C  
ATOM   1663  CZ  PHE A 210     -16.561  -1.430  -3.665  1.00  0.94           C  
ATOM   1664  N   ASP A 211     -14.133  -6.970  -3.183  1.00  0.98           N  
ATOM   1665  CA  ASP A 211     -14.038  -7.475  -1.817  1.00  0.98           C  
ATOM   1666  C   ASP A 211     -13.457  -6.419  -0.880  1.00  0.98           C  
ATOM   1667  CB  ASP A 211     -13.185  -8.745  -1.772  1.00  0.98           C  
ATOM   1668  O   ASP A 211     -13.794  -6.380   0.305  1.00  0.97           O  
ATOM   1669  CG  ASP A 211     -13.684  -9.827  -2.713  1.00  0.98           C  
ATOM   1670  OD1 ASP A 211     -14.848 -10.262  -2.580  1.00  0.97           O  
ATOM   1671  OD2 ASP A 211     -12.904 -10.252  -3.593  1.00  0.96           O  
ATOM   1672  N   VAL A 212     -12.635  -5.572  -1.417  1.00  0.97           N  
ATOM   1673  CA  VAL A 212     -11.823  -4.629  -0.655  1.00  0.97           C  
ATOM   1674  C   VAL A 212     -11.882  -3.250  -1.308  1.00  0.97           C  
ATOM   1675  CB  VAL A 212     -10.357  -5.104  -0.542  1.00  0.97           C  
ATOM   1676  O   VAL A 212     -11.830  -3.135  -2.535  1.00  0.97           O  
ATOM   1677  CG1 VAL A 212      -9.498  -4.046   0.148  1.00  0.93           C  
ATOM   1678  CG2 VAL A 212     -10.283  -6.431   0.210  1.00  0.93           C  
ATOM   1679  N   VAL A 213     -11.931  -2.200  -0.469  1.00  0.96           N  
ATOM   1680  CA  VAL A 213     -11.821  -0.819  -0.928  1.00  0.96           C  
ATOM   1681  C   VAL A 213     -10.361  -0.374  -0.882  1.00  0.96           C  
ATOM   1682  CB  VAL A 213     -12.695   0.132  -0.080  1.00  0.95           C  
ATOM   1683  O   VAL A 213      -9.741  -0.366   0.185  1.00  0.95           O  
ATOM   1684  CG1 VAL A 213     -12.637   1.555  -0.633  1.00  0.91           C  
ATOM   1685  CG2 VAL A 213     -14.137  -0.369  -0.033  1.00  0.91           C  
ATOM   1686  N   SER A 214      -9.830   0.080  -2.044  1.00  0.95           N  
ATOM   1687  CA  SER A 214      -8.465   0.580  -2.170  1.00  0.95           C  
ATOM   1688  C   SER A 214      -8.418   2.099  -2.035  1.00  0.94           C  
ATOM   1689  CB  SER A 214      -7.861   0.161  -3.511  1.00  0.95           C  
ATOM   1690  O   SER A 214      -9.191   2.809  -2.681  1.00  0.93           O  
ATOM   1691  OG  SER A 214      -7.759  -1.250  -3.597  1.00  0.91           O  
ATOM   1692  N   ILE A 215      -7.490   2.620  -1.164  1.00  0.93           N  
ATOM   1693  CA  ILE A 215      -7.307   4.058  -1.006  1.00  0.93           C  
ATOM   1694  C   ILE A 215      -5.816   4.385  -0.943  1.00  0.92           C  
ATOM   1695  CB  ILE A 215      -8.024   4.583   0.258  1.00  0.92           C  
ATOM   1696  O   ILE A 215      -5.025   3.602  -0.413  1.00  0.91           O  
ATOM   1697  CG1 ILE A 215      -7.436   3.932   1.515  1.00  0.89           C  
ATOM   1698  CG2 ILE A 215      -9.532   4.333   0.166  1.00  0.89           C  
ATOM   1699  CD1 ILE A 215      -7.922   4.552   2.818  1.00  0.87           C  
ATOM   1700  N   HIS A 216      -5.365   5.562  -1.372  1.00  0.91           N  
ATOM   1701  CA  HIS A 216      -4.003   6.077  -1.293  1.00  0.91           C  
ATOM   1702  C   HIS A 216      -3.938   7.331  -0.428  1.00  0.90           C  
ATOM   1703  CB  HIS A 216      -3.460   6.375  -2.691  1.00  0.91           C  
ATOM   1704  O   HIS A 216      -3.870   8.447  -0.949  1.00  0.88           O  
ATOM   1705  CG  HIS A 216      -3.399   5.173  -3.580  1.00  0.91           C  
ATOM   1706  CD2 HIS A 216      -3.751   3.885  -3.358  1.00  0.90           C  
ATOM   1707  ND1 HIS A 216      -2.924   5.227  -4.872  1.00  0.90           N  
ATOM   1708  CE1 HIS A 216      -2.987   4.020  -5.409  1.00  0.89           C  
ATOM   1709  NE2 HIS A 216      -3.485   3.187  -4.511  1.00  0.90           N  
ATOM   1710  N   PRO A 217      -4.014   7.133   0.928  1.00  0.88           N  
ATOM   1711  CA  PRO A 217      -4.084   8.261   1.860  1.00  0.87           C  
ATOM   1712  C   PRO A 217      -2.753   8.997   1.997  1.00  0.85           C  
ATOM   1713  CB  PRO A 217      -4.480   7.600   3.183  1.00  0.86           C  
ATOM   1714  O   PRO A 217      -2.149   8.995   3.073  1.00  0.81           O  
ATOM   1715  CG  PRO A 217      -3.830   6.255   3.148  1.00  0.86           C  
ATOM   1716  CD  PRO A 217      -3.809   5.772   1.726  1.00  0.86           C  
ATOM   1717  N   TYR A 218      -2.378   9.654   0.960  1.00  0.84           N  
ATOM   1718  CA  TYR A 218      -1.148  10.436   0.971  1.00  0.84           C  
ATOM   1719  C   TYR A 218      -1.235  11.576   1.979  1.00  0.82           C  
ATOM   1720  CB  TYR A 218      -0.853  10.995  -0.424  1.00  0.83           C  
ATOM   1721  O   TYR A 218      -2.290  12.196   2.135  1.00  0.79           O  
ATOM   1722  CG  TYR A 218      -0.635   9.929  -1.471  1.00  0.83           C  
ATOM   1723  CD1 TYR A 218       0.301   8.916  -1.278  1.00  0.82           C  
ATOM   1724  CD2 TYR A 218      -1.365   9.934  -2.655  1.00  0.82           C  
ATOM   1725  CE1 TYR A 218       0.506   7.933  -2.240  1.00  0.81           C  
ATOM   1726  CE2 TYR A 218      -1.168   8.956  -3.625  1.00  0.81           C  
ATOM   1727  OH  TYR A 218      -0.033   6.991  -4.365  1.00  0.78           O  
ATOM   1728  CZ  TYR A 218      -0.232   7.961  -3.408  1.00  0.78           C  
ATOM   1729  N   ASN A 219      -0.128  11.848   2.638  1.00  0.77           N  
ATOM   1730  CA  ASN A 219       0.130  12.934   3.578  1.00  0.76           C  
ATOM   1731  C   ASN A 219      -0.763  12.831   4.811  1.00  0.77           C  
ATOM   1732  CB  ASN A 219      -0.058  14.291   2.897  1.00  0.73           C  
ATOM   1733  O   ASN A 219      -1.418  13.804   5.191  1.00  0.72           O  
ATOM   1734  CG  ASN A 219       0.996  14.567   1.843  1.00  0.68           C  
ATOM   1735  ND2 ASN A 219       0.579  15.148   0.725  1.00  0.61           N  
ATOM   1736  OD1 ASN A 219       2.176  14.259   2.033  1.00  0.64           O  
ATOM   1737  N   PRO A 220      -0.759  11.708   5.383  1.00  0.70           N  
ATOM   1738  CA  PRO A 220      -1.497  11.581   6.642  1.00  0.68           C  
ATOM   1739  C   PRO A 220      -0.830  12.329   7.794  1.00  0.69           C  
ATOM   1740  CB  PRO A 220      -1.498  10.072   6.899  1.00  0.63           C  
ATOM   1741  O   PRO A 220      -0.682  11.778   8.889  1.00  0.63           O  
ATOM   1742  CG  PRO A 220      -0.213   9.583   6.312  1.00  0.62           C  
ATOM   1743  CD  PRO A 220       0.113  10.424   5.111  1.00  0.61           C  
ATOM   1744  N   THR A 221      -0.199  13.553   7.617  1.00  0.68           N  
ATOM   1745  CA  THR A 221       0.342  14.293   8.751  1.00  0.67           C  
ATOM   1746  C   THR A 221      -0.748  14.579   9.780  1.00  0.68           C  
ATOM   1747  CB  THR A 221       0.984  15.618   8.298  1.00  0.65           C  
ATOM   1748  O   THR A 221      -0.455  14.987  10.906  1.00  0.65           O  
ATOM   1749  CG2 THR A 221       2.167  15.366   7.369  1.00  0.60           C  
ATOM   1750  OG1 THR A 221       0.006  16.405   7.607  1.00  0.59           O  
ATOM   1751  N   LYS A 222      -1.893  14.389   9.386  1.00  0.73           N  
ATOM   1752  CA  LYS A 222      -3.021  14.548  10.300  1.00  0.73           C  
ATOM   1753  C   LYS A 222      -3.822  13.254  10.413  1.00  0.75           C  
ATOM   1754  CB  LYS A 222      -3.929  15.688   9.838  1.00  0.71           C  
ATOM   1755  O   LYS A 222      -4.567  12.897   9.498  1.00  0.74           O  
ATOM   1756  CG  LYS A 222      -3.252  17.051   9.823  1.00  0.69           C  
ATOM   1757  CD  LYS A 222      -4.217  18.150   9.395  1.00  0.68           C  
ATOM   1758  CE  LYS A 222      -3.524  19.503   9.314  1.00  0.65           C  
ATOM   1759  NZ  LYS A 222      -4.452  20.573   8.839  1.00  0.61           N  
ATOM   1760  N   PRO A 223      -3.769  12.410  11.495  1.00  0.65           N  
ATOM   1761  CA  PRO A 223      -4.465  11.133  11.670  1.00  0.65           C  
ATOM   1762  C   PRO A 223      -5.939  11.207  11.279  1.00  0.68           C  
ATOM   1763  CB  PRO A 223      -4.310  10.850  13.167  1.00  0.63           C  
ATOM   1764  O   PRO A 223      -6.470  10.267  10.681  1.00  0.67           O  
ATOM   1765  CG  PRO A 223      -3.041  11.536  13.556  1.00  0.61           C  
ATOM   1766  CD  PRO A 223      -2.894  12.777  12.723  1.00  0.61           C  
ATOM   1767  N   PHE A 224      -6.534  12.333  11.609  1.00  0.71           N  
ATOM   1768  CA  PHE A 224      -7.960  12.503  11.354  1.00  0.72           C  
ATOM   1769  C   PHE A 224      -8.251  12.459   9.859  1.00  0.73           C  
ATOM   1770  CB  PHE A 224      -8.460  13.824  11.947  1.00  0.67           C  
ATOM   1771  O   PHE A 224      -9.398  12.266   9.450  1.00  0.71           O  
ATOM   1772  CG  PHE A 224      -7.805  15.042  11.355  1.00  0.62           C  
ATOM   1773  CD1 PHE A 224      -6.693  15.614  11.961  1.00  0.56           C  
ATOM   1774  CD2 PHE A 224      -8.301  15.616  10.192  1.00  0.59           C  
ATOM   1775  CE1 PHE A 224      -6.084  16.742  11.415  1.00  0.53           C  
ATOM   1776  CE2 PHE A 224      -7.698  16.743   9.640  1.00  0.55           C  
ATOM   1777  CZ  PHE A 224      -6.590  17.305  10.254  1.00  0.50           C  
ATOM   1778  N   LEU A 225      -7.171  12.604   9.060  1.00  0.79           N  
ATOM   1779  CA  LEU A 225      -7.466  12.556   7.632  1.00  0.79           C  
ATOM   1780  C   LEU A 225      -7.607  11.115   7.154  1.00  0.80           C  
ATOM   1781  CB  LEU A 225      -6.370  13.266   6.834  1.00  0.77           C  
ATOM   1782  O   LEU A 225      -8.479  10.809   6.338  1.00  0.79           O  
ATOM   1783  CG  LEU A 225      -6.284  14.784   7.001  1.00  0.74           C  
ATOM   1784  CD1 LEU A 225      -5.137  15.346   6.168  1.00  0.71           C  
ATOM   1785  CD2 LEU A 225      -7.605  15.440   6.613  1.00  0.72           C  
ATOM   1786  N   ILE A 226      -6.853  10.174   7.742  1.00  0.79           N  
ATOM   1787  CA  ILE A 226      -7.004   8.763   7.403  1.00  0.80           C  
ATOM   1788  C   ILE A 226      -8.337   8.244   7.937  1.00  0.81           C  
ATOM   1789  CB  ILE A 226      -5.838   7.919   7.964  1.00  0.78           C  
ATOM   1790  O   ILE A 226      -9.135   7.677   7.187  1.00  0.80           O  
ATOM   1791  CG1 ILE A 226      -4.510   8.357   7.334  1.00  0.74           C  
ATOM   1792  CG2 ILE A 226      -6.089   6.427   7.728  1.00  0.73           C  
ATOM   1793  CD1 ILE A 226      -3.282   7.737   7.985  1.00  0.71           C  
ATOM   1794  N   ASP A 227      -8.629   8.510   9.196  1.00  0.80           N  
ATOM   1795  CA  ASP A 227      -9.904   8.143   9.805  1.00  0.80           C  
ATOM   1796  C   ASP A 227     -11.076   8.724   9.016  1.00  0.81           C  
ATOM   1797  CB  ASP A 227      -9.962   8.618  11.258  1.00  0.78           C  
ATOM   1798  O   ASP A 227     -11.997   7.997   8.637  1.00  0.80           O  
ATOM   1799  CG  ASP A 227     -11.264   8.256  11.949  1.00  0.73           C  
ATOM   1800  OD1 ASP A 227     -11.575   7.052  12.073  1.00  0.71           O  
ATOM   1801  OD2 ASP A 227     -11.988   9.184  12.371  1.00  0.72           O  
ATOM   1802  N   ARG A 228     -10.990   9.920   8.697  1.00  0.82           N  
ATOM   1803  CA  ARG A 228     -12.023  10.581   7.905  1.00  0.82           C  
ATOM   1804  C   ARG A 228     -12.173   9.920   6.539  1.00  0.83           C  
ATOM   1805  CB  ARG A 228     -11.702  12.068   7.736  1.00  0.81           C  
ATOM   1806  O   ARG A 228     -13.291   9.689   6.075  1.00  0.83           O  
ATOM   1807  CG  ARG A 228     -12.766  12.844   6.976  1.00  0.77           C  
ATOM   1808  CD  ARG A 228     -12.401  14.316   6.841  1.00  0.75           C  
ATOM   1809  NE  ARG A 228     -13.359  15.034   6.005  1.00  0.68           N  
ATOM   1810  NH1 ARG A 228     -12.218  17.042   6.063  1.00  0.63           N  
ATOM   1811  NH2 ARG A 228     -14.180  16.867   4.891  1.00  0.60           N  
ATOM   1812  CZ  ARG A 228     -13.250  16.313   5.655  1.00  0.68           C  
ATOM   1813  N   ASN A 229     -11.069   9.605   5.854  1.00  0.83           N  
ATOM   1814  CA  ASN A 229     -11.123   8.934   4.560  1.00  0.84           C  
ATOM   1815  C   ASN A 229     -11.734   7.541   4.675  1.00  0.85           C  
ATOM   1816  CB  ASN A 229      -9.727   8.852   3.939  1.00  0.82           C  
ATOM   1817  O   ASN A 229     -12.608   7.174   3.888  1.00  0.85           O  
ATOM   1818  CG  ASN A 229      -9.203  10.205   3.498  1.00  0.79           C  
ATOM   1819  ND2 ASN A 229      -7.920  10.264   3.163  1.00  0.78           N  
ATOM   1820  OD1 ASN A 229      -9.945  11.190   3.461  1.00  0.78           O  
ATOM   1821  N   VAL A 230     -11.377   6.837   5.708  1.00  0.83           N  
ATOM   1822  CA  VAL A 230     -11.917   5.509   5.981  1.00  0.84           C  
ATOM   1823  C   VAL A 230     -13.406   5.612   6.304  1.00  0.84           C  
ATOM   1824  CB  VAL A 230     -11.167   4.819   7.142  1.00  0.83           C  
ATOM   1825  O   VAL A 230     -14.226   4.908   5.710  1.00  0.83           O  
ATOM   1826  CG1 VAL A 230     -11.920   3.574   7.608  1.00  0.82           C  
ATOM   1827  CG2 VAL A 230      -9.744   4.460   6.719  1.00  0.82           C  
ATOM   1828  N   GLN A 231     -13.841   6.496   7.151  1.00  0.83           N  
ATOM   1829  CA  GLN A 231     -15.244   6.677   7.509  1.00  0.84           C  
ATOM   1830  C   GLN A 231     -16.063   7.145   6.310  1.00  0.84           C  
ATOM   1831  CB  GLN A 231     -15.380   7.675   8.660  1.00  0.82           C  
ATOM   1832  O   GLN A 231     -17.186   6.682   6.099  1.00  0.84           O  
ATOM   1833  CG  GLN A 231     -14.792   7.181   9.975  1.00  0.76           C  
ATOM   1834  CD  GLN A 231     -15.328   5.822  10.384  1.00  0.74           C  
ATOM   1835  NE2 GLN A 231     -14.488   5.024  11.034  1.00  0.70           N  
ATOM   1836  OE1 GLN A 231     -16.489   5.492  10.118  1.00  0.73           O  
ATOM   1837  N   PHE A 232     -15.436   7.976   5.601  1.00  0.84           N  
ATOM   1838  CA  PHE A 232     -16.086   8.444   4.381  1.00  0.85           C  
ATOM   1839  C   PHE A 232     -16.280   7.296   3.397  1.00  0.86           C  
ATOM   1840  CB  PHE A 232     -15.266   9.562   3.729  1.00  0.84           C  
ATOM   1841  O   PHE A 232     -17.395   7.054   2.930  1.00  0.85           O  
ATOM   1842  CG  PHE A 232     -15.867  10.090   2.455  1.00  0.82           C  
ATOM   1843  CD1 PHE A 232     -16.901  11.017   2.490  1.00  0.80           C  
ATOM   1844  CD2 PHE A 232     -15.397   9.659   1.221  1.00  0.81           C  
ATOM   1845  CE1 PHE A 232     -17.459  11.508   1.311  1.00  0.80           C  
ATOM   1846  CE2 PHE A 232     -15.949  10.145   0.039  1.00  0.80           C  
ATOM   1847  CZ  PHE A 232     -16.981  11.069   0.087  1.00  0.77           C  
ATOM   1848  N   MET A 233     -15.335   6.478   3.126  1.00  0.84           N  
ATOM   1849  CA  MET A 233     -15.458   5.325   2.239  1.00  0.85           C  
ATOM   1850  C   MET A 233     -16.451   4.311   2.798  1.00  0.86           C  
ATOM   1851  CB  MET A 233     -14.097   4.661   2.027  1.00  0.83           C  
ATOM   1852  O   MET A 233     -17.302   3.802   2.067  1.00  0.85           O  
ATOM   1853  CG  MET A 233     -13.118   5.509   1.231  1.00  0.81           C  
ATOM   1854  SD  MET A 233     -13.822   6.085  -0.363  1.00  0.87           S  
ATOM   1855  CE  MET A 233     -14.196   4.490  -1.143  1.00  0.76           C  
ATOM   1856  N   ARG A 234     -16.587   4.125   4.073  1.00  0.86           N  
ATOM   1857  CA  ARG A 234     -17.524   3.217   4.724  1.00  0.86           C  
ATOM   1858  C   ARG A 234     -18.963   3.683   4.532  1.00  0.86           C  
ATOM   1859  CB  ARG A 234     -17.208   3.096   6.217  1.00  0.85           C  
ATOM   1860  O   ARG A 234     -19.884   2.866   4.469  1.00  0.86           O  
ATOM   1861  CG  ARG A 234     -15.997   2.228   6.521  1.00  0.83           C  
ATOM   1862  CD  ARG A 234     -15.786   2.061   8.020  1.00  0.82           C  
ATOM   1863  NE  ARG A 234     -14.615   1.239   8.311  1.00  0.78           N  
ATOM   1864  NH1 ARG A 234     -15.637  -0.767   7.793  1.00  0.77           N  
ATOM   1865  NH2 ARG A 234     -13.452  -0.734   8.487  1.00  0.75           N  
ATOM   1866  CZ  ARG A 234     -14.571  -0.085   8.196  1.00  0.77           C  
ATOM   1867  N   SER A 235     -19.168   4.951   4.398  1.00  0.86           N  
ATOM   1868  CA  SER A 235     -20.518   5.469   4.207  1.00  0.87           C  
ATOM   1869  C   SER A 235     -21.090   5.037   2.861  1.00  0.87           C  
ATOM   1870  CB  SER A 235     -20.526   6.995   4.307  1.00  0.85           C  
ATOM   1871  O   SER A 235     -22.306   5.071   2.657  1.00  0.86           O  
ATOM   1872  OG  SER A 235     -19.938   7.578   3.157  1.00  0.82           O  
ATOM   1873  N   PHE A 236     -20.230   4.456   1.962  1.00  0.85           N  
ATOM   1874  CA  PHE A 236     -20.627   4.012   0.631  1.00  0.87           C  
ATOM   1875  C   PHE A 236     -20.472   2.502   0.495  1.00  0.86           C  
ATOM   1876  CB  PHE A 236     -19.800   4.724  -0.444  1.00  0.85           C  
ATOM   1877  O   PHE A 236     -21.239   1.856  -0.220  1.00  0.85           O  
ATOM   1878  CG  PHE A 236     -19.912   6.224  -0.402  1.00  0.82           C  
ATOM   1879  CD1 PHE A 236     -21.012   6.868  -0.955  1.00  0.78           C  
ATOM   1880  CD2 PHE A 236     -18.917   6.990   0.191  1.00  0.79           C  
ATOM   1881  CE1 PHE A 236     -21.118   8.257  -0.918  1.00  0.78           C  
ATOM   1882  CE2 PHE A 236     -19.017   8.378   0.232  1.00  0.78           C  
ATOM   1883  CZ  PHE A 236     -20.117   9.009  -0.324  1.00  0.77           C  
ATOM   1884  N   THR A 237     -19.530   1.949   1.256  1.00  0.88           N  
ATOM   1885  CA  THR A 237     -19.111   0.574   1.010  1.00  0.89           C  
ATOM   1886  C   THR A 237     -19.497  -0.327   2.180  1.00  0.88           C  
ATOM   1887  CB  THR A 237     -17.592   0.486   0.772  1.00  0.86           C  
ATOM   1888  O   THR A 237     -19.189  -1.520   2.180  1.00  0.85           O  
ATOM   1889  CG2 THR A 237     -17.181   1.288  -0.459  1.00  0.78           C  
ATOM   1890  OG1 THR A 237     -16.904   1.004   1.917  1.00  0.80           O  
ATOM   1891  N   GLY A 238     -20.228   0.318   3.187  1.00  0.90           N  
ATOM   1892  CA  GLY A 238     -20.576  -0.396   4.406  1.00  0.90           C  
ATOM   1893  C   GLY A 238     -19.366  -0.884   5.178  1.00  0.90           C  
ATOM   1894  O   GLY A 238     -18.420  -0.127   5.405  1.00  0.87           O  
ATOM   1895  N   ASP A 239     -19.294  -2.212   5.470  1.00  0.89           N  
ATOM   1896  CA  ASP A 239     -18.291  -2.806   6.348  1.00  0.89           C  
ATOM   1897  C   ASP A 239     -17.193  -3.495   5.541  1.00  0.90           C  
ATOM   1898  CB  ASP A 239     -18.941  -3.803   7.309  1.00  0.87           C  
ATOM   1899  O   ASP A 239     -16.421  -4.288   6.083  1.00  0.89           O  
ATOM   1900  CG  ASP A 239     -19.789  -3.132   8.376  1.00  0.83           C  
ATOM   1901  OD1 ASP A 239     -19.425  -2.030   8.840  1.00  0.81           O  
ATOM   1902  OD2 ASP A 239     -20.828  -3.712   8.758  1.00  0.83           O  
ATOM   1903  N   LYS A 240     -17.083  -3.216   4.229  1.00  0.93           N  
ATOM   1904  CA  LYS A 240     -16.027  -3.813   3.415  1.00  0.93           C  
ATOM   1905  C   LYS A 240     -14.647  -3.469   3.968  1.00  0.94           C  
ATOM   1906  CB  LYS A 240     -16.141  -3.347   1.963  1.00  0.93           C  
ATOM   1907  O   LYS A 240     -14.419  -2.349   4.430  1.00  0.93           O  
ATOM   1908  CG  LYS A 240     -17.307  -3.963   1.205  1.00  0.90           C  
ATOM   1909  CD  LYS A 240     -17.196  -3.712  -0.294  1.00  0.88           C  
ATOM   1910  CE  LYS A 240     -18.310  -4.408  -1.063  1.00  0.87           C  
ATOM   1911  NZ  LYS A 240     -17.832  -5.663  -1.717  1.00  0.86           N  
ATOM   1912  N   PRO A 241     -13.731  -4.384   3.948  1.00  0.94           N  
ATOM   1913  CA  PRO A 241     -12.338  -4.102   4.303  1.00  0.94           C  
ATOM   1914  C   PRO A 241     -11.745  -2.949   3.495  1.00  0.95           C  
ATOM   1915  CB  PRO A 241     -11.620  -5.416   3.986  1.00  0.94           C  
ATOM   1916  O   PRO A 241     -12.060  -2.793   2.312  1.00  0.94           O  
ATOM   1917  CG  PRO A 241     -12.671  -6.469   4.129  1.00  0.92           C  
ATOM   1918  CD  PRO A 241     -13.973  -5.915   3.625  1.00  0.92           C  
ATOM   1919  N   ILE A 242     -10.882  -2.126   4.110  1.00  0.93           N  
ATOM   1920  CA  ILE A 242     -10.162  -1.033   3.466  1.00  0.94           C  
ATOM   1921  C   ILE A 242      -8.664  -1.328   3.469  1.00  0.94           C  
ATOM   1922  CB  ILE A 242     -10.443   0.317   4.164  1.00  0.92           C  
ATOM   1923  O   ILE A 242      -8.082  -1.609   4.520  1.00  0.94           O  
ATOM   1924  CG1 ILE A 242     -11.932   0.668   4.066  1.00  0.88           C  
ATOM   1925  CG2 ILE A 242      -9.578   1.427   3.561  1.00  0.88           C  
ATOM   1926  CD1 ILE A 242     -12.317   1.945   4.802  1.00  0.85           C  
ATOM   1927  N   TRP A 243      -8.048  -1.224   2.288  1.00  0.95           N  
ATOM   1928  CA  TRP A 243      -6.600  -1.309   2.131  1.00  0.95           C  
ATOM   1929  C   TRP A 243      -6.020   0.030   1.689  1.00  0.95           C  
ATOM   1930  CB  TRP A 243      -6.231  -2.398   1.119  1.00  0.95           C  
ATOM   1931  O   TRP A 243      -6.540   0.665   0.768  1.00  0.94           O  
ATOM   1932  CG  TRP A 243      -6.481  -3.793   1.608  1.00  0.95           C  
ATOM   1933  CD1 TRP A 243      -7.060  -4.161   2.791  1.00  0.94           C  
ATOM   1934  CD2 TRP A 243      -6.153  -5.008   0.927  1.00  0.94           C  
ATOM   1935  CE2 TRP A 243      -6.563  -6.076   1.756  1.00  0.95           C  
ATOM   1936  CE3 TRP A 243      -5.552  -5.298  -0.305  1.00  0.94           C  
ATOM   1937  NE1 TRP A 243      -7.113  -5.532   2.886  1.00  0.94           N  
ATOM   1938  CH2 TRP A 243      -5.800  -7.669   0.181  1.00  0.93           C  
ATOM   1939  CZ2 TRP A 243      -6.391  -7.413   1.391  1.00  0.93           C  
ATOM   1940  CZ3 TRP A 243      -5.381  -6.630  -0.666  1.00  0.94           C  
ATOM   1941  N   SER A 244      -4.967   0.488   2.424  1.00  0.94           N  
ATOM   1942  CA  SER A 244      -4.101   1.564   1.952  1.00  0.94           C  
ATOM   1943  C   SER A 244      -3.051   1.041   0.978  1.00  0.94           C  
ATOM   1944  CB  SER A 244      -3.416   2.257   3.130  1.00  0.93           C  
ATOM   1945  O   SER A 244      -1.971   0.614   1.392  1.00  0.93           O  
ATOM   1946  OG  SER A 244      -2.668   3.377   2.689  1.00  0.88           O  
ATOM   1947  N   THR A 245      -3.416   0.967  -0.348  1.00  0.95           N  
ATOM   1948  CA  THR A 245      -2.605   0.289  -1.354  1.00  0.95           C  
ATOM   1949  C   THR A 245      -1.456   1.182  -1.814  1.00  0.94           C  
ATOM   1950  CB  THR A 245      -3.454  -0.126  -2.570  1.00  0.95           C  
ATOM   1951  O   THR A 245      -0.543   0.723  -2.503  1.00  0.93           O  
ATOM   1952  CG2 THR A 245      -4.441  -1.228  -2.200  1.00  0.94           C  
ATOM   1953  OG1 THR A 245      -4.183   1.012  -3.047  1.00  0.94           O  
ATOM   1954  N   GLU A 246      -1.388   2.432  -1.460  1.00  0.92           N  
ATOM   1955  CA  GLU A 246      -0.270   3.371  -1.479  1.00  0.92           C  
ATOM   1956  C   GLU A 246      -0.357   4.355  -0.316  1.00  0.91           C  
ATOM   1957  CB  GLU A 246      -0.228   4.129  -2.808  1.00  0.91           C  
ATOM   1958  O   GLU A 246      -1.414   4.939  -0.067  1.00  0.90           O  
ATOM   1959  CG  GLU A 246      -0.028   3.233  -4.022  1.00  0.89           C  
ATOM   1960  CD  GLU A 246       0.242   4.008  -5.302  1.00  0.88           C  
ATOM   1961  OE1 GLU A 246       0.518   5.227  -5.227  1.00  0.86           O  
ATOM   1962  OE2 GLU A 246       0.176   3.391  -6.388  1.00  0.86           O  
ATOM   1963  N   PHE A 247       0.720   4.459   0.351  1.00  0.90           N  
ATOM   1964  CA  PHE A 247       0.828   5.588   1.268  1.00  0.90           C  
ATOM   1965  C   PHE A 247       2.285   5.985   1.470  1.00  0.88           C  
ATOM   1966  CB  PHE A 247       0.183   5.251   2.616  1.00  0.89           C  
ATOM   1967  O   PHE A 247       3.165   5.124   1.532  1.00  0.86           O  
ATOM   1968  CG  PHE A 247       0.976   4.272   3.439  1.00  0.88           C  
ATOM   1969  CD1 PHE A 247       0.922   2.910   3.167  1.00  0.87           C  
ATOM   1970  CD2 PHE A 247       1.775   4.713   4.486  1.00  0.87           C  
ATOM   1971  CE1 PHE A 247       1.654   2.001   3.927  1.00  0.85           C  
ATOM   1972  CE2 PHE A 247       2.509   3.810   5.250  1.00  0.86           C  
ATOM   1973  CZ  PHE A 247       2.447   2.455   4.969  1.00  0.84           C  
ATOM   1974  N   PHE A 248       2.588   7.193   1.425  1.00  0.85           N  
ATOM   1975  CA  PHE A 248       3.854   7.777   1.851  1.00  0.85           C  
ATOM   1976  C   PHE A 248       3.628   9.119   2.536  1.00  0.84           C  
ATOM   1977  CB  PHE A 248       4.798   7.949   0.656  1.00  0.83           C  
ATOM   1978  O   PHE A 248       2.515   9.650   2.521  1.00  0.80           O  
ATOM   1979  CG  PHE A 248       4.331   8.974  -0.342  1.00  0.81           C  
ATOM   1980  CD1 PHE A 248       3.378   8.649  -1.299  1.00  0.77           C  
ATOM   1981  CD2 PHE A 248       4.847  10.264  -0.323  1.00  0.78           C  
ATOM   1982  CE1 PHE A 248       2.944   9.596  -2.225  1.00  0.76           C  
ATOM   1983  CE2 PHE A 248       4.419  11.215  -1.245  1.00  0.77           C  
ATOM   1984  CZ  PHE A 248       3.468  10.879  -2.195  1.00  0.73           C  
ATOM   1985  N   ASN A 249       4.579   9.670   3.101  1.00  0.81           N  
ATOM   1986  CA  ASN A 249       4.542  11.045   3.586  1.00  0.80           C  
ATOM   1987  C   ASN A 249       5.273  11.993   2.639  1.00  0.79           C  
ATOM   1988  CB  ASN A 249       5.138  11.135   4.992  1.00  0.78           C  
ATOM   1989  O   ASN A 249       6.497  11.933   2.517  1.00  0.74           O  
ATOM   1990  CG  ASN A 249       4.887  12.479   5.648  1.00  0.73           C  
ATOM   1991  ND2 ASN A 249       5.320  12.620   6.895  1.00  0.67           N  
ATOM   1992  OD1 ASN A 249       4.308  13.382   5.039  1.00  0.68           O  
ATOM   1993  N   ASN A 250       4.539  12.819   1.883  1.00  0.71           N  
ATOM   1994  CA  ASN A 250       5.113  13.977   1.206  1.00  0.70           C  
ATOM   1995  C   ASN A 250       5.418  15.106   2.187  1.00  0.69           C  
ATOM   1996  CB  ASN A 250       4.176  14.472   0.102  1.00  0.67           C  
ATOM   1997  O   ASN A 250       4.503  15.731   2.724  1.00  0.65           O  
ATOM   1998  CG  ASN A 250       4.223  13.601  -1.138  1.00  0.63           C  
ATOM   1999  ND2 ASN A 250       3.245  13.771  -2.020  1.00  0.59           N  
ATOM   2000  OD1 ASN A 250       5.131  12.781  -1.301  1.00  0.61           O  
ATOM   2001  N   GLY A 251       6.055  14.942   3.274  1.00  0.61           N  
ATOM   2002  CA  GLY A 251       6.294  16.075   4.154  1.00  0.59           C  
ATOM   2003  C   GLY A 251       5.547  17.326   3.731  1.00  0.61           C  
ATOM   2004  O   GLY A 251       5.688  17.786   2.596  1.00  0.58           O  
ATOM   2005  N   VAL A 252       4.316  17.599   4.128  1.00  0.46           N  
ATOM   2006  CA  VAL A 252       3.199  18.502   3.867  1.00  0.47           C  
ATOM   2007  C   VAL A 252       3.663  19.951   4.001  1.00  0.47           C  
ATOM   2008  CB  VAL A 252       2.015  18.231   4.821  1.00  0.40           C  
ATOM   2009  O   VAL A 252       4.017  20.397   5.095  1.00  0.44           O  
ATOM   2010  CG1 VAL A 252       0.689  18.588   4.152  1.00  0.36           C  
ATOM   2011  CG2 VAL A 252       2.015  16.771   5.270  1.00  0.37           C  
ATOM   2012  N   GLU A 253       4.735  20.378   3.330  1.00  0.43           N  
ATOM   2013  CA  GLU A 253       5.064  21.784   3.117  1.00  0.45           C  
ATOM   2014  C   GLU A 253       6.563  21.974   2.904  1.00  0.44           C  
ATOM   2015  CB  GLU A 253       4.589  22.633   4.299  1.00  0.39           C  
ATOM   2016  O   GLU A 253       7.025  23.092   2.668  1.00  0.41           O  
ATOM   2017  CG  GLU A 253       3.076  22.669   4.462  1.00  0.37           C  
ATOM   2018  CD  GLU A 253       2.618  23.555   5.610  1.00  0.42           C  
ATOM   2019  OE1 GLU A 253       3.476  24.055   6.371  1.00  0.45           O  
ATOM   2020  OE2 GLU A 253       1.389  23.748   5.750  1.00  0.39           O  
ATOM   2021  N   THR A 254       7.243  20.883   2.837  1.00  0.49           N  
ATOM   2022  CA  THR A 254       8.668  20.991   2.545  1.00  0.48           C  
ATOM   2023  C   THR A 254       8.986  20.396   1.176  1.00  0.49           C  
ATOM   2024  CB  THR A 254       9.514  20.288   3.623  1.00  0.44           C  
ATOM   2025  O   THR A 254       8.821  19.193   0.963  1.00  0.47           O  
ATOM   2026  CG2 THR A 254       9.374  20.983   4.973  1.00  0.39           C  
ATOM   2027  OG1 THR A 254       9.080  18.928   3.751  1.00  0.38           O  
ATOM   2028  N   THR A 255       8.672  21.098   0.134  1.00  0.52           N  
ATOM   2029  CA  THR A 255       9.155  20.860  -1.222  1.00  0.51           C  
ATOM   2030  C   THR A 255      10.158  19.710  -1.245  1.00  0.52           C  
ATOM   2031  CB  THR A 255       9.806  22.124  -1.813  1.00  0.46           C  
ATOM   2032  O   THR A 255      10.883  19.492  -0.272  1.00  0.49           O  
ATOM   2033  CG2 THR A 255       8.796  23.261  -1.926  1.00  0.38           C  
ATOM   2034  OG1 THR A 255      10.884  22.540  -0.965  1.00  0.40           O  
ATOM   2035  N   ILE A 256       9.886  18.623  -2.080  1.00  0.53           N  
ATOM   2036  CA  ILE A 256      10.916  17.675  -2.491  1.00  0.53           C  
ATOM   2037  C   ILE A 256      12.295  18.314  -2.342  1.00  0.54           C  
ATOM   2038  CB  ILE A 256      10.700  17.201  -3.945  1.00  0.50           C  
ATOM   2039  O   ILE A 256      13.317  17.636  -2.467  1.00  0.54           O  
ATOM   2040  CG1 ILE A 256       9.604  18.034  -4.621  1.00  0.44           C  
ATOM   2041  CG2 ILE A 256      10.355  15.709  -3.982  1.00  0.46           C  
ATOM   2042  CD1 ILE A 256       9.437  17.747  -6.107  1.00  0.44           C  
ATOM   2043  N   PHE A 257      12.326  19.514  -1.795  1.00  0.47           N  
ATOM   2044  CA  PHE A 257      13.550  20.307  -1.811  1.00  0.50           C  
ATOM   2045  C   PHE A 257      13.999  20.638  -0.393  1.00  0.48           C  
ATOM   2046  CB  PHE A 257      13.346  21.597  -2.611  1.00  0.42           C  
ATOM   2047  O   PHE A 257      14.983  21.354  -0.199  1.00  0.46           O  
ATOM   2048  CG  PHE A 257      12.971  21.366  -4.051  1.00  0.39           C  
ATOM   2049  CD1 PHE A 257      13.878  20.798  -4.937  1.00  0.31           C  
ATOM   2050  CD2 PHE A 257      11.711  21.717  -4.517  1.00  0.35           C  
ATOM   2051  CE1 PHE A 257      13.535  20.583  -6.269  1.00  0.35           C  
ATOM   2052  CE2 PHE A 257      11.361  21.505  -5.848  1.00  0.41           C  
ATOM   2053  CZ  PHE A 257      12.274  20.939  -6.722  1.00  0.31           C  
ATOM   2054  N   ASN A 258      13.338  20.303   0.701  1.00  0.65           N  
ATOM   2055  CA  ASN A 258      13.927  20.360   2.035  1.00  0.65           C  
ATOM   2056  C   ASN A 258      14.187  18.964   2.593  1.00  0.65           C  
ATOM   2057  CB  ASN A 258      13.028  21.153   2.986  1.00  0.61           C  
ATOM   2058  O   ASN A 258      13.249  18.252   2.957  1.00  0.61           O  
ATOM   2059  CG  ASN A 258      13.294  22.645   2.932  1.00  0.57           C  
ATOM   2060  ND2 ASN A 258      12.370  23.431   3.471  1.00  0.54           N  
ATOM   2061  OD1 ASN A 258      14.320  23.087   2.409  1.00  0.57           O  
ATOM   2062  N   PRO A 259      15.546  18.613   2.524  1.00  0.65           N  
ATOM   2063  CA  PRO A 259      15.874  17.337   3.165  1.00  0.65           C  
ATOM   2064  C   PRO A 259      15.371  17.254   4.604  1.00  0.67           C  
ATOM   2065  CB  PRO A 259      17.403  17.301   3.118  1.00  0.60           C  
ATOM   2066  O   PRO A 259      15.862  17.975   5.476  1.00  0.65           O  
ATOM   2067  CG  PRO A 259      17.819  18.737   3.118  1.00  0.55           C  
ATOM   2068  CD  PRO A 259      16.738  19.547   2.462  1.00  0.57           C  
ATOM   2069  N   VAL A 260      14.340  16.682   4.843  1.00  0.77           N  
ATOM   2070  CA  VAL A 260      13.948  16.237   6.177  1.00  0.78           C  
ATOM   2071  C   VAL A 260      15.014  15.305   6.745  1.00  0.80           C  
ATOM   2072  CB  VAL A 260      12.575  15.529   6.158  1.00  0.76           C  
ATOM   2073  O   VAL A 260      15.541  14.446   6.033  1.00  0.79           O  
ATOM   2074  CG1 VAL A 260      12.114  15.207   7.579  1.00  0.71           C  
ATOM   2075  CG2 VAL A 260      11.539  16.391   5.439  1.00  0.71           C  
ATOM   2076  N   ASP A 261      15.496  15.602   7.991  1.00  0.84           N  
ATOM   2077  CA  ASP A 261      16.378  14.718   8.748  1.00  0.85           C  
ATOM   2078  C   ASP A 261      15.923  13.265   8.640  1.00  0.86           C  
ATOM   2079  CB  ASP A 261      16.435  15.145  10.216  1.00  0.84           C  
ATOM   2080  O   ASP A 261      14.724  12.981   8.658  1.00  0.86           O  
ATOM   2081  CG  ASP A 261      17.312  14.240  11.063  1.00  0.81           C  
ATOM   2082  OD1 ASP A 261      16.776  13.356  11.767  1.00  0.80           O  
ATOM   2083  OD2 ASP A 261      18.549  14.413  11.029  1.00  0.81           O  
ATOM   2084  N   GLU A 262      16.777  12.296   8.342  1.00  0.88           N  
ATOM   2085  CA  GLU A 262      16.463  10.883   8.156  1.00  0.89           C  
ATOM   2086  C   GLU A 262      15.716  10.320   9.362  1.00  0.90           C  
ATOM   2087  CB  GLU A 262      17.740  10.076   7.906  1.00  0.87           C  
ATOM   2088  O   GLU A 262      14.836   9.470   9.212  1.00  0.90           O  
ATOM   2089  CG  GLU A 262      17.489   8.685   7.343  1.00  0.83           C  
ATOM   2090  CD  GLU A 262      18.764   7.882   7.135  1.00  0.81           C  
ATOM   2091  OE1 GLU A 262      19.854   8.490   7.033  1.00  0.82           O  
ATOM   2092  OE2 GLU A 262      18.671   6.636   7.073  1.00  0.78           O  
ATOM   2093  N   MET A 263      15.977  10.843  10.540  1.00  0.91           N  
ATOM   2094  CA  MET A 263      15.311  10.428  11.771  1.00  0.92           C  
ATOM   2095  C   MET A 263      13.866  10.915  11.799  1.00  0.92           C  
ATOM   2096  CB  MET A 263      16.064  10.953  12.994  1.00  0.91           C  
ATOM   2097  O   MET A 263      12.963  10.172  12.187  1.00  0.91           O  
ATOM   2098  CG  MET A 263      15.516  10.441  14.317  1.00  0.90           C  
ATOM   2099  SD  MET A 263      15.560   8.611  14.436  1.00  0.92           S  
ATOM   2100  CE  MET A 263      17.335   8.351  14.710  1.00  0.87           C  
ATOM   2101  N   ASP A 264      13.584  12.083  11.311  1.00  0.88           N  
ATOM   2102  CA  ASP A 264      12.225  12.583  11.127  1.00  0.88           C  
ATOM   2103  C   ASP A 264      11.477  11.767  10.074  1.00  0.88           C  
ATOM   2104  CB  ASP A 264      12.246  14.060  10.729  1.00  0.87           C  
ATOM   2105  O   ASP A 264      10.314  11.409  10.270  1.00  0.87           O  
ATOM   2106  CG  ASP A 264      12.440  14.990  11.914  1.00  0.83           C  
ATOM   2107  OD1 ASP A 264      12.121  14.597  13.057  1.00  0.81           O  
ATOM   2108  OD2 ASP A 264      12.913  16.128  11.703  1.00  0.83           O  
ATOM   2109  N   GLN A 265      12.187  11.392   9.033  1.00  0.87           N  
ATOM   2110  CA  GLN A 265      11.621  10.495   8.031  1.00  0.87           C  
ATOM   2111  C   GLN A 265      11.263   9.143   8.643  1.00  0.88           C  
ATOM   2112  CB  GLN A 265      12.597  10.302   6.869  1.00  0.86           C  
ATOM   2113  O   GLN A 265      10.150   8.646   8.456  1.00  0.88           O  
ATOM   2114  CG  GLN A 265      12.814  11.557   6.034  1.00  0.83           C  
ATOM   2115  CD  GLN A 265      13.785  11.340   4.889  1.00  0.81           C  
ATOM   2116  NE2 GLN A 265      14.700  12.284   4.700  1.00  0.77           N  
ATOM   2117  OE1 GLN A 265      13.713  10.331   4.180  1.00  0.80           O  
ATOM   2118  N   ALA A 266      12.155   8.582   9.416  1.00  0.91           N  
ATOM   2119  CA  ALA A 266      11.940   7.342  10.156  1.00  0.92           C  
ATOM   2120  C   ALA A 266      10.721   7.451  11.068  1.00  0.92           C  
ATOM   2121  CB  ALA A 266      13.181   6.987  10.972  1.00  0.91           C  
ATOM   2122  O   ALA A 266       9.838   6.591  11.041  1.00  0.92           O  
ATOM   2123  N   GLY A 267      10.577   8.556  11.746  1.00  0.91           N  
ATOM   2124  CA  GLY A 267       9.422   8.854  12.578  1.00  0.92           C  
ATOM   2125  C   GLY A 267       8.130   8.958  11.790  1.00  0.91           C  
ATOM   2126  O   GLY A 267       7.084   8.484  12.239  1.00  0.90           O  
ATOM   2127  N   GLN A 268       8.183   9.480  10.634  1.00  0.89           N  
ATOM   2128  CA  GLN A 268       7.021   9.620   9.762  1.00  0.88           C  
ATOM   2129  C   GLN A 268       6.560   8.263   9.238  1.00  0.89           C  
ATOM   2130  CB  GLN A 268       7.335  10.555   8.594  1.00  0.87           C  
ATOM   2131  O   GLN A 268       5.360   7.982   9.197  1.00  0.88           O  
ATOM   2132  CG  GLN A 268       7.569  12.001   9.009  1.00  0.79           C  
ATOM   2133  CD  GLN A 268       6.391  12.594   9.759  1.00  0.76           C  
ATOM   2134  NE2 GLN A 268       6.651  13.634  10.545  1.00  0.68           N  
ATOM   2135  OE1 GLN A 268       5.257  12.123   9.633  1.00  0.71           O  
ATOM   2136  N   VAL A 269       7.465   7.374   8.882  1.00  0.91           N  
ATOM   2137  CA  VAL A 269       7.150   6.006   8.481  1.00  0.91           C  
ATOM   2138  C   VAL A 269       6.334   5.322   9.576  1.00  0.92           C  
ATOM   2139  CB  VAL A 269       8.429   5.193   8.183  1.00  0.91           C  
ATOM   2140  O   VAL A 269       5.247   4.801   9.315  1.00  0.92           O  
ATOM   2141  CG1 VAL A 269       8.102   3.710   8.023  1.00  0.89           C  
ATOM   2142  CG2 VAL A 269       9.121   5.729   6.931  1.00  0.89           C  
ATOM   2143  N   VAL A 270       6.701   5.381  10.833  1.00  0.94           N  
ATOM   2144  CA  VAL A 270       6.030   4.742  11.960  1.00  0.94           C  
ATOM   2145  C   VAL A 270       4.670   5.397  12.191  1.00  0.94           C  
ATOM   2146  CB  VAL A 270       6.884   4.818  13.246  1.00  0.94           C  
ATOM   2147  O   VAL A 270       3.644   4.714  12.228  1.00  0.93           O  
ATOM   2148  CG1 VAL A 270       6.097   4.299  14.448  1.00  0.93           C  
ATOM   2149  CG2 VAL A 270       8.181   4.031  13.072  1.00  0.93           C  
ATOM   2150  N   LYS A 271       4.598   6.721  12.269  1.00  0.92           N  
ATOM   2151  CA  LYS A 271       3.360   7.449  12.533  1.00  0.91           C  
ATOM   2152  C   LYS A 271       2.316   7.164  11.458  1.00  0.91           C  
ATOM   2153  CB  LYS A 271       3.628   8.952  12.619  1.00  0.90           C  
ATOM   2154  O   LYS A 271       1.168   6.838  11.770  1.00  0.90           O  
ATOM   2155  CG  LYS A 271       4.347   9.381  13.889  1.00  0.88           C  
ATOM   2156  CD  LYS A 271       4.516  10.894  13.952  1.00  0.85           C  
ATOM   2157  CE  LYS A 271       5.490  11.393  12.893  1.00  0.82           C  
ATOM   2158  NZ  LYS A 271       5.837  12.831  13.093  1.00  0.78           N  
ATOM   2159  N   THR A 272       2.708   7.245  10.228  1.00  0.90           N  
ATOM   2160  CA  THR A 272       1.775   7.090   9.118  1.00  0.90           C  
ATOM   2161  C   THR A 272       1.272   5.652   9.030  1.00  0.91           C  
ATOM   2162  CB  THR A 272       2.424   7.492   7.781  1.00  0.88           C  
ATOM   2163  O   THR A 272       0.074   5.416   8.863  1.00  0.90           O  
ATOM   2164  CG2 THR A 272       1.413   7.442   6.641  1.00  0.78           C  
ATOM   2165  OG1 THR A 272       2.941   8.824   7.889  1.00  0.81           O  
ATOM   2166  N   THR A 273       2.127   4.676   9.232  1.00  0.93           N  
ATOM   2167  CA  THR A 273       1.741   3.269   9.228  1.00  0.93           C  
ATOM   2168  C   THR A 273       0.796   2.964  10.386  1.00  0.93           C  
ATOM   2169  CB  THR A 273       2.975   2.352   9.312  1.00  0.93           C  
ATOM   2170  O   THR A 273      -0.277   2.392  10.185  1.00  0.93           O  
ATOM   2171  CG2 THR A 273       2.573   0.882   9.238  1.00  0.93           C  
ATOM   2172  OG1 THR A 273       3.860   2.649   8.225  1.00  0.93           O  
ATOM   2173  N   LEU A 274       1.043   3.428  11.607  1.00  0.93           N  
ATOM   2174  CA  LEU A 274       0.191   3.239  12.776  1.00  0.93           C  
ATOM   2175  C   LEU A 274      -1.154   3.932  12.586  1.00  0.92           C  
ATOM   2176  CB  LEU A 274       0.880   3.774  14.034  1.00  0.92           C  
ATOM   2177  O   LEU A 274      -2.199   3.375  12.932  1.00  0.91           O  
ATOM   2178  CG  LEU A 274       2.057   2.953  14.563  1.00  0.91           C  
ATOM   2179  CD1 LEU A 274       2.711   3.664  15.744  1.00  0.88           C  
ATOM   2180  CD2 LEU A 274       1.599   1.555  14.962  1.00  0.88           C  
ATOM   2181  N   LEU A 275      -1.121   5.078  11.971  1.00  0.90           N  
ATOM   2182  CA  LEU A 275      -2.341   5.846  11.748  1.00  0.89           C  
ATOM   2183  C   LEU A 275      -3.221   5.176  10.698  1.00  0.89           C  
ATOM   2184  CB  LEU A 275      -2.003   7.274  11.310  1.00  0.89           C  
ATOM   2185  O   LEU A 275      -4.449   5.191  10.810  1.00  0.88           O  
ATOM   2186  CG  LEU A 275      -1.440   8.198  12.391  1.00  0.86           C  
ATOM   2187  CD1 LEU A 275      -0.989   9.519  11.776  1.00  0.83           C  
ATOM   2188  CD2 LEU A 275      -2.477   8.438  13.483  1.00  0.83           C  
ATOM   2189  N   ASN A 276      -2.703   4.540   9.702  1.00  0.90           N  
ATOM   2190  CA  ASN A 276      -3.474   3.698   8.794  1.00  0.90           C  
ATOM   2191  C   ASN A 276      -4.147   2.546   9.534  1.00  0.90           C  
ATOM   2192  CB  ASN A 276      -2.583   3.161   7.672  1.00  0.90           C  
ATOM   2193  O   ASN A 276      -5.348   2.318   9.376  1.00  0.90           O  
ATOM   2194  CG  ASN A 276      -2.478   4.119   6.501  1.00  0.89           C  
ATOM   2195  ND2 ASN A 276      -1.414   4.913   6.479  1.00  0.89           N  
ATOM   2196  OD1 ASN A 276      -3.346   4.145   5.625  1.00  0.88           O  
ATOM   2197  N   TRP A 277      -3.466   1.867  10.446  1.00  0.91           N  
ATOM   2198  CA  TRP A 277      -4.048   0.792  11.243  1.00  0.92           C  
ATOM   2199  C   TRP A 277      -5.162   1.321  12.140  1.00  0.90           C  
ATOM   2200  CB  TRP A 277      -2.972   0.110  12.093  1.00  0.90           C  
ATOM   2201  O   TRP A 277      -6.281   0.803  12.121  1.00  0.87           O  
ATOM   2202  CG  TRP A 277      -3.476  -1.052  12.895  1.00  0.85           C  
ATOM   2203  CD1 TRP A 277      -3.967  -1.021  14.171  1.00  0.79           C  
ATOM   2204  CD2 TRP A 277      -3.534  -2.419  12.476  1.00  0.81           C  
ATOM   2205  CE2 TRP A 277      -4.072  -3.163  13.549  1.00  0.82           C  
ATOM   2206  CE3 TRP A 277      -3.184  -3.087  11.295  1.00  0.83           C  
ATOM   2207  NE1 TRP A 277      -4.327  -2.287  14.570  1.00  0.85           N  
ATOM   2208  CH2 TRP A 277      -3.917  -5.173  12.310  1.00  0.82           C  
ATOM   2209  CZ2 TRP A 277      -4.268  -4.544  13.476  1.00  0.84           C  
ATOM   2210  CZ3 TRP A 277      -3.380  -4.462  11.225  1.00  0.83           C  
ATOM   2211  N   VAL A 278      -4.926   2.421  12.816  1.00  0.88           N  
ATOM   2212  CA  VAL A 278      -5.876   3.060  13.720  1.00  0.88           C  
ATOM   2213  C   VAL A 278      -7.098   3.532  12.936  1.00  0.87           C  
ATOM   2214  CB  VAL A 278      -5.234   4.248  14.471  1.00  0.87           C  
ATOM   2215  O   VAL A 278      -8.230   3.424  13.414  1.00  0.85           O  
ATOM   2216  CG1 VAL A 278      -6.300   5.076  15.186  1.00  0.84           C  
ATOM   2217  CG2 VAL A 278      -4.187   3.746  15.465  1.00  0.83           C  
ATOM   2218  N   GLY A 279      -6.881   3.963  11.742  1.00  0.86           N  
ATOM   2219  CA  GLY A 279      -7.954   4.380  10.854  1.00  0.86           C  
ATOM   2220  C   GLY A 279      -8.780   3.220  10.330  1.00  0.86           C  
ATOM   2221  O   GLY A 279      -9.853   3.423   9.758  1.00  0.85           O  
ATOM   2222  N   GLY A 280      -8.306   1.965  10.448  1.00  0.87           N  
ATOM   2223  CA  GLY A 280      -9.063   0.778  10.086  1.00  0.87           C  
ATOM   2224  C   GLY A 280      -8.612   0.157   8.778  1.00  0.88           C  
ATOM   2225  O   GLY A 280      -9.297  -0.705   8.225  1.00  0.87           O  
ATOM   2226  N   ALA A 281      -7.511   0.578   8.222  1.00  0.91           N  
ATOM   2227  CA  ALA A 281      -6.917  -0.167   7.116  1.00  0.91           C  
ATOM   2228  C   ALA A 281      -6.456  -1.549   7.570  1.00  0.92           C  
ATOM   2229  CB  ALA A 281      -5.747   0.611   6.517  1.00  0.90           C  
ATOM   2230  O   ALA A 281      -5.790  -1.680   8.600  1.00  0.91           O  
ATOM   2231  N   GLU A 282      -6.721  -2.552   6.739  1.00  0.94           N  
ATOM   2232  CA  GLU A 282      -6.360  -3.930   7.059  1.00  0.94           C  
ATOM   2233  C   GLU A 282      -5.026  -4.313   6.424  1.00  0.94           C  
ATOM   2234  CB  GLU A 282      -7.457  -4.894   6.599  1.00  0.93           C  
ATOM   2235  O   GLU A 282      -4.379  -5.269   6.856  1.00  0.94           O  
ATOM   2236  CG  GLU A 282      -8.773  -4.728   7.345  1.00  0.91           C  
ATOM   2237  CD  GLU A 282      -9.748  -5.870   7.103  1.00  0.89           C  
ATOM   2238  OE1 GLU A 282      -9.479  -6.722   6.225  1.00  0.88           O  
ATOM   2239  OE2 GLU A 282     -10.788  -5.913   7.797  1.00  0.88           O  
ATOM   2240  N   ARG A 283      -4.636  -3.578   5.405  1.00  0.96           N  
ATOM   2241  CA  ARG A 283      -3.326  -3.648   4.766  1.00  0.96           C  
ATOM   2242  C   ARG A 283      -2.826  -2.257   4.390  1.00  0.96           C  
ATOM   2243  CB  ARG A 283      -3.380  -4.539   3.522  1.00  0.95           C  
ATOM   2244  O   ARG A 283      -3.619  -1.376   4.053  1.00  0.95           O  
ATOM   2245  CG  ARG A 283      -3.812  -5.968   3.808  1.00  0.92           C  
ATOM   2246  CD  ARG A 283      -3.578  -6.877   2.609  1.00  0.90           C  
ATOM   2247  NE  ARG A 283      -4.095  -8.223   2.844  1.00  0.89           N  
ATOM   2248  NH1 ARG A 283      -3.109  -9.152   0.973  1.00  0.82           N  
ATOM   2249  NH2 ARG A 283      -4.381 -10.451   2.370  1.00  0.80           N  
ATOM   2250  CZ  ARG A 283      -3.861  -9.272   2.062  1.00  0.86           C  
ATOM   2251  N   CYS A 284      -1.516  -2.154   4.420  1.00  0.95           N  
ATOM   2252  CA  CYS A 284      -0.854  -0.901   4.076  1.00  0.95           C  
ATOM   2253  C   CYS A 284       0.396  -1.155   3.242  1.00  0.95           C  
ATOM   2254  CB  CYS A 284      -0.486  -0.123   5.339  1.00  0.93           C  
ATOM   2255  O   CYS A 284       1.339  -1.796   3.710  1.00  0.93           O  
ATOM   2256  SG  CYS A 284      -1.915   0.427   6.297  1.00  0.72           S  
ATOM   2257  N   PHE A 285       0.459  -0.589   2.036  1.00  0.94           N  
ATOM   2258  CA  PHE A 285       1.587  -0.706   1.120  1.00  0.94           C  
ATOM   2259  C   PHE A 285       2.373   0.598   1.058  1.00  0.93           C  
ATOM   2260  CB  PHE A 285       1.105  -1.096  -0.282  1.00  0.94           C  
ATOM   2261  O   PHE A 285       1.882   1.601   0.536  1.00  0.92           O  
ATOM   2262  CG  PHE A 285       0.429  -2.439  -0.340  1.00  0.94           C  
ATOM   2263  CD1 PHE A 285       1.108  -3.554  -0.814  1.00  0.93           C  
ATOM   2264  CD2 PHE A 285      -0.887  -2.585   0.080  1.00  0.93           C  
ATOM   2265  CE1 PHE A 285       0.484  -4.799  -0.869  1.00  0.92           C  
ATOM   2266  CE2 PHE A 285      -1.517  -3.825   0.028  1.00  0.93           C  
ATOM   2267  CZ  PHE A 285      -0.830  -4.931  -0.448  1.00  0.93           C  
ATOM   2268  N   TRP A 286       3.525   0.601   1.675  1.00  0.92           N  
ATOM   2269  CA  TRP A 286       4.407   1.763   1.641  1.00  0.92           C  
ATOM   2270  C   TRP A 286       4.846   2.073   0.214  1.00  0.91           C  
ATOM   2271  CB  TRP A 286       5.634   1.533   2.528  1.00  0.91           C  
ATOM   2272  O   TRP A 286       5.456   1.232  -0.450  1.00  0.88           O  
ATOM   2273  CG  TRP A 286       6.525   2.732   2.657  1.00  0.89           C  
ATOM   2274  CD1 TRP A 286       7.588   3.058   1.861  1.00  0.85           C  
ATOM   2275  CD2 TRP A 286       6.434   3.762   3.645  1.00  0.86           C  
ATOM   2276  CE2 TRP A 286       7.473   4.682   3.388  1.00  0.88           C  
ATOM   2277  CE3 TRP A 286       5.571   3.997   4.725  1.00  0.89           C  
ATOM   2278  NE1 TRP A 286       8.162   4.230   2.295  1.00  0.88           N  
ATOM   2279  CH2 TRP A 286       6.816   6.027   5.222  1.00  0.85           C  
ATOM   2280  CZ2 TRP A 286       7.674   5.821   4.172  1.00  0.86           C  
ATOM   2281  CZ3 TRP A 286       5.773   5.130   5.504  1.00  0.86           C  
ATOM   2282  N   TYR A 287       4.537   3.333  -0.276  1.00  0.87           N  
ATOM   2283  CA  TYR A 287       4.893   3.879  -1.581  1.00  0.87           C  
ATOM   2284  C   TYR A 287       5.991   4.929  -1.451  1.00  0.84           C  
ATOM   2285  CB  TYR A 287       3.665   4.489  -2.262  1.00  0.85           C  
ATOM   2286  O   TYR A 287       5.791   5.970  -0.822  1.00  0.80           O  
ATOM   2287  CG  TYR A 287       3.939   5.013  -3.651  1.00  0.83           C  
ATOM   2288  CD1 TYR A 287       4.090   4.142  -4.728  1.00  0.78           C  
ATOM   2289  CD2 TYR A 287       4.050   6.379  -3.889  1.00  0.79           C  
ATOM   2290  CE1 TYR A 287       4.345   4.620  -6.009  1.00  0.79           C  
ATOM   2291  CE2 TYR A 287       4.304   6.868  -5.166  1.00  0.79           C  
ATOM   2292  OH  TYR A 287       4.702   6.461  -7.485  1.00  0.72           O  
ATOM   2293  CZ  TYR A 287       4.449   5.982  -6.218  1.00  0.79           C  
ATOM   2294  N   GLN A 288       7.209   4.796  -1.839  1.00  0.80           N  
ATOM   2295  CA  GLN A 288       7.978   3.794  -2.570  1.00  0.80           C  
ATOM   2296  C   GLN A 288       9.313   3.518  -1.885  1.00  0.81           C  
ATOM   2297  CB  GLN A 288       8.212   4.245  -4.013  1.00  0.77           C  
ATOM   2298  O   GLN A 288       9.927   4.426  -1.321  1.00  0.76           O  
ATOM   2299  CG  GLN A 288       6.935   4.379  -4.830  1.00  0.71           C  
ATOM   2300  CD  GLN A 288       7.189   4.878  -6.240  1.00  0.68           C  
ATOM   2301  NE2 GLN A 288       6.227   4.659  -7.130  1.00  0.57           N  
ATOM   2302  OE1 GLN A 288       8.243   5.455  -6.528  1.00  0.66           O  
ATOM   2303  N   LEU A 289       9.919   2.344  -2.044  1.00  0.81           N  
ATOM   2304  CA  LEU A 289      11.115   1.884  -1.347  1.00  0.80           C  
ATOM   2305  C   LEU A 289      12.321   2.743  -1.714  1.00  0.80           C  
ATOM   2306  CB  LEU A 289      11.399   0.417  -1.680  1.00  0.79           C  
ATOM   2307  O   LEU A 289      13.139   3.073  -0.852  1.00  0.76           O  
ATOM   2308  CG  LEU A 289      12.596  -0.219  -0.972  1.00  0.75           C  
ATOM   2309  CD1 LEU A 289      12.301  -0.396   0.514  1.00  0.71           C  
ATOM   2310  CD2 LEU A 289      12.949  -1.556  -1.615  1.00  0.72           C  
ATOM   2311  N   GLY A 290      12.437   3.283  -2.907  1.00  0.77           N  
ATOM   2312  CA  GLY A 290      13.681   3.877  -3.367  1.00  0.76           C  
ATOM   2313  C   GLY A 290      13.475   4.975  -4.394  1.00  0.76           C  
ATOM   2314  O   GLY A 290      14.291   5.144  -5.302  1.00  0.72           O  
ATOM   2315  N   ASN A 291      12.434   5.735  -4.383  1.00  0.72           N  
ATOM   2316  CA  ASN A 291      12.240   6.838  -5.318  1.00  0.71           C  
ATOM   2317  C   ASN A 291      13.087   8.050  -4.939  1.00  0.72           C  
ATOM   2318  CB  ASN A 291      10.762   7.226  -5.392  1.00  0.70           C  
ATOM   2319  O   ASN A 291      12.868   8.663  -3.893  1.00  0.70           O  
ATOM   2320  CG  ASN A 291      10.493   8.310  -6.417  1.00  0.67           C  
ATOM   2321  ND2 ASN A 291       9.225   8.499  -6.762  1.00  0.65           N  
ATOM   2322  OD1 ASN A 291      11.418   8.972  -6.896  1.00  0.67           O  
ATOM   2323  N   PRO A 292      14.075   8.450  -5.817  1.00  0.68           N  
ATOM   2324  CA  PRO A 292      14.931   9.592  -5.484  1.00  0.67           C  
ATOM   2325  C   PRO A 292      14.140  10.883  -5.285  1.00  0.68           C  
ATOM   2326  CB  PRO A 292      15.859   9.701  -6.696  1.00  0.65           C  
ATOM   2327  O   PRO A 292      14.664  11.852  -4.730  1.00  0.66           O  
ATOM   2328  CG  PRO A 292      15.077   9.124  -7.831  1.00  0.63           C  
ATOM   2329  CD  PRO A 292      14.225   8.005  -7.302  1.00  0.62           C  
ATOM   2330  N   ASN A 293      12.922  10.879  -5.731  1.00  0.68           N  
ATOM   2331  CA  ASN A 293      12.093  12.074  -5.622  1.00  0.67           C  
ATOM   2332  C   ASN A 293      11.154  11.997  -4.422  1.00  0.68           C  
ATOM   2333  CB  ASN A 293      11.293  12.292  -6.908  1.00  0.66           C  
ATOM   2334  O   ASN A 293      10.356  12.908  -4.193  1.00  0.66           O  
ATOM   2335  CG  ASN A 293      12.181  12.472  -8.124  1.00  0.63           C  
ATOM   2336  ND2 ASN A 293      11.811  11.834  -9.228  1.00  0.62           N  
ATOM   2337  OD1 ASN A 293      13.191  13.179  -8.071  1.00  0.64           O  
ATOM   2338  N   ALA A 294      11.125  10.838  -3.789  1.00  0.71           N  
ATOM   2339  CA  ALA A 294      10.343  10.720  -2.561  1.00  0.70           C  
ATOM   2340  C   ALA A 294      11.136  11.214  -1.355  1.00  0.72           C  
ATOM   2341  CB  ALA A 294       9.902   9.274  -2.348  1.00  0.68           C  
ATOM   2342  O   ALA A 294      12.357  11.049  -1.298  1.00  0.69           O  
ATOM   2343  N   VAL A 295      10.476  11.782  -0.377  1.00  0.70           N  
ATOM   2344  CA  VAL A 295      11.087  12.302   0.841  1.00  0.70           C  
ATOM   2345  C   VAL A 295      11.455  11.147   1.769  1.00  0.71           C  
ATOM   2346  CB  VAL A 295      10.149  13.292   1.568  1.00  0.66           C  
ATOM   2347  O   VAL A 295      12.479  11.194   2.454  1.00  0.67           O  
ATOM   2348  CG1 VAL A 295      10.818  13.844   2.826  1.00  0.57           C  
ATOM   2349  CG2 VAL A 295       9.745  14.429   0.631  1.00  0.57           C  
ATOM   2350  N   SER A 296      10.791  10.053   1.801  1.00  0.74           N  
ATOM   2351  CA  SER A 296      11.025   8.944   2.720  1.00  0.74           C  
ATOM   2352  C   SER A 296      11.431   7.680   1.970  1.00  0.75           C  
ATOM   2353  CB  SER A 296       9.777   8.670   3.559  1.00  0.69           C  
ATOM   2354  O   SER A 296      10.624   6.764   1.805  1.00  0.70           O  
ATOM   2355  OG  SER A 296       9.275   9.871   4.122  1.00  0.63           O  
ATOM   2356  N   HIS A 297      12.744   7.690   1.619  1.00  0.82           N  
ATOM   2357  CA  HIS A 297      13.391   6.500   1.078  1.00  0.82           C  
ATOM   2358  C   HIS A 297      13.761   5.521   2.187  1.00  0.84           C  
ATOM   2359  CB  HIS A 297      14.638   6.884   0.279  1.00  0.80           C  
ATOM   2360  O   HIS A 297      14.304   5.923   3.219  1.00  0.83           O  
ATOM   2361  CG  HIS A 297      14.383   7.920  -0.770  1.00  0.74           C  
ATOM   2362  CD2 HIS A 297      14.699   9.235  -0.815  1.00  0.68           C  
ATOM   2363  ND1 HIS A 297      13.723   7.640  -1.946  1.00  0.66           N  
ATOM   2364  CE1 HIS A 297      13.644   8.743  -2.673  1.00  0.65           C  
ATOM   2365  NE2 HIS A 297      14.229   9.725  -2.008  1.00  0.62           N  
ATOM   2366  N   MET A 298      13.499   4.318   1.913  1.00  0.87           N  
ATOM   2367  CA  MET A 298      13.865   3.290   2.883  1.00  0.87           C  
ATOM   2368  C   MET A 298      15.249   2.725   2.581  1.00  0.87           C  
ATOM   2369  CB  MET A 298      12.831   2.163   2.889  1.00  0.86           C  
ATOM   2370  O   MET A 298      15.887   2.132   3.453  1.00  0.86           O  
ATOM   2371  CG  MET A 298      11.463   2.589   3.398  1.00  0.84           C  
ATOM   2372  SD  MET A 298      10.342   1.164   3.679  1.00  0.85           S  
ATOM   2373  CE  MET A 298       8.886   2.026   4.334  1.00  0.76           C  
ATOM   2374  N   VAL A 299      15.653   2.954   1.295  1.00  0.84           N  
ATOM   2375  CA  VAL A 299      16.961   2.504   0.829  1.00  0.84           C  
ATOM   2376  C   VAL A 299      17.595   3.581  -0.048  1.00  0.83           C  
ATOM   2377  CB  VAL A 299      16.859   1.174   0.049  1.00  0.82           C  
ATOM   2378  O   VAL A 299      16.890   4.390  -0.657  1.00  0.81           O  
ATOM   2379  CG1 VAL A 299      16.260   0.077   0.928  1.00  0.79           C  
ATOM   2380  CG2 VAL A 299      16.025   1.361  -1.218  1.00  0.78           C  
ATOM   2381  N   THR A 300      18.880   3.608  -0.094  1.00  0.81           N  
ATOM   2382  CA  THR A 300      19.558   4.478  -1.049  1.00  0.81           C  
ATOM   2383  C   THR A 300      19.277   4.031  -2.481  1.00  0.81           C  
ATOM   2384  CB  THR A 300      21.078   4.500  -0.804  1.00  0.80           C  
ATOM   2385  O   THR A 300      19.580   2.895  -2.853  1.00  0.78           O  
ATOM   2386  CG2 THR A 300      21.775   5.467  -1.755  1.00  0.76           C  
ATOM   2387  OG1 THR A 300      21.333   4.908   0.546  1.00  0.78           O  
ATOM   2388  N   PRO A 301      18.862   4.848  -3.345  1.00  0.76           N  
ATOM   2389  CA  PRO A 301      18.492   4.446  -4.704  1.00  0.75           C  
ATOM   2390  C   PRO A 301      19.669   3.877  -5.493  1.00  0.75           C  
ATOM   2391  CB  PRO A 301      17.991   5.749  -5.333  1.00  0.74           C  
ATOM   2392  O   PRO A 301      19.491   2.965  -6.304  1.00  0.73           O  
ATOM   2393  CG  PRO A 301      17.443   6.539  -4.190  1.00  0.72           C  
ATOM   2394  CD  PRO A 301      18.305   6.296  -2.984  1.00  0.72           C  
ATOM   2395  N   SER A 302      20.937   4.323  -5.233  1.00  0.75           N  
ATOM   2396  CA  SER A 302      22.138   3.931  -5.964  1.00  0.75           C  
ATOM   2397  C   SER A 302      22.784   2.696  -5.345  1.00  0.76           C  
ATOM   2398  CB  SER A 302      23.145   5.082  -5.995  1.00  0.74           C  
ATOM   2399  O   SER A 302      23.612   2.039  -5.979  1.00  0.75           O  
ATOM   2400  OG  SER A 302      23.400   5.563  -4.687  1.00  0.73           O  
ATOM   2401  N   THR A 303      22.436   2.341  -4.090  1.00  0.77           N  
ATOM   2402  CA  THR A 303      22.937   1.194  -3.342  1.00  0.77           C  
ATOM   2403  C   THR A 303      21.835   0.590  -2.476  1.00  0.78           C  
ATOM   2404  CB  THR A 303      24.134   1.584  -2.455  1.00  0.76           C  
ATOM   2405  O   THR A 303      21.850   0.736  -1.252  1.00  0.77           O  
ATOM   2406  CG2 THR A 303      24.841   0.348  -1.910  1.00  0.74           C  
ATOM   2407  OG1 THR A 303      25.065   2.350  -3.230  1.00  0.78           O  
ATOM   2408  N   PRO A 304      20.933  -0.124  -2.992  1.00  0.76           N  
ATOM   2409  CA  PRO A 304      19.743  -0.614  -2.292  1.00  0.75           C  
ATOM   2410  C   PRO A 304      20.084  -1.522  -1.113  1.00  0.77           C  
ATOM   2411  CB  PRO A 304      18.989  -1.387  -3.376  1.00  0.74           C  
ATOM   2412  O   PRO A 304      19.231  -1.779  -0.259  1.00  0.76           O  
ATOM   2413  CG  PRO A 304      19.373  -0.721  -4.658  1.00  0.73           C  
ATOM   2414  CD  PRO A 304      20.807  -0.287  -4.558  1.00  0.71           C  
ATOM   2415  N   ALA A 305      21.317  -1.960  -1.114  1.00  0.78           N  
ATOM   2416  CA  ALA A 305      21.832  -2.714   0.026  1.00  0.78           C  
ATOM   2417  C   ALA A 305      22.000  -1.816   1.248  1.00  0.79           C  
ATOM   2418  CB  ALA A 305      23.161  -3.376  -0.331  1.00  0.76           C  
ATOM   2419  O   ALA A 305      22.079  -2.302   2.378  1.00  0.79           O  
ATOM   2420  N   ASN A 306      21.943  -0.576   1.036  1.00  0.83           N  
ATOM   2421  CA  ASN A 306      22.009   0.379   2.138  1.00  0.84           C  
ATOM   2422  C   ASN A 306      20.617   0.801   2.598  1.00  0.85           C  
ATOM   2423  CB  ASN A 306      22.831   1.605   1.736  1.00  0.82           C  
ATOM   2424  O   ASN A 306      19.990   1.664   1.981  1.00  0.84           O  
ATOM   2425  CG  ASN A 306      23.084   2.545   2.899  1.00  0.79           C  
ATOM   2426  ND2 ASN A 306      23.240   3.829   2.600  1.00  0.79           N  
ATOM   2427  OD1 ASN A 306      23.140   2.119   4.055  1.00  0.78           O  
ATOM   2428  N   ILE A 307      20.146   0.162   3.579  1.00  0.88           N  
ATOM   2429  CA  ILE A 307      18.907   0.522   4.261  1.00  0.88           C  
ATOM   2430  C   ILE A 307      19.111   1.812   5.052  1.00  0.89           C  
ATOM   2431  CB  ILE A 307      18.427  -0.610   5.196  1.00  0.88           C  
ATOM   2432  O   ILE A 307      19.993   1.888   5.911  1.00  0.88           O  
ATOM   2433  CG1 ILE A 307      18.295  -1.925   4.418  1.00  0.87           C  
ATOM   2434  CG2 ILE A 307      17.101  -0.233   5.863  1.00  0.86           C  
ATOM   2435  CD1 ILE A 307      17.999  -3.135   5.293  1.00  0.85           C  
ATOM   2436  N   LEU A 308      18.307   2.791   4.828  1.00  0.89           N  
ATOM   2437  CA  LEU A 308      18.298   4.085   5.502  1.00  0.90           C  
ATOM   2438  C   LEU A 308      17.488   4.020   6.793  1.00  0.91           C  
ATOM   2439  CB  LEU A 308      17.726   5.165   4.581  1.00  0.89           C  
ATOM   2440  O   LEU A 308      16.771   3.046   7.032  1.00  0.91           O  
ATOM   2441  CG  LEU A 308      18.474   5.403   3.268  1.00  0.88           C  
ATOM   2442  CD1 LEU A 308      17.749   6.448   2.426  1.00  0.86           C  
ATOM   2443  CD2 LEU A 308      19.911   5.834   3.542  1.00  0.87           C  
ATOM   2444  N   LEU A 309      17.512   5.004   7.666  1.00  0.92           N  
ATOM   2445  CA  LEU A 309      16.833   5.013   8.956  1.00  0.93           C  
ATOM   2446  C   LEU A 309      15.334   4.795   8.783  1.00  0.94           C  
ATOM   2447  CB  LEU A 309      17.088   6.335   9.687  1.00  0.93           C  
ATOM   2448  O   LEU A 309      14.722   4.034   9.536  1.00  0.94           O  
ATOM   2449  CG  LEU A 309      18.529   6.602  10.121  1.00  0.92           C  
ATOM   2450  CD1 LEU A 309      18.609   7.895  10.926  1.00  0.90           C  
ATOM   2451  CD2 LEU A 309      19.071   5.428  10.930  1.00  0.90           C  
ATOM   2452  N   PRO A 310      14.600   5.346   7.783  1.00  0.91           N  
ATOM   2453  CA  PRO A 310      13.191   5.031   7.539  1.00  0.92           C  
ATOM   2454  C   PRO A 310      12.954   3.543   7.289  1.00  0.92           C  
ATOM   2455  CB  PRO A 310      12.856   5.854   6.292  1.00  0.91           C  
ATOM   2456  O   PRO A 310      11.981   2.976   7.794  1.00  0.92           O  
ATOM   2457  CG  PRO A 310      13.787   7.022   6.343  1.00  0.91           C  
ATOM   2458  CD  PRO A 310      15.109   6.555   6.883  1.00  0.90           C  
ATOM   2459  N   GLY A 311      13.882   2.835   6.543  1.00  0.92           N  
ATOM   2460  CA  GLY A 311      13.825   1.394   6.352  1.00  0.92           C  
ATOM   2461  C   GLY A 311      14.050   0.613   7.633  1.00  0.92           C  
ATOM   2462  O   GLY A 311      13.308  -0.325   7.932  1.00  0.92           O  
ATOM   2463  N   HIS A 312      14.993   1.019   8.464  1.00  0.94           N  
ATOM   2464  CA  HIS A 312      15.210   0.419   9.775  1.00  0.95           C  
ATOM   2465  C   HIS A 312      14.000   0.622  10.681  1.00  0.95           C  
ATOM   2466  CB  HIS A 312      16.461   1.004  10.432  1.00  0.95           C  
ATOM   2467  O   HIS A 312      13.555  -0.315  11.348  1.00  0.95           O  
ATOM   2468  CG  HIS A 312      17.740   0.499   9.844  1.00  0.93           C  
ATOM   2469  CD2 HIS A 312      18.664   1.111   9.066  1.00  0.92           C  
ATOM   2470  ND1 HIS A 312      18.189  -0.790  10.035  1.00  0.92           N  
ATOM   2471  CE1 HIS A 312      19.337  -0.948   9.398  1.00  0.92           C  
ATOM   2472  NE2 HIS A 312      19.648   0.190   8.803  1.00  0.92           N  
ATOM   2473  N   ALA A 313      13.362   1.768  10.646  1.00  0.96           N  
ATOM   2474  CA  ALA A 313      12.163   2.079  11.419  1.00  0.96           C  
ATOM   2475  C   ALA A 313      10.987   1.210  10.980  1.00  0.96           C  
ATOM   2476  CB  ALA A 313      11.808   3.557  11.282  1.00  0.95           C  
ATOM   2477  O   ALA A 313      10.291   0.628  11.815  1.00  0.96           O  
ATOM   2478  N   TYR A 314      10.781   1.035   9.709  1.00  0.95           N  
ATOM   2479  CA  TYR A 314       9.755   0.162   9.149  1.00  0.95           C  
ATOM   2480  C   TYR A 314       9.988  -1.287   9.559  1.00  0.95           C  
ATOM   2481  CB  TYR A 314       9.728   0.275   7.622  1.00  0.95           C  
ATOM   2482  O   TYR A 314       9.081  -1.948  10.070  1.00  0.95           O  
ATOM   2483  CG  TYR A 314       8.568  -0.447   6.980  1.00  0.94           C  
ATOM   2484  CD1 TYR A 314       7.367   0.212   6.727  1.00  0.93           C  
ATOM   2485  CD2 TYR A 314       8.670  -1.788   6.626  1.00  0.93           C  
ATOM   2486  CE1 TYR A 314       6.294  -0.449   6.138  1.00  0.92           C  
ATOM   2487  CE2 TYR A 314       7.604  -2.459   6.036  1.00  0.92           C  
ATOM   2488  OH  TYR A 314       5.364  -2.442   5.212  1.00  0.89           O  
ATOM   2489  CZ  TYR A 314       6.422  -1.782   5.796  1.00  0.92           C  
ATOM   2490  N   LYS A 315      11.246  -1.760   9.421  1.00  0.95           N  
ATOM   2491  CA  LYS A 315      11.657  -3.105   9.813  1.00  0.96           C  
ATOM   2492  C   LYS A 315      11.405  -3.345  11.299  1.00  0.96           C  
ATOM   2493  CB  LYS A 315      13.134  -3.332   9.488  1.00  0.95           C  
ATOM   2494  O   LYS A 315      10.814  -4.358  11.678  1.00  0.95           O  
ATOM   2495  CG  LYS A 315      13.658  -4.697   9.910  1.00  0.94           C  
ATOM   2496  CD  LYS A 315      15.085  -4.922   9.426  1.00  0.93           C  
ATOM   2497  CE  LYS A 315      15.596  -6.303   9.812  1.00  0.92           C  
ATOM   2498  NZ  LYS A 315      16.880  -6.631   9.123  1.00  0.90           N  
ATOM   2499  N   HIS A 316      11.817  -2.426  12.140  1.00  0.97           N  
ATOM   2500  CA  HIS A 316      11.629  -2.528  13.583  1.00  0.98           C  
ATOM   2501  C   HIS A 316      10.148  -2.574  13.944  1.00  0.98           C  
ATOM   2502  CB  HIS A 316      12.307  -1.356  14.295  1.00  0.97           C  
ATOM   2503  O   HIS A 316       9.702  -3.494  14.634  1.00  0.97           O  
ATOM   2504  CG  HIS A 316      12.132  -1.374  15.781  1.00  0.96           C  
ATOM   2505  CD2 HIS A 316      11.550  -0.484  16.618  1.00  0.95           C  
ATOM   2506  ND1 HIS A 316      12.591  -2.405  16.571  1.00  0.94           N  
ATOM   2507  CE1 HIS A 316      12.297  -2.148  17.835  1.00  0.94           C  
ATOM   2508  NE2 HIS A 316      11.665  -0.988  17.890  1.00  0.94           N  
ATOM   2509  N   MET A 317       9.349  -1.666  13.393  1.00  0.97           N  
ATOM   2510  CA  MET A 317       7.908  -1.600  13.618  1.00  0.97           C  
ATOM   2511  C   MET A 317       7.225  -2.881  13.150  1.00  0.97           C  
ATOM   2512  CB  MET A 317       7.305  -0.393  12.896  1.00  0.97           C  
ATOM   2513  O   MET A 317       6.439  -3.477  13.889  1.00  0.97           O  
ATOM   2514  CG  MET A 317       5.796  -0.283  13.041  1.00  0.95           C  
ATOM   2515  SD  MET A 317       5.114   1.189  12.184  1.00  0.95           S  
ATOM   2516  CE  MET A 317       5.561   0.796  10.470  1.00  0.89           C  
ATOM   2517  N   ALA A 318       7.500  -3.378  11.917  1.00  0.97           N  
ATOM   2518  CA  ALA A 318       6.897  -4.581  11.351  1.00  0.97           C  
ATOM   2519  C   ALA A 318       7.218  -5.807  12.201  1.00  0.96           C  
ATOM   2520  CB  ALA A 318       7.374  -4.792   9.917  1.00  0.96           C  
ATOM   2521  O   ALA A 318       6.327  -6.596  12.525  1.00  0.95           O  
ATOM   2522  N   ASN A 319       8.462  -5.950  12.675  1.00  0.96           N  
ATOM   2523  CA  ASN A 319       8.880  -7.056  13.529  1.00  0.97           C  
ATOM   2524  C   ASN A 319       8.236  -6.972  14.910  1.00  0.96           C  
ATOM   2525  CB  ASN A 319      10.405  -7.091  13.655  1.00  0.96           C  
ATOM   2526  O   ASN A 319       7.809  -7.987  15.463  1.00  0.96           O  
ATOM   2527  CG  ASN A 319      11.085  -7.571  12.388  1.00  0.94           C  
ATOM   2528  ND2 ASN A 319      12.368  -7.258  12.249  1.00  0.94           N  
ATOM   2529  OD1 ASN A 319      10.462  -8.215  11.540  1.00  0.93           O  
ATOM   2530  N   LEU A 320       8.085  -5.789  15.410  1.00  0.97           N  
ATOM   2531  CA  LEU A 320       7.543  -5.554  16.744  1.00  0.97           C  
ATOM   2532  C   LEU A 320       6.038  -5.795  16.769  1.00  0.97           C  
ATOM   2533  CB  LEU A 320       7.851  -4.127  17.205  1.00  0.96           C  
ATOM   2534  O   LEU A 320       5.511  -6.356  17.733  1.00  0.96           O  
ATOM   2535  CG  LEU A 320       7.359  -3.744  18.601  1.00  0.93           C  
ATOM   2536  CD1 LEU A 320       8.073  -4.576  19.661  1.00  0.88           C  
ATOM   2537  CD2 LEU A 320       7.569  -2.255  18.853  1.00  0.88           C  
ATOM   2538  N   LEU A 321       5.311  -5.459  15.726  1.00  0.97           N  
ATOM   2539  CA  LEU A 321       3.854  -5.390  15.750  1.00  0.97           C  
ATOM   2540  C   LEU A 321       3.241  -6.607  15.067  1.00  0.96           C  
ATOM   2541  CB  LEU A 321       3.367  -4.108  15.069  1.00  0.96           C  
ATOM   2542  O   LEU A 321       2.083  -6.947  15.318  1.00  0.95           O  
ATOM   2543  CG  LEU A 321       3.736  -2.792  15.757  1.00  0.95           C  
ATOM   2544  CD1 LEU A 321       3.088  -1.616  15.034  1.00  0.91           C  
ATOM   2545  CD2 LEU A 321       3.319  -2.821  17.224  1.00  0.91           C  
ATOM   2546  N   SER A 322       3.986  -7.357  14.198  1.00  0.96           N  
ATOM   2547  CA  SER A 322       3.478  -8.557  13.541  1.00  0.96           C  
ATOM   2548  C   SER A 322       3.099  -9.626  14.561  1.00  0.96           C  
ATOM   2549  CB  SER A 322       4.515  -9.115  12.567  1.00  0.95           C  
ATOM   2550  O   SER A 322       3.933 -10.047  15.366  1.00  0.95           O  
ATOM   2551  OG  SER A 322       4.666  -8.259  11.448  1.00  0.86           O  
ATOM   2552  N   GLY A 323       1.818 -10.036  14.510  1.00  0.95           N  
ATOM   2553  CA  GLY A 323       1.232 -10.978  15.450  1.00  0.96           C  
ATOM   2554  C   GLY A 323       0.716 -10.316  16.714  1.00  0.95           C  
ATOM   2555  O   GLY A 323      -0.039 -10.925  17.476  1.00  0.94           O  
ATOM   2556  N   GLY A 324       1.014  -9.046  17.008  1.00  0.96           N  
ATOM   2557  CA  GLY A 324       0.491  -8.199  18.068  1.00  0.96           C  
ATOM   2558  C   GLY A 324      -0.823  -7.533  17.706  1.00  0.96           C  
ATOM   2559  O   GLY A 324      -1.502  -7.956  16.768  1.00  0.94           O  
ATOM   2560  N   PHE A 325      -1.320  -6.584  18.541  1.00  0.92           N  
ATOM   2561  CA  PHE A 325      -2.474  -5.758  18.209  1.00  0.93           C  
ATOM   2562  C   PHE A 325      -2.402  -4.414  18.924  1.00  0.91           C  
ATOM   2563  CB  PHE A 325      -3.776  -6.478  18.575  1.00  0.91           C  
ATOM   2564  O   PHE A 325      -1.754  -4.293  19.966  1.00  0.89           O  
ATOM   2565  CG  PHE A 325      -3.881  -6.837  20.033  1.00  0.89           C  
ATOM   2566  CD1 PHE A 325      -3.377  -8.043  20.505  1.00  0.86           C  
ATOM   2567  CD2 PHE A 325      -4.486  -5.968  20.932  1.00  0.87           C  
ATOM   2568  CE1 PHE A 325      -3.474  -8.377  21.854  1.00  0.84           C  
ATOM   2569  CE2 PHE A 325      -4.586  -6.295  22.281  1.00  0.83           C  
ATOM   2570  CZ  PHE A 325      -4.080  -7.501  22.739  1.00  0.83           C  
ATOM   2571  N   LEU A 326      -2.966  -3.380  18.294  1.00  0.91           N  
ATOM   2572  CA  LEU A 326      -3.254  -2.118  18.968  1.00  0.91           C  
ATOM   2573  C   LEU A 326      -4.601  -2.178  19.681  1.00  0.89           C  
ATOM   2574  CB  LEU A 326      -3.246  -0.961  17.965  1.00  0.89           C  
ATOM   2575  O   LEU A 326      -5.592  -2.635  19.107  1.00  0.86           O  
ATOM   2576  CG  LEU A 326      -1.970  -0.789  17.139  1.00  0.86           C  
ATOM   2577  CD1 LEU A 326      -2.065   0.462  16.272  1.00  0.82           C  
ATOM   2578  CD2 LEU A 326      -0.748  -0.723  18.050  1.00  0.82           C  
ATOM   2579  N   TYR A 327      -4.633  -1.672  20.946  1.00  0.89           N  
ATOM   2580  CA  TYR A 327      -5.889  -1.707  21.687  1.00  0.89           C  
ATOM   2581  C   TYR A 327      -6.310  -0.305  22.112  1.00  0.86           C  
ATOM   2582  CB  TYR A 327      -5.762  -2.609  22.918  1.00  0.88           C  
ATOM   2583  O   TYR A 327      -7.399  -0.117  22.660  1.00  0.82           O  
ATOM   2584  CG  TYR A 327      -4.706  -2.157  23.897  1.00  0.89           C  
ATOM   2585  CD1 TYR A 327      -3.403  -2.645  23.820  1.00  0.88           C  
ATOM   2586  CD2 TYR A 327      -5.008  -1.242  24.900  1.00  0.89           C  
ATOM   2587  CE1 TYR A 327      -2.427  -2.232  24.721  1.00  0.88           C  
ATOM   2588  CE2 TYR A 327      -4.039  -0.823  25.806  1.00  0.89           C  
ATOM   2589  OH  TYR A 327      -1.791  -0.910  26.603  1.00  0.84           O  
ATOM   2590  CZ  TYR A 327      -2.754  -1.322  25.708  1.00  0.86           C  
ATOM   2591  N   GLY A 328      -5.513   0.713  21.784  1.00  0.88           N  
ATOM   2592  CA  GLY A 328      -5.848   2.102  22.054  1.00  0.89           C  
ATOM   2593  C   GLY A 328      -5.066   3.081  21.201  1.00  0.89           C  
ATOM   2594  O   GLY A 328      -3.929   2.805  20.814  1.00  0.88           O  
ATOM   2595  N   TYR A 329      -5.641   4.218  20.918  1.00  0.88           N  
ATOM   2596  CA  TYR A 329      -5.002   5.409  20.370  1.00  0.88           C  
ATOM   2597  C   TYR A 329      -5.556   6.672  21.017  1.00  0.87           C  
ATOM   2598  CB  TYR A 329      -5.194   5.472  18.852  1.00  0.87           C  
ATOM   2599  O   TYR A 329      -6.772   6.829  21.145  1.00  0.85           O  
ATOM   2600  CG  TYR A 329      -4.632   6.722  18.220  1.00  0.88           C  
ATOM   2601  CD1 TYR A 329      -5.453   7.810  17.933  1.00  0.86           C  
ATOM   2602  CD2 TYR A 329      -3.280   6.817  17.908  1.00  0.86           C  
ATOM   2603  CE1 TYR A 329      -4.940   8.964  17.350  1.00  0.86           C  
ATOM   2604  CE2 TYR A 329      -2.757   7.966  17.323  1.00  0.87           C  
ATOM   2605  OH  TYR A 329      -3.080  10.172  16.471  1.00  0.83           O  
ATOM   2606  CZ  TYR A 329      -3.593   9.033  17.049  1.00  0.85           C  
ATOM   2607  N   ARG A 330      -4.683   7.576  21.433  1.00  0.88           N  
ATOM   2608  CA  ARG A 330      -5.037   8.864  22.021  1.00  0.88           C  
ATOM   2609  C   ARG A 330      -4.194   9.988  21.428  1.00  0.88           C  
ATOM   2610  CB  ARG A 330      -4.867   8.828  23.541  1.00  0.87           C  
ATOM   2611  O   ARG A 330      -2.973   9.860  21.313  1.00  0.87           O  
ATOM   2612  CG  ARG A 330      -5.720   7.776  24.231  1.00  0.81           C  
ATOM   2613  CD  ARG A 330      -5.529   7.796  25.741  1.00  0.79           C  
ATOM   2614  NE  ARG A 330      -6.223   6.686  26.388  1.00  0.74           N  
ATOM   2615  NH1 ARG A 330      -7.055   7.951  28.133  1.00  0.63           N  
ATOM   2616  NH2 ARG A 330      -7.523   5.710  28.011  1.00  0.60           N  
ATOM   2617  CZ  ARG A 330      -6.932   6.785  27.509  1.00  0.72           C  
ATOM   2618  N   GLN A 331      -4.812  11.037  21.102  1.00  0.86           N  
ATOM   2619  CA  GLN A 331      -4.155  12.297  20.768  1.00  0.86           C  
ATOM   2620  C   GLN A 331      -4.681  13.438  21.634  1.00  0.85           C  
ATOM   2621  CB  GLN A 331      -4.349  12.628  19.288  1.00  0.85           C  
ATOM   2622  O   GLN A 331      -5.877  13.738  21.615  1.00  0.83           O  
ATOM   2623  CG  GLN A 331      -3.612  13.882  18.837  1.00  0.82           C  
ATOM   2624  CD  GLN A 331      -3.680  14.095  17.336  1.00  0.80           C  
ATOM   2625  NE2 GLN A 331      -3.622  15.353  16.913  1.00  0.78           N  
ATOM   2626  OE1 GLN A 331      -3.784  13.137  16.564  1.00  0.78           O  
ATOM   2627  N   THR A 332      -3.835  13.941  22.466  1.00  0.85           N  
ATOM   2628  CA  THR A 332      -4.110  15.056  23.366  1.00  0.84           C  
ATOM   2629  C   THR A 332      -3.216  16.249  23.039  1.00  0.84           C  
ATOM   2630  CB  THR A 332      -3.910  14.650  24.837  1.00  0.82           C  
ATOM   2631  O   THR A 332      -2.052  16.288  23.444  1.00  0.81           O  
ATOM   2632  CG2 THR A 332      -4.899  13.563  25.247  1.00  0.75           C  
ATOM   2633  OG1 THR A 332      -2.576  14.158  25.014  1.00  0.76           O  
ATOM   2634  N   GLY A 333      -3.793  17.274  22.340  1.00  0.84           N  
ATOM   2635  CA  GLY A 333      -3.022  18.455  21.986  1.00  0.83           C  
ATOM   2636  C   GLY A 333      -1.675  18.126  21.369  1.00  0.85           C  
ATOM   2637  O   GLY A 333      -1.595  17.790  20.185  1.00  0.80           O  
ATOM   2638  N   ARG A 334      -0.624  18.143  22.274  1.00  0.89           N  
ATOM   2639  CA  ARG A 334       0.767  18.158  21.832  1.00  0.90           C  
ATOM   2640  C   ARG A 334       1.355  16.752  21.826  1.00  0.90           C  
ATOM   2641  CB  ARG A 334       1.606  19.074  22.726  1.00  0.88           C  
ATOM   2642  O   ARG A 334       2.480  16.545  21.367  1.00  0.89           O  
ATOM   2643  CG  ARG A 334       1.232  20.544  22.626  1.00  0.83           C  
ATOM   2644  CD  ARG A 334       2.113  21.412  23.515  1.00  0.80           C  
ATOM   2645  NE  ARG A 334       3.489  21.457  23.030  1.00  0.77           N  
ATOM   2646  NH1 ARG A 334       4.280  22.747  24.776  1.00  0.69           N  
ATOM   2647  NH2 ARG A 334       5.702  22.067  23.112  1.00  0.64           N  
ATOM   2648  CZ  ARG A 334       4.487  22.090  23.641  1.00  0.78           C  
ATOM   2649  N   MET A 335       0.641  15.721  22.224  1.00  0.90           N  
ATOM   2650  CA  MET A 335       1.126  14.345  22.295  1.00  0.92           C  
ATOM   2651  C   MET A 335       0.153  13.390  21.612  1.00  0.91           C  
ATOM   2652  CB  MET A 335       1.339  13.924  23.749  1.00  0.91           C  
ATOM   2653  O   MET A 335      -1.063  13.538  21.741  1.00  0.90           O  
ATOM   2654  CG  MET A 335       1.976  12.552  23.903  1.00  0.88           C  
ATOM   2655  SD  MET A 335       2.245  12.094  25.659  1.00  0.92           S  
ATOM   2656  CE  MET A 335       0.545  11.688  26.148  1.00  0.86           C  
ATOM   2657  N   ALA A 336       0.661  12.402  20.956  1.00  0.90           N  
ATOM   2658  CA  ALA A 336      -0.072  11.215  20.523  1.00  0.91           C  
ATOM   2659  C   ALA A 336       0.528   9.949  21.128  1.00  0.92           C  
ATOM   2660  CB  ALA A 336      -0.080  11.121  18.999  1.00  0.90           C  
ATOM   2661  O   ALA A 336       1.722   9.903  21.430  1.00  0.92           O  
ATOM   2662  N   SER A 337      -0.328   8.946  21.353  1.00  0.92           N  
ATOM   2663  CA  SER A 337       0.048   7.635  21.872  1.00  0.92           C  
ATOM   2664  C   SER A 337      -0.787   6.529  21.236  1.00  0.92           C  
ATOM   2665  CB  SER A 337      -0.110   7.595  23.393  1.00  0.91           C  
ATOM   2666  O   SER A 337      -2.014   6.628  21.173  1.00  0.92           O  
ATOM   2667  OG  SER A 337      -1.457   7.832  23.765  1.00  0.83           O  
ATOM   2668  N   ALA A 338      -0.150   5.459  20.794  1.00  0.92           N  
ATOM   2669  CA  ALA A 338      -0.777   4.186  20.446  1.00  0.93           C  
ATOM   2670  C   ALA A 338      -0.454   3.114  21.483  1.00  0.93           C  
ATOM   2671  CB  ALA A 338      -0.328   3.733  19.059  1.00  0.92           C  
ATOM   2672  O   ALA A 338       0.717   2.853  21.771  1.00  0.93           O  
ATOM   2673  N   GLU A 339      -1.435   2.536  22.060  1.00  0.92           N  
ATOM   2674  CA  GLU A 339      -1.319   1.446  23.025  1.00  0.93           C  
ATOM   2675  C   GLU A 339      -1.358   0.088  22.331  1.00  0.94           C  
ATOM   2676  CB  GLU A 339      -2.431   1.534  24.073  1.00  0.91           C  
ATOM   2677  O   GLU A 339      -2.208  -0.151  21.471  1.00  0.93           O  
ATOM   2678  CG  GLU A 339      -2.472   2.860  24.817  1.00  0.84           C  
ATOM   2679  CD  GLU A 339      -3.677   2.997  25.734  1.00  0.81           C  
ATOM   2680  OE1 GLU A 339      -4.654   2.230  25.572  1.00  0.82           O  
ATOM   2681  OE2 GLU A 339      -3.646   3.879  26.621  1.00  0.80           O  
ATOM   2682  N   LEU A 340      -0.444  -0.859  22.716  1.00  0.94           N  
ATOM   2683  CA  LEU A 340      -0.240  -2.060  21.915  1.00  0.95           C  
ATOM   2684  C   LEU A 340       0.097  -3.255  22.801  1.00  0.95           C  
ATOM   2685  CB  LEU A 340       0.877  -1.839  20.891  1.00  0.94           C  
ATOM   2686  O   LEU A 340       0.580  -3.084  23.923  1.00  0.94           O  
ATOM   2687  CG  LEU A 340       2.275  -1.587  21.457  1.00  0.92           C  
ATOM   2688  CD1 LEU A 340       3.014  -2.907  21.650  1.00  0.90           C  
ATOM   2689  CD2 LEU A 340       3.064  -0.656  20.542  1.00  0.90           C  
ATOM   2690  N   VAL A 341      -0.146  -4.442  22.362  1.00  0.93           N  
ATOM   2691  CA  VAL A 341       0.527  -5.700  22.668  1.00  0.95           C  
ATOM   2692  C   VAL A 341       1.453  -6.085  21.516  1.00  0.94           C  
ATOM   2693  CB  VAL A 341      -0.487  -6.834  22.938  1.00  0.94           C  
ATOM   2694  O   VAL A 341       0.998  -6.295  20.389  1.00  0.94           O  
ATOM   2695  CG1 VAL A 341       0.231  -8.103  23.393  1.00  0.92           C  
ATOM   2696  CG2 VAL A 341      -1.514  -6.394  23.980  1.00  0.92           C  
ATOM   2697  N   ALA A 342       2.693  -6.155  21.779  1.00  0.96           N  
ATOM   2698  CA  ALA A 342       3.687  -6.540  20.781  1.00  0.96           C  
ATOM   2699  C   ALA A 342       3.542  -8.010  20.401  1.00  0.95           C  
ATOM   2700  CB  ALA A 342       5.096  -6.265  21.301  1.00  0.95           C  
ATOM   2701  O   ALA A 342       2.880  -8.777  21.104  1.00  0.95           O  
ATOM   2702  N   GLY A 343       4.183  -8.411  19.296  1.00  0.95           N  
ATOM   2703  CA  GLY A 343       4.120  -9.774  18.792  1.00  0.96           C  
ATOM   2704  C   GLY A 343       4.649 -10.800  19.776  1.00  0.95           C  
ATOM   2705  O   GLY A 343       4.230 -11.959  19.758  1.00  0.93           O  
ATOM   2706  N   ASP A 344       5.432 -10.354  20.733  1.00  0.95           N  
ATOM   2707  CA  ASP A 344       6.028 -11.189  21.771  1.00  0.95           C  
ATOM   2708  C   ASP A 344       5.209 -11.132  23.059  1.00  0.95           C  
ATOM   2709  CB  ASP A 344       7.470 -10.757  22.045  1.00  0.95           C  
ATOM   2710  O   ASP A 344       5.599 -11.712  24.074  1.00  0.95           O  
ATOM   2711  CG  ASP A 344       7.579  -9.316  22.512  1.00  0.95           C  
ATOM   2712  OD1 ASP A 344       6.547  -8.712  22.874  1.00  0.95           O  
ATOM   2713  OD2 ASP A 344       8.708  -8.779  22.515  1.00  0.94           O  
ATOM   2714  N   GLY A 345       4.081 -10.467  23.090  1.00  0.94           N  
ATOM   2715  CA  GLY A 345       3.124 -10.447  24.184  1.00  0.95           C  
ATOM   2716  C   GLY A 345       3.364  -9.316  25.167  1.00  0.94           C  
ATOM   2717  O   GLY A 345       2.587  -9.127  26.106  1.00  0.94           O  
ATOM   2718  N   ARG A 346       4.444  -8.436  24.964  1.00  0.95           N  
ATOM   2719  CA  ARG A 346       4.694  -7.312  25.861  1.00  0.96           C  
ATOM   2720  C   ARG A 346       3.639  -6.225  25.684  1.00  0.95           C  
ATOM   2721  CB  ARG A 346       6.089  -6.731  25.619  1.00  0.96           C  
ATOM   2722  O   ARG A 346       3.313  -5.846  24.557  1.00  0.95           O  
ATOM   2723  CG  ARG A 346       7.221  -7.650  26.051  1.00  0.96           C  
ATOM   2724  CD  ARG A 346       8.585  -7.018  25.804  1.00  0.96           C  
ATOM   2725  NE  ARG A 346       8.860  -6.871  24.378  1.00  0.94           N  
ATOM   2726  NH1 ARG A 346      10.611  -5.391  24.658  1.00  0.91           N  
ATOM   2727  NH2 ARG A 346       9.980  -6.041  22.553  1.00  0.91           N  
ATOM   2728  CZ  ARG A 346       9.817  -6.101  23.866  1.00  0.94           C  
ATOM   2729  N   LEU A 347       3.106  -5.714  26.787  1.00  0.95           N  
ATOM   2730  CA  LEU A 347       2.276  -4.515  26.788  1.00  0.96           C  
ATOM   2731  C   LEU A 347       3.133  -3.261  26.646  1.00  0.95           C  
ATOM   2732  CB  LEU A 347       1.448  -4.437  28.073  1.00  0.94           C  
ATOM   2733  O   LEU A 347       4.142  -3.111  27.339  1.00  0.95           O  
ATOM   2734  CG  LEU A 347       0.418  -5.549  28.284  1.00  0.84           C  
ATOM   2735  CD1 LEU A 347      -0.228  -5.418  29.659  1.00  0.77           C  
ATOM   2736  CD2 LEU A 347      -0.638  -5.516  27.185  1.00  0.77           C  
ATOM   2737  N   GLY A 348       2.715  -2.340  25.765  1.00  0.96           N  
ATOM   2738  CA  GLY A 348       3.523  -1.151  25.543  1.00  0.96           C  
ATOM   2739  C   GLY A 348       2.740  -0.002  24.937  1.00  0.96           C  
ATOM   2740  O   GLY A 348       1.519  -0.087  24.788  1.00  0.95           O  
ATOM   2741  N   ARG A 349       3.487   1.048  24.578  1.00  0.96           N  
ATOM   2742  CA  ARG A 349       2.985   2.237  23.896  1.00  0.97           C  
ATOM   2743  C   ARG A 349       3.987   2.739  22.861  1.00  0.96           C  
ATOM   2744  CB  ARG A 349       2.674   3.345  24.904  1.00  0.96           C  
ATOM   2745  O   ARG A 349       5.199   2.664  23.076  1.00  0.96           O  
ATOM   2746  CG  ARG A 349       1.618   2.964  25.931  1.00  0.91           C  
ATOM   2747  CD  ARG A 349       1.312   4.116  26.878  1.00  0.89           C  
ATOM   2748  NE  ARG A 349       0.293   3.751  27.858  1.00  0.89           N  
ATOM   2749  NH1 ARG A 349       0.531   5.669  29.125  1.00  0.84           N  
ATOM   2750  NH2 ARG A 349      -0.995   4.069  29.733  1.00  0.82           N  
ATOM   2751  CZ  ARG A 349      -0.055   4.497  28.903  1.00  0.85           C  
ATOM   2752  N   VAL A 350       3.532   3.248  21.795  1.00  0.96           N  
ATOM   2753  CA  VAL A 350       4.253   4.159  20.912  1.00  0.97           C  
ATOM   2754  C   VAL A 350       3.872   5.602  21.236  1.00  0.96           C  
ATOM   2755  CB  VAL A 350       3.967   3.854  19.425  1.00  0.96           C  
ATOM   2756  O   VAL A 350       2.691   5.955  21.228  1.00  0.96           O  
ATOM   2757  CG1 VAL A 350       4.959   4.585  18.523  1.00  0.94           C  
ATOM   2758  CG2 VAL A 350       4.018   2.348  19.170  1.00  0.93           C  
ATOM   2759  N   LEU A 351       4.835   6.445  21.645  1.00  0.96           N  
ATOM   2760  CA  LEU A 351       4.644   7.824  22.083  1.00  0.96           C  
ATOM   2761  C   LEU A 351       5.370   8.794  21.157  1.00  0.96           C  
ATOM   2762  CB  LEU A 351       5.140   8.004  23.520  1.00  0.96           C  
ATOM   2763  O   LEU A 351       6.518   8.553  20.775  1.00  0.95           O  
ATOM   2764  CG  LEU A 351       4.540   7.063  24.567  1.00  0.95           C  
ATOM   2765  CD1 LEU A 351       5.234   7.256  25.911  1.00  0.94           C  
ATOM   2766  CD2 LEU A 351       3.038   7.295  24.696  1.00  0.94           C  
ATOM   2767  N   TRP A 352       4.727   9.933  20.713  1.00  0.94           N  
ATOM   2768  CA  TRP A 352       5.427  11.013  20.024  1.00  0.95           C  
ATOM   2769  C   TRP A 352       4.776  12.360  20.320  1.00  0.93           C  
ATOM   2770  CB  TRP A 352       5.449  10.763  18.514  1.00  0.93           C  
ATOM   2771  O   TRP A 352       3.585  12.425  20.633  1.00  0.89           O  
ATOM   2772  CG  TRP A 352       4.090  10.733  17.882  1.00  0.91           C  
ATOM   2773  CD1 TRP A 352       3.445  11.769  17.266  1.00  0.87           C  
ATOM   2774  CD2 TRP A 352       3.207   9.610  17.809  1.00  0.88           C  
ATOM   2775  CE2 TRP A 352       2.042  10.038  17.133  1.00  0.89           C  
ATOM   2776  CE3 TRP A 352       3.287   8.282  18.248  1.00  0.89           C  
ATOM   2777  NE1 TRP A 352       2.213  11.358  16.813  1.00  0.91           N  
ATOM   2778  CH2 TRP A 352       1.070   7.889  17.328  1.00  0.88           C  
ATOM   2779  CZ2 TRP A 352       0.965   9.183  16.887  1.00  0.89           C  
ATOM   2780  CZ3 TRP A 352       2.214   7.433  18.002  1.00  0.89           C  
ATOM   2781  N   ALA A 353       5.562  13.474  20.266  1.00  0.93           N  
ATOM   2782  CA  ALA A 353       5.046  14.839  20.323  1.00  0.93           C  
ATOM   2783  C   ALA A 353       4.448  15.256  18.982  1.00  0.91           C  
ATOM   2784  CB  ALA A 353       6.151  15.809  20.734  1.00  0.92           C  
ATOM   2785  O   ALA A 353       4.984  14.916  17.924  1.00  0.88           O  
ATOM   2786  N   ASN A 354       3.427  16.044  19.049  1.00  0.89           N  
ATOM   2787  CA  ASN A 354       2.789  16.606  17.862  1.00  0.88           C  
ATOM   2788  C   ASN A 354       3.362  17.977  17.515  1.00  0.87           C  
ATOM   2789  CB  ASN A 354       1.275  16.698  18.059  1.00  0.87           C  
ATOM   2790  O   ASN A 354       3.844  18.695  18.393  1.00  0.84           O  
ATOM   2791  CG  ASN A 354       0.612  15.336  18.138  1.00  0.84           C  
ATOM   2792  ND2 ASN A 354      -0.420  15.226  18.966  1.00  0.82           N  
ATOM   2793  OD1 ASN A 354       1.026  14.391  17.462  1.00  0.82           O  
ATOM   2794  N   HIS A 355       3.332  18.403  16.257  1.00  0.82           N  
ATOM   2795  CA  HIS A 355       3.487  19.744  15.706  1.00  0.82           C  
ATOM   2796  C   HIS A 355       4.866  20.313  16.020  1.00  0.83           C  
ATOM   2797  CB  HIS A 355       2.400  20.675  16.248  1.00  0.80           C  
ATOM   2798  O   HIS A 355       5.000  21.502  16.318  1.00  0.80           O  
ATOM   2799  CG  HIS A 355       1.010  20.189  15.988  1.00  0.77           C  
ATOM   2800  CD2 HIS A 355       0.015  19.843  16.839  1.00  0.75           C  
ATOM   2801  ND1 HIS A 355       0.510  20.008  14.717  1.00  0.74           N  
ATOM   2802  CE1 HIS A 355      -0.736  19.572  14.798  1.00  0.72           C  
ATOM   2803  NE2 HIS A 355      -1.060  19.463  16.075  1.00  0.71           N  
ATOM   2804  N   GLY A 356       5.921  19.528  15.983  1.00  0.82           N  
ATOM   2805  CA  GLY A 356       7.290  19.959  16.217  1.00  0.83           C  
ATOM   2806  C   GLY A 356       7.573  20.280  17.672  1.00  0.85           C  
ATOM   2807  O   GLY A 356       8.628  20.829  17.998  1.00  0.84           O  
ATOM   2808  N   ALA A 357       6.660  19.935  18.540  1.00  0.85           N  
ATOM   2809  CA  ALA A 357       6.826  20.179  19.971  1.00  0.88           C  
ATOM   2810  C   ALA A 357       7.859  19.231  20.573  1.00  0.90           C  
ATOM   2811  CB  ALA A 357       5.489  20.033  20.693  1.00  0.86           C  
ATOM   2812  O   ALA A 357       7.989  18.085  20.135  1.00  0.91           O  
ATOM   2813  N   THR A 358       8.568  19.610  21.643  1.00  0.93           N  
ATOM   2814  CA  THR A 358       9.231  18.776  22.639  1.00  0.94           C  
ATOM   2815  C   THR A 358       8.490  18.833  23.972  1.00  0.93           C  
ATOM   2816  CB  THR A 358      10.695  19.207  22.843  1.00  0.92           C  
ATOM   2817  O   THR A 358       8.122  19.913  24.438  1.00  0.93           O  
ATOM   2818  CG2 THR A 358      11.417  18.265  23.800  1.00  0.86           C  
ATOM   2819  OG1 THR A 358      11.371  19.197  21.580  1.00  0.88           O  
ATOM   2820  N   LEU A 359       8.228  17.654  24.568  1.00  0.95           N  
ATOM   2821  CA  LEU A 359       7.474  17.512  25.809  1.00  0.96           C  
ATOM   2822  C   LEU A 359       8.285  16.756  26.855  1.00  0.96           C  
ATOM   2823  CB  LEU A 359       6.150  16.787  25.551  1.00  0.95           C  
ATOM   2824  O   LEU A 359       8.799  15.669  26.581  1.00  0.96           O  
ATOM   2825  CG  LEU A 359       5.212  17.432  24.529  1.00  0.90           C  
ATOM   2826  CD1 LEU A 359       4.008  16.532  24.272  1.00  0.85           C  
ATOM   2827  CD2 LEU A 359       4.763  18.809  25.009  1.00  0.86           C  
ATOM   2828  N   SER A 360       8.324  17.320  28.050  1.00  0.97           N  
ATOM   2829  CA  SER A 360       8.795  16.507  29.166  1.00  0.97           C  
ATOM   2830  C   SER A 360       7.692  15.591  29.687  1.00  0.97           C  
ATOM   2831  CB  SER A 360       9.307  17.397  30.299  1.00  0.97           C  
ATOM   2832  O   SER A 360       6.601  16.055  30.026  1.00  0.96           O  
ATOM   2833  OG  SER A 360       9.977  16.624  31.281  1.00  0.95           O  
ATOM   2834  N   ILE A 361       7.988  14.239  29.649  1.00  0.96           N  
ATOM   2835  CA  ILE A 361       7.046  13.236  30.135  1.00  0.96           C  
ATOM   2836  C   ILE A 361       7.733  12.335  31.158  1.00  0.96           C  
ATOM   2837  CB  ILE A 361       6.472  12.391  28.976  1.00  0.96           C  
ATOM   2838  O   ILE A 361       8.956  12.180  31.135  1.00  0.95           O  
ATOM   2839  CG1 ILE A 361       7.596  11.635  28.259  1.00  0.95           C  
ATOM   2840  CG2 ILE A 361       5.695  13.275  27.995  1.00  0.95           C  
ATOM   2841  CD1 ILE A 361       7.107  10.527  27.336  1.00  0.93           C  
ATOM   2842  N   ASP A 362       6.959  11.781  32.095  1.00  0.96           N  
ATOM   2843  CA  ASP A 362       7.420  10.776  33.048  1.00  0.97           C  
ATOM   2844  C   ASP A 362       7.301   9.370  32.463  1.00  0.97           C  
ATOM   2845  CB  ASP A 362       6.627  10.871  34.353  1.00  0.97           C  
ATOM   2846  O   ASP A 362       6.204   8.923  32.125  1.00  0.97           O  
ATOM   2847  CG  ASP A 362       7.151   9.941  35.433  1.00  0.96           C  
ATOM   2848  OD1 ASP A 362       8.073   9.144  35.158  1.00  0.96           O  
ATOM   2849  OD2 ASP A 362       6.634  10.003  36.570  1.00  0.95           O  
ATOM   2850  N   LEU A 363       8.481   8.583  32.365  1.00  0.96           N  
ATOM   2851  CA  LEU A 363       8.545   7.218  31.853  1.00  0.97           C  
ATOM   2852  C   LEU A 363       8.897   6.236  32.965  1.00  0.96           C  
ATOM   2853  CB  LEU A 363       9.573   7.117  30.723  1.00  0.96           C  
ATOM   2854  O   LEU A 363       9.211   5.074  32.697  1.00  0.94           O  
ATOM   2855  CG  LEU A 363       9.280   7.937  29.465  1.00  0.97           C  
ATOM   2856  CD1 LEU A 363      10.308   7.630  28.381  1.00  0.96           C  
ATOM   2857  CD2 LEU A 363       7.867   7.659  28.962  1.00  0.96           C  
ATOM   2858  N   SER A 364       8.818   6.574  34.333  1.00  0.96           N  
ATOM   2859  CA  SER A 364       9.273   5.787  35.475  1.00  0.96           C  
ATOM   2860  C   SER A 364       8.423   4.534  35.656  1.00  0.94           C  
ATOM   2861  CB  SER A 364       9.238   6.626  36.753  1.00  0.94           C  
ATOM   2862  O   SER A 364       8.833   3.593  36.338  1.00  0.91           O  
ATOM   2863  OG  SER A 364       7.930   7.110  37.002  1.00  0.87           O  
ATOM   2864  N   GLY A 365       7.328   4.352  34.992  1.00  0.94           N  
ATOM   2865  CA  GLY A 365       6.458   3.188  35.029  1.00  0.95           C  
ATOM   2866  C   GLY A 365       6.788   2.162  33.961  1.00  0.95           C  
ATOM   2867  O   GLY A 365       6.206   1.076  33.935  1.00  0.95           O  
ATOM   2868  N   PHE A 366       7.709   2.430  33.028  1.00  0.96           N  
ATOM   2869  CA  PHE A 366       8.113   1.526  31.957  1.00  0.97           C  
ATOM   2870  C   PHE A 366       9.425   0.831  32.303  1.00  0.96           C  
ATOM   2871  CB  PHE A 366       8.254   2.286  30.635  1.00  0.97           C  
ATOM   2872  O   PHE A 366      10.293   1.418  32.952  1.00  0.95           O  
ATOM   2873  CG  PHE A 366       6.968   2.893  30.143  1.00  0.97           C  
ATOM   2874  CD1 PHE A 366       6.027   2.118  29.477  1.00  0.97           C  
ATOM   2875  CD2 PHE A 366       6.700   4.241  30.348  1.00  0.97           C  
ATOM   2876  CE1 PHE A 366       4.835   2.677  29.022  1.00  0.96           C  
ATOM   2877  CE2 PHE A 366       5.511   4.807  29.896  1.00  0.96           C  
ATOM   2878  CZ  PHE A 366       4.581   4.024  29.232  1.00  0.96           C  
ATOM   2879  N   THR A 367       9.567  -0.450  31.778  1.00  0.97           N  
ATOM   2880  CA  THR A 367      10.693  -1.304  32.139  1.00  0.97           C  
ATOM   2881  C   THR A 367      11.733  -1.330  31.022  1.00  0.97           C  
ATOM   2882  CB  THR A 367      10.229  -2.740  32.446  1.00  0.97           C  
ATOM   2883  O   THR A 367      12.903  -1.635  31.263  1.00  0.96           O  
ATOM   2884  CG2 THR A 367       9.321  -2.774  33.671  1.00  0.90           C  
ATOM   2885  OG1 THR A 367       9.511  -3.255  31.318  1.00  0.93           O  
ATOM   2886  N   SER A 368      11.353  -0.994  29.767  1.00  0.97           N  
ATOM   2887  CA  SER A 368      12.238  -0.901  28.610  1.00  0.98           C  
ATOM   2888  C   SER A 368      11.700   0.087  27.581  1.00  0.98           C  
ATOM   2889  CB  SER A 368      12.422  -2.274  27.964  1.00  0.97           C  
ATOM   2890  O   SER A 368      10.493   0.329  27.517  1.00  0.98           O  
ATOM   2891  OG  SER A 368      11.174  -2.815  27.566  1.00  0.94           O  
ATOM   2892  N   GLY A 369      12.604   0.666  26.828  1.00  0.98           N  
ATOM   2893  CA  GLY A 369      12.264   1.562  25.733  1.00  0.98           C  
ATOM   2894  C   GLY A 369      13.210   1.446  24.553  1.00  0.98           C  
ATOM   2895  O   GLY A 369      14.382   1.103  24.720  1.00  0.97           O  
ATOM   2896  N   PHE A 370      12.646   1.760  23.342  1.00  0.98           N  
ATOM   2897  CA  PHE A 370      13.386   1.799  22.086  1.00  0.98           C  
ATOM   2898  C   PHE A 370      13.073   3.074  21.313  1.00  0.98           C  
ATOM   2899  CB  PHE A 370      13.058   0.572  21.229  1.00  0.98           C  
ATOM   2900  O   PHE A 370      11.963   3.602  21.400  1.00  0.98           O  
ATOM   2901  CG  PHE A 370      13.224  -0.737  21.954  1.00  0.97           C  
ATOM   2902  CD1 PHE A 370      14.468  -1.349  22.036  1.00  0.95           C  
ATOM   2903  CD2 PHE A 370      12.134  -1.354  22.554  1.00  0.96           C  
ATOM   2904  CE1 PHE A 370      14.625  -2.560  22.706  1.00  0.95           C  
ATOM   2905  CE2 PHE A 370      12.282  -2.564  23.225  1.00  0.94           C  
ATOM   2906  CZ  PHE A 370      13.528  -3.166  23.299  1.00  0.94           C  
ATOM   2907  N   ASP A 371      14.025   3.602  20.546  1.00  0.98           N  
ATOM   2908  CA  ASP A 371      13.760   4.635  19.549  1.00  0.98           C  
ATOM   2909  C   ASP A 371      13.075   4.048  18.318  1.00  0.98           C  
ATOM   2910  CB  ASP A 371      15.059   5.335  19.144  1.00  0.98           C  
ATOM   2911  O   ASP A 371      12.687   2.877  18.315  1.00  0.98           O  
ATOM   2912  CG  ASP A 371      15.943   4.477  18.256  1.00  0.97           C  
ATOM   2913  OD1 ASP A 371      15.531   3.358  17.884  1.00  0.97           O  
ATOM   2914  OD2 ASP A 371      17.064   4.924  17.929  1.00  0.96           O  
ATOM   2915  N   VAL A 372      12.926   4.773  17.248  1.00  0.97           N  
ATOM   2916  CA  VAL A 372      12.115   4.432  16.084  1.00  0.97           C  
ATOM   2917  C   VAL A 372      12.820   3.357  15.260  1.00  0.97           C  
ATOM   2918  CB  VAL A 372      11.829   5.673  15.209  1.00  0.96           C  
ATOM   2919  O   VAL A 372      12.170   2.580  14.557  1.00  0.96           O  
ATOM   2920  CG1 VAL A 372      13.114   6.184  14.561  1.00  0.79           C  
ATOM   2921  CG2 VAL A 372      10.784   5.344  14.144  1.00  0.79           C  
ATOM   2922  N   VAL A 373      14.161   3.172  15.470  1.00  0.97           N  
ATOM   2923  CA  VAL A 373      14.936   2.225  14.675  1.00  0.97           C  
ATOM   2924  C   VAL A 373      15.282   1.002  15.520  1.00  0.97           C  
ATOM   2925  CB  VAL A 373      16.224   2.872  14.119  1.00  0.97           C  
ATOM   2926  O   VAL A 373      15.913   0.061  15.032  1.00  0.96           O  
ATOM   2927  CG1 VAL A 373      15.886   3.985  13.129  1.00  0.93           C  
ATOM   2928  CG2 VAL A 373      17.085   3.411  15.260  1.00  0.93           C  
ATOM   2929  N   GLY A 374      14.905   0.931  16.793  1.00  0.98           N  
ATOM   2930  CA  GLY A 374      15.029  -0.227  17.663  1.00  0.98           C  
ATOM   2931  C   GLY A 374      16.227  -0.151  18.591  1.00  0.98           C  
ATOM   2932  O   GLY A 374      16.552  -1.124  19.274  1.00  0.97           O  
ATOM   2933  N   GLU A 375      16.930   0.971  18.705  1.00  0.98           N  
ATOM   2934  CA  GLU A 375      17.995   1.161  19.685  1.00  0.98           C  
ATOM   2935  C   GLU A 375      17.425   1.433  21.074  1.00  0.98           C  
ATOM   2936  CB  GLU A 375      18.918   2.307  19.261  1.00  0.98           C  
ATOM   2937  O   GLU A 375      16.414   2.124  21.211  1.00  0.98           O  
ATOM   2938  CG  GLU A 375      19.565   2.103  17.899  1.00  0.94           C  
ATOM   2939  CD  GLU A 375      20.636   3.136  17.583  1.00  0.89           C  
ATOM   2940  OE1 GLU A 375      20.679   4.190  18.256  1.00  0.91           O  
ATOM   2941  OE2 GLU A 375      21.437   2.888  16.654  1.00  0.89           O  
ATOM   2942  N   THR A 376      18.040   0.851  22.094  1.00  0.98           N  
ATOM   2943  CA  THR A 376      17.588   1.002  23.472  1.00  0.98           C  
ATOM   2944  C   THR A 376      17.747   2.447  23.938  1.00  0.98           C  
ATOM   2945  CB  THR A 376      18.361   0.066  24.420  1.00  0.98           C  
ATOM   2946  O   THR A 376      18.821   3.034  23.800  1.00  0.98           O  
ATOM   2947  CG2 THR A 376      17.882   0.224  25.859  1.00  0.95           C  
ATOM   2948  OG1 THR A 376      18.162  -1.292  24.008  1.00  0.96           O  
ATOM   2949  N   ILE A 377      16.757   2.981  24.597  1.00  0.98           N  
ATOM   2950  CA  ILE A 377      16.816   4.323  25.164  1.00  0.98           C  
ATOM   2951  C   ILE A 377      16.805   4.241  26.689  1.00  0.97           C  
ATOM   2952  CB  ILE A 377      15.644   5.199  24.666  1.00  0.98           C  
ATOM   2953  O   ILE A 377      16.221   3.318  27.262  1.00  0.96           O  
ATOM   2954  CG1 ILE A 377      14.304   4.595  25.102  1.00  0.98           C  
ATOM   2955  CG2 ILE A 377      15.701   5.364  23.145  1.00  0.98           C  
ATOM   2956  CD1 ILE A 377      13.102   5.484  24.815  1.00  0.97           C  
ATOM   2957  N   THR A 378      17.461   5.189  27.375  1.00  0.97           N  
ATOM   2958  CA  THR A 378      17.412   5.336  28.825  1.00  0.98           C  
ATOM   2959  C   THR A 378      16.101   5.985  29.259  1.00  0.97           C  
ATOM   2960  CB  THR A 378      18.598   6.173  29.342  1.00  0.97           C  
ATOM   2961  O   THR A 378      15.826   7.136  28.910  1.00  0.97           O  
ATOM   2962  CG2 THR A 378      18.569   6.287  30.862  1.00  0.97           C  
ATOM   2963  OG1 THR A 378      19.825   5.549  28.944  1.00  0.97           O  
ATOM   2964  N   LEU A 379      15.326   5.304  30.028  1.00  0.97           N  
ATOM   2965  CA  LEU A 379      14.080   5.799  30.603  1.00  0.97           C  
ATOM   2966  C   LEU A 379      14.348   6.604  31.870  1.00  0.95           C  
ATOM   2967  CB  LEU A 379      13.134   4.636  30.914  1.00  0.97           C  
ATOM   2968  O   LEU A 379      15.177   6.215  32.695  1.00  0.93           O  
ATOM   2969  CG  LEU A 379      12.819   3.690  29.754  1.00  0.97           C  
ATOM   2970  CD1 LEU A 379      11.809   2.634  30.191  1.00  0.97           C  
ATOM   2971  CD2 LEU A 379      12.299   4.470  28.552  1.00  0.97           C  
ATOM   2972  N   SER A 380      13.592   7.724  31.999  1.00  0.97           N  
ATOM   2973  CA  SER A 380      13.700   8.594  33.165  1.00  0.97           C  
ATOM   2974  C   SER A 380      12.358   9.235  33.503  1.00  0.96           C  
ATOM   2975  CB  SER A 380      14.748   9.682  32.928  1.00  0.96           C  
ATOM   2976  O   SER A 380      11.447   9.254  32.673  1.00  0.96           O  
ATOM   2977  OG  SER A 380      14.281  10.633  31.987  1.00  0.94           O  
ATOM   2978  N   ALA A 381      12.246   9.828  34.677  1.00  0.97           N  
ATOM   2979  CA  ALA A 381      11.072  10.562  35.141  1.00  0.97           C  
ATOM   2980  C   ALA A 381      10.934  11.895  34.413  1.00  0.96           C  
ATOM   2981  CB  ALA A 381      11.148  10.788  36.649  1.00  0.96           C  
ATOM   2982  O   ALA A 381       9.929  12.593  34.566  1.00  0.95           O  
ATOM   2983  N   SER A 382      11.933  12.317  33.735  1.00  0.96           N  
ATOM   2984  CA  SER A 382      11.904  13.500  32.882  1.00  0.96           C  
ATOM   2985  C   SER A 382      12.515  13.210  31.515  1.00  0.93           C  
ATOM   2986  CB  SER A 382      12.649  14.658  33.547  1.00  0.94           C  
ATOM   2987  O   SER A 382      13.626  13.655  31.218  1.00  0.89           O  
ATOM   2988  OG  SER A 382      12.459  15.861  32.821  1.00  0.87           O  
ATOM   2989  N   TYR A 383      11.772  12.503  30.614  1.00  0.97           N  
ATOM   2990  CA  TYR A 383      12.189  12.197  29.250  1.00  0.98           C  
ATOM   2991  C   TYR A 383      11.691  13.258  28.276  1.00  0.98           C  
ATOM   2992  CB  TYR A 383      11.674  10.818  28.827  1.00  0.98           C  
ATOM   2993  O   TYR A 383      10.509  13.612  28.284  1.00  0.97           O  
ATOM   2994  CG  TYR A 383      12.198  10.359  27.488  1.00  0.98           C  
ATOM   2995  CD1 TYR A 383      13.381   9.628  27.394  1.00  0.98           C  
ATOM   2996  CD2 TYR A 383      11.513  10.655  26.315  1.00  0.98           C  
ATOM   2997  CE1 TYR A 383      13.868   9.205  26.163  1.00  0.97           C  
ATOM   2998  CE2 TYR A 383      11.991  10.236  25.078  1.00  0.97           C  
ATOM   2999  OH  TYR A 383      13.646   9.096  23.790  1.00  0.95           O  
ATOM   3000  CZ  TYR A 383      13.168   9.513  25.012  1.00  0.97           C  
ATOM   3001  N   ASN A 384      12.518  13.781  27.420  1.00  0.97           N  
ATOM   3002  CA  ASN A 384      12.163  14.757  26.396  1.00  0.97           C  
ATOM   3003  C   ASN A 384      11.605  14.081  25.146  1.00  0.97           C  
ATOM   3004  CB  ASN A 384      13.373  15.622  26.036  1.00  0.97           C  
ATOM   3005  O   ASN A 384      12.352  13.770  24.217  1.00  0.97           O  
ATOM   3006  CG  ASN A 384      13.758  16.578  27.148  1.00  0.94           C  
ATOM   3007  ND2 ASN A 384      15.048  16.875  27.253  1.00  0.93           N  
ATOM   3008  OD1 ASN A 384      12.904  17.044  27.906  1.00  0.92           O  
ATOM   3009  N   LEU A 385      10.303  13.934  25.088  1.00  0.97           N  
ATOM   3010  CA  LEU A 385       9.572  13.377  23.955  1.00  0.97           C  
ATOM   3011  C   LEU A 385       9.567  14.350  22.781  1.00  0.97           C  
ATOM   3012  CB  LEU A 385       8.135  13.038  24.359  1.00  0.97           C  
ATOM   3013  O   LEU A 385       9.117  15.490  22.916  1.00  0.96           O  
ATOM   3014  CG  LEU A 385       7.309  12.257  23.335  1.00  0.96           C  
ATOM   3015  CD1 LEU A 385       7.833  10.831  23.209  1.00  0.95           C  
ATOM   3016  CD2 LEU A 385       5.835  12.258  23.724  1.00  0.95           C  
ATOM   3017  N   THR A 386      10.051  13.919  21.591  1.00  0.95           N  
ATOM   3018  CA  THR A 386      10.144  14.678  20.349  1.00  0.95           C  
ATOM   3019  C   THR A 386       9.069  14.233  19.361  1.00  0.95           C  
ATOM   3020  CB  THR A 386      11.533  14.526  19.704  1.00  0.95           C  
ATOM   3021  O   THR A 386       8.259  13.357  19.670  1.00  0.94           O  
ATOM   3022  CG2 THR A 386      12.642  14.733  20.730  1.00  0.93           C  
ATOM   3023  OG1 THR A 386      11.653  13.211  19.146  1.00  0.94           O  
ATOM   3024  N   PRO A 387       9.004  14.833  18.177  1.00  0.91           N  
ATOM   3025  CA  PRO A 387       8.091  14.366  17.131  1.00  0.92           C  
ATOM   3026  C   PRO A 387       8.434  12.966  16.629  1.00  0.92           C  
ATOM   3027  CB  PRO A 387       8.269  15.403  16.019  1.00  0.91           C  
ATOM   3028  O   PRO A 387       7.606  12.317  15.984  1.00  0.91           O  
ATOM   3029  CG  PRO A 387       8.660  16.660  16.728  1.00  0.89           C  
ATOM   3030  CD  PRO A 387       9.575  16.302  17.864  1.00  0.88           C  
ATOM   3031  N   VAL A 388       9.634  12.480  16.869  1.00  0.93           N  
ATOM   3032  CA  VAL A 388      10.029  11.123  16.506  1.00  0.94           C  
ATOM   3033  C   VAL A 388       9.481  10.134  17.532  1.00  0.95           C  
ATOM   3034  CB  VAL A 388      11.565  10.988  16.402  1.00  0.93           C  
ATOM   3035  O   VAL A 388       9.689  10.299  18.736  1.00  0.95           O  
ATOM   3036  CG1 VAL A 388      11.953   9.585  15.938  1.00  0.92           C  
ATOM   3037  CG2 VAL A 388      12.130  12.044  15.454  1.00  0.92           C  
ATOM   3038  N   PRO A 389       8.740   9.098  17.118  1.00  0.95           N  
ATOM   3039  CA  PRO A 389       8.131   8.135  18.039  1.00  0.96           C  
ATOM   3040  C   PRO A 389       9.165   7.352  18.844  1.00  0.96           C  
ATOM   3041  CB  PRO A 389       7.346   7.206  17.109  1.00  0.95           C  
ATOM   3042  O   PRO A 389      10.231   7.014  18.323  1.00  0.96           O  
ATOM   3043  CG  PRO A 389       7.045   8.038  15.904  1.00  0.94           C  
ATOM   3044  CD  PRO A 389       8.225   8.925  15.630  1.00  0.93           C  
ATOM   3045  N   ILE A 390       8.805   6.981  20.045  1.00  0.98           N  
ATOM   3046  CA  ILE A 390       9.521   5.994  20.845  1.00  0.98           C  
ATOM   3047  C   ILE A 390       8.573   4.864  21.241  1.00  0.98           C  
ATOM   3048  CB  ILE A 390      10.148   6.634  22.104  1.00  0.98           C  
ATOM   3049  O   ILE A 390       7.370   5.082  21.399  1.00  0.98           O  
ATOM   3050  CG1 ILE A 390       9.058   7.252  22.988  1.00  0.97           C  
ATOM   3051  CG2 ILE A 390      11.195   7.681  21.714  1.00  0.97           C  
ATOM   3052  CD1 ILE A 390       9.540   7.656  24.374  1.00  0.96           C  
ATOM   3053  N   TYR A 391       9.095   3.670  21.432  1.00  0.98           N  
ATOM   3054  CA  TYR A 391       8.421   2.508  22.001  1.00  0.98           C  
ATOM   3055  C   TYR A 391       8.780   2.336  23.472  1.00  0.98           C  
ATOM   3056  CB  TYR A 391       8.786   1.241  21.222  1.00  0.98           C  
ATOM   3057  O   TYR A 391       9.960   2.316  23.831  1.00  0.97           O  
ATOM   3058  CG  TYR A 391       8.556   1.355  19.735  1.00  0.98           C  
ATOM   3059  CD1 TYR A 391       7.363   0.924  19.159  1.00  0.97           C  
ATOM   3060  CD2 TYR A 391       9.532   1.892  18.902  1.00  0.97           C  
ATOM   3061  CE1 TYR A 391       7.147   1.025  17.789  1.00  0.97           C  
ATOM   3062  CE2 TYR A 391       9.327   1.998  17.530  1.00  0.96           C  
ATOM   3063  OH  TYR A 391       7.926   1.666  15.626  1.00  0.94           O  
ATOM   3064  CZ  TYR A 391       8.134   1.563  16.984  1.00  0.96           C  
ATOM   3065  N   VAL A 392       7.772   2.182  24.376  1.00  0.98           N  
ATOM   3066  CA  VAL A 392       7.998   1.944  25.798  1.00  0.98           C  
ATOM   3067  C   VAL A 392       7.133   0.778  26.271  1.00  0.98           C  
ATOM   3068  CB  VAL A 392       7.700   3.205  26.640  1.00  0.98           C  
ATOM   3069  O   VAL A 392       5.986   0.634  25.842  1.00  0.97           O  
ATOM   3070  CG1 VAL A 392       8.695   4.318  26.316  1.00  0.97           C  
ATOM   3071  CG2 VAL A 392       6.267   3.678  26.401  1.00  0.97           C  
ATOM   3072  N   PHE A 393       7.636  -0.074  27.179  1.00  0.98           N  
ATOM   3073  CA  PHE A 393       6.991  -1.311  27.602  1.00  0.98           C  
ATOM   3074  C   PHE A 393       6.998  -1.432  29.121  1.00  0.97           C  
ATOM   3075  CB  PHE A 393       7.687  -2.523  26.976  1.00  0.98           C  
ATOM   3076  O   PHE A 393       7.917  -0.947  29.784  1.00  0.96           O  
ATOM   3077  CG  PHE A 393       7.625  -2.549  25.472  1.00  0.98           C  
ATOM   3078  CD1 PHE A 393       6.540  -3.118  24.817  1.00  0.97           C  
ATOM   3079  CD2 PHE A 393       8.653  -2.004  24.714  1.00  0.97           C  
ATOM   3080  CE1 PHE A 393       6.480  -3.143  23.425  1.00  0.97           C  
ATOM   3081  CE2 PHE A 393       8.600  -2.025  23.323  1.00  0.96           C  
ATOM   3082  CZ  PHE A 393       7.514  -2.596  22.681  1.00  0.96           C  
ATOM   3083  N   ILE A 394       6.006  -2.149  29.590  1.00  0.96           N  
ATOM   3084  CA  ILE A 394       5.814  -2.452  31.004  1.00  0.95           C  
ATOM   3085  C   ILE A 394       6.163  -3.915  31.270  1.00  0.91           C  
ATOM   3086  CB  ILE A 394       4.366  -2.156  31.454  1.00  0.93           C  
ATOM   3087  O   ILE A 394       5.945  -4.777  30.416  1.00  0.86           O  
ATOM   3088  CG1 ILE A 394       3.994  -0.704  31.135  1.00  0.84           C  
ATOM   3089  CG2 ILE A 394       4.193  -2.450  32.947  1.00  0.83           C  
ATOM   3090  CD1 ILE A 394       2.505  -0.406  31.252  1.00  0.81           C  
TER    3091      ILE A 394
END
