# Supplementary material for: DepoScope: Accurate phage depolymerase annotation and domain delineation using large language models
Source: PLoS Comput Biol. 2024 Aug 5;20(8):e1011831. doi: 10.1371/journal.pcbi.1011831 (PMC11326577; doi:10.1371/journal.pcbi.1011831)
Supplement: S1 Data — (ZIP) [file pcbi.1011831.s003.zip › FN_FP_deposcope_032024/False_negatives/NC_041856.1__AFV51346.pdb]

PARENT N/A
ATOM      1  N   MET A   1     -45.026 -51.647 -87.469  1.00  0.88           N  
ATOM      2  CA  MET A   1     -43.772 -51.139 -88.019  1.00  0.91           C  
ATOM      3  C   MET A   1     -43.783 -49.616 -88.084  1.00  0.91           C  
ATOM      4  CB  MET A   1     -43.521 -51.720 -89.412  1.00  0.85           C  
ATOM      5  O   MET A   1     -43.104 -49.021 -88.922  1.00  0.87           O  
ATOM      6  CG  MET A   1     -43.211 -53.208 -89.408  1.00  0.76           C  
ATOM      7  SD  MET A   1     -41.678 -53.605 -88.481  1.00  0.73           S  
ATOM      8  CE  MET A   1     -40.435 -53.280 -89.762  1.00  0.71           C  
ATOM      9  N   ASN A   2     -44.700 -49.111 -87.379  1.00  0.93           N  
ATOM     10  CA  ASN A   2     -44.794 -47.661 -87.254  1.00  0.94           C  
ATOM     11  C   ASN A   2     -44.366 -47.188 -85.868  1.00  0.93           C  
ATOM     12  CB  ASN A   2     -46.216 -47.187 -87.561  1.00  0.92           C  
ATOM     13  O   ASN A   2     -44.766 -47.770 -84.858  1.00  0.91           O  
ATOM     14  CG  ASN A   2     -46.604 -47.403 -89.011  1.00  0.87           C  
ATOM     15  ND2 ASN A   2     -47.901 -47.540 -89.263  1.00  0.89           N  
ATOM     16  OD1 ASN A   2     -45.746 -47.448 -89.896  1.00  0.85           O  
ATOM     17  N   LEU A   3     -43.571 -46.175 -85.810  1.00  0.94           N  
ATOM     18  CA  LEU A   3     -43.141 -45.464 -84.611  1.00  0.95           C  
ATOM     19  C   LEU A   3     -43.675 -44.036 -84.606  1.00  0.95           C  
ATOM     20  CB  LEU A   3     -41.613 -45.450 -84.515  1.00  0.93           C  
ATOM     21  O   LEU A   3     -43.504 -43.301 -85.581  1.00  0.94           O  
ATOM     22  CG  LEU A   3     -41.018 -44.777 -83.277  1.00  0.85           C  
ATOM     23  CD1 LEU A   3     -41.126 -45.700 -82.068  1.00  0.78           C  
ATOM     24  CD2 LEU A   3     -39.566 -44.384 -83.528  1.00  0.78           C  
ATOM     25  N   SER A   4     -44.289 -43.623 -83.506  1.00  0.93           N  
ATOM     26  CA  SER A   4     -44.781 -42.262 -83.319  1.00  0.93           C  
ATOM     27  C   SER A   4     -43.778 -41.412 -82.546  1.00  0.93           C  
ATOM     28  CB  SER A   4     -46.124 -42.272 -82.587  1.00  0.91           C  
ATOM     29  O   SER A   4     -43.375 -41.773 -81.438  1.00  0.91           O  
ATOM     30  OG  SER A   4     -47.105 -42.956 -83.347  1.00  0.82           O  
ATOM     31  N   VAL A   5     -43.313 -40.306 -83.137  1.00  0.93           N  
ATOM     32  CA  VAL A   5     -42.555 -39.251 -82.473  1.00  0.93           C  
ATOM     33  C   VAL A   5     -43.500 -38.142 -82.018  1.00  0.93           C  
ATOM     34  CB  VAL A   5     -41.459 -38.672 -83.396  1.00  0.92           C  
ATOM     35  O   VAL A   5     -44.190 -37.531 -82.838  1.00  0.91           O  
ATOM     36  CG1 VAL A   5     -40.611 -37.645 -82.649  1.00  0.89           C  
ATOM     37  CG2 VAL A   5     -40.581 -39.793 -83.949  1.00  0.89           C  
ATOM     38  N   ALA A   6     -43.635 -37.934 -80.679  1.00  0.91           N  
ATOM     39  CA  ALA A   6     -44.519 -36.960 -80.044  1.00  0.91           C  
ATOM     40  C   ALA A   6     -44.148 -35.536 -80.447  1.00  0.91           C  
ATOM     41  CB  ALA A   6     -44.472 -37.110 -78.525  1.00  0.89           C  
ATOM     42  O   ALA A   6     -43.073 -35.303 -81.006  1.00  0.90           O  
ATOM     43  N   ILE A   7     -45.021 -34.648 -80.253  1.00  0.91           N  
ATOM     44  CA  ILE A   7     -44.769 -33.219 -80.400  1.00  0.91           C  
ATOM     45  C   ILE A   7     -43.589 -32.810 -79.521  1.00  0.87           C  
ATOM     46  CB  ILE A   7     -46.019 -32.384 -80.042  1.00  0.88           C  
ATOM     47  O   ILE A   7     -43.402 -33.353 -78.429  1.00  0.83           O  
ATOM     48  CG1 ILE A   7     -46.405 -32.605 -78.575  1.00  0.77           C  
ATOM     49  CG2 ILE A   7     -47.184 -32.730 -80.973  1.00  0.74           C  
ATOM     50  CD1 ILE A   7     -47.515 -31.686 -78.082  1.00  0.74           C  
ATOM     51  N   GLY A   8     -42.815 -31.866 -80.088  1.00  0.89           N  
ATOM     52  CA  GLY A   8     -41.675 -31.349 -79.347  1.00  0.89           C  
ATOM     53  C   GLY A   8     -40.776 -30.458 -80.183  1.00  0.90           C  
ATOM     54  O   GLY A   8     -41.004 -30.286 -81.382  1.00  0.89           O  
ATOM     55  N   ALA A   9     -39.771 -29.835 -79.549  1.00  0.88           N  
ATOM     56  CA  ALA A   9     -38.830 -28.921 -80.193  1.00  0.89           C  
ATOM     57  C   ALA A   9     -37.388 -29.346 -79.933  1.00  0.88           C  
ATOM     58  CB  ALA A   9     -39.057 -27.493 -79.703  1.00  0.87           C  
ATOM     59  O   ALA A   9     -37.096 -29.994 -78.925  1.00  0.86           O  
ATOM     60  N   ALA A  10     -36.587 -29.001 -80.860  1.00  0.88           N  
ATOM     61  CA  ALA A  10     -35.162 -29.286 -80.715  1.00  0.88           C  
ATOM     62  C   ALA A  10     -34.315 -28.173 -81.324  1.00  0.88           C  
ATOM     63  CB  ALA A  10     -34.820 -30.626 -81.362  1.00  0.87           C  
ATOM     64  O   ALA A  10     -34.755 -27.484 -82.248  1.00  0.87           O  
ATOM     65  N   ILE A  11     -33.184 -27.925 -80.761  1.00  0.86           N  
ATOM     66  CA  ILE A  11     -32.117 -27.148 -81.383  1.00  0.87           C  
ATOM     67  C   ILE A  11     -31.021 -28.086 -81.885  1.00  0.87           C  
ATOM     68  CB  ILE A  11     -31.526 -26.112 -80.400  1.00  0.85           C  
ATOM     69  O   ILE A  11     -30.417 -28.821 -81.100  1.00  0.86           O  
ATOM     70  CG1 ILE A  11     -32.605 -25.113 -79.966  1.00  0.83           C  
ATOM     71  CG2 ILE A  11     -30.332 -25.389 -81.030  1.00  0.82           C  
ATOM     72  CD1 ILE A  11     -32.157 -24.155 -78.870  1.00  0.79           C  
ATOM     73  N   VAL A  12     -30.777 -28.116 -83.137  1.00  0.87           N  
ATOM     74  CA  VAL A  12     -29.737 -28.887 -83.811  1.00  0.88           C  
ATOM     75  C   VAL A  12     -28.718 -27.940 -84.441  1.00  0.87           C  
ATOM     76  CB  VAL A  12     -30.333 -29.822 -84.888  1.00  0.86           C  
ATOM     77  O   VAL A  12     -29.032 -27.227 -85.398  1.00  0.86           O  
ATOM     78  CG1 VAL A  12     -29.283 -30.817 -85.378  1.00  0.82           C  
ATOM     79  CG2 VAL A  12     -31.555 -30.556 -84.339  1.00  0.81           C  
ATOM     80  N   ARG A  13     -27.581 -27.713 -83.791  1.00  0.86           N  
ATOM     81  CA  ARG A  13     -26.457 -26.866 -84.176  1.00  0.86           C  
ATOM     82  C   ARG A  13     -26.912 -25.432 -84.426  1.00  0.86           C  
ATOM     83  CB  ARG A  13     -25.767 -27.421 -85.424  1.00  0.84           C  
ATOM     84  O   ARG A  13     -26.577 -24.838 -85.453  1.00  0.84           O  
ATOM     85  CG  ARG A  13     -25.044 -28.738 -85.193  1.00  0.77           C  
ATOM     86  CD  ARG A  13     -24.067 -29.050 -86.319  1.00  0.74           C  
ATOM     87  NE  ARG A  13     -22.908 -28.163 -86.287  1.00  0.69           N  
ATOM     88  NH1 ARG A  13     -22.213 -28.657 -88.434  1.00  0.60           N  
ATOM     89  NH2 ARG A  13     -21.032 -27.164 -87.157  1.00  0.55           N  
ATOM     90  CZ  ARG A  13     -22.053 -27.997 -87.293  1.00  0.70           C  
ATOM     91  N   GLY A  14     -27.779 -24.871 -83.659  1.00  0.86           N  
ATOM     92  CA  GLY A  14     -28.248 -23.496 -83.721  1.00  0.87           C  
ATOM     93  C   GLY A  14     -29.508 -23.331 -84.549  1.00  0.88           C  
ATOM     94  O   GLY A  14     -30.128 -22.266 -84.541  1.00  0.87           O  
ATOM     95  N   HIS A  15     -29.852 -24.464 -85.233  1.00  0.90           N  
ATOM     96  CA  HIS A  15     -31.090 -24.427 -86.004  1.00  0.91           C  
ATOM     97  C   HIS A  15     -32.256 -24.993 -85.201  1.00  0.91           C  
ATOM     98  CB  HIS A  15     -30.929 -25.202 -87.313  1.00  0.90           C  
ATOM     99  O   HIS A  15     -32.130 -26.047 -84.574  1.00  0.90           O  
ATOM    100  CG  HIS A  15     -29.903 -24.619 -88.233  1.00  0.89           C  
ATOM    101  CD2 HIS A  15     -28.571 -24.840 -88.332  1.00  0.87           C  
ATOM    102  ND1 HIS A  15     -30.212 -23.684 -89.196  1.00  0.88           N  
ATOM    103  CE1 HIS A  15     -29.111 -23.354 -89.850  1.00  0.87           C  
ATOM    104  NE2 HIS A  15     -28.101 -24.041 -89.345  1.00  0.89           N  
ATOM    105  N   PHE A  16     -33.400 -24.263 -85.228  1.00  0.90           N  
ATOM    106  CA  PHE A  16     -34.611 -24.657 -84.518  1.00  0.91           C  
ATOM    107  C   PHE A  16     -35.441 -25.621 -85.358  1.00  0.91           C  
ATOM    108  CB  PHE A  16     -35.446 -23.427 -84.152  1.00  0.90           C  
ATOM    109  O   PHE A  16     -35.659 -25.386 -86.548  1.00  0.90           O  
ATOM    110  CG  PHE A  16     -36.691 -23.748 -83.371  1.00  0.87           C  
ATOM    111  CD1 PHE A  16     -36.621 -24.046 -82.015  1.00  0.84           C  
ATOM    112  CD2 PHE A  16     -37.933 -23.754 -83.993  1.00  0.85           C  
ATOM    113  CE1 PHE A  16     -37.772 -24.344 -81.290  1.00  0.86           C  
ATOM    114  CE2 PHE A  16     -39.088 -24.051 -83.274  1.00  0.86           C  
ATOM    115  CZ  PHE A  16     -39.005 -24.347 -81.923  1.00  0.85           C  
ATOM    116  N   TYR A  17     -35.837 -26.678 -84.739  1.00  0.92           N  
ATOM    117  CA  TYR A  17     -36.814 -27.633 -85.249  1.00  0.93           C  
ATOM    118  C   TYR A  17     -38.025 -27.718 -84.328  1.00  0.92           C  
ATOM    119  CB  TYR A  17     -36.181 -29.018 -85.408  1.00  0.92           C  
ATOM    120  O   TYR A  17     -37.879 -27.838 -83.110  1.00  0.90           O  
ATOM    121  CG  TYR A  17     -37.156 -30.086 -85.840  1.00  0.90           C  
ATOM    122  CD1 TYR A  17     -37.507 -30.235 -87.180  1.00  0.88           C  
ATOM    123  CD2 TYR A  17     -37.729 -30.947 -84.910  1.00  0.88           C  
ATOM    124  CE1 TYR A  17     -38.407 -31.216 -87.583  1.00  0.90           C  
ATOM    125  CE2 TYR A  17     -38.630 -31.932 -85.302  1.00  0.91           C  
ATOM    126  OH  TYR A  17     -39.853 -33.032 -87.031  1.00  0.83           O  
ATOM    127  CZ  TYR A  17     -38.962 -32.059 -86.638  1.00  0.90           C  
ATOM    128  N   ASN A  18     -39.270 -27.695 -84.917  1.00  0.92           N  
ATOM    129  CA  ASN A  18     -40.547 -27.879 -84.236  1.00  0.93           C  
ATOM    130  C   ASN A  18     -41.379 -28.977 -84.891  1.00  0.93           C  
ATOM    131  CB  ASN A  18     -41.332 -26.565 -84.205  1.00  0.91           C  
ATOM    132  O   ASN A  18     -41.735 -28.875 -86.066  1.00  0.92           O  
ATOM    133  CG  ASN A  18     -42.576 -26.650 -83.344  1.00  0.85           C  
ATOM    134  ND2 ASN A  18     -43.690 -26.142 -83.859  1.00  0.87           N  
ATOM    135  OD1 ASN A  18     -42.538 -27.166 -82.224  1.00  0.83           O  
ATOM    136  N   ASN A  19     -41.580 -30.061 -84.176  1.00  0.91           N  
ATOM    137  CA  ASN A  19     -42.586 -31.071 -84.488  1.00  0.93           C  
ATOM    138  C   ASN A  19     -43.919 -30.762 -83.812  1.00  0.91           C  
ATOM    139  CB  ASN A  19     -42.095 -32.462 -84.082  1.00  0.89           C  
ATOM    140  O   ASN A  19     -44.139 -31.141 -82.660  1.00  0.89           O  
ATOM    141  CG  ASN A  19     -42.984 -33.572 -84.607  1.00  0.82           C  
ATOM    142  ND2 ASN A  19     -43.348 -34.504 -83.735  1.00  0.86           N  
ATOM    143  OD1 ASN A  19     -43.340 -33.592 -85.789  1.00  0.82           O  
ATOM    144  N   ASP A  20     -44.923 -30.109 -84.603  1.00  0.95           N  
ATOM    145  CA  ASP A  20     -46.174 -29.562 -84.088  1.00  0.95           C  
ATOM    146  C   ASP A  20     -47.284 -30.610 -84.116  1.00  0.95           C  
ATOM    147  CB  ASP A  20     -46.593 -28.330 -84.893  1.00  0.92           C  
ATOM    148  O   ASP A  20     -48.384 -30.370 -83.613  1.00  0.94           O  
ATOM    149  CG  ASP A  20     -46.768 -28.620 -86.373  1.00  0.82           C  
ATOM    150  OD1 ASP A  20     -46.451 -29.746 -86.816  1.00  0.78           O  
ATOM    151  OD2 ASP A  20     -47.224 -27.715 -87.104  1.00  0.85           O  
ATOM    152  N   SER A  21     -46.946 -31.759 -84.571  1.00  0.95           N  
ATOM    153  CA  SER A  21     -47.887 -32.872 -84.640  1.00  0.96           C  
ATOM    154  C   SER A  21     -47.173 -34.210 -84.486  1.00  0.95           C  
ATOM    155  CB  SER A  21     -48.655 -32.843 -85.962  1.00  0.95           C  
ATOM    156  O   SER A  21     -45.966 -34.306 -84.719  1.00  0.95           O  
ATOM    157  OG  SER A  21     -47.771 -32.985 -87.061  1.00  0.94           O  
ATOM    158  N   ILE A  22     -47.827 -35.181 -83.996  1.00  0.94           N  
ATOM    159  CA  ILE A  22     -47.256 -36.520 -83.910  1.00  0.95           C  
ATOM    160  C   ILE A  22     -46.818 -36.985 -85.297  1.00  0.95           C  
ATOM    161  CB  ILE A  22     -48.260 -37.525 -83.300  1.00  0.93           C  
ATOM    162  O   ILE A  22     -47.650 -37.163 -86.190  1.00  0.93           O  
ATOM    163  CG1 ILE A  22     -48.631 -37.108 -81.872  1.00  0.88           C  
ATOM    164  CG2 ILE A  22     -47.685 -38.944 -83.324  1.00  0.88           C  
ATOM    165  CD1 ILE A  22     -49.731 -37.955 -81.247  1.00  0.84           C  
ATOM    166  N   ALA A  23     -45.512 -37.109 -85.427  1.00  0.95           N  
ATOM    167  CA  ALA A  23     -44.954 -37.646 -86.666  1.00  0.95           C  
ATOM    168  C   ALA A  23     -44.889 -39.170 -86.623  1.00  0.96           C  
ATOM    169  CB  ALA A  23     -43.566 -37.064 -86.921  1.00  0.94           C  
ATOM    170  O   ALA A  23     -44.366 -39.748 -85.668  1.00  0.95           O  
ATOM    171  N   THR A  24     -45.403 -39.903 -87.618  1.00  0.95           N  
ATOM    172  CA  THR A  24     -45.316 -41.354 -87.740  1.00  0.96           C  
ATOM    173  C   THR A  24     -44.213 -41.749 -88.718  1.00  0.96           C  
ATOM    174  CB  THR A  24     -46.656 -41.957 -88.203  1.00  0.95           C  
ATOM    175  O   THR A  24     -44.252 -41.373 -89.891  1.00  0.95           O  
ATOM    176  CG2 THR A  24     -46.575 -43.478 -88.284  1.00  0.91           C  
ATOM    177  OG1 THR A  24     -47.683 -41.593 -87.272  1.00  0.92           O  
ATOM    178  N   LEU A  25     -43.213 -42.449 -88.289  1.00  0.95           N  
ATOM    179  CA  LEU A  25     -42.118 -43.019 -89.065  1.00  0.96           C  
ATOM    180  C   LEU A  25     -42.338 -44.509 -89.303  1.00  0.95           C  
ATOM    181  CB  LEU A  25     -40.782 -42.797 -88.352  1.00  0.95           C  
ATOM    182  O   LEU A  25     -42.675 -45.248 -88.375  1.00  0.94           O  
ATOM    183  CG  LEU A  25     -40.376 -41.342 -88.112  1.00  0.94           C  
ATOM    184  CD1 LEU A  25     -39.106 -41.278 -87.269  1.00  0.91           C  
ATOM    185  CD2 LEU A  25     -40.180 -40.615 -89.438  1.00  0.90           C  
ATOM    186  N   THR A  26     -42.225 -44.882 -90.531  1.00  0.95           N  
ATOM    187  CA  THR A  26     -42.298 -46.291 -90.900  1.00  0.96           C  
ATOM    188  C   THR A  26     -40.930 -46.955 -90.772  1.00  0.95           C  
ATOM    189  CB  THR A  26     -42.823 -46.466 -92.337  1.00  0.94           C  
ATOM    190  O   THR A  26     -39.950 -46.490 -91.359  1.00  0.95           O  
ATOM    191  CG2 THR A  26     -42.996 -47.941 -92.683  1.00  0.88           C  
ATOM    192  OG1 THR A  26     -44.089 -45.806 -92.460  1.00  0.90           O  
ATOM    193  N   ILE A  27     -40.795 -48.083 -90.027  1.00  0.95           N  
ATOM    194  CA  ILE A  27     -39.633 -48.945 -89.839  1.00  0.95           C  
ATOM    195  C   ILE A  27     -39.749 -50.172 -90.741  1.00  0.93           C  
ATOM    196  CB  ILE A  27     -39.484 -49.377 -88.363  1.00  0.93           C  
ATOM    197  O   ILE A  27     -40.756 -50.883 -90.706  1.00  0.90           O  
ATOM    198  CG1 ILE A  27     -39.524 -48.153 -87.441  1.00  0.81           C  
ATOM    199  CG2 ILE A  27     -38.191 -50.173 -88.161  1.00  0.80           C  
ATOM    200  CD1 ILE A  27     -38.360 -47.192 -87.638  1.00  0.76           C  
ATOM    201  N   ALA A  28     -38.772 -50.292 -91.613  1.00  0.93           N  
ATOM    202  CA  ALA A  28     -38.749 -51.465 -92.483  1.00  0.93           C  
ATOM    203  C   ALA A  28     -38.595 -52.747 -91.670  1.00  0.92           C  
ATOM    204  CB  ALA A  28     -37.620 -51.347 -93.504  1.00  0.90           C  
ATOM    205  O   ALA A  28     -37.843 -52.785 -90.693  1.00  0.91           O  
ATOM    206  N   ALA A  29     -39.248 -53.796 -92.010  1.00  0.91           N  
ATOM    207  CA  ALA A  29     -39.061 -55.106 -91.392  1.00  0.90           C  
ATOM    208  C   ALA A  29     -37.620 -55.584 -91.543  1.00  0.90           C  
ATOM    209  CB  ALA A  29     -40.023 -56.124 -92.001  1.00  0.88           C  
ATOM    210  O   ALA A  29     -36.946 -55.245 -92.519  1.00  0.87           O  
ATOM    211  N   ALA A  30     -37.059 -56.232 -90.504  1.00  0.88           N  
ATOM    212  CA  ALA A  30     -35.773 -56.908 -90.653  1.00  0.89           C  
ATOM    213  C   ALA A  30     -35.886 -58.099 -91.600  1.00  0.86           C  
ATOM    214  CB  ALA A  30     -35.248 -57.361 -89.293  1.00  0.84           C  
ATOM    215  O   ALA A  30     -36.958 -58.695 -91.733  1.00  0.83           O  
ATOM    216  N   ASP A  31     -34.727 -58.393 -92.166  1.00  0.89           N  
ATOM    217  CA  ASP A  31     -34.549 -59.634 -92.914  1.00  0.87           C  
ATOM    218  C   ASP A  31     -34.427 -60.830 -91.973  1.00  0.87           C  
ATOM    219  CB  ASP A  31     -33.315 -59.545 -93.815  1.00  0.83           C  
ATOM    220  O   ASP A  31     -34.899 -60.782 -90.835  1.00  0.82           O  
ATOM    221  CG  ASP A  31     -33.403 -58.421 -94.832  1.00  0.76           C  
ATOM    222  OD1 ASP A  31     -34.485 -58.217 -95.423  1.00  0.69           O  
ATOM    223  OD2 ASP A  31     -32.380 -57.736 -95.047  1.00  0.72           O  
ATOM    224  N   THR A  32     -33.646 -61.904 -92.274  1.00  0.89           N  
ATOM    225  CA  THR A  32     -33.509 -63.138 -91.509  1.00  0.90           C  
ATOM    226  C   THR A  32     -32.735 -62.890 -90.217  1.00  0.89           C  
ATOM    227  CB  THR A  32     -32.802 -64.230 -92.332  1.00  0.86           C  
ATOM    228  O   THR A  32     -32.736 -63.731 -89.315  1.00  0.87           O  
ATOM    229  CG2 THR A  32     -33.681 -64.706 -93.484  1.00  0.77           C  
ATOM    230  OG1 THR A  32     -31.580 -63.704 -92.864  1.00  0.80           O  
ATOM    231  N   ALA A  33     -32.109 -61.689 -90.044  1.00  0.94           N  
ATOM    232  CA  ALA A  33     -31.323 -61.343 -88.863  1.00  0.94           C  
ATOM    233  C   ALA A  33     -31.845 -60.065 -88.212  1.00  0.95           C  
ATOM    234  CB  ALA A  33     -29.850 -61.185 -89.230  1.00  0.93           C  
ATOM    235  O   ALA A  33     -32.341 -59.169 -88.899  1.00  0.95           O  
ATOM    236  N   ALA A  34     -31.855 -60.006 -86.867  1.00  0.94           N  
ATOM    237  CA  ALA A  34     -32.182 -58.803 -86.106  1.00  0.95           C  
ATOM    238  C   ALA A  34     -31.268 -57.644 -86.494  1.00  0.95           C  
ATOM    239  CB  ALA A  34     -32.081 -59.077 -84.608  1.00  0.94           C  
ATOM    240  O   ALA A  34     -30.124 -57.857 -86.904  1.00  0.95           O  
ATOM    241  N   ARG A  35     -31.749 -56.434 -86.339  1.00  0.95           N  
ATOM    242  CA  ARG A  35     -30.956 -55.219 -86.503  1.00  0.95           C  
ATOM    243  C   ARG A  35     -31.393 -54.142 -85.516  1.00  0.95           C  
ATOM    244  CB  ARG A  35     -31.066 -54.693 -87.936  1.00  0.95           C  
ATOM    245  O   ARG A  35     -32.502 -54.198 -84.980  1.00  0.95           O  
ATOM    246  CG  ARG A  35     -32.422 -54.090 -88.267  1.00  0.94           C  
ATOM    247  CD  ARG A  35     -32.486 -53.606 -89.709  1.00  0.92           C  
ATOM    248  NE  ARG A  35     -33.738 -52.907 -89.988  1.00  0.91           N  
ATOM    249  NH1 ARG A  35     -34.758 -54.713 -91.006  1.00  0.88           N  
ATOM    250  NH2 ARG A  35     -35.878 -52.723 -90.801  1.00  0.87           N  
ATOM    251  CZ  ARG A  35     -34.788 -53.449 -90.598  1.00  0.90           C  
ATOM    252  N   THR A  36     -30.556 -53.140 -85.340  1.00  0.95           N  
ATOM    253  CA  THR A  36     -30.902 -51.914 -84.628  1.00  0.95           C  
ATOM    254  C   THR A  36     -30.975 -50.732 -85.590  1.00  0.96           C  
ATOM    255  CB  THR A  36     -29.885 -51.610 -83.513  1.00  0.94           C  
ATOM    256  O   THR A  36     -29.998 -50.420 -86.273  1.00  0.95           O  
ATOM    257  CG2 THR A  36     -30.288 -50.368 -82.724  1.00  0.92           C  
ATOM    258  OG1 THR A  36     -29.815 -52.728 -82.619  1.00  0.92           O  
ATOM    259  N   ASP A  37     -32.134 -50.079 -85.595  1.00  0.96           N  
ATOM    260  CA  ASP A  37     -32.324 -48.820 -86.308  1.00  0.96           C  
ATOM    261  C   ASP A  37     -32.197 -47.628 -85.361  1.00  0.96           C  
ATOM    262  CB  ASP A  37     -33.688 -48.797 -87.002  1.00  0.96           C  
ATOM    263  O   ASP A  37     -32.314 -47.781 -84.143  1.00  0.95           O  
ATOM    264  CG  ASP A  37     -33.800 -49.816 -88.122  1.00  0.94           C  
ATOM    265  OD1 ASP A  37     -32.773 -50.417 -88.504  1.00  0.93           O  
ATOM    266  OD2 ASP A  37     -34.924 -50.017 -88.629  1.00  0.93           O  
ATOM    267  N   ARG A  38     -31.945 -46.370 -85.875  1.00  0.96           N  
ATOM    268  CA  ARG A  38     -31.977 -45.136 -85.097  1.00  0.96           C  
ATOM    269  C   ARG A  38     -33.037 -44.178 -85.631  1.00  0.96           C  
ATOM    270  CB  ARG A  38     -30.605 -44.458 -85.107  1.00  0.95           C  
ATOM    271  O   ARG A  38     -33.127 -43.956 -86.841  1.00  0.95           O  
ATOM    272  CG  ARG A  38     -29.545 -45.202 -84.311  1.00  0.90           C  
ATOM    273  CD  ARG A  38     -28.235 -44.427 -84.255  1.00  0.88           C  
ATOM    274  NE  ARG A  38     -27.265 -45.072 -83.375  1.00  0.86           N  
ATOM    275  NH1 ARG A  38     -25.921 -43.207 -83.148  1.00  0.81           N  
ATOM    276  NH2 ARG A  38     -25.371 -45.158 -82.078  1.00  0.79           N  
ATOM    277  CZ  ARG A  38     -26.188 -44.478 -82.869  1.00  0.82           C  
ATOM    278  N   VAL A  39     -33.716 -43.608 -84.737  1.00  0.95           N  
ATOM    279  CA  VAL A  39     -34.494 -42.408 -85.025  1.00  0.96           C  
ATOM    280  C   VAL A  39     -33.650 -41.166 -84.747  1.00  0.95           C  
ATOM    281  CB  VAL A  39     -35.797 -42.363 -84.195  1.00  0.95           C  
ATOM    282  O   VAL A  39     -33.110 -41.008 -83.650  1.00  0.95           O  
ATOM    283  CG1 VAL A  39     -36.647 -41.157 -84.590  1.00  0.91           C  
ATOM    284  CG2 VAL A  39     -36.586 -43.659 -84.373  1.00  0.91           C  
ATOM    285  N   VAL A  40     -33.591 -40.366 -85.734  1.00  0.95           N  
ATOM    286  CA  VAL A  40     -32.728 -39.197 -85.605  1.00  0.95           C  
ATOM    287  C   VAL A  40     -33.487 -37.943 -86.035  1.00  0.95           C  
ATOM    288  CB  VAL A  40     -31.436 -39.350 -86.439  1.00  0.94           C  
ATOM    289  O   VAL A  40     -34.389 -38.013 -86.873  1.00  0.94           O  
ATOM    290  CG1 VAL A  40     -30.655 -40.588 -86.002  1.00  0.92           C  
ATOM    291  CG2 VAL A  40     -31.768 -39.422 -87.928  1.00  0.92           C  
ATOM    292  N   LEU A  41     -33.173 -36.818 -85.498  1.00  0.93           N  
ATOM    293  CA  LEU A  41     -33.300 -35.533 -86.177  1.00  0.94           C  
ATOM    294  C   LEU A  41     -32.086 -35.262 -87.059  1.00  0.94           C  
ATOM    295  CB  LEU A  41     -33.468 -34.403 -85.159  1.00  0.91           C  
ATOM    296  O   LEU A  41     -30.965 -35.141 -86.560  1.00  0.93           O  
ATOM    297  CG  LEU A  41     -34.840 -34.288 -84.493  1.00  0.81           C  
ATOM    298  CD1 LEU A  41     -34.771 -33.348 -83.294  1.00  0.73           C  
ATOM    299  CD2 LEU A  41     -35.883 -33.807 -85.496  1.00  0.73           C  
ATOM    300  N   ARG A  42     -32.267 -35.170 -88.368  1.00  0.95           N  
ATOM    301  CA  ARG A  42     -31.242 -34.896 -89.371  1.00  0.95           C  
ATOM    302  C   ARG A  42     -31.315 -33.450 -89.848  1.00  0.95           C  
ATOM    303  CB  ARG A  42     -31.385 -35.849 -90.560  1.00  0.94           C  
ATOM    304  O   ARG A  42     -32.285 -33.053 -90.497  1.00  0.94           O  
ATOM    305  CG  ARG A  42     -30.372 -35.608 -91.668  1.00  0.93           C  
ATOM    306  CD  ARG A  42     -30.536 -36.603 -92.808  1.00  0.92           C  
ATOM    307  NE  ARG A  42     -30.158 -37.954 -92.403  1.00  0.92           N  
ATOM    308  NH1 ARG A  42     -30.950 -38.973 -94.319  1.00  0.87           N  
ATOM    309  NH2 ARG A  42     -29.980 -40.229 -92.665  1.00  0.87           N  
ATOM    310  CZ  ARG A  42     -30.363 -39.049 -93.130  1.00  0.90           C  
ATOM    311  N   LEU A  43     -30.357 -32.721 -89.531  1.00  0.94           N  
ATOM    312  CA  LEU A  43     -30.050 -31.431 -90.137  1.00  0.94           C  
ATOM    313  C   LEU A  43     -29.268 -31.612 -91.434  1.00  0.94           C  
ATOM    314  CB  LEU A  43     -29.252 -30.557 -89.165  1.00  0.92           C  
ATOM    315  O   LEU A  43     -28.201 -32.230 -91.440  1.00  0.93           O  
ATOM    316  CG  LEU A  43     -28.638 -29.283 -89.746  1.00  0.87           C  
ATOM    317  CD1 LEU A  43     -29.733 -28.294 -90.130  1.00  0.82           C  
ATOM    318  CD2 LEU A  43     -27.668 -28.655 -88.751  1.00  0.82           C  
ATOM    319  N   ASP A  44     -29.791 -31.093 -92.527  1.00  0.93           N  
ATOM    320  CA  ASP A  44     -29.127 -30.870 -93.807  1.00  0.94           C  
ATOM    321  C   ASP A  44     -29.004 -29.378 -94.109  1.00  0.94           C  
ATOM    322  CB  ASP A  44     -29.884 -31.574 -94.935  1.00  0.93           C  
ATOM    323  O   ASP A  44     -29.971 -28.744 -94.537  1.00  0.93           O  
ATOM    324  CG  ASP A  44     -29.152 -31.521 -96.264  1.00  0.92           C  
ATOM    325  OD1 ASP A  44     -28.282 -30.642 -96.447  1.00  0.91           O  
ATOM    326  OD2 ASP A  44     -29.449 -32.364 -97.138  1.00  0.91           O  
ATOM    327  N   PRO A  45     -27.756 -28.797 -93.944  1.00  0.92           N  
ATOM    328  CA  PRO A  45     -27.549 -27.373 -94.219  1.00  0.92           C  
ATOM    329  C   PRO A  45     -27.651 -27.039 -95.706  1.00  0.92           C  
ATOM    330  CB  PRO A  45     -26.134 -27.114 -93.697  1.00  0.90           C  
ATOM    331  O   PRO A  45     -28.049 -25.929 -96.067  1.00  0.91           O  
ATOM    332  CG  PRO A  45     -25.903 -28.181 -92.676  1.00  0.87           C  
ATOM    333  CD  PRO A  45     -26.616 -29.426 -93.118  1.00  0.88           C  
ATOM    334  N   ALA A  46     -27.345 -27.974 -96.599  1.00  0.91           N  
ATOM    335  CA  ALA A  46     -27.416 -27.735 -98.038  1.00  0.92           C  
ATOM    336  C   ALA A  46     -28.865 -27.650 -98.508  1.00  0.92           C  
ATOM    337  CB  ALA A  46     -26.678 -28.835 -98.798  1.00  0.90           C  
ATOM    338  O   ALA A  46     -29.204 -26.810 -99.345  1.00  0.92           O  
ATOM    339  N   ALA A  47     -29.752 -28.544 -97.887  1.00  0.93           N  
ATOM    340  CA  ALA A  47     -31.181 -28.558 -98.190  1.00  0.93           C  
ATOM    341  C   ALA A  47     -31.935 -27.556 -97.320  1.00  0.94           C  
ATOM    342  CB  ALA A  47     -31.752 -29.960 -97.999  1.00  0.92           C  
ATOM    343  O   ALA A  47     -33.153 -27.409 -97.447  1.00  0.92           O  
ATOM    344  N   ASN A  48     -31.314 -26.892 -96.380  1.00  0.93           N  
ATOM    345  CA  ASN A  48     -31.911 -26.019 -95.374  1.00  0.94           C  
ATOM    346  C   ASN A  48     -33.073 -26.701 -94.658  1.00  0.93           C  
ATOM    347  CB  ASN A  48     -32.376 -24.708 -96.010  1.00  0.92           C  
ATOM    348  O   ASN A  48     -34.151 -26.121 -94.523  1.00  0.90           O  
ATOM    349  CG  ASN A  48     -32.690 -23.639 -94.982  1.00  0.87           C  
ATOM    350  ND2 ASN A  48     -33.656 -22.782 -95.293  1.00  0.88           N  
ATOM    351  OD1 ASN A  48     -32.069 -23.583 -93.917  1.00  0.84           O  
ATOM    352  N   SER A  49     -32.887 -27.909 -94.168  1.00  0.95           N  
ATOM    353  CA  SER A  49     -33.987 -28.696 -93.620  1.00  0.95           C  
ATOM    354  C   SER A  49     -33.545 -29.479 -92.388  1.00  0.95           C  
ATOM    355  CB  SER A  49     -34.537 -29.656 -94.674  1.00  0.94           C  
ATOM    356  O   SER A  49     -32.384 -29.880 -92.284  1.00  0.94           O  
ATOM    357  OG  SER A  49     -33.611 -30.695 -94.941  1.00  0.93           O  
ATOM    358  N   ILE A  50     -34.370 -29.675 -91.424  1.00  0.96           N  
ATOM    359  CA  ILE A  50     -34.297 -30.662 -90.352  1.00  0.96           C  
ATOM    360  C   ILE A  50     -35.473 -31.630 -90.460  1.00  0.96           C  
ATOM    361  CB  ILE A  50     -34.284 -29.986 -88.963  1.00  0.95           C  
ATOM    362  O   ILE A  50     -36.633 -31.211 -90.440  1.00  0.94           O  
ATOM    363  CG1 ILE A  50     -33.157 -28.950 -88.883  1.00  0.90           C  
ATOM    364  CG2 ILE A  50     -34.145 -31.034 -87.854  1.00  0.90           C  
ATOM    365  CD1 ILE A  50     -33.171 -28.118 -87.608  1.00  0.86           C  
ATOM    366  N   VAL A  51     -35.195 -32.892 -90.594  1.00  0.96           N  
ATOM    367  CA  VAL A  51     -36.245 -33.886 -90.790  1.00  0.96           C  
ATOM    368  C   VAL A  51     -36.105 -34.998 -89.752  1.00  0.96           C  
ATOM    369  CB  VAL A  51     -36.205 -34.480 -92.216  1.00  0.95           C  
ATOM    370  O   VAL A  51     -34.991 -35.344 -89.351  1.00  0.96           O  
ATOM    371  CG1 VAL A  51     -36.487 -33.401 -93.259  1.00  0.92           C  
ATOM    372  CG2 VAL A  51     -34.854 -35.143 -92.479  1.00  0.93           C  
ATOM    373  N   LEU A  52     -37.183 -35.596 -89.301  1.00  0.96           N  
ATOM    374  CA  LEU A  52     -37.211 -36.894 -88.636  1.00  0.96           C  
ATOM    375  C   LEU A  52     -36.902 -38.016 -89.621  1.00  0.96           C  
ATOM    376  CB  LEU A  52     -38.576 -37.133 -87.984  1.00  0.95           C  
ATOM    377  O   LEU A  52     -37.575 -38.151 -90.646  1.00  0.96           O  
ATOM    378  CG  LEU A  52     -38.875 -36.323 -86.721  1.00  0.91           C  
ATOM    379  CD1 LEU A  52     -40.368 -36.356 -86.411  1.00  0.85           C  
ATOM    380  CD2 LEU A  52     -38.067 -36.854 -85.541  1.00  0.84           C  
ATOM    381  N   ALA A  53     -35.889 -38.764 -89.332  1.00  0.96           N  
ATOM    382  CA  ALA A  53     -35.465 -39.840 -90.224  1.00  0.96           C  
ATOM    383  C   ALA A  53     -35.158 -41.113 -89.441  1.00  0.96           C  
ATOM    384  CB  ALA A  53     -34.244 -39.410 -91.033  1.00  0.95           C  
ATOM    385  O   ALA A  53     -34.811 -41.054 -88.259  1.00  0.96           O  
ATOM    386  N   VAL A  54     -35.285 -42.254 -90.122  1.00  0.97           N  
ATOM    387  CA  VAL A  54     -34.813 -43.541 -89.621  1.00  0.97           C  
ATOM    388  C   VAL A  54     -33.530 -43.939 -90.346  1.00  0.97           C  
ATOM    389  CB  VAL A  54     -35.883 -44.642 -89.788  1.00  0.96           C  
ATOM    390  O   VAL A  54     -33.513 -44.050 -91.575  1.00  0.96           O  
ATOM    391  CG1 VAL A  54     -35.392 -45.966 -89.205  1.00  0.94           C  
ATOM    392  CG2 VAL A  54     -37.193 -44.217 -89.126  1.00  0.94           C  
ATOM    393  N   ILE A  55     -32.411 -44.111 -89.600  1.00  0.97           N  
ATOM    394  CA  ILE A  55     -31.218 -44.786 -90.098  1.00  0.97           C  
ATOM    395  C   ILE A  55     -31.358 -46.294 -89.902  1.00  0.96           C  
ATOM    396  CB  ILE A  55     -29.942 -44.270 -89.395  1.00  0.96           C  
ATOM    397  O   ILE A  55     -31.328 -46.785 -88.771  1.00  0.96           O  
ATOM    398  CG1 ILE A  55     -29.900 -42.738 -89.422  1.00  0.92           C  
ATOM    399  CG2 ILE A  55     -28.689 -44.864 -90.046  1.00  0.92           C  
ATOM    400  CD1 ILE A  55     -28.752 -42.136 -88.623  1.00  0.88           C  
ATOM    401  N   LYS A  56     -31.620 -46.943 -90.997  1.00  0.96           N  
ATOM    402  CA  LYS A  56     -31.725 -48.399 -90.988  1.00  0.96           C  
ATOM    403  C   LYS A  56     -30.384 -49.045 -90.651  1.00  0.96           C  
ATOM    404  CB  LYS A  56     -32.227 -48.910 -92.339  1.00  0.95           C  
ATOM    405  O   LYS A  56     -29.369 -48.748 -91.285  1.00  0.95           O  
ATOM    406  CG  LYS A  56     -32.485 -50.409 -92.377  1.00  0.92           C  
ATOM    407  CD  LYS A  56     -33.025 -50.849 -93.732  1.00  0.91           C  
ATOM    408  CE  LYS A  56     -33.240 -52.356 -93.787  1.00  0.90           C  
ATOM    409  NZ  LYS A  56     -33.763 -52.793 -95.116  1.00  0.88           N  
ATOM    410  N   GLY A  57     -30.335 -49.904 -89.676  1.00  0.95           N  
ATOM    411  CA  GLY A  57     -29.175 -50.711 -89.331  1.00  0.95           C  
ATOM    412  C   GLY A  57     -28.944 -51.863 -90.290  1.00  0.94           C  
ATOM    413  O   GLY A  57     -29.811 -52.183 -91.106  1.00  0.93           O  
ATOM    414  N   THR A  58     -27.759 -52.486 -90.253  1.00  0.94           N  
ATOM    415  CA  THR A  58     -27.423 -53.691 -91.002  1.00  0.94           C  
ATOM    416  C   THR A  58     -27.935 -54.936 -90.282  1.00  0.94           C  
ATOM    417  CB  THR A  58     -25.902 -53.809 -91.217  1.00  0.92           C  
ATOM    418  O   THR A  58     -27.780 -55.063 -89.066  1.00  0.93           O  
ATOM    419  CG2 THR A  58     -25.567 -54.967 -92.151  1.00  0.86           C  
ATOM    420  OG1 THR A  58     -25.411 -52.590 -91.789  1.00  0.88           O  
ATOM    421  N   ALA A  59     -28.475 -55.877 -91.089  1.00  0.92           N  
ATOM    422  CA  ALA A  59     -28.936 -57.156 -90.556  1.00  0.93           C  
ATOM    423  C   ALA A  59     -27.782 -57.943 -89.942  1.00  0.91           C  
ATOM    424  CB  ALA A  59     -29.612 -57.976 -91.652  1.00  0.88           C  
ATOM    425  O   ALA A  59     -26.759 -58.167 -90.593  1.00  0.87           O  
ATOM    426  N   GLY A  60     -27.849 -58.271 -88.738  1.00  0.91           N  
ATOM    427  CA  GLY A  60     -26.773 -58.914 -87.999  1.00  0.91           C  
ATOM    428  C   GLY A  60     -25.665 -57.956 -87.604  1.00  0.90           C  
ATOM    429  O   GLY A  60     -24.692 -58.356 -86.962  1.00  0.87           O  
ATOM    430  N   GLY A  61     -25.759 -56.713 -87.990  1.00  0.89           N  
ATOM    431  CA  GLY A  61     -24.780 -55.681 -87.690  1.00  0.87           C  
ATOM    432  C   GLY A  61     -25.076 -54.932 -86.405  1.00  0.86           C  
ATOM    433  O   GLY A  61     -26.090 -55.187 -85.751  1.00  0.80           O  
ATOM    434  N   GLY A  62     -24.125 -54.015 -85.940  1.00  0.86           N  
ATOM    435  CA  GLY A  62     -24.279 -53.126 -84.799  1.00  0.87           C  
ATOM    436  C   GLY A  62     -25.208 -51.958 -85.074  1.00  0.88           C  
ATOM    437  O   GLY A  62     -25.761 -51.842 -86.169  1.00  0.86           O  
ATOM    438  N   THR A  63     -25.435 -51.151 -84.191  1.00  0.90           N  
ATOM    439  CA  THR A  63     -26.163 -49.892 -84.301  1.00  0.92           C  
ATOM    440  C   THR A  63     -25.502 -48.972 -85.324  1.00  0.93           C  
ATOM    441  CB  THR A  63     -26.249 -49.174 -82.942  1.00  0.89           C  
ATOM    442  O   THR A  63     -24.296 -48.726 -85.257  1.00  0.92           O  
ATOM    443  CG2 THR A  63     -27.159 -47.953 -83.020  1.00  0.83           C  
ATOM    444  OG1 THR A  63     -26.768 -50.081 -81.961  1.00  0.84           O  
ATOM    445  N   PRO A  64     -26.181 -48.489 -86.334  1.00  0.94           N  
ATOM    446  CA  PRO A  64     -25.553 -47.618 -87.329  1.00  0.94           C  
ATOM    447  C   PRO A  64     -24.921 -46.373 -86.710  1.00  0.94           C  
ATOM    448  CB  PRO A  64     -26.716 -47.239 -88.250  1.00  0.93           C  
ATOM    449  O   PRO A  64     -25.440 -45.837 -85.727  1.00  0.92           O  
ATOM    450  CG  PRO A  64     -27.937 -47.383 -87.401  1.00  0.92           C  
ATOM    451  CD  PRO A  64     -27.699 -48.479 -86.403  1.00  0.91           C  
ATOM    452  N   ALA A  65     -23.721 -45.888 -87.346  1.00  0.92           N  
ATOM    453  CA  ALA A  65     -23.048 -44.669 -86.905  1.00  0.92           C  
ATOM    454  C   ALA A  65     -23.866 -43.431 -87.261  1.00  0.93           C  
ATOM    455  CB  ALA A  65     -21.654 -44.578 -87.521  1.00  0.90           C  
ATOM    456  O   ALA A  65     -24.509 -43.386 -88.312  1.00  0.93           O  
ATOM    457  N   LEU A  66     -23.922 -42.454 -86.390  1.00  0.91           N  
ATOM    458  CA  LEU A  66     -24.483 -41.137 -86.674  1.00  0.92           C  
ATOM    459  C   LEU A  66     -23.537 -40.321 -87.550  1.00  0.90           C  
ATOM    460  CB  LEU A  66     -24.768 -40.384 -85.372  1.00  0.89           C  
ATOM    461  O   LEU A  66     -22.331 -40.279 -87.297  1.00  0.88           O  
ATOM    462  CG  LEU A  66     -25.839 -40.986 -84.461  1.00  0.85           C  
ATOM    463  CD1 LEU A  66     -25.824 -40.300 -83.099  1.00  0.79           C  
ATOM    464  CD2 LEU A  66     -27.216 -40.873 -85.107  1.00  0.80           C  
ATOM    465  N   THR A  67     -24.057 -39.703 -88.589  1.00  0.91           N  
ATOM    466  CA  THR A  67     -23.340 -38.660 -89.316  1.00  0.91           C  
ATOM    467  C   THR A  67     -23.348 -37.351 -88.532  1.00  0.89           C  
ATOM    468  CB  THR A  67     -23.952 -38.430 -90.710  1.00  0.90           C  
ATOM    469  O   THR A  67     -24.406 -36.753 -88.322  1.00  0.86           O  
ATOM    470  CG2 THR A  67     -23.122 -37.439 -91.518  1.00  0.85           C  
ATOM    471  OG1 THR A  67     -24.005 -39.677 -91.414  1.00  0.87           O  
ATOM    472  N   GLN A  68     -22.187 -36.905 -88.035  1.00  0.83           N  
ATOM    473  CA  GLN A  68     -21.985 -35.689 -87.253  1.00  0.83           C  
ATOM    474  C   GLN A  68     -20.843 -34.852 -87.824  1.00  0.78           C  
ATOM    475  CB  GLN A  68     -21.703 -36.032 -85.790  1.00  0.78           C  
ATOM    476  O   GLN A  68     -19.826 -34.645 -87.160  1.00  0.72           O  
ATOM    477  CG  GLN A  68     -22.890 -36.652 -85.064  1.00  0.73           C  
ATOM    478  CD  GLN A  68     -22.633 -36.850 -83.582  1.00  0.70           C  
ATOM    479  NE2 GLN A  68     -23.565 -36.395 -82.752  1.00  0.70           N  
ATOM    480  OE1 GLN A  68     -21.604 -37.408 -83.186  1.00  0.76           O  
ATOM    481  N   THR A  69     -21.009 -34.392 -89.021  1.00  0.85           N  
ATOM    482  CA  THR A  69     -19.989 -33.599 -89.699  1.00  0.84           C  
ATOM    483  C   THR A  69     -20.243 -32.108 -89.499  1.00  0.83           C  
ATOM    484  CB  THR A  69     -19.944 -33.918 -91.205  1.00  0.81           C  
ATOM    485  O   THR A  69     -21.392 -31.661 -89.509  1.00  0.79           O  
ATOM    486  CG2 THR A  69     -19.641 -35.393 -91.447  1.00  0.72           C  
ATOM    487  OG1 THR A  69     -21.212 -33.600 -91.793  1.00  0.70           O  
ATOM    488  N   ASP A  70     -19.168 -31.234 -89.445  1.00  0.77           N  
ATOM    489  CA  ASP A  70     -19.239 -29.803 -89.166  1.00  0.78           C  
ATOM    490  C   ASP A  70     -19.855 -29.044 -90.340  1.00  0.74           C  
ATOM    491  CB  ASP A  70     -17.847 -29.248 -88.854  1.00  0.71           C  
ATOM    492  O   ASP A  70     -20.532 -28.033 -90.145  1.00  0.70           O  
ATOM    493  CG  ASP A  70     -17.367 -29.603 -87.458  1.00  0.63           C  
ATOM    494  OD1 ASP A  70     -18.208 -29.883 -86.576  1.00  0.62           O  
ATOM    495  OD2 ASP A  70     -16.137 -29.599 -87.236  1.00  0.70           O  
ATOM    496  N   THR A  71     -19.665 -29.479 -91.639  1.00  0.78           N  
ATOM    497  CA  THR A  71     -20.074 -28.749 -92.834  1.00  0.79           C  
ATOM    498  C   THR A  71     -21.179 -29.498 -93.573  1.00  0.76           C  
ATOM    499  CB  THR A  71     -18.883 -28.519 -93.783  1.00  0.70           C  
ATOM    500  O   THR A  71     -21.579 -29.101 -94.670  1.00  0.70           O  
ATOM    501  CG2 THR A  71     -17.847 -27.595 -93.152  1.00  0.57           C  
ATOM    502  OG1 THR A  71     -18.266 -29.778 -94.080  1.00  0.65           O  
ATOM    503  N   GLY A  72     -21.704 -30.545 -93.079  1.00  0.87           N  
ATOM    504  CA  GLY A  72     -22.672 -31.385 -93.766  1.00  0.87           C  
ATOM    505  C   GLY A  72     -23.762 -31.910 -92.850  1.00  0.88           C  
ATOM    506  O   GLY A  72     -24.167 -31.230 -91.905  1.00  0.84           O  
ATOM    507  N   ILE A  73     -24.317 -33.057 -93.165  1.00  0.92           N  
ATOM    508  CA  ILE A  73     -25.411 -33.697 -92.443  1.00  0.93           C  
ATOM    509  C   ILE A  73     -25.033 -33.860 -90.972  1.00  0.92           C  
ATOM    510  CB  ILE A  73     -25.769 -35.068 -93.059  1.00  0.91           C  
ATOM    511  O   ILE A  73     -23.932 -34.317 -90.655  1.00  0.89           O  
ATOM    512  CG1 ILE A  73     -26.279 -34.892 -94.494  1.00  0.87           C  
ATOM    513  CG2 ILE A  73     -26.804 -35.794 -92.195  1.00  0.87           C  
ATOM    514  CD1 ILE A  73     -26.529 -36.202 -95.228  1.00  0.84           C  
ATOM    515  N   TYR A  74     -25.884 -33.486 -90.126  1.00  0.91           N  
ATOM    516  CA  TYR A  74     -25.745 -33.716 -88.692  1.00  0.91           C  
ATOM    517  C   TYR A  74     -26.968 -34.434 -88.134  1.00  0.91           C  
ATOM    518  CB  TYR A  74     -25.534 -32.392 -87.953  1.00  0.90           C  
ATOM    519  O   TYR A  74     -28.099 -33.971 -88.304  1.00  0.90           O  
ATOM    520  CG  TYR A  74     -25.092 -32.561 -86.519  1.00  0.86           C  
ATOM    521  CD1 TYR A  74     -23.744 -32.695 -86.196  1.00  0.82           C  
ATOM    522  CD2 TYR A  74     -26.022 -32.587 -85.485  1.00  0.82           C  
ATOM    523  CE1 TYR A  74     -23.333 -32.853 -84.877  1.00  0.82           C  
ATOM    524  CE2 TYR A  74     -25.622 -32.744 -84.162  1.00  0.81           C  
ATOM    525  OH  TYR A  74     -23.876 -33.031 -82.560  1.00  0.75           O  
ATOM    526  CZ  TYR A  74     -24.278 -32.876 -83.868  1.00  0.81           C  
ATOM    527  N   GLU A  75     -26.747 -35.507 -87.470  1.00  0.91           N  
ATOM    528  CA  GLU A  75     -27.802 -36.374 -86.953  1.00  0.92           C  
ATOM    529  C   GLU A  75     -27.800 -36.396 -85.428  1.00  0.90           C  
ATOM    530  CB  GLU A  75     -27.646 -37.796 -87.500  1.00  0.91           C  
ATOM    531  O   GLU A  75     -26.798 -36.759 -84.808  1.00  0.87           O  
ATOM    532  CG  GLU A  75     -27.913 -37.913 -88.994  1.00  0.90           C  
ATOM    533  CD  GLU A  75     -27.522 -39.264 -89.569  1.00  0.88           C  
ATOM    534  OE1 GLU A  75     -26.720 -39.986 -88.933  1.00  0.90           O  
ATOM    535  OE2 GLU A  75     -28.019 -39.604 -90.666  1.00  0.92           O  
ATOM    536  N   LEU A  76     -28.963 -35.999 -84.791  1.00  0.89           N  
ATOM    537  CA  LEU A  76     -29.228 -36.121 -83.362  1.00  0.89           C  
ATOM    538  C   LEU A  76     -30.075 -37.355 -83.069  1.00  0.90           C  
ATOM    539  CB  LEU A  76     -29.934 -34.867 -82.838  1.00  0.87           C  
ATOM    540  O   LEU A  76     -31.223 -37.444 -83.509  1.00  0.89           O  
ATOM    541  CG  LEU A  76     -30.156 -34.795 -81.327  1.00  0.79           C  
ATOM    542  CD1 LEU A  76     -28.818 -34.739 -80.597  1.00  0.72           C  
ATOM    543  CD2 LEU A  76     -31.016 -33.589 -80.969  1.00  0.73           C  
ATOM    544  N   CYS A  77     -29.525 -38.287 -82.428  1.00  0.88           N  
ATOM    545  CA  CYS A  77     -30.234 -39.516 -82.090  1.00  0.89           C  
ATOM    546  C   CYS A  77     -31.377 -39.237 -81.121  1.00  0.88           C  
ATOM    547  CB  CYS A  77     -29.275 -40.538 -81.480  1.00  0.87           C  
ATOM    548  O   CYS A  77     -31.164 -38.665 -80.051  1.00  0.87           O  
ATOM    549  SG  CYS A  77     -29.991 -42.185 -81.289  1.00  0.82           S  
ATOM    550  N   LEU A  78     -32.595 -39.634 -81.448  1.00  0.90           N  
ATOM    551  CA  LEU A  78     -33.774 -39.564 -80.591  1.00  0.91           C  
ATOM    552  C   LEU A  78     -34.044 -40.911 -79.927  1.00  0.90           C  
ATOM    553  CB  LEU A  78     -34.998 -39.125 -81.397  1.00  0.89           C  
ATOM    554  O   LEU A  78     -34.301 -40.974 -78.723  1.00  0.89           O  
ATOM    555  CG  LEU A  78     -34.894 -37.774 -82.106  1.00  0.86           C  
ATOM    556  CD1 LEU A  78     -36.214 -37.429 -82.787  1.00  0.82           C  
ATOM    557  CD2 LEU A  78     -34.495 -36.682 -81.119  1.00  0.83           C  
ATOM    558  N   ALA A  79     -33.915 -42.034 -80.654  1.00  0.91           N  
ATOM    559  CA  ALA A  79     -34.143 -43.374 -80.121  1.00  0.92           C  
ATOM    560  C   ALA A  79     -33.347 -44.417 -80.900  1.00  0.93           C  
ATOM    561  CB  ALA A  79     -35.631 -43.714 -80.152  1.00  0.91           C  
ATOM    562  O   ALA A  79     -33.089 -44.246 -82.094  1.00  0.93           O  
ATOM    563  N   ASN A  80     -32.958 -45.516 -80.219  1.00  0.91           N  
ATOM    564  CA  ASN A  80     -32.620 -46.800 -80.824  1.00  0.92           C  
ATOM    565  C   ASN A  80     -33.818 -47.745 -80.840  1.00  0.92           C  
ATOM    566  CB  ASN A  80     -31.444 -47.447 -80.089  1.00  0.90           C  
ATOM    567  O   ASN A  80     -34.547 -47.848 -79.852  1.00  0.92           O  
ATOM    568  CG  ASN A  80     -30.153 -46.670 -80.255  1.00  0.84           C  
ATOM    569  ND2 ASN A  80     -29.221 -46.863 -79.329  1.00  0.85           N  
ATOM    570  OD1 ASN A  80     -29.995 -45.901 -81.207  1.00  0.84           O  
ATOM    571  N   ILE A  81     -34.025 -48.426 -81.907  1.00  0.95           N  
ATOM    572  CA  ILE A  81     -35.100 -49.396 -82.092  1.00  0.95           C  
ATOM    573  C   ILE A  81     -34.508 -50.770 -82.396  1.00  0.95           C  
ATOM    574  CB  ILE A  81     -36.062 -48.965 -83.221  1.00  0.94           C  
ATOM    575  O   ILE A  81     -33.877 -50.965 -83.437  1.00  0.94           O  
ATOM    576  CG1 ILE A  81     -36.545 -47.528 -82.992  1.00  0.89           C  
ATOM    577  CG2 ILE A  81     -37.246 -49.931 -83.320  1.00  0.89           C  
ATOM    578  CD1 ILE A  81     -37.308 -46.936 -84.169  1.00  0.84           C  
ATOM    579  N   ALA A  82     -34.687 -51.697 -81.526  1.00  0.94           N  
ATOM    580  CA  ALA A  82     -34.398 -53.105 -81.785  1.00  0.95           C  
ATOM    581  C   ALA A  82     -35.463 -53.727 -82.684  1.00  0.95           C  
ATOM    582  CB  ALA A  82     -34.297 -53.878 -80.472  1.00  0.92           C  
ATOM    583  O   ALA A  82     -36.620 -53.868 -82.280  1.00  0.93           O  
ATOM    584  N   VAL A  83     -35.106 -54.060 -84.008  1.00  0.95           N  
ATOM    585  CA  VAL A  83     -35.975 -54.748 -84.957  1.00  0.96           C  
ATOM    586  C   VAL A  83     -35.608 -56.229 -85.014  1.00  0.94           C  
ATOM    587  CB  VAL A  83     -35.885 -54.121 -86.366  1.00  0.94           C  
ATOM    588  O   VAL A  83     -34.528 -56.589 -85.488  1.00  0.93           O  
ATOM    589  CG1 VAL A  83     -36.961 -54.699 -87.284  1.00  0.90           C  
ATOM    590  CG2 VAL A  83     -36.010 -52.601 -86.283  1.00  0.90           C  
ATOM    591  N   GLY A  84     -36.473 -57.141 -84.451  1.00  0.94           N  
ATOM    592  CA  GLY A  84     -36.300 -58.585 -84.471  1.00  0.94           C  
ATOM    593  C   GLY A  84     -36.364 -59.173 -85.868  1.00  0.94           C  
ATOM    594  O   GLY A  84     -36.880 -58.540 -86.791  1.00  0.92           O  
ATOM    595  N   PRO A  85     -35.833 -60.446 -86.023  1.00  0.94           N  
ATOM    596  CA  PRO A  85     -35.947 -61.107 -87.325  1.00  0.95           C  
ATOM    597  C   PRO A  85     -37.397 -61.315 -87.756  1.00  0.93           C  
ATOM    598  CB  PRO A  85     -35.245 -62.449 -87.103  1.00  0.92           C  
ATOM    599  O   PRO A  85     -38.224 -61.765 -86.959  1.00  0.91           O  
ATOM    600  CG  PRO A  85     -35.406 -62.726 -85.643  1.00  0.87           C  
ATOM    601  CD  PRO A  85     -35.457 -61.416 -84.911  1.00  0.86           C  
ATOM    602  N   SER A  86     -37.739 -60.997 -88.955  1.00  0.90           N  
ATOM    603  CA  SER A  86     -39.009 -61.235 -89.634  1.00  0.90           C  
ATOM    604  C   SER A  86     -40.179 -60.683 -88.827  1.00  0.89           C  
ATOM    605  CB  SER A  86     -39.212 -62.730 -89.883  1.00  0.87           C  
ATOM    606  O   SER A  86     -41.311 -61.150 -88.966  1.00  0.87           O  
ATOM    607  OG  SER A  86     -38.132 -63.267 -90.628  1.00  0.81           O  
ATOM    608  N   VAL A  87     -39.978 -59.811 -87.918  1.00  0.91           N  
ATOM    609  CA  VAL A  87     -41.060 -59.214 -87.142  1.00  0.90           C  
ATOM    610  C   VAL A  87     -41.826 -58.214 -88.006  1.00  0.90           C  
ATOM    611  CB  VAL A  87     -40.528 -58.519 -85.868  1.00  0.87           C  
ATOM    612  O   VAL A  87     -41.223 -57.441 -88.753  1.00  0.87           O  
ATOM    613  CG1 VAL A  87     -39.929 -59.542 -84.905  1.00  0.76           C  
ATOM    614  CG2 VAL A  87     -39.493 -57.456 -86.234  1.00  0.76           C  
ATOM    615  N   THR A  88     -43.200 -58.160 -87.861  1.00  0.88           N  
ATOM    616  CA  THR A  88     -44.142 -57.307 -88.576  1.00  0.88           C  
ATOM    617  C   THR A  88     -44.623 -56.165 -87.684  1.00  0.87           C  
ATOM    618  CB  THR A  88     -45.353 -58.112 -89.081  1.00  0.86           C  
ATOM    619  O   THR A  88     -45.425 -55.333 -88.111  1.00  0.85           O  
ATOM    620  CG2 THR A  88     -44.931 -59.151 -90.114  1.00  0.78           C  
ATOM    621  OG1 THR A  88     -45.971 -58.780 -87.974  1.00  0.84           O  
ATOM    622  N   SER A  89     -44.194 -56.130 -86.483  1.00  0.92           N  
ATOM    623  CA  SER A  89     -44.567 -55.081 -85.540  1.00  0.93           C  
ATOM    624  C   SER A  89     -43.438 -54.792 -84.558  1.00  0.92           C  
ATOM    625  CB  SER A  89     -45.832 -55.473 -84.775  1.00  0.91           C  
ATOM    626  O   SER A  89     -42.639 -55.677 -84.245  1.00  0.91           O  
ATOM    627  OG  SER A  89     -45.621 -56.659 -84.030  1.00  0.86           O  
ATOM    628  N   ILE A  90     -43.309 -53.683 -84.069  1.00  0.92           N  
ATOM    629  CA  ILE A  90     -42.380 -53.254 -83.029  1.00  0.93           C  
ATOM    630  C   ILE A  90     -43.149 -52.943 -81.747  1.00  0.92           C  
ATOM    631  CB  ILE A  90     -41.562 -52.021 -83.476  1.00  0.88           C  
ATOM    632  O   ILE A  90     -44.192 -52.286 -81.785  1.00  0.89           O  
ATOM    633  CG1 ILE A  90     -40.791 -52.330 -84.764  1.00  0.69           C  
ATOM    634  CG2 ILE A  90     -40.611 -51.572 -82.363  1.00  0.68           C  
ATOM    635  CD1 ILE A  90     -40.216 -51.099 -85.452  1.00  0.68           C  
ATOM    636  N   SER A  91     -42.690 -53.435 -80.531  1.00  0.91           N  
ATOM    637  CA  SER A  91     -43.252 -53.112 -79.223  1.00  0.92           C  
ATOM    638  C   SER A  91     -42.584 -51.880 -78.623  1.00  0.91           C  
ATOM    639  CB  SER A  91     -43.105 -54.297 -78.268  1.00  0.90           C  
ATOM    640  O   SER A  91     -41.457 -51.538 -78.989  1.00  0.90           O  
ATOM    641  OG  SER A  91     -41.754 -54.460 -77.873  1.00  0.83           O  
ATOM    642  N   ALA A  92     -43.151 -51.167 -77.655  1.00  0.87           N  
ATOM    643  CA  ALA A  92     -42.572 -50.056 -76.906  1.00  0.89           C  
ATOM    644  C   ALA A  92     -41.257 -50.464 -76.247  1.00  0.87           C  
ATOM    645  CB  ALA A  92     -43.557 -49.552 -75.854  1.00  0.84           C  
ATOM    646  O   ALA A  92     -40.315 -49.671 -76.181  1.00  0.85           O  
ATOM    647  N   ALA A  93     -41.158 -51.740 -75.795  1.00  0.88           N  
ATOM    648  CA  ALA A  93     -39.983 -52.286 -75.120  1.00  0.89           C  
ATOM    649  C   ALA A  93     -38.798 -52.386 -76.076  1.00  0.88           C  
ATOM    650  CB  ALA A  93     -40.299 -53.657 -74.526  1.00  0.86           C  
ATOM    651  O   ALA A  93     -37.648 -52.483 -75.642  1.00  0.87           O  
ATOM    652  N   SER A  94     -39.076 -52.312 -77.358  1.00  0.93           N  
ATOM    653  CA  SER A  94     -38.043 -52.373 -78.387  1.00  0.93           C  
ATOM    654  C   SER A  94     -37.454 -50.994 -78.662  1.00  0.93           C  
ATOM    655  CB  SER A  94     -38.608 -52.963 -79.680  1.00  0.91           C  
ATOM    656  O   SER A  94     -36.476 -50.867 -79.402  1.00  0.91           O  
ATOM    657  OG  SER A  94     -39.167 -54.244 -79.447  1.00  0.81           O  
ATOM    658  N   VAL A  95     -37.957 -49.952 -78.108  1.00  0.92           N  
ATOM    659  CA  VAL A  95     -37.558 -48.564 -78.317  1.00  0.92           C  
ATOM    660  C   VAL A  95     -36.817 -48.048 -77.086  1.00  0.89           C  
ATOM    661  CB  VAL A  95     -38.776 -47.663 -78.622  1.00  0.91           C  
ATOM    662  O   VAL A  95     -37.401 -47.929 -76.006  1.00  0.85           O  
ATOM    663  CG1 VAL A  95     -38.328 -46.237 -78.936  1.00  0.88           C  
ATOM    664  CG2 VAL A  95     -39.588 -48.239 -79.781  1.00  0.87           C  
ATOM    665  N   THR A  96     -35.493 -47.762 -77.263  1.00  0.88           N  
ATOM    666  CA  THR A  96     -34.670 -47.120 -76.244  1.00  0.88           C  
ATOM    667  C   THR A  96     -34.512 -45.630 -76.537  1.00  0.87           C  
ATOM    668  CB  THR A  96     -33.281 -47.778 -76.152  1.00  0.87           C  
ATOM    669  O   THR A  96     -33.863 -45.249 -77.513  1.00  0.85           O  
ATOM    670  CG2 THR A  96     -32.459 -47.171 -75.020  1.00  0.84           C  
ATOM    671  OG1 THR A  96     -33.439 -49.182 -75.914  1.00  0.85           O  
ATOM    672  N   ASP A  97     -35.121 -44.792 -75.808  1.00  0.84           N  
ATOM    673  CA  ASP A  97     -34.983 -43.343 -75.919  1.00  0.84           C  
ATOM    674  C   ASP A  97     -33.532 -42.912 -75.717  1.00  0.83           C  
ATOM    675  CB  ASP A  97     -35.887 -42.639 -74.904  1.00  0.82           C  
ATOM    676  O   ASP A  97     -32.898 -43.293 -74.730  1.00  0.81           O  
ATOM    677  CG  ASP A  97     -36.043 -41.154 -75.180  1.00  0.79           C  
ATOM    678  OD1 ASP A  97     -35.173 -40.564 -75.855  1.00  0.78           O  
ATOM    679  OD2 ASP A  97     -37.044 -40.568 -74.714  1.00  0.79           O  
ATOM    680  N   GLN A  98     -32.999 -42.116 -76.795  1.00  0.82           N  
ATOM    681  CA  GLN A  98     -31.623 -41.631 -76.792  1.00  0.81           C  
ATOM    682  C   GLN A  98     -31.574 -40.114 -76.633  1.00  0.80           C  
ATOM    683  CB  GLN A  98     -30.904 -42.047 -78.077  1.00  0.79           C  
ATOM    684  O   GLN A  98     -30.496 -39.517 -76.656  1.00  0.76           O  
ATOM    685  CG  GLN A  98     -30.701 -43.550 -78.209  1.00  0.78           C  
ATOM    686  CD  GLN A  98     -29.746 -44.107 -77.170  1.00  0.77           C  
ATOM    687  NE2 GLN A  98     -30.064 -45.285 -76.644  1.00  0.75           N  
ATOM    688  OE1 GLN A  98     -28.731 -43.484 -76.842  1.00  0.77           O  
ATOM    689  N   ARG A  99     -32.555 -39.376 -76.658  1.00  0.79           N  
ATOM    690  CA  ARG A  99     -32.573 -37.936 -76.422  1.00  0.77           C  
ATOM    691  C   ARG A  99     -31.928 -37.592 -75.084  1.00  0.76           C  
ATOM    692  CB  ARG A  99     -34.006 -37.401 -76.466  1.00  0.75           C  
ATOM    693  O   ARG A  99     -32.456 -37.942 -74.026  1.00  0.71           O  
ATOM    694  CG  ARG A  99     -34.685 -37.568 -77.816  1.00  0.77           C  
ATOM    695  CD  ARG A  99     -36.155 -37.176 -77.761  1.00  0.77           C  
ATOM    696  NE  ARG A  99     -36.920 -38.074 -76.901  1.00  0.65           N  
ATOM    697  NH1 ARG A  99     -38.877 -36.851 -77.016  1.00  0.63           N  
ATOM    698  NH2 ARG A  99     -38.795 -38.778 -75.777  1.00  0.62           N  
ATOM    699  CZ  ARG A  99     -38.195 -37.899 -76.567  1.00  0.77           C  
ATOM    700  N   ARG A 100     -30.485 -37.602 -75.071  1.00  0.58           N  
ATOM    701  CA  ARG A 100     -29.533 -37.366 -73.990  1.00  0.58           C  
ATOM    702  C   ARG A 100     -29.757 -36.000 -73.352  1.00  0.58           C  
ATOM    703  CB  ARG A 100     -28.096 -37.475 -74.505  1.00  0.52           C  
ATOM    704  O   ARG A 100     -29.517 -35.820 -72.156  1.00  0.55           O  
ATOM    705  CG  ARG A 100     -27.661 -38.897 -74.821  1.00  0.49           C  
ATOM    706  CD  ARG A 100     -26.165 -38.982 -75.092  1.00  0.51           C  
ATOM    707  NE  ARG A 100     -25.757 -40.339 -75.442  1.00  0.42           N  
ATOM    708  NH1 ARG A 100     -23.490 -39.909 -75.326  1.00  0.33           N  
ATOM    709  NH2 ARG A 100     -24.237 -42.006 -75.871  1.00  0.29           N  
ATOM    710  CZ  ARG A 100     -24.495 -40.748 -75.545  1.00  0.42           C  
ATOM    711  N   TRP A 101     -30.271 -34.994 -74.155  1.00  0.42           N  
ATOM    712  CA  TRP A 101     -30.212 -33.578 -73.809  1.00  0.50           C  
ATOM    713  C   TRP A 101     -31.586 -33.059 -73.402  1.00  0.43           C  
ATOM    714  CB  TRP A 101     -29.670 -32.759 -74.984  1.00  0.40           C  
ATOM    715  O   TRP A 101     -31.704 -31.964 -72.846  1.00  0.42           O  
ATOM    716  CG  TRP A 101     -28.232 -33.036 -75.308  1.00  0.40           C  
ATOM    717  CD1 TRP A 101     -27.752 -33.846 -76.299  1.00  0.36           C  
ATOM    718  CD2 TRP A 101     -27.088 -32.505 -74.633  1.00  0.37           C  
ATOM    719  CE2 TRP A 101     -25.944 -33.036 -75.270  1.00  0.36           C  
ATOM    720  CE3 TRP A 101     -26.918 -31.631 -73.551  1.00  0.35           C  
ATOM    721  NE1 TRP A 101     -26.377 -33.850 -76.282  1.00  0.31           N  
ATOM    722  CH2 TRP A 101     -24.509 -31.862 -73.799  1.00  0.25           C  
ATOM    723  CZ2 TRP A 101     -24.647 -32.720 -74.859  1.00  0.26           C  
ATOM    724  CZ3 TRP A 101     -25.626 -31.318 -73.144  1.00  0.28           C  
ATOM    725  N   VAL A 102     -32.514 -33.937 -73.390  1.00  0.44           N  
ATOM    726  CA  VAL A 102     -33.785 -33.480 -72.837  1.00  0.45           C  
ATOM    727  C   VAL A 102     -33.985 -34.070 -71.443  1.00  0.44           C  
ATOM    728  CB  VAL A 102     -34.971 -33.859 -73.752  1.00  0.41           C  
ATOM    729  O   VAL A 102     -34.795 -33.569 -70.660  1.00  0.43           O  
ATOM    730  CG1 VAL A 102     -35.974 -32.710 -73.841  1.00  0.37           C  
ATOM    731  CG2 VAL A 102     -34.470 -34.244 -75.143  1.00  0.37           C  
ATOM    732  N   GLY A 103     -32.963 -34.736 -70.847  1.00  0.46           N  
ATOM    733  CA  GLY A 103     -32.971 -35.106 -69.440  1.00  0.46           C  
ATOM    734  C   GLY A 103     -31.809 -34.517 -68.662  1.00  0.47           C  
ATOM    735  O   GLY A 103     -30.657 -34.607 -69.093  1.00  0.45           O  
ATOM    736  N   SER A 104     -31.742 -33.113 -68.398  1.00  0.50           N  
ATOM    737  CA  SER A 104     -30.862 -32.544 -67.383  1.00  0.50           C  
ATOM    738  C   SER A 104     -29.897 -33.591 -66.838  1.00  0.50           C  
ATOM    739  CB  SER A 104     -31.681 -31.948 -66.237  1.00  0.46           C  
ATOM    740  O   SER A 104     -30.322 -34.639 -66.346  1.00  0.48           O  
ATOM    741  OG  SER A 104     -32.025 -32.947 -65.292  1.00  0.41           O  
ATOM    742  N   ARG A 105     -28.698 -34.099 -67.599  1.00  0.57           N  
ATOM    743  CA  ARG A 105     -27.631 -34.694 -66.802  1.00  0.56           C  
ATOM    744  C   ARG A 105     -27.778 -34.329 -65.329  1.00  0.58           C  
ATOM    745  CB  ARG A 105     -26.261 -34.248 -67.318  1.00  0.53           C  
ATOM    746  O   ARG A 105     -27.307 -35.057 -64.453  1.00  0.56           O  
ATOM    747  CG  ARG A 105     -25.850 -34.907 -68.625  1.00  0.51           C  
ATOM    748  CD  ARG A 105     -24.415 -34.567 -69.001  1.00  0.51           C  
ATOM    749  NE  ARG A 105     -24.028 -35.187 -70.266  1.00  0.45           N  
ATOM    750  NH1 ARG A 105     -21.793 -34.627 -70.094  1.00  0.34           N  
ATOM    751  NH2 ARG A 105     -22.550 -35.794 -71.916  1.00  0.30           N  
ATOM    752  CZ  ARG A 105     -22.791 -35.201 -70.756  1.00  0.48           C  
ATOM    753  N   ILE A 106     -28.571 -33.350 -65.090  1.00  0.72           N  
ATOM    754  CA  ILE A 106     -28.919 -32.921 -63.740  1.00  0.72           C  
ATOM    755  C   ILE A 106     -30.428 -33.034 -63.536  1.00  0.72           C  
ATOM    756  CB  ILE A 106     -28.448 -31.475 -63.468  1.00  0.69           C  
ATOM    757  O   ILE A 106     -31.206 -32.373 -64.228  1.00  0.69           O  
ATOM    758  CG1 ILE A 106     -26.946 -31.342 -63.741  1.00  0.63           C  
ATOM    759  CG2 ILE A 106     -28.784 -31.058 -62.033  1.00  0.63           C  
ATOM    760  CD1 ILE A 106     -26.412 -29.924 -63.588  1.00  0.62           C  
ATOM    761  N   GLY A 107     -30.884 -34.156 -62.849  1.00  0.74           N  
ATOM    762  CA  GLY A 107     -32.240 -34.272 -62.337  1.00  0.74           C  
ATOM    763  C   GLY A 107     -32.405 -33.683 -60.949  1.00  0.75           C  
ATOM    764  O   GLY A 107     -31.425 -33.282 -60.318  1.00  0.74           O  
ATOM    765  N   SER A 108     -33.641 -33.310 -60.543  1.00  0.79           N  
ATOM    766  CA  SER A 108     -34.124 -33.331 -59.166  1.00  0.82           C  
ATOM    767  C   SER A 108     -35.023 -34.537 -58.914  1.00  0.81           C  
ATOM    768  CB  SER A 108     -34.884 -32.043 -58.845  1.00  0.77           C  
ATOM    769  O   SER A 108     -35.885 -34.858 -59.735  1.00  0.79           O  
ATOM    770  OG  SER A 108     -35.420 -32.089 -57.534  1.00  0.69           O  
ATOM    771  N   TRP A 109     -34.827 -35.313 -57.896  1.00  0.75           N  
ATOM    772  CA  TRP A 109     -35.647 -36.438 -57.458  1.00  0.83           C  
ATOM    773  C   TRP A 109     -35.711 -36.505 -55.936  1.00  0.79           C  
ATOM    774  CB  TRP A 109     -35.098 -37.754 -58.017  1.00  0.72           C  
ATOM    775  O   TRP A 109     -34.804 -36.030 -55.249  1.00  0.76           O  
ATOM    776  CG  TRP A 109     -33.613 -37.906 -57.870  1.00  0.63           C  
ATOM    777  CD1 TRP A 109     -32.928 -38.247 -56.737  1.00  0.59           C  
ATOM    778  CD2 TRP A 109     -32.630 -37.715 -58.892  1.00  0.62           C  
ATOM    779  CE2 TRP A 109     -31.367 -37.959 -58.308  1.00  0.57           C  
ATOM    780  CE3 TRP A 109     -32.695 -37.363 -60.247  1.00  0.65           C  
ATOM    781  NE1 TRP A 109     -31.577 -38.281 -56.994  1.00  0.71           N  
ATOM    782  CH2 TRP A 109     -30.269 -37.515 -60.357  1.00  0.66           C  
ATOM    783  CZ2 TRP A 109     -30.178 -37.861 -59.034  1.00  0.70           C  
ATOM    784  CZ3 TRP A 109     -31.510 -37.266 -60.967  1.00  0.66           C  
ATOM    785  N   SER A 110     -36.720 -37.092 -55.441  1.00  0.76           N  
ATOM    786  CA  SER A 110     -36.697 -37.675 -54.103  1.00  0.83           C  
ATOM    787  C   SER A 110     -35.863 -38.952 -54.072  1.00  0.79           C  
ATOM    788  CB  SER A 110     -38.118 -37.972 -53.623  1.00  0.74           C  
ATOM    789  O   SER A 110     -35.616 -39.564 -55.113  1.00  0.77           O  
ATOM    790  OG  SER A 110     -38.701 -39.012 -54.389  1.00  0.67           O  
ATOM    791  N   THR A 111     -35.482 -39.406 -52.856  1.00  0.82           N  
ATOM    792  CA  THR A 111     -34.826 -40.699 -52.694  1.00  0.88           C  
ATOM    793  C   THR A 111     -35.632 -41.803 -53.372  1.00  0.85           C  
ATOM    794  CB  THR A 111     -34.630 -41.043 -51.206  1.00  0.81           C  
ATOM    795  O   THR A 111     -35.065 -42.680 -54.026  1.00  0.84           O  
ATOM    796  CG2 THR A 111     -33.915 -42.380 -51.040  1.00  0.67           C  
ATOM    797  OG1 THR A 111     -33.849 -40.016 -50.583  1.00  0.75           O  
ATOM    798  N   ALA A 112     -37.025 -41.715 -53.380  1.00  0.79           N  
ATOM    799  CA  ALA A 112     -37.906 -42.730 -53.951  1.00  0.84           C  
ATOM    800  C   ALA A 112     -37.899 -42.666 -55.476  1.00  0.76           C  
ATOM    801  CB  ALA A 112     -39.328 -42.560 -53.421  1.00  0.75           C  
ATOM    802  O   ALA A 112     -38.209 -43.654 -56.146  1.00  0.73           O  
ATOM    803  N   LEU A 113     -37.489 -41.597 -56.000  1.00  0.83           N  
ATOM    804  CA  LEU A 113     -37.568 -41.393 -57.443  1.00  0.84           C  
ATOM    805  C   LEU A 113     -36.181 -41.450 -58.076  1.00  0.78           C  
ATOM    806  CB  LEU A 113     -38.232 -40.051 -57.759  1.00  0.78           C  
ATOM    807  O   LEU A 113     -36.017 -41.115 -59.251  1.00  0.74           O  
ATOM    808  CG  LEU A 113     -39.712 -39.924 -57.393  1.00  0.70           C  
ATOM    809  CD1 LEU A 113     -40.219 -38.522 -57.716  1.00  0.67           C  
ATOM    810  CD2 LEU A 113     -40.536 -40.978 -58.123  1.00  0.68           C  
ATOM    811  N   ARG A 114     -35.111 -41.913 -57.427  1.00  0.86           N  
ATOM    812  CA  ARG A 114     -33.791 -42.137 -58.007  1.00  0.88           C  
ATOM    813  C   ARG A 114     -33.875 -43.059 -59.219  1.00  0.85           C  
ATOM    814  CB  ARG A 114     -32.838 -42.727 -56.965  1.00  0.84           C  
ATOM    815  O   ARG A 114     -34.501 -44.119 -59.156  1.00  0.83           O  
ATOM    816  CG  ARG A 114     -32.224 -41.692 -56.036  1.00  0.78           C  
ATOM    817  CD  ARG A 114     -31.402 -42.342 -54.932  1.00  0.78           C  
ATOM    818  NE  ARG A 114     -30.834 -41.348 -54.026  1.00  0.78           N  
ATOM    819  NH1 ARG A 114     -30.550 -42.814 -52.263  1.00  0.66           N  
ATOM    820  NH2 ARG A 114     -29.940 -40.615 -52.041  1.00  0.63           N  
ATOM    821  CZ  ARG A 114     -30.443 -41.595 -52.779  1.00  0.80           C  
ATOM    822  N   PRO A 115     -33.418 -42.595 -60.274  1.00  0.83           N  
ATOM    823  CA  PRO A 115     -33.320 -43.589 -61.345  1.00  0.84           C  
ATOM    824  C   PRO A 115     -32.664 -44.889 -60.886  1.00  0.85           C  
ATOM    825  CB  PRO A 115     -32.462 -42.887 -62.400  1.00  0.81           C  
ATOM    826  O   PRO A 115     -31.583 -44.863 -60.292  1.00  0.83           O  
ATOM    827  CG  PRO A 115     -32.559 -41.434 -62.067  1.00  0.76           C  
ATOM    828  CD  PRO A 115     -32.754 -41.296 -60.584  1.00  0.76           C  
ATOM    829  N   THR A 116     -33.169 -46.130 -61.206  1.00  0.81           N  
ATOM    830  CA  THR A 116     -32.732 -47.448 -60.759  1.00  0.82           C  
ATOM    831  C   THR A 116     -31.558 -47.942 -61.600  1.00  0.79           C  
ATOM    832  CB  THR A 116     -33.881 -48.470 -60.828  1.00  0.77           C  
ATOM    833  O   THR A 116     -30.762 -48.764 -61.141  1.00  0.75           O  
ATOM    834  CG2 THR A 116     -34.983 -48.127 -59.830  1.00  0.67           C  
ATOM    835  OG1 THR A 116     -34.433 -48.472 -62.150  1.00  0.72           O  
ATOM    836  N   THR A 117     -31.310 -47.418 -62.857  1.00  0.74           N  
ATOM    837  CA  THR A 117     -30.229 -47.760 -63.775  1.00  0.75           C  
ATOM    838  C   THR A 117     -29.585 -46.499 -64.346  1.00  0.74           C  
ATOM    839  CB  THR A 117     -30.734 -48.649 -64.926  1.00  0.69           C  
ATOM    840  O   THR A 117     -29.641 -46.260 -65.554  1.00  0.69           O  
ATOM    841  CG2 THR A 117     -31.106 -50.040 -64.425  1.00  0.62           C  
ATOM    842  OG1 THR A 117     -31.889 -48.042 -65.520  1.00  0.65           O  
ATOM    843  N   PRO A 118     -29.066 -45.734 -63.483  1.00  0.82           N  
ATOM    844  CA  PRO A 118     -28.434 -44.521 -64.007  1.00  0.83           C  
ATOM    845  C   PRO A 118     -27.104 -44.802 -64.702  1.00  0.81           C  
ATOM    846  CB  PRO A 118     -28.227 -43.662 -62.757  1.00  0.79           C  
ATOM    847  O   PRO A 118     -26.438 -45.792 -64.391  1.00  0.78           O  
ATOM    848  CG  PRO A 118     -28.241 -44.633 -61.620  1.00  0.75           C  
ATOM    849  CD  PRO A 118     -28.983 -45.865 -62.054  1.00  0.75           C  
ATOM    850  N   ARG A 119     -26.775 -44.096 -65.721  1.00  0.79           N  
ATOM    851  CA  ARG A 119     -25.419 -44.124 -66.261  1.00  0.79           C  
ATOM    852  C   ARG A 119     -24.416 -43.576 -65.252  1.00  0.80           C  
ATOM    853  CB  ARG A 119     -25.342 -43.326 -67.564  1.00  0.77           C  
ATOM    854  O   ARG A 119     -24.713 -42.623 -64.529  1.00  0.79           O  
ATOM    855  CG  ARG A 119     -26.122 -43.944 -68.713  1.00  0.71           C  
ATOM    856  CD  ARG A 119     -25.912 -43.180 -70.013  1.00  0.69           C  
ATOM    857  NE  ARG A 119     -26.673 -43.767 -71.112  1.00  0.62           N  
ATOM    858  NH1 ARG A 119     -25.741 -42.427 -72.747  1.00  0.52           N  
ATOM    859  NH2 ARG A 119     -27.315 -43.997 -73.305  1.00  0.47           N  
ATOM    860  CZ  ARG A 119     -26.575 -43.396 -72.385  1.00  0.63           C  
ATOM    861  N   VAL A 120     -23.121 -44.172 -65.195  1.00  0.82           N  
ATOM    862  CA  VAL A 120     -22.031 -43.629 -64.391  1.00  0.83           C  
ATOM    863  C   VAL A 120     -21.864 -42.140 -64.685  1.00  0.82           C  
ATOM    864  CB  VAL A 120     -20.704 -44.376 -64.655  1.00  0.80           C  
ATOM    865  O   VAL A 120     -21.864 -41.726 -65.847  1.00  0.79           O  
ATOM    866  CG1 VAL A 120     -19.570 -43.772 -63.829  1.00  0.72           C  
ATOM    867  CG2 VAL A 120     -20.860 -45.864 -64.346  1.00  0.71           C  
ATOM    868  N   GLY A 121     -21.931 -41.250 -63.662  1.00  0.82           N  
ATOM    869  CA  GLY A 121     -21.802 -39.805 -63.754  1.00  0.83           C  
ATOM    870  C   GLY A 121     -23.138 -39.089 -63.820  1.00  0.81           C  
ATOM    871  O   GLY A 121     -23.186 -37.861 -63.913  1.00  0.79           O  
ATOM    872  N   ARG A 122     -24.188 -39.903 -63.820  1.00  0.84           N  
ATOM    873  CA  ARG A 122     -25.467 -39.212 -63.696  1.00  0.84           C  
ATOM    874  C   ARG A 122     -25.560 -38.463 -62.371  1.00  0.85           C  
ATOM    875  CB  ARG A 122     -26.627 -40.202 -63.821  1.00  0.83           C  
ATOM    876  O   ARG A 122     -25.380 -39.053 -61.304  1.00  0.84           O  
ATOM    877  CG  ARG A 122     -27.995 -39.543 -63.889  1.00  0.79           C  
ATOM    878  CD  ARG A 122     -29.075 -40.528 -64.314  1.00  0.79           C  
ATOM    879  NE  ARG A 122     -30.378 -39.880 -64.437  1.00  0.71           N  
ATOM    880  NH1 ARG A 122     -31.409 -41.680 -65.453  1.00  0.63           N  
ATOM    881  NH2 ARG A 122     -32.592 -39.761 -65.037  1.00  0.62           N  
ATOM    882  CZ  ARG A 122     -31.457 -40.442 -64.975  1.00  0.74           C  
ATOM    883  N   MET A 123     -25.934 -37.081 -62.381  1.00  0.84           N  
ATOM    884  CA  MET A 123     -26.087 -36.209 -61.220  1.00  0.86           C  
ATOM    885  C   MET A 123     -27.545 -35.803 -61.032  1.00  0.85           C  
ATOM    886  CB  MET A 123     -25.212 -34.963 -61.363  1.00  0.82           C  
ATOM    887  O   MET A 123     -28.290 -35.681 -62.006  1.00  0.84           O  
ATOM    888  CG  MET A 123     -23.721 -35.260 -61.384  1.00  0.74           C  
ATOM    889  SD  MET A 123     -22.703 -33.740 -61.529  1.00  0.65           S  
ATOM    890  CE  MET A 123     -23.518 -32.690 -60.294  1.00  0.69           C  
ATOM    891  N   GLY A 124     -27.923 -35.635 -59.916  1.00  0.86           N  
ATOM    892  CA  GLY A 124     -29.181 -34.986 -59.581  1.00  0.87           C  
ATOM    893  C   GLY A 124     -29.220 -34.458 -58.159  1.00  0.88           C  
ATOM    894  O   GLY A 124     -28.405 -34.853 -57.322  1.00  0.86           O  
ATOM    895  N   PHE A 125     -30.079 -33.388 -57.957  1.00  0.84           N  
ATOM    896  CA  PHE A 125     -30.375 -32.889 -56.620  1.00  0.87           C  
ATOM    897  C   PHE A 125     -31.414 -33.766 -55.932  1.00  0.87           C  
ATOM    898  CB  PHE A 125     -30.870 -31.440 -56.683  1.00  0.83           C  
ATOM    899  O   PHE A 125     -32.541 -33.897 -56.415  1.00  0.86           O  
ATOM    900  CG  PHE A 125     -31.039 -30.797 -55.333  1.00  0.77           C  
ATOM    901  CD1 PHE A 125     -29.936 -30.331 -54.627  1.00  0.73           C  
ATOM    902  CD2 PHE A 125     -32.300 -30.658 -54.770  1.00  0.76           C  
ATOM    903  CE1 PHE A 125     -30.089 -29.735 -53.378  1.00  0.80           C  
ATOM    904  CE2 PHE A 125     -32.461 -30.063 -53.521  1.00  0.78           C  
ATOM    905  CZ  PHE A 125     -31.354 -29.603 -52.826  1.00  0.81           C  
ATOM    906  N   ASN A 126     -31.007 -34.499 -54.886  1.00  0.84           N  
ATOM    907  CA  ASN A 126     -31.957 -35.197 -54.027  1.00  0.88           C  
ATOM    908  C   ASN A 126     -32.695 -34.230 -53.105  1.00  0.87           C  
ATOM    909  CB  ASN A 126     -31.246 -36.275 -53.205  1.00  0.84           C  
ATOM    910  O   ASN A 126     -32.079 -33.577 -52.262  1.00  0.86           O  
ATOM    911  CG  ASN A 126     -32.212 -37.161 -52.443  1.00  0.77           C  
ATOM    912  ND2 ASN A 126     -31.882 -38.442 -52.335  1.00  0.81           N  
ATOM    913  OD1 ASN A 126     -33.247 -36.697 -51.957  1.00  0.80           O  
ATOM    914  N   THR A 127     -34.068 -33.989 -53.240  1.00  0.85           N  
ATOM    915  CA  THR A 127     -34.895 -33.050 -52.490  1.00  0.88           C  
ATOM    916  C   THR A 127     -35.117 -33.544 -51.063  1.00  0.86           C  
ATOM    917  CB  THR A 127     -36.256 -32.832 -53.177  1.00  0.83           C  
ATOM    918  O   THR A 127     -35.457 -32.760 -50.175  1.00  0.84           O  
ATOM    919  CG2 THR A 127     -36.089 -32.119 -54.515  1.00  0.71           C  
ATOM    920  OG1 THR A 127     -36.881 -34.102 -53.400  1.00  0.76           O  
ATOM    921  N   ASP A 128     -34.966 -34.788 -50.761  1.00  0.89           N  
ATOM    922  CA  ASP A 128     -35.176 -35.297 -49.409  1.00  0.90           C  
ATOM    923  C   ASP A 128     -33.988 -34.968 -48.508  1.00  0.85           C  
ATOM    924  CB  ASP A 128     -35.414 -36.809 -49.436  1.00  0.87           C  
ATOM    925  O   ASP A 128     -34.168 -34.589 -47.349  1.00  0.80           O  
ATOM    926  CG  ASP A 128     -36.675 -37.198 -50.186  1.00  0.81           C  
ATOM    927  OD1 ASP A 128     -37.589 -36.356 -50.320  1.00  0.80           O  
ATOM    928  OD2 ASP A 128     -36.757 -38.357 -50.645  1.00  0.87           O  
ATOM    929  N   VAL A 129     -32.731 -35.022 -49.072  1.00  0.90           N  
ATOM    930  CA  VAL A 129     -31.535 -34.885 -48.247  1.00  0.89           C  
ATOM    931  C   VAL A 129     -30.852 -33.552 -48.545  1.00  0.87           C  
ATOM    932  CB  VAL A 129     -30.550 -36.052 -48.478  1.00  0.87           C  
ATOM    933  O   VAL A 129     -29.835 -33.219 -47.933  1.00  0.81           O  
ATOM    934  CG1 VAL A 129     -31.173 -37.379 -48.046  1.00  0.76           C  
ATOM    935  CG2 VAL A 129     -30.125 -36.110 -49.944  1.00  0.75           C  
ATOM    936  N   LEU A 130     -31.433 -32.706 -49.499  1.00  0.88           N  
ATOM    937  CA  LEU A 130     -30.957 -31.403 -49.950  1.00  0.89           C  
ATOM    938  C   LEU A 130     -29.498 -31.479 -50.387  1.00  0.85           C  
ATOM    939  CB  LEU A 130     -31.115 -30.360 -48.841  1.00  0.85           C  
ATOM    940  O   LEU A 130     -28.699 -30.600 -50.057  1.00  0.79           O  
ATOM    941  CG  LEU A 130     -32.544 -30.079 -48.374  1.00  0.81           C  
ATOM    942  CD1 LEU A 130     -32.538 -29.088 -47.215  1.00  0.77           C  
ATOM    943  CD2 LEU A 130     -33.391 -29.555 -49.528  1.00  0.79           C  
ATOM    944  N   ALA A 131     -29.149 -32.509 -51.111  1.00  0.87           N  
ATOM    945  CA  ALA A 131     -27.767 -32.706 -51.540  1.00  0.88           C  
ATOM    946  C   ALA A 131     -27.696 -33.030 -53.029  1.00  0.88           C  
ATOM    947  CB  ALA A 131     -27.109 -33.817 -50.725  1.00  0.86           C  
ATOM    948  O   ALA A 131     -28.621 -33.624 -53.587  1.00  0.87           O  
ATOM    949  N   TRP A 132     -26.661 -32.666 -53.740  1.00  0.85           N  
ATOM    950  CA  TRP A 132     -26.285 -33.182 -55.052  1.00  0.89           C  
ATOM    951  C   TRP A 132     -25.727 -34.597 -54.941  1.00  0.86           C  
ATOM    952  CB  TRP A 132     -25.254 -32.264 -55.716  1.00  0.83           C  
ATOM    953  O   TRP A 132     -24.784 -34.842 -54.185  1.00  0.83           O  
ATOM    954  CG  TRP A 132     -25.813 -30.950 -56.171  1.00  0.71           C  
ATOM    955  CD1 TRP A 132     -25.776 -29.761 -55.496  1.00  0.65           C  
ATOM    956  CD2 TRP A 132     -26.497 -30.692 -57.401  1.00  0.70           C  
ATOM    957  CE2 TRP A 132     -26.847 -29.323 -57.406  1.00  0.70           C  
ATOM    958  CE3 TRP A 132     -26.848 -31.486 -58.501  1.00  0.72           C  
ATOM    959  NE1 TRP A 132     -26.396 -28.779 -56.233  1.00  0.74           N  
ATOM    960  CH2 TRP A 132     -27.864 -29.531 -59.533  1.00  0.70           C  
ATOM    961  CZ2 TRP A 132     -27.532 -28.732 -58.470  1.00  0.72           C  
ATOM    962  CZ3 TRP A 132     -27.530 -30.895 -59.559  1.00  0.71           C  
ATOM    963  N   GLU A 133     -26.318 -35.524 -55.600  1.00  0.89           N  
ATOM    964  CA  GLU A 133     -25.865 -36.908 -55.699  1.00  0.90           C  
ATOM    965  C   GLU A 133     -25.410 -37.240 -57.117  1.00  0.89           C  
ATOM    966  CB  GLU A 133     -26.974 -37.869 -55.263  1.00  0.87           C  
ATOM    967  O   GLU A 133     -25.921 -36.675 -58.087  1.00  0.88           O  
ATOM    968  CG  GLU A 133     -27.479 -37.625 -53.848  1.00  0.81           C  
ATOM    969  CD  GLU A 133     -28.584 -38.583 -53.432  1.00  0.81           C  
ATOM    970  OE1 GLU A 133     -29.292 -39.114 -54.318  1.00  0.85           O  
ATOM    971  OE2 GLU A 133     -28.745 -38.802 -52.211  1.00  0.86           O  
ATOM    972  N   PHE A 134     -24.401 -38.056 -57.229  1.00  0.89           N  
ATOM    973  CA  PHE A 134     -24.038 -38.670 -58.501  1.00  0.90           C  
ATOM    974  C   PHE A 134     -24.046 -40.190 -58.390  1.00  0.90           C  
ATOM    975  CB  PHE A 134     -22.660 -38.184 -58.960  1.00  0.87           C  
ATOM    976  O   PHE A 134     -23.864 -40.739 -57.301  1.00  0.90           O  
ATOM    977  CG  PHE A 134     -21.517 -38.780 -58.185  1.00  0.79           C  
ATOM    978  CD1 PHE A 134     -21.143 -38.252 -56.955  1.00  0.73           C  
ATOM    979  CD2 PHE A 134     -20.815 -39.868 -58.686  1.00  0.75           C  
ATOM    980  CE1 PHE A 134     -20.085 -38.801 -56.235  1.00  0.75           C  
ATOM    981  CE2 PHE A 134     -19.756 -40.423 -57.972  1.00  0.73           C  
ATOM    982  CZ  PHE A 134     -19.392 -39.887 -56.747  1.00  0.75           C  
ATOM    983  N   TRP A 135     -24.328 -40.850 -59.401  1.00  0.84           N  
ATOM    984  CA  TRP A 135     -24.181 -42.296 -59.521  1.00  0.88           C  
ATOM    985  C   TRP A 135     -22.740 -42.672 -59.847  1.00  0.86           C  
ATOM    986  CB  TRP A 135     -25.121 -42.844 -60.599  1.00  0.82           C  
ATOM    987  O   TRP A 135     -22.241 -42.364 -60.932  1.00  0.82           O  
ATOM    988  CG  TRP A 135     -25.093 -44.338 -60.729  1.00  0.71           C  
ATOM    989  CD1 TRP A 135     -24.495 -45.068 -61.718  1.00  0.65           C  
ATOM    990  CD2 TRP A 135     -25.695 -45.284 -59.840  1.00  0.70           C  
ATOM    991  CE2 TRP A 135     -25.421 -46.571 -60.352  1.00  0.72           C  
ATOM    992  CE3 TRP A 135     -26.438 -45.168 -58.658  1.00  0.74           C  
ATOM    993  NE1 TRP A 135     -24.688 -46.412 -61.497  1.00  0.76           N  
ATOM    994  CH2 TRP A 135     -26.591 -47.594 -58.567  1.00  0.71           C  
ATOM    995  CZ2 TRP A 135     -25.865 -47.736 -59.721  1.00  0.73           C  
ATOM    996  CZ3 TRP A 135     -26.880 -46.328 -58.032  1.00  0.72           C  
ATOM    997  N   ASN A 136     -21.914 -43.364 -59.023  1.00  0.86           N  
ATOM    998  CA  ASN A 136     -20.514 -43.736 -59.194  1.00  0.88           C  
ATOM    999  C   ASN A 136     -20.371 -45.033 -59.985  1.00  0.88           C  
ATOM   1000  CB  ASN A 136     -19.822 -43.864 -57.835  1.00  0.85           C  
ATOM   1001  O   ASN A 136     -19.260 -45.535 -60.167  1.00  0.86           O  
ATOM   1002  CG  ASN A 136     -20.297 -45.071 -57.050  1.00  0.78           C  
ATOM   1003  ND2 ASN A 136     -19.880 -45.161 -55.792  1.00  0.82           N  
ATOM   1004  OD1 ASN A 136     -21.030 -45.916 -57.569  1.00  0.79           O  
ATOM   1005  N   GLY A 137     -21.400 -45.691 -60.265  1.00  0.86           N  
ATOM   1006  CA  GLY A 137     -21.372 -46.990 -60.920  1.00  0.88           C  
ATOM   1007  C   GLY A 137     -21.882 -48.114 -60.038  1.00  0.87           C  
ATOM   1008  O   GLY A 137     -22.270 -49.173 -60.535  1.00  0.86           O  
ATOM   1009  N   SER A 138     -22.013 -47.853 -58.790  1.00  0.88           N  
ATOM   1010  CA  SER A 138     -22.445 -48.872 -57.839  1.00  0.90           C  
ATOM   1011  C   SER A 138     -23.503 -48.326 -56.886  1.00  0.87           C  
ATOM   1012  CB  SER A 138     -21.253 -49.402 -57.042  1.00  0.85           C  
ATOM   1013  O   SER A 138     -24.472 -49.016 -56.564  1.00  0.85           O  
ATOM   1014  OG  SER A 138     -20.208 -48.446 -57.004  1.00  0.72           O  
ATOM   1015  N   ALA A 139     -23.382 -47.033 -56.505  1.00  0.90           N  
ATOM   1016  CA  ALA A 139     -24.280 -46.384 -55.553  1.00  0.92           C  
ATOM   1017  C   ALA A 139     -24.401 -44.890 -55.843  1.00  0.91           C  
ATOM   1018  CB  ALA A 139     -23.792 -46.607 -54.124  1.00  0.90           C  
ATOM   1019  O   ALA A 139     -23.531 -44.306 -56.493  1.00  0.89           O  
ATOM   1020  N   TRP A 140     -25.488 -44.273 -55.482  1.00  0.90           N  
ATOM   1021  CA  TRP A 140     -25.636 -42.825 -55.374  1.00  0.92           C  
ATOM   1022  C   TRP A 140     -24.776 -42.273 -54.242  1.00  0.89           C  
ATOM   1023  CB  TRP A 140     -27.103 -42.450 -55.148  1.00  0.90           C  
ATOM   1024  O   TRP A 140     -24.841 -42.760 -53.111  1.00  0.84           O  
ATOM   1025  CG  TRP A 140     -27.985 -42.701 -56.334  1.00  0.84           C  
ATOM   1026  CD1 TRP A 140     -28.844 -43.749 -56.515  1.00  0.79           C  
ATOM   1027  CD2 TRP A 140     -28.091 -41.888 -57.507  1.00  0.82           C  
ATOM   1028  CE2 TRP A 140     -29.035 -42.504 -58.358  1.00  0.88           C  
ATOM   1029  CE3 TRP A 140     -27.480 -40.697 -57.921  1.00  0.79           C  
ATOM   1030  NE1 TRP A 140     -29.479 -43.637 -57.730  1.00  0.79           N  
ATOM   1031  CH2 TRP A 140     -28.769 -40.802 -59.982  1.00  0.77           C  
ATOM   1032  CZ2 TRP A 140     -29.382 -41.968 -59.601  1.00  0.77           C  
ATOM   1033  CZ3 TRP A 140     -27.826 -40.165 -59.158  1.00  0.78           C  
ATOM   1034  N   THR A 141     -23.864 -41.345 -54.604  1.00  0.89           N  
ATOM   1035  CA  THR A 141     -22.898 -40.730 -53.700  1.00  0.90           C  
ATOM   1036  C   THR A 141     -23.091 -39.217 -53.651  1.00  0.88           C  
ATOM   1037  CB  THR A 141     -21.453 -41.053 -54.123  1.00  0.86           C  
ATOM   1038  O   THR A 141     -23.321 -38.581 -54.682  1.00  0.84           O  
ATOM   1039  CG2 THR A 141     -20.448 -40.482 -53.128  1.00  0.74           C  
ATOM   1040  OG1 THR A 141     -21.288 -42.474 -54.191  1.00  0.76           O  
ATOM   1041  N   ASP A 142     -23.128 -38.509 -52.557  1.00  0.85           N  
ATOM   1042  CA  ASP A 142     -23.191 -37.059 -52.404  1.00  0.87           C  
ATOM   1043  C   ASP A 142     -22.038 -36.379 -53.139  1.00  0.85           C  
ATOM   1044  CB  ASP A 142     -23.172 -36.674 -50.924  1.00  0.82           C  
ATOM   1045  O   ASP A 142     -20.895 -36.834 -53.067  1.00  0.82           O  
ATOM   1046  CG  ASP A 142     -24.432 -37.091 -50.186  1.00  0.73           C  
ATOM   1047  OD1 ASP A 142     -25.448 -37.403 -50.843  1.00  0.72           O  
ATOM   1048  OD2 ASP A 142     -24.409 -37.105 -48.936  1.00  0.77           O  
ATOM   1049  N   LEU A 143     -22.247 -35.303 -53.992  1.00  0.84           N  
ATOM   1050  CA  LEU A 143     -21.213 -34.525 -54.665  1.00  0.83           C  
ATOM   1051  C   LEU A 143     -20.454 -33.654 -53.669  1.00  0.79           C  
ATOM   1052  CB  LEU A 143     -21.827 -33.650 -55.761  1.00  0.79           C  
ATOM   1053  O   LEU A 143     -19.319 -33.249 -53.931  1.00  0.74           O  
ATOM   1054  CG  LEU A 143     -21.097 -33.635 -57.105  1.00  0.71           C  
ATOM   1055  CD1 LEU A 143     -21.902 -34.394 -58.154  1.00  0.66           C  
ATOM   1056  CD2 LEU A 143     -20.837 -32.201 -57.556  1.00  0.67           C  
ATOM   1057  N   ALA A 144     -21.118 -33.307 -52.583  1.00  0.70           N  
ATOM   1058  CA  ALA A 144     -20.472 -32.601 -51.479  1.00  0.70           C  
ATOM   1059  C   ALA A 144     -20.473 -33.449 -50.210  1.00  0.70           C  
ATOM   1060  CB  ALA A 144     -21.167 -31.265 -51.223  1.00  0.65           C  
ATOM   1061  O   ALA A 144     -21.313 -33.256 -49.328  1.00  0.67           O  
ATOM   1062  N   PRO A 145     -19.738 -34.610 -50.172  1.00  0.67           N  
ATOM   1063  CA  PRO A 145     -19.547 -35.255 -48.871  1.00  0.65           C  
ATOM   1064  C   PRO A 145     -19.100 -34.278 -47.787  1.00  0.67           C  
ATOM   1065  CB  PRO A 145     -18.460 -36.296 -49.150  1.00  0.62           C  
ATOM   1066  O   PRO A 145     -18.305 -33.374 -48.055  1.00  0.63           O  
ATOM   1067  CG  PRO A 145     -17.694 -35.747 -50.310  1.00  0.61           C  
ATOM   1068  CD  PRO A 145     -18.615 -34.884 -51.124  1.00  0.60           C  
ATOM   1069  N   THR A 146     -19.906 -33.945 -46.750  1.00  0.67           N  
ATOM   1070  CA  THR A 146     -19.270 -33.375 -45.567  1.00  0.67           C  
ATOM   1071  C   THR A 146     -17.767 -33.639 -45.581  1.00  0.67           C  
ATOM   1072  CB  THR A 146     -19.883 -33.946 -44.275  1.00  0.64           C  
ATOM   1073  O   THR A 146     -17.333 -34.773 -45.790  1.00  0.66           O  
ATOM   1074  CG2 THR A 146     -21.149 -33.190 -43.886  1.00  0.58           C  
ATOM   1075  OG1 THR A 146     -20.206 -35.327 -44.475  1.00  0.61           O  
ATOM   1076  N   VAL A 147     -16.989 -32.620 -46.006  1.00  0.70           N  
ATOM   1077  CA  VAL A 147     -15.547 -32.715 -45.806  1.00  0.72           C  
ATOM   1078  C   VAL A 147     -15.248 -33.081 -44.354  1.00  0.71           C  
ATOM   1079  CB  VAL A 147     -14.834 -31.396 -46.181  1.00  0.68           C  
ATOM   1080  O   VAL A 147     -15.649 -32.366 -43.433  1.00  0.70           O  
ATOM   1081  CG1 VAL A 147     -13.318 -31.556 -46.086  1.00  0.62           C  
ATOM   1082  CG2 VAL A 147     -15.241 -30.950 -47.584  1.00  0.62           C  
ATOM   1083  N   ASP A 148     -14.975 -34.415 -44.126  1.00  0.73           N  
ATOM   1084  CA  ASP A 148     -14.422 -34.791 -42.828  1.00  0.73           C  
ATOM   1085  C   ASP A 148     -13.193 -33.950 -42.490  1.00  0.74           C  
ATOM   1086  CB  ASP A 148     -14.063 -36.278 -42.809  1.00  0.71           C  
ATOM   1087  O   ASP A 148     -12.269 -33.839 -43.298  1.00  0.72           O  
ATOM   1088  CG  ASP A 148     -13.505 -36.736 -41.473  1.00  0.67           C  
ATOM   1089  OD1 ASP A 148     -13.461 -35.927 -40.521  1.00  0.67           O  
ATOM   1090  OD2 ASP A 148     -13.101 -37.915 -41.372  1.00  0.70           O  
ATOM   1091  N   TRP A 149     -13.321 -33.268 -41.336  1.00  0.73           N  
ATOM   1092  CA  TRP A 149     -12.173 -32.532 -40.818  1.00  0.76           C  
ATOM   1093  C   TRP A 149     -10.880 -33.306 -41.051  1.00  0.75           C  
ATOM   1094  CB  TRP A 149     -12.349 -32.244 -39.324  1.00  0.70           C  
ATOM   1095  O   TRP A 149      -9.849 -32.717 -41.384  1.00  0.74           O  
ATOM   1096  CG  TRP A 149     -11.206 -31.493 -38.710  1.00  0.64           C  
ATOM   1097  CD1 TRP A 149     -10.226 -31.999 -37.902  1.00  0.57           C  
ATOM   1098  CD2 TRP A 149     -10.927 -30.097 -38.852  1.00  0.62           C  
ATOM   1099  CE2 TRP A 149      -9.761 -29.825 -38.102  1.00  0.60           C  
ATOM   1100  CE3 TRP A 149     -11.550 -29.048 -39.542  1.00  0.72           C  
ATOM   1101  NE1 TRP A 149      -9.354 -31.001 -37.533  1.00  0.73           N  
ATOM   1102  CH2 TRP A 149      -9.835 -27.538 -38.708  1.00  0.67           C  
ATOM   1103  CZ2 TRP A 149      -9.206 -28.545 -38.023  1.00  0.70           C  
ATOM   1104  CZ3 TRP A 149     -10.995 -27.776 -39.463  1.00  0.68           C  
ATOM   1105  N   ASN A 150     -10.918 -34.748 -40.982  1.00  0.74           N  
ATOM   1106  CA  ASN A 150      -9.727 -35.581 -41.111  1.00  0.76           C  
ATOM   1107  C   ASN A 150      -9.227 -35.623 -42.552  1.00  0.76           C  
ATOM   1108  CB  ASN A 150     -10.005 -36.997 -40.603  1.00  0.72           C  
ATOM   1109  O   ASN A 150      -8.048 -35.885 -42.797  1.00  0.75           O  
ATOM   1110  CG  ASN A 150     -10.305 -37.036 -39.118  1.00  0.67           C  
ATOM   1111  ND2 ASN A 150     -11.306 -37.820 -38.736  1.00  0.69           N  
ATOM   1112  OD1 ASN A 150      -9.642 -36.368 -38.320  1.00  0.69           O  
ATOM   1113  N   THR A 151     -10.137 -35.177 -43.546  1.00  0.75           N  
ATOM   1114  CA  THR A 151      -9.698 -35.280 -44.933  1.00  0.76           C  
ATOM   1115  C   THR A 151      -9.200 -33.932 -45.445  1.00  0.74           C  
ATOM   1116  CB  THR A 151     -10.833 -35.790 -45.841  1.00  0.72           C  
ATOM   1117  O   THR A 151      -8.607 -33.851 -46.523  1.00  0.71           O  
ATOM   1118  CG2 THR A 151     -11.321 -37.163 -45.393  1.00  0.64           C  
ATOM   1119  OG1 THR A 151     -11.927 -34.866 -45.793  1.00  0.68           O  
ATOM   1120  N   ILE A 152      -9.480 -32.663 -44.769  1.00  0.76           N  
ATOM   1121  CA  ILE A 152      -8.968 -31.357 -45.170  1.00  0.78           C  
ATOM   1122  C   ILE A 152      -7.443 -31.358 -45.101  1.00  0.79           C  
ATOM   1123  CB  ILE A 152      -9.544 -30.228 -44.287  1.00  0.74           C  
ATOM   1124  O   ILE A 152      -6.863 -31.559 -44.031  1.00  0.78           O  
ATOM   1125  CG1 ILE A 152     -11.067 -30.151 -44.444  1.00  0.67           C  
ATOM   1126  CG2 ILE A 152      -8.889 -28.887 -44.630  1.00  0.66           C  
ATOM   1127  CD1 ILE A 152     -11.734 -29.142 -43.520  1.00  0.65           C  
ATOM   1128  N   GLN A 153      -6.850 -31.352 -46.338  1.00  0.81           N  
ATOM   1129  CA  GLN A 153      -5.418 -31.100 -46.459  1.00  0.83           C  
ATOM   1130  C   GLN A 153      -5.064 -29.697 -45.976  1.00  0.83           C  
ATOM   1131  CB  GLN A 153      -4.959 -31.289 -47.906  1.00  0.78           C  
ATOM   1132  O   GLN A 153      -5.797 -28.741 -46.238  1.00  0.80           O  
ATOM   1133  CG  GLN A 153      -5.083 -32.720 -48.409  1.00  0.70           C  
ATOM   1134  CD  GLN A 153      -4.333 -32.954 -49.706  1.00  0.70           C  
ATOM   1135  NE2 GLN A 153      -4.181 -34.218 -50.084  1.00  0.63           N  
ATOM   1136  OE1 GLN A 153      -3.894 -32.005 -50.364  1.00  0.76           O  
ATOM   1137  N   GLY A 154      -3.895 -29.595 -45.169  1.00  0.81           N  
ATOM   1138  CA  GLY A 154      -3.366 -28.344 -44.649  1.00  0.81           C  
ATOM   1139  C   GLY A 154      -4.124 -27.833 -43.439  1.00  0.78           C  
ATOM   1140  O   GLY A 154      -3.904 -26.705 -42.992  1.00  0.74           O  
ATOM   1141  N   LYS A 155      -5.121 -28.604 -42.981  1.00  0.79           N  
ATOM   1142  CA  LYS A 155      -5.759 -28.139 -41.752  1.00  0.79           C  
ATOM   1143  C   LYS A 155      -4.737 -27.976 -40.631  1.00  0.79           C  
ATOM   1144  CB  LYS A 155      -6.861 -29.107 -41.320  1.00  0.76           C  
ATOM   1145  O   LYS A 155      -3.773 -28.740 -40.546  1.00  0.76           O  
ATOM   1146  CG  LYS A 155      -6.345 -30.448 -40.817  1.00  0.71           C  
ATOM   1147  CD  LYS A 155      -7.489 -31.398 -40.487  1.00  0.70           C  
ATOM   1148  CE  LYS A 155      -6.975 -32.741 -39.987  1.00  0.65           C  
ATOM   1149  NZ  LYS A 155      -8.086 -33.620 -39.515  1.00  0.58           N  
ATOM   1150  N   PRO A 156      -4.816 -26.919 -39.869  1.00  0.73           N  
ATOM   1151  CA  PRO A 156      -3.940 -26.858 -38.697  1.00  0.73           C  
ATOM   1152  C   PRO A 156      -4.077 -28.082 -37.794  1.00  0.73           C  
ATOM   1153  CB  PRO A 156      -4.407 -25.592 -37.973  1.00  0.70           C  
ATOM   1154  O   PRO A 156      -5.171 -28.637 -37.661  1.00  0.72           O  
ATOM   1155  CG  PRO A 156      -5.772 -25.321 -38.520  1.00  0.68           C  
ATOM   1156  CD  PRO A 156      -5.913 -26.042 -39.829  1.00  0.68           C  
ATOM   1157  N   ALA A 157      -3.043 -28.678 -37.294  1.00  0.70           N  
ATOM   1158  CA  ALA A 157      -3.006 -29.768 -36.322  1.00  0.69           C  
ATOM   1159  C   ALA A 157      -3.863 -29.443 -35.102  1.00  0.69           C  
ATOM   1160  CB  ALA A 157      -1.567 -30.053 -35.897  1.00  0.67           C  
ATOM   1161  O   ALA A 157      -4.381 -30.346 -34.441  1.00  0.68           O  
ATOM   1162  N   THR A 158      -4.094 -28.209 -34.850  1.00  0.67           N  
ATOM   1163  CA  THR A 158      -4.866 -27.700 -33.722  1.00  0.66           C  
ATOM   1164  C   THR A 158      -5.882 -26.661 -34.187  1.00  0.66           C  
ATOM   1165  CB  THR A 158      -3.949 -27.082 -32.651  1.00  0.62           C  
ATOM   1166  O   THR A 158      -5.522 -25.687 -34.852  1.00  0.62           O  
ATOM   1167  CG2 THR A 158      -3.029 -28.134 -32.040  1.00  0.58           C  
ATOM   1168  OG1 THR A 158      -3.149 -26.054 -33.250  1.00  0.63           O  
ATOM   1169  N   PHE A 159      -7.180 -26.952 -34.448  1.00  0.64           N  
ATOM   1170  CA  PHE A 159      -8.325 -26.063 -34.598  1.00  0.65           C  
ATOM   1171  C   PHE A 159      -9.155 -26.029 -33.320  1.00  0.64           C  
ATOM   1172  CB  PHE A 159      -9.197 -26.501 -35.779  1.00  0.60           C  
ATOM   1173  O   PHE A 159      -9.659 -27.061 -32.874  1.00  0.59           O  
ATOM   1174  CG  PHE A 159     -10.080 -25.409 -36.320  1.00  0.58           C  
ATOM   1175  CD1 PHE A 159      -9.582 -24.476 -37.221  1.00  0.56           C  
ATOM   1176  CD2 PHE A 159     -11.409 -25.316 -35.928  1.00  0.57           C  
ATOM   1177  CE1 PHE A 159     -10.397 -23.464 -37.723  1.00  0.52           C  
ATOM   1178  CE2 PHE A 159     -12.229 -24.308 -36.425  1.00  0.55           C  
ATOM   1179  CZ  PHE A 159     -11.721 -23.382 -37.322  1.00  0.51           C  
ATOM   1180  N   ALA A 160      -9.103 -25.006 -32.369  1.00  0.58           N  
ATOM   1181  CA  ALA A 160      -9.704 -24.702 -31.073  1.00  0.59           C  
ATOM   1182  C   ALA A 160     -10.988 -23.894 -31.239  1.00  0.59           C  
ATOM   1183  CB  ALA A 160      -8.713 -23.946 -30.191  1.00  0.53           C  
ATOM   1184  O   ALA A 160     -10.942 -22.675 -31.418  1.00  0.56           O  
ATOM   1185  N   PRO A 161     -12.275 -24.365 -31.754  1.00  0.53           N  
ATOM   1186  CA  PRO A 161     -13.403 -23.443 -31.899  1.00  0.53           C  
ATOM   1187  C   PRO A 161     -14.399 -23.542 -30.746  1.00  0.54           C  
ATOM   1188  CB  PRO A 161     -14.049 -23.880 -33.217  1.00  0.48           C  
ATOM   1189  O   PRO A 161     -15.135 -22.589 -30.477  1.00  0.52           O  
ATOM   1190  CG  PRO A 161     -13.248 -25.062 -33.660  1.00  0.47           C  
ATOM   1191  CD  PRO A 161     -12.155 -25.301 -32.659  1.00  0.51           C  
ATOM   1192  N   SER A 162     -14.145 -24.107 -29.592  1.00  0.55           N  
ATOM   1193  CA  SER A 162     -15.255 -23.980 -28.654  1.00  0.55           C  
ATOM   1194  C   SER A 162     -14.787 -24.168 -27.215  1.00  0.55           C  
ATOM   1195  CB  SER A 162     -16.352 -24.995 -28.979  1.00  0.50           C  
ATOM   1196  O   SER A 162     -15.454 -23.728 -26.276  1.00  0.52           O  
ATOM   1197  OG  SER A 162     -15.837 -26.316 -28.954  1.00  0.51           O  
ATOM   1198  N   THR A 163     -13.402 -24.160 -26.982  1.00  0.55           N  
ATOM   1199  CA  THR A 163     -12.892 -24.113 -25.616  1.00  0.54           C  
ATOM   1200  C   THR A 163     -11.494 -23.502 -25.582  1.00  0.54           C  
ATOM   1201  CB  THR A 163     -12.856 -25.517 -24.985  1.00  0.50           C  
ATOM   1202  O   THR A 163     -10.497 -24.209 -25.744  1.00  0.51           O  
ATOM   1203  CG2 THR A 163     -14.265 -26.073 -24.799  1.00  0.44           C  
ATOM   1204  OG1 THR A 163     -12.115 -26.399 -25.837  1.00  0.47           O  
ATOM   1205  N   HIS A 164     -11.266 -22.415 -26.356  1.00  0.53           N  
ATOM   1206  CA  HIS A 164     -10.042 -21.631 -26.235  1.00  0.58           C  
ATOM   1207  C   HIS A 164     -10.010 -20.859 -24.920  1.00  0.54           C  
ATOM   1208  CB  HIS A 164      -9.905 -20.666 -27.414  1.00  0.52           C  
ATOM   1209  O   HIS A 164     -10.976 -20.176 -24.573  1.00  0.53           O  
ATOM   1210  CG  HIS A 164      -8.921 -19.564 -27.176  1.00  0.53           C  
ATOM   1211  CD2 HIS A 164      -8.267 -18.755 -28.041  1.00  0.50           C  
ATOM   1212  ND1 HIS A 164      -8.509 -19.194 -25.914  1.00  0.47           N  
ATOM   1213  CE1 HIS A 164      -7.642 -18.201 -26.014  1.00  0.46           C  
ATOM   1214  NE2 HIS A 164      -7.477 -17.916 -27.295  1.00  0.45           N  
ATOM   1215  N   SER A 165      -9.336 -21.360 -23.891  1.00  0.59           N  
ATOM   1216  CA  SER A 165      -8.724 -20.562 -22.834  1.00  0.60           C  
ATOM   1217  C   SER A 165      -7.306 -20.142 -23.209  1.00  0.59           C  
ATOM   1218  CB  SER A 165      -8.703 -21.339 -21.518  1.00  0.56           C  
ATOM   1219  O   SER A 165      -6.510 -20.966 -23.664  1.00  0.57           O  
ATOM   1220  OG  SER A 165      -7.372 -21.596 -21.106  1.00  0.55           O  
ATOM   1221  N   HIS A 166      -7.071 -18.849 -23.700  1.00  0.62           N  
ATOM   1222  CA  HIS A 166      -5.752 -18.226 -23.700  1.00  0.63           C  
ATOM   1223  C   HIS A 166      -5.294 -17.907 -22.281  1.00  0.62           C  
ATOM   1224  CB  HIS A 166      -5.761 -16.952 -24.548  1.00  0.59           C  
ATOM   1225  O   HIS A 166      -6.026 -17.276 -21.515  1.00  0.60           O  
ATOM   1226  CG  HIS A 166      -6.070 -17.194 -25.991  1.00  0.57           C  
ATOM   1227  CD2 HIS A 166      -7.200 -16.982 -26.706  1.00  0.54           C  
ATOM   1228  ND1 HIS A 166      -5.150 -17.722 -26.871  1.00  0.50           N  
ATOM   1229  CE1 HIS A 166      -5.703 -17.824 -28.068  1.00  0.50           C  
ATOM   1230  NE2 HIS A 166      -6.946 -17.381 -27.995  1.00  0.46           N  
ATOM   1231  N   THR A 167      -4.524 -18.732 -21.575  1.00  0.65           N  
ATOM   1232  CA  THR A 167      -3.537 -18.119 -20.693  1.00  0.64           C  
ATOM   1233  C   THR A 167      -2.492 -17.354 -21.501  1.00  0.64           C  
ATOM   1234  CB  THR A 167      -2.840 -19.175 -19.815  1.00  0.61           C  
ATOM   1235  O   THR A 167      -1.743 -17.950 -22.278  1.00  0.62           O  
ATOM   1236  CG2 THR A 167      -2.607 -18.649 -18.403  1.00  0.55           C  
ATOM   1237  OG1 THR A 167      -3.660 -20.348 -19.747  1.00  0.60           O  
ATOM   1238  N   VAL A 168      -2.870 -16.302 -22.017  1.00  0.66           N  
ATOM   1239  CA  VAL A 168      -1.838 -15.416 -22.545  1.00  0.67           C  
ATOM   1240  C   VAL A 168      -0.861 -15.041 -21.432  1.00  0.66           C  
ATOM   1241  CB  VAL A 168      -2.448 -14.141 -23.170  1.00  0.64           C  
ATOM   1242  O   VAL A 168      -1.275 -14.625 -20.348  1.00  0.65           O  
ATOM   1243  CG1 VAL A 168      -1.360 -13.273 -23.798  1.00  0.58           C  
ATOM   1244  CG2 VAL A 168      -3.507 -14.511 -24.207  1.00  0.59           C  
ATOM   1245  N   ALA A 169       0.425 -15.520 -21.517  1.00  0.68           N  
ATOM   1246  CA  ALA A 169       1.418 -14.977 -20.593  1.00  0.69           C  
ATOM   1247  C   ALA A 169       1.424 -13.452 -20.629  1.00  0.69           C  
ATOM   1248  CB  ALA A 169       2.806 -15.520 -20.925  1.00  0.66           C  
ATOM   1249  O   ALA A 169       1.306 -12.849 -21.698  1.00  0.67           O  
ATOM   1250  N   TRP A 170       1.374 -12.899 -19.451  1.00  0.66           N  
ATOM   1251  CA  TRP A 170       1.517 -11.450 -19.353  1.00  0.69           C  
ATOM   1252  C   TRP A 170       2.501 -10.928 -20.395  1.00  0.68           C  
ATOM   1253  CB  TRP A 170       1.979 -11.047 -17.950  1.00  0.64           C  
ATOM   1254  O   TRP A 170       2.280  -9.873 -20.994  1.00  0.67           O  
ATOM   1255  CG  TRP A 170       2.148  -9.569 -17.765  1.00  0.60           C  
ATOM   1256  CD1 TRP A 170       3.324  -8.871 -17.740  1.00  0.53           C  
ATOM   1257  CD2 TRP A 170       1.106  -8.608 -17.574  1.00  0.56           C  
ATOM   1258  CE2 TRP A 170       1.723  -7.344 -17.441  1.00  0.54           C  
ATOM   1259  CE3 TRP A 170      -0.291  -8.692 -17.503  1.00  0.66           C  
ATOM   1260  NE1 TRP A 170       3.075  -7.532 -17.546  1.00  0.66           N  
ATOM   1261  CH2 TRP A 170      -0.376  -6.283 -17.175  1.00  0.61           C  
ATOM   1262  CZ2 TRP A 170       0.989  -6.172 -17.240  1.00  0.65           C  
ATOM   1263  CZ3 TRP A 170      -1.019  -7.525 -17.304  1.00  0.59           C  
ATOM   1264  N   ALA A 171       3.629 -11.758 -20.668  1.00  0.74           N  
ATOM   1265  CA  ALA A 171       4.697 -11.368 -21.584  1.00  0.74           C  
ATOM   1266  C   ALA A 171       4.171 -11.218 -23.009  1.00  0.74           C  
ATOM   1267  CB  ALA A 171       5.832 -12.388 -21.544  1.00  0.71           C  
ATOM   1268  O   ALA A 171       4.679 -10.403 -23.782  1.00  0.73           O  
ATOM   1269  N   ASP A 172       3.123 -11.845 -23.391  1.00  0.70           N  
ATOM   1270  CA  ASP A 172       2.699 -11.927 -24.785  1.00  0.69           C  
ATOM   1271  C   ASP A 172       1.525 -10.990 -25.059  1.00  0.68           C  
ATOM   1272  CB  ASP A 172       2.319 -13.365 -25.146  1.00  0.66           C  
ATOM   1273  O   ASP A 172       1.119 -10.815 -26.210  1.00  0.65           O  
ATOM   1274  CG  ASP A 172       3.466 -14.344 -24.970  1.00  0.63           C  
ATOM   1275  OD1 ASP A 172       4.641 -13.938 -25.107  1.00  0.65           O  
ATOM   1276  OD2 ASP A 172       3.194 -15.532 -24.694  1.00  0.71           O  
ATOM   1277  N   ILE A 173       0.738 -10.327 -24.091  1.00  0.71           N  
ATOM   1278  CA  ILE A 173      -0.295  -9.310 -24.261  1.00  0.72           C  
ATOM   1279  C   ILE A 173       0.325  -8.037 -24.832  1.00  0.72           C  
ATOM   1280  CB  ILE A 173      -1.014  -9.006 -22.928  1.00  0.68           C  
ATOM   1281  O   ILE A 173       1.146  -7.391 -24.176  1.00  0.71           O  
ATOM   1282  CG1 ILE A 173      -1.708 -10.265 -22.397  1.00  0.61           C  
ATOM   1283  CG2 ILE A 173      -2.016  -7.861 -23.104  1.00  0.62           C  
ATOM   1284  CD1 ILE A 173      -2.326 -10.095 -21.016  1.00  0.61           C  
ATOM   1285  N   THR A 174       0.173  -7.923 -26.104  1.00  0.74           N  
ATOM   1286  CA  THR A 174       0.418  -6.641 -26.756  1.00  0.77           C  
ATOM   1287  C   THR A 174      -0.604  -5.601 -26.304  1.00  0.75           C  
ATOM   1288  CB  THR A 174       0.373  -6.776 -28.289  1.00  0.71           C  
ATOM   1289  O   THR A 174      -1.773  -5.925 -26.087  1.00  0.72           O  
ATOM   1290  CG2 THR A 174       1.518  -7.645 -28.799  1.00  0.62           C  
ATOM   1291  OG1 THR A 174      -0.872  -7.372 -28.674  1.00  0.70           O  
ATOM   1292  N   GLY A 175      -0.122  -4.323 -25.988  1.00  0.73           N  
ATOM   1293  CA  GLY A 175      -0.873  -3.157 -25.552  1.00  0.74           C  
ATOM   1294  C   GLY A 175      -1.268  -3.215 -24.088  1.00  0.71           C  
ATOM   1295  O   GLY A 175      -2.095  -2.423 -23.632  1.00  0.67           O  
ATOM   1296  N   LYS A 176      -0.936  -4.235 -23.427  1.00  0.71           N  
ATOM   1297  CA  LYS A 176      -1.172  -4.260 -21.987  1.00  0.72           C  
ATOM   1298  C   LYS A 176      -0.734  -2.952 -21.335  1.00  0.71           C  
ATOM   1299  CB  LYS A 176      -0.440  -5.438 -21.343  1.00  0.68           C  
ATOM   1300  O   LYS A 176       0.250  -2.341 -21.758  1.00  0.69           O  
ATOM   1301  CG  LYS A 176       1.077  -5.331 -21.401  1.00  0.66           C  
ATOM   1302  CD  LYS A 176       1.747  -6.604 -20.902  1.00  0.64           C  
ATOM   1303  CE  LYS A 176       3.265  -6.491 -20.943  1.00  0.58           C  
ATOM   1304  NZ  LYS A 176       3.859  -7.371 -21.994  1.00  0.51           N  
ATOM   1305  N   PRO A 177      -1.539  -2.368 -20.503  1.00  0.64           N  
ATOM   1306  CA  PRO A 177      -1.011  -1.237 -19.736  1.00  0.64           C  
ATOM   1307  C   PRO A 177       0.333  -1.545 -19.082  1.00  0.65           C  
ATOM   1308  CB  PRO A 177      -2.091  -0.995 -18.678  1.00  0.62           C  
ATOM   1309  O   PRO A 177       0.559  -2.668 -18.625  1.00  0.64           O  
ATOM   1310  CG  PRO A 177      -2.866  -2.271 -18.623  1.00  0.60           C  
ATOM   1311  CD  PRO A 177      -2.645  -3.019 -19.907  1.00  0.60           C  
ATOM   1312  N   SER A 178       1.422  -0.751 -19.119  1.00  0.63           N  
ATOM   1313  CA  SER A 178       2.666  -0.844 -18.361  1.00  0.62           C  
ATOM   1314  C   SER A 178       2.393  -1.020 -16.871  1.00  0.62           C  
ATOM   1315  CB  SER A 178       3.526   0.400 -18.587  1.00  0.60           C  
ATOM   1316  O   SER A 178       3.249  -1.512 -16.132  1.00  0.62           O  
ATOM   1317  OG  SER A 178       2.811   1.575 -18.244  1.00  0.60           O  
ATOM   1318  N   SER A 179       1.119  -0.845 -16.431  1.00  0.63           N  
ATOM   1319  CA  SER A 179       0.745  -0.933 -15.023  1.00  0.63           C  
ATOM   1320  C   SER A 179      -0.670  -1.478 -14.860  1.00  0.62           C  
ATOM   1321  CB  SER A 179       0.853   0.438 -14.353  1.00  0.58           C  
ATOM   1322  O   SER A 179      -1.602  -1.006 -15.514  1.00  0.59           O  
ATOM   1323  OG  SER A 179      -0.131   1.324 -14.859  1.00  0.58           O  
ATOM   1324  N   PHE A 180      -0.950  -2.856 -14.459  1.00  0.63           N  
ATOM   1325  CA  PHE A 180      -2.132  -3.662 -14.173  1.00  0.64           C  
ATOM   1326  C   PHE A 180      -2.340  -3.804 -12.670  1.00  0.63           C  
ATOM   1327  CB  PHE A 180      -2.010  -5.045 -14.819  1.00  0.58           C  
ATOM   1328  O   PHE A 180      -1.440  -4.246 -11.953  1.00  0.59           O  
ATOM   1329  CG  PHE A 180      -3.318  -5.780 -14.933  1.00  0.56           C  
ATOM   1330  CD1 PHE A 180      -4.180  -5.532 -15.994  1.00  0.53           C  
ATOM   1331  CD2 PHE A 180      -3.687  -6.718 -13.977  1.00  0.54           C  
ATOM   1332  CE1 PHE A 180      -5.392  -6.211 -16.102  1.00  0.50           C  
ATOM   1333  CE2 PHE A 180      -4.896  -7.400 -14.078  1.00  0.52           C  
ATOM   1334  CZ  PHE A 180      -5.748  -7.144 -15.141  1.00  0.46           C  
ATOM   1335  N   ASN A 181      -3.458  -3.259 -11.979  1.00  0.52           N  
ATOM   1336  CA  ASN A 181      -4.162  -2.966 -10.735  1.00  0.57           C  
ATOM   1337  C   ASN A 181      -5.359  -3.892 -10.537  1.00  0.53           C  
ATOM   1338  CB  ASN A 181      -4.612  -1.503 -10.705  1.00  0.47           C  
ATOM   1339  O   ASN A 181      -6.268  -3.926 -11.369  1.00  0.50           O  
ATOM   1340  CG  ASN A 181      -4.679  -0.942  -9.298  1.00  0.47           C  
ATOM   1341  ND2 ASN A 181      -4.880   0.366  -9.190  1.00  0.42           N  
ATOM   1342  OD1 ASN A 181      -4.550  -1.678  -8.316  1.00  0.47           O  
ATOM   1343  N   PRO A 182      -5.477  -5.292  -9.548  1.00  0.47           N  
ATOM   1344  CA  PRO A 182      -6.640  -5.635  -8.726  1.00  0.50           C  
ATOM   1345  C   PRO A 182      -6.727  -7.129  -8.422  1.00  0.47           C  
ATOM   1346  CB  PRO A 182      -7.824  -5.182  -9.583  1.00  0.42           C  
ATOM   1347  O   PRO A 182      -6.646  -7.955  -9.335  1.00  0.45           O  
ATOM   1348  CG  PRO A 182      -7.213  -4.731 -10.870  1.00  0.44           C  
ATOM   1349  CD  PRO A 182      -5.723  -4.885 -10.771  1.00  0.50           C  
ATOM   1350  N   SER A 183      -5.880  -7.493  -7.177  1.00  0.50           N  
ATOM   1351  CA  SER A 183      -6.507  -8.309  -6.142  1.00  0.51           C  
ATOM   1352  C   SER A 183      -5.482  -9.186  -5.432  1.00  0.50           C  
ATOM   1353  CB  SER A 183      -7.609  -9.183  -6.743  1.00  0.44           C  
ATOM   1354  O   SER A 183      -5.735  -9.679  -4.331  1.00  0.47           O  
ATOM   1355  OG  SER A 183      -7.114  -9.934  -7.839  1.00  0.47           O  
ATOM   1356  N   ALA A 184      -4.195  -8.451  -5.095  1.00  0.51           N  
ATOM   1357  CA  ALA A 184      -3.292  -8.883  -4.031  1.00  0.52           C  
ATOM   1358  C   ALA A 184      -2.007  -8.060  -4.034  1.00  0.50           C  
ATOM   1359  CB  ALA A 184      -2.970 -10.368  -4.178  1.00  0.46           C  
ATOM   1360  O   ALA A 184      -0.922  -8.592  -3.790  1.00  0.47           O  
ATOM   1361  N   HIS A 185      -1.959  -6.797  -4.502  1.00  0.47           N  
ATOM   1362  CA  HIS A 185      -0.782  -5.945  -4.632  1.00  0.53           C  
ATOM   1363  C   HIS A 185      -0.357  -5.382  -3.279  1.00  0.48           C  
ATOM   1364  CB  HIS A 185      -1.053  -4.803  -5.613  1.00  0.45           C  
ATOM   1365  O   HIS A 185      -1.131  -4.682  -2.623  1.00  0.46           O  
ATOM   1366  CG  HIS A 185       0.188  -4.193  -6.182  1.00  0.45           C  
ATOM   1367  CD2 HIS A 185       0.743  -2.972  -5.998  1.00  0.45           C  
ATOM   1368  ND1 HIS A 185       1.011  -4.863  -7.060  1.00  0.38           N  
ATOM   1369  CE1 HIS A 185       2.023  -4.078  -7.392  1.00  0.40           C  
ATOM   1370  NE2 HIS A 185       1.884  -2.925  -6.761  1.00  0.40           N  
ATOM   1371  N   LEU A 186       0.409  -6.001  -2.580  1.00  0.60           N  
ATOM   1372  CA  LEU A 186       1.451  -5.417  -1.742  1.00  0.59           C  
ATOM   1373  C   LEU A 186       2.353  -4.497  -2.558  1.00  0.60           C  
ATOM   1374  CB  LEU A 186       2.287  -6.517  -1.083  1.00  0.56           C  
ATOM   1375  O   LEU A 186       3.133  -4.965  -3.391  1.00  0.57           O  
ATOM   1376  CG  LEU A 186       1.565  -7.396  -0.059  1.00  0.54           C  
ATOM   1377  CD1 LEU A 186       2.416  -8.613   0.288  1.00  0.50           C  
ATOM   1378  CD2 LEU A 186       1.233  -6.594   1.194  1.00  0.51           C  
ATOM   1379  N   THR A 187       1.870  -3.372  -3.100  1.00  0.64           N  
ATOM   1380  CA  THR A 187       2.713  -2.284  -3.583  1.00  0.64           C  
ATOM   1381  C   THR A 187       3.779  -1.927  -2.551  1.00  0.64           C  
ATOM   1382  CB  THR A 187       1.877  -1.035  -3.916  1.00  0.61           C  
ATOM   1383  O   THR A 187       3.469  -1.724  -1.376  1.00  0.62           O  
ATOM   1384  CG2 THR A 187       2.692  -0.025  -4.717  1.00  0.57           C  
ATOM   1385  OG1 THR A 187       0.731  -1.424  -4.683  1.00  0.61           O  
ATOM   1386  N   SER A 188       5.033  -2.214  -2.928  1.00  0.63           N  
ATOM   1387  CA  SER A 188       6.107  -1.607  -2.148  1.00  0.64           C  
ATOM   1388  C   SER A 188       6.097  -0.088  -2.282  1.00  0.64           C  
ATOM   1389  CB  SER A 188       7.465  -2.157  -2.587  1.00  0.61           C  
ATOM   1390  O   SER A 188       5.559   0.452  -3.252  1.00  0.62           O  
ATOM   1391  OG  SER A 188       7.971  -1.425  -3.691  1.00  0.59           O  
ATOM   1392  N   TRP A 189       6.403   0.603  -1.249  1.00  0.64           N  
ATOM   1393  CA  TRP A 189       6.499   2.056  -1.161  1.00  0.67           C  
ATOM   1394  C   TRP A 189       7.119   2.639  -2.426  1.00  0.66           C  
ATOM   1395  CB  TRP A 189       7.323   2.468   0.063  1.00  0.61           C  
ATOM   1396  O   TRP A 189       6.607   3.612  -2.984  1.00  0.64           O  
ATOM   1397  CG  TRP A 189       7.360   3.947   0.303  1.00  0.58           C  
ATOM   1398  CD1 TRP A 189       8.390   4.802   0.023  1.00  0.51           C  
ATOM   1399  CD2 TRP A 189       6.321   4.746   0.877  1.00  0.53           C  
ATOM   1400  CE2 TRP A 189       6.790   6.078   0.915  1.00  0.51           C  
ATOM   1401  CE3 TRP A 189       5.037   4.464   1.363  1.00  0.63           C  
ATOM   1402  NE1 TRP A 189       8.053   6.085   0.388  1.00  0.63           N  
ATOM   1403  CH2 TRP A 189       4.766   6.824   1.890  1.00  0.58           C  
ATOM   1404  CZ2 TRP A 189       6.018   7.127   1.420  1.00  0.63           C  
ATOM   1405  CZ3 TRP A 189       4.271   5.509   1.866  1.00  0.54           C  
ATOM   1406  N   ASP A 190       8.194   1.986  -3.003  1.00  0.68           N  
ATOM   1407  CA  ASP A 190       8.989   2.424  -4.146  1.00  0.69           C  
ATOM   1408  C   ASP A 190       8.177   2.359  -5.437  1.00  0.68           C  
ATOM   1409  CB  ASP A 190      10.255   1.573  -4.276  1.00  0.66           C  
ATOM   1410  O   ASP A 190       8.566   2.941  -6.451  1.00  0.67           O  
ATOM   1411  CG  ASP A 190      11.123   1.607  -3.031  1.00  0.63           C  
ATOM   1412  OD1 ASP A 190      11.004   2.559  -2.230  1.00  0.62           O  
ATOM   1413  OD2 ASP A 190      11.935   0.674  -2.851  1.00  0.66           O  
ATOM   1414  N   GLU A 191       7.028   1.772  -5.442  1.00  0.63           N  
ATOM   1415  CA  GLU A 191       6.295   1.616  -6.695  1.00  0.63           C  
ATOM   1416  C   GLU A 191       5.138   2.607  -6.785  1.00  0.62           C  
ATOM   1417  CB  GLU A 191       5.772   0.184  -6.837  1.00  0.60           C  
ATOM   1418  O   GLU A 191       4.526   2.760  -7.844  1.00  0.60           O  
ATOM   1419  CG  GLU A 191       6.865  -0.850  -7.069  1.00  0.58           C  
ATOM   1420  CD  GLU A 191       6.344  -2.278  -7.095  1.00  0.59           C  
ATOM   1421  OE1 GLU A 191       5.429  -2.605  -6.305  1.00  0.61           O  
ATOM   1422  OE2 GLU A 191       6.855  -3.076  -7.912  1.00  0.54           O  
ATOM   1423  N   ILE A 192       4.631   3.368  -5.694  1.00  0.67           N  
ATOM   1424  CA  ILE A 192       3.594   4.392  -5.635  1.00  0.66           C  
ATOM   1425  C   ILE A 192       4.058   5.640  -6.382  1.00  0.67           C  
ATOM   1426  CB  ILE A 192       3.231   4.745  -4.175  1.00  0.64           C  
ATOM   1427  O   ILE A 192       5.003   6.310  -5.957  1.00  0.67           O  
ATOM   1428  CG1 ILE A 192       2.681   3.512  -3.448  1.00  0.57           C  
ATOM   1429  CG2 ILE A 192       2.226   5.900  -4.132  1.00  0.58           C  
ATOM   1430  CD1 ILE A 192       2.300   3.768  -1.996  1.00  0.57           C  
ATOM   1431  N   VAL A 193       3.627   5.779  -7.606  1.00  0.70           N  
ATOM   1432  CA  VAL A 193       3.736   7.007  -8.387  1.00  0.70           C  
ATOM   1433  C   VAL A 193       3.018   8.144  -7.665  1.00  0.70           C  
ATOM   1434  CB  VAL A 193       3.158   6.828  -9.809  1.00  0.65           C  
ATOM   1435  O   VAL A 193       1.844   8.019  -7.309  1.00  0.66           O  
ATOM   1436  CG1 VAL A 193       3.319   8.112 -10.622  1.00  0.60           C  
ATOM   1437  CG2 VAL A 193       3.835   5.656 -10.516  1.00  0.60           C  
ATOM   1438  N   ASN A 194       3.874   9.310  -7.360  1.00  0.65           N  
ATOM   1439  CA  ASN A 194       3.530  10.543  -6.659  1.00  0.66           C  
ATOM   1440  C   ASN A 194       3.382  10.311  -5.159  1.00  0.63           C  
ATOM   1441  CB  ASN A 194       2.247  11.147  -7.233  1.00  0.60           C  
ATOM   1442  O   ASN A 194       2.500  10.891  -4.521  1.00  0.60           O  
ATOM   1443  CG  ASN A 194       2.370  11.488  -8.705  1.00  0.56           C  
ATOM   1444  ND2 ASN A 194       1.357  11.126  -9.484  1.00  0.59           N  
ATOM   1445  OD1 ASN A 194       3.366  12.072  -9.139  1.00  0.58           O  
ATOM   1446  N   GLU A 195       4.010   9.277  -4.681  1.00  0.65           N  
ATOM   1447  CA  GLU A 195       4.134   9.192  -3.229  1.00  0.67           C  
ATOM   1448  C   GLU A 195       4.663  10.498  -2.643  1.00  0.65           C  
ATOM   1449  CB  GLU A 195       5.049   8.030  -2.835  1.00  0.62           C  
ATOM   1450  O   GLU A 195       5.520  11.151  -3.243  1.00  0.64           O  
ATOM   1451  CG  GLU A 195       6.504   8.229  -3.234  1.00  0.61           C  
ATOM   1452  CD  GLU A 195       7.270   6.925  -3.385  1.00  0.61           C  
ATOM   1453  OE1 GLU A 195       6.649   5.842  -3.284  1.00  0.59           O  
ATOM   1454  OE2 GLU A 195       8.500   6.985  -3.605  1.00  0.55           O  
ATOM   1455  N   PRO A 196       4.014  11.015  -1.799  1.00  0.63           N  
ATOM   1456  CA  PRO A 196       4.696  12.126  -1.131  1.00  0.63           C  
ATOM   1457  C   PRO A 196       6.121  11.776  -0.710  1.00  0.64           C  
ATOM   1458  CB  PRO A 196       3.815  12.394   0.093  1.00  0.60           C  
ATOM   1459  O   PRO A 196       6.351  10.724  -0.109  1.00  0.63           O  
ATOM   1460  CG  PRO A 196       2.964  11.173   0.226  1.00  0.59           C  
ATOM   1461  CD  PRO A 196       3.019  10.410  -1.066  1.00  0.59           C  
ATOM   1462  N   ALA A 197       7.178  12.387  -1.107  1.00  0.65           N  
ATOM   1463  CA  ALA A 197       8.559  12.265  -0.649  1.00  0.65           C  
ATOM   1464  C   ALA A 197       8.627  12.186   0.874  1.00  0.65           C  
ATOM   1465  CB  ALA A 197       9.393  13.439  -1.155  1.00  0.63           C  
ATOM   1466  O   ALA A 197       9.613  11.698   1.433  1.00  0.65           O  
ATOM   1467  N   THR A 198       7.539  12.576   1.516  1.00  0.63           N  
ATOM   1468  CA  THR A 198       7.498  12.672   2.971  1.00  0.62           C  
ATOM   1469  C   THR A 198       6.143  12.218   3.505  1.00  0.62           C  
ATOM   1470  CB  THR A 198       7.785  14.109   3.444  1.00  0.58           C  
ATOM   1471  O   THR A 198       5.099  12.678   3.036  1.00  0.59           O  
ATOM   1472  CG2 THR A 198       9.207  14.531   3.092  1.00  0.53           C  
ATOM   1473  OG1 THR A 198       6.862  15.006   2.813  1.00  0.59           O  
ATOM   1474  N   PHE A 199       5.912  11.017   4.053  1.00  0.60           N  
ATOM   1475  CA  PHE A 199       4.850  10.619   4.969  1.00  0.61           C  
ATOM   1476  C   PHE A 199       5.041  11.270   6.334  1.00  0.60           C  
ATOM   1477  CB  PHE A 199       4.808   9.095   5.116  1.00  0.56           C  
ATOM   1478  O   PHE A 199       6.156  11.311   6.858  1.00  0.57           O  
ATOM   1479  CG  PHE A 199       4.167   8.391   3.950  1.00  0.55           C  
ATOM   1480  CD1 PHE A 199       2.794   8.181   3.916  1.00  0.52           C  
ATOM   1481  CD2 PHE A 199       4.940   7.938   2.888  1.00  0.53           C  
ATOM   1482  CE1 PHE A 199       2.199   7.529   2.838  1.00  0.49           C  
ATOM   1483  CE2 PHE A 199       4.352   7.286   1.808  1.00  0.52           C  
ATOM   1484  CZ  PHE A 199       2.982   7.082   1.785  1.00  0.45           C  
ATOM   1485  N   PRO A 200       4.032  11.960   6.953  1.00  0.53           N  
ATOM   1486  CA  PRO A 200       4.122  12.190   8.397  1.00  0.53           C  
ATOM   1487  C   PRO A 200       4.234  10.893   9.195  1.00  0.54           C  
ATOM   1488  CB  PRO A 200       2.815  12.918   8.719  1.00  0.50           C  
ATOM   1489  O   PRO A 200       3.502   9.935   8.930  1.00  0.52           O  
ATOM   1490  CG  PRO A 200       1.950  12.700   7.520  1.00  0.50           C  
ATOM   1491  CD  PRO A 200       2.806  12.179   6.403  1.00  0.52           C  
ATOM   1492  N   PRO A 201       5.386  10.342   9.740  1.00  0.49           N  
ATOM   1493  CA  PRO A 201       5.645   9.219  10.643  1.00  0.49           C  
ATOM   1494  C   PRO A 201       4.668   9.168  11.816  1.00  0.50           C  
ATOM   1495  CB  PRO A 201       7.072   9.480  11.132  1.00  0.44           C  
ATOM   1496  O   PRO A 201       4.258  10.213  12.328  1.00  0.48           O  
ATOM   1497  CG  PRO A 201       7.404  10.846  10.627  1.00  0.43           C  
ATOM   1498  CD  PRO A 201       6.291  11.307   9.730  1.00  0.48           C  
ATOM   1499  N   SER A 202       3.905   8.025  12.171  1.00  0.51           N  
ATOM   1500  CA  SER A 202       3.268   7.731  13.451  1.00  0.51           C  
ATOM   1501  C   SER A 202       4.262   7.846  14.602  1.00  0.51           C  
ATOM   1502  CB  SER A 202       2.654   6.330  13.435  1.00  0.47           C  
ATOM   1503  O   SER A 202       3.867   8.055  15.751  1.00  0.49           O  
ATOM   1504  OG  SER A 202       3.645   5.349  13.181  1.00  0.48           O  
ATOM   1505  N   THR A 203       5.608   8.433  14.442  1.00  0.55           N  
ATOM   1506  CA  THR A 203       6.652   8.807  15.390  1.00  0.56           C  
ATOM   1507  C   THR A 203       7.616   9.811  14.765  1.00  0.55           C  
ATOM   1508  CB  THR A 203       7.436   7.572  15.874  1.00  0.50           C  
ATOM   1509  O   THR A 203       8.230   9.531  13.733  1.00  0.51           O  
ATOM   1510  CG2 THR A 203       6.567   6.679  16.753  1.00  0.45           C  
ATOM   1511  OG1 THR A 203       7.879   6.820  14.738  1.00  0.47           O  
ATOM   1512  N   HIS A 204       7.225  11.037  14.622  1.00  0.47           N  
ATOM   1513  CA  HIS A 204       8.180  12.070  14.234  1.00  0.53           C  
ATOM   1514  C   HIS A 204       8.553  12.949  15.423  1.00  0.48           C  
ATOM   1515  CB  HIS A 204       7.610  12.929  13.104  1.00  0.46           C  
ATOM   1516  O   HIS A 204       7.762  13.109  16.355  1.00  0.47           O  
ATOM   1517  CG  HIS A 204       6.427  13.749  13.512  1.00  0.48           C  
ATOM   1518  CD2 HIS A 204       6.317  15.064  13.814  1.00  0.46           C  
ATOM   1519  ND1 HIS A 204       5.164  13.214  13.650  1.00  0.45           N  
ATOM   1520  CE1 HIS A 204       4.326  14.169  14.019  1.00  0.41           C  
ATOM   1521  NE2 HIS A 204       5.001  15.301  14.126  1.00  0.41           N  
ATOM   1522  N   SER A 205       9.882  13.154  15.662  1.00  0.65           N  
ATOM   1523  CA  SER A 205      10.618  14.229  16.319  1.00  0.65           C  
ATOM   1524  C   SER A 205      10.763  15.440  15.404  1.00  0.65           C  
ATOM   1525  CB  SER A 205      12.000  13.744  16.758  1.00  0.62           C  
ATOM   1526  O   SER A 205      11.173  15.306  14.249  1.00  0.63           O  
ATOM   1527  OG  SER A 205      13.006  14.655  16.352  1.00  0.61           O  
ATOM   1528  N   HIS A 206      10.036  16.400  15.504  1.00  0.69           N  
ATOM   1529  CA  HIS A 206      10.342  17.734  14.998  1.00  0.70           C  
ATOM   1530  C   HIS A 206      11.376  18.431  15.875  1.00  0.70           C  
ATOM   1531  CB  HIS A 206       9.070  18.579  14.914  1.00  0.67           C  
ATOM   1532  O   HIS A 206      11.336  18.316  17.102  1.00  0.68           O  
ATOM   1533  CG  HIS A 206       8.099  18.102  13.881  1.00  0.65           C  
ATOM   1534  CD2 HIS A 206       6.974  17.358  13.995  1.00  0.62           C  
ATOM   1535  ND1 HIS A 206       8.241  18.384  12.540  1.00  0.61           N  
ATOM   1536  CE1 HIS A 206       7.241  17.833  11.872  1.00  0.59           C  
ATOM   1537  NE2 HIS A 206       6.458  17.205  12.732  1.00  0.56           N  
ATOM   1538  N   SER A 207      12.311  19.040  15.221  1.00  0.71           N  
ATOM   1539  CA  SER A 207      12.962  20.077  16.015  1.00  0.71           C  
ATOM   1540  C   SER A 207      11.965  21.145  16.454  1.00  0.71           C  
ATOM   1541  CB  SER A 207      14.099  20.724  15.223  1.00  0.68           C  
ATOM   1542  O   SER A 207      11.101  21.552  15.675  1.00  0.69           O  
ATOM   1543  OG  SER A 207      13.605  21.750  14.380  1.00  0.64           O  
ATOM   1544  N   TRP A 208      12.042  21.348  17.698  1.00  0.69           N  
ATOM   1545  CA  TRP A 208      11.300  22.481  18.242  1.00  0.73           C  
ATOM   1546  C   TRP A 208      11.333  23.665  17.281  1.00  0.72           C  
ATOM   1547  CB  TRP A 208      11.870  22.895  19.601  1.00  0.65           C  
ATOM   1548  O   TRP A 208      10.332  24.366  17.116  1.00  0.70           O  
ATOM   1549  CG  TRP A 208      11.118  24.009  20.264  1.00  0.60           C  
ATOM   1550  CD1 TRP A 208      11.513  25.312  20.387  1.00  0.55           C  
ATOM   1551  CD2 TRP A 208       9.839  23.917  20.900  1.00  0.59           C  
ATOM   1552  CE2 TRP A 208       9.520  25.204  21.386  1.00  0.56           C  
ATOM   1553  CE3 TRP A 208       8.931  22.869  21.105  1.00  0.69           C  
ATOM   1554  NE1 TRP A 208      10.557  26.036  21.060  1.00  0.71           N  
ATOM   1555  CH2 TRP A 208       7.458  24.429  22.253  1.00  0.66           C  
ATOM   1556  CZ2 TRP A 208       8.329  25.471  22.066  1.00  0.69           C  
ATOM   1557  CZ3 TRP A 208       7.746  23.137  21.781  1.00  0.66           C  
ATOM   1558  N   SER A 209      12.567  23.801  16.507  1.00  0.75           N  
ATOM   1559  CA  SER A 209      12.803  24.934  15.619  1.00  0.76           C  
ATOM   1560  C   SER A 209      11.970  24.822  14.347  1.00  0.75           C  
ATOM   1561  CB  SER A 209      14.286  25.036  15.261  1.00  0.71           C  
ATOM   1562  O   SER A 209      11.697  25.827  13.687  1.00  0.72           O  
ATOM   1563  OG  SER A 209      14.768  23.801  14.760  1.00  0.68           O  
ATOM   1564  N   SER A 210      11.423  23.676  14.002  1.00  0.72           N  
ATOM   1565  CA  SER A 210      10.672  23.498  12.764  1.00  0.73           C  
ATOM   1566  C   SER A 210       9.172  23.641  13.002  1.00  0.70           C  
ATOM   1567  CB  SER A 210      10.971  22.131  12.147  1.00  0.68           C  
ATOM   1568  O   SER A 210       8.396  23.752  12.051  1.00  0.67           O  
ATOM   1569  OG  SER A 210      10.452  21.090  12.956  1.00  0.65           O  
ATOM   1570  N   ILE A 211       8.510  23.577  14.160  1.00  0.72           N  
ATOM   1571  CA  ILE A 211       7.104  23.750  14.510  1.00  0.73           C  
ATOM   1572  C   ILE A 211       6.711  25.217  14.356  1.00  0.74           C  
ATOM   1573  CB  ILE A 211       6.816  23.265  15.948  1.00  0.70           C  
ATOM   1574  O   ILE A 211       7.188  26.076  15.101  1.00  0.74           O  
ATOM   1575  CG1 ILE A 211       7.168  21.780  16.092  1.00  0.64           C  
ATOM   1576  CG2 ILE A 211       5.352  23.520  16.320  1.00  0.64           C  
ATOM   1577  CD1 ILE A 211       7.066  21.255  17.518  1.00  0.64           C  
ATOM   1578  N   THR A 212       6.068  25.703  13.287  1.00  0.77           N  
ATOM   1579  CA  THR A 212       5.695  27.068  12.934  1.00  0.79           C  
ATOM   1580  C   THR A 212       4.598  27.586  13.860  1.00  0.76           C  
ATOM   1581  CB  THR A 212       5.220  27.157  11.472  1.00  0.72           C  
ATOM   1582  O   THR A 212       4.513  28.788  14.118  1.00  0.72           O  
ATOM   1583  CG2 THR A 212       6.365  26.879  10.504  1.00  0.64           C  
ATOM   1584  OG1 THR A 212       4.181  26.195  11.254  1.00  0.69           O  
ATOM   1585  N   SER A 213       3.687  26.805  14.497  1.00  0.74           N  
ATOM   1586  CA  SER A 213       2.574  27.194  15.356  1.00  0.75           C  
ATOM   1587  C   SER A 213       2.769  26.683  16.780  1.00  0.71           C  
ATOM   1588  CB  SER A 213       1.253  26.669  14.794  1.00  0.68           C  
ATOM   1589  O   SER A 213       1.812  26.255  17.428  1.00  0.66           O  
ATOM   1590  OG  SER A 213       1.096  27.050  13.438  1.00  0.62           O  
ATOM   1591  N   LYS A 214       3.984  26.611  17.198  1.00  0.80           N  
ATOM   1592  CA  LYS A 214       4.261  26.182  18.566  1.00  0.80           C  
ATOM   1593  C   LYS A 214       3.755  27.207  19.577  1.00  0.80           C  
ATOM   1594  CB  LYS A 214       5.760  25.949  18.762  1.00  0.76           C  
ATOM   1595  O   LYS A 214       3.894  28.414  19.368  1.00  0.77           O  
ATOM   1596  CG  LYS A 214       6.612  27.192  18.553  1.00  0.70           C  
ATOM   1597  CD  LYS A 214       8.099  26.858  18.560  1.00  0.68           C  
ATOM   1598  CE  LYS A 214       8.954  28.110  18.422  1.00  0.63           C  
ATOM   1599  NZ  LYS A 214       9.384  28.336  17.010  1.00  0.56           N  
ATOM   1600  N   PRO A 215       3.025  26.815  20.377  1.00  0.71           N  
ATOM   1601  CA  PRO A 215       2.739  27.773  21.448  1.00  0.73           C  
ATOM   1602  C   PRO A 215       3.992  28.490  21.948  1.00  0.73           C  
ATOM   1603  CB  PRO A 215       2.134  26.900  22.550  1.00  0.69           C  
ATOM   1604  O   PRO A 215       5.051  27.871  22.079  1.00  0.72           O  
ATOM   1605  CG  PRO A 215       2.533  25.505  22.194  1.00  0.67           C  
ATOM   1606  CD  PRO A 215       2.962  25.483  20.755  1.00  0.67           C  
ATOM   1607  N   THR A 216       4.137  29.843  22.119  1.00  0.72           N  
ATOM   1608  CA  THR A 216       5.159  30.618  22.814  1.00  0.73           C  
ATOM   1609  C   THR A 216       5.097  30.366  24.318  1.00  0.70           C  
ATOM   1610  CB  THR A 216       5.004  32.124  22.536  1.00  0.69           C  
ATOM   1611  O   THR A 216       6.038  30.692  25.046  1.00  0.69           O  
ATOM   1612  CG2 THR A 216       5.281  32.445  21.071  1.00  0.62           C  
ATOM   1613  OG1 THR A 216       3.667  32.529  22.857  1.00  0.66           O  
ATOM   1614  N   THR A 217       3.917  29.798  24.763  1.00  0.73           N  
ATOM   1615  CA  THR A 217       3.719  29.507  26.178  1.00  0.72           C  
ATOM   1616  C   THR A 217       3.161  28.099  26.367  1.00  0.71           C  
ATOM   1617  CB  THR A 217       2.771  30.529  26.832  1.00  0.68           C  
ATOM   1618  O   THR A 217       2.302  27.658  25.601  1.00  0.67           O  
ATOM   1619  CG2 THR A 217       3.342  31.941  26.747  1.00  0.61           C  
ATOM   1620  OG1 THR A 217       1.506  30.496  26.160  1.00  0.67           O  
ATOM   1621  N   PHE A 218       3.814  27.123  26.915  1.00  0.68           N  
ATOM   1622  CA  PHE A 218       3.346  25.843  27.435  1.00  0.68           C  
ATOM   1623  C   PHE A 218       2.655  26.027  28.781  1.00  0.67           C  
ATOM   1624  CB  PHE A 218       4.511  24.859  27.573  1.00  0.64           C  
ATOM   1625  O   PHE A 218       3.160  26.736  29.653  1.00  0.64           O  
ATOM   1626  CG  PHE A 218       5.174  24.515  26.267  1.00  0.61           C  
ATOM   1627  CD1 PHE A 218       4.699  23.468  25.485  1.00  0.58           C  
ATOM   1628  CD2 PHE A 218       6.271  25.239  25.819  1.00  0.60           C  
ATOM   1629  CE1 PHE A 218       5.310  23.148  24.275  1.00  0.56           C  
ATOM   1630  CE2 PHE A 218       6.887  24.924  24.611  1.00  0.57           C  
ATOM   1631  CZ  PHE A 218       6.406  23.878  23.841  1.00  0.55           C  
ATOM   1632  N   ALA A 219       1.349  25.490  28.909  1.00  0.62           N  
ATOM   1633  CA  ALA A 219       0.807  25.275  30.248  1.00  0.62           C  
ATOM   1634  C   ALA A 219       1.726  24.378  31.074  1.00  0.62           C  
ATOM   1635  CB  ALA A 219      -0.591  24.667  30.166  1.00  0.59           C  
ATOM   1636  O   ALA A 219       2.284  23.407  30.557  1.00  0.59           O  
ATOM   1637  N   PRO A 220       2.314  24.702  32.164  1.00  0.58           N  
ATOM   1638  CA  PRO A 220       3.019  23.764  33.041  1.00  0.57           C  
ATOM   1639  C   PRO A 220       2.328  22.405  33.130  1.00  0.58           C  
ATOM   1640  CB  PRO A 220       3.005  24.473  34.398  1.00  0.55           C  
ATOM   1641  O   PRO A 220       1.097  22.337  33.184  1.00  0.57           O  
ATOM   1642  CG  PRO A 220       2.099  25.646  34.207  1.00  0.54           C  
ATOM   1643  CD  PRO A 220       1.746  25.745  32.751  1.00  0.55           C  
ATOM   1644  N   SER A 221       2.834  21.154  32.530  1.00  0.63           N  
ATOM   1645  CA  SER A 221       2.446  19.811  32.948  1.00  0.62           C  
ATOM   1646  C   SER A 221       2.119  19.768  34.437  1.00  0.62           C  
ATOM   1647  CB  SER A 221       3.558  18.809  32.633  1.00  0.58           C  
ATOM   1648  O   SER A 221       2.671  20.542  35.222  1.00  0.59           O  
ATOM   1649  OG  SER A 221       4.759  19.166  33.296  1.00  0.57           O  
ATOM   1650  N   THR A 222       0.786  19.438  34.947  1.00  0.59           N  
ATOM   1651  CA  THR A 222       0.399  19.265  36.343  1.00  0.59           C  
ATOM   1652  C   THR A 222       1.630  19.173  37.239  1.00  0.58           C  
ATOM   1653  CB  THR A 222      -0.471  18.009  36.530  1.00  0.54           C  
ATOM   1654  O   THR A 222       2.393  18.207  37.157  1.00  0.55           O  
ATOM   1655  CG2 THR A 222      -1.669  18.298  37.429  1.00  0.50           C  
ATOM   1656  OG1 THR A 222      -0.943  17.567  35.251  1.00  0.51           O  
ATOM   1657  N   HIS A 223       2.508  20.111  37.115  1.00  0.50           N  
ATOM   1658  CA  HIS A 223       3.463  20.272  38.206  1.00  0.54           C  
ATOM   1659  C   HIS A 223       2.781  20.800  39.463  1.00  0.51           C  
ATOM   1660  CB  HIS A 223       4.598  21.210  37.790  1.00  0.50           C  
ATOM   1661  O   HIS A 223       1.853  21.608  39.378  1.00  0.50           O  
ATOM   1662  CG  HIS A 223       4.160  22.626  37.584  1.00  0.52           C  
ATOM   1663  CD2 HIS A 223       4.149  23.684  38.429  1.00  0.49           C  
ATOM   1664  ND1 HIS A 223       3.657  23.082  36.386  1.00  0.47           N  
ATOM   1665  CE1 HIS A 223       3.356  24.365  36.502  1.00  0.45           C  
ATOM   1666  NE2 HIS A 223       3.645  24.754  37.732  1.00  0.44           N  
ATOM   1667  N   TYR A 224       2.595  20.084  40.502  1.00  0.59           N  
ATOM   1668  CA  TYR A 224       2.402  20.499  41.887  1.00  0.58           C  
ATOM   1669  C   TYR A 224       3.493  21.469  42.323  1.00  0.58           C  
ATOM   1670  CB  TYR A 224       2.384  19.281  42.816  1.00  0.55           C  
ATOM   1671  O   TYR A 224       4.667  21.098  42.401  1.00  0.56           O  
ATOM   1672  CG  TYR A 224       1.239  18.334  42.553  1.00  0.54           C  
ATOM   1673  CD1 TYR A 224      -0.022  18.567  43.098  1.00  0.51           C  
ATOM   1674  CD2 TYR A 224       1.415  17.204  41.761  1.00  0.51           C  
ATOM   1675  CE1 TYR A 224      -1.081  17.696  42.860  1.00  0.51           C  
ATOM   1676  CE2 TYR A 224       0.364  16.326  41.517  1.00  0.52           C  
ATOM   1677  OH  TYR A 224      -1.922  15.715  41.831  1.00  0.56           O  
ATOM   1678  CZ  TYR A 224      -0.878  16.580  42.069  1.00  0.46           C  
ATOM   1679  N   HIS A 225       3.458  22.720  41.712  1.00  0.57           N  
ATOM   1680  CA  HIS A 225       4.340  23.783  42.178  1.00  0.57           C  
ATOM   1681  C   HIS A 225       4.493  23.749  43.695  1.00  0.57           C  
ATOM   1682  CB  HIS A 225       3.813  25.149  41.734  1.00  0.54           C  
ATOM   1683  O   HIS A 225       5.279  24.511  44.261  1.00  0.55           O  
ATOM   1684  CG  HIS A 225       3.850  25.354  40.253  1.00  0.53           C  
ATOM   1685  CD2 HIS A 225       3.024  24.914  39.274  1.00  0.51           C  
ATOM   1686  ND1 HIS A 225       4.832  26.091  39.627  1.00  0.52           N  
ATOM   1687  CE1 HIS A 225       4.607  26.096  38.324  1.00  0.50           C  
ATOM   1688  NE2 HIS A 225       3.516  25.389  38.083  1.00  0.44           N  
ATOM   1689  N   SER A 226       3.757  22.860  44.337  1.00  0.57           N  
ATOM   1690  CA  SER A 226       3.936  22.769  45.783  1.00  0.56           C  
ATOM   1691  C   SER A 226       5.402  22.557  46.146  1.00  0.57           C  
ATOM   1692  CB  SER A 226       3.090  21.633  46.358  1.00  0.54           C  
ATOM   1693  O   SER A 226       5.792  22.731  47.302  1.00  0.55           O  
ATOM   1694  OG  SER A 226       3.493  20.385  45.822  1.00  0.54           O  
ATOM   1695  N   GLN A 227       6.364  22.374  45.035  1.00  0.57           N  
ATOM   1696  CA  GLN A 227       7.800  22.255  45.265  1.00  0.57           C  
ATOM   1697  C   GLN A 227       8.531  23.529  44.851  1.00  0.56           C  
ATOM   1698  CB  GLN A 227       8.368  21.054  44.506  1.00  0.53           C  
ATOM   1699  O   GLN A 227       9.728  23.675  45.104  1.00  0.55           O  
ATOM   1700  CG  GLN A 227       7.784  19.718  44.944  1.00  0.52           C  
ATOM   1701  CD  GLN A 227       8.417  18.538  44.230  1.00  0.53           C  
ATOM   1702  NE2 GLN A 227       8.464  17.394  44.903  1.00  0.41           N  
ATOM   1703  OE1 GLN A 227       8.859  18.655  43.083  1.00  0.52           O  
ATOM   1704  N   TYR A 228       7.880  24.531  44.246  1.00  0.59           N  
ATOM   1705  CA  TYR A 228       8.548  25.783  43.909  1.00  0.58           C  
ATOM   1706  C   TYR A 228       7.884  26.961  44.611  1.00  0.59           C  
ATOM   1707  CB  TYR A 228       8.538  26.006  42.394  1.00  0.55           C  
ATOM   1708  O   TYR A 228       6.656  27.017  44.719  1.00  0.56           O  
ATOM   1709  CG  TYR A 228       9.262  24.932  41.618  1.00  0.52           C  
ATOM   1710  CD1 TYR A 228      10.652  24.929  41.525  1.00  0.50           C  
ATOM   1711  CD2 TYR A 228       8.557  23.920  40.975  1.00  0.51           C  
ATOM   1712  CE1 TYR A 228      11.323  23.942  40.810  1.00  0.50           C  
ATOM   1713  CE2 TYR A 228       9.218  22.928  40.256  1.00  0.52           C  
ATOM   1714  OH  TYR A 228      11.257  21.969  39.470  1.00  0.52           O  
ATOM   1715  CZ  TYR A 228      10.598  22.948  40.180  1.00  0.45           C  
ATOM   1716  N   LEU A 229       8.578  27.772  45.539  1.00  0.57           N  
ATOM   1717  CA  LEU A 229       8.302  29.118  46.030  1.00  0.56           C  
ATOM   1718  C   LEU A 229       8.261  30.119  44.880  1.00  0.57           C  
ATOM   1719  CB  LEU A 229       9.359  29.543  47.053  1.00  0.54           C  
ATOM   1720  O   LEU A 229       9.246  30.279  44.155  1.00  0.56           O  
ATOM   1721  CG  LEU A 229       9.017  29.296  48.523  1.00  0.54           C  
ATOM   1722  CD1 LEU A 229      10.253  28.826  49.283  1.00  0.51           C  
ATOM   1723  CD2 LEU A 229       8.439  30.556  49.158  1.00  0.52           C  
ATOM   1724  N   GLU A 230       7.070  30.467  44.264  1.00  0.61           N  
ATOM   1725  CA  GLU A 230       6.923  31.608  43.366  1.00  0.61           C  
ATOM   1726  C   GLU A 230       7.093  32.926  44.115  1.00  0.61           C  
ATOM   1727  CB  GLU A 230       5.561  31.571  42.669  1.00  0.58           C  
ATOM   1728  O   GLU A 230       6.925  32.979  45.335  1.00  0.60           O  
ATOM   1729  CG  GLU A 230       5.413  30.435  41.666  1.00  0.56           C  
ATOM   1730  CD  GLU A 230       4.132  30.516  40.852  1.00  0.57           C  
ATOM   1731  OE1 GLU A 230       3.311  31.429  41.101  1.00  0.59           O  
ATOM   1732  OE2 GLU A 230       3.946  29.660  39.958  1.00  0.52           O  
ATOM   1733  N   SER A 231       7.777  34.016  43.563  1.00  0.59           N  
ATOM   1734  CA  SER A 231       7.751  35.404  44.013  1.00  0.60           C  
ATOM   1735  C   SER A 231       6.332  35.850  44.349  1.00  0.60           C  
ATOM   1736  CB  SER A 231       8.345  36.325  42.946  1.00  0.55           C  
ATOM   1737  O   SER A 231       5.482  35.952  43.462  1.00  0.58           O  
ATOM   1738  OG  SER A 231       8.227  37.683  43.333  1.00  0.55           O  
ATOM   1739  N   GLY A 232       5.815  35.547  45.461  1.00  0.57           N  
ATOM   1740  CA  GLY A 232       4.556  35.868  46.116  1.00  0.56           C  
ATOM   1741  C   GLY A 232       3.988  34.711  46.916  1.00  0.56           C  
ATOM   1742  O   GLY A 232       3.069  34.895  47.716  1.00  0.54           O  
ATOM   1743  N   ASP A 233       4.542  33.546  46.652  1.00  0.52           N  
ATOM   1744  CA  ASP A 233       4.055  32.469  47.510  1.00  0.52           C  
ATOM   1745  C   ASP A 233       4.464  32.697  48.963  1.00  0.52           C  
ATOM   1746  CB  ASP A 233       4.578  31.117  47.022  1.00  0.49           C  
ATOM   1747  O   ASP A 233       5.604  33.075  49.241  1.00  0.50           O  
ATOM   1748  CG  ASP A 233       3.826  30.591  45.812  1.00  0.47           C  
ATOM   1749  OD1 ASP A 233       2.679  31.026  45.571  1.00  0.48           O  
ATOM   1750  OD2 ASP A 233       4.384  29.733  45.095  1.00  0.54           O  
ATOM   1751  N   THR A 234       3.591  32.916  49.917  1.00  0.49           N  
ATOM   1752  CA  THR A 234       3.608  32.791  51.370  1.00  0.49           C  
ATOM   1753  C   THR A 234       3.822  31.338  51.785  1.00  0.49           C  
ATOM   1754  CB  THR A 234       2.301  33.318  51.991  1.00  0.48           C  
ATOM   1755  O   THR A 234       3.037  30.461  51.420  1.00  0.48           O  
ATOM   1756  CG2 THR A 234       2.582  34.413  53.016  1.00  0.46           C  
ATOM   1757  OG1 THR A 234       1.468  33.852  50.955  1.00  0.44           O  
ATOM   1758  N   ILE A 235       5.034  30.749  51.855  1.00  0.50           N  
ATOM   1759  CA  ILE A 235       5.367  29.543  52.605  1.00  0.50           C  
ATOM   1760  C   ILE A 235       4.560  29.501  53.900  1.00  0.49           C  
ATOM   1761  CB  ILE A 235       6.880  29.469  52.914  1.00  0.49           C  
ATOM   1762  O   ILE A 235       4.620  30.432  54.707  1.00  0.48           O  
ATOM   1763  CG1 ILE A 235       7.692  29.511  51.615  1.00  0.46           C  
ATOM   1764  CG2 ILE A 235       7.205  28.209  53.722  1.00  0.47           C  
ATOM   1765  CD1 ILE A 235       9.199  29.555  51.828  1.00  0.47           C  
ATOM   1766  N   SER A 236       3.379  28.859  53.887  1.00  0.47           N  
ATOM   1767  CA  SER A 236       2.721  28.463  55.127  1.00  0.48           C  
ATOM   1768  C   SER A 236       3.642  27.610  55.994  1.00  0.47           C  
ATOM   1769  CB  SER A 236       1.433  27.694  54.829  1.00  0.46           C  
ATOM   1770  O   SER A 236       4.121  26.563  55.556  1.00  0.45           O  
ATOM   1771  OG  SER A 236       0.814  27.264  56.029  1.00  0.44           O  
ATOM   1772  N   TRP A 237       4.457  28.142  56.949  1.00  0.45           N  
ATOM   1773  CA  TRP A 237       5.269  27.691  58.075  1.00  0.50           C  
ATOM   1774  C   TRP A 237       4.651  26.463  58.736  1.00  0.45           C  
ATOM   1775  CB  TRP A 237       5.432  28.813  59.104  1.00  0.44           C  
ATOM   1776  O   TRP A 237       5.331  25.731  59.458  1.00  0.44           O  
ATOM   1777  CG  TRP A 237       6.346  29.916  58.663  1.00  0.45           C  
ATOM   1778  CD1 TRP A 237       5.984  31.119  58.123  1.00  0.43           C  
ATOM   1779  CD2 TRP A 237       7.775  29.916  58.720  1.00  0.44           C  
ATOM   1780  CE2 TRP A 237       8.215  31.152  58.198  1.00  0.43           C  
ATOM   1781  CE3 TRP A 237       8.728  28.989  59.163  1.00  0.48           C  
ATOM   1782  NE1 TRP A 237       7.104  31.867  57.841  1.00  0.46           N  
ATOM   1783  CH2 TRP A 237      10.480  30.561  58.548  1.00  0.40           C  
ATOM   1784  CZ2 TRP A 237       9.569  31.485  58.107  1.00  0.45           C  
ATOM   1785  CZ3 TRP A 237      10.075  29.322  59.072  1.00  0.38           C  
ATOM   1786  N   ALA A 238       3.520  26.052  58.428  1.00  0.49           N  
ATOM   1787  CA  ALA A 238       2.741  25.119  59.238  1.00  0.49           C  
ATOM   1788  C   ALA A 238       3.075  23.673  58.882  1.00  0.48           C  
ATOM   1789  CB  ALA A 238       1.247  25.376  59.058  1.00  0.45           C  
ATOM   1790  O   ALA A 238       3.116  22.806  59.758  1.00  0.46           O  
ATOM   1791  N   ASN A 239       3.795  23.326  57.834  1.00  0.48           N  
ATOM   1792  CA  ASN A 239       3.980  21.921  57.487  1.00  0.49           C  
ATOM   1793  C   ASN A 239       5.221  21.716  56.623  1.00  0.48           C  
ATOM   1794  CB  ASN A 239       2.741  21.376  56.774  1.00  0.44           C  
ATOM   1795  O   ASN A 239       5.253  20.820  55.778  1.00  0.46           O  
ATOM   1796  CG  ASN A 239       1.641  20.975  57.738  1.00  0.43           C  
ATOM   1797  ND2 ASN A 239       0.422  20.849  57.228  1.00  0.40           N  
ATOM   1798  OD1 ASN A 239       1.886  20.781  58.932  1.00  0.45           O  
ATOM   1799  N   GLY A 240       6.449  22.436  56.801  1.00  0.45           N  
ATOM   1800  CA  GLY A 240       7.538  22.301  55.847  1.00  0.44           C  
ATOM   1801  C   GLY A 240       8.839  21.855  56.486  1.00  0.45           C  
ATOM   1802  O   GLY A 240       9.344  22.509  57.401  1.00  0.44           O  
ATOM   1803  N   SER A 241       9.092  20.588  56.663  1.00  0.47           N  
ATOM   1804  CA  SER A 241      10.266  19.743  56.859  1.00  0.48           C  
ATOM   1805  C   SER A 241      11.516  20.389  56.271  1.00  0.47           C  
ATOM   1806  CB  SER A 241      10.048  18.367  56.228  1.00  0.43           C  
ATOM   1807  O   SER A 241      12.629  19.902  56.479  1.00  0.45           O  
ATOM   1808  OG  SER A 241       9.391  18.485  54.978  1.00  0.41           O  
ATOM   1809  N   LYS A 242      11.488  21.657  55.913  1.00  0.46           N  
ATOM   1810  CA  LYS A 242      12.710  22.336  55.492  1.00  0.46           C  
ATOM   1811  C   LYS A 242      12.790  23.741  56.083  1.00  0.46           C  
ATOM   1812  CB  LYS A 242      12.787  22.405  53.966  1.00  0.43           C  
ATOM   1813  O   LYS A 242      12.022  24.626  55.700  1.00  0.44           O  
ATOM   1814  CG  LYS A 242      12.966  21.051  53.294  1.00  0.40           C  
ATOM   1815  CD  LYS A 242      13.385  21.202  51.837  1.00  0.41           C  
ATOM   1816  CE  LYS A 242      13.516  19.849  51.150  1.00  0.37           C  
ATOM   1817  NZ  LYS A 242      13.930  19.992  49.722  1.00  0.36           N  
ATOM   1818  N   LYS A 243      12.969  23.846  57.482  1.00  0.47           N  
ATOM   1819  CA  LYS A 243      13.523  24.885  58.346  1.00  0.47           C  
ATOM   1820  C   LYS A 243      14.462  25.803  57.569  1.00  0.47           C  
ATOM   1821  CB  LYS A 243      14.262  24.261  59.531  1.00  0.44           C  
ATOM   1822  O   LYS A 243      15.263  25.337  56.757  1.00  0.45           O  
ATOM   1823  CG  LYS A 243      13.361  23.496  60.489  1.00  0.43           C  
ATOM   1824  CD  LYS A 243      14.135  22.985  61.697  1.00  0.45           C  
ATOM   1825  CE  LYS A 243      13.259  22.132  62.604  1.00  0.40           C  
ATOM   1826  NZ  LYS A 243      14.023  21.599  63.771  1.00  0.39           N  
ATOM   1827  N   PRO A 244      14.127  27.066  57.313  1.00  0.44           N  
ATOM   1828  CA  PRO A 244      15.167  27.977  56.829  1.00  0.44           C  
ATOM   1829  C   PRO A 244      16.537  27.687  57.439  1.00  0.44           C  
ATOM   1830  CB  PRO A 244      14.658  29.354  57.260  1.00  0.43           C  
ATOM   1831  O   PRO A 244      16.649  27.506  58.654  1.00  0.44           O  
ATOM   1832  CG  PRO A 244      13.505  29.069  58.166  1.00  0.41           C  
ATOM   1833  CD  PRO A 244      13.190  27.602  58.090  1.00  0.44           C  
ATOM   1834  N   HIS A 245      17.453  27.080  56.628  1.00  0.44           N  
ATOM   1835  CA  HIS A 245      18.901  27.237  56.691  1.00  0.44           C  
ATOM   1836  C   HIS A 245      19.298  28.709  56.644  1.00  0.43           C  
ATOM   1837  CB  HIS A 245      19.573  26.475  55.548  1.00  0.41           C  
ATOM   1838  O   HIS A 245      18.797  29.465  55.809  1.00  0.42           O  
ATOM   1839  CG  HIS A 245      20.867  25.831  55.934  1.00  0.39           C  
ATOM   1840  CD2 HIS A 245      21.148  24.565  56.322  1.00  0.38           C  
ATOM   1841  ND1 HIS A 245      22.063  26.515  55.950  1.00  0.44           N  
ATOM   1842  CE1 HIS A 245      23.027  25.694  56.331  1.00  0.39           C  
ATOM   1843  NE2 HIS A 245      22.498  24.505  56.563  1.00  0.36           N  
ATOM   1844  N   ALA A 246      19.359  29.438  57.807  1.00  0.45           N  
ATOM   1845  CA  ALA A 246      20.232  30.575  58.086  1.00  0.45           C  
ATOM   1846  C   ALA A 246      21.002  30.995  56.837  1.00  0.45           C  
ATOM   1847  CB  ALA A 246      21.202  30.236  59.216  1.00  0.43           C  
ATOM   1848  O   ALA A 246      22.007  30.374  56.482  1.00  0.44           O  
ATOM   1849  N   ASN A 247      20.557  31.129  55.675  1.00  0.43           N  
ATOM   1850  CA  ASN A 247      21.307  31.880  54.674  1.00  0.45           C  
ATOM   1851  C   ASN A 247      20.424  32.901  53.961  1.00  0.43           C  
ATOM   1852  CB  ASN A 247      21.947  30.931  53.658  1.00  0.40           C  
ATOM   1853  O   ASN A 247      19.574  32.533  53.149  1.00  0.42           O  
ATOM   1854  CG  ASN A 247      23.426  30.717  53.912  1.00  0.38           C  
ATOM   1855  ND2 ASN A 247      24.022  29.777  53.187  1.00  0.35           N  
ATOM   1856  OD1 ASN A 247      24.029  31.390  54.752  1.00  0.41           O  
ATOM   1857  N   SER A 248      20.097  34.094  54.617  1.00  0.45           N  
ATOM   1858  CA  SER A 248      19.661  35.286  53.896  1.00  0.44           C  
ATOM   1859  C   SER A 248      20.808  36.274  53.716  1.00  0.45           C  
ATOM   1860  CB  SER A 248      18.504  35.964  54.632  1.00  0.41           C  
ATOM   1861  O   SER A 248      21.383  36.751  54.697  1.00  0.43           O  
ATOM   1862  OG  SER A 248      18.984  36.752  55.707  1.00  0.37           O  
ATOM   1863  N   ALA A 249      21.840  36.076  52.688  1.00  0.42           N  
ATOM   1864  CA  ALA A 249      22.660  36.924  51.828  1.00  0.43           C  
ATOM   1865  C   ALA A 249      22.030  38.303  51.655  1.00  0.42           C  
ATOM   1866  CB  ALA A 249      22.864  36.262  50.467  1.00  0.38           C  
ATOM   1867  O   ALA A 249      20.949  38.431  51.075  1.00  0.40           O  
ATOM   1868  N   SER A 250      21.997  39.179  52.834  1.00  0.41           N  
ATOM   1869  CA  SER A 250      22.164  40.629  52.836  1.00  0.42           C  
ATOM   1870  C   SER A 250      21.846  41.220  54.206  1.00  0.41           C  
ATOM   1871  CB  SER A 250      21.273  41.273  51.774  1.00  0.37           C  
ATOM   1872  O   SER A 250      20.725  41.085  54.700  1.00  0.39           O  
ATOM   1873  OG  SER A 250      19.903  41.085  52.086  1.00  0.39           O  
ATOM   1874  N   GLY A 251      22.702  41.095  55.266  1.00  0.37           N  
ATOM   1875  CA  GLY A 251      23.059  42.271  56.043  1.00  0.38           C  
ATOM   1876  C   GLY A 251      22.405  42.303  57.412  1.00  0.37           C  
ATOM   1877  O   GLY A 251      21.192  42.118  57.531  1.00  0.36           O  
ATOM   1878  N   ALA A 252      23.069  41.684  58.439  1.00  0.40           N  
ATOM   1879  CA  ALA A 252      23.585  42.249  59.683  1.00  0.41           C  
ATOM   1880  C   ALA A 252      22.607  42.029  60.833  1.00  0.41           C  
ATOM   1881  CB  ALA A 252      23.874  43.739  59.511  1.00  0.35           C  
ATOM   1882  O   ALA A 252      21.571  42.694  60.911  1.00  0.38           O  
ATOM   1883  N   GLY A 253      22.281  40.731  61.263  1.00  0.44           N  
ATOM   1884  CA  GLY A 253      21.954  40.717  62.680  1.00  0.43           C  
ATOM   1885  C   GLY A 253      21.984  39.326  63.285  1.00  0.44           C  
ATOM   1886  O   GLY A 253      21.888  38.328  62.567  1.00  0.42           O  
ATOM   1887  N   PRO A 254      22.755  39.101  64.340  1.00  0.41           N  
ATOM   1888  CA  PRO A 254      22.626  37.965  65.256  1.00  0.40           C  
ATOM   1889  C   PRO A 254      21.238  37.329  65.215  1.00  0.41           C  
ATOM   1890  CB  PRO A 254      22.902  38.586  66.627  1.00  0.37           C  
ATOM   1891  O   PRO A 254      20.267  37.927  65.685  1.00  0.39           O  
ATOM   1892  CG  PRO A 254      22.509  40.020  66.484  1.00  0.35           C  
ATOM   1893  CD  PRO A 254      22.660  40.415  65.043  1.00  0.39           C  
ATOM   1894  N   TRP A 255      20.758  36.700  64.187  1.00  0.34           N  
ATOM   1895  CA  TRP A 255      19.481  36.016  64.013  1.00  0.42           C  
ATOM   1896  C   TRP A 255      19.421  34.749  64.859  1.00  0.36           C  
ATOM   1897  CB  TRP A 255      19.251  35.672  62.539  1.00  0.35           C  
ATOM   1898  O   TRP A 255      20.322  33.909  64.794  1.00  0.35           O  
ATOM   1899  CG  TRP A 255      19.397  36.840  61.610  1.00  0.35           C  
ATOM   1900  CD1 TRP A 255      20.500  37.175  60.875  1.00  0.32           C  
ATOM   1901  CD2 TRP A 255      18.406  37.831  61.322  1.00  0.32           C  
ATOM   1902  CE2 TRP A 255      18.977  38.738  60.402  1.00  0.16           C  
ATOM   1903  CE3 TRP A 255      17.089  38.040  61.751  1.00  0.24           C  
ATOM   1904  NE1 TRP A 255      20.254  38.316  60.146  1.00  0.23           N  
ATOM   1905  CH2 TRP A 255      16.988  40.019  60.340  1.00  0.22           C  
ATOM   1906  CZ2 TRP A 255      18.275  39.838  59.903  1.00  0.21           C  
ATOM   1907  CZ3 TRP A 255      16.391  39.135  61.254  1.00  0.22           C  
ATOM   1908  N   TYR A 256      18.911  34.822  66.195  1.00  0.47           N  
ATOM   1909  CA  TYR A 256      18.185  33.929  67.091  1.00  0.46           C  
ATOM   1910  C   TYR A 256      17.186  33.076  66.318  1.00  0.47           C  
ATOM   1911  CB  TYR A 256      17.458  34.729  68.176  1.00  0.43           C  
ATOM   1912  O   TYR A 256      16.371  33.601  65.556  1.00  0.44           O  
ATOM   1913  CG  TYR A 256      18.373  35.601  69.002  1.00  0.40           C  
ATOM   1914  CD1 TYR A 256      19.149  35.058  70.024  1.00  0.38           C  
ATOM   1915  CD2 TYR A 256      18.462  36.968  68.764  1.00  0.39           C  
ATOM   1916  CE1 TYR A 256      19.992  35.857  70.789  1.00  0.40           C  
ATOM   1917  CE2 TYR A 256      19.301  37.777  69.523  1.00  0.41           C  
ATOM   1918  OH  TYR A 256      20.894  38.009  71.286  1.00  0.39           O  
ATOM   1919  CZ  TYR A 256      20.061  37.213  70.532  1.00  0.37           C  
ATOM   1920  N   ALA A 257      17.567  32.144  65.434  1.00  0.46           N  
ATOM   1921  CA  ALA A 257      16.585  31.151  65.007  1.00  0.46           C  
ATOM   1922  C   ALA A 257      15.248  31.364  65.710  1.00  0.46           C  
ATOM   1923  CB  ALA A 257      17.105  29.740  65.275  1.00  0.44           C  
ATOM   1924  O   ALA A 257      15.174  31.332  66.941  1.00  0.45           O  
ATOM   1925  N   VAL A 258      14.372  32.446  65.372  1.00  0.49           N  
ATOM   1926  CA  VAL A 258      12.974  32.637  65.746  1.00  0.49           C  
ATOM   1927  C   VAL A 258      12.149  31.435  65.293  1.00  0.49           C  
ATOM   1928  CB  VAL A 258      12.398  33.937  65.143  1.00  0.47           C  
ATOM   1929  O   VAL A 258      12.246  31.006  64.141  1.00  0.48           O  
ATOM   1930  CG1 VAL A 258      11.040  34.264  65.762  1.00  0.43           C  
ATOM   1931  CG2 VAL A 258      13.373  35.096  65.344  1.00  0.44           C  
ATOM   1932  N   TRP A 259      11.935  30.541  66.127  1.00  0.41           N  
ATOM   1933  CA  TRP A 259      10.878  29.537  66.077  1.00  0.50           C  
ATOM   1934  C   TRP A 259       9.509  30.194  65.939  1.00  0.42           C  
ATOM   1935  CB  TRP A 259      10.911  28.658  67.331  1.00  0.43           C  
ATOM   1936  O   TRP A 259       9.184  31.129  66.675  1.00  0.42           O  
ATOM   1937  CG  TRP A 259      11.830  27.478  67.223  1.00  0.46           C  
ATOM   1938  CD1 TRP A 259      13.197  27.494  67.239  1.00  0.44           C  
ATOM   1939  CD2 TRP A 259      11.446  26.108  67.077  1.00  0.44           C  
ATOM   1940  CE2 TRP A 259      12.633  25.346  67.011  1.00  0.41           C  
ATOM   1941  CE3 TRP A 259      10.212  25.449  66.996  1.00  0.35           C  
ATOM   1942  NE1 TRP A 259      13.686  26.214  67.112  1.00  0.32           N  
ATOM   1943  CH2 TRP A 259      11.401  23.337  66.791  1.00  0.26           C  
ATOM   1944  CZ2 TRP A 259      12.622  23.956  66.868  1.00  0.27           C  
ATOM   1945  CZ3 TRP A 259      10.203  24.066  66.853  1.00  0.29           C  
ATOM   1946  N   VAL A 260       8.899  30.127  64.914  1.00  0.52           N  
ATOM   1947  CA  VAL A 260       7.473  30.318  64.672  1.00  0.52           C  
ATOM   1948  C   VAL A 260       6.712  29.044  65.032  1.00  0.53           C  
ATOM   1949  CB  VAL A 260       7.194  30.708  63.203  1.00  0.50           C  
ATOM   1950  O   VAL A 260       6.992  27.972  64.490  1.00  0.51           O  
ATOM   1951  CG1 VAL A 260       5.714  31.026  63.001  1.00  0.47           C  
ATOM   1952  CG2 VAL A 260       8.060  31.897  62.794  1.00  0.48           C  
ATOM   1953  N   GLU A 261       5.913  29.058  66.226  1.00  0.49           N  
ATOM   1954  CA  GLU A 261       4.923  28.039  66.562  1.00  0.49           C  
ATOM   1955  C   GLU A 261       3.851  27.934  65.481  1.00  0.49           C  
ATOM   1956  CB  GLU A 261       4.277  28.342  67.916  1.00  0.48           C  
ATOM   1957  O   GLU A 261       3.777  28.781  64.589  1.00  0.48           O  
ATOM   1958  CG  GLU A 261       5.179  28.050  69.107  1.00  0.48           C  
ATOM   1959  CD  GLU A 261       4.462  27.338  70.242  1.00  0.50           C  
ATOM   1960  OE1 GLU A 261       3.229  27.140  70.153  1.00  0.52           O  
ATOM   1961  OE2 GLU A 261       5.139  26.974  71.230  1.00  0.48           O  
ATOM   1962  N   ALA A 262       3.106  26.765  65.307  1.00  0.51           N  
ATOM   1963  CA  ALA A 262       2.157  26.283  64.307  1.00  0.51           C  
ATOM   1964  C   ALA A 262       1.062  27.314  64.049  1.00  0.51           C  
ATOM   1965  CB  ALA A 262       1.542  24.958  64.753  1.00  0.49           C  
ATOM   1966  O   ALA A 262       0.495  27.365  62.954  1.00  0.51           O  
ATOM   1967  N   ASP A 263       0.718  28.240  65.106  1.00  0.44           N  
ATOM   1968  CA  ASP A 263      -0.224  29.354  65.050  1.00  0.43           C  
ATOM   1969  C   ASP A 263       0.457  30.625  64.548  1.00  0.44           C  
ATOM   1970  CB  ASP A 263      -0.847  29.600  66.426  1.00  0.43           C  
ATOM   1971  O   ASP A 263      -0.182  31.672  64.429  1.00  0.43           O  
ATOM   1972  CG  ASP A 263       0.154  30.113  67.447  1.00  0.41           C  
ATOM   1973  OD1 ASP A 263       1.369  30.133  67.154  1.00  0.45           O  
ATOM   1974  OD2 ASP A 263      -0.276  30.498  68.556  1.00  0.51           O  
ATOM   1975  N   GLY A 264       1.751  30.514  64.049  1.00  0.52           N  
ATOM   1976  CA  GLY A 264       2.499  31.692  63.641  1.00  0.51           C  
ATOM   1977  C   GLY A 264       3.188  32.392  64.797  1.00  0.52           C  
ATOM   1978  O   GLY A 264       3.835  33.424  64.608  1.00  0.51           O  
ATOM   1979  N   THR A 265       3.041  31.952  66.078  1.00  0.46           N  
ATOM   1980  CA  THR A 265       3.609  32.690  67.201  1.00  0.46           C  
ATOM   1981  C   THR A 265       5.132  32.592  67.197  1.00  0.46           C  
ATOM   1982  CB  THR A 265       3.062  32.173  68.544  1.00  0.43           C  
ATOM   1983  O   THR A 265       5.688  31.495  67.128  1.00  0.43           O  
ATOM   1984  CG2 THR A 265       3.419  33.120  69.685  1.00  0.40           C  
ATOM   1985  OG1 THR A 265       1.636  32.060  68.461  1.00  0.38           O  
ATOM   1986  N   PHE A 266       5.997  33.537  66.856  1.00  0.49           N  
ATOM   1987  CA  PHE A 266       7.433  33.753  66.994  1.00  0.50           C  
ATOM   1988  C   PHE A 266       7.878  33.529  68.434  1.00  0.49           C  
ATOM   1989  CB  PHE A 266       7.811  35.167  66.541  1.00  0.46           C  
ATOM   1990  O   PHE A 266       7.432  34.231  69.344  1.00  0.47           O  
ATOM   1991  CG  PHE A 266       7.911  35.320  65.047  1.00  0.45           C  
ATOM   1992  CD1 PHE A 266       9.104  35.057  64.386  1.00  0.42           C  
ATOM   1993  CD2 PHE A 266       6.810  35.726  64.304  1.00  0.43           C  
ATOM   1994  CE1 PHE A 266       9.199  35.197  63.003  1.00  0.42           C  
ATOM   1995  CE2 PHE A 266       6.897  35.869  62.922  1.00  0.45           C  
ATOM   1996  CZ  PHE A 266       8.093  35.605  62.274  1.00  0.40           C  
ATOM   1997  N   CYS A 267       8.282  32.260  68.951  1.00  0.45           N  
ATOM   1998  CA  CYS A 267       8.784  32.013  70.298  1.00  0.46           C  
ATOM   1999  C   CYS A 267      10.097  32.750  70.534  1.00  0.45           C  
ATOM   2000  CB  CYS A 267       8.980  30.515  70.531  1.00  0.42           C  
ATOM   2001  O   CYS A 267      11.059  32.568  69.785  1.00  0.43           O  
ATOM   2002  SG  CYS A 267       7.441  29.570  70.520  1.00  0.38           S  
ATOM   2003  N   ARG A 268      10.168  33.928  70.917  1.00  0.50           N  
ATOM   2004  CA  ARG A 268      11.091  34.677  71.764  1.00  0.50           C  
ATOM   2005  C   ARG A 268      11.185  34.056  73.154  1.00  0.50           C  
ATOM   2006  CB  ARG A 268      10.655  36.140  71.872  1.00  0.47           C  
ATOM   2007  O   ARG A 268      10.223  33.459  73.639  1.00  0.48           O  
ATOM   2008  CG  ARG A 268      11.722  37.133  71.440  1.00  0.45           C  
ATOM   2009  CD  ARG A 268      11.252  38.572  71.606  1.00  0.48           C  
ATOM   2010  NE  ARG A 268      12.330  39.524  71.351  1.00  0.43           N  
ATOM   2011  NH1 ARG A 268      11.123  41.382  72.005  1.00  0.33           N  
ATOM   2012  NH2 ARG A 268      13.287  41.610  71.282  1.00  0.29           N  
ATOM   2013  CZ  ARG A 268      12.244  40.836  71.547  1.00  0.41           C  
ATOM   2014  N   ASN A 269      12.519  33.655  73.701  1.00  0.53           N  
ATOM   2015  CA  ASN A 269      12.930  33.561  75.098  1.00  0.53           C  
ATOM   2016  C   ASN A 269      11.738  33.691  76.043  1.00  0.54           C  
ATOM   2017  CB  ASN A 269      13.982  34.624  75.421  1.00  0.50           C  
ATOM   2018  O   ASN A 269      11.458  34.778  76.549  1.00  0.52           O  
ATOM   2019  CG  ASN A 269      15.338  34.303  74.825  1.00  0.48           C  
ATOM   2020  ND2 ASN A 269      16.237  35.280  74.837  1.00  0.39           N  
ATOM   2021  OD1 ASN A 269      15.576  33.186  74.358  1.00  0.49           O  
ATOM   2022  N   THR A 270      10.760  32.878  75.935  1.00  0.53           N  
ATOM   2023  CA  THR A 270       9.899  32.787  77.109  1.00  0.52           C  
ATOM   2024  C   THR A 270      10.547  31.928  78.191  1.00  0.53           C  
ATOM   2025  CB  THR A 270       8.520  32.206  76.746  1.00  0.48           C  
ATOM   2026  O   THR A 270      10.962  30.798  77.927  1.00  0.51           O  
ATOM   2027  CG2 THR A 270       7.987  32.816  75.454  1.00  0.43           C  
ATOM   2028  OG1 THR A 270       8.635  30.787  76.579  1.00  0.41           O  
ATOM   2029  N   SER A 271      11.229  32.520  79.171  1.00  0.68           N  
ATOM   2030  CA  SER A 271      11.495  31.981  80.501  1.00  0.67           C  
ATOM   2031  C   SER A 271      10.200  31.745  81.271  1.00  0.69           C  
ATOM   2032  CB  SER A 271      12.403  32.924  81.290  1.00  0.64           C  
ATOM   2033  O   SER A 271       9.704  32.645  81.951  1.00  0.66           O  
ATOM   2034  OG  SER A 271      12.740  32.363  82.548  1.00  0.65           O  
ATOM   2035  N   SER A 272       9.267  30.590  80.972  1.00  0.70           N  
ATOM   2036  CA  SER A 272       8.102  30.189  81.753  1.00  0.72           C  
ATOM   2037  C   SER A 272       8.364  28.893  82.512  1.00  0.73           C  
ATOM   2038  CB  SER A 272       6.881  30.021  80.847  1.00  0.68           C  
ATOM   2039  O   SER A 272       9.053  28.002  82.011  1.00  0.72           O  
ATOM   2040  OG  SER A 272       5.765  29.559  81.587  1.00  0.68           O  
ATOM   2041  N   ILE A 273       7.729  28.809  83.753  1.00  0.77           N  
ATOM   2042  CA  ILE A 273       7.845  27.668  84.654  1.00  0.79           C  
ATOM   2043  C   ILE A 273       7.254  26.426  83.991  1.00  0.78           C  
ATOM   2044  CB  ILE A 273       7.145  27.939  86.004  1.00  0.76           C  
ATOM   2045  O   ILE A 273       7.711  25.306  84.236  1.00  0.77           O  
ATOM   2046  CG1 ILE A 273       7.497  26.844  87.018  1.00  0.75           C  
ATOM   2047  CG2 ILE A 273       5.629  28.043  85.815  1.00  0.74           C  
ATOM   2048  CD1 ILE A 273       8.948  26.871  87.479  1.00  0.73           C  
ATOM   2049  N   LYS A 274       6.256  26.672  82.959  1.00  0.75           N  
ATOM   2050  CA  LYS A 274       5.572  25.592  82.253  1.00  0.75           C  
ATOM   2051  C   LYS A 274       6.524  24.860  81.312  1.00  0.73           C  
ATOM   2052  CB  LYS A 274       4.377  26.136  81.469  1.00  0.72           C  
ATOM   2053  O   LYS A 274       6.218  23.763  80.840  1.00  0.69           O  
ATOM   2054  CG  LYS A 274       4.760  26.945  80.239  1.00  0.69           C  
ATOM   2055  CD  LYS A 274       3.542  27.599  79.598  1.00  0.69           C  
ATOM   2056  CE  LYS A 274       3.926  28.421  78.375  1.00  0.65           C  
ATOM   2057  NZ  LYS A 274       2.725  28.966  77.675  1.00  0.60           N  
ATOM   2058  N   PHE A 275       7.750  25.412  81.039  1.00  0.73           N  
ATOM   2059  CA  PHE A 275       8.787  24.817  80.204  1.00  0.73           C  
ATOM   2060  C   PHE A 275       9.983  24.390  81.048  1.00  0.73           C  
ATOM   2061  CB  PHE A 275       9.235  25.800  79.118  1.00  0.70           C  
ATOM   2062  O   PHE A 275      11.051  24.087  80.512  1.00  0.73           O  
ATOM   2063  CG  PHE A 275       8.105  26.336  78.281  1.00  0.67           C  
ATOM   2064  CD1 PHE A 275       7.321  25.480  77.517  1.00  0.65           C  
ATOM   2065  CD2 PHE A 275       7.828  27.696  78.258  1.00  0.68           C  
ATOM   2066  CE1 PHE A 275       6.274  25.973  76.742  1.00  0.64           C  
ATOM   2067  CE2 PHE A 275       6.783  28.197  77.485  1.00  0.65           C  
ATOM   2068  CZ  PHE A 275       6.009  27.334  76.727  1.00  0.61           C  
ATOM   2069  N   LYS A 276      10.013  24.307  82.278  1.00  0.79           N  
ATOM   2070  CA  LYS A 276      11.093  23.958  83.196  1.00  0.80           C  
ATOM   2071  C   LYS A 276      10.695  22.790  84.095  1.00  0.82           C  
ATOM   2072  CB  LYS A 276      11.484  25.165  84.049  1.00  0.79           C  
ATOM   2073  O   LYS A 276       9.615  22.798  84.690  1.00  0.82           O  
ATOM   2074  CG  LYS A 276      12.082  26.317  83.254  1.00  0.80           C  
ATOM   2075  CD  LYS A 276      12.383  27.515  84.145  1.00  0.80           C  
ATOM   2076  CE  LYS A 276      12.922  28.690  83.341  1.00  0.80           C  
ATOM   2077  NZ  LYS A 276      13.169  29.885  84.203  1.00  0.77           N  
ATOM   2078  N   GLU A 277      11.366  21.799  84.026  1.00  0.79           N  
ATOM   2079  CA  GLU A 277      11.368  20.674  84.956  1.00  0.83           C  
ATOM   2080  C   GLU A 277      12.578  20.728  85.884  1.00  0.82           C  
ATOM   2081  CB  GLU A 277      11.348  19.346  84.194  1.00  0.77           C  
ATOM   2082  O   GLU A 277      13.576  21.383  85.575  1.00  0.81           O  
ATOM   2083  CG  GLU A 277      10.066  19.105  83.412  1.00  0.70           C  
ATOM   2084  CD  GLU A 277      10.075  17.800  82.632  1.00  0.71           C  
ATOM   2085  OE1 GLU A 277      11.062  17.037  82.737  1.00  0.76           O  
ATOM   2086  OE2 GLU A 277       9.087  17.539  81.909  1.00  0.71           O  
ATOM   2087  N   ASN A 278      12.422  20.187  87.051  1.00  0.88           N  
ATOM   2088  CA  ASN A 278      13.474  20.032  88.051  1.00  0.88           C  
ATOM   2089  C   ASN A 278      14.073  21.378  88.448  1.00  0.83           C  
ATOM   2090  CB  ASN A 278      14.568  19.094  87.538  1.00  0.83           C  
ATOM   2091  O   ASN A 278      15.295  21.520  88.526  1.00  0.76           O  
ATOM   2092  CG  ASN A 278      14.093  17.661  87.403  1.00  0.75           C  
ATOM   2093  ND2 ASN A 278      14.507  16.998  86.329  1.00  0.71           N  
ATOM   2094  OD1 ASN A 278      13.360  17.154  88.255  1.00  0.68           O  
ATOM   2095  N   VAL A 279      13.208  22.372  88.653  1.00  0.88           N  
ATOM   2096  CA  VAL A 279      13.590  23.715  89.077  1.00  0.90           C  
ATOM   2097  C   VAL A 279      14.201  23.662  90.476  1.00  0.89           C  
ATOM   2098  CB  VAL A 279      12.383  24.680  89.059  1.00  0.88           C  
ATOM   2099  O   VAL A 279      13.541  23.250  91.433  1.00  0.87           O  
ATOM   2100  CG1 VAL A 279      12.813  26.090  89.459  1.00  0.84           C  
ATOM   2101  CG2 VAL A 279      11.729  24.690  87.679  1.00  0.82           C  
ATOM   2102  N   ARG A 280      15.486  24.088  90.669  1.00  0.87           N  
ATOM   2103  CA  ARG A 280      16.231  24.225  91.916  1.00  0.88           C  
ATOM   2104  C   ARG A 280      17.073  25.496  91.914  1.00  0.86           C  
ATOM   2105  CB  ARG A 280      17.126  23.005  92.145  1.00  0.85           C  
ATOM   2106  O   ARG A 280      17.440  26.003  90.851  1.00  0.83           O  
ATOM   2107  CG  ARG A 280      18.153  22.779  91.047  1.00  0.82           C  
ATOM   2108  CD  ARG A 280      18.937  21.492  91.264  1.00  0.81           C  
ATOM   2109  NE  ARG A 280      19.995  21.332  90.270  1.00  0.79           N  
ATOM   2110  NH1 ARG A 280      19.498  19.127  89.794  1.00  0.66           N  
ATOM   2111  NH2 ARG A 280      21.226  20.176  88.714  1.00  0.61           N  
ATOM   2112  CZ  ARG A 280      20.237  20.212  89.595  1.00  0.78           C  
ATOM   2113  N   ASP A 281      17.373  26.026  93.033  1.00  0.86           N  
ATOM   2114  CA  ASP A 281      18.302  27.141  93.188  1.00  0.86           C  
ATOM   2115  C   ASP A 281      19.712  26.747  92.755  1.00  0.86           C  
ATOM   2116  CB  ASP A 281      18.314  27.631  94.638  1.00  0.85           C  
ATOM   2117  O   ASP A 281      20.202  25.676  93.119  1.00  0.84           O  
ATOM   2118  CG  ASP A 281      16.993  28.242  95.069  1.00  0.81           C  
ATOM   2119  OD1 ASP A 281      16.292  28.838  94.223  1.00  0.79           O  
ATOM   2120  OD2 ASP A 281      16.651  28.129  96.266  1.00  0.83           O  
ATOM   2121  N   LYS A 282      20.152  27.548  91.976  1.00  0.84           N  
ATOM   2122  CA  LYS A 282      21.547  27.390  91.576  1.00  0.85           C  
ATOM   2123  C   LYS A 282      22.483  28.094  92.555  1.00  0.85           C  
ATOM   2124  CB  LYS A 282      21.765  27.931  90.162  1.00  0.83           C  
ATOM   2125  O   LYS A 282      22.423  29.315  92.710  1.00  0.83           O  
ATOM   2126  CG  LYS A 282      23.185  27.756  89.644  1.00  0.79           C  
ATOM   2127  CD  LYS A 282      23.511  26.289  89.393  1.00  0.77           C  
ATOM   2128  CE  LYS A 282      24.886  26.121  88.760  1.00  0.75           C  
ATOM   2129  NZ  LYS A 282      25.218  24.683  88.531  1.00  0.72           N  
ATOM   2130  N   GLU A 283      23.329  27.222  93.165  1.00  0.86           N  
ATOM   2131  CA  GLU A 283      24.436  27.758  93.951  1.00  0.86           C  
ATOM   2132  C   GLU A 283      25.571  28.236  93.050  1.00  0.86           C  
ATOM   2133  CB  GLU A 283      24.954  26.708  94.937  1.00  0.83           C  
ATOM   2134  O   GLU A 283      26.052  27.487  92.197  1.00  0.85           O  
ATOM   2135  CG  GLU A 283      23.946  26.321  96.009  1.00  0.78           C  
ATOM   2136  CD  GLU A 283      24.465  25.259  96.965  1.00  0.77           C  
ATOM   2137  OE1 GLU A 283      25.618  24.802  96.797  1.00  0.78           O  
ATOM   2138  OE2 GLU A 283      23.711  24.880  97.889  1.00  0.76           O  
ATOM   2139  N   LEU A 284      25.819  29.601  93.154  1.00  0.87           N  
ATOM   2140  CA  LEU A 284      26.958  30.238  92.502  1.00  0.88           C  
ATOM   2141  C   LEU A 284      27.855  30.927  93.524  1.00  0.88           C  
ATOM   2142  CB  LEU A 284      26.480  31.251  91.458  1.00  0.84           C  
ATOM   2143  O   LEU A 284      27.370  31.672  94.379  1.00  0.86           O  
ATOM   2144  CG  LEU A 284      25.856  30.673  90.187  1.00  0.76           C  
ATOM   2145  CD1 LEU A 284      25.071  31.750  89.445  1.00  0.70           C  
ATOM   2146  CD2 LEU A 284      26.931  30.073  89.289  1.00  0.71           C  
ATOM   2147  N   ASP A 285      29.196  30.533  93.347  1.00  0.87           N  
ATOM   2148  CA  ASP A 285      30.114  31.342  94.144  1.00  0.89           C  
ATOM   2149  C   ASP A 285      30.240  32.752  93.573  1.00  0.89           C  
ATOM   2150  CB  ASP A 285      31.491  30.678  94.214  1.00  0.86           C  
ATOM   2151  O   ASP A 285      30.621  32.927  92.414  1.00  0.89           O  
ATOM   2152  CG  ASP A 285      32.394  31.296  95.267  1.00  0.83           C  
ATOM   2153  OD1 ASP A 285      32.229  32.494  95.585  1.00  0.84           O  
ATOM   2154  OD2 ASP A 285      33.281  30.581  95.781  1.00  0.85           O  
ATOM   2155  N   PRO A 286      29.888  33.799  94.376  1.00  0.87           N  
ATOM   2156  CA  PRO A 286      30.038  35.180  93.911  1.00  0.89           C  
ATOM   2157  C   PRO A 286      31.470  35.510  93.496  1.00  0.90           C  
ATOM   2158  CB  PRO A 286      29.617  36.009  95.127  1.00  0.86           C  
ATOM   2159  O   PRO A 286      31.685  36.375  92.643  1.00  0.89           O  
ATOM   2160  CG  PRO A 286      28.624  35.154  95.846  1.00  0.84           C  
ATOM   2161  CD  PRO A 286      29.064  33.722  95.744  1.00  0.85           C  
ATOM   2162  N   ALA A 287      32.427  34.805  94.065  1.00  0.89           N  
ATOM   2163  CA  ALA A 287      33.833  35.036  93.742  1.00  0.90           C  
ATOM   2164  C   ALA A 287      34.129  34.670  92.290  1.00  0.90           C  
ATOM   2165  CB  ALA A 287      34.733  34.238  94.682  1.00  0.88           C  
ATOM   2166  O   ALA A 287      34.828  35.405  91.588  1.00  0.90           O  
ATOM   2167  N   ASP A 288      33.552  33.625  91.796  1.00  0.90           N  
ATOM   2168  CA  ASP A 288      33.747  33.167  90.424  1.00  0.91           C  
ATOM   2169  C   ASP A 288      33.220  34.192  89.423  1.00  0.91           C  
ATOM   2170  CB  ASP A 288      33.060  31.817  90.206  1.00  0.90           C  
ATOM   2171  O   ASP A 288      33.899  34.521  88.448  1.00  0.90           O  
ATOM   2172  CG  ASP A 288      33.717  30.686  90.977  1.00  0.87           C  
ATOM   2173  OD1 ASP A 288      34.921  30.785  91.297  1.00  0.87           O  
ATOM   2174  OD2 ASP A 288      33.024  29.686  91.264  1.00  0.88           O  
ATOM   2175  N   VAL A 289      32.032  34.789  89.732  1.00  0.91           N  
ATOM   2176  CA  VAL A 289      31.416  35.789  88.867  1.00  0.91           C  
ATOM   2177  C   VAL A 289      32.179  37.107  88.974  1.00  0.90           C  
ATOM   2178  CB  VAL A 289      29.927  36.006  89.219  1.00  0.90           C  
ATOM   2179  O   VAL A 289      32.378  37.800  87.974  1.00  0.89           O  
ATOM   2180  CG1 VAL A 289      29.298  37.046  88.294  1.00  0.87           C  
ATOM   2181  CG2 VAL A 289      29.163  34.685  89.141  1.00  0.86           C  
ATOM   2182  N   LEU A 290      32.724  37.347  90.087  1.00  0.89           N  
ATOM   2183  CA  LEU A 290      33.444  38.593  90.328  1.00  0.89           C  
ATOM   2184  C   LEU A 290      34.870  38.509  89.793  1.00  0.88           C  
ATOM   2185  CB  LEU A 290      33.467  38.918  91.824  1.00  0.87           C  
ATOM   2186  O   LEU A 290      35.519  39.535  89.581  1.00  0.87           O  
ATOM   2187  CG  LEU A 290      32.146  39.389  92.436  1.00  0.85           C  
ATOM   2188  CD1 LEU A 290      32.275  39.506  93.951  1.00  0.84           C  
ATOM   2189  CD2 LEU A 290      31.719  40.719  91.825  1.00  0.83           C  
ATOM   2190  N   ALA A 291      35.311  37.299  89.476  1.00  0.91           N  
ATOM   2191  CA  ALA A 291      36.635  37.081  88.900  1.00  0.91           C  
ATOM   2192  C   ALA A 291      36.629  37.340  87.397  1.00  0.90           C  
ATOM   2193  CB  ALA A 291      37.115  35.661  89.191  1.00  0.89           C  
ATOM   2194  O   ALA A 291      37.687  37.509  86.785  1.00  0.89           O  
ATOM   2195  N   LEU A 292      35.479  37.432  86.805  1.00  0.92           N  
ATOM   2196  CA  LEU A 292      35.357  37.695  85.375  1.00  0.93           C  
ATOM   2197  C   LEU A 292      35.837  39.104  85.039  1.00  0.91           C  
ATOM   2198  CB  LEU A 292      33.907  37.515  84.918  1.00  0.92           C  
ATOM   2199  O   LEU A 292      35.389  40.078  85.648  1.00  0.89           O  
ATOM   2200  CG  LEU A 292      33.296  36.129  85.134  1.00  0.89           C  
ATOM   2201  CD1 LEU A 292      31.858  36.100  84.628  1.00  0.86           C  
ATOM   2202  CD2 LEU A 292      34.135  35.061  84.441  1.00  0.86           C  
ATOM   2203  N   ARG A 293      36.775  39.171  84.093  1.00  0.93           N  
ATOM   2204  CA  ARG A 293      37.425  40.413  83.687  1.00  0.93           C  
ATOM   2205  C   ARG A 293      36.733  41.022  82.473  1.00  0.92           C  
ATOM   2206  CB  ARG A 293      38.904  40.170  83.380  1.00  0.91           C  
ATOM   2207  O   ARG A 293      36.747  40.440  81.386  1.00  0.91           O  
ATOM   2208  CG  ARG A 293      39.667  41.427  82.992  1.00  0.87           C  
ATOM   2209  CD  ARG A 293      41.170  41.187  82.960  1.00  0.85           C  
ATOM   2210  NE  ARG A 293      41.537  40.198  81.951  1.00  0.85           N  
ATOM   2211  NH1 ARG A 293      41.938  41.745  80.283  1.00  0.80           N  
ATOM   2212  NH2 ARG A 293      42.208  39.507  79.865  1.00  0.77           N  
ATOM   2213  CZ  ARG A 293      41.894  40.485  80.702  1.00  0.82           C  
ATOM   2214  N   PRO A 294      35.930  42.164  82.664  1.00  0.92           N  
ATOM   2215  CA  PRO A 294      35.471  42.888  81.476  1.00  0.93           C  
ATOM   2216  C   PRO A 294      36.623  43.452  80.647  1.00  0.93           C  
ATOM   2217  CB  PRO A 294      34.615  44.016  82.059  1.00  0.91           C  
ATOM   2218  O   PRO A 294      37.551  44.049  81.199  1.00  0.92           O  
ATOM   2219  CG  PRO A 294      35.216  44.298  83.398  1.00  0.88           C  
ATOM   2220  CD  PRO A 294      35.784  43.021  83.945  1.00  0.87           C  
ATOM   2221  N   VAL A 295      36.432  43.229  79.261  1.00  0.92           N  
ATOM   2222  CA  VAL A 295      37.480  43.664  78.344  1.00  0.93           C  
ATOM   2223  C   VAL A 295      36.874  44.520  77.234  1.00  0.91           C  
ATOM   2224  CB  VAL A 295      38.236  42.461  77.736  1.00  0.91           C  
ATOM   2225  O   VAL A 295      35.685  44.401  76.929  1.00  0.90           O  
ATOM   2226  CG1 VAL A 295      38.968  41.677  78.824  1.00  0.84           C  
ATOM   2227  CG2 VAL A 295      37.271  41.553  76.976  1.00  0.83           C  
ATOM   2228  N   VAL A 296      37.730  45.450  76.751  1.00  0.92           N  
ATOM   2229  CA  VAL A 296      37.471  46.103  75.472  1.00  0.92           C  
ATOM   2230  C   VAL A 296      38.319  45.455  74.380  1.00  0.91           C  
ATOM   2231  CB  VAL A 296      37.758  47.620  75.540  1.00  0.91           C  
ATOM   2232  O   VAL A 296      39.515  45.221  74.571  1.00  0.89           O  
ATOM   2233  CG1 VAL A 296      37.457  48.287  74.200  1.00  0.89           C  
ATOM   2234  CG2 VAL A 296      36.943  48.267  76.658  1.00  0.87           C  
ATOM   2235  N   TYR A 297      37.646  45.082  73.215  1.00  0.90           N  
ATOM   2236  CA  TYR A 297      38.351  44.372  72.154  1.00  0.91           C  
ATOM   2237  C   TYR A 297      37.887  44.843  70.780  1.00  0.89           C  
ATOM   2238  CB  TYR A 297      38.141  42.861  72.286  1.00  0.90           C  
ATOM   2239  O   TYR A 297      36.760  45.320  70.629  1.00  0.86           O  
ATOM   2240  CG  TYR A 297      36.705  42.430  72.110  1.00  0.89           C  
ATOM   2241  CD1 TYR A 297      35.831  42.392  73.195  1.00  0.88           C  
ATOM   2242  CD2 TYR A 297      36.219  42.061  70.861  1.00  0.88           C  
ATOM   2243  CE1 TYR A 297      34.507  41.994  73.038  1.00  0.88           C  
ATOM   2244  CE2 TYR A 297      34.897  41.661  70.692  1.00  0.89           C  
ATOM   2245  OH  TYR A 297      32.741  41.236  71.624  1.00  0.82           O  
ATOM   2246  CZ  TYR A 297      34.050  41.631  71.785  1.00  0.88           C  
ATOM   2247  N   ASP A 298      38.753  44.672  69.812  1.00  0.91           N  
ATOM   2248  CA  ASP A 298      38.384  44.752  68.402  1.00  0.91           C  
ATOM   2249  C   ASP A 298      37.941  43.391  67.872  1.00  0.87           C  
ATOM   2250  CB  ASP A 298      39.552  45.286  67.570  1.00  0.89           C  
ATOM   2251  O   ASP A 298      38.684  42.411  67.964  1.00  0.83           O  
ATOM   2252  CG  ASP A 298      39.850  46.750  67.837  1.00  0.89           C  
ATOM   2253  OD1 ASP A 298      38.988  47.455  68.405  1.00  0.88           O  
ATOM   2254  OD2 ASP A 298      40.956  47.205  67.474  1.00  0.89           O  
ATOM   2255  N   ARG A 299      36.750  43.331  67.512  1.00  0.87           N  
ATOM   2256  CA  ARG A 299      36.239  42.073  66.976  1.00  0.88           C  
ATOM   2257  C   ARG A 299      36.840  41.777  65.606  1.00  0.86           C  
ATOM   2258  CB  ARG A 299      34.712  42.109  66.882  1.00  0.84           C  
ATOM   2259  O   ARG A 299      36.743  42.597  64.690  1.00  0.82           O  
ATOM   2260  CG  ARG A 299      34.087  40.777  66.500  1.00  0.77           C  
ATOM   2261  CD  ARG A 299      32.566  40.846  66.504  1.00  0.75           C  
ATOM   2262  NE  ARG A 299      31.970  39.624  65.972  1.00  0.70           N  
ATOM   2263  NH1 ARG A 299      29.786  40.334  66.225  1.00  0.59           N  
ATOM   2264  NH2 ARG A 299      30.228  38.259  65.355  1.00  0.54           N  
ATOM   2265  CZ  ARG A 299      30.663  39.408  65.852  1.00  0.73           C  
ATOM   2266  N   LYS A 300      37.403  40.623  65.428  1.00  0.87           N  
ATOM   2267  CA  LYS A 300      37.846  40.157  64.117  1.00  0.86           C  
ATOM   2268  C   LYS A 300      36.666  39.987  63.165  1.00  0.83           C  
ATOM   2269  CB  LYS A 300      38.609  38.837  64.246  1.00  0.85           C  
ATOM   2270  O   LYS A 300      35.610  39.488  63.561  1.00  0.80           O  
ATOM   2271  CG  LYS A 300      39.914  38.950  65.021  1.00  0.83           C  
ATOM   2272  CD  LYS A 300      40.578  37.590  65.197  1.00  0.83           C  
ATOM   2273  CE  LYS A 300      41.850  37.692  66.029  1.00  0.82           C  
ATOM   2274  NZ  LYS A 300      42.411  36.346  66.350  1.00  0.81           N  
ATOM   2275  N   PRO A 301      36.847  40.488  61.883  1.00  0.84           N  
ATOM   2276  CA  PRO A 301      35.779  40.123  60.949  1.00  0.83           C  
ATOM   2277  C   PRO A 301      35.611  38.612  60.807  1.00  0.83           C  
ATOM   2278  CB  PRO A 301      36.237  40.748  59.628  1.00  0.80           C  
ATOM   2279  O   PRO A 301      36.601  37.879  60.749  1.00  0.80           O  
ATOM   2280  CG  PRO A 301      37.728  40.793  59.723  1.00  0.78           C  
ATOM   2281  CD  PRO A 301      38.110  40.913  61.171  1.00  0.78           C  
ATOM   2282  N   LYS A 302      34.456  38.178  60.869  1.00  0.78           N  
ATOM   2283  CA  LYS A 302      34.151  36.826  60.410  1.00  0.77           C  
ATOM   2284  C   LYS A 302      34.207  36.736  58.888  1.00  0.77           C  
ATOM   2285  CB  LYS A 302      32.775  36.386  60.911  1.00  0.74           C  
ATOM   2286  O   LYS A 302      34.113  37.752  58.197  1.00  0.74           O  
ATOM   2287  CG  LYS A 302      32.729  36.070  62.399  1.00  0.70           C  
ATOM   2288  CD  LYS A 302      31.357  35.561  62.820  1.00  0.69           C  
ATOM   2289  CE  LYS A 302      31.305  35.261  64.312  1.00  0.64           C  
ATOM   2290  NZ  LYS A 302      29.947  34.808  64.739  1.00  0.58           N  
ATOM   2291  N   ASP A 303      34.416  35.521  58.219  1.00  0.74           N  
ATOM   2292  CA  ASP A 303      34.371  35.312  56.776  1.00  0.75           C  
ATOM   2293  C   ASP A 303      33.136  35.969  56.163  1.00  0.75           C  
ATOM   2294  CB  ASP A 303      34.389  33.818  56.449  1.00  0.70           C  
ATOM   2295  O   ASP A 303      32.005  35.625  56.514  1.00  0.71           O  
ATOM   2296  CG  ASP A 303      35.719  33.157  56.763  1.00  0.67           C  
ATOM   2297  OD1 ASP A 303      36.758  33.853  56.776  1.00  0.70           O  
ATOM   2298  OD2 ASP A 303      35.730  31.929  56.998  1.00  0.75           O  
ATOM   2299  N   GLY A 304      33.259  37.097  55.253  1.00  0.75           N  
ATOM   2300  CA  GLY A 304      32.247  37.866  54.547  1.00  0.76           C  
ATOM   2301  C   GLY A 304      31.857  39.143  55.267  1.00  0.73           C  
ATOM   2302  O   GLY A 304      31.150  39.985  54.710  1.00  0.72           O  
ATOM   2303  N   GLU A 305      32.314  39.393  56.442  1.00  0.76           N  
ATOM   2304  CA  GLU A 305      32.119  40.685  57.094  1.00  0.77           C  
ATOM   2305  C   GLU A 305      33.253  41.649  56.758  1.00  0.78           C  
ATOM   2306  CB  GLU A 305      32.009  40.511  58.611  1.00  0.74           C  
ATOM   2307  O   GLU A 305      34.429  41.287  56.842  1.00  0.77           O  
ATOM   2308  CG  GLU A 305      30.702  39.877  59.063  1.00  0.70           C  
ATOM   2309  CD  GLU A 305      30.612  39.699  60.571  1.00  0.69           C  
ATOM   2310  OE1 GLU A 305      31.579  40.053  61.283  1.00  0.71           O  
ATOM   2311  OE2 GLU A 305      29.566  39.200  61.043  1.00  0.67           O  
ATOM   2312  N   THR A 306      32.780  42.849  56.324  1.00  0.79           N  
ATOM   2313  CA  THR A 306      33.763  43.843  55.908  1.00  0.81           C  
ATOM   2314  C   THR A 306      34.140  44.751  57.075  1.00  0.79           C  
ATOM   2315  CB  THR A 306      33.234  44.697  54.740  1.00  0.75           C  
ATOM   2316  O   THR A 306      35.219  45.346  57.082  1.00  0.77           O  
ATOM   2317  CG2 THR A 306      33.220  43.900  53.440  1.00  0.68           C  
ATOM   2318  OG1 THR A 306      31.901  45.129  55.037  1.00  0.74           O  
ATOM   2319  N   ASP A 307      33.285  44.864  57.969  1.00  0.79           N  
ATOM   2320  CA  ASP A 307      33.491  45.865  59.011  1.00  0.80           C  
ATOM   2321  C   ASP A 307      33.981  45.219  60.305  1.00  0.80           C  
ATOM   2322  CB  ASP A 307      32.201  46.646  59.269  1.00  0.75           C  
ATOM   2323  O   ASP A 307      33.241  44.473  60.951  1.00  0.78           O  
ATOM   2324  CG  ASP A 307      31.795  47.524  58.098  1.00  0.71           C  
ATOM   2325  OD1 ASP A 307      32.678  47.955  57.324  1.00  0.69           O  
ATOM   2326  OD2 ASP A 307      30.583  47.790  57.950  1.00  0.73           O  
ATOM   2327  N   ALA A 308      35.313  45.410  60.598  1.00  0.79           N  
ATOM   2328  CA  ALA A 308      35.805  45.158  61.950  1.00  0.80           C  
ATOM   2329  C   ALA A 308      35.144  46.095  62.957  1.00  0.79           C  
ATOM   2330  CB  ALA A 308      37.323  45.313  62.001  1.00  0.75           C  
ATOM   2331  O   ALA A 308      35.262  47.318  62.847  1.00  0.75           O  
ATOM   2332  N   ARG A 309      34.371  45.610  63.810  1.00  0.78           N  
ATOM   2333  CA  ARG A 309      33.865  46.429  64.907  1.00  0.81           C  
ATOM   2334  C   ARG A 309      34.941  46.653  65.964  1.00  0.84           C  
ATOM   2335  CB  ARG A 309      32.635  45.778  65.542  1.00  0.78           C  
ATOM   2336  O   ARG A 309      35.574  45.701  66.425  1.00  0.85           O  
ATOM   2337  CG  ARG A 309      31.448  45.654  64.599  1.00  0.75           C  
ATOM   2338  CD  ARG A 309      30.208  45.141  65.318  1.00  0.75           C  
ATOM   2339  NE  ARG A 309      29.107  44.902  64.389  1.00  0.69           N  
ATOM   2340  NH1 ARG A 309      27.521  44.558  66.034  1.00  0.60           N  
ATOM   2341  NH2 ARG A 309      26.932  44.430  63.823  1.00  0.55           N  
ATOM   2342  CZ  ARG A 309      27.856  44.631  64.751  1.00  0.70           C  
ATOM   2343  N   LYS A 310      35.120  47.987  66.192  1.00  0.83           N  
ATOM   2344  CA  LYS A 310      36.089  48.447  67.182  1.00  0.86           C  
ATOM   2345  C   LYS A 310      35.408  48.772  68.508  1.00  0.86           C  
ATOM   2346  CB  LYS A 310      36.842  49.674  66.665  1.00  0.82           C  
ATOM   2347  O   LYS A 310      34.239  49.162  68.533  1.00  0.86           O  
ATOM   2348  CG  LYS A 310      37.729  49.395  65.461  1.00  0.76           C  
ATOM   2349  CD  LYS A 310      38.606  50.593  65.122  1.00  0.75           C  
ATOM   2350  CE  LYS A 310      39.569  50.279  63.985  1.00  0.74           C  
ATOM   2351  NZ  LYS A 310      40.567  51.372  63.787  1.00  0.71           N  
ATOM   2352  N   ASP A 311      36.203  48.653  69.544  1.00  0.86           N  
ATOM   2353  CA  ASP A 311      35.879  49.044  70.912  1.00  0.86           C  
ATOM   2354  C   ASP A 311      34.593  48.371  71.385  1.00  0.83           C  
ATOM   2355  CB  ASP A 311      35.748  50.564  71.020  1.00  0.82           C  
ATOM   2356  O   ASP A 311      33.734  49.017  71.989  1.00  0.78           O  
ATOM   2357  CG  ASP A 311      37.047  51.294  70.728  1.00  0.81           C  
ATOM   2358  OD1 ASP A 311      38.104  50.896  71.264  1.00  0.81           O  
ATOM   2359  OD2 ASP A 311      37.014  52.278  69.958  1.00  0.86           O  
ATOM   2360  N   GLU A 312      34.541  47.122  71.140  1.00  0.88           N  
ATOM   2361  CA  GLU A 312      33.416  46.386  71.708  1.00  0.89           C  
ATOM   2362  C   GLU A 312      33.715  45.934  73.134  1.00  0.89           C  
ATOM   2363  CB  GLU A 312      33.069  45.177  70.835  1.00  0.86           C  
ATOM   2364  O   GLU A 312      34.859  45.614  73.463  1.00  0.87           O  
ATOM   2365  CG  GLU A 312      32.487  45.544  69.478  1.00  0.77           C  
ATOM   2366  CD  GLU A 312      31.767  44.389  68.801  1.00  0.74           C  
ATOM   2367  OE1 GLU A 312      31.895  43.235  69.270  1.00  0.76           O  
ATOM   2368  OE2 GLU A 312      31.070  44.639  67.793  1.00  0.73           O  
ATOM   2369  N   PHE A 313      32.642  45.887  73.957  1.00  0.90           N  
ATOM   2370  CA  PHE A 313      32.726  45.467  75.350  1.00  0.91           C  
ATOM   2371  C   PHE A 313      32.260  44.025  75.511  1.00  0.90           C  
ATOM   2372  CB  PHE A 313      31.892  46.391  76.243  1.00  0.87           C  
ATOM   2373  O   PHE A 313      31.208  43.646  74.991  1.00  0.87           O  
ATOM   2374  CG  PHE A 313      31.964  46.049  77.707  1.00  0.75           C  
ATOM   2375  CD1 PHE A 313      30.965  45.294  78.308  1.00  0.67           C  
ATOM   2376  CD2 PHE A 313      33.032  46.482  78.481  1.00  0.68           C  
ATOM   2377  CE1 PHE A 313      31.029  44.976  79.663  1.00  0.64           C  
ATOM   2378  CE2 PHE A 313      33.103  46.168  79.836  1.00  0.63           C  
ATOM   2379  CZ  PHE A 313      32.100  45.415  80.425  1.00  0.67           C  
ATOM   2380  N   GLY A 314      33.112  43.254  76.265  1.00  0.91           N  
ATOM   2381  CA  GLY A 314      32.713  41.873  76.485  1.00  0.92           C  
ATOM   2382  C   GLY A 314      33.582  41.154  77.499  1.00  0.93           C  
ATOM   2383  O   GLY A 314      34.286  41.792  78.284  1.00  0.92           O  
ATOM   2384  N   LEU A 315      33.455  39.906  77.513  1.00  0.91           N  
ATOM   2385  CA  LEU A 315      34.272  38.979  78.289  1.00  0.93           C  
ATOM   2386  C   LEU A 315      35.077  38.065  77.371  1.00  0.92           C  
ATOM   2387  CB  LEU A 315      33.393  38.140  79.220  1.00  0.92           C  
ATOM   2388  O   LEU A 315      34.740  37.905  76.196  1.00  0.91           O  
ATOM   2389  CG  LEU A 315      32.594  38.909  80.273  1.00  0.90           C  
ATOM   2390  CD1 LEU A 315      31.555  37.999  80.920  1.00  0.86           C  
ATOM   2391  CD2 LEU A 315      33.526  39.499  81.327  1.00  0.87           C  
ATOM   2392  N   ILE A 316      36.167  37.490  77.782  1.00  0.92           N  
ATOM   2393  CA  ILE A 316      36.925  36.464  77.074  1.00  0.93           C  
ATOM   2394  C   ILE A 316      36.348  35.086  77.391  1.00  0.93           C  
ATOM   2395  CB  ILE A 316      38.425  36.515  77.441  1.00  0.92           C  
ATOM   2396  O   ILE A 316      36.356  34.654  78.546  1.00  0.93           O  
ATOM   2397  CG1 ILE A 316      39.000  37.905  77.145  1.00  0.88           C  
ATOM   2398  CG2 ILE A 316      39.202  35.430  76.689  1.00  0.87           C  
ATOM   2399  CD1 ILE A 316      38.897  38.319  75.684  1.00  0.84           C  
ATOM   2400  N   ALA A 317      35.834  34.412  76.383  1.00  0.91           N  
ATOM   2401  CA  ALA A 317      35.100  33.162  76.564  1.00  0.93           C  
ATOM   2402  C   ALA A 317      35.979  32.100  77.220  1.00  0.93           C  
ATOM   2403  CB  ALA A 317      34.571  32.657  75.224  1.00  0.91           C  
ATOM   2404  O   ALA A 317      35.504  31.315  78.044  1.00  0.93           O  
ATOM   2405  N   GLU A 318      37.239  32.096  76.871  1.00  0.92           N  
ATOM   2406  CA  GLU A 318      38.218  31.167  77.430  1.00  0.94           C  
ATOM   2407  C   GLU A 318      38.392  31.386  78.930  1.00  0.95           C  
ATOM   2408  CB  GLU A 318      39.565  31.313  76.718  1.00  0.93           C  
ATOM   2409  O   GLU A 318      38.420  30.426  79.703  1.00  0.95           O  
ATOM   2410  CG  GLU A 318      39.541  30.871  75.261  1.00  0.92           C  
ATOM   2411  CD  GLU A 318      39.036  31.950  74.316  1.00  0.90           C  
ATOM   2412  OE1 GLU A 318      38.564  33.005  74.795  1.00  0.92           O  
ATOM   2413  OE2 GLU A 318      39.114  31.737  73.085  1.00  0.94           O  
ATOM   2414  N   GLU A 319      38.436  32.582  79.381  1.00  0.94           N  
ATOM   2415  CA  GLU A 319      38.520  32.897  80.804  1.00  0.95           C  
ATOM   2416  C   GLU A 319      37.234  32.513  81.531  1.00  0.94           C  
ATOM   2417  CB  GLU A 319      38.816  34.385  81.009  1.00  0.94           C  
ATOM   2418  O   GLU A 319      37.278  31.966  82.635  1.00  0.93           O  
ATOM   2419  CG  GLU A 319      40.169  34.823  80.468  1.00  0.91           C  
ATOM   2420  CD  GLU A 319      40.429  36.312  80.635  1.00  0.88           C  
ATOM   2421  OE1 GLU A 319      39.559  37.021  81.190  1.00  0.90           O  
ATOM   2422  OE2 GLU A 319      41.510  36.773  80.206  1.00  0.92           O  
ATOM   2423  N   VAL A 320      36.173  32.755  80.929  1.00  0.94           N  
ATOM   2424  CA  VAL A 320      34.866  32.442  81.498  1.00  0.94           C  
ATOM   2425  C   VAL A 320      34.698  30.929  81.605  1.00  0.94           C  
ATOM   2426  CB  VAL A 320      33.721  33.048  80.655  1.00  0.93           C  
ATOM   2427  O   VAL A 320      34.122  30.429  82.575  1.00  0.92           O  
ATOM   2428  CG1 VAL A 320      32.361  32.649  81.227  1.00  0.90           C  
ATOM   2429  CG2 VAL A 320      33.852  34.568  80.591  1.00  0.89           C  
ATOM   2430  N   ALA A 321      35.332  30.183  80.649  1.00  0.94           N  
ATOM   2431  CA  ALA A 321      35.288  28.724  80.632  1.00  0.94           C  
ATOM   2432  C   ALA A 321      35.987  28.139  81.856  1.00  0.94           C  
ATOM   2433  CB  ALA A 321      35.924  28.187  79.352  1.00  0.93           C  
ATOM   2434  O   ALA A 321      35.639  27.049  82.316  1.00  0.93           O  
ATOM   2435  N   GLU A 322      36.915  28.833  82.453  1.00  0.94           N  
ATOM   2436  CA  GLU A 322      37.651  28.388  83.633  1.00  0.94           C  
ATOM   2437  C   GLU A 322      36.805  28.524  84.895  1.00  0.93           C  
ATOM   2438  CB  GLU A 322      38.953  29.179  83.785  1.00  0.93           C  
ATOM   2439  O   GLU A 322      36.980  27.765  85.851  1.00  0.91           O  
ATOM   2440  CG  GLU A 322      39.955  28.935  82.666  1.00  0.87           C  
ATOM   2441  CD  GLU A 322      41.262  29.689  82.856  1.00  0.83           C  
ATOM   2442  OE1 GLU A 322      41.368  30.487  83.815  1.00  0.87           O  
ATOM   2443  OE2 GLU A 322      42.186  29.481  82.038  1.00  0.89           O  
ATOM   2444  N   THR A 323      35.862  29.389  84.923  1.00  0.93           N  
ATOM   2445  CA  THR A 323      35.156  29.722  86.155  1.00  0.93           C  
ATOM   2446  C   THR A 323      33.684  29.334  86.056  1.00  0.91           C  
ATOM   2447  CB  THR A 323      35.274  31.223  86.477  1.00  0.90           C  
ATOM   2448  O   THR A 323      33.111  28.803  87.011  1.00  0.87           O  
ATOM   2449  CG2 THR A 323      36.710  31.600  86.826  1.00  0.79           C  
ATOM   2450  OG1 THR A 323      34.855  31.985  85.338  1.00  0.83           O  
ATOM   2451  N   LEU A 324      33.063  29.570  84.942  1.00  0.92           N  
ATOM   2452  CA  LEU A 324      31.635  29.395  84.704  1.00  0.92           C  
ATOM   2453  C   LEU A 324      31.385  28.736  83.352  1.00  0.92           C  
ATOM   2454  CB  LEU A 324      30.912  30.744  84.769  1.00  0.90           C  
ATOM   2455  O   LEU A 324      30.799  29.349  82.457  1.00  0.90           O  
ATOM   2456  CG  LEU A 324      30.744  31.356  86.160  1.00  0.83           C  
ATOM   2457  CD1 LEU A 324      30.340  32.823  86.048  1.00  0.77           C  
ATOM   2458  CD2 LEU A 324      29.715  30.573  86.969  1.00  0.77           C  
ATOM   2459  N   PRO A 325      31.789  27.434  83.072  1.00  0.92           N  
ATOM   2460  CA  PRO A 325      31.678  26.764  81.775  1.00  0.92           C  
ATOM   2461  C   PRO A 325      30.231  26.606  81.314  1.00  0.89           C  
ATOM   2462  CB  PRO A 325      32.323  25.399  82.027  1.00  0.90           C  
ATOM   2463  O   PRO A 325      29.973  26.454  80.117  1.00  0.87           O  
ATOM   2464  CG  PRO A 325      32.171  25.170  83.496  1.00  0.89           C  
ATOM   2465  CD  PRO A 325      32.304  26.489  84.200  1.00  0.90           C  
ATOM   2466  N   GLU A 326      29.326  26.720  82.191  1.00  0.90           N  
ATOM   2467  CA  GLU A 326      27.919  26.474  81.893  1.00  0.89           C  
ATOM   2468  C   GLU A 326      27.338  27.583  81.020  1.00  0.87           C  
ATOM   2469  CB  GLU A 326      27.109  26.344  83.185  1.00  0.86           C  
ATOM   2470  O   GLU A 326      26.312  27.391  80.364  1.00  0.84           O  
ATOM   2471  CG  GLU A 326      27.569  25.207  84.087  1.00  0.78           C  
ATOM   2472  CD  GLU A 326      28.590  25.640  85.126  1.00  0.74           C  
ATOM   2473  OE1 GLU A 326      29.289  26.655  84.904  1.00  0.75           O  
ATOM   2474  OE2 GLU A 326      28.694  24.959  86.170  1.00  0.73           O  
ATOM   2475  N   ILE A 327      28.024  28.711  81.035  1.00  0.88           N  
ATOM   2476  CA  ILE A 327      27.519  29.811  80.221  1.00  0.88           C  
ATOM   2477  C   ILE A 327      28.394  29.979  78.980  1.00  0.87           C  
ATOM   2478  CB  ILE A 327      27.467  31.131  81.023  1.00  0.85           C  
ATOM   2479  O   ILE A 327      28.274  30.972  78.259  1.00  0.83           O  
ATOM   2480  CG1 ILE A 327      28.884  31.605  81.363  1.00  0.77           C  
ATOM   2481  CG2 ILE A 327      26.628  30.958  82.292  1.00  0.77           C  
ATOM   2482  CD1 ILE A 327      28.942  33.004  81.961  1.00  0.74           C  
ATOM   2483  N   VAL A 328      29.250  29.063  78.616  1.00  0.90           N  
ATOM   2484  CA  VAL A 328      30.083  29.068  77.417  1.00  0.89           C  
ATOM   2485  C   VAL A 328      29.530  28.073  76.400  1.00  0.87           C  
ATOM   2486  CB  VAL A 328      31.554  28.731  77.747  1.00  0.89           C  
ATOM   2487  O   VAL A 328      29.146  26.957  76.758  1.00  0.85           O  
ATOM   2488  CG1 VAL A 328      32.406  28.730  76.479  1.00  0.90           C  
ATOM   2489  CG2 VAL A 328      32.112  29.721  78.768  1.00  0.90           C  
ATOM   2490  N   ASN A 329      29.510  28.397  75.131  1.00  0.84           N  
ATOM   2491  CA  ASN A 329      29.257  27.507  74.003  1.00  0.84           C  
ATOM   2492  C   ASN A 329      30.549  26.888  73.477  1.00  0.84           C  
ATOM   2493  CB  ASN A 329      28.531  28.254  72.882  1.00  0.80           C  
ATOM   2494  O   ASN A 329      31.548  27.587  73.296  1.00  0.83           O  
ATOM   2495  CG  ASN A 329      27.154  28.732  73.296  1.00  0.73           C  
ATOM   2496  ND2 ASN A 329      26.768  29.912  72.822  1.00  0.70           N  
ATOM   2497  OD1 ASN A 329      26.442  28.049  74.036  1.00  0.72           O  
ATOM   2498  N   TYR A 330      30.385  25.670  73.124  1.00  0.83           N  
ATOM   2499  CA  TYR A 330      31.457  24.898  72.505  1.00  0.84           C  
ATOM   2500  C   TYR A 330      31.037  24.383  71.134  1.00  0.80           C  
ATOM   2501  CB  TYR A 330      31.863  23.725  73.402  1.00  0.83           C  
ATOM   2502  O   TYR A 330      29.919  23.889  70.965  1.00  0.78           O  
ATOM   2503  CG  TYR A 330      32.393  24.147  74.751  1.00  0.85           C  
ATOM   2504  CD1 TYR A 330      33.758  24.339  74.955  1.00  0.85           C  
ATOM   2505  CD2 TYR A 330      31.532  24.354  75.823  1.00  0.86           C  
ATOM   2506  CE1 TYR A 330      34.252  24.726  76.196  1.00  0.87           C  
ATOM   2507  CE2 TYR A 330      32.015  24.741  77.069  1.00  0.86           C  
ATOM   2508  OH  TYR A 330      33.858  25.308  78.476  1.00  0.81           O  
ATOM   2509  CZ  TYR A 330      33.374  24.925  77.245  1.00  0.86           C  
ATOM   2510  N   LEU A 331      31.952  24.398  70.185  1.00  0.83           N  
ATOM   2511  CA  LEU A 331      31.889  23.801  68.856  1.00  0.84           C  
ATOM   2512  C   LEU A 331      33.134  22.968  68.574  1.00  0.84           C  
ATOM   2513  CB  LEU A 331      31.735  24.887  67.787  1.00  0.81           C  
ATOM   2514  O   LEU A 331      34.258  23.450  68.732  1.00  0.82           O  
ATOM   2515  CG  LEU A 331      31.523  24.402  66.353  1.00  0.76           C  
ATOM   2516  CD1 LEU A 331      30.217  23.620  66.245  1.00  0.74           C  
ATOM   2517  CD2 LEU A 331      31.529  25.578  65.383  1.00  0.75           C  
ATOM   2518  N   ASP A 332      32.893  21.645  68.322  1.00  0.80           N  
ATOM   2519  CA  ASP A 332      33.904  20.621  68.075  1.00  0.84           C  
ATOM   2520  C   ASP A 332      34.947  20.599  69.190  1.00  0.84           C  
ATOM   2521  CB  ASP A 332      34.583  20.851  66.724  1.00  0.79           C  
ATOM   2522  O   ASP A 332      36.119  20.307  68.945  1.00  0.84           O  
ATOM   2523  CG  ASP A 332      33.625  20.731  65.551  1.00  0.74           C  
ATOM   2524  OD1 ASP A 332      32.709  19.882  65.596  1.00  0.75           O  
ATOM   2525  OD2 ASP A 332      33.791  21.490  64.572  1.00  0.83           O  
ATOM   2526  N   GLY A 333      34.586  20.897  70.414  1.00  0.82           N  
ATOM   2527  CA  GLY A 333      35.413  20.837  71.609  1.00  0.85           C  
ATOM   2528  C   GLY A 333      36.153  22.131  71.889  1.00  0.82           C  
ATOM   2529  O   GLY A 333      36.778  22.280  72.941  1.00  0.81           O  
ATOM   2530  N   GLU A 334      35.887  23.138  71.069  1.00  0.90           N  
ATOM   2531  CA  GLU A 334      36.525  24.442  71.222  1.00  0.91           C  
ATOM   2532  C   GLU A 334      35.523  25.497  71.682  1.00  0.90           C  
ATOM   2533  CB  GLU A 334      37.181  24.878  69.909  1.00  0.88           C  
ATOM   2534  O   GLU A 334      34.324  25.378  71.420  1.00  0.89           O  
ATOM   2535  CG  GLU A 334      38.302  23.957  69.447  1.00  0.82           C  
ATOM   2536  CD  GLU A 334      39.105  24.526  68.288  1.00  0.78           C  
ATOM   2537  OE1 GLU A 334      38.645  25.499  67.650  1.00  0.83           O  
ATOM   2538  OE2 GLU A 334      40.204  23.992  68.016  1.00  0.83           O  
ATOM   2539  N   VAL A 335      35.964  26.465  72.430  1.00  0.89           N  
ATOM   2540  CA  VAL A 335      35.162  27.601  72.870  1.00  0.90           C  
ATOM   2541  C   VAL A 335      34.718  28.420  71.660  1.00  0.87           C  
ATOM   2542  CB  VAL A 335      35.939  28.495  73.862  1.00  0.87           C  
ATOM   2543  O   VAL A 335      35.552  28.956  70.925  1.00  0.82           O  
ATOM   2544  CG1 VAL A 335      35.124  29.735  74.225  1.00  0.82           C  
ATOM   2545  CG2 VAL A 335      36.303  27.705  75.118  1.00  0.80           C  
ATOM   2546  N   ASP A 336      33.382  28.500  71.487  1.00  0.86           N  
ATOM   2547  CA  ASP A 336      32.799  29.154  70.319  1.00  0.84           C  
ATOM   2548  C   ASP A 336      32.166  30.491  70.697  1.00  0.81           C  
ATOM   2549  CB  ASP A 336      31.759  28.247  69.660  1.00  0.82           C  
ATOM   2550  O   ASP A 336      32.098  31.406  69.873  1.00  0.78           O  
ATOM   2551  CG  ASP A 336      31.169  28.843  68.393  1.00  0.78           C  
ATOM   2552  OD1 ASP A 336      31.916  29.053  67.413  1.00  0.76           O  
ATOM   2553  OD2 ASP A 336      29.948  29.108  68.377  1.00  0.77           O  
ATOM   2554  N   GLY A 337      31.737  30.590  71.956  1.00  0.86           N  
ATOM   2555  CA  GLY A 337      31.082  31.821  72.366  1.00  0.86           C  
ATOM   2556  C   GLY A 337      30.574  31.779  73.795  1.00  0.87           C  
ATOM   2557  O   GLY A 337      30.720  30.766  74.482  1.00  0.86           O  
ATOM   2558  N   LEU A 338      29.936  32.868  74.215  1.00  0.89           N  
ATOM   2559  CA  LEU A 338      29.396  33.063  75.556  1.00  0.88           C  
ATOM   2560  C   LEU A 338      27.889  33.291  75.507  1.00  0.87           C  
ATOM   2561  CB  LEU A 338      30.082  34.246  76.244  1.00  0.86           C  
ATOM   2562  O   LEU A 338      27.406  34.108  74.719  1.00  0.84           O  
ATOM   2563  CG  LEU A 338      29.893  34.353  77.758  1.00  0.78           C  
ATOM   2564  CD1 LEU A 338      30.828  33.387  78.478  1.00  0.71           C  
ATOM   2565  CD2 LEU A 338      30.129  35.784  78.227  1.00  0.71           C  
ATOM   2566  N   ARG A 339      27.167  32.641  76.418  1.00  0.84           N  
ATOM   2567  CA  ARG A 339      25.737  32.838  76.632  1.00  0.83           C  
ATOM   2568  C   ARG A 339      25.482  33.992  77.596  1.00  0.83           C  
ATOM   2569  CB  ARG A 339      25.092  31.557  77.166  1.00  0.82           C  
ATOM   2570  O   ARG A 339      25.296  33.776  78.795  1.00  0.82           O  
ATOM   2571  CG  ARG A 339      25.016  30.433  76.144  1.00  0.79           C  
ATOM   2572  CD  ARG A 339      24.133  29.291  76.627  1.00  0.79           C  
ATOM   2573  NE  ARG A 339      22.758  29.729  76.850  1.00  0.74           N  
ATOM   2574  NH1 ARG A 339      22.072  27.758  77.841  1.00  0.71           N  
ATOM   2575  NH2 ARG A 339      20.592  29.489  77.575  1.00  0.68           N  
ATOM   2576  CZ  ARG A 339      21.811  28.991  77.421  1.00  0.73           C  
ATOM   2577  N   TYR A 340      25.461  35.284  77.033  1.00  0.85           N  
ATOM   2578  CA  TYR A 340      25.321  36.507  77.817  1.00  0.85           C  
ATOM   2579  C   TYR A 340      23.963  36.560  78.507  1.00  0.84           C  
ATOM   2580  CB  TYR A 340      25.502  37.740  76.926  1.00  0.84           C  
ATOM   2581  O   TYR A 340      23.808  37.225  79.534  1.00  0.83           O  
ATOM   2582  CG  TYR A 340      26.946  38.098  76.672  1.00  0.85           C  
ATOM   2583  CD1 TYR A 340      27.694  38.778  77.631  1.00  0.84           C  
ATOM   2584  CD2 TYR A 340      27.565  37.759  75.474  1.00  0.85           C  
ATOM   2585  CE1 TYR A 340      29.025  39.112  77.400  1.00  0.85           C  
ATOM   2586  CE2 TYR A 340      28.894  38.088  75.233  1.00  0.85           C  
ATOM   2587  OH  TYR A 340      30.932  39.092  75.967  1.00  0.79           O  
ATOM   2588  CZ  TYR A 340      29.615  38.763  76.200  1.00  0.83           C  
ATOM   2589  N   ASP A 341      22.944  35.841  77.985  1.00  0.80           N  
ATOM   2590  CA  ASP A 341      21.642  35.729  78.636  1.00  0.80           C  
ATOM   2591  C   ASP A 341      21.765  35.049  79.997  1.00  0.81           C  
ATOM   2592  CB  ASP A 341      20.663  34.957  77.749  1.00  0.78           C  
ATOM   2593  O   ASP A 341      21.121  35.462  80.964  1.00  0.80           O  
ATOM   2594  CG  ASP A 341      21.164  33.572  77.379  1.00  0.75           C  
ATOM   2595  OD1 ASP A 341      22.310  33.446  76.898  1.00  0.74           O  
ATOM   2596  OD2 ASP A 341      20.404  32.597  77.569  1.00  0.73           O  
ATOM   2597  N   LEU A 342      22.632  34.118  80.091  1.00  0.84           N  
ATOM   2598  CA  LEU A 342      22.783  33.383  81.342  1.00  0.86           C  
ATOM   2599  C   LEU A 342      23.689  34.136  82.309  1.00  0.87           C  
ATOM   2600  CB  LEU A 342      23.349  31.985  81.077  1.00  0.84           C  
ATOM   2601  O   LEU A 342      23.545  34.011  83.527  1.00  0.87           O  
ATOM   2602  CG  LEU A 342      22.469  31.041  80.257  1.00  0.80           C  
ATOM   2603  CD1 LEU A 342      23.114  29.663  80.162  1.00  0.77           C  
ATOM   2604  CD2 LEU A 342      21.075  30.943  80.868  1.00  0.78           C  
ATOM   2605  N   LEU A 343      24.558  34.961  81.769  1.00  0.86           N  
ATOM   2606  CA  LEU A 343      25.429  35.786  82.599  1.00  0.87           C  
ATOM   2607  C   LEU A 343      24.613  36.752  83.451  1.00  0.87           C  
ATOM   2608  CB  LEU A 343      26.417  36.566  81.728  1.00  0.85           C  
ATOM   2609  O   LEU A 343      24.916  36.956  84.629  1.00  0.86           O  
ATOM   2610  CG  LEU A 343      27.418  37.454  82.468  1.00  0.82           C  
ATOM   2611  CD1 LEU A 343      28.299  36.612  83.385  1.00  0.79           C  
ATOM   2612  CD2 LEU A 343      28.269  38.242  81.477  1.00  0.80           C  
ATOM   2613  N   GLY A 344      23.450  37.290  82.920  1.00  0.86           N  
ATOM   2614  CA  GLY A 344      22.542  38.126  83.689  1.00  0.87           C  
ATOM   2615  C   GLY A 344      21.938  37.411  84.882  1.00  0.87           C  
ATOM   2616  O   GLY A 344      21.744  38.013  85.940  1.00  0.86           O  
ATOM   2617  N   VAL A 345      21.724  36.102  84.768  1.00  0.86           N  
ATOM   2618  CA  VAL A 345      21.224  35.289  85.871  1.00  0.88           C  
ATOM   2619  C   VAL A 345      22.315  35.122  86.927  1.00  0.89           C  
ATOM   2620  CB  VAL A 345      20.738  33.906  85.383  1.00  0.85           C  
ATOM   2621  O   VAL A 345      22.055  35.262  88.124  1.00  0.88           O  
ATOM   2622  CG1 VAL A 345      20.221  33.071  86.554  1.00  0.78           C  
ATOM   2623  CG2 VAL A 345      19.656  34.066  84.318  1.00  0.76           C  
ATOM   2624  N   ALA A 346      23.426  34.881  86.480  1.00  0.86           N  
ATOM   2625  CA  ALA A 346      24.558  34.712  87.388  1.00  0.88           C  
ATOM   2626  C   ALA A 346      24.856  36.007  88.139  1.00  0.89           C  
ATOM   2627  CB  ALA A 346      25.793  34.250  86.620  1.00  0.86           C  
ATOM   2628  O   ALA A 346      24.991  36.004  89.365  1.00  0.89           O  
ATOM   2629  N   LEU A 347      24.846  37.139  87.446  1.00  0.88           N  
ATOM   2630  CA  LEU A 347      25.010  38.457  88.049  1.00  0.89           C  
ATOM   2631  C   LEU A 347      23.900  38.735  89.058  1.00  0.89           C  
ATOM   2632  CB  LEU A 347      25.019  39.543  86.970  1.00  0.87           C  
ATOM   2633  O   LEU A 347      24.152  39.301  90.124  1.00  0.88           O  
ATOM   2634  CG  LEU A 347      26.282  39.636  86.113  1.00  0.82           C  
ATOM   2635  CD1 LEU A 347      26.037  40.534  84.904  1.00  0.79           C  
ATOM   2636  CD2 LEU A 347      27.454  40.153  86.940  1.00  0.80           C  
ATOM   2637  N   LEU A 348      22.649  38.324  88.829  1.00  0.86           N  
ATOM   2638  CA  LEU A 348      21.553  38.524  89.770  1.00  0.89           C  
ATOM   2639  C   LEU A 348      21.809  37.769  91.070  1.00  0.88           C  
ATOM   2640  CB  LEU A 348      20.227  38.069  89.154  1.00  0.86           C  
ATOM   2641  O   LEU A 348      21.532  38.283  92.157  1.00  0.87           O  
ATOM   2642  CG  LEU A 348      18.985  38.218  90.034  1.00  0.81           C  
ATOM   2643  CD1 LEU A 348      18.748  39.687  90.371  1.00  0.78           C  
ATOM   2644  CD2 LEU A 348      17.765  37.620  89.342  1.00  0.80           C  
ATOM   2645  N   ALA A 349      22.317  36.594  90.925  1.00  0.87           N  
ATOM   2646  CA  ALA A 349      22.656  35.828  92.122  1.00  0.89           C  
ATOM   2647  C   ALA A 349      23.704  36.555  92.960  1.00  0.90           C  
ATOM   2648  CB  ALA A 349      23.155  34.437  91.740  1.00  0.86           C  
ATOM   2649  O   ALA A 349      23.547  36.696  94.175  1.00  0.89           O  
ATOM   2650  N   VAL A 350      24.720  37.126  92.378  1.00  0.90           N  
ATOM   2651  CA  VAL A 350      25.798  37.849  93.044  1.00  0.91           C  
ATOM   2652  C   VAL A 350      25.253  39.134  93.664  1.00  0.91           C  
ATOM   2653  CB  VAL A 350      26.951  38.175  92.068  1.00  0.88           C  
ATOM   2654  O   VAL A 350      25.559  39.453  94.815  1.00  0.90           O  
ATOM   2655  CG1 VAL A 350      28.024  39.014  92.761  1.00  0.83           C  
ATOM   2656  CG2 VAL A 350      27.554  36.889  91.506  1.00  0.83           C  
ATOM   2657  N   VAL A 351      24.417  39.932  92.974  1.00  0.87           N  
ATOM   2658  CA  VAL A 351      23.799  41.144  93.502  1.00  0.89           C  
ATOM   2659  C   VAL A 351      22.982  40.808  94.748  1.00  0.88           C  
ATOM   2660  CB  VAL A 351      22.902  41.830  92.447  1.00  0.86           C  
ATOM   2661  O   VAL A 351      23.038  41.528  95.747  1.00  0.88           O  
ATOM   2662  CG1 VAL A 351      22.043  42.916  93.091  1.00  0.82           C  
ATOM   2663  CG2 VAL A 351      23.755  42.415  91.323  1.00  0.81           C  
ATOM   2664  N   LYS A 352      22.235  39.657  94.711  1.00  0.87           N  
ATOM   2665  CA  LYS A 352      21.454  39.235  95.869  1.00  0.90           C  
ATOM   2666  C   LYS A 352      22.359  38.909  97.054  1.00  0.88           C  
ATOM   2667  CB  LYS A 352      20.588  38.023  95.521  1.00  0.87           C  
ATOM   2668  O   LYS A 352      22.075  39.304  98.186  1.00  0.87           O  
ATOM   2669  CG  LYS A 352      19.338  38.364  94.723  1.00  0.82           C  
ATOM   2670  CD  LYS A 352      18.543  37.114  94.371  1.00  0.79           C  
ATOM   2671  CE  LYS A 352      17.182  37.463  93.782  1.00  0.81           C  
ATOM   2672  NZ  LYS A 352      16.350  36.245  93.550  1.00  0.79           N  
ATOM   2673  N   ASP A 353      23.429  38.197  96.786  1.00  0.89           N  
ATOM   2674  CA  ASP A 353      24.387  37.880  97.840  1.00  0.89           C  
ATOM   2675  C   ASP A 353      25.024  39.148  98.405  1.00  0.89           C  
ATOM   2676  CB  ASP A 353      25.471  36.936  97.314  1.00  0.87           C  
ATOM   2677  O   ASP A 353      25.039  39.353  99.620  1.00  0.88           O  
ATOM   2678  CG  ASP A 353      26.532  36.615  98.351  1.00  0.80           C  
ATOM   2679  OD1 ASP A 353      26.256  35.828  99.283  1.00  0.78           O  
ATOM   2680  OD2 ASP A 353      27.654  37.155  98.238  1.00  0.81           O  
ATOM   2681  N   GLN A 354      25.445  40.067  97.527  1.00  0.89           N  
ATOM   2682  CA  GLN A 354      26.023  41.347  97.922  1.00  0.90           C  
ATOM   2683  C   GLN A 354      25.028  42.174  98.731  1.00  0.90           C  
ATOM   2684  CB  GLN A 354      26.481  42.132  96.691  1.00  0.87           C  
ATOM   2685  O   GLN A 354      25.384  42.750  99.761  1.00  0.90           O  
ATOM   2686  CG  GLN A 354      27.753  41.590  96.054  1.00  0.81           C  
ATOM   2687  CD  GLN A 354      28.155  42.353  94.805  1.00  0.78           C  
ATOM   2688  NE2 GLN A 354      29.421  42.237  94.422  1.00  0.82           N  
ATOM   2689  OE1 GLN A 354      27.333  43.040  94.190  1.00  0.82           O  
ATOM   2690  N   GLN A 355      23.699  42.273  98.381  1.00  0.90           N  
ATOM   2691  CA  GLN A 355      22.651  42.958  99.131  1.00  0.92           C  
ATOM   2692  C   GLN A 355      22.504  42.371 100.532  1.00  0.90           C  
ATOM   2693  CB  GLN A 355      21.318  42.878  98.386  1.00  0.89           C  
ATOM   2694  O   GLN A 355      22.491  43.107 101.521  1.00  0.90           O  
ATOM   2695  CG  GLN A 355      20.163  43.548  99.118  1.00  0.84           C  
ATOM   2696  CD  GLN A 355      20.352  45.047  99.264  1.00  0.78           C  
ATOM   2697  NE2 GLN A 355      19.705  45.630 100.267  1.00  0.85           N  
ATOM   2698  OE1 GLN A 355      21.074  45.674  98.483  1.00  0.86           O  
ATOM   2699  N   ALA A 356      22.453  40.995 100.518  1.00  0.90           N  
ATOM   2700  CA  ALA A 356      22.323  40.323 101.808  1.00  0.92           C  
ATOM   2701  C   ALA A 356      23.520  40.621 102.705  1.00  0.91           C  
ATOM   2702  CB  ALA A 356      22.171  38.817 101.611  1.00  0.89           C  
ATOM   2703  O   ALA A 356      23.369  40.789 103.918  1.00  0.91           O  
ATOM   2704  N   ARG A 357      24.725  40.752 102.218  1.00  0.91           N  
ATOM   2705  CA  ARG A 357      25.938  41.071 102.964  1.00  0.92           C  
ATOM   2706  C   ARG A 357      25.932  42.525 103.424  1.00  0.92           C  
ATOM   2707  CB  ARG A 357      27.181  40.795 102.115  1.00  0.89           C  
ATOM   2708  O   ARG A 357      26.294  42.822 104.564  1.00  0.92           O  
ATOM   2709  CG  ARG A 357      27.477  39.317 101.917  1.00  0.82           C  
ATOM   2710  CD  ARG A 357      28.636  39.097 100.955  1.00  0.79           C  
ATOM   2711  NE  ARG A 357      29.726  38.358 101.585  1.00  0.80           N  
ATOM   2712  NH1 ARG A 357      31.344  39.069 100.096  1.00  0.74           N  
ATOM   2713  NH2 ARG A 357      31.900  37.652 101.810  1.00  0.69           N  
ATOM   2714  CZ  ARG A 357      30.987  38.361 101.162  1.00  0.76           C  
ATOM   2715  N   ILE A 358      25.450  43.482 102.525  1.00  0.89           N  
ATOM   2716  CA  ILE A 358      25.294  44.891 102.868  1.00  0.92           C  
ATOM   2717  C   ILE A 358      24.305  45.034 104.023  1.00  0.90           C  
ATOM   2718  CB  ILE A 358      24.821  45.720 101.652  1.00  0.89           C  
ATOM   2719  O   ILE A 358      24.633  45.615 105.060  1.00  0.91           O  
ATOM   2720  CG1 ILE A 358      25.971  45.910 100.656  1.00  0.83           C  
ATOM   2721  CG2 ILE A 358      24.260  47.071 102.105  1.00  0.80           C  
ATOM   2722  CD1 ILE A 358      25.522  46.353  99.270  1.00  0.77           C  
ATOM   2723  N   GLU A 359      23.130  44.433 103.961  1.00  0.90           N  
ATOM   2724  CA  GLU A 359      22.111  44.484 105.006  1.00  0.94           C  
ATOM   2725  C   GLU A 359      22.647  43.936 106.326  1.00  0.91           C  
ATOM   2726  CB  GLU A 359      20.865  43.704 104.580  1.00  0.92           C  
ATOM   2727  O   GLU A 359      22.322  44.455 107.396  1.00  0.92           O  
ATOM   2728  CG  GLU A 359      20.049  44.393 103.496  1.00  0.87           C  
ATOM   2729  CD  GLU A 359      18.920  43.530 102.955  1.00  0.82           C  
ATOM   2730  OE1 GLU A 359      18.612  42.481 103.565  1.00  0.89           O  
ATOM   2731  OE2 GLU A 359      18.340  43.905 101.912  1.00  0.90           O  
ATOM   2732  N   LYS A 360      23.402  42.825 106.218  1.00  0.94           N  
ATOM   2733  CA  LYS A 360      24.029  42.260 107.409  1.00  0.95           C  
ATOM   2734  C   LYS A 360      25.035  43.234 108.015  1.00  0.94           C  
ATOM   2735  CB  LYS A 360      24.718  40.935 107.076  1.00  0.92           C  
ATOM   2736  O   LYS A 360      25.099  43.388 109.237  1.00  0.94           O  
ATOM   2737  CG  LYS A 360      25.347  40.246 108.278  1.00  0.79           C  
ATOM   2738  CD  LYS A 360      25.983  38.917 107.890  1.00  0.73           C  
ATOM   2739  CE  LYS A 360      26.657  38.250 109.082  1.00  0.73           C  
ATOM   2740  NZ  LYS A 360      27.338  36.979 108.693  1.00  0.72           N  
ATOM   2741  N   LEU A 361      25.871  43.906 107.152  1.00  0.89           N  
ATOM   2742  CA  LEU A 361      26.851  44.890 107.599  1.00  0.92           C  
ATOM   2743  C   LEU A 361      26.162  46.124 108.170  1.00  0.90           C  
ATOM   2744  CB  LEU A 361      27.772  45.293 106.444  1.00  0.89           C  
ATOM   2745  O   LEU A 361      26.562  46.635 109.218  1.00  0.91           O  
ATOM   2746  CG  LEU A 361      28.839  44.274 106.041  1.00  0.84           C  
ATOM   2747  CD1 LEU A 361      29.490  44.683 104.723  1.00  0.79           C  
ATOM   2748  CD2 LEU A 361      29.887  44.133 107.140  1.00  0.81           C  
ATOM   2749  N   GLU A 362      25.079  46.626 107.543  1.00  0.91           N  
ATOM   2750  CA  GLU A 362      24.303  47.760 108.038  1.00  0.94           C  
ATOM   2751  C   GLU A 362      23.762  47.489 109.439  1.00  0.92           C  
ATOM   2752  CB  GLU A 362      23.151  48.081 107.083  1.00  0.92           C  
ATOM   2753  O   GLU A 362      23.979  48.282 110.358  1.00  0.93           O  
ATOM   2754  CG  GLU A 362      23.593  48.747 105.788  1.00  0.86           C  
ATOM   2755  CD  GLU A 362      22.467  48.900 104.777  1.00  0.78           C  
ATOM   2756  OE1 GLU A 362      21.477  48.138 104.852  1.00  0.89           O  
ATOM   2757  OE2 GLU A 362      22.578  49.787 103.902  1.00  0.88           O  
ATOM   2758  N   LYS A 363      23.133  46.340 109.688  1.00  0.94           N  
ATOM   2759  CA  LYS A 363      22.610  45.934 110.989  1.00  0.95           C  
ATOM   2760  C   LYS A 363      23.725  45.848 112.028  1.00  0.94           C  
ATOM   2761  CB  LYS A 363      21.888  44.590 110.882  1.00  0.94           C  
ATOM   2762  O   LYS A 363      23.510  46.153 113.203  1.00  0.94           O  
ATOM   2763  CG  LYS A 363      20.515  44.674 110.233  1.00  0.87           C  
ATOM   2764  CD  LYS A 363      19.918  43.291 110.005  1.00  0.80           C  
ATOM   2765  CE  LYS A 363      18.597  43.368 109.251  1.00  0.82           C  
ATOM   2766  NZ  LYS A 363      18.098  42.014 108.868  1.00  0.84           N  
ATOM   2767  N   LEU A 364      24.986  45.315 111.598  1.00  0.93           N  
ATOM   2768  CA  LEU A 364      26.135  45.278 112.496  1.00  0.94           C  
ATOM   2769  C   LEU A 364      26.577  46.688 112.871  1.00  0.92           C  
ATOM   2770  CB  LEU A 364      27.298  44.521 111.848  1.00  0.91           C  
ATOM   2771  O   LEU A 364      26.908  46.952 114.030  1.00  0.92           O  
ATOM   2772  CG  LEU A 364      27.186  42.996 111.827  1.00  0.78           C  
ATOM   2773  CD1 LEU A 364      28.261  42.399 110.924  1.00  0.71           C  
ATOM   2774  CD2 LEU A 364      27.293  42.432 113.239  1.00  0.71           C  
ATOM   2775  N   VAL A 365      26.524  47.707 111.904  1.00  0.93           N  
ATOM   2776  CA  VAL A 365      26.912  49.096 112.126  1.00  0.95           C  
ATOM   2777  C   VAL A 365      25.892  49.779 113.035  1.00  0.93           C  
ATOM   2778  CB  VAL A 365      27.042  49.870 110.795  1.00  0.93           C  
ATOM   2779  O   VAL A 365      26.264  50.474 113.983  1.00  0.93           O  
ATOM   2780  CG1 VAL A 365      27.171  51.370 111.053  1.00  0.84           C  
ATOM   2781  CG2 VAL A 365      28.238  49.357 109.995  1.00  0.81           C  
ATOM   2782  N   GLU A 366      24.605  49.552 112.848  1.00  0.93           N  
ATOM   2783  CA  GLU A 366      23.534  50.075 113.690  1.00  0.95           C  
ATOM   2784  C   GLU A 366      23.668  49.579 115.127  1.00  0.93           C  
ATOM   2785  CB  GLU A 366      22.166  49.684 113.124  1.00  0.93           C  
ATOM   2786  O   GLU A 366      23.565  50.364 116.072  1.00  0.94           O  
ATOM   2787  CG  GLU A 366      21.774  50.457 111.874  1.00  0.84           C  
ATOM   2788  CD  GLU A 366      20.468  49.980 111.258  1.00  0.75           C  
ATOM   2789  OE1 GLU A 366      19.924  48.947 111.712  1.00  0.86           O  
ATOM   2790  OE2 GLU A 366      19.985  50.642 110.313  1.00  0.83           O  
ATOM   2791  N   GLY A 367      23.887  48.175 115.300  1.00  0.95           N  
ATOM   2792  CA  GLY A 367      24.072  47.552 116.601  1.00  0.96           C  
ATOM   2793  C   GLY A 367      25.303  48.052 117.332  1.00  0.95           C  
ATOM   2794  O   GLY A 367      25.385  47.957 118.558  1.00  0.94           O  
ATOM   2795  N   LEU A 368      26.437  48.631 116.509  1.00  0.93           N  
ATOM   2796  CA  LEU A 368      27.659  49.183 117.083  1.00  0.95           C  
ATOM   2797  C   LEU A 368      27.474  50.654 117.442  1.00  0.92           C  
ATOM   2798  CB  LEU A 368      28.828  49.027 116.107  1.00  0.93           C  
ATOM   2799  O   LEU A 368      28.216  51.194 118.266  1.00  0.92           O  
ATOM   2800  CG  LEU A 368      29.409  47.620 115.966  1.00  0.87           C  
ATOM   2801  CD1 LEU A 368      30.408  47.572 114.814  1.00  0.82           C  
ATOM   2802  CD2 LEU A 368      30.067  47.179 117.269  1.00  0.84           C  
ATOM   2803  N   ALA A 369      26.532  51.379 116.742  1.00  0.94           N  
ATOM   2804  CA  ALA A 369      26.267  52.801 116.941  1.00  0.95           C  
ATOM   2805  C   ALA A 369      25.315  53.022 118.114  1.00  0.92           C  
ATOM   2806  CB  ALA A 369      25.691  53.419 115.669  1.00  0.93           C  
ATOM   2807  O   ALA A 369      25.266  54.115 118.684  1.00  0.91           O  
ATOM   2808  N   SER A 370      24.450  51.922 118.330  1.00  0.93           N  
ATOM   2809  CA  SER A 370      23.532  51.884 119.464  1.00  0.94           C  
ATOM   2810  C   SER A 370      24.263  51.534 120.756  1.00  0.91           C  
ATOM   2811  CB  SER A 370      22.411  50.875 119.213  1.00  0.92           C  
ATOM   2812  O   SER A 370      23.975  52.102 121.812  1.00  0.89           O  
ATOM   2813  OG  SER A 370      22.936  49.567 119.061  1.00  0.79           O  
TER    2814      SER A 370
END
