# Supplementary material for: DepoScope: Accurate phage depolymerase annotation and domain delineation using large language models
Source: PLoS Comput Biol. 2024 Aug 5;20(8):e1011831. doi: 10.1371/journal.pcbi.1011831 (PMC11326577; doi:10.1371/journal.pcbi.1011831)
Supplement: S1 Data — (ZIP) [file pcbi.1011831.s003.zip › FN_FP_deposcope_032024/False_negatives/HG799490.1__YP_009043945.pdb]

PARENT N/A
ATOM      1  N   MET A   1     -60.751 -15.672  -5.249  1.00  0.25           N  
ATOM      2  CA  MET A   1     -59.363 -16.060  -5.016  1.00  0.33           C  
ATOM      3  C   MET A   1     -59.183 -17.565  -5.185  1.00  0.28           C  
ATOM      4  CB  MET A   1     -58.912 -15.634  -3.618  1.00  0.27           C  
ATOM      5  O   MET A   1     -59.732 -18.351  -4.411  1.00  0.30           O  
ATOM      6  CG  MET A   1     -58.354 -14.221  -3.558  1.00  0.30           C  
ATOM      7  SD  MET A   1     -57.574 -13.841  -1.941  1.00  0.19           S  
ATOM      8  CE  MET A   1     -58.747 -12.614  -1.301  1.00  0.16           C  
ATOM      9  N   ASP A   2     -58.376 -17.914  -6.060  1.00  0.26           N  
ATOM     10  CA  ASP A   2     -59.100 -18.927  -6.821  1.00  0.35           C  
ATOM     11  C   ASP A   2     -58.243 -20.172  -7.033  1.00  0.28           C  
ATOM     12  CB  ASP A   2     -59.552 -18.364  -8.170  1.00  0.28           C  
ATOM     13  O   ASP A   2     -57.109 -20.078  -7.506  1.00  0.28           O  
ATOM     14  CG  ASP A   2     -60.641 -17.314  -8.040  1.00  0.31           C  
ATOM     15  OD1 ASP A   2     -61.396 -17.338  -7.044  1.00  0.16           O  
ATOM     16  OD2 ASP A   2     -60.748 -16.456  -8.943  1.00  0.13           O  
ATOM     17  N   ALA A   3     -58.294 -20.922  -6.081  1.00  0.38           N  
ATOM     18  CA  ALA A   3     -57.996 -22.332  -5.843  1.00  0.40           C  
ATOM     19  C   ALA A   3     -57.319 -22.962  -7.057  1.00  0.39           C  
ATOM     20  CB  ALA A   3     -59.272 -23.094  -5.494  1.00  0.34           C  
ATOM     21  O   ALA A   3     -57.916 -23.048  -8.133  1.00  0.37           O  
ATOM     22  N   LEU A   4     -55.942 -22.553  -7.129  1.00  0.37           N  
ATOM     23  CA  LEU A   4     -55.133 -23.302  -8.085  1.00  0.42           C  
ATOM     24  C   LEU A   4     -55.458 -24.791  -8.023  1.00  0.39           C  
ATOM     25  CB  LEU A   4     -53.642 -23.082  -7.814  1.00  0.36           C  
ATOM     26  O   LEU A   4     -55.292 -25.424  -6.978  1.00  0.39           O  
ATOM     27  CG  LEU A   4     -52.998 -21.880  -8.506  1.00  0.37           C  
ATOM     28  CD1 LEU A   4     -51.847 -21.338  -7.665  1.00  0.31           C  
ATOM     29  CD2 LEU A   4     -52.515 -22.261  -9.901  1.00  0.33           C  
ATOM     30  N   THR A   5     -56.166 -25.114  -8.706  1.00  0.46           N  
ATOM     31  CA  THR A   5     -56.450 -26.511  -9.017  1.00  0.48           C  
ATOM     32  C   THR A   5     -55.160 -27.325  -9.073  1.00  0.47           C  
ATOM     33  CB  THR A   5     -57.203 -26.644 -10.353  1.00  0.42           C  
ATOM     34  O   THR A   5     -54.156 -26.870  -9.625  1.00  0.44           O  
ATOM     35  CG2 THR A   5     -58.632 -26.127 -10.233  1.00  0.38           C  
ATOM     36  OG1 THR A   5     -56.516 -25.888 -11.359  1.00  0.39           O  
ATOM     37  N   ARG A   6     -55.058 -28.379  -8.297  1.00  0.37           N  
ATOM     38  CA  ARG A   6     -54.075 -29.457  -8.337  1.00  0.40           C  
ATOM     39  C   ARG A   6     -53.421 -29.551  -9.711  1.00  0.38           C  
ATOM     40  CB  ARG A   6     -54.727 -30.793  -7.975  1.00  0.35           C  
ATOM     41  O   ARG A   6     -52.210 -29.756  -9.815  1.00  0.36           O  
ATOM     42  CG  ARG A   6     -53.733 -31.895  -7.646  1.00  0.35           C  
ATOM     43  CD  ARG A   6     -54.235 -32.791  -6.522  1.00  0.43           C  
ATOM     44  NE  ARG A   6     -53.237 -33.785  -6.139  1.00  0.36           N  
ATOM     45  NH1 ARG A   6     -54.676 -35.026  -4.824  1.00  0.28           N  
ATOM     46  NH2 ARG A   6     -52.488 -35.668  -5.057  1.00  0.23           N  
ATOM     47  CZ  ARG A   6     -53.469 -34.824  -5.341  1.00  0.28           C  
ATOM     48  N   ARG A   7     -54.089 -29.223 -10.880  1.00  0.44           N  
ATOM     49  CA  ARG A   7     -53.550 -29.175 -12.236  1.00  0.45           C  
ATOM     50  C   ARG A   7     -52.877 -27.834 -12.511  1.00  0.44           C  
ATOM     51  CB  ARG A   7     -54.655 -29.427 -13.263  1.00  0.41           C  
ATOM     52  O   ARG A   7     -51.883 -27.770 -13.236  1.00  0.42           O  
ATOM     53  CG  ARG A   7     -54.304 -30.483 -14.300  1.00  0.40           C  
ATOM     54  CD  ARG A   7     -55.433 -30.688 -15.301  1.00  0.44           C  
ATOM     55  NE  ARG A   7     -55.140 -31.777 -16.228  1.00  0.36           N  
ATOM     56  NH1 ARG A   7     -57.027 -31.460 -17.522  1.00  0.27           N  
ATOM     57  NH2 ARG A   7     -55.542 -33.127 -18.042  1.00  0.22           N  
ATOM     58  CZ  ARG A   7     -55.903 -32.119 -17.262  1.00  0.30           C  
ATOM     59  N   GLN A   8     -53.129 -26.712 -11.873  1.00  0.51           N  
ATOM     60  CA  GLN A   8     -52.458 -25.417 -11.925  1.00  0.50           C  
ATOM     61  C   GLN A   8     -51.414 -25.293 -10.820  1.00  0.51           C  
ATOM     62  CB  GLN A   8     -53.475 -24.280 -11.816  1.00  0.47           C  
ATOM     63  O   GLN A   8     -50.366 -24.674 -11.015  1.00  0.48           O  
ATOM     64  CG  GLN A   8     -54.269 -24.040 -13.093  1.00  0.44           C  
ATOM     65  CD  GLN A   8     -55.385 -23.028 -12.910  1.00  0.48           C  
ATOM     66  NE2 GLN A   8     -55.709 -22.304 -13.976  1.00  0.35           N  
ATOM     67  OE1 GLN A   8     -55.951 -22.899 -11.820  1.00  0.49           O  
ATOM     68  N   PHE A   9     -51.544 -25.996  -9.677  1.00  0.43           N  
ATOM     69  CA  PHE A   9     -50.484 -26.312  -8.727  1.00  0.43           C  
ATOM     70  C   PHE A   9     -49.473 -27.271  -9.344  1.00  0.43           C  
ATOM     71  CB  PHE A   9     -51.069 -26.918  -7.448  1.00  0.39           C  
ATOM     72  O   PHE A   9     -48.263 -27.049  -9.255  1.00  0.41           O  
ATOM     73  CG  PHE A   9     -50.045 -27.179  -6.376  1.00  0.37           C  
ATOM     74  CD1 PHE A   9     -49.692 -26.183  -5.474  1.00  0.30           C  
ATOM     75  CD2 PHE A   9     -49.435 -28.422  -6.271  1.00  0.32           C  
ATOM     76  CE1 PHE A   9     -48.745 -26.422  -4.482  1.00  0.30           C  
ATOM     77  CE2 PHE A   9     -48.487 -28.669  -5.282  1.00  0.38           C  
ATOM     78  CZ  PHE A   9     -48.143 -27.667  -4.389  1.00  0.26           C  
ATOM     79  N   ASP A  10     -49.961 -28.284 -10.124  1.00  0.38           N  
ATOM     80  CA  ASP A  10     -49.074 -29.199 -10.835  1.00  0.44           C  
ATOM     81  C   ASP A  10     -48.344 -28.484 -11.970  1.00  0.38           C  
ATOM     82  CB  ASP A  10     -49.860 -30.391 -11.383  1.00  0.37           C  
ATOM     83  O   ASP A  10     -47.136 -28.658 -12.144  1.00  0.36           O  
ATOM     84  CG  ASP A  10     -50.357 -31.325 -10.293  1.00  0.38           C  
ATOM     85  OD1 ASP A  10     -49.774 -31.338  -9.188  1.00  0.39           O  
ATOM     86  OD2 ASP A  10     -51.339 -32.057 -10.544  1.00  0.43           O  
ATOM     87  N   ARG A  11     -48.821 -27.506 -12.495  1.00  0.49           N  
ATOM     88  CA  ARG A  11     -48.237 -26.675 -13.543  1.00  0.49           C  
ATOM     89  C   ARG A  11     -47.348 -25.588 -12.947  1.00  0.49           C  
ATOM     90  CB  ARG A  11     -49.334 -26.042 -14.402  1.00  0.47           C  
ATOM     91  O   ARG A  11     -46.346 -25.198 -13.551  1.00  0.47           O  
ATOM     92  CG  ARG A  11     -49.511 -26.704 -15.759  1.00  0.45           C  
ATOM     93  CD  ARG A  11     -50.581 -26.008 -16.590  1.00  0.49           C  
ATOM     94  NE  ARG A  11     -50.717 -26.615 -17.911  1.00  0.39           N  
ATOM     95  NH1 ARG A  11     -52.387 -25.186 -18.623  1.00  0.29           N  
ATOM     96  NH2 ARG A  11     -51.612 -26.835 -20.014  1.00  0.23           N  
ATOM     97  CZ  ARG A  11     -51.572 -26.211 -18.846  1.00  0.33           C  
ATOM     98  N   ALA A  12     -47.496 -24.999 -11.838  1.00  0.46           N  
ATOM     99  CA  ALA A  12     -46.602 -24.128 -11.081  1.00  0.48           C  
ATOM    100  C   ALA A  12     -45.520 -24.936 -10.370  1.00  0.46           C  
ATOM    101  CB  ALA A  12     -47.395 -23.302 -10.070  1.00  0.43           C  
ATOM    102  O   ALA A  12     -44.405 -24.449 -10.168  1.00  0.43           O  
ATOM    103  N   MET A  13     -45.693 -26.140 -10.037  1.00  0.47           N  
ATOM    104  CA  MET A  13     -44.723 -27.076  -9.477  1.00  0.52           C  
ATOM    105  C   MET A  13     -43.955 -27.791 -10.583  1.00  0.47           C  
ATOM    106  CB  MET A  13     -45.419 -28.100  -8.578  1.00  0.46           C  
ATOM    107  O   MET A  13     -42.849 -28.286 -10.358  1.00  0.46           O  
ATOM    108  CG  MET A  13     -45.927 -27.519  -7.268  1.00  0.44           C  
ATOM    109  SD  MET A  13     -44.576 -27.210  -6.065  1.00  0.23           S  
ATOM    110  CE  MET A  13     -44.173 -28.915  -5.592  1.00  0.35           C  
ATOM    111  N   PHE A  14     -44.403 -27.792 -12.095  1.00  0.48           N  
ATOM    112  CA  PHE A  14     -43.782 -28.283 -13.320  1.00  0.50           C  
ATOM    113  C   PHE A  14     -43.313 -27.123 -14.191  1.00  0.48           C  
ATOM    114  CB  PHE A  14     -44.759 -29.166 -14.103  1.00  0.47           C  
ATOM    115  O   PHE A  14     -42.708 -27.336 -15.244  1.00  0.47           O  
ATOM    116  CG  PHE A  14     -44.926 -30.546 -13.527  1.00  0.46           C  
ATOM    117  CD1 PHE A  14     -43.888 -31.468 -13.583  1.00  0.38           C  
ATOM    118  CD2 PHE A  14     -46.121 -30.921 -12.928  1.00  0.38           C  
ATOM    119  CE1 PHE A  14     -44.039 -32.746 -13.050  1.00  0.39           C  
ATOM    120  CE2 PHE A  14     -46.280 -32.196 -12.394  1.00  0.45           C  
ATOM    121  CZ  PHE A  14     -45.238 -33.107 -12.456  1.00  0.33           C  
ATOM    122  N   ALA A  15     -43.457 -25.746 -13.757  1.00  0.42           N  
ATOM    123  CA  ALA A  15     -42.858 -24.658 -14.525  1.00  0.46           C  
ATOM    124  C   ALA A  15     -41.345 -24.620 -14.334  1.00  0.43           C  
ATOM    125  CB  ALA A  15     -43.476 -23.321 -14.124  1.00  0.41           C  
ATOM    126  O   ALA A  15     -40.856 -24.614 -13.201  1.00  0.42           O  
ATOM    127  N   LYS A  16     -40.537 -25.211 -15.063  1.00  0.38           N  
ATOM    128  CA  LYS A  16     -39.100 -25.246 -15.319  1.00  0.38           C  
ATOM    129  C   LYS A  16     -38.412 -24.002 -14.765  1.00  0.38           C  
ATOM    130  CB  LYS A  16     -38.825 -25.374 -16.818  1.00  0.35           C  
ATOM    131  O   LYS A  16     -37.254 -24.061 -14.347  1.00  0.36           O  
ATOM    132  CG  LYS A  16     -38.551 -26.798 -17.278  1.00  0.34           C  
ATOM    133  CD  LYS A  16     -38.193 -26.849 -18.758  1.00  0.40           C  
ATOM    134  CE  LYS A  16     -37.910 -28.272 -19.217  1.00  0.27           C  
ATOM    135  NZ  LYS A  16     -37.582 -28.330 -20.673  1.00  0.28           N  
ATOM    136  N   GLU A  17     -39.029 -22.716 -14.604  1.00  0.37           N  
ATOM    137  CA  GLU A  17     -38.658 -21.452 -13.975  1.00  0.40           C  
ATOM    138  C   GLU A  17     -39.621 -21.093 -12.847  1.00  0.38           C  
ATOM    139  CB  GLU A  17     -38.620 -20.326 -15.012  1.00  0.35           C  
ATOM    140  O   GLU A  17     -40.799 -20.826 -13.090  1.00  0.36           O  
ATOM    141  CG  GLU A  17     -37.426 -20.396 -15.952  1.00  0.34           C  
ATOM    142  CD  GLU A  17     -37.333 -19.206 -16.893  1.00  0.41           C  
ATOM    143  OE1 GLU A  17     -38.225 -18.328 -16.853  1.00  0.42           O  
ATOM    144  OE2 GLU A  17     -36.360 -19.150 -17.678  1.00  0.35           O  
ATOM    145  N   ARG A  18     -39.426 -21.625 -11.752  1.00  0.38           N  
ATOM    146  CA  ARG A  18     -39.944 -21.446 -10.399  1.00  0.41           C  
ATOM    147  C   ARG A  18     -39.523 -20.096  -9.826  1.00  0.39           C  
ATOM    148  CB  ARG A  18     -39.465 -22.575  -9.485  1.00  0.35           C  
ATOM    149  O   ARG A  18     -38.437 -19.969  -9.258  1.00  0.37           O  
ATOM    150  CG  ARG A  18     -39.960 -23.953  -9.897  1.00  0.34           C  
ATOM    151  CD  ARG A  18     -39.553 -25.022  -8.893  1.00  0.43           C  
ATOM    152  NE  ARG A  18     -39.838 -26.365  -9.389  1.00  0.34           N  
ATOM    153  NH1 ARG A  18     -38.923 -27.456  -7.571  1.00  0.28           N  
ATOM    154  NH2 ARG A  18     -39.838 -28.660  -9.294  1.00  0.23           N  
ATOM    155  CZ  ARG A  18     -39.532 -27.490  -8.750  1.00  0.27           C  
ATOM    156  N   THR A  19     -39.737 -18.833 -10.444  1.00  0.43           N  
ATOM    157  CA  THR A  19     -39.875 -17.542  -9.779  1.00  0.47           C  
ATOM    158  C   THR A  19     -40.895 -17.622  -8.647  1.00  0.45           C  
ATOM    159  CB  THR A  19     -40.294 -16.443 -10.774  1.00  0.41           C  
ATOM    160  O   THR A  19     -42.093 -17.773  -8.893  1.00  0.42           O  
ATOM    161  CG2 THR A  19     -39.528 -15.149 -10.518  1.00  0.37           C  
ATOM    162  OG1 THR A  19     -40.026 -16.888 -12.109  1.00  0.36           O  
ATOM    163  N   LEU A  20     -40.583 -18.050  -7.410  1.00  0.40           N  
ATOM    164  CA  LEU A  20     -41.238 -17.990  -6.108  1.00  0.47           C  
ATOM    165  C   LEU A  20     -41.199 -16.574  -5.544  1.00  0.42           C  
ATOM    166  CB  LEU A  20     -40.573 -18.960  -5.128  1.00  0.39           C  
ATOM    167  O   LEU A  20     -40.126 -15.977  -5.428  1.00  0.40           O  
ATOM    168  CG  LEU A  20     -41.042 -20.415  -5.190  1.00  0.39           C  
ATOM    169  CD1 LEU A  20     -39.866 -21.361  -4.973  1.00  0.32           C  
ATOM    170  CD2 LEU A  20     -42.137 -20.669  -4.160  1.00  0.33           C  
ATOM    171  N   ALA A  21     -42.212 -15.695  -5.552  1.00  0.53           N  
ATOM    172  CA  ALA A  21     -42.557 -14.529  -4.743  1.00  0.54           C  
ATOM    173  C   ALA A  21     -43.050 -14.947  -3.361  1.00  0.55           C  
ATOM    174  CB  ALA A  21     -43.616 -13.685  -5.449  1.00  0.50           C  
ATOM    175  O   ALA A  21     -43.923 -15.809  -3.241  1.00  0.52           O  
ATOM    176  N   ILE A  22     -42.363 -14.774  -2.375  1.00  0.56           N  
ATOM    177  CA  ILE A  22     -42.701 -14.857  -0.958  1.00  0.61           C  
ATOM    178  C   ILE A  22     -43.262 -13.519  -0.482  1.00  0.57           C  
ATOM    179  CB  ILE A  22     -41.474 -15.257  -0.107  1.00  0.51           C  
ATOM    180  O   ILE A  22     -42.680 -12.465  -0.748  1.00  0.52           O  
ATOM    181  CG1 ILE A  22     -40.924 -16.611  -0.567  1.00  0.40           C  
ATOM    182  CG2 ILE A  22     -41.837 -15.289   1.380  1.00  0.40           C  
ATOM    183  CD1 ILE A  22     -39.601 -16.994   0.081  1.00  0.40           C  
ATOM    184  N   ARG A  23     -44.427 -13.292  -0.154  1.00  0.60           N  
ATOM    185  CA  ARG A  23     -45.092 -12.222   0.581  1.00  0.62           C  
ATOM    186  C   ARG A  23     -45.307 -12.612   2.040  1.00  0.61           C  
ATOM    187  CB  ARG A  23     -46.431 -11.872  -0.071  1.00  0.58           C  
ATOM    188  O   ARG A  23     -45.918 -13.643   2.329  1.00  0.61           O  
ATOM    189  CG  ARG A  23     -47.144 -10.696   0.578  1.00  0.56           C  
ATOM    190  CD  ARG A  23     -48.434 -10.346  -0.151  1.00  0.56           C  
ATOM    191  NE  ARG A  23     -49.481  -9.928   0.776  1.00  0.50           N  
ATOM    192  NH1 ARG A  23     -51.000  -9.361  -0.870  1.00  0.36           N  
ATOM    193  NH2 ARG A  23     -51.554  -9.116   1.341  1.00  0.30           N  
ATOM    194  CZ  ARG A  23     -50.676  -9.469   0.414  1.00  0.44           C  
ATOM    195  N   VAL A  24     -44.733 -12.158   2.857  1.00  0.60           N  
ATOM    196  CA  VAL A  24     -44.927 -12.124   4.303  1.00  0.63           C  
ATOM    197  C   VAL A  24     -45.543 -10.788   4.711  1.00  0.59           C  
ATOM    198  CB  VAL A  24     -43.599 -12.352   5.059  1.00  0.55           C  
ATOM    199  O   VAL A  24     -44.885  -9.747   4.644  1.00  0.54           O  
ATOM    200  CG1 VAL A  24     -43.828 -12.333   6.569  1.00  0.46           C  
ATOM    201  CG2 VAL A  24     -42.961 -13.671   4.629  1.00  0.45           C  
ATOM    202  N   GLY A  25     -46.820 -10.804   4.746  1.00  0.59           N  
ATOM    203  CA  GLY A  25     -47.587  -9.573   4.859  1.00  0.59           C  
ATOM    204  C   GLY A  25     -47.416  -8.652   3.666  1.00  0.59           C  
ATOM    205  O   GLY A  25     -47.495  -9.094   2.517  1.00  0.56           O  
ATOM    206  N   GLU A  26     -47.323  -7.221   3.942  1.00  0.51           N  
ATOM    207  CA  GLU A  26     -46.996  -6.145   3.011  1.00  0.54           C  
ATOM    208  C   GLU A  26     -45.568  -6.280   2.490  1.00  0.51           C  
ATOM    209  CB  GLU A  26     -47.186  -4.780   3.678  1.00  0.52           C  
ATOM    210  O   GLU A  26     -45.159  -5.548   1.586  1.00  0.51           O  
ATOM    211  CG  GLU A  26     -48.620  -4.495   4.099  1.00  0.52           C  
ATOM    212  CD  GLU A  26     -48.970  -3.016   4.076  1.00  0.55           C  
ATOM    213  OE1 GLU A  26     -48.046  -2.173   4.126  1.00  0.55           O  
ATOM    214  OE2 GLU A  26     -50.178  -2.697   4.008  1.00  0.51           O  
ATOM    215  N   TYR A  27     -44.747  -7.135   2.923  1.00  0.50           N  
ATOM    216  CA  TYR A  27     -43.406  -7.416   2.424  1.00  0.51           C  
ATOM    217  C   TYR A  27     -43.440  -8.488   1.341  1.00  0.50           C  
ATOM    218  CB  TYR A  27     -42.489  -7.860   3.568  1.00  0.47           C  
ATOM    219  O   TYR A  27     -43.808  -9.635   1.605  1.00  0.48           O  
ATOM    220  CG  TYR A  27     -42.346  -6.833   4.664  1.00  0.43           C  
ATOM    221  CD1 TYR A  27     -41.446  -5.776   4.543  1.00  0.35           C  
ATOM    222  CD2 TYR A  27     -43.108  -6.917   5.824  1.00  0.37           C  
ATOM    223  CE1 TYR A  27     -41.309  -4.828   5.552  1.00  0.40           C  
ATOM    224  CE2 TYR A  27     -42.980  -5.975   6.839  1.00  0.45           C  
ATOM    225  OH  TYR A  27     -41.948  -4.000   7.696  1.00  0.42           O  
ATOM    226  CZ  TYR A  27     -42.079  -4.936   6.694  1.00  0.31           C  
ATOM    227  N   ALA A  28     -43.505  -7.968   0.170  1.00  0.53           N  
ATOM    228  CA  ALA A  28     -43.469  -8.749  -1.064  1.00  0.54           C  
ATOM    229  C   ALA A  28     -42.043  -9.175  -1.401  1.00  0.53           C  
ATOM    230  CB  ALA A  28     -44.069  -7.950  -2.218  1.00  0.47           C  
ATOM    231  O   ALA A  28     -41.079  -8.592  -0.900  1.00  0.50           O  
ATOM    232  N   SER A  29     -41.683 -10.304  -1.797  1.00  0.38           N  
ATOM    233  CA  SER A  29     -40.588 -11.150  -2.261  1.00  0.40           C  
ATOM    234  C   SER A  29     -39.284 -10.366  -2.355  1.00  0.38           C  
ATOM    235  CB  SER A  29     -40.924 -11.762  -3.622  1.00  0.33           C  
ATOM    236  O   SER A  29     -38.198 -10.943  -2.263  1.00  0.36           O  
ATOM    237  OG  SER A  29     -41.703 -10.867  -4.398  1.00  0.37           O  
ATOM    238  N   ARG A  30     -39.402  -8.960  -2.460  1.00  0.47           N  
ATOM    239  CA  ARG A  30     -38.198  -8.137  -2.501  1.00  0.48           C  
ATOM    240  C   ARG A  30     -37.675  -7.860  -1.095  1.00  0.47           C  
ATOM    241  CB  ARG A  30     -38.473  -6.818  -3.227  1.00  0.45           C  
ATOM    242  O   ARG A  30     -36.483  -7.604  -0.910  1.00  0.46           O  
ATOM    243  CG  ARG A  30     -38.341  -6.908  -4.739  1.00  0.43           C  
ATOM    244  CD  ARG A  30     -38.527  -5.550  -5.403  1.00  0.49           C  
ATOM    245  NE  ARG A  30     -38.388  -5.637  -6.854  1.00  0.38           N  
ATOM    246  NH1 ARG A  30     -38.613  -3.366  -7.217  1.00  0.29           N  
ATOM    247  NH2 ARG A  30     -38.295  -4.789  -8.986  1.00  0.23           N  
ATOM    248  CZ  ARG A  30     -38.432  -4.597  -7.682  1.00  0.30           C  
ATOM    249  N   ASP A  31     -38.322  -8.311  -0.130  1.00  0.58           N  
ATOM    250  CA  ASP A  31     -38.011  -7.992   1.260  1.00  0.59           C  
ATOM    251  C   ASP A  31     -37.860  -9.263   2.094  1.00  0.59           C  
ATOM    252  CB  ASP A  31     -39.095  -7.094   1.860  1.00  0.55           C  
ATOM    253  O   ASP A  31     -37.463  -9.203   3.260  1.00  0.58           O  
ATOM    254  CG  ASP A  31     -39.263  -5.786   1.109  1.00  0.51           C  
ATOM    255  OD1 ASP A  31     -38.255  -5.222   0.631  1.00  0.54           O  
ATOM    256  OD2 ASP A  31     -40.415  -5.312   0.997  1.00  0.63           O  
ATOM    257  N   ILE A  32     -37.893 -10.511   1.542  1.00  0.59           N  
ATOM    258  CA  ILE A  32     -37.629 -11.806   2.159  1.00  0.59           C  
ATOM    259  C   ILE A  32     -36.384 -12.431   1.536  1.00  0.59           C  
ATOM    260  CB  ILE A  32     -38.838 -12.757   2.014  1.00  0.54           C  
ATOM    261  O   ILE A  32     -36.373 -12.752   0.345  1.00  0.56           O  
ATOM    262  CG1 ILE A  32     -40.083 -12.142   2.661  1.00  0.47           C  
ATOM    263  CG2 ILE A  32     -38.523 -14.126   2.624  1.00  0.48           C  
ATOM    264  CD1 ILE A  32     -41.363 -12.928   2.413  1.00  0.42           C  
ATOM    265  N   LYS A  33     -35.413 -12.091   2.119  1.00  0.63           N  
ATOM    266  CA  LYS A  33     -34.123 -12.726   1.865  1.00  0.63           C  
ATOM    267  C   LYS A  33     -34.242 -14.247   1.908  1.00  0.64           C  
ATOM    268  CB  LYS A  33     -33.082 -12.253   2.881  1.00  0.58           C  
ATOM    269  O   LYS A  33     -33.648 -14.945   1.084  1.00  0.62           O  
ATOM    270  CG  LYS A  33     -31.675 -12.763   2.608  1.00  0.51           C  
ATOM    271  CD  LYS A  33     -30.681 -12.238   3.636  1.00  0.54           C  
ATOM    272  CE  LYS A  33     -29.292 -12.823   3.421  1.00  0.36           C  
ATOM    273  NZ  LYS A  33     -28.310 -12.301   4.419  1.00  0.34           N  
ATOM    274  N   GLU A  34     -34.575 -14.960   2.541  1.00  0.58           N  
ATOM    275  CA  GLU A  34     -34.630 -16.391   2.825  1.00  0.60           C  
ATOM    276  C   GLU A  34     -35.804 -16.726   3.741  1.00  0.59           C  
ATOM    277  CB  GLU A  34     -33.319 -16.865   3.456  1.00  0.55           C  
ATOM    278  O   GLU A  34     -36.038 -16.038   4.737  1.00  0.57           O  
ATOM    279  CG  GLU A  34     -33.150 -18.378   3.460  1.00  0.53           C  
ATOM    280  CD  GLU A  34     -31.819 -18.831   4.037  1.00  0.55           C  
ATOM    281  OE1 GLU A  34     -30.960 -17.970   4.334  1.00  0.53           O  
ATOM    282  OE2 GLU A  34     -31.632 -20.059   4.193  1.00  0.48           O  
ATOM    283  N   ALA A  35     -36.600 -17.322   3.231  1.00  0.57           N  
ATOM    284  CA  ALA A  35     -37.671 -17.991   3.964  1.00  0.58           C  
ATOM    285  C   ALA A  35     -37.503 -19.507   3.919  1.00  0.58           C  
ATOM    286  CB  ALA A  35     -39.032 -17.592   3.399  1.00  0.52           C  
ATOM    287  O   ALA A  35     -37.517 -20.108   2.842  1.00  0.55           O  
ATOM    288  N   SER A  36     -36.840 -20.115   4.846  1.00  0.60           N  
ATOM    289  CA  SER A  36     -36.785 -21.546   5.127  1.00  0.63           C  
ATOM    290  C   SER A  36     -37.900 -21.965   6.079  1.00  0.61           C  
ATOM    291  CB  SER A  36     -35.427 -21.924   5.719  1.00  0.57           C  
ATOM    292  O   SER A  36     -38.178 -21.273   7.061  1.00  0.59           O  
ATOM    293  OG  SER A  36     -35.320 -21.475   7.059  1.00  0.54           O  
ATOM    294  N   PHE A  37     -38.739 -22.790   5.697  1.00  0.66           N  
ATOM    295  CA  PHE A  37     -39.844 -23.365   6.455  1.00  0.67           C  
ATOM    296  C   PHE A  37     -39.634 -24.860   6.667  1.00  0.66           C  
ATOM    297  CB  PHE A  37     -41.175 -23.118   5.740  1.00  0.62           C  
ATOM    298  O   PHE A  37     -39.360 -25.595   5.716  1.00  0.63           O  
ATOM    299  CG  PHE A  37     -41.496 -21.661   5.540  1.00  0.58           C  
ATOM    300  CD1 PHE A  37     -42.123 -20.929   6.540  1.00  0.52           C  
ATOM    301  CD2 PHE A  37     -41.169 -21.023   4.350  1.00  0.53           C  
ATOM    302  CE1 PHE A  37     -42.421 -19.581   6.358  1.00  0.50           C  
ATOM    303  CE2 PHE A  37     -41.463 -19.676   4.161  1.00  0.56           C  
ATOM    304  CZ  PHE A  37     -42.090 -18.957   5.165  1.00  0.43           C  
ATOM    305  N   GLU A  38     -39.304 -25.362   7.784  1.00  0.57           N  
ATOM    306  CA  GLU A  38     -39.195 -26.733   8.273  1.00  0.61           C  
ATOM    307  C   GLU A  38     -40.485 -27.180   8.956  1.00  0.57           C  
ATOM    308  CB  GLU A  38     -38.015 -26.868   9.238  1.00  0.55           C  
ATOM    309  O   GLU A  38     -40.912 -26.576   9.942  1.00  0.55           O  
ATOM    310  CG  GLU A  38     -37.357 -28.240   9.217  1.00  0.53           C  
ATOM    311  CD  GLU A  38     -36.122 -28.327  10.099  1.00  0.55           C  
ATOM    312  OE1 GLU A  38     -35.721 -27.296  10.685  1.00  0.53           O  
ATOM    313  OE2 GLU A  38     -35.551 -29.436  10.205  1.00  0.50           O  
ATOM    314  N   TYR A  39     -41.392 -28.016   8.170  1.00  0.58           N  
ATOM    315  CA  TYR A  39     -42.549 -28.736   8.690  1.00  0.61           C  
ATOM    316  C   TYR A  39     -42.135 -30.079   9.281  1.00  0.58           C  
ATOM    317  CB  TYR A  39     -43.590 -28.950   7.587  1.00  0.54           C  
ATOM    318  O   TYR A  39     -41.619 -30.944   8.570  1.00  0.54           O  
ATOM    319  CG  TYR A  39     -44.266 -27.678   7.136  1.00  0.49           C  
ATOM    320  CD1 TYR A  39     -45.376 -27.178   7.815  1.00  0.44           C  
ATOM    321  CD2 TYR A  39     -43.799 -26.974   6.031  1.00  0.44           C  
ATOM    322  CE1 TYR A  39     -46.004 -26.008   7.403  1.00  0.40           C  
ATOM    323  CE2 TYR A  39     -44.420 -25.803   5.610  1.00  0.48           C  
ATOM    324  OH  TYR A  39     -46.137 -24.169   5.888  1.00  0.25           O  
ATOM    325  CZ  TYR A  39     -45.519 -25.328   6.301  1.00  0.36           C  
ATOM    326  N   GLY A  40     -42.150 -30.272  10.436  1.00  0.53           N  
ATOM    327  CA  GLY A  40     -41.962 -31.553  11.098  1.00  0.51           C  
ATOM    328  C   GLY A  40     -40.826 -31.543  12.103  1.00  0.53           C  
ATOM    329  O   GLY A  40     -39.843 -32.270  11.944  1.00  0.49           O  
ATOM    330  N   TYR A  41     -40.782 -30.423  12.833  1.00  0.33           N  
ATOM    331  CA  TYR A  41     -39.895 -30.434  13.990  1.00  0.40           C  
ATOM    332  C   TYR A  41     -40.203 -31.615  14.903  1.00  0.34           C  
ATOM    333  CB  TYR A  41     -40.016 -29.124  14.774  1.00  0.30           C  
ATOM    334  O   TYR A  41     -41.138 -31.560  15.705  1.00  0.30           O  
ATOM    335  CG  TYR A  41     -38.906 -28.909  15.774  1.00  0.29           C  
ATOM    336  CD1 TYR A  41     -37.680 -28.377  15.380  1.00  0.24           C  
ATOM    337  CD2 TYR A  41     -39.079 -29.240  17.114  1.00  0.25           C  
ATOM    338  CE1 TYR A  41     -36.654 -28.179  16.297  1.00  0.25           C  
ATOM    339  CE2 TYR A  41     -38.060 -29.046  18.040  1.00  0.26           C  
ATOM    340  OH  TYR A  41     -35.840 -28.323  18.536  1.00  0.10           O  
ATOM    341  CZ  TYR A  41     -36.853 -28.516  17.623  1.00  0.24           C  
ATOM    342  N   ILE A  42     -39.954 -32.767  14.423  1.00  0.36           N  
ATOM    343  CA  ILE A  42     -39.559 -33.694  15.477  1.00  0.39           C  
ATOM    344  C   ILE A  42     -38.064 -33.552  15.756  1.00  0.36           C  
ATOM    345  CB  ILE A  42     -39.897 -35.155  15.102  1.00  0.33           C  
ATOM    346  O   ILE A  42     -37.233 -33.978  14.951  1.00  0.34           O  
ATOM    347  CG1 ILE A  42     -41.395 -35.297  14.808  1.00  0.31           C  
ATOM    348  CG2 ILE A  42     -39.464 -36.113  16.215  1.00  0.32           C  
ATOM    349  CD1 ILE A  42     -41.794 -36.667  14.278  1.00  0.29           C  
ATOM    350  N   LYS A  43     -37.805 -32.131  16.146  1.00  0.33           N  
ATOM    351  CA  LYS A  43     -36.516 -32.013  16.821  1.00  0.34           C  
ATOM    352  C   LYS A  43     -36.392 -33.031  17.951  1.00  0.34           C  
ATOM    353  CB  LYS A  43     -36.324 -30.598  17.368  1.00  0.31           C  
ATOM    354  O   LYS A  43     -37.182 -33.015  18.898  1.00  0.32           O  
ATOM    355  CG  LYS A  43     -35.010 -29.948  16.957  1.00  0.30           C  
ATOM    356  CD  LYS A  43     -34.874 -28.547  17.538  1.00  0.34           C  
ATOM    357  CE  LYS A  43     -33.540 -27.913  17.164  1.00  0.22           C  
ATOM    358  NZ  LYS A  43     -33.403 -26.537  17.729  1.00  0.18           N  
ATOM    359  N   GLY A  44     -35.731 -34.055  17.898  1.00  0.32           N  
ATOM    360  CA  GLY A  44     -34.980 -34.924  18.790  1.00  0.32           C  
ATOM    361  C   GLY A  44     -35.397 -36.380  18.696  1.00  0.33           C  
ATOM    362  O   GLY A  44     -36.547 -36.681  18.368  1.00  0.30           O  
ATOM    363  N   ASP A  45     -34.421 -37.322  18.442  1.00  0.24           N  
ATOM    364  CA  ASP A  45     -34.200 -38.756  18.600  1.00  0.29           C  
ATOM    365  C   ASP A  45     -35.464 -39.456  19.094  1.00  0.25           C  
ATOM    366  CB  ASP A  45     -33.043 -39.018  19.567  1.00  0.24           C  
ATOM    367  O   ASP A  45     -35.491 -40.681  19.226  1.00  0.24           O  
ATOM    368  CG  ASP A  45     -31.751 -38.341  19.142  1.00  0.24           C  
ATOM    369  OD1 ASP A  45     -31.645 -37.908  17.974  1.00  0.11           O  
ATOM    370  OD2 ASP A  45     -30.831 -38.242  19.982  1.00  0.11           O  
ATOM    371  N   THR A  46     -36.541 -39.067  18.972  1.00  0.34           N  
ATOM    372  CA  THR A  46     -37.693 -39.905  19.288  1.00  0.39           C  
ATOM    373  C   THR A  46     -38.944 -39.395  18.578  1.00  0.35           C  
ATOM    374  CB  THR A  46     -37.947 -39.956  20.806  1.00  0.32           C  
ATOM    375  O   THR A  46     -39.453 -38.319  18.901  1.00  0.32           O  
ATOM    376  CG2 THR A  46     -37.331 -41.207  21.424  1.00  0.29           C  
ATOM    377  OG1 THR A  46     -37.368 -38.799  21.421  1.00  0.20           O  
ATOM    378  N   TYR A  47     -39.120 -39.639  17.074  1.00  0.35           N  
ATOM    379  CA  TYR A  47     -40.536 -39.722  16.731  1.00  0.43           C  
ATOM    380  C   TYR A  47     -41.296 -40.559  17.753  1.00  0.36           C  
ATOM    381  CB  TYR A  47     -40.716 -40.316  15.331  1.00  0.33           C  
ATOM    382  O   TYR A  47     -41.072 -41.766  17.866  1.00  0.34           O  
ATOM    383  CG  TYR A  47     -42.154 -40.364  14.873  1.00  0.32           C  
ATOM    384  CD1 TYR A  47     -42.902 -41.534  14.986  1.00  0.28           C  
ATOM    385  CD2 TYR A  47     -42.766 -39.242  14.326  1.00  0.29           C  
ATOM    386  CE1 TYR A  47     -44.226 -41.584  14.563  1.00  0.29           C  
ATOM    387  CE2 TYR A  47     -44.090 -39.281  13.900  1.00  0.34           C  
ATOM    388  OH  TYR A  47     -46.121 -40.498  13.603  1.00  0.18           O  
ATOM    389  CZ  TYR A  47     -44.811 -40.454  14.023  1.00  0.27           C  
ATOM    390  N   LYS A  48     -41.566 -39.970  18.681  1.00  0.47           N  
ATOM    391  CA  LYS A  48     -42.662 -40.523  19.471  1.00  0.48           C  
ATOM    392  C   LYS A  48     -43.996 -40.366  18.748  1.00  0.47           C  
ATOM    393  CB  LYS A  48     -42.728 -39.850  20.843  1.00  0.43           C  
ATOM    394  O   LYS A  48     -44.527 -39.257  18.646  1.00  0.44           O  
ATOM    395  CG  LYS A  48     -41.508 -40.104  21.716  1.00  0.40           C  
ATOM    396  CD  LYS A  48     -41.660 -39.464  23.090  1.00  0.44           C  
ATOM    397  CE  LYS A  48     -40.410 -39.653  23.938  1.00  0.34           C  
ATOM    398  NZ  LYS A  48     -40.549 -39.015  25.281  1.00  0.33           N  
ATOM    399  N   PRO A  49     -44.235 -41.217  17.562  1.00  0.49           N  
ATOM    400  CA  PRO A  49     -45.651 -41.184  17.191  1.00  0.53           C  
ATOM    401  C   PRO A  49     -46.541 -40.643  18.308  1.00  0.50           C  
ATOM    402  CB  PRO A  49     -45.974 -42.651  16.898  1.00  0.48           C  
ATOM    403  O   PRO A  49     -46.462 -41.112  19.447  1.00  0.47           O  
ATOM    404  CG  PRO A  49     -44.665 -43.362  17.024  1.00  0.46           C  
ATOM    405  CD  PRO A  49     -43.659 -42.411  17.606  1.00  0.49           C  
ATOM    406  N   GLY A  50     -47.108 -39.409  18.168  1.00  0.51           N  
ATOM    407  CA  GLY A  50     -48.078 -38.733  19.014  1.00  0.50           C  
ATOM    408  C   GLY A  50     -47.532 -37.472  19.658  1.00  0.51           C  
ATOM    409  O   GLY A  50     -48.127 -36.942  20.598  1.00  0.47           O  
ATOM    410  N   GLY A  51     -46.324 -36.927  19.047  1.00  0.46           N  
ATOM    411  CA  GLY A  51     -45.805 -35.652  19.516  1.00  0.46           C  
ATOM    412  C   GLY A  51     -46.236 -34.480  18.655  1.00  0.47           C  
ATOM    413  O   GLY A  51     -46.629 -34.661  17.501  1.00  0.43           O  
ATOM    414  N   THR A  52     -46.709 -33.553  19.280  1.00  0.48           N  
ATOM    415  CA  THR A  52     -46.928 -32.216  18.740  1.00  0.50           C  
ATOM    416  C   THR A  52     -45.735 -31.769  17.900  1.00  0.48           C  
ATOM    417  CB  THR A  52     -47.179 -31.193  19.864  1.00  0.45           C  
ATOM    418  O   THR A  52     -44.594 -31.805  18.365  1.00  0.45           O  
ATOM    419  CG2 THR A  52     -48.492 -31.480  20.585  1.00  0.37           C  
ATOM    420  OG1 THR A  52     -46.103 -31.258  20.810  1.00  0.43           O  
ATOM    421  N   CYS A  53     -45.809 -31.672  16.678  1.00  0.25           N  
ATOM    422  CA  CYS A  53     -44.913 -31.178  15.638  1.00  0.45           C  
ATOM    423  C   CYS A  53     -45.153 -29.697  15.371  1.00  0.28           C  
ATOM    424  CB  CYS A  53     -45.099 -31.975  14.348  1.00  0.32           C  
ATOM    425  O   CYS A  53     -46.252 -29.302  14.979  1.00  0.26           O  
ATOM    426  SG  CYS A  53     -44.551 -33.692  14.467  1.00  0.23           S  
ATOM    427  N   ALA A  54     -44.274 -28.832  15.896  1.00  0.54           N  
ATOM    428  CA  ALA A  54     -44.205 -27.400  15.616  1.00  0.55           C  
ATOM    429  C   ALA A  54     -43.550 -27.136  14.264  1.00  0.54           C  
ATOM    430  CB  ALA A  54     -43.442 -26.678  16.724  1.00  0.48           C  
ATOM    431  O   ALA A  54     -42.548 -27.767  13.918  1.00  0.50           O  
ATOM    432  N   GLY A  55     -44.161 -26.615  13.356  1.00  0.61           N  
ATOM    433  CA  GLY A  55     -43.604 -25.926  12.203  1.00  0.61           C  
ATOM    434  C   GLY A  55     -42.889 -24.638  12.566  1.00  0.61           C  
ATOM    435  O   GLY A  55     -43.378 -23.861  13.389  1.00  0.59           O  
ATOM    436  N   SER A  56     -41.666 -24.697  12.313  1.00  0.65           N  
ATOM    437  CA  SER A  56     -40.834 -23.504  12.434  1.00  0.66           C  
ATOM    438  C   SER A  56     -40.421 -22.977  11.064  1.00  0.65           C  
ATOM    439  CB  SER A  56     -39.589 -23.801  13.271  1.00  0.61           C  
ATOM    440  O   SER A  56     -40.288 -23.747  10.110  1.00  0.62           O  
ATOM    441  OG  SER A  56     -38.773 -24.769  12.634  1.00  0.61           O  
ATOM    442  N   GLY A  57     -40.663 -21.727  10.851  1.00  0.71           N  
ATOM    443  CA  GLY A  57     -40.178 -20.998   9.689  1.00  0.72           C  
ATOM    444  C   GLY A  57     -39.298 -19.816  10.050  1.00  0.71           C  
ATOM    445  O   GLY A  57     -39.399 -19.275  11.153  1.00  0.68           O  
ATOM    446  N   LYS A  58     -38.268 -19.671   9.426  1.00  0.68           N  
ATOM    447  CA  LYS A  58     -37.403 -18.497   9.501  1.00  0.70           C  
ATOM    448  C   LYS A  58     -37.463 -17.686   8.210  1.00  0.68           C  
ATOM    449  CB  LYS A  58     -35.960 -18.912   9.792  1.00  0.65           C  
ATOM    450  O   LYS A  58     -37.190 -18.211   7.128  1.00  0.65           O  
ATOM    451  CG  LYS A  58     -35.029 -17.747  10.094  1.00  0.60           C  
ATOM    452  CD  LYS A  58     -33.644 -18.229  10.503  1.00  0.60           C  
ATOM    453  CE  LYS A  58     -32.716 -17.064  10.821  1.00  0.52           C  
ATOM    454  NZ  LYS A  58     -31.406 -17.532  11.366  1.00  0.45           N  
ATOM    455  N   ILE A  59     -38.142 -16.585   8.383  1.00  0.71           N  
ATOM    456  CA  ILE A  59     -38.214 -15.631   7.282  1.00  0.72           C  
ATOM    457  C   ILE A  59     -37.291 -14.448   7.562  1.00  0.71           C  
ATOM    458  CB  ILE A  59     -39.661 -15.140   7.054  1.00  0.68           C  
ATOM    459  O   ILE A  59     -37.416 -13.787   8.596  1.00  0.67           O  
ATOM    460  CG1 ILE A  59     -40.599 -16.330   6.818  1.00  0.59           C  
ATOM    461  CG2 ILE A  59     -39.719 -14.156   5.881  1.00  0.60           C  
ATOM    462  CD1 ILE A  59     -42.070 -15.949   6.720  1.00  0.59           C  
ATOM    463  N   THR A  60     -36.209 -14.373   6.767  1.00  0.69           N  
ATOM    464  CA  THR A  60     -35.299 -13.236   6.852  1.00  0.69           C  
ATOM    465  C   THR A  60     -35.653 -12.180   5.809  1.00  0.68           C  
ATOM    466  CB  THR A  60     -33.835 -13.677   6.664  1.00  0.66           C  
ATOM    467  O   THR A  60     -35.678 -12.469   4.611  1.00  0.66           O  
ATOM    468  CG2 THR A  60     -32.877 -12.511   6.881  1.00  0.59           C  
ATOM    469  OG1 THR A  60     -33.530 -14.713   7.606  1.00  0.67           O  
ATOM    470  N   PHE A  61     -36.284 -11.112   6.289  1.00  0.76           N  
ATOM    471  CA  PHE A  61     -36.610  -9.950   5.470  1.00  0.77           C  
ATOM    472  C   PHE A  61     -35.362  -9.127   5.176  1.00  0.76           C  
ATOM    473  CB  PHE A  61     -37.661  -9.079   6.166  1.00  0.74           C  
ATOM    474  O   PHE A  61     -34.471  -9.016   6.021  1.00  0.72           O  
ATOM    475  CG  PHE A  61     -38.972  -9.780   6.400  1.00  0.70           C  
ATOM    476  CD1 PHE A  61     -39.978  -9.741   5.443  1.00  0.65           C  
ATOM    477  CD2 PHE A  61     -39.198 -10.480   7.579  1.00  0.68           C  
ATOM    478  CE1 PHE A  61     -41.193 -10.389   5.656  1.00  0.67           C  
ATOM    479  CE2 PHE A  61     -40.409 -11.130   7.800  1.00  0.68           C  
ATOM    480  CZ  PHE A  61     -41.405 -11.082   6.838  1.00  0.59           C  
ATOM    481  N   THR A  62     -35.203  -8.639   4.067  1.00  0.64           N  
ATOM    482  CA  THR A  62     -34.157  -7.705   3.662  1.00  0.64           C  
ATOM    483  C   THR A  62     -34.512  -6.281   4.081  1.00  0.62           C  
ATOM    484  CB  THR A  62     -33.925  -7.752   2.140  1.00  0.61           C  
ATOM    485  O   THR A  62     -33.899  -5.320   3.612  1.00  0.59           O  
ATOM    486  CG2 THR A  62     -33.239  -9.051   1.728  1.00  0.54           C  
ATOM    487  OG1 THR A  62     -35.187  -7.657   1.467  1.00  0.64           O  
ATOM    488  N   SER A  63     -35.503  -6.118   4.855  1.00  0.58           N  
ATOM    489  CA  SER A  63     -35.881  -4.885   5.538  1.00  0.59           C  
ATOM    490  C   SER A  63     -36.077  -5.118   7.032  1.00  0.59           C  
ATOM    491  CB  SER A  63     -37.160  -4.306   4.931  1.00  0.56           C  
ATOM    492  O   SER A  63     -36.378  -6.235   7.457  1.00  0.59           O  
ATOM    493  OG  SER A  63     -38.202  -5.266   4.946  1.00  0.57           O  
ATOM    494  N   ILE A  64     -35.732  -4.457   7.997  1.00  0.56           N  
ATOM    495  CA  ILE A  64     -36.168  -4.382   9.387  1.00  0.59           C  
ATOM    496  C   ILE A  64     -37.670  -4.110   9.443  1.00  0.56           C  
ATOM    497  CB  ILE A  64     -35.396  -3.292  10.164  1.00  0.53           C  
ATOM    498  O   ILE A  64     -38.126  -3.032   9.054  1.00  0.54           O  
ATOM    499  CG1 ILE A  64     -33.896  -3.608  10.180  1.00  0.42           C  
ATOM    500  CG2 ILE A  64     -35.942  -3.154  11.588  1.00  0.42           C  
ATOM    501  CD1 ILE A  64     -33.044  -2.535  10.844  1.00  0.38           C  
ATOM    502  N   ILE A  65     -38.618  -4.666   9.212  1.00  0.52           N  
ATOM    503  CA  ILE A  65     -40.036  -4.795   9.532  1.00  0.52           C  
ATOM    504  C   ILE A  65     -40.237  -4.676  11.041  1.00  0.53           C  
ATOM    505  CB  ILE A  65     -40.613  -6.133   9.018  1.00  0.51           C  
ATOM    506  O   ILE A  65     -39.888  -5.589  11.793  1.00  0.51           O  
ATOM    507  CG1 ILE A  65     -40.339  -6.291   7.518  1.00  0.43           C  
ATOM    508  CG2 ILE A  65     -42.112  -6.224   9.313  1.00  0.44           C  
ATOM    509  CD1 ILE A  65     -40.915  -7.564   6.914  1.00  0.38           C  
ATOM    510  N   THR A  66     -40.199  -3.632  11.631  1.00  0.54           N  
ATOM    511  CA  THR A  66     -40.608  -3.236  12.974  1.00  0.55           C  
ATOM    512  C   THR A  66     -42.124  -3.325  13.127  1.00  0.55           C  
ATOM    513  CB  THR A  66     -40.139  -1.806  13.302  1.00  0.48           C  
ATOM    514  O   THR A  66     -42.661  -3.057  14.203  1.00  0.51           O  
ATOM    515  CG2 THR A  66     -38.619  -1.734  13.399  1.00  0.40           C  
ATOM    516  OG1 THR A  66     -40.583  -0.916  12.270  1.00  0.51           O  
ATOM    517  N   THR A  67     -42.914  -3.805  11.877  1.00  0.44           N  
ATOM    518  CA  THR A  67     -44.354  -4.008  11.983  1.00  0.47           C  
ATOM    519  C   THR A  67     -44.668  -5.431  12.434  1.00  0.46           C  
ATOM    520  CB  THR A  67     -45.058  -3.725  10.642  1.00  0.42           C  
ATOM    521  O   THR A  67     -45.835  -5.825  12.498  1.00  0.45           O  
ATOM    522  CG2 THR A  67     -45.526  -2.275  10.562  1.00  0.39           C  
ATOM    523  OG1 THR A  67     -44.146  -3.981   9.567  1.00  0.41           O  
ATOM    524  N   PHE A  68     -43.464  -6.276  12.885  1.00  0.52           N  
ATOM    525  CA  PHE A  68     -43.793  -7.536  13.543  1.00  0.53           C  
ATOM    526  C   PHE A  68     -43.383  -7.503  15.010  1.00  0.52           C  
ATOM    527  CB  PHE A  68     -43.109  -8.708  12.833  1.00  0.47           C  
ATOM    528  O   PHE A  68     -42.246  -7.155  15.335  1.00  0.49           O  
ATOM    529  CG  PHE A  68     -43.541  -8.886  11.402  1.00  0.44           C  
ATOM    530  CD1 PHE A  68     -44.835  -9.288  11.096  1.00  0.38           C  
ATOM    531  CD2 PHE A  68     -42.651  -8.651  10.362  1.00  0.41           C  
ATOM    532  CE1 PHE A  68     -45.237  -9.453   9.773  1.00  0.40           C  
ATOM    533  CE2 PHE A  68     -43.045  -8.814   9.037  1.00  0.47           C  
ATOM    534  CZ  PHE A  68     -44.339  -9.216   8.745  1.00  0.32           C  
ATOM    535  N   ASN A  69     -44.263  -7.192  15.986  1.00  0.48           N  
ATOM    536  CA  ASN A  69     -44.170  -7.612  17.380  1.00  0.46           C  
ATOM    537  C   ASN A  69     -44.132  -9.132  17.506  1.00  0.49           C  
ATOM    538  CB  ASN A  69     -45.335  -7.041  18.191  1.00  0.45           C  
ATOM    539  O   ASN A  69     -44.776  -9.840  16.731  1.00  0.49           O  
ATOM    540  CG  ASN A  69     -45.316  -5.526  18.254  1.00  0.42           C  
ATOM    541  ND2 ASN A  69     -46.426  -4.903  17.876  1.00  0.50           N  
ATOM    542  OD1 ASN A  69     -44.312  -4.921  18.639  1.00  0.50           O  
ATOM    543  N   LYS A  70     -43.149  -9.792  18.150  1.00  0.35           N  
ATOM    544  CA  LYS A  70     -43.256 -11.125  18.736  1.00  0.37           C  
ATOM    545  C   LYS A  70     -44.714 -11.501  18.986  1.00  0.35           C  
ATOM    546  CB  LYS A  70     -42.463 -11.203  20.041  1.00  0.33           C  
ATOM    547  O   LYS A  70     -45.477 -10.709  19.542  1.00  0.33           O  
ATOM    548  CG  LYS A  70     -40.977 -11.471  19.848  1.00  0.32           C  
ATOM    549  CD  LYS A  70     -40.256 -11.607  21.182  1.00  0.41           C  
ATOM    550  CE  LYS A  70     -38.765 -11.849  20.990  1.00  0.32           C  
ATOM    551  NZ  LYS A  70     -38.046 -11.944  22.296  1.00  0.34           N  
ATOM    552  N   LEU A  71     -45.197 -12.261  18.440  1.00  0.47           N  
ATOM    553  CA  LEU A  71     -46.489 -12.938  18.484  1.00  0.46           C  
ATOM    554  C   LEU A  71     -47.458 -12.325  17.478  1.00  0.47           C  
ATOM    555  CB  LEU A  71     -47.084 -12.865  19.893  1.00  0.43           C  
ATOM    556  O   LEU A  71     -48.646 -12.657  17.473  1.00  0.44           O  
ATOM    557  CG  LEU A  71     -46.279 -13.540  21.005  1.00  0.40           C  
ATOM    558  CD1 LEU A  71     -46.917 -13.266  22.362  1.00  0.33           C  
ATOM    559  CD2 LEU A  71     -46.169 -15.039  20.752  1.00  0.37           C  
ATOM    560  N   ASP A  72     -46.915 -11.572  16.520  1.00  0.56           N  
ATOM    561  CA  ASP A  72     -47.702 -11.295  15.323  1.00  0.58           C  
ATOM    562  C   ASP A  72     -47.730 -12.504  14.391  1.00  0.57           C  
ATOM    563  CB  ASP A  72     -47.146 -10.075  14.585  1.00  0.55           C  
ATOM    564  O   ASP A  72     -46.713 -13.175  14.205  1.00  0.56           O  
ATOM    565  CG  ASP A  72     -47.462  -8.764  15.283  1.00  0.54           C  
ATOM    566  OD1 ASP A  72     -48.254  -8.764  16.250  1.00  0.54           O  
ATOM    567  OD2 ASP A  72     -46.916  -7.722  14.860  1.00  0.60           O  
ATOM    568  N   THR A  73     -48.832 -12.832  14.089  1.00  0.64           N  
ATOM    569  CA  THR A  73     -49.161 -13.857  13.105  1.00  0.65           C  
ATOM    570  C   THR A  73     -48.710 -13.433  11.710  1.00  0.64           C  
ATOM    571  CB  THR A  73     -50.673 -14.153  13.090  1.00  0.61           C  
ATOM    572  O   THR A  73     -48.994 -12.317  11.272  1.00  0.61           O  
ATOM    573  CG2 THR A  73     -50.960 -15.517  12.471  1.00  0.55           C  
ATOM    574  OG1 THR A  73     -51.170 -14.135  14.434  1.00  0.61           O  
ATOM    575  N   LEU A  74     -47.654 -14.061  11.127  1.00  0.61           N  
ATOM    576  CA  LEU A  74     -47.175 -13.953   9.753  1.00  0.64           C  
ATOM    577  C   LEU A  74     -47.663 -15.129   8.914  1.00  0.61           C  
ATOM    578  CB  LEU A  74     -45.646 -13.888   9.722  1.00  0.60           C  
ATOM    579  O   LEU A  74     -47.571 -16.282   9.341  1.00  0.60           O  
ATOM    580  CG  LEU A  74     -45.015 -12.558  10.136  1.00  0.57           C  
ATOM    581  CD1 LEU A  74     -43.613 -12.786  10.690  1.00  0.49           C  
ATOM    582  CD2 LEU A  74     -44.980 -11.592   8.957  1.00  0.50           C  
ATOM    583  N   HIS A  75     -48.317 -14.736   7.919  1.00  0.67           N  
ATOM    584  CA  HIS A  75     -48.778 -15.640   6.872  1.00  0.68           C  
ATOM    585  C   HIS A  75     -47.844 -15.610   5.667  1.00  0.67           C  
ATOM    586  CB  HIS A  75     -50.201 -15.279   6.441  1.00  0.64           C  
ATOM    587  O   HIS A  75     -48.038 -14.815   4.745  1.00  0.64           O  
ATOM    588  CG  HIS A  75     -51.187 -15.283   7.566  1.00  0.59           C  
ATOM    589  CD2 HIS A  75     -51.740 -14.266   8.267  1.00  0.53           C  
ATOM    590  ND1 HIS A  75     -51.713 -16.444   8.090  1.00  0.51           N  
ATOM    591  CE1 HIS A  75     -52.550 -16.139   9.068  1.00  0.50           C  
ATOM    592  NE2 HIS A  75     -52.584 -14.824   9.195  1.00  0.44           N  
ATOM    593  N   PRO A  76     -46.453 -16.199   6.034  1.00  0.64           N  
ATOM    594  CA  PRO A  76     -45.625 -16.258   4.827  1.00  0.64           C  
ATOM    595  C   PRO A  76     -46.275 -17.065   3.704  1.00  0.64           C  
ATOM    596  CB  PRO A  76     -44.341 -16.934   5.313  1.00  0.61           C  
ATOM    597  O   PRO A  76     -46.731 -18.188   3.931  1.00  0.62           O  
ATOM    598  CG  PRO A  76     -44.641 -17.363   6.712  1.00  0.58           C  
ATOM    599  CD  PRO A  76     -46.016 -16.880   7.075  1.00  0.58           C  
ATOM    600  N   GLU A  77     -46.555 -16.382   2.640  1.00  0.66           N  
ATOM    601  CA  GLU A  77     -47.105 -16.953   1.415  1.00  0.67           C  
ATOM    602  C   GLU A  77     -46.054 -17.003   0.309  1.00  0.66           C  
ATOM    603  CB  GLU A  77     -48.322 -16.151   0.947  1.00  0.63           C  
ATOM    604  O   GLU A  77     -45.323 -16.034   0.096  1.00  0.63           O  
ATOM    605  CG  GLU A  77     -49.454 -16.103   1.964  1.00  0.60           C  
ATOM    606  CD  GLU A  77     -50.640 -15.270   1.502  1.00  0.59           C  
ATOM    607  OE1 GLU A  77     -50.429 -14.228   0.842  1.00  0.60           O  
ATOM    608  OE2 GLU A  77     -51.788 -15.663   1.805  1.00  0.54           O  
ATOM    609  N   ILE A  78     -45.759 -18.023  -0.049  1.00  0.57           N  
ATOM    610  CA  ILE A  78     -44.883 -18.215  -1.200  1.00  0.62           C  
ATOM    611  C   ILE A  78     -45.678 -18.028  -2.490  1.00  0.58           C  
ATOM    612  CB  ILE A  78     -44.218 -19.610  -1.178  1.00  0.55           C  
ATOM    613  O   ILE A  78     -46.736 -18.637  -2.669  1.00  0.56           O  
ATOM    614  CG1 ILE A  78     -43.387 -19.785   0.099  1.00  0.45           C  
ATOM    615  CG2 ILE A  78     -43.355 -19.816  -2.426  1.00  0.46           C  
ATOM    616  CD1 ILE A  78     -42.790 -21.176   0.262  1.00  0.46           C  
ATOM    617  N   GLY A  79     -45.391 -16.972  -3.358  1.00  0.57           N  
ATOM    618  CA  GLY A  79     -45.845 -16.789  -4.727  1.00  0.56           C  
ATOM    619  C   GLY A  79     -45.173 -17.731  -5.709  1.00  0.57           C  
ATOM    620  O   GLY A  79     -43.957 -17.666  -5.905  1.00  0.54           O  
ATOM    621  N   LEU A  80     -45.991 -18.757  -6.025  1.00  0.58           N  
ATOM    622  CA  LEU A  80     -45.722 -19.556  -7.215  1.00  0.59           C  
ATOM    623  C   LEU A  80     -46.143 -18.810  -8.477  1.00  0.59           C  
ATOM    624  CB  LEU A  80     -46.451 -20.899  -7.135  1.00  0.56           C  
ATOM    625  O   LEU A  80     -47.296 -18.389  -8.599  1.00  0.56           O  
ATOM    626  CG  LEU A  80     -46.057 -21.817  -5.977  1.00  0.52           C  
ATOM    627  CD1 LEU A  80     -47.002 -23.011  -5.902  1.00  0.45           C  
ATOM    628  CD2 LEU A  80     -44.613 -22.280  -6.130  1.00  0.46           C  
ATOM    629  N   LEU A  81     -45.191 -17.931  -9.476  1.00  0.56           N  
ATOM    630  CA  LEU A  81     -45.515 -17.465 -10.820  1.00  0.55           C  
ATOM    631  C   LEU A  81     -46.363 -18.493 -11.562  1.00  0.56           C  
ATOM    632  CB  LEU A  81     -44.237 -17.174 -11.610  1.00  0.53           C  
ATOM    633  O   LEU A  81     -45.852 -19.530 -11.992  1.00  0.54           O  
ATOM    634  CG  LEU A  81     -44.420 -16.520 -12.980  1.00  0.50           C  
ATOM    635  CD1 LEU A  81     -44.826 -15.059 -12.820  1.00  0.42           C  
ATOM    636  CD2 LEU A  81     -43.143 -16.639 -13.805  1.00  0.42           C  
ATOM    637  N   VAL A  82     -47.562 -18.790 -11.117  1.00  0.47           N  
ATOM    638  CA  VAL A  82     -48.603 -19.346 -11.975  1.00  0.47           C  
ATOM    639  C   VAL A  82     -48.969 -18.338 -13.063  1.00  0.47           C  
ATOM    640  CB  VAL A  82     -49.860 -19.734 -11.164  1.00  0.46           C  
ATOM    641  O   VAL A  82     -49.694 -17.374 -12.807  1.00  0.45           O  
ATOM    642  CG1 VAL A  82     -50.915 -20.364 -12.072  1.00  0.42           C  
ATOM    643  CG2 VAL A  82     -49.489 -20.687 -10.030  1.00  0.43           C  
ATOM    644  N   GLY A  83     -48.076 -18.403 -14.223  1.00  0.55           N  
ATOM    645  CA  GLY A  83     -47.988 -17.398 -15.270  1.00  0.54           C  
ATOM    646  C   GLY A  83     -47.013 -16.282 -14.945  1.00  0.55           C  
ATOM    647  O   GLY A  83     -45.920 -16.534 -14.435  1.00  0.52           O  
ATOM    648  N   ASP A  84     -47.267 -14.920 -15.659  1.00  0.39           N  
ATOM    649  CA  ASP A  84     -46.731 -13.583 -15.424  1.00  0.47           C  
ATOM    650  C   ASP A  84     -47.235 -13.014 -14.099  1.00  0.41           C  
ATOM    651  CB  ASP A  84     -47.104 -12.646 -16.574  1.00  0.40           C  
ATOM    652  O   ASP A  84     -46.904 -11.884 -13.736  1.00  0.39           O  
ATOM    653  CG  ASP A  84     -46.602 -13.133 -17.922  1.00  0.41           C  
ATOM    654  OD1 ASP A  84     -45.568 -13.833 -17.971  1.00  0.43           O  
ATOM    655  OD2 ASP A  84     -47.245 -12.811 -18.945  1.00  0.46           O  
ATOM    656  N   THR A  85     -47.985 -13.753 -13.222  1.00  0.49           N  
ATOM    657  CA  THR A  85     -48.431 -13.309 -11.906  1.00  0.50           C  
ATOM    658  C   THR A  85     -48.196 -14.395 -10.860  1.00  0.50           C  
ATOM    659  CB  THR A  85     -49.922 -12.923 -11.923  1.00  0.46           C  
ATOM    660  O   THR A  85     -48.455 -15.574 -11.113  1.00  0.48           O  
ATOM    661  CG2 THR A  85     -50.107 -11.464 -12.327  1.00  0.42           C  
ATOM    662  OG1 THR A  85     -50.616 -13.758 -12.858  1.00  0.44           O  
ATOM    663  N   TYR A  86     -47.498 -14.319  -9.954  1.00  0.53           N  
ATOM    664  CA  TYR A  86     -47.235 -15.053  -8.721  1.00  0.52           C  
ATOM    665  C   TYR A  86     -48.531 -15.344  -7.973  1.00  0.53           C  
ATOM    666  CB  TYR A  86     -46.278 -14.266  -7.821  1.00  0.47           C  
ATOM    667  O   TYR A  86     -49.293 -14.428  -7.660  1.00  0.49           O  
ATOM    668  CG  TYR A  86     -44.854 -14.247  -8.319  1.00  0.44           C  
ATOM    669  CD1 TYR A  86     -43.979 -15.292  -8.030  1.00  0.38           C  
ATOM    670  CD2 TYR A  86     -44.379 -13.183  -9.080  1.00  0.39           C  
ATOM    671  CE1 TYR A  86     -42.665 -15.277  -8.486  1.00  0.40           C  
ATOM    672  CE2 TYR A  86     -43.067 -13.158  -9.541  1.00  0.47           C  
ATOM    673  OH  TYR A  86     -40.919 -14.187  -9.693  1.00  0.39           O  
ATOM    674  CZ  TYR A  86     -42.219 -14.207  -9.240  1.00  0.30           C  
ATOM    675  N   GLN A  87     -49.190 -16.341  -7.906  1.00  0.47           N  
ATOM    676  CA  GLN A  87     -50.185 -16.916  -7.007  1.00  0.53           C  
ATOM    677  C   GLN A  87     -49.549 -17.362  -5.694  1.00  0.48           C  
ATOM    678  CB  GLN A  87     -50.893 -18.096  -7.675  1.00  0.47           C  
ATOM    679  O   GLN A  87     -48.740 -18.293  -5.674  1.00  0.47           O  
ATOM    680  CG  GLN A  87     -51.960 -17.685  -8.680  1.00  0.47           C  
ATOM    681  CD  GLN A  87     -53.106 -18.676  -8.759  1.00  0.53           C  
ATOM    682  NE2 GLN A  87     -54.183 -18.285  -9.432  1.00  0.39           N  
ATOM    683  OE1 GLN A  87     -53.024 -19.785  -8.221  1.00  0.51           O  
ATOM    684  N   TRP A  88     -49.446 -16.681  -4.836  1.00  0.36           N  
ATOM    685  CA  TRP A  88     -49.062 -16.616  -3.430  1.00  0.50           C  
ATOM    686  C   TRP A  88     -49.690 -17.760  -2.641  1.00  0.39           C  
ATOM    687  CB  TRP A  88     -49.475 -15.272  -2.822  1.00  0.37           C  
ATOM    688  O   TRP A  88     -50.910 -17.809  -2.471  1.00  0.34           O  
ATOM    689  CG  TRP A  88     -48.780 -14.090  -3.428  1.00  0.39           C  
ATOM    690  CD1 TRP A  88     -49.293 -13.212  -4.342  1.00  0.29           C  
ATOM    691  CD2 TRP A  88     -47.441 -13.660  -3.167  1.00  0.29           C  
ATOM    692  CE2 TRP A  88     -47.208 -12.513  -3.957  1.00  0.30           C  
ATOM    693  CE3 TRP A  88     -46.414 -14.133  -2.339  1.00  0.25           C  
ATOM    694  NE1 TRP A  88     -48.353 -12.261  -4.664  1.00  0.25           N  
ATOM    695  CH2 TRP A  88     -45.001 -12.315  -3.125  1.00  0.23           C  
ATOM    696  CZ2 TRP A  88     -45.989 -11.831  -3.943  1.00  0.22           C  
ATOM    697  CZ3 TRP A  88     -45.201 -13.454  -2.327  1.00  0.23           C  
ATOM    698  N   VAL A  89     -49.288 -19.035  -2.300  1.00  0.58           N  
ATOM    699  CA  VAL A  89     -49.595 -20.191  -1.464  1.00  0.60           C  
ATOM    700  C   VAL A  89     -49.061 -19.964  -0.051  1.00  0.59           C  
ATOM    701  CB  VAL A  89     -49.006 -21.492  -2.054  1.00  0.57           C  
ATOM    702  O   VAL A  89     -47.860 -19.764   0.140  1.00  0.56           O  
ATOM    703  CG1 VAL A  89     -49.395 -22.697  -1.199  1.00  0.51           C  
ATOM    704  CG2 VAL A  89     -49.472 -21.682  -3.496  1.00  0.53           C  
ATOM    705  N   LYS A  90     -49.881 -19.703   0.955  1.00  0.61           N  
ATOM    706  CA  LYS A  90     -49.687 -19.594   2.398  1.00  0.62           C  
ATOM    707  C   LYS A  90     -48.926 -20.799   2.943  1.00  0.62           C  
ATOM    708  CB  LYS A  90     -51.033 -19.458   3.112  1.00  0.60           C  
ATOM    709  O   LYS A  90     -49.325 -21.944   2.721  1.00  0.60           O  
ATOM    710  CG  LYS A  90     -51.674 -18.085   2.968  1.00  0.57           C  
ATOM    711  CD  LYS A  90     -52.978 -17.993   3.749  1.00  0.57           C  
ATOM    712  CE  LYS A  90     -53.626 -16.623   3.597  1.00  0.47           C  
ATOM    713  NZ  LYS A  90     -54.894 -16.520   4.381  1.00  0.40           N  
ATOM    714  N   MET A  91     -47.817 -20.725   3.426  1.00  0.64           N  
ATOM    715  CA  MET A  91     -46.884 -21.657   4.053  1.00  0.64           C  
ATOM    716  C   MET A  91     -47.303 -21.965   5.487  1.00  0.63           C  
ATOM    717  CB  MET A  91     -45.463 -21.091   4.034  1.00  0.60           C  
ATOM    718  O   MET A  91     -46.934 -23.004   6.037  1.00  0.61           O  
ATOM    719  CG  MET A  91     -44.903 -20.891   2.635  1.00  0.55           C  
ATOM    720  SD  MET A  91     -44.860 -22.448   1.665  1.00  0.48           S  
ATOM    721  CE  MET A  91     -43.582 -23.358   2.577  1.00  0.42           C  
ATOM    722  N   GLY A  92     -48.340 -21.261   6.109  1.00  0.63           N  
ATOM    723  CA  GLY A  92     -48.793 -21.393   7.484  1.00  0.63           C  
ATOM    724  C   GLY A  92     -48.976 -20.059   8.183  1.00  0.63           C  
ATOM    725  O   GLY A  92     -48.714 -19.005   7.600  1.00  0.60           O  
ATOM    726  N   GLU A  93     -49.686 -20.036   9.057  1.00  0.63           N  
ATOM    727  CA  GLU A  93     -49.750 -18.961  10.042  1.00  0.65           C  
ATOM    728  C   GLU A  93     -48.669 -19.123  11.107  1.00  0.63           C  
ATOM    729  CB  GLU A  93     -51.133 -18.915  10.699  1.00  0.62           C  
ATOM    730  O   GLU A  93     -48.671 -20.101  11.857  1.00  0.62           O  
ATOM    731  CG  GLU A  93     -51.366 -17.679  11.555  1.00  0.60           C  
ATOM    732  CD  GLU A  93     -52.794 -17.563  12.064  1.00  0.60           C  
ATOM    733  OE1 GLU A  93     -53.740 -17.700  11.255  1.00  0.59           O  
ATOM    734  OE2 GLU A  93     -52.969 -17.332  13.282  1.00  0.54           O  
ATOM    735  N   TYR A  94     -47.711 -18.496  11.016  1.00  0.70           N  
ATOM    736  CA  TYR A  94     -46.538 -18.460  11.882  1.00  0.71           C  
ATOM    737  C   TYR A  94     -46.542 -17.211  12.755  1.00  0.69           C  
ATOM    738  CB  TYR A  94     -45.253 -18.510  11.048  1.00  0.66           C  
ATOM    739  O   TYR A  94     -47.015 -16.153  12.334  1.00  0.65           O  
ATOM    740  CG  TYR A  94     -45.051 -19.818  10.323  1.00  0.61           C  
ATOM    741  CD1 TYR A  94     -44.351 -20.866  10.918  1.00  0.57           C  
ATOM    742  CD2 TYR A  94     -45.557 -20.009   9.042  1.00  0.60           C  
ATOM    743  CE1 TYR A  94     -44.160 -22.072  10.253  1.00  0.57           C  
ATOM    744  CE2 TYR A  94     -45.372 -21.212   8.368  1.00  0.58           C  
ATOM    745  OH  TYR A  94     -44.488 -23.428   8.318  1.00  0.45           O  
ATOM    746  CZ  TYR A  94     -44.674 -22.236   8.981  1.00  0.55           C  
ATOM    747  N   PHE A  95     -46.596 -17.351  13.876  1.00  0.71           N  
ATOM    748  CA  PHE A  95     -46.342 -16.309  14.864  1.00  0.72           C  
ATOM    749  C   PHE A  95     -44.852 -16.002  14.957  1.00  0.71           C  
ATOM    750  CB  PHE A  95     -46.878 -16.726  16.237  1.00  0.68           C  
ATOM    751  O   PHE A  95     -44.025 -16.916  14.981  1.00  0.68           O  
ATOM    752  CG  PHE A  95     -48.349 -17.042  16.244  1.00  0.64           C  
ATOM    753  CD1 PHE A  95     -49.289 -16.039  16.443  1.00  0.60           C  
ATOM    754  CD2 PHE A  95     -48.793 -18.344  16.051  1.00  0.62           C  
ATOM    755  CE1 PHE A  95     -50.652 -16.328  16.450  1.00  0.59           C  
ATOM    756  CE2 PHE A  95     -50.153 -18.641  16.056  1.00  0.59           C  
ATOM    757  CZ  PHE A  95     -51.080 -17.632  16.257  1.00  0.56           C  
ATOM    758  N   ILE A  96     -44.540 -14.885  14.751  1.00  0.65           N  
ATOM    759  CA  ILE A  96     -43.174 -14.406  14.930  1.00  0.65           C  
ATOM    760  C   ILE A  96     -42.699 -14.720  16.347  1.00  0.65           C  
ATOM    761  CB  ILE A  96     -43.065 -12.890  14.652  1.00  0.62           C  
ATOM    762  O   ILE A  96     -43.186 -14.134  17.316  1.00  0.65           O  
ATOM    763  CG1 ILE A  96     -43.493 -12.578  13.214  1.00  0.56           C  
ATOM    764  CG2 ILE A  96     -41.642 -12.392  14.921  1.00  0.57           C  
ATOM    765  CD1 ILE A  96     -43.514 -11.093  12.882  1.00  0.53           C  
ATOM    766  N   ASN A  97     -42.087 -15.839  16.306  1.00  0.71           N  
ATOM    767  CA  ASN A  97     -41.393 -16.246  17.523  1.00  0.71           C  
ATOM    768  C   ASN A  97     -40.279 -15.268  17.887  1.00  0.69           C  
ATOM    769  CB  ASN A  97     -40.829 -17.661  17.371  1.00  0.67           C  
ATOM    770  O   ASN A  97     -40.131 -14.895  19.052  1.00  0.66           O  
ATOM    771  CG  ASN A  97     -40.113 -18.141  18.619  1.00  0.62           C  
ATOM    772  ND2 ASN A  97     -38.866 -18.567  18.460  1.00  0.61           N  
ATOM    773  OD1 ASN A  97     -40.677 -18.130  19.716  1.00  0.61           O  
ATOM    774  N   ASP A  98     -39.525 -14.907  17.275  1.00  0.56           N  
ATOM    775  CA  ASP A  98     -38.391 -14.001  17.435  1.00  0.57           C  
ATOM    776  C   ASP A  98     -38.126 -13.222  16.149  1.00  0.56           C  
ATOM    777  CB  ASP A  98     -37.139 -14.777  17.848  1.00  0.55           C  
ATOM    778  O   ASP A  98     -38.310 -13.747  15.049  1.00  0.55           O  
ATOM    779  CG  ASP A  98     -36.100 -13.905  18.531  1.00  0.53           C  
ATOM    780  OD1 ASP A  98     -36.423 -12.762  18.920  1.00  0.56           O  
ATOM    781  OD2 ASP A  98     -34.947 -14.364  18.680  1.00  0.63           O  
ATOM    782  N   ILE A  99     -38.382 -11.987  16.404  1.00  0.67           N  
ATOM    783  CA  ILE A  99     -37.985 -11.004  15.402  1.00  0.68           C  
ATOM    784  C   ILE A  99     -36.524 -10.612  15.614  1.00  0.67           C  
ATOM    785  CB  ILE A  99     -38.888  -9.751  15.450  1.00  0.64           C  
ATOM    786  O   ILE A  99     -36.181  -9.993  16.623  1.00  0.64           O  
ATOM    787  CG1 ILE A  99     -40.360 -10.148  15.286  1.00  0.54           C  
ATOM    788  CG2 ILE A  99     -38.470  -8.743  14.376  1.00  0.55           C  
ATOM    789  CD1 ILE A  99     -41.338  -9.002  15.508  1.00  0.53           C  
ATOM    790  N   GLU A 100     -35.581 -11.460  14.890  1.00  0.58           N  
ATOM    791  CA  GLU A 100     -34.189 -11.028  14.801  1.00  0.59           C  
ATOM    792  C   GLU A 100     -34.018  -9.928  13.757  1.00  0.58           C  
ATOM    793  CB  GLU A 100     -33.278 -12.213  14.469  1.00  0.58           C  
ATOM    794  O   GLU A 100     -34.260 -10.149  12.568  1.00  0.56           O  
ATOM    795  CG  GLU A 100     -31.796 -11.919  14.650  1.00  0.55           C  
ATOM    796  CD  GLU A 100     -30.905 -13.108  14.329  1.00  0.57           C  
ATOM    797  OE1 GLU A 100     -31.436 -14.204  14.041  1.00  0.59           O  
ATOM    798  OE2 GLU A 100     -29.665 -12.942  14.368  1.00  0.53           O  
ATOM    799  N   ILE A 101     -34.397  -8.688  14.235  1.00  0.55           N  
ATOM    800  CA  ILE A 101     -34.044  -7.505  13.457  1.00  0.51           C  
ATOM    801  C   ILE A 101     -32.532  -7.298  13.492  1.00  0.55           C  
ATOM    802  CB  ILE A 101     -34.770  -6.247  13.982  1.00  0.53           C  
ATOM    803  O   ILE A 101     -31.963  -7.005  14.546  1.00  0.53           O  
ATOM    804  CG1 ILE A 101     -36.288  -6.459  13.963  1.00  0.43           C  
ATOM    805  CG2 ILE A 101     -34.379  -5.015  13.160  1.00  0.45           C  
ATOM    806  CD1 ILE A 101     -37.081  -5.316  14.581  1.00  0.40           C  
ATOM    807  N   ASP A 102     -31.684  -8.008  12.517  1.00  0.59           N  
ATOM    808  CA  ASP A 102     -30.294  -7.666  12.233  1.00  0.58           C  
ATOM    809  C   ASP A 102     -30.185  -6.271  11.621  1.00  0.57           C  
ATOM    810  CB  ASP A 102     -29.667  -8.701  11.296  1.00  0.54           C  
ATOM    811  O   ASP A 102     -30.536  -6.069  10.457  1.00  0.53           O  
ATOM    812  CG  ASP A 102     -28.179  -8.485  11.084  1.00  0.50           C  
ATOM    813  OD1 ASP A 102     -27.679  -7.373  11.359  1.00  0.55           O  
ATOM    814  OD2 ASP A 102     -27.501  -9.435  10.636  1.00  0.68           O  
ATOM    815  N   ARG A 103     -30.776  -5.272  12.449  1.00  0.40           N  
ATOM    816  CA  ARG A 103     -30.605  -3.853  12.157  1.00  0.41           C  
ATOM    817  C   ARG A 103     -29.201  -3.567  11.634  1.00  0.39           C  
ATOM    818  CB  ARG A 103     -30.881  -3.010  13.404  1.00  0.41           C  
ATOM    819  O   ARG A 103     -28.973  -2.547  10.980  1.00  0.39           O  
ATOM    820  CG  ARG A 103     -32.343  -2.986  13.819  1.00  0.43           C  
ATOM    821  CD  ARG A 103     -32.579  -2.054  15.000  1.00  0.51           C  
ATOM    822  NE  ARG A 103     -33.970  -2.087  15.444  1.00  0.43           N  
ATOM    823  NH1 ARG A 103     -33.698  -0.492  17.092  1.00  0.30           N  
ATOM    824  NH2 ARG A 103     -35.750  -1.455  16.750  1.00  0.23           N  
ATOM    825  CZ  ARG A 103     -34.470  -1.345  16.428  1.00  0.32           C  
ATOM    826  N   ASN A 104     -27.957  -4.587  11.720  1.00  0.45           N  
ATOM    827  CA  ASN A 104     -26.669  -4.537  11.037  1.00  0.44           C  
ATOM    828  C   ASN A 104     -26.721  -5.246   9.687  1.00  0.43           C  
ATOM    829  CB  ASN A 104     -25.573  -5.145  11.914  1.00  0.43           C  
ATOM    830  O   ASN A 104     -26.102  -4.797   8.721  1.00  0.44           O  
ATOM    831  CG  ASN A 104     -25.135  -4.217  13.030  1.00  0.40           C  
ATOM    832  ND2 ASN A 104     -24.539  -4.783  14.073  1.00  0.46           N  
ATOM    833  OD1 ASN A 104     -25.333  -3.002  12.957  1.00  0.48           O  
ATOM    834  N   ARG A 105     -27.599  -5.599   9.097  1.00  0.49           N  
ATOM    835  CA  ARG A 105     -27.980  -6.251   7.848  1.00  0.49           C  
ATOM    836  C   ARG A 105     -29.403  -5.876   7.448  1.00  0.49           C  
ATOM    837  CB  ARG A 105     -27.853  -7.770   7.974  1.00  0.47           C  
ATOM    838  O   ARG A 105     -29.931  -6.391   6.459  1.00  0.48           O  
ATOM    839  CG  ARG A 105     -26.426  -8.256   8.168  1.00  0.45           C  
ATOM    840  CD  ARG A 105     -26.342  -9.776   8.169  1.00  0.51           C  
ATOM    841  NE  ARG A 105     -24.981 -10.240   8.421  1.00  0.40           N  
ATOM    842  NH1 ARG A 105     -25.513 -12.487   8.346  1.00  0.30           N  
ATOM    843  NH2 ARG A 105     -23.352 -11.829   8.732  1.00  0.25           N  
ATOM    844  CZ  ARG A 105     -24.618 -11.518   8.499  1.00  0.34           C  
ATOM    845  N   ASN A 106     -30.322  -4.592   8.099  1.00  0.59           N  
ATOM    846  CA  ASN A 106     -31.707  -4.235   7.809  1.00  0.62           C  
ATOM    847  C   ASN A 106     -32.508  -5.441   7.328  1.00  0.60           C  
ATOM    848  CB  ASN A 106     -31.765  -3.111   6.772  1.00  0.56           C  
ATOM    849  O   ASN A 106     -33.167  -5.379   6.289  1.00  0.57           O  
ATOM    850  CG  ASN A 106     -31.380  -1.763   7.350  1.00  0.52           C  
ATOM    851  ND2 ASN A 106     -31.087  -0.806   6.478  1.00  0.56           N  
ATOM    852  OD1 ASN A 106     -31.346  -1.584   8.570  1.00  0.53           O  
ATOM    853  N   THR A 107     -31.880  -6.998   7.800  1.00  0.56           N  
ATOM    854  CA  THR A 107     -32.810  -8.116   7.679  1.00  0.59           C  
ATOM    855  C   THR A 107     -33.536  -8.360   8.999  1.00  0.58           C  
ATOM    856  CB  THR A 107     -32.084  -9.402   7.245  1.00  0.53           C  
ATOM    857  O   THR A 107     -32.956  -8.192  10.074  1.00  0.55           O  
ATOM    858  CG2 THR A 107     -31.555  -9.280   5.819  1.00  0.46           C  
ATOM    859  OG1 THR A 107     -30.984  -9.646   8.131  1.00  0.56           O  
ATOM    860  N   THR A 108     -34.648  -8.144   9.380  1.00  0.66           N  
ATOM    861  CA  THR A 108     -35.610  -8.709  10.319  1.00  0.68           C  
ATOM    862  C   THR A 108     -35.921 -10.161   9.967  1.00  0.67           C  
ATOM    863  CB  THR A 108     -36.915  -7.892  10.341  1.00  0.63           C  
ATOM    864  O   THR A 108     -36.412 -10.448   8.873  1.00  0.67           O  
ATOM    865  CG2 THR A 108     -37.901  -8.457  11.359  1.00  0.57           C  
ATOM    866  OG1 THR A 108     -36.616  -6.534  10.686  1.00  0.68           O  
ATOM    867  N   THR A 109     -35.086 -10.999  10.240  1.00  0.67           N  
ATOM    868  CA  THR A 109     -35.364 -12.430  10.299  1.00  0.68           C  
ATOM    869  C   THR A 109     -36.466 -12.725  11.313  1.00  0.68           C  
ATOM    870  CB  THR A 109     -34.100 -13.230  10.664  1.00  0.64           C  
ATOM    871  O   THR A 109     -36.362 -12.343  12.480  1.00  0.66           O  
ATOM    872  CG2 THR A 109     -34.385 -14.728  10.689  1.00  0.55           C  
ATOM    873  OG1 THR A 109     -33.078 -12.966   9.694  1.00  0.65           O  
ATOM    874  N   LEU A 110     -37.599 -12.885  11.021  1.00  0.70           N  
ATOM    875  CA  LEU A 110     -38.757 -13.399  11.745  1.00  0.71           C  
ATOM    876  C   LEU A 110     -38.682 -14.916  11.883  1.00  0.71           C  
ATOM    877  CB  LEU A 110     -40.053 -13.003  11.034  1.00  0.67           C  
ATOM    878  O   LEU A 110     -38.628 -15.633  10.881  1.00  0.70           O  
ATOM    879  CG  LEU A 110     -40.230 -11.516  10.724  1.00  0.63           C  
ATOM    880  CD1 LEU A 110     -41.557 -11.276  10.012  1.00  0.57           C  
ATOM    881  CD2 LEU A 110     -40.147 -10.690  12.003  1.00  0.59           C  
ATOM    882  N   GLU A 111     -38.229 -15.387  12.985  1.00  0.60           N  
ATOM    883  CA  GLU A 111     -38.470 -16.761  13.417  1.00  0.64           C  
ATOM    884  C   GLU A 111     -39.956 -17.011  13.658  1.00  0.60           C  
ATOM    885  CB  GLU A 111     -37.672 -17.074  14.685  1.00  0.59           C  
ATOM    886  O   GLU A 111     -40.599 -16.281  14.415  1.00  0.60           O  
ATOM    887  CG  GLU A 111     -36.173 -17.196  14.453  1.00  0.56           C  
ATOM    888  CD  GLU A 111     -35.445 -17.899  15.588  1.00  0.58           C  
ATOM    889  OE1 GLU A 111     -36.042 -18.075  16.674  1.00  0.56           O  
ATOM    890  OE2 GLU A 111     -34.269 -18.276  15.389  1.00  0.52           O  
ATOM    891  N   LEU A 112     -40.524 -17.599  12.736  1.00  0.70           N  
ATOM    892  CA  LEU A 112     -41.942 -17.935  12.657  1.00  0.70           C  
ATOM    893  C   LEU A 112     -42.208 -19.314  13.251  1.00  0.70           C  
ATOM    894  CB  LEU A 112     -42.423 -17.890  11.205  1.00  0.66           C  
ATOM    895  O   LEU A 112     -41.467 -20.263  12.983  1.00  0.68           O  
ATOM    896  CG  LEU A 112     -42.121 -16.607  10.429  1.00  0.62           C  
ATOM    897  CD1 LEU A 112     -42.593 -16.737   8.985  1.00  0.56           C  
ATOM    898  CD2 LEU A 112     -42.775 -15.407  11.105  1.00  0.58           C  
ATOM    899  N   MET A 113     -42.728 -19.429  14.362  1.00  0.52           N  
ATOM    900  CA  MET A 113     -43.279 -20.640  14.963  1.00  0.59           C  
ATOM    901  C   MET A 113     -44.788 -20.710  14.760  1.00  0.52           C  
ATOM    902  CB  MET A 113     -42.948 -20.698  16.456  1.00  0.50           C  
ATOM    903  O   MET A 113     -45.480 -19.694  14.853  1.00  0.51           O  
ATOM    904  CG  MET A 113     -41.462 -20.814  16.751  1.00  0.48           C  
ATOM    905  SD  MET A 113     -41.126 -21.336  18.477  1.00  0.48           S  
ATOM    906  CE  MET A 113     -41.686 -23.061  18.405  1.00  0.42           C  
ATOM    907  N   ASP A 114     -45.297 -21.737  14.283  1.00  0.59           N  
ATOM    908  CA  ASP A 114     -46.727 -21.920  14.058  1.00  0.61           C  
ATOM    909  C   ASP A 114     -47.488 -21.978  15.381  1.00  0.58           C  
ATOM    910  CB  ASP A 114     -46.985 -23.191  13.247  1.00  0.54           C  
ATOM    911  O   ASP A 114     -46.909 -21.755  16.447  1.00  0.54           O  
ATOM    912  CG  ASP A 114     -46.628 -24.459  14.002  1.00  0.49           C  
ATOM    913  OD1 ASP A 114     -46.395 -24.394  15.228  1.00  0.54           O  
ATOM    914  OD2 ASP A 114     -46.576 -25.533  13.364  1.00  0.67           O  
ATOM    915  N   GLY A 115     -48.483 -22.076  15.380  1.00  0.61           N  
ATOM    916  CA  GLY A 115     -49.425 -22.017  16.487  1.00  0.60           C  
ATOM    917  C   GLY A 115     -49.037 -22.912  17.648  1.00  0.61           C  
ATOM    918  O   GLY A 115     -49.505 -22.717  18.772  1.00  0.60           O  
ATOM    919  N   MET A 116     -48.043 -23.624  17.395  1.00  0.59           N  
ATOM    920  CA  MET A 116     -47.531 -24.472  18.467  1.00  0.65           C  
ATOM    921  C   MET A 116     -46.830 -23.637  19.534  1.00  0.59           C  
ATOM    922  CB  MET A 116     -46.568 -25.522  17.910  1.00  0.55           C  
ATOM    923  O   MET A 116     -46.805 -24.014  20.707  1.00  0.55           O  
ATOM    924  CG  MET A 116     -47.263 -26.695  17.237  1.00  0.50           C  
ATOM    925  SD  MET A 116     -48.372 -27.605  18.382  1.00  0.49           S  
ATOM    926  CE  MET A 116     -49.229 -28.687  17.204  1.00  0.40           C  
ATOM    927  N   PHE A 117     -46.559 -22.486  19.137  1.00  0.61           N  
ATOM    928  CA  PHE A 117     -45.939 -21.544  20.061  1.00  0.64           C  
ATOM    929  C   PHE A 117     -46.967 -20.991  21.041  1.00  0.60           C  
ATOM    930  CB  PHE A 117     -45.274 -20.396  19.295  1.00  0.58           C  
ATOM    931  O   PHE A 117     -46.667 -20.801  22.222  1.00  0.57           O  
ATOM    932  CG  PHE A 117     -44.498 -19.450  20.171  1.00  0.54           C  
ATOM    933  CD1 PHE A 117     -43.273 -19.825  20.708  1.00  0.48           C  
ATOM    934  CD2 PHE A 117     -44.995 -18.185  20.458  1.00  0.50           C  
ATOM    935  CE1 PHE A 117     -42.553 -18.952  21.520  1.00  0.46           C  
ATOM    936  CE2 PHE A 117     -44.281 -17.307  21.268  1.00  0.49           C  
ATOM    937  CZ  PHE A 117     -43.061 -17.692  21.799  1.00  0.41           C  
ATOM    938  N   LYS A 118     -48.230 -20.841  20.620  1.00  0.65           N  
ATOM    939  CA  LYS A 118     -49.299 -20.426  21.523  1.00  0.65           C  
ATOM    940  C   LYS A 118     -49.601 -21.510  22.554  1.00  0.65           C  
ATOM    941  CB  LYS A 118     -50.565 -20.086  20.735  1.00  0.62           C  
ATOM    942  O   LYS A 118     -50.213 -21.237  23.588  1.00  0.64           O  
ATOM    943  CG  LYS A 118     -50.471 -18.792  19.940  1.00  0.59           C  
ATOM    944  CD  LYS A 118     -51.816 -18.405  19.338  1.00  0.59           C  
ATOM    945  CE  LYS A 118     -51.741 -17.069  18.612  1.00  0.52           C  
ATOM    946  NZ  LYS A 118     -53.047 -16.707  17.984  1.00  0.48           N  
ATOM    947  N   LEU A 119     -49.033 -22.552  22.334  1.00  0.65           N  
ATOM    948  CA  LEU A 119     -49.328 -23.658  23.239  1.00  0.65           C  
ATOM    949  C   LEU A 119     -48.194 -23.861  24.238  1.00  0.64           C  
ATOM    950  CB  LEU A 119     -49.564 -24.948  22.449  1.00  0.62           C  
ATOM    951  O   LEU A 119     -48.323 -24.648  25.178  1.00  0.61           O  
ATOM    952  CG  LEU A 119     -50.731 -24.934  21.460  1.00  0.58           C  
ATOM    953  CD1 LEU A 119     -50.795 -26.252  20.696  1.00  0.54           C  
ATOM    954  CD2 LEU A 119     -52.045 -24.667  22.187  1.00  0.56           C  
ATOM    955  N   ASN A 120     -47.095 -22.890  24.174  1.00  0.55           N  
ATOM    956  CA  ASN A 120     -46.000 -22.945  25.136  1.00  0.57           C  
ATOM    957  C   ASN A 120     -46.275 -22.063  26.350  1.00  0.54           C  
ATOM    958  CB  ASN A 120     -44.682 -22.539  24.473  1.00  0.51           C  
ATOM    959  O   ASN A 120     -45.481 -21.178  26.673  1.00  0.50           O  
ATOM    960  CG  ASN A 120     -43.471 -23.116  25.179  1.00  0.48           C  
ATOM    961  ND2 ASN A 120     -42.336 -22.437  25.060  1.00  0.47           N  
ATOM    962  OD1 ASN A 120     -43.554 -24.163  25.825  1.00  0.49           O  
ATOM    963  N   ARG A 121     -47.584 -21.827  26.670  1.00  0.55           N  
ATOM    964  CA  ARG A 121     -48.000 -21.198  27.919  1.00  0.57           C  
ATOM    965  C   ARG A 121     -48.518 -22.237  28.909  1.00  0.55           C  
ATOM    966  CB  ARG A 121     -49.076 -20.142  27.657  1.00  0.53           C  
ATOM    967  O   ARG A 121     -49.000 -23.298  28.508  1.00  0.53           O  
ATOM    968  CG  ARG A 121     -48.596 -18.969  26.817  1.00  0.51           C  
ATOM    969  CD  ARG A 121     -49.670 -17.900  26.676  1.00  0.54           C  
ATOM    970  NE  ARG A 121     -49.202 -16.767  25.883  1.00  0.46           N  
ATOM    971  NH1 ARG A 121     -51.098 -15.488  26.210  1.00  0.34           N  
ATOM    972  NH2 ARG A 121     -49.369 -14.679  24.941  1.00  0.29           N  
ATOM    973  CZ  ARG A 121     -49.891 -15.648  25.680  1.00  0.41           C  
ATOM    974  N   GLU A 122     -48.247 -22.027  30.134  1.00  0.49           N  
ATOM    975  CA  GLU A 122     -48.732 -22.854  31.235  1.00  0.51           C  
ATOM    976  C   GLU A 122     -50.212 -23.187  31.064  1.00  0.49           C  
ATOM    977  CB  GLU A 122     -48.502 -22.154  32.576  1.00  0.46           C  
ATOM    978  O   GLU A 122     -51.022 -22.304  30.772  1.00  0.47           O  
ATOM    979  CG  GLU A 122     -48.614 -23.078  33.780  1.00  0.44           C  
ATOM    980  CD  GLU A 122     -48.257 -22.400  35.093  1.00  0.49           C  
ATOM    981  OE1 GLU A 122     -47.921 -21.194  35.081  1.00  0.52           O  
ATOM    982  OE2 GLU A 122     -48.312 -23.080  36.141  1.00  0.47           O  
ATOM    983  N   TYR A 123     -50.566 -24.199  30.961  1.00  0.61           N  
ATOM    984  CA  TYR A 123     -51.909 -24.767  30.910  1.00  0.59           C  
ATOM    985  C   TYR A 123     -52.653 -24.528  32.218  1.00  0.60           C  
ATOM    986  CB  TYR A 123     -51.847 -26.268  30.612  1.00  0.51           C  
ATOM    987  O   TYR A 123     -52.300 -25.099  33.253  1.00  0.53           O  
ATOM    988  CG  TYR A 123     -53.203 -26.922  30.502  1.00  0.45           C  
ATOM    989  CD1 TYR A 123     -54.009 -26.715  29.385  1.00  0.37           C  
ATOM    990  CD2 TYR A 123     -53.681 -27.747  31.514  1.00  0.44           C  
ATOM    991  CE1 TYR A 123     -55.260 -27.314  29.280  1.00  0.49           C  
ATOM    992  CE2 TYR A 123     -54.930 -28.351  31.420  1.00  0.52           C  
ATOM    993  OH  TYR A 123     -56.949 -28.724  30.202  1.00  0.54           O  
ATOM    994  CZ  TYR A 123     -55.711 -28.129  30.301  1.00  0.37           C  
ATOM    995  N   VAL A 124     -53.295 -23.276  32.383  1.00  0.53           N  
ATOM    996  CA  VAL A 124     -54.346 -23.006  33.359  1.00  0.57           C  
ATOM    997  C   VAL A 124     -55.692 -23.474  32.812  1.00  0.53           C  
ATOM    998  CB  VAL A 124     -54.411 -21.506  33.723  1.00  0.51           C  
ATOM    999  O   VAL A 124     -56.088 -23.090  31.709  1.00  0.52           O  
ATOM   1000  CG1 VAL A 124     -55.385 -21.272  34.876  1.00  0.43           C  
ATOM   1001  CG2 VAL A 124     -53.021 -20.983  34.080  1.00  0.44           C  
ATOM   1002  N   THR A 125     -56.262 -24.608  33.371  1.00  0.59           N  
ATOM   1003  CA  THR A 125     -57.522 -25.189  32.920  1.00  0.62           C  
ATOM   1004  C   THR A 125     -58.631 -24.933  33.936  1.00  0.60           C  
ATOM   1005  CB  THR A 125     -57.383 -26.704  32.679  1.00  0.54           C  
ATOM   1006  O   THR A 125     -58.388 -24.948  35.144  1.00  0.55           O  
ATOM   1007  CG2 THR A 125     -57.033 -27.436  33.970  1.00  0.44           C  
ATOM   1008  OG1 THR A 125     -58.621 -27.217  32.172  1.00  0.58           O  
ATOM   1009  N   ASP A 126     -59.795 -24.333  33.435  1.00  0.56           N  
ATOM   1010  CA  ASP A 126     -61.104 -24.349  34.080  1.00  0.56           C  
ATOM   1011  C   ASP A 126     -61.812 -25.683  33.854  1.00  0.56           C  
ATOM   1012  CB  ASP A 126     -61.972 -23.199  33.563  1.00  0.54           C  
ATOM   1013  O   ASP A 126     -62.996 -25.824  34.167  1.00  0.56           O  
ATOM   1014  CG  ASP A 126     -61.341 -21.835  33.783  1.00  0.51           C  
ATOM   1015  OD1 ASP A 126     -60.712 -21.617  34.841  1.00  0.55           O  
ATOM   1016  OD2 ASP A 126     -61.477 -20.970  32.892  1.00  0.61           O  
ATOM   1017  N   LEU A 127     -61.170 -26.657  33.244  1.00  0.55           N  
ATOM   1018  CA  LEU A 127     -61.824 -27.958  33.149  1.00  0.53           C  
ATOM   1019  C   LEU A 127     -61.713 -28.719  34.466  1.00  0.55           C  
ATOM   1020  CB  LEU A 127     -61.211 -28.784  32.015  1.00  0.51           C  
ATOM   1021  O   LEU A 127     -60.625 -28.830  35.034  1.00  0.52           O  
ATOM   1022  CG  LEU A 127     -61.570 -28.354  30.592  1.00  0.48           C  
ATOM   1023  CD1 LEU A 127     -60.602 -28.974  29.591  1.00  0.38           C  
ATOM   1024  CD2 LEU A 127     -63.008 -28.741  30.263  1.00  0.42           C  
ATOM   1025  N   HIS A 128     -62.880 -29.171  35.218  1.00  0.47           N  
ATOM   1026  CA  HIS A 128     -62.959 -30.254  36.192  1.00  0.49           C  
ATOM   1027  C   HIS A 128     -62.473 -31.570  35.595  1.00  0.48           C  
ATOM   1028  CB  HIS A 128     -64.392 -30.408  36.707  1.00  0.45           C  
ATOM   1029  O   HIS A 128     -63.017 -32.040  34.592  1.00  0.47           O  
ATOM   1030  CG  HIS A 128     -64.780 -29.379  37.721  1.00  0.44           C  
ATOM   1031  CD2 HIS A 128     -65.937 -28.701  37.900  1.00  0.35           C  
ATOM   1032  ND1 HIS A 128     -63.918 -28.942  38.703  1.00  0.31           N  
ATOM   1033  CE1 HIS A 128     -64.532 -28.036  39.446  1.00  0.31           C  
ATOM   1034  NE2 HIS A 128     -65.758 -27.871  38.980  1.00  0.38           N  
ATOM   1035  N   PHE A 129     -61.554 -32.038  36.156  1.00  0.52           N  
ATOM   1036  CA  PHE A 129     -60.951 -33.333  35.866  1.00  0.54           C  
ATOM   1037  C   PHE A 129     -61.633 -34.439  36.664  1.00  0.52           C  
ATOM   1038  CB  PHE A 129     -59.451 -33.311  36.177  1.00  0.45           C  
ATOM   1039  O   PHE A 129     -61.810 -34.317  37.878  1.00  0.47           O  
ATOM   1040  CG  PHE A 129     -58.640 -32.509  35.195  1.00  0.43           C  
ATOM   1041  CD1 PHE A 129     -58.185 -33.083  34.014  1.00  0.38           C  
ATOM   1042  CD2 PHE A 129     -58.332 -31.179  35.453  1.00  0.42           C  
ATOM   1043  CE1 PHE A 129     -57.435 -32.343  33.104  1.00  0.40           C  
ATOM   1044  CE2 PHE A 129     -57.583 -30.433  34.548  1.00  0.47           C  
ATOM   1045  CZ  PHE A 129     -57.134 -31.017  33.374  1.00  0.33           C  
ATOM   1046  N   PRO A 130     -62.213 -35.520  36.058  1.00  0.52           N  
ATOM   1047  CA  PRO A 130     -61.749 -36.052  34.774  1.00  0.51           C  
ATOM   1048  C   PRO A 130     -62.423 -35.381  33.580  1.00  0.53           C  
ATOM   1049  CB  PRO A 130     -62.123 -37.534  34.850  1.00  0.47           C  
ATOM   1050  O   PRO A 130     -63.654 -35.318  33.516  1.00  0.50           O  
ATOM   1051  CG  PRO A 130     -63.190 -37.606  35.894  1.00  0.46           C  
ATOM   1052  CD  PRO A 130     -63.088 -36.387  36.766  1.00  0.50           C  
ATOM   1053  N   ALA A 131     -61.721 -34.785  32.586  1.00  0.58           N  
ATOM   1054  CA  ALA A 131     -61.999 -34.172  31.289  1.00  0.58           C  
ATOM   1055  C   ALA A 131     -61.533 -35.070  30.147  1.00  0.58           C  
ATOM   1056  CB  ALA A 131     -61.330 -32.803  31.193  1.00  0.55           C  
ATOM   1057  O   ALA A 131     -60.487 -35.717  30.244  1.00  0.57           O  
ATOM   1058  N   GLU A 132     -62.429 -35.428  29.365  1.00  0.53           N  
ATOM   1059  CA  GLU A 132     -62.162 -36.095  28.094  1.00  0.54           C  
ATOM   1060  C   GLU A 132     -61.083 -35.361  27.302  1.00  0.54           C  
ATOM   1061  CB  GLU A 132     -63.443 -36.202  27.264  1.00  0.51           C  
ATOM   1062  O   GLU A 132     -61.092 -34.131  27.224  1.00  0.53           O  
ATOM   1063  CG  GLU A 132     -64.433 -37.231  27.791  1.00  0.49           C  
ATOM   1064  CD  GLU A 132     -65.559 -37.535  26.815  1.00  0.53           C  
ATOM   1065  OE1 GLU A 132     -65.639 -36.873  25.756  1.00  0.54           O  
ATOM   1066  OE2 GLU A 132     -66.368 -38.441  27.114  1.00  0.48           O  
ATOM   1067  N   VAL A 133     -60.084 -36.114  26.853  1.00  0.62           N  
ATOM   1068  CA  VAL A 133     -58.991 -35.624  26.020  1.00  0.63           C  
ATOM   1069  C   VAL A 133     -59.529 -34.636  24.989  1.00  0.63           C  
ATOM   1070  CB  VAL A 133     -58.252 -36.783  25.314  1.00  0.59           C  
ATOM   1071  O   VAL A 133     -58.879 -33.633  24.682  1.00  0.61           O  
ATOM   1072  CG1 VAL A 133     -57.255 -36.244  24.290  1.00  0.50           C  
ATOM   1073  CG2 VAL A 133     -57.545 -37.668  26.339  1.00  0.52           C  
ATOM   1074  N   ARG A 134     -60.861 -34.888  24.475  1.00  0.62           N  
ATOM   1075  CA  ARG A 134     -61.479 -33.869  23.633  1.00  0.64           C  
ATOM   1076  C   ARG A 134     -61.703 -32.577  24.411  1.00  0.62           C  
ATOM   1077  CB  ARG A 134     -62.806 -34.374  23.063  1.00  0.59           C  
ATOM   1078  O   ARG A 134     -61.455 -31.484  23.896  1.00  0.60           O  
ATOM   1079  CG  ARG A 134     -63.486 -33.393  22.122  1.00  0.56           C  
ATOM   1080  CD  ARG A 134     -64.787 -33.954  21.566  1.00  0.57           C  
ATOM   1081  NE  ARG A 134     -65.393 -33.049  20.593  1.00  0.47           N  
ATOM   1082  NH1 ARG A 134     -67.306 -34.311  20.300  1.00  0.33           N  
ATOM   1083  NH2 ARG A 134     -67.031 -32.352  19.142  1.00  0.28           N  
ATOM   1084  CZ  ARG A 134     -66.575 -33.239  20.014  1.00  0.43           C  
ATOM   1085  N   GLU A 135     -62.061 -32.717  25.512  1.00  0.65           N  
ATOM   1086  CA  GLU A 135     -62.329 -31.534  26.326  1.00  0.67           C  
ATOM   1087  C   GLU A 135     -61.034 -30.821  26.705  1.00  0.66           C  
ATOM   1088  CB  GLU A 135     -63.109 -31.915  27.587  1.00  0.64           C  
ATOM   1089  O   GLU A 135     -60.970 -29.590  26.689  1.00  0.65           O  
ATOM   1090  CG  GLU A 135     -64.512 -32.435  27.308  1.00  0.60           C  
ATOM   1091  CD  GLU A 135     -65.260 -32.844  28.567  1.00  0.61           C  
ATOM   1092  OE1 GLU A 135     -64.654 -33.492  29.450  1.00  0.59           O  
ATOM   1093  OE2 GLU A 135     -66.463 -32.514  28.670  1.00  0.54           O  
ATOM   1094  N   VAL A 136     -59.944 -31.539  26.840  1.00  0.70           N  
ATOM   1095  CA  VAL A 136     -58.635 -30.961  27.125  1.00  0.71           C  
ATOM   1096  C   VAL A 136     -58.055 -30.342  25.855  1.00  0.71           C  
ATOM   1097  CB  VAL A 136     -57.661 -32.015  27.697  1.00  0.67           C  
ATOM   1098  O   VAL A 136     -57.523 -29.230  25.886  1.00  0.71           O  
ATOM   1099  CG1 VAL A 136     -56.282 -31.404  27.934  1.00  0.57           C  
ATOM   1100  CG2 VAL A 136     -58.216 -32.608  28.991  1.00  0.58           C  
ATOM   1101  N   ILE A 137     -58.400 -30.987  24.878  1.00  0.66           N  
ATOM   1102  CA  ILE A 137     -57.899 -30.425  23.628  1.00  0.67           C  
ATOM   1103  C   ILE A 137     -58.735 -29.208  23.237  1.00  0.67           C  
ATOM   1104  CB  ILE A 137     -57.913 -31.472  22.492  1.00  0.63           C  
ATOM   1105  O   ILE A 137     -58.193 -28.184  22.815  1.00  0.65           O  
ATOM   1106  CG1 ILE A 137     -56.871 -32.564  22.760  1.00  0.54           C  
ATOM   1107  CG2 ILE A 137     -57.668 -30.802  21.137  1.00  0.54           C  
ATOM   1108  CD1 ILE A 137     -56.978 -33.764  21.829  1.00  0.50           C  
ATOM   1109  N   GLN A 138     -60.020 -29.270  23.451  1.00  0.70           N  
ATOM   1110  CA  GLN A 138     -60.899 -28.132  23.204  1.00  0.71           C  
ATOM   1111  C   GLN A 138     -60.636 -27.007  24.200  1.00  0.70           C  
ATOM   1112  CB  GLN A 138     -62.366 -28.562  23.273  1.00  0.68           C  
ATOM   1113  O   GLN A 138     -60.644 -25.830  23.831  1.00  0.69           O  
ATOM   1114  CG  GLN A 138     -62.867 -29.244  22.007  1.00  0.64           C  
ATOM   1115  CD  GLN A 138     -64.298 -29.732  22.131  1.00  0.63           C  
ATOM   1116  NE2 GLN A 138     -64.967 -29.901  20.996  1.00  0.53           N  
ATOM   1117  OE1 GLN A 138     -64.798 -29.956  23.238  1.00  0.63           O  
ATOM   1118  N   GLU A 139     -60.192 -27.295  25.366  1.00  0.64           N  
ATOM   1119  CA  GLU A 139     -59.816 -26.274  26.339  1.00  0.65           C  
ATOM   1120  C   GLU A 139     -58.471 -25.645  25.988  1.00  0.64           C  
ATOM   1121  CB  GLU A 139     -59.767 -26.867  27.750  1.00  0.61           C  
ATOM   1122  O   GLU A 139     -58.313 -24.424  26.058  1.00  0.63           O  
ATOM   1123  CG  GLU A 139     -59.466 -25.845  28.836  1.00  0.57           C  
ATOM   1124  CD  GLU A 139     -59.385 -26.454  30.227  1.00  0.59           C  
ATOM   1125  OE1 GLU A 139     -59.615 -27.677  30.368  1.00  0.59           O  
ATOM   1126  OE2 GLU A 139     -59.091 -25.703  31.183  1.00  0.53           O  
ATOM   1127  N   ILE A 140     -57.684 -26.520  25.484  1.00  0.73           N  
ATOM   1128  CA  ILE A 140     -56.396 -25.987  25.054  1.00  0.74           C  
ATOM   1129  C   ILE A 140     -56.593 -25.072  23.847  1.00  0.73           C  
ATOM   1130  CB  ILE A 140     -55.402 -27.119  24.712  1.00  0.70           C  
ATOM   1131  O   ILE A 140     -56.040 -23.971  23.798  1.00  0.72           O  
ATOM   1132  CG1 ILE A 140     -54.984 -27.865  25.985  1.00  0.66           C  
ATOM   1133  CG2 ILE A 140     -54.179 -26.561  23.978  1.00  0.64           C  
ATOM   1134  CD1 ILE A 140     -54.214 -29.152  25.723  1.00  0.61           C  
ATOM   1135  N   CYS A 141     -57.684 -25.365  23.152  1.00  0.67           N  
ATOM   1136  CA  CYS A 141     -58.011 -24.514  22.013  1.00  0.70           C  
ATOM   1137  C   CYS A 141     -58.704 -23.236  22.468  1.00  0.67           C  
ATOM   1138  CB  CYS A 141     -58.903 -25.264  21.023  1.00  0.65           C  
ATOM   1139  O   CYS A 141     -58.407 -22.151  21.964  1.00  0.64           O  
ATOM   1140  SG  CYS A 141     -58.053 -26.588  20.136  1.00  0.67           S  
ATOM   1141  N   LEU A 142     -59.536 -23.332  23.477  1.00  0.62           N  
ATOM   1142  CA  LEU A 142     -60.285 -22.212  24.036  1.00  0.63           C  
ATOM   1143  C   LEU A 142     -59.374 -21.301  24.851  1.00  0.61           C  
ATOM   1144  CB  LEU A 142     -61.435 -22.719  24.910  1.00  0.61           C  
ATOM   1145  O   LEU A 142     -59.491 -20.076  24.783  1.00  0.61           O  
ATOM   1146  CG  LEU A 142     -62.849 -22.406  24.419  1.00  0.58           C  
ATOM   1147  CD1 LEU A 142     -63.682 -23.682  24.355  1.00  0.51           C  
ATOM   1148  CD2 LEU A 142     -63.513 -21.373  25.322  1.00  0.52           C  
ATOM   1149  N   LYS A 143     -58.180 -21.886  25.469  1.00  0.66           N  
ATOM   1150  CA  LYS A 143     -57.321 -21.095  26.346  1.00  0.67           C  
ATOM   1151  C   LYS A 143     -56.147 -20.499  25.574  1.00  0.65           C  
ATOM   1152  CB  LYS A 143     -56.806 -21.949  27.505  1.00  0.63           C  
ATOM   1153  O   LYS A 143     -55.551 -19.510  26.006  1.00  0.64           O  
ATOM   1154  CG  LYS A 143     -57.870 -22.304  28.533  1.00  0.59           C  
ATOM   1155  CD  LYS A 143     -58.139 -21.144  29.483  1.00  0.60           C  
ATOM   1156  CE  LYS A 143     -59.111 -21.539  30.587  1.00  0.51           C  
ATOM   1157  NZ  LYS A 143     -59.441 -20.383  31.473  1.00  0.47           N  
ATOM   1158  N   THR A 144     -55.962 -21.245  24.511  1.00  0.68           N  
ATOM   1159  CA  THR A 144     -54.801 -20.749  23.781  1.00  0.68           C  
ATOM   1160  C   THR A 144     -55.228 -20.077  22.478  1.00  0.67           C  
ATOM   1161  CB  THR A 144     -53.807 -21.884  23.474  1.00  0.65           C  
ATOM   1162  O   THR A 144     -54.398 -19.508  21.766  1.00  0.65           O  
ATOM   1163  CG2 THR A 144     -53.270 -22.506  24.759  1.00  0.60           C  
ATOM   1164  OG1 THR A 144     -54.469 -22.897  22.706  1.00  0.68           O  
ATOM   1165  N   GLY A 145     -56.604 -19.704  22.229  1.00  0.57           N  
ATOM   1166  CA  GLY A 145     -57.061 -19.166  20.958  1.00  0.55           C  
ATOM   1167  C   GLY A 145     -56.546 -19.942  19.761  1.00  0.57           C  
ATOM   1168  O   GLY A 145     -56.539 -19.431  18.639  1.00  0.56           O  
ATOM   1169  N   ILE A 146     -56.217 -21.266  19.825  1.00  0.65           N  
ATOM   1170  CA  ILE A 146     -55.878 -22.121  18.693  1.00  0.66           C  
ATOM   1171  C   ILE A 146     -57.116 -22.890  18.237  1.00  0.65           C  
ATOM   1172  CB  ILE A 146     -54.737 -23.102  19.047  1.00  0.61           C  
ATOM   1173  O   ILE A 146     -57.801 -23.514  19.051  1.00  0.62           O  
ATOM   1174  CG1 ILE A 146     -53.447 -22.333  19.354  1.00  0.52           C  
ATOM   1175  CG2 ILE A 146     -54.519 -24.107  17.913  1.00  0.53           C  
ATOM   1176  CD1 ILE A 146     -52.308 -23.210  19.853  1.00  0.52           C  
ATOM   1177  N   GLU A 147     -57.676 -22.619  17.027  1.00  0.54           N  
ATOM   1178  CA  GLU A 147     -58.746 -23.353  16.357  1.00  0.56           C  
ATOM   1179  C   GLU A 147     -58.251 -24.702  15.843  1.00  0.55           C  
ATOM   1180  CB  GLU A 147     -59.321 -22.529  15.202  1.00  0.54           C  
ATOM   1181  O   GLU A 147     -57.197 -24.782  15.207  1.00  0.54           O  
ATOM   1182  CG  GLU A 147     -60.466 -21.613  15.611  1.00  0.52           C  
ATOM   1183  CD  GLU A 147     -61.059 -20.838  14.446  1.00  0.55           C  
ATOM   1184  OE1 GLU A 147     -60.555 -20.972  13.308  1.00  0.55           O  
ATOM   1185  OE2 GLU A 147     -62.036 -20.090  14.673  1.00  0.50           O  
ATOM   1186  N   LEU A 148     -58.801 -25.703  16.210  1.00  0.56           N  
ATOM   1187  CA  LEU A 148     -58.720 -27.075  15.721  1.00  0.58           C  
ATOM   1188  C   LEU A 148     -59.172 -27.163  14.268  1.00  0.57           C  
ATOM   1189  CB  LEU A 148     -59.571 -28.005  16.590  1.00  0.53           C  
ATOM   1190  O   LEU A 148     -60.263 -26.703  13.924  1.00  0.55           O  
ATOM   1191  CG  LEU A 148     -58.813 -29.050  17.409  1.00  0.51           C  
ATOM   1192  CD1 LEU A 148     -59.137 -28.899  18.892  1.00  0.43           C  
ATOM   1193  CD2 LEU A 148     -59.148 -30.456  16.925  1.00  0.45           C  
ATOM   1194  N   ALA A 149     -58.199 -27.466  13.345  1.00  0.60           N  
ATOM   1195  CA  ALA A 149     -58.427 -27.581  11.907  1.00  0.60           C  
ATOM   1196  C   ALA A 149     -59.387 -28.725  11.594  1.00  0.59           C  
ATOM   1197  CB  ALA A 149     -57.103 -27.785  11.174  1.00  0.55           C  
ATOM   1198  O   ALA A 149     -60.039 -28.727  10.547  1.00  0.55           O  
ATOM   1199  N   ASN A 150     -59.887 -29.625  12.439  1.00  0.49           N  
ATOM   1200  CA  ASN A 150     -60.821 -30.724  12.213  1.00  0.53           C  
ATOM   1201  C   ASN A 150     -61.306 -31.327  13.528  1.00  0.50           C  
ATOM   1202  CB  ASN A 150     -60.178 -31.803  11.339  1.00  0.47           C  
ATOM   1203  O   ASN A 150     -60.522 -31.502  14.462  1.00  0.47           O  
ATOM   1204  CG  ASN A 150     -60.207 -31.453   9.864  1.00  0.46           C  
ATOM   1205  ND2 ASN A 150     -59.392 -32.144   9.075  1.00  0.39           N  
ATOM   1206  OD1 ASN A 150     -60.955 -30.570   9.437  1.00  0.46           O  
ATOM   1207  N   ASP A 151     -62.683 -31.239  13.717  1.00  0.37           N  
ATOM   1208  CA  ASP A 151     -63.467 -31.958  14.717  1.00  0.41           C  
ATOM   1209  C   ASP A 151     -63.381 -33.467  14.502  1.00  0.37           C  
ATOM   1210  CB  ASP A 151     -64.928 -31.504  14.680  1.00  0.36           C  
ATOM   1211  O   ASP A 151     -64.311 -34.202  14.842  1.00  0.35           O  
ATOM   1212  CG  ASP A 151     -65.167 -30.213  15.444  1.00  0.36           C  
ATOM   1213  OD1 ASP A 151     -64.263 -29.764  16.181  1.00  0.39           O  
ATOM   1214  OD2 ASP A 151     -66.270 -29.641  15.310  1.00  0.37           O  
ATOM   1215  N   TYR A 152     -62.391 -33.848  13.677  1.00  0.30           N  
ATOM   1216  CA  TYR A 152     -62.414 -35.297  13.511  1.00  0.35           C  
ATOM   1217  C   TYR A 152     -61.397 -35.967  14.427  1.00  0.33           C  
ATOM   1218  CB  TYR A 152     -62.133 -35.676  12.054  1.00  0.29           C  
ATOM   1219  O   TYR A 152     -60.194 -35.936  14.157  1.00  0.30           O  
ATOM   1220  CG  TYR A 152     -62.912 -36.878  11.578  1.00  0.28           C  
ATOM   1221  CD1 TYR A 152     -62.368 -38.159  11.650  1.00  0.16           C  
ATOM   1222  CD2 TYR A 152     -64.193 -36.736  11.056  1.00  0.13           C  
ATOM   1223  CE1 TYR A 152     -63.081 -39.269  11.211  1.00  0.09           C  
ATOM   1224  CE2 TYR A 152     -64.916 -37.840  10.614  1.00  0.10           C  
ATOM   1225  OH  TYR A 152     -65.064 -40.196  10.259  1.00  0.07           O  
ATOM   1226  CZ  TYR A 152     -64.353 -39.100  10.696  1.00  0.08           C  
ATOM   1227  N   PHE A 153     -61.535 -36.000  15.801  1.00  0.40           N  
ATOM   1228  CA  PHE A 153     -61.234 -37.179  16.604  1.00  0.43           C  
ATOM   1229  C   PHE A 153     -61.767 -38.440  15.935  1.00  0.40           C  
ATOM   1230  CB  PHE A 153     -61.827 -37.039  18.009  1.00  0.38           C  
ATOM   1231  O   PHE A 153     -62.946 -38.771  16.072  1.00  0.38           O  
ATOM   1232  CG  PHE A 153     -61.305 -35.852  18.774  1.00  0.37           C  
ATOM   1233  CD1 PHE A 153     -60.059 -35.896  19.386  1.00  0.31           C  
ATOM   1234  CD2 PHE A 153     -62.061 -34.692  18.879  1.00  0.32           C  
ATOM   1235  CE1 PHE A 153     -59.573 -34.799  20.094  1.00  0.32           C  
ATOM   1236  CE2 PHE A 153     -61.582 -33.592  19.585  1.00  0.37           C  
ATOM   1237  CZ  PHE A 153     -60.339 -33.648  20.192  1.00  0.28           C  
ATOM   1238  N   GLY A 154     -61.417 -38.942  14.680  1.00  0.35           N  
ATOM   1239  CA  GLY A 154     -61.749 -40.145  13.933  1.00  0.36           C  
ATOM   1240  C   GLY A 154     -61.765 -41.395  14.792  1.00  0.36           C  
ATOM   1241  O   GLY A 154     -60.929 -41.552  15.685  1.00  0.34           O  
ATOM   1242  N   ILE A 155     -63.172 -41.846  14.956  1.00  0.29           N  
ATOM   1243  CA  ILE A 155     -63.679 -43.181  15.252  1.00  0.33           C  
ATOM   1244  C   ILE A 155     -62.517 -44.109  15.599  1.00  0.31           C  
ATOM   1245  CB  ILE A 155     -64.487 -43.755  14.066  1.00  0.29           C  
ATOM   1246  O   ILE A 155     -61.638 -44.351  14.768  1.00  0.30           O  
ATOM   1247  CG1 ILE A 155     -65.713 -42.880  13.783  1.00  0.11           C  
ATOM   1248  CG2 ILE A 155     -64.899 -45.203  14.343  1.00  0.15           C  
ATOM   1249  CD1 ILE A 155     -66.445 -43.238  12.496  1.00  0.18           C  
ATOM   1250  N   SER A 156     -62.140 -44.286  16.901  1.00  0.28           N  
ATOM   1251  CA  SER A 156     -61.709 -45.219  17.937  1.00  0.35           C  
ATOM   1252  C   SER A 156     -60.622 -44.608  18.815  1.00  0.30           C  
ATOM   1253  CB  SER A 156     -61.201 -46.518  17.311  1.00  0.28           C  
ATOM   1254  O   SER A 156     -60.129 -45.255  19.741  1.00  0.28           O  
ATOM   1255  OG  SER A 156     -60.266 -46.248  16.281  1.00  0.11           O  
ATOM   1256  N   ALA A 157     -60.501 -43.320  18.867  1.00  0.33           N  
ATOM   1257  CA  ALA A 157     -59.624 -42.455  19.652  1.00  0.36           C  
ATOM   1258  C   ALA A 157     -60.418 -41.350  20.342  1.00  0.33           C  
ATOM   1259  CB  ALA A 157     -58.539 -41.851  18.764  1.00  0.30           C  
ATOM   1260  O   ALA A 157     -60.448 -40.211  19.869  1.00  0.32           O  
ATOM   1261  N   MET A 158     -61.670 -41.477  20.715  1.00  0.30           N  
ATOM   1262  CA  MET A 158     -62.617 -40.571  21.359  1.00  0.38           C  
ATOM   1263  C   MET A 158     -63.235 -41.219  22.594  1.00  0.31           C  
ATOM   1264  CB  MET A 158     -63.717 -40.157  20.380  1.00  0.29           C  
ATOM   1265  O   MET A 158     -64.042 -42.142  22.478  1.00  0.31           O  
ATOM   1266  CG  MET A 158     -63.269 -39.131  19.352  1.00  0.29           C  
ATOM   1267  SD  MET A 158     -64.671 -38.176  18.654  1.00  0.20           S  
ATOM   1268  CE  MET A 158     -64.855 -39.003  17.050  1.00  0.26           C  
ATOM   1269  N   ARG A 159     -62.521 -41.735  23.444  1.00  0.51           N  
ATOM   1270  CA  ARG A 159     -63.069 -41.809  24.795  1.00  0.50           C  
ATOM   1271  C   ARG A 159     -61.973 -42.101  25.815  1.00  0.51           C  
ATOM   1272  CB  ARG A 159     -64.159 -42.880  24.876  1.00  0.47           C  
ATOM   1273  O   ARG A 159     -61.923 -43.194  26.384  1.00  0.48           O  
ATOM   1274  CG  ARG A 159     -65.467 -42.479  24.212  1.00  0.43           C  
ATOM   1275  CD  ARG A 159     -66.549 -43.528  24.420  1.00  0.46           C  
ATOM   1276  NE  ARG A 159     -67.799 -43.150  23.766  1.00  0.38           N  
ATOM   1277  NH1 ARG A 159     -68.969 -45.017  24.462  1.00  0.28           N  
ATOM   1278  NH2 ARG A 159     -70.000 -43.428  23.170  1.00  0.23           N  
ATOM   1279  CZ  ARG A 159     -68.920 -43.866  23.801  1.00  0.32           C  
ATOM   1280  N   TYR A 160     -60.738 -41.474  25.932  1.00  0.49           N  
ATOM   1281  CA  TYR A 160     -59.792 -41.496  27.042  1.00  0.54           C  
ATOM   1282  C   TYR A 160     -60.006 -40.302  27.965  1.00  0.50           C  
ATOM   1283  CB  TYR A 160     -58.352 -41.502  26.522  1.00  0.48           C  
ATOM   1284  O   TYR A 160     -59.893 -39.151  27.537  1.00  0.48           O  
ATOM   1285  CG  TYR A 160     -57.994 -42.743  25.741  1.00  0.47           C  
ATOM   1286  CD1 TYR A 160     -57.773 -43.957  26.387  1.00  0.42           C  
ATOM   1287  CD2 TYR A 160     -57.875 -42.704  24.356  1.00  0.42           C  
ATOM   1288  CE1 TYR A 160     -57.441 -45.103  25.672  1.00  0.41           C  
ATOM   1289  CE2 TYR A 160     -57.544 -43.844  23.630  1.00  0.47           C  
ATOM   1290  OH  TYR A 160     -57.001 -46.168  23.582  1.00  0.31           O  
ATOM   1291  CZ  TYR A 160     -57.329 -45.037  24.296  1.00  0.36           C  
ATOM   1292  N   HIS A 161     -60.632 -40.420  29.027  1.00  0.51           N  
ATOM   1293  CA  HIS A 161     -60.802 -39.521  30.162  1.00  0.59           C  
ATOM   1294  C   HIS A 161     -59.477 -39.281  30.879  1.00  0.53           C  
ATOM   1295  CB  HIS A 161     -61.834 -40.083  31.142  1.00  0.52           C  
ATOM   1296  O   HIS A 161     -58.759 -40.232  31.199  1.00  0.50           O  
ATOM   1297  CG  HIS A 161     -63.250 -39.829  30.733  1.00  0.51           C  
ATOM   1298  CD2 HIS A 161     -64.193 -39.011  31.257  1.00  0.44           C  
ATOM   1299  ND1 HIS A 161     -63.840 -40.461  29.660  1.00  0.31           N  
ATOM   1300  CE1 HIS A 161     -65.088 -40.042  29.541  1.00  0.40           C  
ATOM   1301  NE2 HIS A 161     -65.328 -39.161  30.498  1.00  0.41           N  
ATOM   1302  N   ILE A 162     -58.823 -37.974  30.938  1.00  0.57           N  
ATOM   1303  CA  ILE A 162     -57.793 -37.414  31.807  1.00  0.59           C  
ATOM   1304  C   ILE A 162     -58.395 -37.081  33.171  1.00  0.58           C  
ATOM   1305  CB  ILE A 162     -57.149 -36.156  31.183  1.00  0.55           C  
ATOM   1306  O   ILE A 162     -59.267 -36.215  33.276  1.00  0.55           O  
ATOM   1307  CG1 ILE A 162     -56.575 -36.481  29.799  1.00  0.46           C  
ATOM   1308  CG2 ILE A 162     -56.066 -35.590  32.106  1.00  0.47           C  
ATOM   1309  CD1 ILE A 162     -55.941 -35.288  29.097  1.00  0.45           C  
ATOM   1310  N   GLU A 163     -58.316 -37.958  33.976  1.00  0.57           N  
ATOM   1311  CA  GLU A 163     -58.881 -37.945  35.322  1.00  0.58           C  
ATOM   1312  C   GLU A 163     -58.303 -36.803  36.153  1.00  0.57           C  
ATOM   1313  CB  GLU A 163     -58.632 -39.284  36.023  1.00  0.55           C  
ATOM   1314  O   GLU A 163     -59.001 -36.217  36.983  1.00  0.55           O  
ATOM   1315  CG  GLU A 163     -59.544 -40.406  35.547  1.00  0.52           C  
ATOM   1316  CD  GLU A 163     -59.471 -41.648  36.420  1.00  0.54           C  
ATOM   1317  OE1 GLU A 163     -58.570 -41.731  37.285  1.00  0.54           O  
ATOM   1318  OE2 GLU A 163     -60.322 -42.547  36.236  1.00  0.49           O  
ATOM   1319  N   GLN A 164     -57.090 -36.107  36.167  1.00  0.52           N  
ATOM   1320  CA  GLN A 164     -56.339 -35.111  36.923  1.00  0.55           C  
ATOM   1321  C   GLN A 164     -55.072 -34.696  36.180  1.00  0.53           C  
ATOM   1322  CB  GLN A 164     -55.981 -35.646  38.311  1.00  0.49           C  
ATOM   1323  O   GLN A 164     -54.370 -35.540  35.619  1.00  0.52           O  
ATOM   1324  CG  GLN A 164     -56.738 -34.968  39.445  1.00  0.47           C  
ATOM   1325  CD  GLN A 164     -56.379 -35.530  40.808  1.00  0.51           C  
ATOM   1326  NE2 GLN A 164     -56.971 -34.967  41.856  1.00  0.39           N  
ATOM   1327  OE1 GLN A 164     -55.577 -36.462  40.918  1.00  0.50           O  
ATOM   1328  N   VAL A 165     -54.809 -33.406  35.995  1.00  0.54           N  
ATOM   1329  CA  VAL A 165     -53.580 -32.646  35.788  1.00  0.56           C  
ATOM   1330  C   VAL A 165     -52.687 -32.763  37.021  1.00  0.54           C  
ATOM   1331  CB  VAL A 165     -53.876 -31.161  35.483  1.00  0.51           C  
ATOM   1332  O   VAL A 165     -53.135 -32.523  38.145  1.00  0.52           O  
ATOM   1333  CG1 VAL A 165     -52.588 -30.413  35.142  1.00  0.43           C  
ATOM   1334  CG2 VAL A 165     -54.885 -31.042  34.342  1.00  0.44           C  
ATOM   1335  N   PRO A 166     -51.692 -33.459  36.656  1.00  0.57           N  
ATOM   1336  CA  PRO A 166     -50.726 -33.529  37.756  1.00  0.57           C  
ATOM   1337  C   PRO A 166     -50.501 -32.177  38.429  1.00  0.58           C  
ATOM   1338  CB  PRO A 166     -49.448 -34.018  37.071  1.00  0.54           C  
ATOM   1339  O   PRO A 166     -50.233 -31.182  37.751  1.00  0.56           O  
ATOM   1340  CG  PRO A 166     -49.848 -34.277  35.654  1.00  0.52           C  
ATOM   1341  CD  PRO A 166     -51.221 -33.709  35.435  1.00  0.53           C  
ATOM   1342  N   GLU A 167     -51.108 -31.849  39.510  1.00  0.42           N  
ATOM   1343  CA  GLU A 167     -50.741 -30.872  40.531  1.00  0.44           C  
ATOM   1344  C   GLU A 167     -49.245 -30.919  40.828  1.00  0.43           C  
ATOM   1345  CB  GLU A 167     -51.540 -31.111  41.815  1.00  0.41           C  
ATOM   1346  O   GLU A 167     -48.734 -31.931  41.311  1.00  0.42           O  
ATOM   1347  CG  GLU A 167     -52.923 -30.476  41.805  1.00  0.41           C  
ATOM   1348  CD  GLU A 167     -53.689 -30.687  43.102  1.00  0.48           C  
ATOM   1349  OE1 GLU A 167     -53.164 -31.366  44.013  1.00  0.50           O  
ATOM   1350  OE2 GLU A 167     -54.823 -30.168  43.207  1.00  0.42           O  
ATOM   1351  N   GLY A 168     -48.449 -30.087  40.142  1.00  0.35           N  
ATOM   1352  CA  GLY A 168     -47.085 -29.683  40.442  1.00  0.37           C  
ATOM   1353  C   GLY A 168     -46.142 -29.843  39.264  1.00  0.35           C  
ATOM   1354  O   GLY A 168     -44.935 -29.631  39.395  1.00  0.33           O  
ATOM   1355  N   LYS A 169     -46.573 -29.819  38.013  1.00  0.43           N  
ATOM   1356  CA  LYS A 169     -45.890 -29.512  36.759  1.00  0.45           C  
ATOM   1357  C   LYS A 169     -46.775 -28.671  35.843  1.00  0.44           C  
ATOM   1358  CB  LYS A 169     -45.473 -30.799  36.046  1.00  0.40           C  
ATOM   1359  O   LYS A 169     -47.823 -29.133  35.389  1.00  0.43           O  
ATOM   1360  CG  LYS A 169     -44.230 -31.455  36.630  1.00  0.39           C  
ATOM   1361  CD  LYS A 169     -43.745 -32.608  35.760  1.00  0.43           C  
ATOM   1362  CE  LYS A 169     -42.530 -33.295  36.368  1.00  0.33           C  
ATOM   1363  NZ  LYS A 169     -42.076 -34.452  35.540  1.00  0.33           N  
ATOM   1364  N   LYS A 170     -46.683 -27.280  36.329  1.00  0.46           N  
ATOM   1365  CA  LYS A 170     -47.065 -26.313  35.304  1.00  0.47           C  
ATOM   1366  C   LYS A 170     -46.815 -26.868  33.904  1.00  0.47           C  
ATOM   1367  CB  LYS A 170     -46.302 -25.001  35.492  1.00  0.43           C  
ATOM   1368  O   LYS A 170     -45.666 -26.981  33.472  1.00  0.45           O  
ATOM   1369  CG  LYS A 170     -46.732 -24.205  36.715  1.00  0.40           C  
ATOM   1370  CD  LYS A 170     -46.027 -22.856  36.780  1.00  0.44           C  
ATOM   1371  CE  LYS A 170     -46.435 -22.070  38.019  1.00  0.33           C  
ATOM   1372  NZ  LYS A 170     -45.770 -20.734  38.071  1.00  0.33           N  
ATOM   1373  N   LEU A 171     -47.567 -27.945  33.304  1.00  0.59           N  
ATOM   1374  CA  LEU A 171     -47.709 -28.371  31.916  1.00  0.60           C  
ATOM   1375  C   LEU A 171     -48.146 -27.207  31.033  1.00  0.60           C  
ATOM   1376  CB  LEU A 171     -48.718 -29.517  31.808  1.00  0.56           C  
ATOM   1377  O   LEU A 171     -49.073 -26.472  31.382  1.00  0.57           O  
ATOM   1378  CG  LEU A 171     -48.326 -30.832  32.484  1.00  0.53           C  
ATOM   1379  CD1 LEU A 171     -49.517 -31.783  32.524  1.00  0.43           C  
ATOM   1380  CD2 LEU A 171     -47.146 -31.474  31.761  1.00  0.47           C  
ATOM   1381  N   SER A 172     -47.388 -26.986  30.098  1.00  0.55           N  
ATOM   1382  CA  SER A 172     -47.749 -26.055  29.034  1.00  0.57           C  
ATOM   1383  C   SER A 172     -48.822 -26.644  28.124  1.00  0.56           C  
ATOM   1384  CB  SER A 172     -46.517 -25.681  28.208  1.00  0.53           C  
ATOM   1385  O   SER A 172     -49.026 -27.859  28.103  1.00  0.55           O  
ATOM   1386  OG  SER A 172     -46.097 -26.774  27.409  1.00  0.54           O  
ATOM   1387  N   PHE A 173     -49.735 -25.918  27.739  1.00  0.71           N  
ATOM   1388  CA  PHE A 173     -50.758 -26.305  26.775  1.00  0.72           C  
ATOM   1389  C   PHE A 173     -50.174 -27.222  25.706  1.00  0.71           C  
ATOM   1390  CB  PHE A 173     -51.379 -25.067  26.122  1.00  0.68           C  
ATOM   1391  O   PHE A 173     -50.820 -28.184  25.286  1.00  0.70           O  
ATOM   1392  CG  PHE A 173     -52.309 -24.305  27.028  1.00  0.63           C  
ATOM   1393  CD1 PHE A 173     -53.591 -24.774  27.284  1.00  0.58           C  
ATOM   1394  CD2 PHE A 173     -51.899 -23.119  27.624  1.00  0.61           C  
ATOM   1395  CE1 PHE A 173     -54.454 -24.071  28.122  1.00  0.58           C  
ATOM   1396  CE2 PHE A 173     -52.755 -22.411  28.463  1.00  0.61           C  
ATOM   1397  CZ  PHE A 173     -54.032 -22.888  28.710  1.00  0.50           C  
ATOM   1398  N   ARG A 174     -48.962 -27.037  25.432  1.00  0.63           N  
ATOM   1399  CA  ARG A 174     -48.279 -27.922  24.494  1.00  0.66           C  
ATOM   1400  C   ARG A 174     -48.022 -29.289  25.119  1.00  0.61           C  
ATOM   1401  CB  ARG A 174     -46.959 -27.301  24.032  1.00  0.59           C  
ATOM   1402  O   ARG A 174     -48.246 -30.321  24.482  1.00  0.59           O  
ATOM   1403  CG  ARG A 174     -46.205 -28.141  23.014  1.00  0.53           C  
ATOM   1404  CD  ARG A 174     -44.850 -27.536  22.675  1.00  0.56           C  
ATOM   1405  NE  ARG A 174     -44.004 -28.481  21.952  1.00  0.43           N  
ATOM   1406  NH1 ARG A 174     -42.079 -27.217  22.137  1.00  0.33           N  
ATOM   1407  NH2 ARG A 174     -42.032 -29.231  21.044  1.00  0.29           N  
ATOM   1408  CZ  ARG A 174     -42.707 -28.307  21.712  1.00  0.47           C  
ATOM   1409  N   ASP A 175     -47.583 -29.211  26.334  1.00  0.70           N  
ATOM   1410  CA  ASP A 175     -47.322 -30.470  27.025  1.00  0.71           C  
ATOM   1411  C   ASP A 175     -48.619 -31.232  27.285  1.00  0.70           C  
ATOM   1412  CB  ASP A 175     -46.588 -30.216  28.344  1.00  0.67           C  
ATOM   1413  O   ASP A 175     -48.670 -32.454  27.125  1.00  0.68           O  
ATOM   1414  CG  ASP A 175     -45.211 -29.608  28.148  1.00  0.62           C  
ATOM   1415  OD1 ASP A 175     -44.553 -29.904  27.127  1.00  0.64           O  
ATOM   1416  OD2 ASP A 175     -44.778 -28.828  29.024  1.00  0.69           O  
ATOM   1417  N   MET A 176     -49.582 -30.474  27.375  1.00  0.67           N  
ATOM   1418  CA  MET A 176     -50.915 -31.049  27.525  1.00  0.69           C  
ATOM   1419  C   MET A 176     -51.439 -31.563  26.188  1.00  0.68           C  
ATOM   1420  CB  MET A 176     -51.885 -30.017  28.104  1.00  0.64           C  
ATOM   1421  O   MET A 176     -51.937 -32.687  26.102  1.00  0.66           O  
ATOM   1422  CG  MET A 176     -53.254 -30.584  28.441  1.00  0.59           C  
ATOM   1423  SD  MET A 176     -53.182 -31.862  29.756  1.00  0.55           S  
ATOM   1424  CE  MET A 176     -54.950 -32.222  29.950  1.00  0.47           C  
ATOM   1425  N   LEU A 177     -51.056 -31.001  25.169  1.00  0.72           N  
ATOM   1426  CA  LEU A 177     -51.494 -31.410  23.839  1.00  0.73           C  
ATOM   1427  C   LEU A 177     -50.668 -32.587  23.332  1.00  0.72           C  
ATOM   1428  CB  LEU A 177     -51.392 -30.239  22.858  1.00  0.69           C  
ATOM   1429  O   LEU A 177     -51.216 -33.541  22.776  1.00  0.70           O  
ATOM   1430  CG  LEU A 177     -51.901 -30.497  21.439  1.00  0.65           C  
ATOM   1431  CD1 LEU A 177     -53.395 -30.801  21.460  1.00  0.60           C  
ATOM   1432  CD2 LEU A 177     -51.606 -29.301  20.539  1.00  0.61           C  
ATOM   1433  N   SER A 178     -49.463 -32.623  23.856  1.00  0.66           N  
ATOM   1434  CA  SER A 178     -48.575 -33.737  23.540  1.00  0.68           C  
ATOM   1435  C   SER A 178     -48.983 -35.000  24.290  1.00  0.65           C  
ATOM   1436  CB  SER A 178     -47.126 -33.380  23.877  1.00  0.63           C  
ATOM   1437  O   SER A 178     -48.952 -36.098  23.731  1.00  0.63           O  
ATOM   1438  OG  SER A 178     -46.229 -34.303  23.284  1.00  0.58           O  
ATOM   1439  N   ALA A 179     -49.419 -34.647  25.338  1.00  0.68           N  
ATOM   1440  CA  ALA A 179     -49.923 -35.749  26.154  1.00  0.68           C  
ATOM   1441  C   ALA A 179     -51.261 -36.257  25.625  1.00  0.67           C  
ATOM   1442  CB  ALA A 179     -50.061 -35.313  27.611  1.00  0.65           C  
ATOM   1443  O   ALA A 179     -51.510 -37.465  25.605  1.00  0.65           O  
ATOM   1444  N   MET A 180     -51.950 -35.541  25.019  1.00  0.66           N  
ATOM   1445  CA  MET A 180     -53.241 -35.907  24.442  1.00  0.68           C  
ATOM   1446  C   MET A 180     -53.059 -36.597  23.094  1.00  0.66           C  
ATOM   1447  CB  MET A 180     -54.128 -34.671  24.282  1.00  0.63           C  
ATOM   1448  O   MET A 180     -53.696 -37.615  22.822  1.00  0.64           O  
ATOM   1449  CG  MET A 180     -54.525 -34.026  25.600  1.00  0.58           C  
ATOM   1450  SD  MET A 180     -55.350 -35.204  26.739  1.00  0.47           S  
ATOM   1451  CE  MET A 180     -53.963 -35.618  27.832  1.00  0.44           C  
ATOM   1452  N   THR A 181     -52.069 -36.259  22.253  1.00  0.66           N  
ATOM   1453  CA  THR A 181     -51.877 -36.839  20.928  1.00  0.68           C  
ATOM   1454  C   THR A 181     -51.063 -38.126  21.014  1.00  0.66           C  
ATOM   1455  CB  THR A 181     -51.176 -35.847  19.981  1.00  0.64           C  
ATOM   1456  O   THR A 181     -51.227 -39.027  20.189  1.00  0.63           O  
ATOM   1457  CG2 THR A 181     -52.067 -34.645  19.686  1.00  0.57           C  
ATOM   1458  OG1 THR A 181     -49.962 -35.390  20.590  1.00  0.65           O  
ATOM   1459  N   GLN A 182     -50.421 -38.257  22.157  1.00  0.63           N  
ATOM   1460  CA  GLN A 182     -49.716 -39.506  22.423  1.00  0.64           C  
ATOM   1461  C   GLN A 182     -50.672 -40.579  22.937  1.00  0.62           C  
ATOM   1462  CB  GLN A 182     -48.587 -39.282  23.430  1.00  0.59           C  
ATOM   1463  O   GLN A 182     -50.487 -41.766  22.661  1.00  0.58           O  
ATOM   1464  CG  GLN A 182     -47.354 -38.617  22.835  1.00  0.55           C  
ATOM   1465  CD  GLN A 182     -46.306 -38.280  23.879  1.00  0.57           C  
ATOM   1466  NE2 GLN A 182     -45.300 -37.508  23.483  1.00  0.43           N  
ATOM   1467  OE1 GLN A 182     -46.401 -38.709  25.034  1.00  0.56           O  
ATOM   1468  N   MET A 183     -51.748 -40.022  23.438  1.00  0.58           N  
ATOM   1469  CA  MET A 183     -52.752 -40.942  23.965  1.00  0.63           C  
ATOM   1470  C   MET A 183     -53.603 -41.522  22.840  1.00  0.58           C  
ATOM   1471  CB  MET A 183     -53.646 -40.236  24.986  1.00  0.58           C  
ATOM   1472  O   MET A 183     -53.994 -42.689  22.890  1.00  0.56           O  
ATOM   1473  CG  MET A 183     -53.154 -40.356  26.419  1.00  0.56           C  
ATOM   1474  SD  MET A 183     -54.282 -39.550  27.621  1.00  0.42           S  
ATOM   1475  CE  MET A 183     -55.822 -40.437  27.259  1.00  0.45           C  
ATOM   1476  N   ILE A 184     -53.700 -40.809  21.849  1.00  0.59           N  
ATOM   1477  CA  ILE A 184     -54.561 -41.241  20.753  1.00  0.60           C  
ATOM   1478  C   ILE A 184     -53.722 -41.473  19.498  1.00  0.59           C  
ATOM   1479  CB  ILE A 184     -55.675 -40.208  20.469  1.00  0.58           C  
ATOM   1480  O   ILE A 184     -54.261 -41.772  18.430  1.00  0.57           O  
ATOM   1481  CG1 ILE A 184     -55.067 -38.827  20.198  1.00  0.52           C  
ATOM   1482  CG2 ILE A 184     -56.667 -40.150  21.635  1.00  0.54           C  
ATOM   1483  CD1 ILE A 184     -56.082 -37.779  19.764  1.00  0.51           C  
ATOM   1484  N   GLY A 185     -52.509 -41.914  19.652  1.00  0.51           N  
ATOM   1485  CA  GLY A 185     -51.673 -42.298  18.525  1.00  0.50           C  
ATOM   1486  C   GLY A 185     -51.824 -41.378  17.329  1.00  0.52           C  
ATOM   1487  O   GLY A 185     -51.437 -41.733  16.213  1.00  0.49           O  
ATOM   1488  N   MET A 186     -52.162 -40.228  17.379  1.00  0.55           N  
ATOM   1489  CA  MET A 186     -52.262 -39.216  16.332  1.00  0.59           C  
ATOM   1490  C   MET A 186     -51.242 -38.104  16.551  1.00  0.56           C  
ATOM   1491  CB  MET A 186     -53.674 -38.628  16.283  1.00  0.55           C  
ATOM   1492  O   MET A 186     -50.832 -37.846  17.684  1.00  0.53           O  
ATOM   1493  CG  MET A 186     -54.753 -39.653  15.974  1.00  0.53           C  
ATOM   1494  SD  MET A 186     -56.416 -38.894  15.808  1.00  0.39           S  
ATOM   1495  CE  MET A 186     -57.263 -40.185  14.855  1.00  0.42           C  
ATOM   1496  N   SER A 187     -50.410 -37.576  15.702  1.00  0.60           N  
ATOM   1497  CA  SER A 187     -49.504 -36.433  15.686  1.00  0.62           C  
ATOM   1498  C   SER A 187     -50.259 -35.133  15.429  1.00  0.61           C  
ATOM   1499  CB  SER A 187     -48.420 -36.621  14.624  1.00  0.59           C  
ATOM   1500  O   SER A 187     -51.197 -35.102  14.630  1.00  0.59           O  
ATOM   1501  OG  SER A 187     -47.687 -37.812  14.859  1.00  0.57           O  
ATOM   1502  N   CYS A 188     -50.269 -34.200  16.183  1.00  0.62           N  
ATOM   1503  CA  CYS A 188     -50.836 -32.856  16.194  1.00  0.65           C  
ATOM   1504  C   CYS A 188     -49.878 -31.854  15.560  1.00  0.62           C  
ATOM   1505  CB  CYS A 188     -51.166 -32.426  17.623  1.00  0.60           C  
ATOM   1506  O   CYS A 188     -48.733 -31.722  15.997  1.00  0.59           O  
ATOM   1507  SG  CYS A 188     -51.952 -30.803  17.731  1.00  0.64           S  
ATOM   1508  N   PHE A 189     -49.988 -31.395  14.466  1.00  0.59           N  
ATOM   1509  CA  PHE A 189     -49.246 -30.327  13.805  1.00  0.65           C  
ATOM   1510  C   PHE A 189     -50.185 -29.212  13.360  1.00  0.60           C  
ATOM   1511  CB  PHE A 189     -48.471 -30.873  12.602  1.00  0.58           C  
ATOM   1512  O   PHE A 189     -51.399 -29.409  13.284  1.00  0.57           O  
ATOM   1513  CG  PHE A 189     -49.282 -31.785  11.721  1.00  0.56           C  
ATOM   1514  CD1 PHE A 189     -49.423 -33.131  12.033  1.00  0.50           C  
ATOM   1515  CD2 PHE A 189     -49.903 -31.294  10.579  1.00  0.51           C  
ATOM   1516  CE1 PHE A 189     -50.172 -33.977  11.218  1.00  0.43           C  
ATOM   1517  CE2 PHE A 189     -50.653 -32.133   9.761  1.00  0.47           C  
ATOM   1518  CZ  PHE A 189     -50.786 -33.475  10.082  1.00  0.44           C  
ATOM   1519  N   PHE A 190     -50.018 -27.939  13.265  1.00  0.63           N  
ATOM   1520  CA  PHE A 190     -50.742 -26.821  12.672  1.00  0.63           C  
ATOM   1521  C   PHE A 190     -50.673 -26.877  11.151  1.00  0.62           C  
ATOM   1522  CB  PHE A 190     -50.178 -25.488  13.175  1.00  0.58           C  
ATOM   1523  O   PHE A 190     -49.585 -26.933  10.575  1.00  0.59           O  
ATOM   1524  CG  PHE A 190     -50.611 -25.134  14.572  1.00  0.54           C  
ATOM   1525  CD1 PHE A 190     -51.675 -24.266  14.786  1.00  0.50           C  
ATOM   1526  CD2 PHE A 190     -49.954 -25.670  15.671  1.00  0.51           C  
ATOM   1527  CE1 PHE A 190     -52.077 -23.936  16.078  1.00  0.50           C  
ATOM   1528  CE2 PHE A 190     -50.350 -25.345  16.966  1.00  0.53           C  
ATOM   1529  CZ  PHE A 190     -51.412 -24.478  17.167  1.00  0.45           C  
ATOM   1530  N   ASN A 191     -51.722 -27.133  10.615  1.00  0.63           N  
ATOM   1531  CA  ASN A 191     -51.864 -27.099   9.164  1.00  0.63           C  
ATOM   1532  C   ASN A 191     -51.619 -25.699   8.609  1.00  0.63           C  
ATOM   1533  CB  ASN A 191     -53.249 -27.600   8.748  1.00  0.60           C  
ATOM   1534  O   ASN A 191     -51.471 -24.742   9.371  1.00  0.61           O  
ATOM   1535  CG  ASN A 191     -54.361 -26.659   9.169  1.00  0.56           C  
ATOM   1536  ND2 ASN A 191     -55.592 -27.157   9.168  1.00  0.59           N  
ATOM   1537  OD1 ASN A 191     -54.116 -25.494   9.492  1.00  0.61           O  
ATOM   1538  N   ARG A 192     -51.436 -25.560   7.466  1.00  0.58           N  
ATOM   1539  CA  ARG A 192     -51.103 -24.332   6.751  1.00  0.60           C  
ATOM   1540  C   ARG A 192     -52.130 -23.240   7.032  1.00  0.58           C  
ATOM   1541  CB  ARG A 192     -51.014 -24.593   5.245  1.00  0.56           C  
ATOM   1542  O   ARG A 192     -51.855 -22.055   6.828  1.00  0.56           O  
ATOM   1543  CG  ARG A 192     -49.857 -25.493   4.843  1.00  0.53           C  
ATOM   1544  CD  ARG A 192     -49.721 -25.595   3.331  1.00  0.55           C  
ATOM   1545  NE  ARG A 192     -48.590 -26.436   2.947  1.00  0.47           N  
ATOM   1546  NH1 ARG A 192     -48.879 -26.142   0.673  1.00  0.33           N  
ATOM   1547  NH2 ARG A 192     -47.172 -27.457   1.457  1.00  0.27           N  
ATOM   1548  CZ  ARG A 192     -48.216 -26.677   1.693  1.00  0.41           C  
ATOM   1549  N   GLU A 193     -53.244 -23.521   7.535  1.00  0.56           N  
ATOM   1550  CA  GLU A 193     -54.235 -22.517   7.913  1.00  0.57           C  
ATOM   1551  C   GLU A 193     -54.132 -22.172   9.395  1.00  0.56           C  
ATOM   1552  CB  GLU A 193     -55.648 -23.005   7.583  1.00  0.56           C  
ATOM   1553  O   GLU A 193     -54.990 -21.470   9.935  1.00  0.55           O  
ATOM   1554  CG  GLU A 193     -55.898 -23.203   6.095  1.00  0.55           C  
ATOM   1555  CD  GLU A 193     -55.313 -24.499   5.555  1.00  0.56           C  
ATOM   1556  OE1 GLU A 193     -54.911 -25.366   6.363  1.00  0.55           O  
ATOM   1557  OE2 GLU A 193     -55.254 -24.646   4.314  1.00  0.51           O  
ATOM   1558  N   GLY A 194     -53.047 -22.331   9.851  1.00  0.58           N  
ATOM   1559  CA  GLY A 194     -52.908 -21.895  11.231  1.00  0.58           C  
ATOM   1560  C   GLY A 194     -53.889 -22.568  12.172  1.00  0.58           C  
ATOM   1561  O   GLY A 194     -53.963 -22.220  13.352  1.00  0.57           O  
ATOM   1562  N   LYS A 195     -54.505 -23.611  11.649  1.00  0.68           N  
ATOM   1563  CA  LYS A 195     -55.387 -24.372  12.529  1.00  0.69           C  
ATOM   1564  C   LYS A 195     -54.738 -25.686  12.956  1.00  0.68           C  
ATOM   1565  CB  LYS A 195     -56.724 -24.649  11.840  1.00  0.66           C  
ATOM   1566  O   LYS A 195     -54.061 -26.338  12.158  1.00  0.67           O  
ATOM   1567  CG  LYS A 195     -57.455 -23.396  11.380  1.00  0.62           C  
ATOM   1568  CD  LYS A 195     -58.813 -23.729  10.778  1.00  0.62           C  
ATOM   1569  CE  LYS A 195     -59.549 -22.475  10.325  1.00  0.54           C  
ATOM   1570  NZ  LYS A 195     -60.937 -22.782   9.868  1.00  0.49           N  
ATOM   1571  N   MET A 196     -54.650 -25.961  14.285  1.00  0.66           N  
ATOM   1572  CA  MET A 196     -54.146 -27.174  14.923  1.00  0.68           C  
ATOM   1573  C   MET A 196     -54.896 -28.404  14.424  1.00  0.66           C  
ATOM   1574  CB  MET A 196     -54.264 -27.070  16.445  1.00  0.61           C  
ATOM   1575  O   MET A 196     -56.124 -28.463  14.508  1.00  0.62           O  
ATOM   1576  CG  MET A 196     -53.588 -28.210  17.191  1.00  0.56           C  
ATOM   1577  SD  MET A 196     -53.629 -27.980  19.011  1.00  0.59           S  
ATOM   1578  CE  MET A 196     -55.381 -28.322  19.338  1.00  0.45           C  
ATOM   1579  N   GLU A 197     -54.295 -29.158  13.615  1.00  0.67           N  
ATOM   1580  CA  GLU A 197     -54.838 -30.395  13.063  1.00  0.68           C  
ATOM   1581  C   GLU A 197     -54.172 -31.617  13.687  1.00  0.66           C  
ATOM   1582  CB  GLU A 197     -54.671 -30.425  11.541  1.00  0.64           C  
ATOM   1583  O   GLU A 197     -52.944 -31.728  13.690  1.00  0.63           O  
ATOM   1584  CG  GLU A 197     -55.407 -31.571  10.864  1.00  0.61           C  
ATOM   1585  CD  GLU A 197     -55.317 -31.529   9.346  1.00  0.60           C  
ATOM   1586  OE1 GLU A 197     -54.814 -30.522   8.796  1.00  0.58           O  
ATOM   1587  OE2 GLU A 197     -55.753 -32.509   8.703  1.00  0.55           O  
ATOM   1588  N   ILE A 198     -54.743 -32.549  14.416  1.00  0.62           N  
ATOM   1589  CA  ILE A 198     -54.391 -33.846  14.982  1.00  0.62           C  
ATOM   1590  C   ILE A 198     -54.722 -34.952  13.983  1.00  0.61           C  
ATOM   1591  CB  ILE A 198     -55.123 -34.096  16.320  1.00  0.58           C  
ATOM   1592  O   ILE A 198     -55.884 -35.136  13.613  1.00  0.58           O  
ATOM   1593  CG1 ILE A 198     -54.781 -32.994  17.329  1.00  0.51           C  
ATOM   1594  CG2 ILE A 198     -54.770 -35.478  16.878  1.00  0.53           C  
ATOM   1595  CD1 ILE A 198     -55.495 -33.137  18.667  1.00  0.50           C  
ATOM   1596  N   ARG A 199     -53.822 -35.463  13.235  1.00  0.62           N  
ATOM   1597  CA  ARG A 199     -53.864 -36.400  12.117  1.00  0.64           C  
ATOM   1598  C   ARG A 199     -53.271 -37.749  12.511  1.00  0.61           C  
ATOM   1599  CB  ARG A 199     -53.117 -35.832  10.909  1.00  0.60           C  
ATOM   1600  O   ARG A 199     -52.219 -37.807  13.150  1.00  0.59           O  
ATOM   1601  CG  ARG A 199     -53.983 -34.982   9.993  1.00  0.58           C  
ATOM   1602  CD  ARG A 199     -53.227 -34.551   8.743  1.00  0.58           C  
ATOM   1603  NE  ARG A 199     -54.001 -33.604   7.946  1.00  0.52           N  
ATOM   1604  NH1 ARG A 199     -52.397 -33.361   6.301  1.00  0.36           N  
ATOM   1605  NH2 ARG A 199     -54.374 -32.209   6.159  1.00  0.31           N  
ATOM   1606  CZ  ARG A 199     -53.589 -33.060   6.804  1.00  0.48           C  
ATOM   1607  N   ASP A 200     -53.929 -38.889  12.125  1.00  0.56           N  
ATOM   1608  CA  ASP A 200     -53.522 -40.289  12.058  1.00  0.58           C  
ATOM   1609  C   ASP A 200     -52.398 -40.487  11.044  1.00  0.56           C  
ATOM   1610  CB  ASP A 200     -54.715 -41.179  11.702  1.00  0.55           C  
ATOM   1611  O   ASP A 200     -52.336 -39.784  10.033  1.00  0.54           O  
ATOM   1612  CG  ASP A 200     -54.608 -42.576  12.287  1.00  0.54           C  
ATOM   1613  OD1 ASP A 200     -53.525 -42.946  12.790  1.00  0.52           O  
ATOM   1614  OD2 ASP A 200     -55.615 -43.315  12.242  1.00  0.54           O  
ATOM   1615  N   LEU A 201     -51.284 -41.281  11.255  1.00  0.43           N  
ATOM   1616  CA  LEU A 201     -50.230 -41.804  10.393  1.00  0.48           C  
ATOM   1617  C   LEU A 201     -50.821 -42.606   9.238  1.00  0.44           C  
ATOM   1618  CB  LEU A 201     -49.265 -42.679  11.196  1.00  0.44           C  
ATOM   1619  O   LEU A 201     -51.215 -43.761   9.416  1.00  0.42           O  
ATOM   1620  CG  LEU A 201     -48.463 -41.975  12.292  1.00  0.43           C  
ATOM   1621  CD1 LEU A 201     -47.702 -42.996  13.131  1.00  0.38           C  
ATOM   1622  CD2 LEU A 201     -47.506 -40.955  11.684  1.00  0.37           C  
ATOM   1623  N   THR A 202     -51.672 -42.247   8.279  1.00  0.35           N  
ATOM   1624  CA  THR A 202     -52.254 -42.779   7.052  1.00  0.42           C  
ATOM   1625  C   THR A 202     -51.337 -42.518   5.861  1.00  0.36           C  
ATOM   1626  CB  THR A 202     -53.640 -42.165   6.779  1.00  0.34           C  
ATOM   1627  O   THR A 202     -50.769 -41.431   5.734  1.00  0.33           O  
ATOM   1628  CG2 THR A 202     -54.742 -42.971   7.460  1.00  0.29           C  
ATOM   1629  OG1 THR A 202     -53.668 -40.822   7.278  1.00  0.24           O  
ATOM   1630  N   GLU A 203     -50.847 -43.637   5.133  1.00  0.31           N  
ATOM   1631  CA  GLU A 203     -50.299 -43.843   3.795  1.00  0.37           C  
ATOM   1632  C   GLU A 203     -50.808 -42.784   2.822  1.00  0.32           C  
ATOM   1633  CB  GLU A 203     -50.649 -45.242   3.281  1.00  0.31           C  
ATOM   1634  O   GLU A 203     -52.017 -42.590   2.684  1.00  0.28           O  
ATOM   1635  CG  GLU A 203     -49.662 -46.319   3.709  1.00  0.33           C  
ATOM   1636  CD  GLU A 203     -49.989 -47.691   3.141  1.00  0.39           C  
ATOM   1637  OE1 GLU A 203     -51.034 -47.836   2.467  1.00  0.42           O  
ATOM   1638  OE2 GLU A 203     -49.193 -48.629   3.374  1.00  0.35           O  
ATOM   1639  N   SER A 204     -50.046 -41.950   2.461  1.00  0.36           N  
ATOM   1640  CA  SER A 204     -50.154 -41.156   1.242  1.00  0.44           C  
ATOM   1641  C   SER A 204     -49.817 -41.988   0.009  1.00  0.38           C  
ATOM   1642  CB  SER A 204     -49.233 -39.937   1.312  1.00  0.36           C  
ATOM   1643  O   SER A 204     -48.806 -42.692  -0.014  1.00  0.35           O  
ATOM   1644  OG  SER A 204     -47.950 -40.246   0.796  1.00  0.38           O  
ATOM   1645  N   ASN A 205     -50.892 -42.487  -0.962  1.00  0.45           N  
ATOM   1646  CA  ASN A 205     -50.678 -42.934  -2.334  1.00  0.48           C  
ATOM   1647  C   ASN A 205     -49.713 -42.015  -3.079  1.00  0.46           C  
ATOM   1648  CB  ASN A 205     -52.009 -43.025  -3.084  1.00  0.44           C  
ATOM   1649  O   ASN A 205     -49.962 -41.646  -4.228  1.00  0.43           O  
ATOM   1650  CG  ASN A 205     -52.819 -44.243  -2.688  1.00  0.44           C  
ATOM   1651  ND2 ASN A 205     -54.120 -44.201  -2.950  1.00  0.38           N  
ATOM   1652  OD1 ASN A 205     -52.281 -45.214  -2.150  1.00  0.47           O  
ATOM   1653  N   ILE A 206     -48.703 -41.391  -2.495  1.00  0.48           N  
ATOM   1654  CA  ILE A 206     -47.654 -40.689  -3.226  1.00  0.51           C  
ATOM   1655  C   ILE A 206     -46.412 -41.572  -3.322  1.00  0.49           C  
ATOM   1656  CB  ILE A 206     -47.302 -39.342  -2.556  1.00  0.45           C  
ATOM   1657  O   ILE A 206     -45.793 -41.897  -2.306  1.00  0.46           O  
ATOM   1658  CG1 ILE A 206     -48.533 -38.429  -2.513  1.00  0.38           C  
ATOM   1659  CG2 ILE A 206     -46.142 -38.661  -3.287  1.00  0.41           C  
ATOM   1660  CD1 ILE A 206     -48.302 -37.112  -1.785  1.00  0.37           C  
ATOM   1661  N   THR A 207     -46.367 -42.349  -4.486  1.00  0.52           N  
ATOM   1662  CA  THR A 207     -45.147 -43.010  -4.935  1.00  0.56           C  
ATOM   1663  C   THR A 207     -44.126 -41.986  -5.424  1.00  0.53           C  
ATOM   1664  CB  THR A 207     -45.440 -44.022  -6.057  1.00  0.51           C  
ATOM   1665  O   THR A 207     -44.404 -41.217  -6.347  1.00  0.50           O  
ATOM   1666  CG2 THR A 207     -44.185 -44.801  -6.437  1.00  0.46           C  
ATOM   1667  OG1 THR A 207     -46.444 -44.943  -5.612  1.00  0.53           O  
ATOM   1668  N   ILE A 208     -43.189 -41.620  -4.652  1.00  0.56           N  
ATOM   1669  CA  ILE A 208     -41.924 -40.999  -5.030  1.00  0.58           C  
ATOM   1670  C   ILE A 208     -41.078 -41.991  -5.824  1.00  0.56           C  
ATOM   1671  CB  ILE A 208     -41.146 -40.503  -3.790  1.00  0.53           C  
ATOM   1672  O   ILE A 208     -40.572 -42.969  -5.269  1.00  0.53           O  
ATOM   1673  CG1 ILE A 208     -42.023 -39.570  -2.947  1.00  0.45           C  
ATOM   1674  CG2 ILE A 208     -39.850 -39.803  -4.211  1.00  0.47           C  
ATOM   1675  CD1 ILE A 208     -41.345 -39.057  -1.684  1.00  0.44           C  
ATOM   1676  N   ASN A 209     -41.288 -42.231  -7.201  1.00  0.41           N  
ATOM   1677  CA  ASN A 209     -40.488 -43.044  -8.110  1.00  0.49           C  
ATOM   1678  C   ASN A 209     -39.204 -42.328  -8.520  1.00  0.43           C  
ATOM   1679  CB  ASN A 209     -41.302 -43.425  -9.348  1.00  0.43           C  
ATOM   1680  O   ASN A 209     -39.160 -41.097  -8.557  1.00  0.41           O  
ATOM   1681  CG  ASN A 209     -41.651 -42.226 -10.209  1.00  0.46           C  
ATOM   1682  ND2 ASN A 209     -42.400 -42.463 -11.279  1.00  0.39           N  
ATOM   1683  OD1 ASN A 209     -41.249 -41.097  -9.915  1.00  0.47           O  
ATOM   1684  N   ALA A 210     -38.027 -43.103  -8.454  1.00  0.35           N  
ATOM   1685  CA  ALA A 210     -36.690 -42.748  -8.923  1.00  0.41           C  
ATOM   1686  C   ALA A 210     -36.752 -42.038 -10.272  1.00  0.36           C  
ATOM   1687  CB  ALA A 210     -35.812 -43.994  -9.020  1.00  0.35           C  
ATOM   1688  O   ALA A 210     -35.851 -41.270 -10.618  1.00  0.33           O  
ATOM   1689  N   ASP A 211     -37.735 -42.109 -11.070  1.00  0.38           N  
ATOM   1690  CA  ASP A 211     -37.985 -41.364 -12.300  1.00  0.41           C  
ATOM   1691  C   ASP A 211     -38.749 -40.073 -12.015  1.00  0.39           C  
ATOM   1692  CB  ASP A 211     -38.762 -42.224 -13.300  1.00  0.37           C  
ATOM   1693  O   ASP A 211     -38.774 -39.163 -12.847  1.00  0.36           O  
ATOM   1694  CG  ASP A 211     -37.998 -43.462 -13.736  1.00  0.37           C  
ATOM   1695  OD1 ASP A 211     -36.751 -43.414 -13.813  1.00  0.40           O  
ATOM   1696  OD2 ASP A 211     -38.648 -44.494 -14.009  1.00  0.33           O  
ATOM   1697  N   SER A 212     -39.147 -39.744 -10.976  1.00  0.44           N  
ATOM   1698  CA  SER A 212     -39.934 -38.517 -11.034  1.00  0.47           C  
ATOM   1699  C   SER A 212     -39.594 -37.586  -9.874  1.00  0.44           C  
ATOM   1700  CB  SER A 212     -41.430 -38.838 -11.018  1.00  0.40           C  
ATOM   1701  O   SER A 212     -39.824 -36.378  -9.953  1.00  0.40           O  
ATOM   1702  OG  SER A 212     -41.736 -39.757  -9.983  1.00  0.40           O  
ATOM   1703  N   TYR A 213     -38.565 -37.947  -8.892  1.00  0.39           N  
ATOM   1704  CA  TYR A 213     -38.478 -36.998  -7.788  1.00  0.44           C  
ATOM   1705  C   TYR A 213     -37.118 -37.078  -7.106  1.00  0.40           C  
ATOM   1706  CB  TYR A 213     -39.591 -37.256  -6.767  1.00  0.34           C  
ATOM   1707  O   TYR A 213     -36.842 -36.327  -6.167  1.00  0.36           O  
ATOM   1708  CG  TYR A 213     -40.978 -36.996  -7.302  1.00  0.33           C  
ATOM   1709  CD1 TYR A 213     -41.476 -35.699  -7.400  1.00  0.28           C  
ATOM   1710  CD2 TYR A 213     -41.793 -38.046  -7.710  1.00  0.30           C  
ATOM   1711  CE1 TYR A 213     -42.755 -35.454  -7.890  1.00  0.30           C  
ATOM   1712  CE2 TYR A 213     -43.074 -37.814  -8.202  1.00  0.37           C  
ATOM   1713  OH  TYR A 213     -44.811 -36.280  -8.775  1.00  0.20           O  
ATOM   1714  CZ  TYR A 213     -43.544 -36.516  -8.289  1.00  0.26           C  
ATOM   1715  N   PHE A 214     -36.083 -38.009  -7.563  1.00  0.43           N  
ATOM   1716  CA  PHE A 214     -34.755 -38.264  -7.016  1.00  0.49           C  
ATOM   1717  C   PHE A 214     -33.791 -37.145  -7.391  1.00  0.44           C  
ATOM   1718  CB  PHE A 214     -34.217 -39.609  -7.514  1.00  0.39           C  
ATOM   1719  O   PHE A 214     -33.556 -36.891  -8.575  1.00  0.40           O  
ATOM   1720  CG  PHE A 214     -34.515 -40.761  -6.592  1.00  0.37           C  
ATOM   1721  CD1 PHE A 214     -33.628 -41.106  -5.579  1.00  0.29           C  
ATOM   1722  CD2 PHE A 214     -35.683 -41.498  -6.738  1.00  0.29           C  
ATOM   1723  CE1 PHE A 214     -33.901 -42.171  -4.724  1.00  0.28           C  
ATOM   1724  CE2 PHE A 214     -35.963 -42.564  -5.887  1.00  0.34           C  
ATOM   1725  CZ  PHE A 214     -35.070 -42.899  -4.882  1.00  0.26           C  
ATOM   1726  N   LEU A 215     -33.844 -36.232  -6.696  1.00  0.35           N  
ATOM   1727  CA  LEU A 215     -32.736 -35.309  -6.920  1.00  0.36           C  
ATOM   1728  C   LEU A 215     -31.406 -35.955  -6.548  1.00  0.36           C  
ATOM   1729  CB  LEU A 215     -32.937 -34.025  -6.112  1.00  0.31           C  
ATOM   1730  O   LEU A 215     -30.384 -35.693  -7.185  1.00  0.34           O  
ATOM   1731  CG  LEU A 215     -33.672 -32.886  -6.820  1.00  0.30           C  
ATOM   1732  CD1 LEU A 215     -34.405 -32.015  -5.805  1.00  0.21           C  
ATOM   1733  CD2 LEU A 215     -32.697 -32.051  -7.643  1.00  0.24           C  
ATOM   1734  N   HIS A 216     -31.287 -37.250  -5.687  1.00  0.30           N  
ATOM   1735  CA  HIS A 216     -30.134 -37.880  -5.052  1.00  0.36           C  
ATOM   1736  C   HIS A 216     -30.289 -37.911  -3.536  1.00  0.31           C  
ATOM   1737  CB  HIS A 216     -28.846 -37.148  -5.434  1.00  0.29           C  
ATOM   1738  O   HIS A 216     -30.852 -36.987  -2.945  1.00  0.28           O  
ATOM   1739  CG  HIS A 216     -28.667 -36.977  -6.909  1.00  0.29           C  
ATOM   1740  CD2 HIS A 216     -27.755 -37.502  -7.760  1.00  0.23           C  
ATOM   1741  ND1 HIS A 216     -29.492 -36.178  -7.671  1.00  0.18           N  
ATOM   1742  CE1 HIS A 216     -29.093 -36.221  -8.931  1.00  0.23           C  
ATOM   1743  NE2 HIS A 216     -28.041 -37.017  -9.012  1.00  0.26           N  
ATOM   1744  N   GLY A 217     -29.947 -38.884  -2.938  1.00  0.47           N  
ATOM   1745  CA  GLY A 217     -29.795 -39.186  -1.523  1.00  0.45           C  
ATOM   1746  C   GLY A 217     -30.971 -39.953  -0.948  1.00  0.48           C  
ATOM   1747  O   GLY A 217     -31.373 -39.718   0.194  1.00  0.44           O  
ATOM   1748  N   LEU A 218     -31.321 -40.963  -1.905  1.00  0.51           N  
ATOM   1749  CA  LEU A 218     -32.058 -41.994  -1.183  1.00  0.50           C  
ATOM   1750  C   LEU A 218     -31.102 -42.966  -0.499  1.00  0.51           C  
ATOM   1751  CB  LEU A 218     -32.986 -42.756  -2.133  1.00  0.44           C  
ATOM   1752  O   LEU A 218     -30.452 -43.775  -1.164  1.00  0.46           O  
ATOM   1753  CG  LEU A 218     -33.812 -43.884  -1.513  1.00  0.41           C  
ATOM   1754  CD1 LEU A 218     -34.888 -43.311  -0.597  1.00  0.33           C  
ATOM   1755  CD2 LEU A 218     -34.436 -44.750  -2.602  1.00  0.36           C  
ATOM   1756  N   THR A 219     -30.737 -42.667   0.642  1.00  0.45           N  
ATOM   1757  CA  THR A 219     -30.203 -43.645   1.583  1.00  0.52           C  
ATOM   1758  C   THR A 219     -31.325 -44.273   2.405  1.00  0.47           C  
ATOM   1759  CB  THR A 219     -29.168 -43.004   2.527  1.00  0.46           C  
ATOM   1760  O   THR A 219     -32.017 -43.579   3.153  1.00  0.44           O  
ATOM   1761  CG2 THR A 219     -27.751 -43.185   1.993  1.00  0.42           C  
ATOM   1762  OG1 THR A 219     -29.445 -41.604   2.651  1.00  0.42           O  
ATOM   1763  N   LYS A 220     -31.653 -45.412   1.810  1.00  0.49           N  
ATOM   1764  CA  LYS A 220     -32.435 -46.394   2.555  1.00  0.55           C  
ATOM   1765  C   LYS A 220     -31.530 -47.314   3.369  1.00  0.50           C  
ATOM   1766  CB  LYS A 220     -33.305 -47.220   1.606  1.00  0.48           C  
ATOM   1767  O   LYS A 220     -30.488 -47.758   2.882  1.00  0.47           O  
ATOM   1768  CG  LYS A 220     -33.428 -48.685   1.997  1.00  0.48           C  
ATOM   1769  CD  LYS A 220     -34.259 -49.465   0.987  1.00  0.51           C  
ATOM   1770  CE  LYS A 220     -34.283 -50.953   1.310  1.00  0.40           C  
ATOM   1771  NZ  LYS A 220     -35.264 -51.689   0.458  1.00  0.39           N  
ATOM   1772  N   SER A 221     -31.664 -47.496   4.582  1.00  0.35           N  
ATOM   1773  CA  SER A 221     -31.249 -48.666   5.349  1.00  0.42           C  
ATOM   1774  C   SER A 221     -32.208 -49.833   5.137  1.00  0.37           C  
ATOM   1775  CB  SER A 221     -31.165 -48.329   6.838  1.00  0.35           C  
ATOM   1776  O   SER A 221     -33.418 -49.692   5.325  1.00  0.35           O  
ATOM   1777  OG  SER A 221     -31.338 -49.493   7.628  1.00  0.41           O  
ATOM   1778  N   GLU A 222     -31.767 -50.928   4.393  1.00  0.22           N  
ATOM   1779  CA  GLU A 222     -32.284 -52.291   4.317  1.00  0.31           C  
ATOM   1780  C   GLU A 222     -32.567 -52.853   5.707  1.00  0.24           C  
ATOM   1781  CB  GLU A 222     -31.301 -53.198   3.573  1.00  0.24           C  
ATOM   1782  O   GLU A 222     -33.007 -53.997   5.843  1.00  0.21           O  
ATOM   1783  CG  GLU A 222     -31.257 -52.956   2.071  1.00  0.26           C  
ATOM   1784  CD  GLU A 222     -30.485 -54.024   1.313  1.00  0.16           C  
ATOM   1785  OE1 GLU A 222     -29.822 -54.867   1.960  1.00  0.22           O  
ATOM   1786  OE2 GLU A 222     -30.542 -54.018   0.063  1.00  0.10           O  
ATOM   1787  N   ILE A 223     -32.395 -52.144   6.963  1.00  0.34           N  
ATOM   1788  CA  ILE A 223     -32.950 -52.717   8.184  1.00  0.36           C  
ATOM   1789  C   ILE A 223     -34.269 -52.026   8.525  1.00  0.35           C  
ATOM   1790  CB  ILE A 223     -31.961 -52.596   9.365  1.00  0.31           C  
ATOM   1791  O   ILE A 223     -34.297 -50.820   8.782  1.00  0.31           O  
ATOM   1792  CG1 ILE A 223     -30.614 -53.231   9.001  1.00  0.19           C  
ATOM   1793  CG2 ILE A 223     -32.546 -53.238  10.627  1.00  0.29           C  
ATOM   1794  CD1 ILE A 223     -29.535 -53.043  10.058  1.00  0.25           C  
ATOM   1795  N   GLU A 224     -35.512 -52.634   7.908  1.00  0.39           N  
ATOM   1796  CA  GLU A 224     -36.926 -52.508   8.249  1.00  0.44           C  
ATOM   1797  C   GLU A 224     -37.111 -52.190   9.730  1.00  0.40           C  
ATOM   1798  CB  GLU A 224     -37.682 -53.790   7.888  1.00  0.38           C  
ATOM   1799  O   GLU A 224     -36.598 -52.905  10.593  1.00  0.36           O  
ATOM   1800  CG  GLU A 224     -39.111 -53.551   7.423  1.00  0.39           C  
ATOM   1801  CD  GLU A 224     -39.831 -54.826   7.017  1.00  0.46           C  
ATOM   1802  OE1 GLU A 224     -39.254 -55.926   7.174  1.00  0.48           O  
ATOM   1803  OE2 GLU A 224     -40.982 -54.726   6.536  1.00  0.42           O  
ATOM   1804  N   TYR A 225     -37.354 -50.818  10.274  1.00  0.33           N  
ATOM   1805  CA  TYR A 225     -37.816 -50.305  11.558  1.00  0.41           C  
ATOM   1806  C   TYR A 225     -39.192 -50.862  11.905  1.00  0.34           C  
ATOM   1807  CB  TYR A 225     -37.863 -48.774  11.540  1.00  0.31           C  
ATOM   1808  O   TYR A 225     -40.200 -50.446  11.330  1.00  0.31           O  
ATOM   1809  CG  TYR A 225     -37.788 -48.148  12.912  1.00  0.32           C  
ATOM   1810  CD1 TYR A 225     -38.946 -47.800  13.604  1.00  0.27           C  
ATOM   1811  CD2 TYR A 225     -36.561 -47.903  13.518  1.00  0.28           C  
ATOM   1812  CE1 TYR A 225     -38.883 -47.221  14.867  1.00  0.27           C  
ATOM   1813  CE2 TYR A 225     -36.485 -47.325  14.781  1.00  0.33           C  
ATOM   1814  OH  TYR A 225     -37.581 -46.416  16.697  1.00  0.11           O  
ATOM   1815  CZ  TYR A 225     -37.650 -46.988  15.447  1.00  0.26           C  
ATOM   1816  N   GLN A 226     -39.288 -51.871  12.477  1.00  0.48           N  
ATOM   1817  CA  GLN A 226     -40.425 -52.556  13.082  1.00  0.50           C  
ATOM   1818  C   GLN A 226     -40.448 -52.353  14.595  1.00  0.48           C  
ATOM   1819  CB  GLN A 226     -40.391 -54.049  12.753  1.00  0.45           C  
ATOM   1820  O   GLN A 226     -39.459 -52.629  15.278  1.00  0.45           O  
ATOM   1821  CG  GLN A 226     -41.766 -54.701  12.710  1.00  0.44           C  
ATOM   1822  CD  GLN A 226     -41.708 -56.170  12.335  1.00  0.48           C  
ATOM   1823  NE2 GLN A 226     -42.872 -56.802  12.230  1.00  0.34           N  
ATOM   1824  OE1 GLN A 226     -40.626 -56.732  12.140  1.00  0.48           O  
ATOM   1825  N   ILE A 227     -41.283 -51.549  15.229  1.00  0.46           N  
ATOM   1826  CA  ILE A 227     -41.660 -51.403  16.631  1.00  0.47           C  
ATOM   1827  C   ILE A 227     -42.128 -52.748  17.182  1.00  0.47           C  
ATOM   1828  CB  ILE A 227     -42.764 -50.337  16.811  1.00  0.42           C  
ATOM   1829  O   ILE A 227     -43.198 -53.239  16.812  1.00  0.43           O  
ATOM   1830  CG1 ILE A 227     -42.268 -48.968  16.330  1.00  0.36           C  
ATOM   1831  CG2 ILE A 227     -43.219 -50.272  18.272  1.00  0.39           C  
ATOM   1832  CD1 ILE A 227     -43.322 -47.871  16.392  1.00  0.34           C  
ATOM   1833  N   ALA A 228     -41.160 -53.412  17.786  1.00  0.45           N  
ATOM   1834  CA  ALA A 228     -41.351 -54.705  18.438  1.00  0.47           C  
ATOM   1835  C   ALA A 228     -41.969 -54.535  19.823  1.00  0.46           C  
ATOM   1836  CB  ALA A 228     -40.023 -55.451  18.539  1.00  0.41           C  
ATOM   1837  O   ALA A 228     -42.539 -55.479  20.375  1.00  0.42           O  
ATOM   1838  N   GLY A 229     -42.218 -53.387  20.440  1.00  0.49           N  
ATOM   1839  CA  GLY A 229     -42.884 -53.122  21.706  1.00  0.49           C  
ATOM   1840  C   GLY A 229     -42.847 -51.658  22.104  1.00  0.49           C  
ATOM   1841  O   GLY A 229     -41.969 -50.913  21.667  1.00  0.45           O  
ATOM   1842  N   ILE A 230     -43.942 -51.117  22.669  1.00  0.51           N  
ATOM   1843  CA  ILE A 230     -44.217 -49.811  23.258  1.00  0.51           C  
ATOM   1844  C   ILE A 230     -44.240 -49.927  24.781  1.00  0.52           C  
ATOM   1845  CB  ILE A 230     -45.553 -49.229  22.745  1.00  0.48           C  
ATOM   1846  O   ILE A 230     -45.017 -50.705  25.339  1.00  0.50           O  
ATOM   1847  CG1 ILE A 230     -45.584 -49.235  21.212  1.00  0.41           C  
ATOM   1848  CG2 ILE A 230     -45.771 -47.815  23.291  1.00  0.43           C  
ATOM   1849  CD1 ILE A 230     -46.894 -48.736  20.618  1.00  0.38           C  
ATOM   1850  N   THR A 231     -43.244 -49.448  25.460  1.00  0.58           N  
ATOM   1851  CA  THR A 231     -43.138 -49.166  26.887  1.00  0.59           C  
ATOM   1852  C   THR A 231     -43.520 -47.719  27.182  1.00  0.58           C  
ATOM   1853  CB  THR A 231     -41.715 -49.441  27.407  1.00  0.56           C  
ATOM   1854  O   THR A 231     -42.931 -46.790  26.625  1.00  0.56           O  
ATOM   1855  CG2 THR A 231     -41.693 -49.528  28.930  1.00  0.51           C  
ATOM   1856  OG1 THR A 231     -41.244 -50.680  26.862  1.00  0.58           O  
ATOM   1857  N   CYS A 232     -44.566 -47.466  27.894  1.00  0.31           N  
ATOM   1858  CA  CYS A 232     -45.097 -46.231  28.462  1.00  0.50           C  
ATOM   1859  C   CYS A 232     -44.855 -46.175  29.966  1.00  0.33           C  
ATOM   1860  CB  CYS A 232     -46.593 -46.108  28.173  1.00  0.36           C  
ATOM   1861  O   CYS A 232     -45.366 -47.011  30.713  1.00  0.33           O  
ATOM   1862  SG  CYS A 232     -47.242 -44.437  28.397  1.00  0.28           S  
ATOM   1863  N   LYS A 233     -44.011 -45.367  30.409  1.00  0.55           N  
ATOM   1864  CA  LYS A 233     -43.867 -44.972  31.807  1.00  0.56           C  
ATOM   1865  C   LYS A 233     -44.995 -44.037  32.234  1.00  0.55           C  
ATOM   1866  CB  LYS A 233     -42.513 -44.298  32.038  1.00  0.51           C  
ATOM   1867  O   LYS A 233     -45.108 -42.919  31.726  1.00  0.53           O  
ATOM   1868  CG  LYS A 233     -41.327 -45.247  31.951  1.00  0.48           C  
ATOM   1869  CD  LYS A 233     -40.015 -44.529  32.239  1.00  0.51           C  
ATOM   1870  CE  LYS A 233     -38.819 -45.457  32.067  1.00  0.40           C  
ATOM   1871  NZ  LYS A 233     -37.525 -44.725  32.210  1.00  0.37           N  
ATOM   1872  N   THR A 234     -45.967 -44.615  32.837  1.00  0.62           N  
ATOM   1873  CA  THR A 234     -46.901 -43.896  33.697  1.00  0.63           C  
ATOM   1874  C   THR A 234     -46.300 -43.674  35.082  1.00  0.62           C  
ATOM   1875  CB  THR A 234     -48.235 -44.653  33.829  1.00  0.59           C  
ATOM   1876  O   THR A 234     -45.348 -44.356  35.468  1.00  0.59           O  
ATOM   1877  CG2 THR A 234     -48.859 -44.911  32.461  1.00  0.52           C  
ATOM   1878  OG1 THR A 234     -48.003 -45.909  34.479  1.00  0.60           O  
ATOM   1879  N   ASP A 235     -46.461 -42.551  35.814  1.00  0.42           N  
ATOM   1880  CA  ASP A 235     -45.964 -42.071  37.100  1.00  0.47           C  
ATOM   1881  C   ASP A 235     -45.802 -43.223  38.090  1.00  0.43           C  
ATOM   1882  CB  ASP A 235     -46.903 -41.010  37.677  1.00  0.41           C  
ATOM   1883  O   ASP A 235     -45.034 -43.121  39.049  1.00  0.42           O  
ATOM   1884  CG  ASP A 235     -47.073 -39.809  36.763  1.00  0.41           C  
ATOM   1885  OD1 ASP A 235     -46.163 -39.524  35.955  1.00  0.44           O  
ATOM   1886  OD2 ASP A 235     -48.125 -39.139  36.855  1.00  0.42           O  
ATOM   1887  N   LYS A 236     -46.144 -44.516  37.784  1.00  0.45           N  
ATOM   1888  CA  LYS A 236     -45.950 -45.505  38.840  1.00  0.44           C  
ATOM   1889  C   LYS A 236     -45.653 -46.883  38.255  1.00  0.46           C  
ATOM   1890  CB  LYS A 236     -47.181 -45.574  39.745  1.00  0.40           C  
ATOM   1891  O   LYS A 236     -45.169 -47.771  38.960  1.00  0.43           O  
ATOM   1892  CG  LYS A 236     -47.362 -44.355  40.638  1.00  0.38           C  
ATOM   1893  CD  LYS A 236     -48.456 -44.579  41.674  1.00  0.43           C  
ATOM   1894  CE  LYS A 236     -48.640 -43.359  42.566  1.00  0.32           C  
ATOM   1895  NZ  LYS A 236     -49.734 -43.562  43.563  1.00  0.32           N  
ATOM   1896  N   LYS A 237     -45.466 -47.057  36.972  1.00  0.51           N  
ATOM   1897  CA  LYS A 237     -45.160 -48.287  36.248  1.00  0.52           C  
ATOM   1898  C   LYS A 237     -45.101 -48.038  34.743  1.00  0.52           C  
ATOM   1899  CB  LYS A 237     -46.197 -49.366  36.560  1.00  0.48           C  
ATOM   1900  O   LYS A 237     -45.975 -47.374  34.184  1.00  0.50           O  
ATOM   1901  CG  LYS A 237     -45.969 -50.080  37.884  1.00  0.45           C  
ATOM   1902  CD  LYS A 237     -46.967 -51.212  38.089  1.00  0.49           C  
ATOM   1903  CE  LYS A 237     -46.770 -51.895  39.435  1.00  0.38           C  
ATOM   1904  NZ  LYS A 237     -47.755 -52.999  39.646  1.00  0.35           N  
ATOM   1905  N   SER A 238     -43.832 -48.177  34.141  1.00  0.46           N  
ATOM   1906  CA  SER A 238     -43.603 -48.454  32.727  1.00  0.51           C  
ATOM   1907  C   SER A 238     -44.573 -49.509  32.206  1.00  0.46           C  
ATOM   1908  CB  SER A 238     -42.163 -48.916  32.498  1.00  0.44           C  
ATOM   1909  O   SER A 238     -44.598 -50.637  32.704  1.00  0.45           O  
ATOM   1910  OG  SER A 238     -41.300 -47.806  32.324  1.00  0.44           O  
ATOM   1911  N   LEU A 239     -45.711 -49.190  31.696  1.00  0.59           N  
ATOM   1912  CA  LEU A 239     -46.646 -49.914  30.842  1.00  0.60           C  
ATOM   1913  C   LEU A 239     -45.998 -50.276  29.510  1.00  0.60           C  
ATOM   1914  CB  LEU A 239     -47.907 -49.081  30.599  1.00  0.56           C  
ATOM   1915  O   LEU A 239     -45.592 -49.392  28.752  1.00  0.58           O  
ATOM   1916  CG  LEU A 239     -48.697 -48.668  31.842  1.00  0.52           C  
ATOM   1917  CD1 LEU A 239     -49.827 -47.718  31.461  1.00  0.41           C  
ATOM   1918  CD2 LEU A 239     -49.243 -49.896  32.562  1.00  0.45           C  
ATOM   1919  N   THR A 240     -45.349 -51.619  29.312  1.00  0.56           N  
ATOM   1920  CA  THR A 240     -44.745 -52.213  28.125  1.00  0.59           C  
ATOM   1921  C   THR A 240     -45.728 -53.151  27.430  1.00  0.57           C  
ATOM   1922  CB  THR A 240     -43.459 -52.983  28.477  1.00  0.53           C  
ATOM   1923  O   THR A 240     -46.354 -53.994  28.076  1.00  0.55           O  
ATOM   1924  CG2 THR A 240     -42.692 -53.378  27.220  1.00  0.45           C  
ATOM   1925  OG1 THR A 240     -42.622 -52.156  29.294  1.00  0.51           O  
ATOM   1926  N   VAL A 241     -46.252 -52.838  26.209  1.00  0.56           N  
ATOM   1927  CA  VAL A 241     -46.977 -53.662  25.248  1.00  0.61           C  
ATOM   1928  C   VAL A 241     -46.125 -53.868  23.998  1.00  0.57           C  
ATOM   1929  CB  VAL A 241     -48.335 -53.031  24.870  1.00  0.56           C  
ATOM   1930  O   VAL A 241     -45.632 -52.903  23.409  1.00  0.55           O  
ATOM   1931  CG1 VAL A 241     -48.359 -52.648  23.391  1.00  0.48           C  
ATOM   1932  CG2 VAL A 241     -49.478 -53.991  25.195  1.00  0.49           C  
ATOM   1933  N   GLY A 242     -45.597 -55.329  23.576  1.00  0.56           N  
ATOM   1934  CA  GLY A 242     -44.848 -55.854  22.445  1.00  0.58           C  
ATOM   1935  C   GLY A 242     -43.609 -56.627  22.856  1.00  0.56           C  
ATOM   1936  O   GLY A 242     -43.338 -56.787  24.048  1.00  0.53           O  
ATOM   1937  N   MET A 243     -43.173 -57.378  22.012  1.00  0.48           N  
ATOM   1938  CA  MET A 243     -42.081 -58.336  22.159  1.00  0.52           C  
ATOM   1939  C   MET A 243     -40.770 -57.622  22.473  1.00  0.49           C  
ATOM   1940  CB  MET A 243     -41.928 -59.177  20.891  1.00  0.46           C  
ATOM   1941  O   MET A 243     -40.397 -56.670  21.786  1.00  0.48           O  
ATOM   1942  CG  MET A 243     -43.074 -60.147  20.657  1.00  0.46           C  
ATOM   1943  SD  MET A 243     -42.722 -61.339  19.307  1.00  0.32           S  
ATOM   1944  CE  MET A 243     -41.393 -62.307  20.073  1.00  0.38           C  
ATOM   1945  N   THR A 244     -40.076 -57.877  23.643  1.00  0.41           N  
ATOM   1946  CA  THR A 244     -38.728 -57.722  24.179  1.00  0.43           C  
ATOM   1947  C   THR A 244     -37.697 -58.337  23.237  1.00  0.42           C  
ATOM   1948  CB  THR A 244     -38.602 -58.365  25.572  1.00  0.39           C  
ATOM   1949  O   THR A 244     -36.491 -58.218  23.464  1.00  0.40           O  
ATOM   1950  CG2 THR A 244     -39.275 -57.506  26.637  1.00  0.36           C  
ATOM   1951  OG1 THR A 244     -39.223 -59.656  25.553  1.00  0.39           O  
ATOM   1952  N   THR A 245     -37.854 -58.769  21.946  1.00  0.34           N  
ATOM   1953  CA  THR A 245     -36.994 -59.051  20.802  1.00  0.37           C  
ATOM   1954  C   THR A 245     -37.497 -58.328  19.556  1.00  0.34           C  
ATOM   1955  CB  THR A 245     -36.914 -60.564  20.524  1.00  0.33           C  
ATOM   1956  O   THR A 245     -38.522 -58.706  18.984  1.00  0.33           O  
ATOM   1957  CG2 THR A 245     -36.012 -61.262  21.536  1.00  0.30           C  
ATOM   1958  OG1 THR A 245     -38.228 -61.129  20.602  1.00  0.30           O  
ATOM   1959  N   GLY A 246     -37.391 -56.912  19.631  1.00  0.33           N  
ATOM   1960  CA  GLY A 246     -37.552 -55.839  18.663  1.00  0.36           C  
ATOM   1961  C   GLY A 246     -37.707 -54.474  19.306  1.00  0.33           C  
ATOM   1962  O   GLY A 246     -37.858 -54.369  20.525  1.00  0.31           O  
ATOM   1963  N   ARG A 247     -37.142 -53.426  18.907  1.00  0.42           N  
ATOM   1964  CA  ARG A 247     -37.082 -52.041  19.364  1.00  0.49           C  
ATOM   1965  C   ARG A 247     -38.468 -51.527  19.737  1.00  0.44           C  
ATOM   1966  CB  ARG A 247     -36.463 -51.146  18.289  1.00  0.41           C  
ATOM   1967  O   ARG A 247     -39.353 -51.435  18.882  1.00  0.41           O  
ATOM   1968  CG  ARG A 247     -34.949 -51.250  18.197  1.00  0.41           C  
ATOM   1969  CD  ARG A 247     -34.373 -50.252  17.202  1.00  0.48           C  
ATOM   1970  NE  ARG A 247     -32.939 -50.447  17.011  1.00  0.42           N  
ATOM   1971  NH1 ARG A 247     -32.696 -48.718  15.498  1.00  0.30           N  
ATOM   1972  NH2 ARG A 247     -30.881 -49.979  16.106  1.00  0.25           N  
ATOM   1973  CZ  ARG A 247     -32.175 -49.714  16.205  1.00  0.31           C  
ATOM   1974  N   SER A 248     -38.952 -51.746  21.054  1.00  0.42           N  
ATOM   1975  CA  SER A 248     -40.023 -51.227  21.897  1.00  0.49           C  
ATOM   1976  C   SER A 248     -40.018 -49.702  21.923  1.00  0.44           C  
ATOM   1977  CB  SER A 248     -39.894 -51.769  23.322  1.00  0.40           C  
ATOM   1978  O   SER A 248     -38.959 -49.082  22.037  1.00  0.39           O  
ATOM   1979  OG  SER A 248     -38.894 -51.066  24.039  1.00  0.44           O  
ATOM   1980  N   LEU A 249     -40.975 -48.722  21.479  1.00  0.56           N  
ATOM   1981  CA  LEU A 249     -41.485 -47.358  21.559  1.00  0.59           C  
ATOM   1982  C   LEU A 249     -41.927 -47.026  22.980  1.00  0.57           C  
ATOM   1983  CB  LEU A 249     -42.655 -47.164  20.590  1.00  0.54           C  
ATOM   1984  O   LEU A 249     -42.880 -47.618  23.493  1.00  0.55           O  
ATOM   1985  CG  LEU A 249     -43.226 -45.749  20.491  1.00  0.51           C  
ATOM   1986  CD1 LEU A 249     -42.231 -44.823  19.798  1.00  0.43           C  
ATOM   1987  CD2 LEU A 249     -44.559 -45.761  19.750  1.00  0.45           C  
ATOM   1988  N   GLU A 250     -41.064 -46.451  23.811  1.00  0.47           N  
ATOM   1989  CA  GLU A 250     -41.356 -45.916  25.137  1.00  0.53           C  
ATOM   1990  C   GLU A 250     -42.097 -44.585  25.044  1.00  0.48           C  
ATOM   1991  CB  GLU A 250     -40.067 -45.745  25.944  1.00  0.49           C  
ATOM   1992  O   GLU A 250     -41.599 -43.632  24.441  1.00  0.47           O  
ATOM   1993  CG  GLU A 250     -39.985 -46.642  27.171  1.00  0.49           C  
ATOM   1994  CD  GLU A 250     -38.730 -46.415  27.998  1.00  0.53           C  
ATOM   1995  OE1 GLU A 250     -37.845 -45.645  27.559  1.00  0.53           O  
ATOM   1996  OE2 GLU A 250     -38.629 -47.013  29.092  1.00  0.49           O  
ATOM   1997  N   LEU A 251     -43.269 -44.334  25.440  1.00  0.56           N  
ATOM   1998  CA  LEU A 251     -44.195 -43.210  25.536  1.00  0.58           C  
ATOM   1999  C   LEU A 251     -44.227 -42.651  26.954  1.00  0.55           C  
ATOM   2000  CB  LEU A 251     -45.603 -43.638  25.112  1.00  0.53           C  
ATOM   2001  O   LEU A 251     -44.443 -43.394  27.914  1.00  0.53           O  
ATOM   2002  CG  LEU A 251     -45.746 -44.185  23.691  1.00  0.50           C  
ATOM   2003  CD1 LEU A 251     -47.172 -44.671  23.452  1.00  0.43           C  
ATOM   2004  CD2 LEU A 251     -45.359 -43.123  22.667  1.00  0.46           C  
ATOM   2005  N   ASP A 252     -43.696 -41.322  27.238  1.00  0.54           N  
ATOM   2006  CA  ASP A 252     -43.750 -40.570  28.488  1.00  0.58           C  
ATOM   2007  C   ASP A 252     -45.065 -39.804  28.612  1.00  0.54           C  
ATOM   2008  CB  ASP A 252     -42.567 -39.603  28.585  1.00  0.52           C  
ATOM   2009  O   ASP A 252     -45.154 -38.643  28.204  1.00  0.52           O  
ATOM   2010  CG  ASP A 252     -42.129 -39.344  30.015  1.00  0.49           C  
ATOM   2011  OD1 ASP A 252     -42.775 -39.857  30.954  1.00  0.48           O  
ATOM   2012  OD2 ASP A 252     -41.129 -38.619  30.205  1.00  0.50           O  
ATOM   2013  N   ASN A 253     -46.153 -40.444  28.594  1.00  0.53           N  
ATOM   2014  CA  ASN A 253     -47.490 -39.887  28.774  1.00  0.57           C  
ATOM   2015  C   ASN A 253     -48.118 -40.351  30.085  1.00  0.53           C  
ATOM   2016  CB  ASN A 253     -48.390 -40.257  27.594  1.00  0.49           C  
ATOM   2017  O   ASN A 253     -48.445 -41.529  30.239  1.00  0.50           O  
ATOM   2018  CG  ASN A 253     -49.733 -39.554  27.641  1.00  0.44           C  
ATOM   2019  ND2 ASN A 253     -50.323 -39.325  26.473  1.00  0.45           N  
ATOM   2020  OD1 ASN A 253     -50.235 -39.220  28.717  1.00  0.47           O  
ATOM   2021  N   VAL A 254     -47.931 -39.337  31.009  1.00  0.50           N  
ATOM   2022  CA  VAL A 254     -48.451 -39.586  32.350  1.00  0.56           C  
ATOM   2023  C   VAL A 254     -49.962 -39.793  32.288  1.00  0.51           C  
ATOM   2024  CB  VAL A 254     -48.111 -38.428  33.315  1.00  0.52           C  
ATOM   2025  O   VAL A 254     -50.581 -40.195  33.276  1.00  0.50           O  
ATOM   2026  CG1 VAL A 254     -46.603 -38.345  33.550  1.00  0.45           C  
ATOM   2027  CG2 VAL A 254     -48.643 -37.105  32.768  1.00  0.48           C  
ATOM   2028  N   PHE A 255     -50.622 -39.735  31.048  1.00  0.64           N  
ATOM   2029  CA  PHE A 255     -52.058 -39.929  30.889  1.00  0.65           C  
ATOM   2030  C   PHE A 255     -52.351 -41.241  30.172  1.00  0.64           C  
ATOM   2031  CB  PHE A 255     -52.679 -38.759  30.119  1.00  0.61           C  
ATOM   2032  O   PHE A 255     -53.514 -41.612  29.995  1.00  0.62           O  
ATOM   2033  CG  PHE A 255     -52.425 -37.416  30.747  1.00  0.57           C  
ATOM   2034  CD1 PHE A 255     -53.069 -37.049  31.922  1.00  0.49           C  
ATOM   2035  CD2 PHE A 255     -51.541 -36.519  30.162  1.00  0.51           C  
ATOM   2036  CE1 PHE A 255     -52.836 -35.806  32.505  1.00  0.49           C  
ATOM   2037  CE2 PHE A 255     -51.303 -35.275  30.739  1.00  0.56           C  
ATOM   2038  CZ  PHE A 255     -51.952 -34.920  31.910  1.00  0.40           C  
ATOM   2039  N   ILE A 256     -51.235 -42.086  29.689  1.00  0.55           N  
ATOM   2040  CA  ILE A 256     -51.508 -43.343  29.001  1.00  0.58           C  
ATOM   2041  C   ILE A 256     -51.759 -44.447  30.026  1.00  0.56           C  
ATOM   2042  CB  ILE A 256     -50.347 -43.738  28.062  1.00  0.54           C  
ATOM   2043  O   ILE A 256     -50.949 -44.659  30.931  1.00  0.54           O  
ATOM   2044  CG1 ILE A 256     -50.457 -42.985  26.731  1.00  0.46           C  
ATOM   2045  CG2 ILE A 256     -50.328 -45.253  27.833  1.00  0.47           C  
ATOM   2046  CD1 ILE A 256     -49.313 -43.262  25.766  1.00  0.45           C  
ATOM   2047  N   THR A 257     -53.109 -44.931  29.861  1.00  0.59           N  
ATOM   2048  CA  THR A 257     -53.521 -46.164  30.522  1.00  0.60           C  
ATOM   2049  C   THR A 257     -53.071 -47.383  29.721  1.00  0.60           C  
ATOM   2050  CB  THR A 257     -55.048 -46.210  30.717  1.00  0.58           C  
ATOM   2051  O   THR A 257     -52.826 -47.285  28.517  1.00  0.59           O  
ATOM   2052  CG2 THR A 257     -55.541 -44.990  31.488  1.00  0.52           C  
ATOM   2053  OG1 THR A 257     -55.687 -46.242  29.435  1.00  0.59           O  
ATOM   2054  N   GLN A 258     -52.836 -48.751  30.300  1.00  0.60           N  
ATOM   2055  CA  GLN A 258     -52.539 -50.041  29.687  1.00  0.61           C  
ATOM   2056  C   GLN A 258     -53.479 -50.325  28.519  1.00  0.60           C  
ATOM   2057  CB  GLN A 258     -52.634 -51.163  30.722  1.00  0.56           C  
ATOM   2058  O   GLN A 258     -53.057 -50.860  27.491  1.00  0.58           O  
ATOM   2059  CG  GLN A 258     -52.101 -52.502  30.229  1.00  0.52           C  
ATOM   2060  CD  GLN A 258     -50.611 -52.472  29.944  1.00  0.54           C  
ATOM   2061  NE2 GLN A 258     -50.228 -52.892  28.743  1.00  0.40           N  
ATOM   2062  OE1 GLN A 258     -49.811 -52.074  30.797  1.00  0.54           O  
ATOM   2063  N   SER A 259     -54.720 -49.958  28.668  1.00  0.50           N  
ATOM   2064  CA  SER A 259     -55.641 -50.133  27.550  1.00  0.53           C  
ATOM   2065  C   SER A 259     -55.378 -49.108  26.451  1.00  0.50           C  
ATOM   2066  CB  SER A 259     -57.090 -50.021  28.026  1.00  0.50           C  
ATOM   2067  O   SER A 259     -55.437 -49.434  25.264  1.00  0.49           O  
ATOM   2068  OG  SER A 259     -57.514 -48.669  28.034  1.00  0.48           O  
ATOM   2069  N   ALA A 260     -54.966 -47.896  26.501  1.00  0.56           N  
ATOM   2070  CA  ALA A 260     -54.489 -46.934  25.511  1.00  0.57           C  
ATOM   2071  C   ALA A 260     -53.104 -47.317  24.998  1.00  0.56           C  
ATOM   2072  CB  ALA A 260     -54.463 -45.527  26.104  1.00  0.54           C  
ATOM   2073  O   ALA A 260     -52.789 -47.105  23.824  1.00  0.55           O  
ATOM   2074  N   LEU A 261     -52.375 -48.034  25.867  1.00  0.64           N  
ATOM   2075  CA  LEU A 261     -51.073 -48.532  25.438  1.00  0.66           C  
ATOM   2076  C   LEU A 261     -51.224 -49.788  24.587  1.00  0.65           C  
ATOM   2077  CB  LEU A 261     -50.186 -48.828  26.651  1.00  0.62           C  
ATOM   2078  O   LEU A 261     -50.495 -49.973  23.610  1.00  0.63           O  
ATOM   2079  CG  LEU A 261     -48.679 -48.866  26.396  1.00  0.58           C  
ATOM   2080  CD1 LEU A 261     -48.088 -47.464  26.502  1.00  0.51           C  
ATOM   2081  CD2 LEU A 261     -47.995 -49.816  27.374  1.00  0.52           C  
ATOM   2082  N   ASN A 262     -52.211 -50.612  24.747  1.00  0.61           N  
ATOM   2083  CA  ASN A 262     -52.571 -51.721  23.869  1.00  0.63           C  
ATOM   2084  C   ASN A 262     -53.169 -51.224  22.556  1.00  0.61           C  
ATOM   2085  CB  ASN A 262     -53.547 -52.667  24.573  1.00  0.60           C  
ATOM   2086  O   ASN A 262     -52.820 -51.720  21.483  1.00  0.60           O  
ATOM   2087  CG  ASN A 262     -52.864 -53.556  25.594  1.00  0.58           C  
ATOM   2088  ND2 ASN A 262     -53.657 -54.224  26.423  1.00  0.55           N  
ATOM   2089  OD1 ASN A 262     -51.634 -53.641  25.637  1.00  0.57           O  
ATOM   2090  N   ASP A 263     -53.900 -50.321  22.537  1.00  0.59           N  
ATOM   2091  CA  ASP A 263     -54.495 -49.790  21.314  1.00  0.60           C  
ATOM   2092  C   ASP A 263     -53.493 -48.935  20.542  1.00  0.59           C  
ATOM   2093  CB  ASP A 263     -55.746 -48.972  21.638  1.00  0.58           C  
ATOM   2094  O   ASP A 263     -53.524 -48.892  19.311  1.00  0.58           O  
ATOM   2095  CG  ASP A 263     -56.925 -49.832  22.058  1.00  0.55           C  
ATOM   2096  OD1 ASP A 263     -56.905 -51.057  21.810  1.00  0.55           O  
ATOM   2097  OD2 ASP A 263     -57.884 -49.280  22.638  1.00  0.61           O  
ATOM   2098  N   LEU A 264     -52.476 -48.420  21.244  1.00  0.59           N  
ATOM   2099  CA  LEU A 264     -51.337 -47.748  20.628  1.00  0.61           C  
ATOM   2100  C   LEU A 264     -50.314 -48.761  20.127  1.00  0.59           C  
ATOM   2101  CB  LEU A 264     -50.679 -46.788  21.623  1.00  0.57           C  
ATOM   2102  O   LEU A 264     -49.758 -48.601  19.038  1.00  0.57           O  
ATOM   2103  CG  LEU A 264     -49.813 -45.679  21.023  1.00  0.54           C  
ATOM   2104  CD1 LEU A 264     -50.678 -44.489  20.622  1.00  0.47           C  
ATOM   2105  CD2 LEU A 264     -48.731 -45.252  22.010  1.00  0.48           C  
ATOM   2106  N   TYR A 265     -50.137 -49.781  20.794  1.00  0.58           N  
ATOM   2107  CA  TYR A 265     -49.247 -50.841  20.334  1.00  0.58           C  
ATOM   2108  C   TYR A 265     -49.802 -51.515  19.085  1.00  0.57           C  
ATOM   2109  CB  TYR A 265     -49.035 -51.882  21.438  1.00  0.54           C  
ATOM   2110  O   TYR A 265     -49.070 -51.749  18.121  1.00  0.54           O  
ATOM   2111  CG  TYR A 265     -48.261 -53.097  20.986  1.00  0.50           C  
ATOM   2112  CD1 TYR A 265     -46.885 -53.032  20.777  1.00  0.43           C  
ATOM   2113  CD2 TYR A 265     -48.904 -54.310  20.767  1.00  0.46           C  
ATOM   2114  CE1 TYR A 265     -46.169 -54.149  20.359  1.00  0.49           C  
ATOM   2115  CE2 TYR A 265     -48.197 -55.433  20.349  1.00  0.53           C  
ATOM   2116  OH  TYR A 265     -46.127 -56.451  19.735  1.00  0.53           O  
ATOM   2117  CZ  TYR A 265     -46.832 -55.343  20.149  1.00  0.39           C  
ATOM   2118  N   TYR A 266     -51.114 -51.639  18.909  1.00  0.53           N  
ATOM   2119  CA  TYR A 266     -51.759 -52.200  17.728  1.00  0.55           C  
ATOM   2120  C   TYR A 266     -51.765 -51.196  16.581  1.00  0.53           C  
ATOM   2121  CB  TYR A 266     -53.193 -52.631  18.052  1.00  0.52           C  
ATOM   2122  O   TYR A 266     -51.778 -51.582  15.410  1.00  0.51           O  
ATOM   2123  CG  TYR A 266     -53.313 -54.076  18.471  1.00  0.51           C  
ATOM   2124  CD1 TYR A 266     -53.252 -55.102  17.530  1.00  0.44           C  
ATOM   2125  CD2 TYR A 266     -53.487 -54.419  19.807  1.00  0.44           C  
ATOM   2126  CE1 TYR A 266     -53.363 -56.435  17.912  1.00  0.41           C  
ATOM   2127  CE2 TYR A 266     -53.600 -55.748  20.200  1.00  0.48           C  
ATOM   2128  OH  TYR A 266     -53.647 -58.066  19.630  1.00  0.26           O  
ATOM   2129  CZ  TYR A 266     -53.536 -56.748  19.247  1.00  0.39           C  
ATOM   2130  N   LYS A 267     -51.620 -50.105  16.799  1.00  0.56           N  
ATOM   2131  CA  LYS A 267     -51.524 -49.109  15.736  1.00  0.57           C  
ATOM   2132  C   LYS A 267     -50.071 -48.864  15.341  1.00  0.56           C  
ATOM   2133  CB  LYS A 267     -52.178 -47.796  16.169  1.00  0.54           C  
ATOM   2134  O   LYS A 267     -49.778 -48.577  14.178  1.00  0.54           O  
ATOM   2135  CG  LYS A 267     -53.679 -47.742  15.928  1.00  0.52           C  
ATOM   2136  CD  LYS A 267     -54.265 -46.399  16.344  1.00  0.54           C  
ATOM   2137  CE  LYS A 267     -55.773 -46.358  16.140  1.00  0.43           C  
ATOM   2138  NZ  LYS A 267     -56.355 -45.051  16.568  1.00  0.38           N  
ATOM   2139  N   LEU A 268     -49.193 -49.215  16.173  1.00  0.60           N  
ATOM   2140  CA  LEU A 268     -47.793 -48.878  15.938  1.00  0.61           C  
ATOM   2141  C   LEU A 268     -46.955 -50.138  15.753  1.00  0.60           C  
ATOM   2142  CB  LEU A 268     -47.239 -48.048  17.098  1.00  0.58           C  
ATOM   2143  O   LEU A 268     -45.882 -50.092  15.146  1.00  0.58           O  
ATOM   2144  CG  LEU A 268     -47.801 -46.633  17.249  1.00  0.56           C  
ATOM   2145  CD1 LEU A 268     -47.271 -45.986  18.524  1.00  0.52           C  
ATOM   2146  CD2 LEU A 268     -47.454 -45.787  16.029  1.00  0.52           C  
ATOM   2147  N   LYS A 269     -47.579 -51.436  16.113  1.00  0.50           N  
ATOM   2148  CA  LYS A 269     -46.810 -52.663  15.924  1.00  0.51           C  
ATOM   2149  C   LYS A 269     -46.595 -52.955  14.441  1.00  0.50           C  
ATOM   2150  CB  LYS A 269     -47.512 -53.845  16.594  1.00  0.47           C  
ATOM   2151  O   LYS A 269     -45.648 -53.651  14.071  1.00  0.48           O  
ATOM   2152  CG  LYS A 269     -48.584 -54.497  15.734  1.00  0.45           C  
ATOM   2153  CD  LYS A 269     -49.198 -55.707  16.426  1.00  0.47           C  
ATOM   2154  CE  LYS A 269     -50.318 -56.319  15.596  1.00  0.39           C  
ATOM   2155  NZ  LYS A 269     -50.851 -57.567  16.220  1.00  0.38           N  
ATOM   2156  N   ASN A 270     -47.429 -52.511  13.475  1.00  0.53           N  
ATOM   2157  CA  ASN A 270     -47.322 -52.646  12.026  1.00  0.54           C  
ATOM   2158  C   ASN A 270     -46.712 -51.399  11.391  1.00  0.53           C  
ATOM   2159  CB  ASN A 270     -48.691 -52.939  11.411  1.00  0.52           C  
ATOM   2160  O   ASN A 270     -46.727 -51.249  10.168  1.00  0.51           O  
ATOM   2161  CG  ASN A 270     -49.238 -54.293  11.821  1.00  0.51           C  
ATOM   2162  ND2 ASN A 270     -50.559 -54.415  11.848  1.00  0.44           N  
ATOM   2163  OD1 ASN A 270     -48.478 -55.221  12.111  1.00  0.51           O  
ATOM   2164  N   LEU A 271     -45.921 -50.613  12.148  1.00  0.46           N  
ATOM   2165  CA  LEU A 271     -45.131 -49.511  11.609  1.00  0.49           C  
ATOM   2166  C   LEU A 271     -43.701 -49.956  11.323  1.00  0.47           C  
ATOM   2167  CB  LEU A 271     -45.125 -48.329  12.583  1.00  0.45           C  
ATOM   2168  O   LEU A 271     -42.900 -50.118  12.247  1.00  0.44           O  
ATOM   2169  CG  LEU A 271     -44.886 -46.948  11.971  1.00  0.44           C  
ATOM   2170  CD1 LEU A 271     -46.215 -46.265  11.668  1.00  0.37           C  
ATOM   2171  CD2 LEU A 271     -44.038 -46.089  12.904  1.00  0.37           C  
ATOM   2172  N   THR A 272     -43.582 -50.876  10.262  1.00  0.48           N  
ATOM   2173  CA  THR A 272     -42.353 -51.307   9.605  1.00  0.52           C  
ATOM   2174  C   THR A 272     -42.052 -50.432   8.392  1.00  0.49           C  
ATOM   2175  CB  THR A 272     -42.440 -52.781   9.169  1.00  0.49           C  
ATOM   2176  O   THR A 272     -42.897 -50.274   7.509  1.00  0.46           O  
ATOM   2177  CG2 THR A 272     -41.197 -53.556   9.594  1.00  0.45           C  
ATOM   2178  OG1 THR A 272     -43.594 -53.384   9.769  1.00  0.44           O  
ATOM   2179  N   TYR A 273     -41.274 -49.234   8.571  1.00  0.41           N  
ATOM   2180  CA  TYR A 273     -40.744 -48.458   7.456  1.00  0.45           C  
ATOM   2181  C   TYR A 273     -39.222 -48.399   7.507  1.00  0.42           C  
ATOM   2182  CB  TYR A 273     -41.323 -47.040   7.465  1.00  0.38           C  
ATOM   2183  O   TYR A 273     -38.626 -48.517   8.580  1.00  0.40           O  
ATOM   2184  CG  TYR A 273     -40.903 -46.221   8.661  1.00  0.36           C  
ATOM   2185  CD1 TYR A 273     -41.629 -46.264   9.849  1.00  0.28           C  
ATOM   2186  CD2 TYR A 273     -39.780 -45.402   8.606  1.00  0.30           C  
ATOM   2187  CE1 TYR A 273     -41.247 -45.510  10.953  1.00  0.31           C  
ATOM   2188  CE2 TYR A 273     -39.389 -44.643   9.704  1.00  0.39           C  
ATOM   2189  OH  TYR A 273     -39.745 -43.955  11.962  1.00  0.24           O  
ATOM   2190  CZ  TYR A 273     -40.127 -44.704  10.872  1.00  0.26           C  
ATOM   2191  N   TYR A 274     -38.431 -48.530   6.332  1.00  0.47           N  
ATOM   2192  CA  TYR A 274     -37.019 -48.276   6.068  1.00  0.50           C  
ATOM   2193  C   TYR A 274     -36.689 -46.798   6.242  1.00  0.48           C  
ATOM   2194  CB  TYR A 274     -36.646 -48.731   4.654  1.00  0.46           C  
ATOM   2195  O   TYR A 274     -37.302 -45.939   5.604  1.00  0.44           O  
ATOM   2196  CG  TYR A 274     -36.713 -50.226   4.460  1.00  0.46           C  
ATOM   2197  CD1 TYR A 274     -35.650 -51.045   4.832  1.00  0.37           C  
ATOM   2198  CD2 TYR A 274     -37.840 -50.823   3.904  1.00  0.37           C  
ATOM   2199  CE1 TYR A 274     -35.707 -52.424   4.653  1.00  0.40           C  
ATOM   2200  CE2 TYR A 274     -37.908 -52.200   3.721  1.00  0.46           C  
ATOM   2201  OH  TYR A 274     -36.900 -54.355   3.919  1.00  0.38           O  
ATOM   2202  CZ  TYR A 274     -36.838 -52.991   4.098  1.00  0.31           C  
ATOM   2203  N   PRO A 275     -36.109 -46.500   7.425  1.00  0.59           N  
ATOM   2204  CA  PRO A 275     -35.546 -45.149   7.481  1.00  0.61           C  
ATOM   2205  C   PRO A 275     -34.858 -44.742   6.180  1.00  0.60           C  
ATOM   2206  CB  PRO A 275     -34.536 -45.235   8.629  1.00  0.57           C  
ATOM   2207  O   PRO A 275     -34.096 -45.526   5.608  1.00  0.58           O  
ATOM   2208  CG  PRO A 275     -34.833 -46.537   9.301  1.00  0.55           C  
ATOM   2209  CD  PRO A 275     -35.625 -47.393   8.355  1.00  0.56           C  
ATOM   2210  N   TYR A 276     -35.440 -43.828   5.578  1.00  0.50           N  
ATOM   2211  CA  TYR A 276     -34.910 -43.249   4.348  1.00  0.54           C  
ATOM   2212  C   TYR A 276     -34.814 -41.731   4.457  1.00  0.51           C  
ATOM   2213  CB  TYR A 276     -35.787 -43.631   3.152  1.00  0.47           C  
ATOM   2214  O   TYR A 276     -35.615 -41.101   5.151  1.00  0.48           O  
ATOM   2215  CG  TYR A 276     -37.125 -42.934   3.132  1.00  0.44           C  
ATOM   2216  CD1 TYR A 276     -38.196 -43.419   3.879  1.00  0.34           C  
ATOM   2217  CD2 TYR A 276     -37.322 -41.790   2.366  1.00  0.36           C  
ATOM   2218  CE1 TYR A 276     -39.432 -42.780   3.863  1.00  0.38           C  
ATOM   2219  CE2 TYR A 276     -38.553 -41.144   2.342  1.00  0.44           C  
ATOM   2220  OH  TYR A 276     -40.822 -41.009   3.072  1.00  0.34           O  
ATOM   2221  CZ  TYR A 276     -39.601 -41.645   3.093  1.00  0.30           C  
ATOM   2222  N   ASN A 277     -33.695 -41.159   4.134  1.00  0.57           N  
ATOM   2223  CA  ASN A 277     -33.406 -39.758   3.846  1.00  0.62           C  
ATOM   2224  C   ASN A 277     -33.367 -39.491   2.344  1.00  0.58           C  
ATOM   2225  CB  ASN A 277     -32.086 -39.337   4.495  1.00  0.56           C  
ATOM   2226  O   ASN A 277     -32.599 -40.122   1.617  1.00  0.56           O  
ATOM   2227  CG  ASN A 277     -32.207 -39.148   5.994  1.00  0.54           C  
ATOM   2228  ND2 ASN A 277     -31.290 -39.749   6.744  1.00  0.44           N  
ATOM   2229  OD1 ASN A 277     -33.116 -38.467   6.475  1.00  0.52           O  
ATOM   2230  N   LEU A 278     -34.331 -38.819   1.868  1.00  0.63           N  
ATOM   2231  CA  LEU A 278     -34.568 -38.494   0.465  1.00  0.64           C  
ATOM   2232  C   LEU A 278     -34.605 -36.984   0.256  1.00  0.64           C  
ATOM   2233  CB  LEU A 278     -35.880 -39.120  -0.016  1.00  0.59           C  
ATOM   2234  O   LEU A 278     -35.483 -36.301   0.786  1.00  0.61           O  
ATOM   2235  CG  LEU A 278     -36.278 -38.831  -1.464  1.00  0.55           C  
ATOM   2236  CD1 LEU A 278     -35.330 -39.540  -2.425  1.00  0.47           C  
ATOM   2237  CD2 LEU A 278     -37.721 -39.255  -1.717  1.00  0.49           C  
ATOM   2238  N   ASN A 279     -33.478 -36.461  -0.117  1.00  0.58           N  
ATOM   2239  CA  ASN A 279     -33.492 -35.155  -0.768  1.00  0.59           C  
ATOM   2240  C   ASN A 279     -34.214 -35.206  -2.111  1.00  0.57           C  
ATOM   2241  CB  ASN A 279     -32.066 -34.631  -0.951  1.00  0.55           C  
ATOM   2242  O   ASN A 279     -33.838 -35.979  -2.994  1.00  0.55           O  
ATOM   2243  CG  ASN A 279     -31.356 -34.396   0.368  1.00  0.52           C  
ATOM   2244  ND2 ASN A 279     -30.141 -34.917   0.488  1.00  0.48           N  
ATOM   2245  OD1 ASN A 279     -31.896 -33.752   1.271  1.00  0.53           O  
ATOM   2246  N   TYR A 280     -35.391 -34.948  -2.140  1.00  0.36           N  
ATOM   2247  CA  TYR A 280     -36.228 -34.764  -3.321  1.00  0.44           C  
ATOM   2248  C   TYR A 280     -36.433 -33.283  -3.618  1.00  0.38           C  
ATOM   2249  CB  TYR A 280     -37.584 -35.451  -3.131  1.00  0.35           C  
ATOM   2250  O   TYR A 280     -36.401 -32.451  -2.708  1.00  0.35           O  
ATOM   2251  CG  TYR A 280     -38.488 -34.748  -2.149  1.00  0.36           C  
ATOM   2252  CD1 TYR A 280     -38.345 -34.943  -0.777  1.00  0.29           C  
ATOM   2253  CD2 TYR A 280     -39.489 -33.888  -2.589  1.00  0.31           C  
ATOM   2254  CE1 TYR A 280     -39.177 -34.299   0.132  1.00  0.32           C  
ATOM   2255  CE2 TYR A 280     -40.327 -33.238  -1.689  1.00  0.38           C  
ATOM   2256  OH  TYR A 280     -40.991 -32.809   0.563  1.00  0.22           O  
ATOM   2257  CZ  TYR A 280     -40.164 -33.449  -0.333  1.00  0.28           C  
ATOM   2258  N   GLN A 281     -36.122 -32.814  -4.884  1.00  0.43           N  
ATOM   2259  CA  GLN A 281     -36.525 -31.582  -5.554  1.00  0.49           C  
ATOM   2260  C   GLN A 281     -38.004 -31.616  -5.926  1.00  0.44           C  
ATOM   2261  CB  GLN A 281     -35.674 -31.347  -6.803  1.00  0.41           C  
ATOM   2262  O   GLN A 281     -38.398 -32.312  -6.864  1.00  0.41           O  
ATOM   2263  CG  GLN A 281     -34.858 -30.062  -6.760  1.00  0.42           C  
ATOM   2264  CD  GLN A 281     -33.985 -29.880  -7.987  1.00  0.50           C  
ATOM   2265  NE2 GLN A 281     -33.185 -28.819  -7.993  1.00  0.33           N  
ATOM   2266  OE1 GLN A 281     -34.028 -30.686  -8.921  1.00  0.49           O  
ATOM   2267  N   GLY A 282     -38.810 -31.730  -5.194  1.00  0.37           N  
ATOM   2268  CA  GLY A 282     -40.162 -31.676  -5.725  1.00  0.38           C  
ATOM   2269  C   GLY A 282     -41.178 -32.381  -4.846  1.00  0.37           C  
ATOM   2270  O   GLY A 282     -40.945 -33.506  -4.399  1.00  0.35           O  
ATOM   2271  N   HIS A 283     -41.998 -31.541  -4.150  1.00  0.35           N  
ATOM   2272  CA  HIS A 283     -43.421 -31.606  -3.839  1.00  0.42           C  
ATOM   2273  C   HIS A 283     -43.750 -30.790  -2.593  1.00  0.37           C  
ATOM   2274  CB  HIS A 283     -43.862 -33.058  -3.646  1.00  0.34           C  
ATOM   2275  O   HIS A 283     -43.520 -31.243  -1.470  1.00  0.33           O  
ATOM   2276  CG  HIS A 283     -45.224 -33.349  -4.189  1.00  0.35           C  
ATOM   2277  CD2 HIS A 283     -45.626 -34.162  -5.194  1.00  0.30           C  
ATOM   2278  ND1 HIS A 283     -46.366 -32.765  -3.685  1.00  0.20           N  
ATOM   2279  CE1 HIS A 283     -47.414 -33.208  -4.359  1.00  0.29           C  
ATOM   2280  NE2 HIS A 283     -46.992 -34.057  -5.281  1.00  0.30           N  
ATOM   2281  N   LEU A 284     -43.627 -29.367  -2.564  1.00  0.35           N  
ATOM   2282  CA  LEU A 284     -44.338 -28.628  -1.526  1.00  0.41           C  
ATOM   2283  C   LEU A 284     -45.647 -29.322  -1.165  1.00  0.37           C  
ATOM   2284  CB  LEU A 284     -44.618 -27.194  -1.984  1.00  0.34           C  
ATOM   2285  O   LEU A 284     -46.366 -28.874  -0.269  1.00  0.34           O  
ATOM   2286  CG  LEU A 284     -43.415 -26.250  -2.028  1.00  0.34           C  
ATOM   2287  CD1 LEU A 284     -43.765 -24.980  -2.796  1.00  0.27           C  
ATOM   2288  CD2 LEU A 284     -42.947 -25.914  -0.616  1.00  0.28           C  
ATOM   2289  N   LEU A 285     -45.960 -30.562  -1.683  1.00  0.37           N  
ATOM   2290  CA  LEU A 285     -47.205 -31.214  -1.291  1.00  0.42           C  
ATOM   2291  C   LEU A 285     -46.926 -32.506  -0.529  1.00  0.39           C  
ATOM   2292  CB  LEU A 285     -48.067 -31.510  -2.521  1.00  0.36           C  
ATOM   2293  O   LEU A 285     -47.739 -33.432  -0.551  1.00  0.35           O  
ATOM   2294  CG  LEU A 285     -48.810 -30.320  -3.130  1.00  0.36           C  
ATOM   2295  CD1 LEU A 285     -49.195 -30.618  -4.575  1.00  0.28           C  
ATOM   2296  CD2 LEU A 285     -50.044 -29.980  -2.302  1.00  0.27           C  
ATOM   2297  N   LEU A 286     -45.733 -32.626   0.066  1.00  0.50           N  
ATOM   2298  CA  LEU A 286     -45.557 -33.649   1.091  1.00  0.54           C  
ATOM   2299  C   LEU A 286     -45.714 -33.055   2.486  1.00  0.51           C  
ATOM   2300  CB  LEU A 286     -44.184 -34.312   0.956  1.00  0.48           C  
ATOM   2301  O   LEU A 286     -45.079 -32.049   2.811  1.00  0.47           O  
ATOM   2302  CG  LEU A 286     -43.968 -35.180  -0.285  1.00  0.47           C  
ATOM   2303  CD1 LEU A 286     -42.505 -35.600  -0.390  1.00  0.40           C  
ATOM   2304  CD2 LEU A 286     -44.879 -36.402  -0.248  1.00  0.40           C  
ATOM   2305  N   GLU A 287     -46.678 -33.233   3.110  1.00  0.47           N  
ATOM   2306  CA  GLU A 287     -46.981 -32.887   4.496  1.00  0.51           C  
ATOM   2307  C   GLU A 287     -46.402 -33.917   5.461  1.00  0.48           C  
ATOM   2308  CB  GLU A 287     -48.494 -32.766   4.701  1.00  0.47           C  
ATOM   2309  O   GLU A 287     -46.446 -35.120   5.193  1.00  0.45           O  
ATOM   2310  CG  GLU A 287     -49.132 -31.632   3.912  1.00  0.47           C  
ATOM   2311  CD  GLU A 287     -50.545 -31.305   4.369  1.00  0.51           C  
ATOM   2312  OE1 GLU A 287     -51.138 -32.104   5.129  1.00  0.50           O  
ATOM   2313  OE2 GLU A 287     -51.065 -30.242   3.961  1.00  0.45           O  
ATOM   2314  N   VAL A 288     -45.491 -33.663   6.310  1.00  0.44           N  
ATOM   2315  CA  VAL A 288     -45.005 -34.438   7.447  1.00  0.55           C  
ATOM   2316  C   VAL A 288     -46.149 -35.253   8.045  1.00  0.47           C  
ATOM   2317  CB  VAL A 288     -44.376 -33.530   8.527  1.00  0.49           C  
ATOM   2318  O   VAL A 288     -47.225 -34.715   8.320  1.00  0.42           O  
ATOM   2319  CG1 VAL A 288     -43.719 -34.368   9.622  1.00  0.43           C  
ATOM   2320  CG2 VAL A 288     -43.361 -32.577   7.897  1.00  0.46           C  
ATOM   2321  N   GLY A 289     -46.103 -36.264   8.026  1.00  0.55           N  
ATOM   2322  CA  GLY A 289     -47.051 -37.252   8.515  1.00  0.55           C  
ATOM   2323  C   GLY A 289     -47.711 -38.047   7.404  1.00  0.55           C  
ATOM   2324  O   GLY A 289     -48.462 -38.988   7.669  1.00  0.52           O  
ATOM   2325  N   GLN A 290     -47.275 -37.988   6.343  1.00  0.57           N  
ATOM   2326  CA  GLN A 290     -47.762 -38.767   5.210  1.00  0.60           C  
ATOM   2327  C   GLN A 290     -46.781 -39.876   4.842  1.00  0.58           C  
ATOM   2328  CB  GLN A 290     -48.009 -37.862   4.002  1.00  0.57           C  
ATOM   2329  O   GLN A 290     -45.565 -39.690   4.928  1.00  0.55           O  
ATOM   2330  CG  GLN A 290     -49.321 -37.093   4.068  1.00  0.55           C  
ATOM   2331  CD  GLN A 290     -49.579 -36.263   2.824  1.00  0.56           C  
ATOM   2332  NE2 GLN A 290     -50.819 -35.817   2.654  1.00  0.41           N  
ATOM   2333  OE1 GLN A 290     -48.670 -36.024   2.022  1.00  0.53           O  
ATOM   2334  N   TRP A 291     -47.171 -41.039   4.693  1.00  0.20           N  
ATOM   2335  CA  TRP A 291     -46.520 -42.204   4.103  1.00  0.49           C  
ATOM   2336  C   TRP A 291     -46.372 -42.039   2.594  1.00  0.27           C  
ATOM   2337  CB  TRP A 291     -47.310 -43.478   4.415  1.00  0.33           C  
ATOM   2338  O   TRP A 291     -47.366 -41.882   1.881  1.00  0.24           O  
ATOM   2339  CG  TRP A 291     -47.270 -43.881   5.859  1.00  0.43           C  
ATOM   2340  CD1 TRP A 291     -47.776 -43.186   6.922  1.00  0.32           C  
ATOM   2341  CD2 TRP A 291     -46.687 -45.071   6.398  1.00  0.26           C  
ATOM   2342  CE2 TRP A 291     -46.878 -45.034   7.797  1.00  0.10           C  
ATOM   2343  CE3 TRP A 291     -46.023 -46.168   5.833  1.00  0.20           C  
ATOM   2344  NE1 TRP A 291     -47.544 -43.874   8.091  1.00  0.20           N  
ATOM   2345  CH2 TRP A 291     -45.779 -47.113   8.061  1.00  0.17           C  
ATOM   2346  CZ2 TRP A 291     -46.426 -46.052   8.639  1.00  0.18           C  
ATOM   2347  CZ3 TRP A 291     -45.574 -47.180   6.673  1.00  0.17           C  
ATOM   2348  N   VAL A 292     -45.321 -41.747   2.233  1.00  0.61           N  
ATOM   2349  CA  VAL A 292     -44.991 -41.700   0.813  1.00  0.65           C  
ATOM   2350  C   VAL A 292     -44.379 -43.031   0.381  1.00  0.62           C  
ATOM   2351  CB  VAL A 292     -44.023 -40.540   0.492  1.00  0.60           C  
ATOM   2352  O   VAL A 292     -43.610 -43.640   1.129  1.00  0.59           O  
ATOM   2353  CG1 VAL A 292     -44.756 -39.200   0.524  1.00  0.52           C  
ATOM   2354  CG2 VAL A 292     -42.853 -40.535   1.475  1.00  0.54           C  
ATOM   2355  N   THR A 293     -44.791 -43.884  -0.686  1.00  0.64           N  
ATOM   2356  CA  THR A 293     -44.137 -44.953  -1.431  1.00  0.64           C  
ATOM   2357  C   THR A 293     -42.968 -44.407  -2.246  1.00  0.64           C  
ATOM   2358  CB  THR A 293     -45.128 -45.670  -2.367  1.00  0.62           C  
ATOM   2359  O   THR A 293     -43.154 -43.547  -3.109  1.00  0.62           O  
ATOM   2360  CG2 THR A 293     -44.465 -46.849  -3.071  1.00  0.56           C  
ATOM   2361  OG1 THR A 293     -46.239 -46.150  -1.599  1.00  0.63           O  
ATOM   2362  N   ILE A 294     -41.809 -44.662  -1.836  1.00  0.64           N  
ATOM   2363  CA  ILE A 294     -40.569 -44.429  -2.569  1.00  0.65           C  
ATOM   2364  C   ILE A 294     -40.343 -45.556  -3.573  1.00  0.64           C  
ATOM   2365  CB  ILE A 294     -39.361 -44.312  -1.613  1.00  0.62           C  
ATOM   2366  O   ILE A 294     -40.258 -46.727  -3.193  1.00  0.61           O  
ATOM   2367  CG1 ILE A 294     -39.580 -43.172  -0.612  1.00  0.53           C  
ATOM   2368  CG2 ILE A 294     -38.065 -44.106  -2.403  1.00  0.55           C  
ATOM   2369  CD1 ILE A 294     -38.469 -43.031   0.420  1.00  0.53           C  
ATOM   2370  N   GLN A 295     -40.496 -45.677  -4.974  1.00  0.61           N  
ATOM   2371  CA  GLN A 295     -40.042 -46.548  -6.054  1.00  0.63           C  
ATOM   2372  C   GLN A 295     -38.623 -46.192  -6.488  1.00  0.62           C  
ATOM   2373  CB  GLN A 295     -40.994 -46.463  -7.248  1.00  0.60           C  
ATOM   2374  O   GLN A 295     -38.381 -45.097  -6.998  1.00  0.60           O  
ATOM   2375  CG  GLN A 295     -40.840 -47.609  -8.239  1.00  0.57           C  
ATOM   2376  CD  GLN A 295     -41.823 -47.524  -9.392  1.00  0.58           C  
ATOM   2377  NE2 GLN A 295     -42.014 -48.638 -10.091  1.00  0.46           N  
ATOM   2378  OE1 GLN A 295     -42.406 -46.467  -9.651  1.00  0.59           O  
ATOM   2379  N   THR A 296     -37.690 -47.052  -6.053  1.00  0.60           N  
ATOM   2380  CA  THR A 296     -36.282 -46.961  -6.426  1.00  0.62           C  
ATOM   2381  C   THR A 296     -36.101 -47.215  -7.919  1.00  0.61           C  
ATOM   2382  CB  THR A 296     -35.427 -47.960  -5.625  1.00  0.57           C  
ATOM   2383  O   THR A 296     -36.996 -47.749  -8.577  1.00  0.58           O  
ATOM   2384  CG2 THR A 296     -35.753 -47.895  -4.137  1.00  0.47           C  
ATOM   2385  OG1 THR A 296     -35.682 -49.288  -6.101  1.00  0.61           O  
ATOM   2386  N   ASN A 297     -34.998 -46.820  -8.709  1.00  0.41           N  
ATOM   2387  CA  ASN A 297     -34.579 -47.062 -10.086  1.00  0.46           C  
ATOM   2388  C   ASN A 297     -34.371 -48.549 -10.356  1.00  0.42           C  
ATOM   2389  CB  ASN A 297     -33.302 -46.281 -10.404  1.00  0.41           C  
ATOM   2390  O   ASN A 297     -34.170 -48.954 -11.503  1.00  0.41           O  
ATOM   2391  CG  ASN A 297     -32.157 -46.632  -9.475  1.00  0.41           C  
ATOM   2392  ND2 ASN A 297     -30.934 -46.340  -9.904  1.00  0.41           N  
ATOM   2393  OD1 ASN A 297     -32.368 -47.163  -8.381  1.00  0.44           O  
ATOM   2394  N   LYS A 298     -34.467 -49.698  -9.554  1.00  0.41           N  
ATOM   2395  CA  LYS A 298     -34.685 -51.126  -9.769  1.00  0.42           C  
ATOM   2396  C   LYS A 298     -36.169 -51.473  -9.690  1.00  0.42           C  
ATOM   2397  CB  LYS A 298     -33.899 -51.949  -8.747  1.00  0.40           C  
ATOM   2398  O   LYS A 298     -36.532 -52.646  -9.579  1.00  0.41           O  
ATOM   2399  CG  LYS A 298     -32.388 -51.847  -8.901  1.00  0.40           C  
ATOM   2400  CD  LYS A 298     -31.666 -52.829  -7.987  1.00  0.45           C  
ATOM   2401  CE  LYS A 298     -30.155 -52.737  -8.149  1.00  0.36           C  
ATOM   2402  NZ  LYS A 298     -29.440 -53.655  -7.213  1.00  0.36           N  
ATOM   2403  N   LYS A 299     -37.120 -50.407  -9.911  1.00  0.52           N  
ATOM   2404  CA  LYS A 299     -38.543 -50.687  -9.748  1.00  0.52           C  
ATOM   2405  C   LYS A 299     -38.815 -51.402  -8.428  1.00  0.51           C  
ATOM   2406  CB  LYS A 299     -39.063 -51.526 -10.916  1.00  0.47           C  
ATOM   2407  O   LYS A 299     -39.776 -52.167  -8.316  1.00  0.48           O  
ATOM   2408  CG  LYS A 299     -38.971 -50.832 -12.267  1.00  0.44           C  
ATOM   2409  CD  LYS A 299     -39.761 -51.578 -13.334  1.00  0.48           C  
ATOM   2410  CE  LYS A 299     -39.667 -50.885 -14.687  1.00  0.38           C  
ATOM   2411  NZ  LYS A 299     -40.453 -51.605 -15.733  1.00  0.36           N  
ATOM   2412  N   GLU A 300     -37.798 -51.264  -7.224  1.00  0.49           N  
ATOM   2413  CA  GLU A 300     -38.189 -51.548  -5.846  1.00  0.52           C  
ATOM   2414  C   GLU A 300     -38.882 -50.346  -5.211  1.00  0.50           C  
ATOM   2415  CB  GLU A 300     -36.969 -51.952  -5.014  1.00  0.47           C  
ATOM   2416  O   GLU A 300     -38.357 -49.231  -5.242  1.00  0.48           O  
ATOM   2417  CG  GLU A 300     -36.458 -53.354  -5.312  1.00  0.46           C  
ATOM   2418  CD  GLU A 300     -35.235 -53.734  -4.493  1.00  0.51           C  
ATOM   2419  OE1 GLU A 300     -34.641 -52.845  -3.842  1.00  0.52           O  
ATOM   2420  OE2 GLU A 300     -34.867 -54.930  -4.504  1.00  0.47           O  
ATOM   2421  N   THR A 301     -40.225 -50.326  -5.115  1.00  0.51           N  
ATOM   2422  CA  THR A 301     -41.187 -49.488  -4.409  1.00  0.54           C  
ATOM   2423  C   THR A 301     -41.269 -49.882  -2.937  1.00  0.51           C  
ATOM   2424  CB  THR A 301     -42.585 -49.583  -5.047  1.00  0.47           C  
ATOM   2425  O   THR A 301     -41.438 -51.059  -2.612  1.00  0.48           O  
ATOM   2426  CG2 THR A 301     -42.847 -48.402  -5.976  1.00  0.44           C  
ATOM   2427  OG1 THR A 301     -42.678 -50.799  -5.800  1.00  0.45           O  
ATOM   2428  N   PHE A 302     -40.617 -49.171  -1.638  1.00  0.50           N  
ATOM   2429  CA  PHE A 302     -40.890 -49.303  -0.212  1.00  0.57           C  
ATOM   2430  C   PHE A 302     -41.333 -47.970   0.380  1.00  0.52           C  
ATOM   2431  CB  PHE A 302     -39.653 -49.821   0.529  1.00  0.49           C  
ATOM   2432  O   PHE A 302     -40.856 -46.911  -0.035  1.00  0.50           O  
ATOM   2433  CG  PHE A 302     -38.444 -49.987  -0.352  1.00  0.48           C  
ATOM   2434  CD1 PHE A 302     -38.249 -51.158  -1.074  1.00  0.42           C  
ATOM   2435  CD2 PHE A 302     -37.503 -48.972  -0.458  1.00  0.43           C  
ATOM   2436  CE1 PHE A 302     -37.130 -51.315  -1.889  1.00  0.37           C  
ATOM   2437  CE2 PHE A 302     -36.383 -49.121  -1.271  1.00  0.46           C  
ATOM   2438  CZ  PHE A 302     -36.198 -50.294  -1.985  1.00  0.36           C  
ATOM   2439  N   LYS A 303     -42.529 -47.776   0.765  1.00  0.56           N  
ATOM   2440  CA  LYS A 303     -43.364 -46.848   1.522  1.00  0.58           C  
ATOM   2441  C   LYS A 303     -42.679 -46.425   2.819  1.00  0.57           C  
ATOM   2442  CB  LYS A 303     -44.724 -47.477   1.830  1.00  0.54           C  
ATOM   2443  O   LYS A 303     -42.283 -47.271   3.623  1.00  0.55           O  
ATOM   2444  CG  LYS A 303     -45.637 -47.600   0.619  1.00  0.53           C  
ATOM   2445  CD  LYS A 303     -47.050 -48.001   1.022  1.00  0.55           C  
ATOM   2446  CE  LYS A 303     -47.962 -48.134  -0.190  1.00  0.44           C  
ATOM   2447  NZ  LYS A 303     -49.357 -48.495   0.203  1.00  0.38           N  
ATOM   2448  N   VAL A 304     -42.204 -45.122   2.994  1.00  0.57           N  
ATOM   2449  CA  VAL A 304     -41.553 -44.446   4.111  1.00  0.61           C  
ATOM   2450  C   VAL A 304     -42.347 -43.201   4.497  1.00  0.58           C  
ATOM   2451  CB  VAL A 304     -40.095 -44.064   3.771  1.00  0.57           C  
ATOM   2452  O   VAL A 304     -42.892 -42.511   3.631  1.00  0.56           O  
ATOM   2453  CG1 VAL A 304     -39.246 -45.315   3.551  1.00  0.52           C  
ATOM   2454  CG2 VAL A 304     -40.054 -43.163   2.538  1.00  0.54           C  
ATOM   2455  N   PRO A 305     -42.967 -43.084   5.679  1.00  0.64           N  
ATOM   2456  CA  PRO A 305     -43.584 -41.857   6.188  1.00  0.64           C  
ATOM   2457  C   PRO A 305     -42.676 -40.638   6.047  1.00  0.64           C  
ATOM   2458  CB  PRO A 305     -43.843 -42.178   7.662  1.00  0.61           C  
ATOM   2459  O   PRO A 305     -41.457 -40.751   6.194  1.00  0.62           O  
ATOM   2460  CG  PRO A 305     -42.777 -43.158   8.033  1.00  0.58           C  
ATOM   2461  CD  PRO A 305     -42.400 -43.939   6.807  1.00  0.58           C  
ATOM   2462  N   VAL A 306     -43.094 -39.531   5.584  1.00  0.60           N  
ATOM   2463  CA  VAL A 306     -42.491 -38.203   5.601  1.00  0.61           C  
ATOM   2464  C   VAL A 306     -42.550 -37.626   7.014  1.00  0.60           C  
ATOM   2465  CB  VAL A 306     -43.191 -37.249   4.607  1.00  0.59           C  
ATOM   2466  O   VAL A 306     -43.627 -37.280   7.505  1.00  0.58           O  
ATOM   2467  CG1 VAL A 306     -42.538 -35.868   4.632  1.00  0.52           C  
ATOM   2468  CG2 VAL A 306     -43.159 -37.834   3.196  1.00  0.55           C  
ATOM   2469  N   LEU A 307     -41.557 -37.807   7.858  1.00  0.57           N  
ATOM   2470  CA  LEU A 307     -41.413 -37.363   9.240  1.00  0.58           C  
ATOM   2471  C   LEU A 307     -40.896 -35.930   9.300  1.00  0.57           C  
ATOM   2472  CB  LEU A 307     -40.466 -38.292  10.005  1.00  0.54           C  
ATOM   2473  O   LEU A 307     -41.189 -35.199  10.248  1.00  0.54           O  
ATOM   2474  CG  LEU A 307     -40.903 -39.752  10.130  1.00  0.51           C  
ATOM   2475  CD1 LEU A 307     -39.907 -40.532  10.982  1.00  0.44           C  
ATOM   2476  CD2 LEU A 307     -42.306 -39.842  10.721  1.00  0.45           C  
ATOM   2477  N   SER A 308     -40.230 -35.410   8.586  1.00  0.50           N  
ATOM   2478  CA  SER A 308     -39.750 -34.036   8.475  1.00  0.59           C  
ATOM   2479  C   SER A 308     -39.545 -33.638   7.017  1.00  0.51           C  
ATOM   2480  CB  SER A 308     -38.442 -33.861   9.248  1.00  0.51           C  
ATOM   2481  O   SER A 308     -39.080 -34.443   6.208  1.00  0.48           O  
ATOM   2482  OG  SER A 308     -37.329 -34.182   8.433  1.00  0.52           O  
ATOM   2483  N   GLN A 309     -40.219 -32.649   6.737  1.00  0.60           N  
ATOM   2484  CA  GLN A 309     -40.109 -31.974   5.448  1.00  0.63           C  
ATOM   2485  C   GLN A 309     -39.555 -30.562   5.612  1.00  0.60           C  
ATOM   2486  CB  GLN A 309     -41.468 -31.928   4.749  1.00  0.58           C  
ATOM   2487  O   GLN A 309     -40.135 -29.741   6.326  1.00  0.57           O  
ATOM   2488  CG  GLN A 309     -41.401 -31.443   3.307  1.00  0.56           C  
ATOM   2489  CD  GLN A 309     -42.761 -31.410   2.635  1.00  0.58           C  
ATOM   2490  NE2 GLN A 309     -42.774 -31.556   1.314  1.00  0.43           N  
ATOM   2491  OE1 GLN A 309     -43.792 -31.255   3.297  1.00  0.55           O  
ATOM   2492  N   SER A 310     -38.344 -30.363   5.334  1.00  0.56           N  
ATOM   2493  CA  SER A 310     -37.701 -29.053   5.342  1.00  0.60           C  
ATOM   2494  C   SER A 310     -37.596 -28.480   3.932  1.00  0.56           C  
ATOM   2495  CB  SER A 310     -36.310 -29.141   5.971  1.00  0.55           C  
ATOM   2496  O   SER A 310     -37.289 -29.205   2.983  1.00  0.54           O  
ATOM   2497  OG  SER A 310     -35.429 -29.879   5.141  1.00  0.54           O  
ATOM   2498  N   PHE A 311     -38.160 -27.226   3.534  1.00  0.62           N  
ATOM   2499  CA  PHE A 311     -38.112 -26.386   2.343  1.00  0.64           C  
ATOM   2500  C   PHE A 311     -37.239 -25.160   2.581  1.00  0.62           C  
ATOM   2501  CB  PHE A 311     -39.523 -25.954   1.932  1.00  0.59           C  
ATOM   2502  O   PHE A 311     -37.421 -24.443   3.567  1.00  0.58           O  
ATOM   2503  CG  PHE A 311     -40.459 -27.104   1.673  1.00  0.55           C  
ATOM   2504  CD1 PHE A 311     -40.500 -27.718   0.427  1.00  0.48           C  
ATOM   2505  CD2 PHE A 311     -41.298 -27.571   2.677  1.00  0.48           C  
ATOM   2506  CE1 PHE A 311     -41.365 -28.782   0.185  1.00  0.45           C  
ATOM   2507  CE2 PHE A 311     -42.165 -28.635   2.442  1.00  0.52           C  
ATOM   2508  CZ  PHE A 311     -42.197 -29.238   1.195  1.00  0.38           C  
ATOM   2509  N   ILE A 312     -36.139 -25.005   2.106  1.00  0.54           N  
ATOM   2510  CA  ILE A 312     -35.347 -23.783   2.023  1.00  0.54           C  
ATOM   2511  C   ILE A 312     -35.683 -23.037   0.734  1.00  0.53           C  
ATOM   2512  CB  ILE A 312     -33.833 -24.085   2.089  1.00  0.52           C  
ATOM   2513  O   ILE A 312     -35.567 -23.592  -0.361  1.00  0.51           O  
ATOM   2514  CG1 ILE A 312     -33.499 -24.867   3.364  1.00  0.44           C  
ATOM   2515  CG2 ILE A 312     -33.020 -22.790   2.011  1.00  0.46           C  
ATOM   2516  CD1 ILE A 312     -32.059 -25.356   3.431  1.00  0.42           C  
ATOM   2517  N   PHE A 313     -36.659 -22.097   0.642  1.00  0.41           N  
ATOM   2518  CA  PHE A 313     -37.055 -21.138  -0.383  1.00  0.48           C  
ATOM   2519  C   PHE A 313     -35.940 -20.133  -0.644  1.00  0.41           C  
ATOM   2520  CB  PHE A 313     -38.336 -20.406   0.031  1.00  0.38           C  
ATOM   2521  O   PHE A 313     -35.842 -19.114   0.043  1.00  0.38           O  
ATOM   2522  CG  PHE A 313     -39.534 -21.307   0.163  1.00  0.36           C  
ATOM   2523  CD1 PHE A 313     -40.352 -21.564  -0.931  1.00  0.29           C  
ATOM   2524  CD2 PHE A 313     -39.843 -21.897   1.382  1.00  0.31           C  
ATOM   2525  CE1 PHE A 313     -41.462 -22.397  -0.811  1.00  0.31           C  
ATOM   2526  CE2 PHE A 313     -40.950 -22.731   1.509  1.00  0.39           C  
ATOM   2527  CZ  PHE A 313     -41.759 -22.979   0.411  1.00  0.28           C  
ATOM   2528  N   LYS A 314     -34.633 -20.469  -0.629  1.00  0.34           N  
ATOM   2529  CA  LYS A 314     -33.505 -19.824  -1.296  1.00  0.33           C  
ATOM   2530  C   LYS A 314     -32.837 -20.772  -2.288  1.00  0.34           C  
ATOM   2531  CB  LYS A 314     -32.483 -19.335  -0.269  1.00  0.30           C  
ATOM   2532  O   LYS A 314     -32.226 -21.765  -1.891  1.00  0.32           O  
ATOM   2533  CG  LYS A 314     -31.851 -17.994  -0.615  1.00  0.28           C  
ATOM   2534  CD  LYS A 314     -30.836 -17.567   0.438  1.00  0.33           C  
ATOM   2535  CE  LYS A 314     -30.179 -16.242   0.076  1.00  0.24           C  
ATOM   2536  NZ  LYS A 314     -29.208 -15.802   1.122  1.00  0.25           N  
ATOM   2537  N   GLY A 315     -33.017 -20.532  -3.608  1.00  0.32           N  
ATOM   2538  CA  GLY A 315     -32.326 -21.203  -4.697  1.00  0.32           C  
ATOM   2539  C   GLY A 315     -32.937 -22.545  -5.054  1.00  0.33           C  
ATOM   2540  O   GLY A 315     -32.217 -23.522  -5.273  1.00  0.29           O  
ATOM   2541  N   GLY A 316     -34.335 -22.516  -5.136  1.00  0.29           N  
ATOM   2542  CA  GLY A 316     -35.049 -23.710  -5.560  1.00  0.31           C  
ATOM   2543  C   GLY A 316     -35.379 -24.646  -4.413  1.00  0.30           C  
ATOM   2544  O   GLY A 316     -34.725 -24.612  -3.368  1.00  0.27           O  
ATOM   2545  N   LEU A 317     -36.420 -24.891  -4.160  1.00  0.36           N  
ATOM   2546  CA  LEU A 317     -37.246 -25.832  -3.411  1.00  0.44           C  
ATOM   2547  C   LEU A 317     -36.550 -27.183  -3.283  1.00  0.39           C  
ATOM   2548  CB  LEU A 317     -38.607 -26.008  -4.088  1.00  0.37           C  
ATOM   2549  O   LEU A 317     -36.633 -28.017  -4.187  1.00  0.37           O  
ATOM   2550  CG  LEU A 317     -39.836 -25.845  -3.192  1.00  0.38           C  
ATOM   2551  CD1 LEU A 317     -40.617 -24.596  -3.585  1.00  0.31           C  
ATOM   2552  CD2 LEU A 317     -40.723 -27.083  -3.270  1.00  0.30           C  
ATOM   2553  N   ARG A 318     -35.328 -27.184  -2.817  1.00  0.34           N  
ATOM   2554  CA  ARG A 318     -34.786 -28.370  -2.163  1.00  0.39           C  
ATOM   2555  C   ARG A 318     -35.473 -28.620  -0.825  1.00  0.36           C  
ATOM   2556  CB  ARG A 318     -33.276 -28.227  -1.958  1.00  0.34           C  
ATOM   2557  O   ARG A 318     -35.385 -27.796   0.088  1.00  0.33           O  
ATOM   2558  CG  ARG A 318     -32.464 -28.373  -3.235  1.00  0.35           C  
ATOM   2559  CD  ARG A 318     -30.967 -28.337  -2.959  1.00  0.43           C  
ATOM   2560  NE  ARG A 318     -30.194 -28.248  -4.195  1.00  0.34           N  
ATOM   2561  NH1 ARG A 318     -28.139 -28.503  -3.170  1.00  0.28           N  
ATOM   2562  NH2 ARG A 318     -28.266 -28.235  -5.443  1.00  0.23           N  
ATOM   2563  CZ  ARG A 318     -28.868 -28.329  -4.266  1.00  0.26           C  
ATOM   2564  N   GLY A 319     -36.477 -29.662  -0.820  1.00  0.43           N  
ATOM   2565  CA  GLY A 319     -37.131 -30.350   0.282  1.00  0.48           C  
ATOM   2566  C   GLY A 319     -36.504 -31.694   0.603  1.00  0.44           C  
ATOM   2567  O   GLY A 319     -36.116 -32.436  -0.301  1.00  0.42           O  
ATOM   2568  N   ARG A 320     -35.987 -31.840   1.508  1.00  0.52           N  
ATOM   2569  CA  ARG A 320     -35.578 -33.036   2.237  1.00  0.53           C  
ATOM   2570  C   ARG A 320     -36.728 -33.587   3.073  1.00  0.52           C  
ATOM   2571  CB  ARG A 320     -34.375 -32.736   3.134  1.00  0.50           C  
ATOM   2572  O   ARG A 320     -37.264 -32.890   3.938  1.00  0.50           O  
ATOM   2573  CG  ARG A 320     -33.804 -33.961   3.830  1.00  0.48           C  
ATOM   2574  CD  ARG A 320     -32.593 -33.611   4.683  1.00  0.51           C  
ATOM   2575  NE  ARG A 320     -31.801 -34.795   5.005  1.00  0.43           N  
ATOM   2576  NH1 ARG A 320     -30.070 -33.623   5.989  1.00  0.30           N  
ATOM   2577  NH2 ARG A 320     -29.986 -35.910   5.863  1.00  0.25           N  
ATOM   2578  CZ  ARG A 320     -30.621 -34.773   5.619  1.00  0.34           C  
ATOM   2579  N   ILE A 321     -37.225 -34.672   2.515  1.00  0.44           N  
ATOM   2580  CA  ILE A 321     -38.080 -35.521   3.338  1.00  0.52           C  
ATOM   2581  C   ILE A 321     -37.267 -36.688   3.894  1.00  0.46           C  
ATOM   2582  CB  ILE A 321     -39.293 -36.046   2.537  1.00  0.45           C  
ATOM   2583  O   ILE A 321     -36.468 -37.294   3.177  1.00  0.42           O  
ATOM   2584  CG1 ILE A 321     -38.875 -36.399   1.105  1.00  0.38           C  
ATOM   2585  CG2 ILE A 321     -40.428 -35.018   2.539  1.00  0.39           C  
ATOM   2586  CD1 ILE A 321     -39.967 -37.078   0.291  1.00  0.38           C  
ATOM   2587  N   SER A 322     -36.923 -36.734   5.105  1.00  0.46           N  
ATOM   2588  CA  SER A 322     -36.329 -37.798   5.908  1.00  0.52           C  
ATOM   2589  C   SER A 322     -37.380 -38.500   6.761  1.00  0.47           C  
ATOM   2590  CB  SER A 322     -35.223 -37.239   6.804  1.00  0.45           C  
ATOM   2591  O   SER A 322     -38.329 -37.868   7.230  1.00  0.44           O  
ATOM   2592  OG  SER A 322     -35.772 -36.461   7.854  1.00  0.48           O  
ATOM   2593  N   ALA A 323     -37.585 -39.695   6.546  1.00  0.46           N  
ATOM   2594  CA  ALA A 323     -38.071 -40.621   7.565  1.00  0.49           C  
ATOM   2595  C   ALA A 323     -36.910 -41.283   8.303  1.00  0.47           C  
ATOM   2596  CB  ALA A 323     -38.970 -41.682   6.935  1.00  0.45           C  
ATOM   2597  O   ALA A 323     -36.331 -42.256   7.816  1.00  0.43           O  
ATOM   2598  N   ASP A 324     -36.150 -40.701   9.054  1.00  0.36           N  
ATOM   2599  CA  ASP A 324     -35.237 -41.274  10.038  1.00  0.43           C  
ATOM   2600  C   ASP A 324     -35.954 -42.282  10.932  1.00  0.38           C  
ATOM   2601  CB  ASP A 324     -34.604 -40.172  10.890  1.00  0.36           C  
ATOM   2602  O   ASP A 324     -36.911 -41.933  11.627  1.00  0.34           O  
ATOM   2603  CG  ASP A 324     -33.137 -39.945  10.572  1.00  0.37           C  
ATOM   2604  OD1 ASP A 324     -32.505 -40.823   9.945  1.00  0.38           O  
ATOM   2605  OD2 ASP A 324     -32.606 -38.879  10.954  1.00  0.25           O  
ATOM   2606  N   SER A 325     -36.131 -43.769  10.276  1.00  0.31           N  
ATOM   2607  CA  SER A 325     -36.298 -45.013  11.020  1.00  0.30           C  
ATOM   2608  C   SER A 325     -35.134 -45.246  11.976  1.00  0.32           C  
ATOM   2609  CB  SER A 325     -36.426 -46.199  10.062  1.00  0.29           C  
ATOM   2610  O   SER A 325     -34.065 -45.700  11.562  1.00  0.30           O  
ATOM   2611  OG  SER A 325     -35.230 -46.381   9.325  1.00  0.23           O  
ATOM   2612  N   LYS A 326     -35.163 -44.439  13.150  1.00  0.29           N  
ATOM   2613  CA  LYS A 326     -35.204 -44.750  14.576  1.00  0.28           C  
ATOM   2614  C   LYS A 326     -36.638 -44.757  15.096  1.00  0.29           C  
ATOM   2615  CB  LYS A 326     -34.363 -43.748  15.368  1.00  0.27           C  
ATOM   2616  O   LYS A 326     -37.261 -43.701  15.227  1.00  0.27           O  
ATOM   2617  CG  LYS A 326     -32.887 -44.106  15.449  1.00  0.27           C  
ATOM   2618  CD  LYS A 326     -32.120 -43.121  16.324  1.00  0.29           C  
ATOM   2619  CE  LYS A 326     -30.635 -43.455  16.372  1.00  0.10           C  
ATOM   2620  NZ  LYS A 326     -29.874 -42.475  17.205  1.00  0.10           N  
ATOM   2621  N   ALA A 327     -37.711 -46.247  14.410  1.00  0.32           N  
ATOM   2622  CA  ALA A 327     -38.701 -47.280  14.705  1.00  0.31           C  
ATOM   2623  C   ALA A 327     -38.083 -48.416  15.515  1.00  0.33           C  
ATOM   2624  CB  ALA A 327     -39.307 -47.821  13.412  1.00  0.29           C  
ATOM   2625  O   ALA A 327     -37.195 -49.121  15.030  1.00  0.32           O  
ATOM   2626  N   GLY A 328     -38.773 -48.349  16.529  1.00  0.29           N  
ATOM   2627  CA  GLY A 328     -39.120 -49.693  16.963  1.00  0.28           C  
ATOM   2628  C   GLY A 328     -39.262 -49.816  18.469  1.00  0.29           C  
ATOM   2629  O   GLY A 328     -38.354 -49.443  19.215  1.00  0.29           O  
ATOM   2630  N   ASN A 329     -40.717 -50.192  18.778  1.00  0.31           N  
ATOM   2631  CA  ASN A 329     -41.516 -51.388  19.024  1.00  0.31           C  
ATOM   2632  C   ASN A 329     -41.958 -51.478  20.482  1.00  0.32           C  
ATOM   2633  CB  ASN A 329     -40.739 -52.644  18.626  1.00  0.29           C  
ATOM   2634  O   ASN A 329     -41.127 -51.425  21.391  1.00  0.31           O  
ATOM   2635  CG  ASN A 329     -40.747 -52.887  17.130  1.00  0.30           C  
ATOM   2636  ND2 ASN A 329     -39.862 -53.761  16.666  1.00  0.28           N  
ATOM   2637  OD1 ASN A 329     -41.540 -52.292  16.396  1.00  0.35           O  
ATOM   2638  N   ASP A 330     -43.794 -51.494  20.809  1.00  0.26           N  
ATOM   2639  CA  ASP A 330     -44.941 -52.396  20.863  1.00  0.29           C  
ATOM   2640  C   ASP A 330     -45.067 -53.043  22.240  1.00  0.27           C  
ATOM   2641  CB  ASP A 330     -44.828 -53.474  19.783  1.00  0.26           C  
ATOM   2642  O   ASP A 330     -44.121 -53.664  22.728  1.00  0.27           O  
ATOM   2643  CG  ASP A 330     -45.605 -53.135  18.523  1.00  0.29           C  
ATOM   2644  OD1 ASP A 330     -46.464 -52.228  18.561  1.00  0.32           O  
ATOM   2645  OD2 ASP A 330     -45.358 -53.783  17.483  1.00  0.24           O  
ATOM   2646  N   THR A 331     -46.395 -52.790  23.243  1.00  0.26           N  
ATOM   2647  CA  THR A 331     -47.446 -53.693  23.700  1.00  0.30           C  
ATOM   2648  C   THR A 331     -47.764 -53.452  25.172  1.00  0.27           C  
ATOM   2649  CB  THR A 331     -47.047 -55.166  23.492  1.00  0.26           C  
ATOM   2650  O   THR A 331     -46.864 -53.445  26.014  1.00  0.27           O  
ATOM   2651  CG2 THR A 331     -47.893 -55.817  22.403  1.00  0.28           C  
ATOM   2652  OG1 THR A 331     -45.666 -55.232  23.113  1.00  0.23           O  
ATOM   2653  N   GLN A 332     -49.413 -53.222  25.539  1.00  0.24           N  
ATOM   2654  CA  GLN A 332     -50.752 -53.711  25.850  1.00  0.33           C  
ATOM   2655  C   GLN A 332     -50.895 -54.015  27.338  1.00  0.25           C  
ATOM   2656  CB  GLN A 332     -51.073 -54.960  25.026  1.00  0.25           C  
ATOM   2657  O   GLN A 332     -50.094 -54.761  27.905  1.00  0.26           O  
ATOM   2658  CG  GLN A 332     -51.971 -54.692  23.827  1.00  0.30           C  
ATOM   2659  CD  GLN A 332     -52.297 -55.950  23.044  1.00  0.42           C  
ATOM   2660  NE2 GLN A 332     -53.229 -55.839  22.104  1.00  0.35           N  
ATOM   2661  OE1 GLN A 332     -51.714 -57.013  23.282  1.00  0.48           O  
ATOM   2662  N   TYR A 333     -51.757 -53.484  28.315  1.00  0.21           N  
ATOM   2663  CA  TYR A 333     -52.934 -53.760  29.131  1.00  0.30           C  
ATOM   2664  C   TYR A 333     -52.866 -53.012  30.457  1.00  0.21           C  
ATOM   2665  CB  TYR A 333     -53.070 -55.264  29.387  1.00  0.22           C  
ATOM   2666  O   TYR A 333     -51.834 -53.023  31.131  1.00  0.22           O  
ATOM   2667  CG  TYR A 333     -53.554 -56.043  28.187  1.00  0.27           C  
ATOM   2668  CD1 TYR A 333     -54.914 -56.149  27.905  1.00  0.23           C  
ATOM   2669  CD2 TYR A 333     -52.654 -56.673  27.335  1.00  0.22           C  
ATOM   2670  CE1 TYR A 333     -55.365 -56.867  26.802  1.00  0.18           C  
ATOM   2671  CE2 TYR A 333     -53.094 -57.393  26.230  1.00  0.23           C  
ATOM   2672  OH  TYR A 333     -54.890 -58.196  24.879  1.00  0.09           O  
ATOM   2673  CZ  TYR A 333     -54.449 -57.484  25.972  1.00  0.24           C  
ATOM   2674  N   SER A 334     -53.910 -51.974  30.823  1.00  0.20           N  
ATOM   2675  CA  SER A 334     -55.161 -52.097  31.564  1.00  0.35           C  
ATOM   2676  C   SER A 334     -55.138 -51.248  32.831  1.00  0.21           C  
ATOM   2677  CB  SER A 334     -55.431 -53.558  31.924  1.00  0.23           C  
ATOM   2678  O   SER A 334     -54.186 -51.315  33.612  1.00  0.23           O  
ATOM   2679  OG  SER A 334     -54.669 -53.947  33.054  1.00  0.16           O  
ATOM   2680  N   TYR A 335     -55.879 -50.167  33.150  1.00  0.17           N  
ATOM   2681  CA  TYR A 335     -56.986 -49.718  33.987  1.00  0.30           C  
ATOM   2682  C   TYR A 335     -56.989 -48.200  34.121  1.00  0.17           C  
ATOM   2683  CB  TYR A 335     -56.908 -50.364  35.374  1.00  0.19           C  
ATOM   2684  O   TYR A 335     -55.947 -47.592  34.376  1.00  0.19           O  
ATOM   2685  CG  TYR A 335     -58.237 -50.863  35.887  1.00  0.24           C  
ATOM   2686  CD1 TYR A 335     -59.056 -50.047  36.664  1.00  0.18           C  
ATOM   2687  CD2 TYR A 335     -58.676 -52.150  35.597  1.00  0.16           C  
ATOM   2688  CE1 TYR A 335     -60.281 -50.502  37.141  1.00  0.12           C  
ATOM   2689  CE2 TYR A 335     -59.899 -52.616  36.069  1.00  0.14           C  
ATOM   2690  OH  TYR A 335     -61.905 -52.242  37.308  1.00  0.09           O  
ATOM   2691  CZ  TYR A 335     -60.693 -51.786  36.838  1.00  0.21           C  
ATOM   2692  N   GLU A 336     -58.148 -47.297  33.659  1.00  0.25           N  
ATOM   2693  CA  GLU A 336     -59.383 -46.661  34.110  1.00  0.38           C  
ATOM   2694  C   GLU A 336     -59.121 -45.248  34.621  1.00  0.26           C  
ATOM   2695  CB  GLU A 336     -60.052 -47.500  35.201  1.00  0.27           C  
ATOM   2696  O   GLU A 336     -58.342 -45.055  35.557  1.00  0.28           O  
ATOM   2697  CG  GLU A 336     -61.088 -48.482  34.674  1.00  0.32           C  
ATOM   2698  CD  GLU A 336     -61.755 -49.297  35.770  1.00  0.43           C  
ATOM   2699  OE1 GLU A 336     -61.343 -49.184  36.947  1.00  0.50           O  
ATOM   2700  OE2 GLU A 336     -62.698 -50.056  35.450  1.00  0.42           O  
ATOM   2701  N   GLY A 337     -59.444 -43.998  33.979  1.00  0.29           N  
ATOM   2702  CA  GLY A 337     -60.367 -42.958  34.405  1.00  0.32           C  
ATOM   2703  C   GLY A 337     -60.430 -41.786  33.443  1.00  0.30           C  
ATOM   2704  O   GLY A 337     -59.400 -41.202  33.099  1.00  0.29           O  
ATOM   2705  N   THR A 338     -61.476 -41.710  32.580  1.00  0.32           N  
ATOM   2706  CA  THR A 338     -62.586 -40.992  31.964  1.00  0.42           C  
ATOM   2707  C   THR A 338     -62.727 -39.596  32.565  1.00  0.33           C  
ATOM   2708  CB  THR A 338     -63.910 -41.761  32.130  1.00  0.32           C  
ATOM   2709  O   THR A 338     -63.016 -39.453  33.755  1.00  0.34           O  
ATOM   2710  CG2 THR A 338     -64.667 -41.846  30.809  1.00  0.31           C  
ATOM   2711  OG1 THR A 338     -63.630 -43.088  32.593  1.00  0.28           O  
ATOM   2712  N   ILE A 339     -62.454 -38.416  32.431  1.00  0.39           N  
ATOM   2713  CA  ILE A 339     -63.393 -37.302  32.363  1.00  0.46           C  
ATOM   2714  C   ILE A 339     -62.878 -36.253  31.379  1.00  0.40           C  
ATOM   2715  CB  ILE A 339     -63.619 -36.667  33.753  1.00  0.36           C  
ATOM   2716  O   ILE A 339     -61.776 -35.726  31.546  1.00  0.39           O  
ATOM   2717  CG1 ILE A 339     -64.222 -37.695  34.717  1.00  0.35           C  
ATOM   2718  CG2 ILE A 339     -64.514 -35.429  33.643  1.00  0.34           C  
ATOM   2719  CD1 ILE A 339     -64.319 -37.211  36.157  1.00  0.35           C  
ATOM   2720  N   THR A 340     -63.302 -36.298  30.268  1.00  0.28           N  
ATOM   2721  CA  THR A 340     -64.231 -35.642  29.355  1.00  0.33           C  
ATOM   2722  C   THR A 340     -64.517 -34.213  29.808  1.00  0.28           C  
ATOM   2723  CB  THR A 340     -65.554 -36.423  29.247  1.00  0.27           C  
ATOM   2724  O   THR A 340     -64.971 -33.991  30.932  1.00  0.28           O  
ATOM   2725  CG2 THR A 340     -65.937 -36.659  27.790  1.00  0.29           C  
ATOM   2726  OG1 THR A 340     -65.409 -37.689  29.903  1.00  0.24           O  
ATOM   2727  N   LYS A 341     -64.225 -33.445  29.120  1.00  0.37           N  
ATOM   2728  CA  LYS A 341     -65.051 -32.566  28.297  1.00  0.41           C  
ATOM   2729  C   LYS A 341     -65.611 -31.409  29.120  1.00  0.37           C  
ATOM   2730  CB  LYS A 341     -66.194 -33.351  27.652  1.00  0.36           C  
ATOM   2731  O   LYS A 341     -66.309 -31.627  30.113  1.00  0.37           O  
ATOM   2732  CG  LYS A 341     -65.980 -33.654  26.176  1.00  0.40           C  
ATOM   2733  CD  LYS A 341     -67.177 -34.380  25.575  1.00  0.49           C  
ATOM   2734  CE  LYS A 341     -66.962 -34.689  24.100  1.00  0.37           C  
ATOM   2735  NZ  LYS A 341     -68.113 -35.442  23.518  1.00  0.37           N  
ATOM   2736  N   GLN A 342     -65.270 -30.434  29.019  1.00  0.29           N  
ATOM   2737  CA  GLN A 342     -66.061 -29.340  28.467  1.00  0.34           C  
ATOM   2738  C   GLN A 342     -66.758 -28.553  29.573  1.00  0.30           C  
ATOM   2739  CB  GLN A 342     -67.094 -29.872  27.472  1.00  0.29           C  
ATOM   2740  O   GLN A 342     -67.549 -29.111  30.336  1.00  0.31           O  
ATOM   2741  CG  GLN A 342     -66.564 -30.009  26.051  1.00  0.35           C  
ATOM   2742  CD  GLN A 342     -67.622 -30.485  25.074  1.00  0.47           C  
ATOM   2743  NE2 GLN A 342     -67.361 -30.306  23.783  1.00  0.35           N  
ATOM   2744  OE1 GLN A 342     -68.666 -31.010  25.475  1.00  0.51           O  
ATOM   2745  N   ILE A 343     -66.398 -27.667  29.684  1.00  0.31           N  
ATOM   2746  CA  ILE A 343     -67.428 -26.642  29.562  1.00  0.31           C  
ATOM   2747  C   ILE A 343     -67.430 -25.761  30.809  1.00  0.31           C  
ATOM   2748  CB  ILE A 343     -68.824 -27.267  29.344  1.00  0.28           C  
ATOM   2749  O   ILE A 343     -67.670 -26.246  31.918  1.00  0.30           O  
ATOM   2750  CG1 ILE A 343     -68.849 -28.081  28.046  1.00  0.29           C  
ATOM   2751  CG2 ILE A 343     -69.905 -26.182  29.331  1.00  0.30           C  
ATOM   2752  CD1 ILE A 343     -70.123 -28.891  27.847  1.00  0.25           C  
ATOM   2753  N   LYS A 344     -66.468 -24.684  30.951  1.00  0.36           N  
ATOM   2754  CA  LYS A 344     -66.919 -23.356  31.357  1.00  0.44           C  
ATOM   2755  C   LYS A 344     -68.397 -23.370  31.739  1.00  0.36           C  
ATOM   2756  CB  LYS A 344     -66.676 -22.341  30.239  1.00  0.35           C  
ATOM   2757  O   LYS A 344     -69.233 -23.872  30.984  1.00  0.35           O  
ATOM   2758  CG  LYS A 344     -65.328 -21.640  30.322  1.00  0.40           C  
ATOM   2759  CD  LYS A 344     -65.178 -20.587  29.232  1.00  0.51           C  
ATOM   2760  CE  LYS A 344     -63.831 -19.882  29.316  1.00  0.36           C  
ATOM   2761  NZ  LYS A 344     -63.679 -18.848  28.249  1.00  0.34           N  
ATOM   2762  N   GLN A 345     -68.428 -23.444  32.962  1.00  0.33           N  
ATOM   2763  CA  GLN A 345     -69.350 -22.568  33.678  1.00  0.39           C  
ATOM   2764  C   GLN A 345     -70.696 -23.251  33.901  1.00  0.34           C  
ATOM   2765  CB  GLN A 345     -69.546 -21.256  32.917  1.00  0.32           C  
ATOM   2766  O   GLN A 345     -71.272 -23.819  32.971  1.00  0.33           O  
ATOM   2767  CG  GLN A 345     -68.585 -20.152  33.336  1.00  0.35           C  
ATOM   2768  CD  GLN A 345     -68.815 -18.856  32.582  1.00  0.43           C  
ATOM   2769  NE2 GLN A 345     -68.195 -17.779  33.052  1.00  0.30           N  
ATOM   2770  OE1 GLN A 345     -69.544 -18.823  31.586  1.00  0.49           O  
ATOM   2771  N   GLN A 346     -70.932 -23.734  34.820  1.00  0.34           N  
ATOM   2772  CA  GLN A 346     -72.015 -23.598  35.789  1.00  0.38           C  
ATOM   2773  C   GLN A 346     -72.493 -24.964  36.275  1.00  0.35           C  
ATOM   2774  CB  GLN A 346     -73.183 -22.818  35.183  1.00  0.32           C  
ATOM   2775  O   GLN A 346     -72.728 -25.868  35.470  1.00  0.33           O  
ATOM   2776  CG  GLN A 346     -73.301 -21.390  35.697  1.00  0.33           C  
ATOM   2777  CD  GLN A 346     -74.474 -20.643  35.090  1.00  0.40           C  
ATOM   2778  NE2 GLN A 346     -74.769 -19.465  35.629  1.00  0.26           N  
ATOM   2779  OE1 GLN A 346     -75.109 -21.121  34.145  1.00  0.44           O  
ATOM   2780  N   ASP A 347     -72.039 -25.281  37.369  1.00  0.39           N  
ATOM   2781  CA  ASP A 347     -72.783 -25.452  38.613  1.00  0.45           C  
ATOM   2782  C   ASP A 347     -73.348 -26.866  38.725  1.00  0.40           C  
ATOM   2783  CB  ASP A 347     -73.912 -24.425  38.708  1.00  0.36           C  
ATOM   2784  O   ASP A 347     -74.050 -27.333  37.826  1.00  0.37           O  
ATOM   2785  CG  ASP A 347     -73.408 -23.003  38.884  1.00  0.37           C  
ATOM   2786  OD1 ASP A 347     -72.311 -22.811  39.451  1.00  0.40           O  
ATOM   2787  OD2 ASP A 347     -74.116 -22.066  38.454  1.00  0.34           O  
ATOM   2788  N   GLY A 348     -72.575 -27.857  39.058  1.00  0.41           N  
ATOM   2789  CA  GLY A 348     -73.315 -28.628  40.044  1.00  0.43           C  
ATOM   2790  C   GLY A 348     -73.321 -30.117  39.755  1.00  0.41           C  
ATOM   2791  O   GLY A 348     -73.784 -30.548  38.697  1.00  0.38           O  
ATOM   2792  N   PHE A 349     -72.395 -30.966  39.999  1.00  0.27           N  
ATOM   2793  CA  PHE A 349     -72.566 -32.049  40.960  1.00  0.34           C  
ATOM   2794  C   PHE A 349     -71.347 -32.165  41.868  1.00  0.30           C  
ATOM   2795  CB  PHE A 349     -72.811 -33.377  40.238  1.00  0.29           C  
ATOM   2796  O   PHE A 349     -70.265 -32.546  41.416  1.00  0.27           O  
ATOM   2797  CG  PHE A 349     -74.141 -34.005  40.557  1.00  0.31           C  
ATOM   2798  CD1 PHE A 349     -74.272 -34.887  41.622  1.00  0.23           C  
ATOM   2799  CD2 PHE A 349     -75.262 -33.712  39.790  1.00  0.19           C  
ATOM   2800  CE1 PHE A 349     -75.502 -35.470  41.919  1.00  0.09           C  
ATOM   2801  CE2 PHE A 349     -76.494 -34.290  40.081  1.00  0.10           C  
ATOM   2802  CZ  PHE A 349     -76.612 -35.170  41.145  1.00  0.16           C  
ATOM   2803  N   GLU A 350     -70.797 -30.616  42.891  1.00  0.33           N  
ATOM   2804  CA  GLU A 350     -70.874 -30.694  44.346  1.00  0.33           C  
ATOM   2805  C   GLU A 350     -71.576 -31.972  44.794  1.00  0.34           C  
ATOM   2806  CB  GLU A 350     -71.599 -29.470  44.913  1.00  0.31           C  
ATOM   2807  O   GLU A 350     -72.774 -32.145  44.556  1.00  0.33           O  
ATOM   2808  CG  GLU A 350     -70.669 -28.326  45.292  1.00  0.32           C  
ATOM   2809  CD  GLU A 350     -71.405 -27.106  45.824  1.00  0.39           C  
ATOM   2810  OE1 GLU A 350     -72.657 -27.101  45.815  1.00  0.42           O  
ATOM   2811  OE2 GLU A 350     -70.724 -26.149  46.254  1.00  0.31           O  
ATOM   2812  N   ALA A 351     -71.174 -33.197  44.602  1.00  0.37           N  
ATOM   2813  CA  ALA A 351     -71.664 -33.951  45.753  1.00  0.45           C  
ATOM   2814  C   ALA A 351     -71.566 -35.454  45.506  1.00  0.37           C  
ATOM   2815  CB  ALA A 351     -73.105 -33.560  46.071  1.00  0.35           C  
ATOM   2816  O   ALA A 351     -72.170 -35.976  44.565  1.00  0.37           O  
ATOM   2817  N   LYS A 352     -70.466 -36.132  45.719  1.00  0.37           N  
ATOM   2818  CA  LYS A 352     -70.352 -37.401  46.433  1.00  0.41           C  
ATOM   2819  C   LYS A 352     -69.761 -38.485  45.536  1.00  0.37           C  
ATOM   2820  CB  LYS A 352     -71.718 -37.844  46.961  1.00  0.35           C  
ATOM   2821  O   LYS A 352     -69.317 -39.527  46.024  1.00  0.37           O  
ATOM   2822  CG  LYS A 352     -71.895 -37.649  48.459  1.00  0.38           C  
ATOM   2823  CD  LYS A 352     -73.258 -38.141  48.930  1.00  0.44           C  
ATOM   2824  CE  LYS A 352     -73.432 -37.955  50.431  1.00  0.37           C  
ATOM   2825  NZ  LYS A 352     -74.780 -38.404  50.891  1.00  0.37           N  
ATOM   2826  N   ILE A 353     -68.902 -38.038  44.536  1.00  0.35           N  
ATOM   2827  CA  ILE A 353     -67.841 -38.795  43.881  1.00  0.35           C  
ATOM   2828  C   ILE A 353     -66.672 -37.869  43.556  1.00  0.36           C  
ATOM   2829  CB  ILE A 353     -68.351 -39.487  42.597  1.00  0.34           C  
ATOM   2830  O   ILE A 353     -65.529 -38.318  43.442  1.00  0.34           O  
ATOM   2831  CG1 ILE A 353     -69.400 -40.549  42.943  1.00  0.15           C  
ATOM   2832  CG2 ILE A 353     -67.185 -40.102  41.816  1.00  0.30           C  
ATOM   2833  CD1 ILE A 353     -70.083 -41.163  41.729  1.00  0.26           C  
ATOM   2834  N   GLN A 354     -66.397 -36.211  44.092  1.00  0.36           N  
ATOM   2835  CA  GLN A 354     -65.916 -35.346  45.163  1.00  0.36           C  
ATOM   2836  C   GLN A 354     -66.069 -36.018  46.525  1.00  0.37           C  
ATOM   2837  CB  GLN A 354     -66.660 -34.010  45.150  1.00  0.34           C  
ATOM   2838  O   GLN A 354     -65.330 -35.709  47.462  1.00  0.36           O  
ATOM   2839  CG  GLN A 354     -65.795 -32.820  45.542  1.00  0.36           C  
ATOM   2840  CD  GLN A 354     -65.608 -31.831  44.407  1.00  0.44           C  
ATOM   2841  NE2 GLN A 354     -64.699 -30.879  44.592  1.00  0.33           N  
ATOM   2842  OE1 GLN A 354     -66.275 -31.921  43.371  1.00  0.45           O  
ATOM   2843  N   ALA A 355     -66.418 -37.169  46.885  1.00  0.39           N  
ATOM   2844  CA  ALA A 355     -66.336 -37.713  48.238  1.00  0.43           C  
ATOM   2845  C   ALA A 355     -65.671 -39.086  48.237  1.00  0.39           C  
ATOM   2846  CB  ALA A 355     -67.727 -37.799  48.862  1.00  0.37           C  
ATOM   2847  O   ALA A 355     -65.091 -39.502  49.243  1.00  0.38           O  
ATOM   2848  N   GLN A 356     -65.093 -39.537  47.283  1.00  0.35           N  
ATOM   2849  CA  GLN A 356     -64.311 -40.765  47.385  1.00  0.39           C  
ATOM   2850  C   GLN A 356     -63.331 -40.891  46.222  1.00  0.35           C  
ATOM   2851  CB  GLN A 356     -65.231 -41.986  47.432  1.00  0.34           C  
ATOM   2852  O   GLN A 356     -62.527 -41.825  46.180  1.00  0.35           O  
ATOM   2853  CG  GLN A 356     -65.770 -42.297  48.821  1.00  0.36           C  
ATOM   2854  CD  GLN A 356     -66.653 -43.531  48.845  1.00  0.43           C  
ATOM   2855  NE2 GLN A 356     -66.874 -44.079  50.035  1.00  0.36           N  
ATOM   2856  OE1 GLN A 356     -67.134 -43.987  47.803  1.00  0.51           O  
ATOM   2857  N   ILE A 357     -63.185 -39.573  45.354  1.00  0.34           N  
ATOM   2858  CA  ILE A 357     -61.957 -39.301  44.614  1.00  0.32           C  
ATOM   2859  C   ILE A 357     -61.213 -38.133  45.259  1.00  0.35           C  
ATOM   2860  CB  ILE A 357     -62.249 -38.995  43.128  1.00  0.33           C  
ATOM   2861  O   ILE A 357     -59.981 -38.098  45.257  1.00  0.34           O  
ATOM   2862  CG1 ILE A 357     -62.785 -40.246  42.421  1.00  0.26           C  
ATOM   2863  CG2 ILE A 357     -60.994 -38.466  42.429  1.00  0.32           C  
ATOM   2864  CD1 ILE A 357     -63.323 -39.982  41.021  1.00  0.25           C  
ATOM   2865  N   GLU A 358     -61.836 -37.402  46.108  1.00  0.43           N  
ATOM   2866  CA  GLU A 358     -61.609 -36.598  47.305  1.00  0.45           C  
ATOM   2867  C   GLU A 358     -61.382 -37.482  48.528  1.00  0.43           C  
ATOM   2868  CB  GLU A 358     -62.789 -35.654  47.551  1.00  0.42           C  
ATOM   2869  O   GLU A 358     -60.738 -37.062  49.493  1.00  0.43           O  
ATOM   2870  CG  GLU A 358     -62.622 -34.283  46.911  1.00  0.43           C  
ATOM   2871  CD  GLU A 358     -63.823 -33.373  47.120  1.00  0.49           C  
ATOM   2872  OE1 GLU A 358     -64.778 -33.781  47.819  1.00  0.49           O  
ATOM   2873  OE2 GLU A 358     -63.808 -32.245  46.580  1.00  0.43           O  
ATOM   2874  N   ALA A 359     -61.386 -38.886  48.651  1.00  0.40           N  
ATOM   2875  CA  ALA A 359     -60.877 -39.801  49.669  1.00  0.44           C  
ATOM   2876  C   ALA A 359     -59.785 -40.702  49.100  1.00  0.40           C  
ATOM   2877  CB  ALA A 359     -62.013 -40.645  50.242  1.00  0.39           C  
ATOM   2878  O   ALA A 359     -58.896 -41.148  49.830  1.00  0.39           O  
ATOM   2879  N   ALA A 360     -59.427 -40.614  47.866  1.00  0.32           N  
ATOM   2880  CA  ALA A 360     -58.252 -41.075  47.130  1.00  0.31           C  
ATOM   2881  C   ALA A 360     -57.525 -39.906  46.470  1.00  0.32           C  
ATOM   2882  CB  ALA A 360     -58.652 -42.110  46.082  1.00  0.31           C  
ATOM   2883  O   ALA A 360     -56.312 -39.961  46.258  1.00  0.31           O  
ATOM   2884  N   ASP A 361     -58.205 -38.580  46.272  1.00  0.37           N  
ATOM   2885  CA  ASP A 361     -57.911 -37.150  46.259  1.00  0.37           C  
ATOM   2886  C   ASP A 361     -57.740 -36.612  47.678  1.00  0.37           C  
ATOM   2887  CB  ASP A 361     -59.018 -36.381  45.534  1.00  0.35           C  
ATOM   2888  O   ASP A 361     -57.020 -35.635  47.894  1.00  0.36           O  
ATOM   2889  CG  ASP A 361     -58.703 -36.126  44.071  1.00  0.36           C  
ATOM   2890  OD1 ASP A 361     -57.549 -36.354  43.647  1.00  0.40           O  
ATOM   2891  OD2 ASP A 361     -59.615 -35.691  43.336  1.00  0.34           O  
ATOM   2892  N   LYS A 362     -58.021 -37.546  48.824  1.00  0.44           N  
ATOM   2893  CA  LYS A 362     -57.665 -37.369  50.229  1.00  0.44           C  
ATOM   2894  C   LYS A 362     -56.663 -38.427  50.680  1.00  0.44           C  
ATOM   2895  CB  LYS A 362     -58.915 -37.422  51.110  1.00  0.42           C  
ATOM   2896  O   LYS A 362     -55.898 -38.204  51.621  1.00  0.42           O  
ATOM   2897  CG  LYS A 362     -59.145 -36.164  51.934  1.00  0.43           C  
ATOM   2898  CD  LYS A 362     -60.396 -36.282  52.796  1.00  0.49           C  
ATOM   2899  CE  LYS A 362     -60.628 -35.023  53.620  1.00  0.40           C  
ATOM   2900  NZ  LYS A 362     -61.872 -35.120  54.441  1.00  0.38           N  
ATOM   2901  N   ASP A 363     -56.185 -39.219  49.973  1.00  0.45           N  
ATOM   2902  CA  ASP A 363     -55.058 -40.146  50.017  1.00  0.49           C  
ATOM   2903  C   ASP A 363     -54.238 -40.076  48.731  1.00  0.45           C  
ATOM   2904  CB  ASP A 363     -55.550 -41.576  50.250  1.00  0.44           C  
ATOM   2905  O   ASP A 363     -53.039 -40.363  48.737  1.00  0.45           O  
ATOM   2906  CG  ASP A 363     -54.619 -42.386  51.137  1.00  0.44           C  
ATOM   2907  OD1 ASP A 363     -53.830 -41.788  51.899  1.00  0.46           O  
ATOM   2908  OD2 ASP A 363     -54.674 -43.633  51.070  1.00  0.38           O  
ATOM   2909  N   PHE A 364     -54.628 -39.229  47.696  1.00  0.37           N  
ATOM   2910  CA  PHE A 364     -53.821 -38.568  46.677  1.00  0.36           C  
ATOM   2911  C   PHE A 364     -53.687 -37.079  46.975  1.00  0.37           C  
ATOM   2912  CB  PHE A 364     -54.434 -38.772  45.288  1.00  0.35           C  
ATOM   2913  O   PHE A 364     -52.613 -36.500  46.800  1.00  0.37           O  
ATOM   2914  CG  PHE A 364     -53.466 -38.547  44.159  1.00  0.36           C  
ATOM   2915  CD1 PHE A 364     -52.652 -39.578  43.706  1.00  0.30           C  
ATOM   2916  CD2 PHE A 364     -53.370 -37.302  43.549  1.00  0.30           C  
ATOM   2917  CE1 PHE A 364     -51.754 -39.372  42.661  1.00  0.27           C  
ATOM   2918  CE2 PHE A 364     -52.476 -37.089  42.504  1.00  0.32           C  
ATOM   2919  CZ  PHE A 364     -51.668 -38.124  42.062  1.00  0.27           C  
ATOM   2920  N   ASP A 365     -54.624 -36.595  47.581  1.00  0.42           N  
ATOM   2921  CA  ASP A 365     -54.710 -35.380  48.386  1.00  0.43           C  
ATOM   2922  C   ASP A 365     -54.165 -35.613  49.793  1.00  0.42           C  
ATOM   2923  CB  ASP A 365     -56.157 -34.886  48.458  1.00  0.41           C  
ATOM   2924  O   ASP A 365     -53.626 -34.696  50.415  1.00  0.41           O  
ATOM   2925  CG  ASP A 365     -56.594 -34.148  47.205  1.00  0.42           C  
ATOM   2926  OD1 ASP A 365     -55.725 -33.697  46.428  1.00  0.46           O  
ATOM   2927  OD2 ASP A 365     -57.819 -34.013  46.994  1.00  0.46           O  
ATOM   2928  N   GLN A 366     -53.763 -36.836  50.366  1.00  0.47           N  
ATOM   2929  CA  GLN A 366     -52.863 -37.279  51.426  1.00  0.48           C  
ATOM   2930  C   GLN A 366     -51.551 -37.804  50.850  1.00  0.47           C  
ATOM   2931  CB  GLN A 366     -53.530 -38.358  52.281  1.00  0.44           C  
ATOM   2932  O   GLN A 366     -50.515 -37.766  51.517  1.00  0.45           O  
ATOM   2933  CG  GLN A 366     -54.508 -37.809  53.311  1.00  0.45           C  
ATOM   2934  CD  GLN A 366     -55.135 -38.897  54.162  1.00  0.50           C  
ATOM   2935  NE2 GLN A 366     -55.863 -38.494  55.198  1.00  0.40           N  
ATOM   2936  OE1 GLN A 366     -54.967 -40.090  53.891  1.00  0.51           O  
ATOM   2937  N   LYS A 367     -51.455 -37.768  49.586  1.00  0.35           N  
ATOM   2938  CA  LYS A 367     -50.221 -38.065  48.864  1.00  0.41           C  
ATOM   2939  C   LYS A 367     -49.905 -36.975  47.844  1.00  0.36           C  
ATOM   2940  CB  LYS A 367     -50.320 -39.422  48.167  1.00  0.36           C  
ATOM   2941  O   LYS A 367     -48.745 -36.778  47.477  1.00  0.36           O  
ATOM   2942  CG  LYS A 367     -49.997 -40.606  49.067  1.00  0.40           C  
ATOM   2943  CD  LYS A 367     -50.148 -41.928  48.327  1.00  0.48           C  
ATOM   2944  CE  LYS A 367     -49.838 -43.114  49.231  1.00  0.38           C  
ATOM   2945  NZ  LYS A 367     -50.135 -44.415  48.559  1.00  0.37           N  
ATOM   2946  N   VAL A 368     -50.916 -36.049  47.629  1.00  0.33           N  
ATOM   2947  CA  VAL A 368     -50.778 -34.726  47.030  1.00  0.32           C  
ATOM   2948  C   VAL A 368     -50.955 -33.652  48.101  1.00  0.33           C  
ATOM   2949  CB  VAL A 368     -51.794 -34.511  45.886  1.00  0.32           C  
ATOM   2950  O   VAL A 368     -50.274 -32.624  48.078  1.00  0.32           O  
ATOM   2951  CG1 VAL A 368     -51.764 -33.063  45.401  1.00  0.31           C  
ATOM   2952  CG2 VAL A 368     -51.509 -35.471  44.732  1.00  0.31           C  
ATOM   2953  N   ASP A 369     -51.601 -34.147  49.255  1.00  0.46           N  
ATOM   2954  CA  ASP A 369     -51.481 -33.513  50.565  1.00  0.46           C  
ATOM   2955  C   ASP A 369     -50.242 -34.014  51.305  1.00  0.46           C  
ATOM   2956  CB  ASP A 369     -52.734 -33.771  51.403  1.00  0.45           C  
ATOM   2957  O   ASP A 369     -49.632 -33.272  52.077  1.00  0.45           O  
ATOM   2958  CG  ASP A 369     -53.837 -32.759  51.147  1.00  0.44           C  
ATOM   2959  OD1 ASP A 369     -53.581 -31.734  50.479  1.00  0.48           O  
ATOM   2960  OD2 ASP A 369     -54.972 -32.987  51.619  1.00  0.49           O  
ATOM   2961  N   LYS A 370     -49.384 -35.098  50.843  1.00  0.42           N  
ATOM   2962  CA  LYS A 370     -47.996 -35.513  51.030  1.00  0.46           C  
ATOM   2963  C   LYS A 370     -47.135 -35.106  49.838  1.00  0.43           C  
ATOM   2964  CB  LYS A 370     -47.913 -37.025  51.245  1.00  0.42           C  
ATOM   2965  O   LYS A 370     -45.932 -34.882  49.982  1.00  0.42           O  
ATOM   2966  CG  LYS A 370     -46.714 -37.467  52.071  1.00  0.44           C  
ATOM   2967  CD  LYS A 370     -46.745 -38.966  52.342  1.00  0.50           C  
ATOM   2968  CE  LYS A 370     -45.516 -39.420  53.119  1.00  0.41           C  
ATOM   2969  NZ  LYS A 370     -45.652 -40.828  53.596  1.00  0.39           N  
ATOM   2970  N   ILE A 371     -47.765 -34.670  48.833  1.00  0.38           N  
ATOM   2971  CA  ILE A 371     -47.028 -34.024  47.753  1.00  0.39           C  
ATOM   2972  C   ILE A 371     -47.408 -32.547  47.679  1.00  0.38           C  
ATOM   2973  CB  ILE A 371     -47.293 -34.715  46.396  1.00  0.36           C  
ATOM   2974  O   ILE A 371     -46.574 -31.701  47.348  1.00  0.37           O  
ATOM   2975  CG1 ILE A 371     -46.701 -36.129  46.392  1.00  0.36           C  
ATOM   2976  CG2 ILE A 371     -46.725 -33.880  45.245  1.00  0.37           C  
ATOM   2977  CD1 ILE A 371     -47.114 -36.969  45.191  1.00  0.34           C  
ATOM   2978  N   LYS A 372     -48.328 -32.055  48.540  1.00  0.39           N  
ATOM   2979  CA  LYS A 372     -48.696 -30.722  49.006  1.00  0.41           C  
ATOM   2980  C   LYS A 372     -48.487 -30.588  50.511  1.00  0.39           C  
ATOM   2981  CB  LYS A 372     -50.151 -30.411  48.649  1.00  0.39           C  
ATOM   2982  O   LYS A 372     -48.190 -29.499  51.008  1.00  0.38           O  
ATOM   2983  CG  LYS A 372     -50.319 -29.664  47.334  1.00  0.42           C  
ATOM   2984  CD  LYS A 372     -51.786 -29.375  47.040  1.00  0.50           C  
ATOM   2985  CE  LYS A 372     -51.955 -28.614  45.731  1.00  0.38           C  
ATOM   2986  NZ  LYS A 372     -53.395 -28.431  45.379  1.00  0.37           N  
ATOM   2987  N   LYS A 373     -48.370 -31.670  51.269  1.00  0.40           N  
ATOM   2988  CA  LYS A 373     -47.580 -31.951  52.465  1.00  0.40           C  
ATOM   2989  C   LYS A 373     -46.163 -32.384  52.098  1.00  0.40           C  
ATOM   2990  CB  LYS A 373     -48.255 -33.030  53.313  1.00  0.39           C  
ATOM   2991  O   LYS A 373     -45.200 -32.004  52.766  1.00  0.39           O  
ATOM   2992  CG  LYS A 373     -48.006 -32.888  54.807  1.00  0.41           C  
ATOM   2993  CD  LYS A 373     -48.737 -33.964  55.600  1.00  0.47           C  
ATOM   2994  CE  LYS A 373     -48.426 -33.872  57.088  1.00  0.37           C  
ATOM   2995  NZ  LYS A 373     -49.157 -34.911  57.873  1.00  0.35           N  
ATOM   2996  N   ASP A 374     -45.887 -32.834  51.006  1.00  0.46           N  
ATOM   2997  CA  ASP A 374     -44.575 -32.977  50.382  1.00  0.47           C  
ATOM   2998  C   ASP A 374     -44.290 -31.817  49.431  1.00  0.46           C  
ATOM   2999  CB  ASP A 374     -44.480 -34.308  49.633  1.00  0.45           C  
ATOM   3000  O   ASP A 374     -43.134 -31.433  49.241  1.00  0.45           O  
ATOM   3001  CG  ASP A 374     -44.066 -35.464  50.527  1.00  0.45           C  
ATOM   3002  OD1 ASP A 374     -43.640 -35.223  51.677  1.00  0.48           O  
ATOM   3003  OD2 ASP A 374     -44.165 -36.625  50.076  1.00  0.48           O  
ATOM   3004  N   PHE A 375     -45.167 -30.802  49.045  1.00  0.34           N  
ATOM   3005  CA  PHE A 375     -45.037 -29.529  48.346  1.00  0.34           C  
ATOM   3006  C   PHE A 375     -45.524 -28.379  49.219  1.00  0.34           C  
ATOM   3007  CB  PHE A 375     -45.819 -29.556  47.029  1.00  0.33           C  
ATOM   3008  O   PHE A 375     -44.926 -27.302  49.227  1.00  0.33           O  
ATOM   3009  CG  PHE A 375     -45.287 -28.609  45.987  1.00  0.35           C  
ATOM   3010  CD1 PHE A 375     -44.304 -29.017  45.094  1.00  0.28           C  
ATOM   3011  CD2 PHE A 375     -45.770 -27.309  45.901  1.00  0.29           C  
ATOM   3012  CE1 PHE A 375     -43.809 -28.143  44.129  1.00  0.27           C  
ATOM   3013  CE2 PHE A 375     -45.281 -26.430  44.940  1.00  0.33           C  
ATOM   3014  CZ  PHE A 375     -44.299 -26.848  44.055  1.00  0.27           C  
ATOM   3015  N   ASN A 376     -46.316 -28.565  50.264  1.00  0.42           N  
ATOM   3016  CA  ASN A 376     -46.618 -27.745  51.433  1.00  0.40           C  
ATOM   3017  C   ASN A 376     -46.070 -28.369  52.713  1.00  0.42           C  
ATOM   3018  CB  ASN A 376     -48.127 -27.521  51.556  1.00  0.40           C  
ATOM   3019  O   ASN A 376     -45.708 -27.656  53.651  1.00  0.40           O  
ATOM   3020  CG  ASN A 376     -48.625 -26.398  50.668  1.00  0.41           C  
ATOM   3021  ND2 ASN A 376     -49.927 -26.378  50.411  1.00  0.42           N  
ATOM   3022  OD1 ASN A 376     -47.845 -25.555  50.217  1.00  0.48           O  
ATOM   3023  N   ASP A 377     -45.459 -29.649  52.780  1.00  0.47           N  
ATOM   3024  CA  ASP A 377     -44.404 -30.293  53.556  1.00  0.46           C  
ATOM   3025  C   ASP A 377     -43.032 -30.037  52.936  1.00  0.48           C  
ATOM   3026  CB  ASP A 377     -44.659 -31.797  53.665  1.00  0.44           C  
ATOM   3027  O   ASP A 377     -42.034 -29.918  53.650  1.00  0.46           O  
ATOM   3028  CG  ASP A 377     -45.756 -32.142  54.657  1.00  0.43           C  
ATOM   3029  OD1 ASP A 377     -46.150 -31.268  55.459  1.00  0.49           O  
ATOM   3030  OD2 ASP A 377     -46.228 -33.299  54.639  1.00  0.51           O  
ATOM   3031  N   GLN A 378     -42.859 -29.665  51.576  1.00  0.40           N  
ATOM   3032  CA  GLN A 378     -41.776 -29.007  50.853  1.00  0.40           C  
ATOM   3033  C   GLN A 378     -41.976 -27.495  50.817  1.00  0.40           C  
ATOM   3034  CB  GLN A 378     -41.670 -29.557  49.429  1.00  0.40           C  
ATOM   3035  O   GLN A 378     -41.011 -26.739  50.685  1.00  0.39           O  
ATOM   3036  CG  GLN A 378     -40.991 -30.917  49.344  1.00  0.42           C  
ATOM   3037  CD  GLN A 378     -40.208 -31.102  48.057  1.00  0.47           C  
ATOM   3038  NE2 GLN A 378     -39.416 -32.167  47.994  1.00  0.37           N  
ATOM   3039  OE1 GLN A 378     -40.314 -30.295  47.129  1.00  0.50           O  
ATOM   3040  N   VAL A 379     -42.992 -26.933  51.275  1.00  0.31           N  
ATOM   3041  CA  VAL A 379     -43.243 -25.521  51.544  1.00  0.28           C  
ATOM   3042  C   VAL A 379     -43.628 -25.334  53.010  1.00  0.31           C  
ATOM   3043  CB  VAL A 379     -44.351 -24.957  50.626  1.00  0.30           C  
ATOM   3044  O   VAL A 379     -43.238 -24.347  53.639  1.00  0.30           O  
ATOM   3045  CG1 VAL A 379     -44.728 -23.537  51.045  1.00  0.24           C  
ATOM   3046  CG2 VAL A 379     -43.899 -24.984  49.167  1.00  0.29           C  
ATOM   3047  N   GLU A 380     -43.972 -26.525  53.698  1.00  0.46           N  
ATOM   3048  CA  GLU A 380     -43.990 -26.585  55.156  1.00  0.44           C  
ATOM   3049  C   GLU A 380     -42.760 -27.312  55.693  1.00  0.46           C  
ATOM   3050  CB  GLU A 380     -45.265 -27.273  55.651  1.00  0.43           C  
ATOM   3051  O   GLU A 380     -42.256 -26.979  56.768  1.00  0.44           O  
ATOM   3052  CG  GLU A 380     -46.444 -26.328  55.829  1.00  0.43           C  
ATOM   3053  CD  GLU A 380     -46.720 -25.980  57.283  1.00  0.46           C  
ATOM   3054  OE1 GLU A 380     -46.303 -26.747  58.180  1.00  0.45           O  
ATOM   3055  OE2 GLU A 380     -47.358 -24.932  57.527  1.00  0.38           O  
ATOM   3056  N   LEU A 381     -41.949 -28.132  54.662  1.00  0.45           N  
ATOM   3057  CA  LEU A 381     -40.511 -28.338  54.798  1.00  0.45           C  
ATOM   3058  C   LEU A 381     -39.745 -27.065  54.455  1.00  0.45           C  
ATOM   3059  CB  LEU A 381     -40.046 -29.486  53.897  1.00  0.44           C  
ATOM   3060  O   LEU A 381     -38.721 -26.766  55.073  1.00  0.44           O  
ATOM   3061  CG  LEU A 381     -39.185 -30.561  54.561  1.00  0.44           C  
ATOM   3062  CD1 LEU A 381     -39.936 -31.887  54.609  1.00  0.39           C  
ATOM   3063  CD2 LEU A 381     -37.861 -30.718  53.820  1.00  0.40           C  
ATOM   3064  N   ALA A 382     -40.442 -26.200  53.617  1.00  0.34           N  
ATOM   3065  CA  ALA A 382     -40.008 -24.829  53.357  1.00  0.32           C  
ATOM   3066  C   ALA A 382     -40.584 -23.867  54.392  1.00  0.34           C  
ATOM   3067  CB  ALA A 382     -40.417 -24.400  51.950  1.00  0.32           C  
ATOM   3068  O   ALA A 382     -39.907 -22.929  54.821  1.00  0.33           O  
ATOM   3069  N   LYS A 383     -41.539 -24.399  55.176  1.00  0.39           N  
ATOM   3070  CA  LYS A 383     -42.110 -23.586  56.246  1.00  0.38           C  
ATOM   3071  C   LYS A 383     -42.105 -24.340  57.572  1.00  0.40           C  
ATOM   3072  CB  LYS A 383     -43.536 -23.159  55.892  1.00  0.38           C  
ATOM   3073  O   LYS A 383     -41.937 -23.738  58.634  1.00  0.39           O  
ATOM   3074  CG  LYS A 383     -43.639 -21.744  55.341  1.00  0.40           C  
ATOM   3075  CD  LYS A 383     -45.080 -21.377  55.010  1.00  0.46           C  
ATOM   3076  CE  LYS A 383     -45.182 -19.966  54.446  1.00  0.35           C  
ATOM   3077  NZ  LYS A 383     -46.578 -19.636  54.029  1.00  0.33           N  
ATOM   3078  N   ALA A 384     -42.090 -25.692  57.652  1.00  0.43           N  
ATOM   3079  CA  ALA A 384     -41.789 -26.442  58.868  1.00  0.40           C  
ATOM   3080  C   ALA A 384     -40.298 -26.751  58.967  1.00  0.43           C  
ATOM   3081  CB  ALA A 384     -42.601 -27.734  58.911  1.00  0.41           C  
ATOM   3082  O   ALA A 384     -39.753 -26.866  60.067  1.00  0.41           O  
ATOM   3083  N   ARG A 385     -39.638 -26.636  57.795  1.00  0.42           N  
ATOM   3084  CA  ARG A 385     -38.231 -26.295  57.607  1.00  0.42           C  
ATOM   3085  C   ARG A 385     -38.009 -24.793  57.748  1.00  0.42           C  
ATOM   3086  CB  ARG A 385     -37.740 -26.771  56.238  1.00  0.42           C  
ATOM   3087  O   ARG A 385     -36.940 -24.356  58.180  1.00  0.42           O  
ATOM   3088  CG  ARG A 385     -36.505 -27.655  56.300  1.00  0.43           C  
ATOM   3089  CD  ARG A 385     -36.389 -28.549  55.073  1.00  0.49           C  
ATOM   3090  NE  ARG A 385     -35.207 -29.404  55.139  1.00  0.45           N  
ATOM   3091  NH1 ARG A 385     -35.708 -30.594  53.223  1.00  0.32           N  
ATOM   3092  NH2 ARG A 385     -33.808 -31.075  54.414  1.00  0.26           N  
ATOM   3093  CZ  ARG A 385     -34.910 -30.356  54.259  1.00  0.35           C  
ATOM   3094  N   ALA A 386     -38.985 -23.837  57.588  1.00  0.34           N  
ATOM   3095  CA  ALA A 386     -38.949 -22.410  57.897  1.00  0.33           C  
ATOM   3096  C   ALA A 386     -39.557 -22.131  59.269  1.00  0.35           C  
ATOM   3097  CB  ALA A 386     -39.683 -21.613  56.821  1.00  0.34           C  
ATOM   3098  O   ALA A 386     -39.094 -21.246  59.992  1.00  0.34           O  
ATOM   3099  N   GLU A 387     -40.182 -23.061  59.876  1.00  0.40           N  
ATOM   3100  CA  GLU A 387     -40.737 -22.896  61.216  1.00  0.39           C  
ATOM   3101  C   GLU A 387     -40.412 -24.097  62.100  1.00  0.40           C  
ATOM   3102  CB  GLU A 387     -42.253 -22.688  61.149  1.00  0.39           C  
ATOM   3103  O   GLU A 387     -40.226 -23.951  63.310  1.00  0.40           O  
ATOM   3104  CG  GLU A 387     -42.667 -21.233  60.993  1.00  0.41           C  
ATOM   3105  CD  GLU A 387     -43.469 -20.707  62.173  1.00  0.47           C  
ATOM   3106  OE1 GLU A 387     -43.955 -21.524  62.988  1.00  0.47           O  
ATOM   3107  OE2 GLU A 387     -43.613 -19.469  62.283  1.00  0.40           O  
ATOM   3108  N   GLU A 388     -39.692 -25.087  61.451  1.00  0.41           N  
ATOM   3109  CA  GLU A 388     -38.862 -26.042  62.180  1.00  0.38           C  
ATOM   3110  C   GLU A 388     -37.390 -25.641  62.134  1.00  0.41           C  
ATOM   3111  CB  GLU A 388     -39.041 -27.453  61.613  1.00  0.39           C  
ATOM   3112  O   GLU A 388     -36.660 -25.827  63.110  1.00  0.39           O  
ATOM   3113  CG  GLU A 388     -38.786 -28.559  62.627  1.00  0.38           C  
ATOM   3114  CD  GLU A 388     -39.131 -29.944  62.102  1.00  0.41           C  
ATOM   3115  OE1 GLU A 388     -39.394 -30.084  60.886  1.00  0.40           O  
ATOM   3116  OE2 GLU A 388     -39.139 -30.896  62.914  1.00  0.33           O  
ATOM   3117  N   VAL A 389     -36.979 -25.135  60.866  1.00  0.34           N  
ATOM   3118  CA  VAL A 389     -35.893 -24.166  60.759  1.00  0.32           C  
ATOM   3119  C   VAL A 389     -36.172 -22.974  61.671  1.00  0.34           C  
ATOM   3120  CB  VAL A 389     -35.700 -23.689  59.302  1.00  0.33           C  
ATOM   3121  O   VAL A 389     -35.244 -22.368  62.213  1.00  0.33           O  
ATOM   3122  CG1 VAL A 389     -34.633 -22.598  59.228  1.00  0.36           C  
ATOM   3123  CG2 VAL A 389     -35.330 -24.865  58.401  1.00  0.36           C  
ATOM   3124  N   LYS A 390     -37.247 -22.937  62.351  1.00  0.35           N  
ATOM   3125  CA  LYS A 390     -37.528 -21.877  63.314  1.00  0.33           C  
ATOM   3126  C   LYS A 390     -37.826 -22.453  64.695  1.00  0.36           C  
ATOM   3127  CB  LYS A 390     -38.701 -21.018  62.840  1.00  0.34           C  
ATOM   3128  O   LYS A 390     -37.519 -21.829  65.713  1.00  0.34           O  
ATOM   3129  CG  LYS A 390     -38.518 -19.528  63.088  1.00  0.34           C  
ATOM   3130  CD  LYS A 390     -39.697 -18.723  62.556  1.00  0.38           C  
ATOM   3131  CE  LYS A 390     -39.517 -17.232  62.809  1.00  0.21           C  
ATOM   3132  NZ  LYS A 390     -40.669 -16.439  62.286  1.00  0.14           N  
ATOM   3133  N   ARG A 391     -38.189 -23.561  64.883  1.00  0.41           N  
ATOM   3134  CA  ARG A 391     -38.512 -24.115  66.194  1.00  0.38           C  
ATOM   3135  C   ARG A 391     -37.692 -25.369  66.475  1.00  0.40           C  
ATOM   3136  CB  ARG A 391     -40.006 -24.434  66.290  1.00  0.37           C  
ATOM   3137  O   ARG A 391     -37.251 -25.589  67.606  1.00  0.39           O  
ATOM   3138  CG  ARG A 391     -40.648 -23.989  67.595  1.00  0.37           C  
ATOM   3139  CD  ARG A 391     -42.132 -24.326  67.636  1.00  0.41           C  
ATOM   3140  NE  ARG A 391     -42.711 -24.045  68.947  1.00  0.34           N  
ATOM   3141  NH1 ARG A 391     -44.868 -24.614  68.344  1.00  0.28           N  
ATOM   3142  NH2 ARG A 391     -44.418 -23.904  70.477  1.00  0.21           N  
ATOM   3143  CZ  ARG A 391     -43.998 -24.188  69.253  1.00  0.31           C  
ATOM   3144  N   GLU A 392     -36.974 -25.893  65.390  1.00  0.42           N  
ATOM   3145  CA  GLU A 392     -36.051 -26.979  65.707  1.00  0.40           C  
ATOM   3146  C   GLU A 392     -34.600 -26.529  65.566  1.00  0.42           C  
ATOM   3147  CB  GLU A 392     -36.316 -28.190  64.809  1.00  0.39           C  
ATOM   3148  O   GLU A 392     -33.710 -27.067  66.228  1.00  0.41           O  
ATOM   3149  CG  GLU A 392     -37.102 -29.301  65.490  1.00  0.39           C  
ATOM   3150  CD  GLU A 392     -37.313 -30.518  64.603  1.00  0.41           C  
ATOM   3151  OE1 GLU A 392     -36.955 -30.464  63.405  1.00  0.40           O  
ATOM   3152  OE2 GLU A 392     -37.840 -31.532  65.111  1.00  0.31           O  
ATOM   3153  N   LEU A 393     -34.273 -25.405  64.778  1.00  0.39           N  
ATOM   3154  CA  LEU A 393     -33.311 -24.359  65.108  1.00  0.36           C  
ATOM   3155  C   LEU A 393     -33.477 -23.905  66.555  1.00  0.39           C  
ATOM   3156  CB  LEU A 393     -33.472 -23.164  64.164  1.00  0.37           C  
ATOM   3157  O   LEU A 393     -32.504 -23.509  67.201  1.00  0.38           O  
ATOM   3158  CG  LEU A 393     -32.413 -23.016  63.071  1.00  0.38           C  
ATOM   3159  CD1 LEU A 393     -33.069 -22.650  61.744  1.00  0.33           C  
ATOM   3160  CD2 LEU A 393     -31.377 -21.971  63.468  1.00  0.34           C  
ATOM   3161  N   SER A 394     -34.760 -24.161  67.073  1.00  0.34           N  
ATOM   3162  CA  SER A 394     -35.050 -23.771  68.449  1.00  0.34           C  
ATOM   3163  C   SER A 394     -34.932 -24.959  69.397  1.00  0.37           C  
ATOM   3164  CB  SER A 394     -36.450 -23.164  68.551  1.00  0.34           C  
ATOM   3165  O   SER A 394     -34.518 -24.804  70.548  1.00  0.35           O  
ATOM   3166  OG  SER A 394     -36.495 -22.171  69.561  1.00  0.16           O  
ATOM   3167  N   ASP A 395     -34.709 -26.250  68.728  1.00  0.43           N  
ATOM   3168  CA  ASP A 395     -34.700 -27.302  69.739  1.00  0.39           C  
ATOM   3169  C   ASP A 395     -33.595 -28.319  69.463  1.00  0.42           C  
ATOM   3170  CB  ASP A 395     -36.058 -28.003  69.797  1.00  0.38           C  
ATOM   3171  O   ASP A 395     -32.992 -28.857  70.395  1.00  0.40           O  
ATOM   3172  CG  ASP A 395     -37.085 -27.241  70.615  1.00  0.38           C  
ATOM   3173  OD1 ASP A 395     -36.705 -26.310  71.358  1.00  0.46           O  
ATOM   3174  OD2 ASP A 395     -38.286 -27.576  70.519  1.00  0.49           O  
ATOM   3175  N   THR A 396     -32.981 -27.934  68.024  1.00  0.43           N  
ATOM   3176  CA  THR A 396     -31.765 -28.683  67.726  1.00  0.40           C  
ATOM   3177  C   THR A 396     -30.534 -27.790  67.852  1.00  0.43           C  
ATOM   3178  CB  THR A 396     -31.817 -29.294  66.314  1.00  0.40           C  
ATOM   3179  O   THR A 396     -29.415 -28.283  68.003  1.00  0.40           O  
ATOM   3180  CG2 THR A 396     -30.756 -30.376  66.143  1.00  0.44           C  
ATOM   3181  OG1 THR A 396     -33.111 -29.871  66.096  1.00  0.49           O  
ATOM   3182  N   ILE A 397     -30.632 -26.418  67.800  1.00  0.38           N  
ATOM   3183  CA  ILE A 397     -29.863 -25.355  68.439  1.00  0.35           C  
ATOM   3184  C   ILE A 397     -29.654 -25.685  69.915  1.00  0.38           C  
ATOM   3185  CB  ILE A 397     -30.561 -23.984  68.290  1.00  0.35           C  
ATOM   3186  O   ILE A 397     -28.594 -25.397  70.478  1.00  0.37           O  
ATOM   3187  CG1 ILE A 397     -30.514 -23.517  66.830  1.00  0.40           C  
ATOM   3188  CG2 ILE A 397     -29.921 -22.948  69.218  1.00  0.39           C  
ATOM   3189  CD1 ILE A 397     -31.385 -22.302  66.541  1.00  0.30           C  
ATOM   3190  N   ASN A 398     -30.512 -26.412  70.449  1.00  0.39           N  
ATOM   3191  CA  ASN A 398     -30.456 -26.594  71.896  1.00  0.38           C  
ATOM   3192  C   ASN A 398     -30.115 -28.034  72.267  1.00  0.40           C  
ATOM   3193  CB  ASN A 398     -31.780 -26.179  72.540  1.00  0.36           C  
ATOM   3194  O   ASN A 398     -29.496 -28.283  73.303  1.00  0.38           O  
ATOM   3195  CG  ASN A 398     -31.922 -24.675  72.668  1.00  0.36           C  
ATOM   3196  ND2 ASN A 398     -33.160 -24.198  72.716  1.00  0.39           N  
ATOM   3197  OD1 ASN A 398     -30.927 -23.948  72.721  1.00  0.43           O  
ATOM   3198  N   GLN A 399     -29.941 -28.675  70.807  1.00  0.43           N  
ATOM   3199  CA  GLN A 399     -29.624 -29.922  71.495  1.00  0.38           C  
ATOM   3200  C   GLN A 399     -28.430 -30.619  70.848  1.00  0.42           C  
ATOM   3201  CB  GLN A 399     -30.836 -30.856  71.500  1.00  0.37           C  
ATOM   3202  O   GLN A 399     -27.799 -31.480  71.464  1.00  0.40           O  
ATOM   3203  CG  GLN A 399     -31.729 -30.696  72.723  1.00  0.36           C  
ATOM   3204  CD  GLN A 399     -32.922 -31.633  72.705  1.00  0.39           C  
ATOM   3205  NE2 GLN A 399     -33.666 -31.667  73.806  1.00  0.28           N  
ATOM   3206  OE1 GLN A 399     -33.174 -32.319  71.710  1.00  0.41           O  
ATOM   3207  N   ARG A 400     -27.908 -29.533  69.701  1.00  0.39           N  
ATOM   3208  CA  ARG A 400     -26.597 -30.046  69.316  1.00  0.38           C  
ATOM   3209  C   ARG A 400     -25.481 -29.160  69.859  1.00  0.39           C  
ATOM   3210  CB  ARG A 400     -26.487 -30.153  67.794  1.00  0.37           C  
ATOM   3211  O   ARG A 400     -24.731 -28.555  69.089  1.00  0.38           O  
ATOM   3212  CG  ARG A 400     -26.997 -31.470  67.230  1.00  0.36           C  
ATOM   3213  CD  ARG A 400     -26.775 -31.564  65.727  1.00  0.42           C  
ATOM   3214  NE  ARG A 400     -27.175 -32.867  65.204  1.00  0.37           N  
ATOM   3215  NH1 ARG A 400     -26.540 -32.419  63.028  1.00  0.29           N  
ATOM   3216  NH2 ARG A 400     -27.449 -34.454  63.566  1.00  0.24           N  
ATOM   3217  CZ  ARG A 400     -27.054 -33.244  63.934  1.00  0.30           C  
ATOM   3218  N   PHE A 401     -25.975 -27.961  71.081  1.00  0.35           N  
ATOM   3219  CA  PHE A 401     -25.141 -27.651  72.236  1.00  0.35           C  
ATOM   3220  C   PHE A 401     -24.420 -28.898  72.734  1.00  0.36           C  
ATOM   3221  CB  PHE A 401     -25.985 -27.048  73.364  1.00  0.32           C  
ATOM   3222  O   PHE A 401     -23.388 -28.801  73.401  1.00  0.34           O  
ATOM   3223  CG  PHE A 401     -26.095 -25.548  73.304  1.00  0.33           C  
ATOM   3224  CD1 PHE A 401     -25.044 -24.743  73.726  1.00  0.28           C  
ATOM   3225  CD2 PHE A 401     -27.250 -24.944  72.825  1.00  0.29           C  
ATOM   3226  CE1 PHE A 401     -25.144 -23.355  73.672  1.00  0.27           C  
ATOM   3227  CE2 PHE A 401     -27.356 -23.557  72.767  1.00  0.31           C  
ATOM   3228  CZ  PHE A 401     -26.302 -22.764  73.192  1.00  0.27           C  
ATOM   3229  N   ASN A 402     -24.716 -29.726  71.747  1.00  0.41           N  
ATOM   3230  CA  ASN A 402     -24.073 -30.761  72.549  1.00  0.40           C  
ATOM   3231  C   ASN A 402     -23.198 -31.671  71.692  1.00  0.43           C  
ATOM   3232  CB  ASN A 402     -25.120 -31.585  73.302  1.00  0.38           C  
ATOM   3233  O   ASN A 402     -23.709 -32.513  70.951  1.00  0.41           O  
ATOM   3234  CG  ASN A 402     -25.621 -30.891  74.553  1.00  0.39           C  
ATOM   3235  ND2 ASN A 402     -26.764 -31.336  75.060  1.00  0.42           N  
ATOM   3236  OD1 ASN A 402     -24.986 -29.961  75.058  1.00  0.46           O  
ATOM   3237  N   SER A 403     -22.546 -31.014  71.110  1.00  0.36           N  
ATOM   3238  CA  SER A 403     -21.398 -31.839  71.471  1.00  0.37           C  
ATOM   3239  C   SER A 403     -20.402 -31.935  70.320  1.00  0.38           C  
ATOM   3240  CB  SER A 403     -21.852 -33.240  71.882  1.00  0.33           C  
ATOM   3241  O   SER A 403     -20.751 -32.386  69.227  1.00  0.37           O  
ATOM   3242  OG  SER A 403     -22.099 -34.043  70.741  1.00  0.47           O  
ATOM   3243  N   PHE A 404     -19.864 -30.891  70.053  1.00  0.35           N  
ATOM   3244  CA  PHE A 404     -18.443 -31.119  69.818  1.00  0.37           C  
ATOM   3245  C   PHE A 404     -18.001 -30.480  68.507  1.00  0.38           C  
ATOM   3246  CB  PHE A 404     -18.133 -32.619  69.802  1.00  0.35           C  
ATOM   3247  O   PHE A 404     -18.510 -30.827  67.439  1.00  0.36           O  
ATOM   3248  CG  PHE A 404     -17.690 -33.162  71.134  1.00  0.35           C  
ATOM   3249  CD1 PHE A 404     -16.358 -33.089  71.521  1.00  0.26           C  
ATOM   3250  CD2 PHE A 404     -18.607 -33.745  71.999  1.00  0.22           C  
ATOM   3251  CE1 PHE A 404     -15.945 -33.590  72.753  1.00  0.11           C  
ATOM   3252  CE2 PHE A 404     -18.201 -34.248  73.232  1.00  0.14           C  
ATOM   3253  CZ  PHE A 404     -16.870 -34.171  73.607  1.00  0.14           C  
ATOM   3254  N   ASP A 405     -18.024 -29.137  68.577  1.00  0.50           N  
ATOM   3255  CA  ASP A 405     -16.773 -28.661  67.994  1.00  0.51           C  
ATOM   3256  C   ASP A 405     -17.027 -27.906  66.691  1.00  0.50           C  
ATOM   3257  CB  ASP A 405     -15.817 -29.830  67.747  1.00  0.45           C  
ATOM   3258  O   ASP A 405     -17.210 -28.519  65.637  1.00  0.47           O  
ATOM   3259  CG  ASP A 405     -14.596 -29.798  68.648  1.00  0.43           C  
ATOM   3260  OD1 ASP A 405     -14.348 -28.763  69.304  1.00  0.46           O  
ATOM   3261  OD2 ASP A 405     -13.872 -30.816  68.702  1.00  0.46           O  
ATOM   3262  N   ASN A 406     -17.774 -26.592  66.352  1.00  0.43           N  
ATOM   3263  CA  ASN A 406     -18.269 -25.232  66.172  1.00  0.50           C  
ATOM   3264  C   ASN A 406     -17.142 -24.207  66.263  1.00  0.43           C  
ATOM   3265  CB  ASN A 406     -19.358 -24.916  67.200  1.00  0.39           C  
ATOM   3266  O   ASN A 406     -17.174 -23.317  67.114  1.00  0.40           O  
ATOM   3267  CG  ASN A 406     -20.669 -25.612  66.894  1.00  0.41           C  
ATOM   3268  ND2 ASN A 406     -21.421 -25.946  67.936  1.00  0.37           N  
ATOM   3269  OD1 ASN A 406     -21.004 -25.849  65.730  1.00  0.42           O  
ATOM   3270  N   GLY A 407     -16.592 -23.967  65.241  1.00  0.46           N  
ATOM   3271  CA  GLY A 407     -15.535 -22.999  64.994  1.00  0.47           C  
ATOM   3272  C   GLY A 407     -15.849 -22.052  63.851  1.00  0.47           C  
ATOM   3273  O   GLY A 407     -16.232 -22.488  62.764  1.00  0.44           O  
ATOM   3274  N   PRO A 408     -16.592 -20.377  64.527  1.00  0.45           N  
ATOM   3275  CA  PRO A 408     -16.728 -18.961  64.179  1.00  0.47           C  
ATOM   3276  C   PRO A 408     -15.502 -18.411  63.453  1.00  0.46           C  
ATOM   3277  CB  PRO A 408     -16.908 -18.280  65.537  1.00  0.42           C  
ATOM   3278  O   PRO A 408     -14.540 -17.983  64.095  1.00  0.44           O  
ATOM   3279  CG  PRO A 408     -16.640 -19.353  66.542  1.00  0.43           C  
ATOM   3280  CD  PRO A 408     -16.450 -20.652  65.812  1.00  0.47           C  
ATOM   3281  N   LEU A 409     -15.691 -18.641  62.448  1.00  0.40           N  
ATOM   3282  CA  LEU A 409     -14.963 -17.379  62.528  1.00  0.43           C  
ATOM   3283  C   LEU A 409     -14.019 -17.220  61.340  1.00  0.41           C  
ATOM   3284  CB  LEU A 409     -14.173 -17.298  63.837  1.00  0.37           C  
ATOM   3285  O   LEU A 409     -12.883 -17.697  61.377  1.00  0.40           O  
ATOM   3286  CG  LEU A 409     -14.464 -16.092  64.731  1.00  0.38           C  
ATOM   3287  CD1 LEU A 409     -14.958 -16.553  66.098  1.00  0.37           C  
ATOM   3288  CD2 LEU A 409     -13.223 -15.218  64.872  1.00  0.38           C  
ATOM   3289  N   LYS A 410     -14.924 -17.428  60.694  1.00  0.46           N  
ATOM   3290  CA  LYS A 410     -14.213 -16.213  60.307  1.00  0.47           C  
ATOM   3291  C   LYS A 410     -13.702 -16.309  58.872  1.00  0.46           C  
ATOM   3292  CB  LYS A 410     -13.048 -15.945  61.261  1.00  0.42           C  
ATOM   3293  O   LYS A 410     -12.585 -16.773  58.635  1.00  0.45           O  
ATOM   3294  CG  LYS A 410     -13.196 -14.667  62.073  1.00  0.43           C  
ATOM   3295  CD  LYS A 410     -11.991 -14.437  62.977  1.00  0.47           C  
ATOM   3296  CE  LYS A 410     -12.154 -13.178  63.819  1.00  0.41           C  
ATOM   3297  NZ  LYS A 410     -10.997 -12.974  64.740  1.00  0.36           N  
ATOM   3298  N   GLU A 411     -14.749 -17.195  57.980  1.00  0.45           N  
ATOM   3299  CA  GLU A 411     -14.091 -16.407  56.943  1.00  0.46           C  
ATOM   3300  C   GLU A 411     -14.832 -16.515  55.613  1.00  0.45           C  
ATOM   3301  CB  GLU A 411     -12.636 -16.851  56.772  1.00  0.41           C  
ATOM   3302  O   GLU A 411     -14.564 -17.418  54.819  1.00  0.44           O  
ATOM   3303  CG  GLU A 411     -11.662 -15.701  56.560  1.00  0.42           C  
ATOM   3304  CD  GLU A 411     -10.624 -15.582  57.664  1.00  0.45           C  
ATOM   3305  OE1 GLU A 411     -10.633 -16.416  58.598  1.00  0.49           O  
ATOM   3306  OE2 GLU A 411      -9.796 -14.646  57.596  1.00  0.41           O  
ATOM   3307  N   ALA A 412     -16.232 -17.115  55.759  1.00  0.38           N  
ATOM   3308  CA  ALA A 412     -17.307 -17.011  54.775  1.00  0.37           C  
ATOM   3309  C   ALA A 412     -18.450 -16.148  55.300  1.00  0.38           C  
ATOM   3310  CB  ALA A 412     -17.821 -18.400  54.401  1.00  0.37           C  
ATOM   3311  O   ALA A 412     -19.620 -16.525  55.196  1.00  0.38           O  
ATOM   3312  N   LYS A 413     -18.252 -15.655  56.409  1.00  0.42           N  
ATOM   3313  CA  LYS A 413     -18.958 -14.706  57.266  1.00  0.41           C  
ATOM   3314  C   LYS A 413     -18.236 -13.363  57.311  1.00  0.42           C  
ATOM   3315  CB  LYS A 413     -19.108 -15.269  58.680  1.00  0.38           C  
ATOM   3316  O   LYS A 413     -18.622 -12.470  58.068  1.00  0.41           O  
ATOM   3317  CG  LYS A 413     -20.457 -14.979  59.322  1.00  0.39           C  
ATOM   3318  CD  LYS A 413     -20.560 -15.598  60.710  1.00  0.44           C  
ATOM   3319  CE  LYS A 413     -21.884 -15.256  61.379  1.00  0.37           C  
ATOM   3320  NZ  LYS A 413     -21.967 -15.814  62.762  1.00  0.33           N  
ATOM   3321  N   ARG A 414     -17.275 -13.510  56.795  1.00  0.47           N  
ATOM   3322  CA  ARG A 414     -16.593 -12.241  57.029  1.00  0.47           C  
ATOM   3323  C   ARG A 414     -16.468 -11.440  55.738  1.00  0.47           C  
ATOM   3324  CB  ARG A 414     -15.208 -12.478  57.635  1.00  0.42           C  
ATOM   3325  O   ARG A 414     -15.363 -11.064  55.338  1.00  0.45           O  
ATOM   3326  CG  ARG A 414     -14.665 -11.290  58.413  1.00  0.42           C  
ATOM   3327  CD  ARG A 414     -13.216 -11.504  58.831  1.00  0.45           C  
ATOM   3328  NE  ARG A 414     -12.299 -11.319  57.710  1.00  0.43           N  
ATOM   3329  NH1 ARG A 414     -11.288  -9.433  58.582  1.00  0.31           N  
ATOM   3330  NH2 ARG A 414     -10.619 -10.264  56.553  1.00  0.25           N  
ATOM   3331  CZ  ARG A 414     -11.404 -10.339  57.618  1.00  0.33           C  
ATOM   3332  N   LYS A 415     -17.233 -11.757  55.019  1.00  0.42           N  
ATOM   3333  CA  LYS A 415     -17.566 -10.484  54.387  1.00  0.41           C  
ATOM   3334  C   LYS A 415     -18.855 -10.593  53.577  1.00  0.42           C  
ATOM   3335  CB  LYS A 415     -16.421 -10.015  53.488  1.00  0.38           C  
ATOM   3336  O   LYS A 415     -19.554  -9.598  53.376  1.00  0.41           O  
ATOM   3337  CG  LYS A 415     -15.267  -9.371  54.243  1.00  0.39           C  
ATOM   3338  CD  LYS A 415     -14.221  -8.807  53.289  1.00  0.40           C  
ATOM   3339  CE  LYS A 415     -13.073  -8.149  54.043  1.00  0.35           C  
ATOM   3340  NZ  LYS A 415     -12.018  -7.645  53.114  1.00  0.35           N  
ATOM   3341  N   ALA A 416     -19.218 -10.353  53.199  1.00  0.43           N  
ATOM   3342  CA  ALA A 416     -20.500 -10.469  52.507  1.00  0.42           C  
ATOM   3343  C   ALA A 416     -21.501 -11.268  53.337  1.00  0.43           C  
ATOM   3344  CB  ALA A 416     -20.309 -11.119  51.139  1.00  0.40           C  
ATOM   3345  O   ALA A 416     -22.534 -11.703  52.824  1.00  0.43           O  
ATOM   3346  N   GLU A 417     -20.597 -12.198  53.662  1.00  0.43           N  
ATOM   3347  CA  GLU A 417     -20.278 -12.846  54.931  1.00  0.43           C  
ATOM   3348  C   GLU A 417     -20.195 -11.829  56.065  1.00  0.42           C  
ATOM   3349  CB  GLU A 417     -18.963 -13.622  54.823  1.00  0.40           C  
ATOM   3350  O   GLU A 417     -19.404 -11.993  56.997  1.00  0.42           O  
ATOM   3351  CG  GLU A 417     -19.102 -14.976  54.141  1.00  0.40           C  
ATOM   3352  CD  GLU A 417     -17.775 -15.696  53.961  1.00  0.42           C  
ATOM   3353  OE1 GLU A 417     -16.725 -15.143  54.361  1.00  0.44           O  
ATOM   3354  OE2 GLU A 417     -17.785 -16.822  53.416  1.00  0.35           O  
ATOM   3355  N   GLU A 418     -19.822  -9.713  55.700  1.00  0.43           N  
ATOM   3356  CA  GLU A 418     -20.216  -9.040  56.934  1.00  0.43           C  
ATOM   3357  C   GLU A 418     -21.198  -9.888  57.736  1.00  0.43           C  
ATOM   3358  CB  GLU A 418     -20.831  -7.672  56.627  1.00  0.39           C  
ATOM   3359  O   GLU A 418     -21.500  -9.574  58.889  1.00  0.43           O  
ATOM   3360  CG  GLU A 418     -20.467  -6.593  57.636  1.00  0.40           C  
ATOM   3361  CD  GLU A 418     -21.005  -5.220  57.268  1.00  0.40           C  
ATOM   3362  OE1 GLU A 418     -21.707  -5.100  56.238  1.00  0.45           O  
ATOM   3363  OE2 GLU A 418     -20.721  -4.256  58.014  1.00  0.37           O  
ATOM   3364  N   ALA A 419     -21.725 -10.664  56.736  1.00  0.48           N  
ATOM   3365  CA  ALA A 419     -22.407 -10.147  55.552  1.00  0.44           C  
ATOM   3366  C   ALA A 419     -23.624 -10.998  55.204  1.00  0.48           C  
ATOM   3367  CB  ALA A 419     -21.446 -10.089  54.367  1.00  0.43           C  
ATOM   3368  O   ALA A 419     -24.536 -10.536  54.514  1.00  0.45           O  
ATOM   3369  N   LEU A 420     -24.223 -11.824  55.204  1.00  0.44           N  
ATOM   3370  CA  LEU A 420     -25.026 -12.881  55.810  1.00  0.47           C  
ATOM   3371  C   LEU A 420     -24.783 -12.953  57.314  1.00  0.44           C  
ATOM   3372  CB  LEU A 420     -24.710 -14.232  55.164  1.00  0.42           C  
ATOM   3373  O   LEU A 420     -24.444 -14.015  57.841  1.00  0.44           O  
ATOM   3374  CG  LEU A 420     -25.858 -14.910  54.414  1.00  0.42           C  
ATOM   3375  CD1 LEU A 420     -25.393 -15.369  53.036  1.00  0.40           C  
ATOM   3376  CD2 LEU A 420     -26.403 -16.085  55.219  1.00  0.40           C  
ATOM   3377  N   ARG A 421     -23.534 -11.655  57.745  1.00  0.44           N  
ATOM   3378  CA  ARG A 421     -22.746 -10.949  58.751  1.00  0.45           C  
ATOM   3379  C   ARG A 421     -23.293 -11.204  60.151  1.00  0.44           C  
ATOM   3380  CB  ARG A 421     -22.726  -9.447  58.461  1.00  0.41           C  
ATOM   3381  O   ARG A 421     -22.543 -11.180  61.130  1.00  0.41           O  
ATOM   3382  CG  ARG A 421     -21.405  -8.945  57.902  1.00  0.42           C  
ATOM   3383  CD  ARG A 421     -21.397  -7.431  57.746  1.00  0.47           C  
ATOM   3384  NE  ARG A 421     -21.782  -7.025  56.397  1.00  0.44           N  
ATOM   3385  NH1 ARG A 421     -20.833  -4.923  56.535  1.00  0.32           N  
ATOM   3386  NH2 ARG A 421     -21.904  -5.580  54.617  1.00  0.26           N  
ATOM   3387  CZ  ARG A 421     -21.506  -5.844  55.853  1.00  0.34           C  
ATOM   3388  N   ASN A 422     -24.163 -11.939  60.344  1.00  0.42           N  
ATOM   3389  CA  ASN A 422     -25.097 -11.828  61.460  1.00  0.45           C  
ATOM   3390  C   ASN A 422     -26.145 -12.936  61.426  1.00  0.42           C  
ATOM   3391  CB  ASN A 422     -25.774 -10.456  61.459  1.00  0.40           C  
ATOM   3392  O   ASN A 422     -26.829 -13.180  62.422  1.00  0.41           O  
ATOM   3393  CG  ASN A 422     -24.843  -9.345  61.904  1.00  0.43           C  
ATOM   3394  ND2 ASN A 422     -25.168  -8.113  61.528  1.00  0.47           N  
ATOM   3395  OD1 ASN A 422     -23.840  -9.592  62.578  1.00  0.46           O  
ATOM   3396  N   ALA A 423     -26.503 -13.812  60.863  1.00  0.41           N  
ATOM   3397  CA  ALA A 423     -27.216 -14.996  60.392  1.00  0.42           C  
ATOM   3398  C   ALA A 423     -26.313 -15.874  59.531  1.00  0.41           C  
ATOM   3399  CB  ALA A 423     -28.462 -14.591  59.609  1.00  0.38           C  
ATOM   3400  O   ALA A 423     -26.456 -15.910  58.307  1.00  0.41           O  
ATOM   3401  N   GLY A 424     -25.334 -16.392  59.659  1.00  0.42           N  
ATOM   3402  CA  GLY A 424     -24.976 -17.802  59.654  1.00  0.41           C  
ATOM   3403  C   GLY A 424     -23.629 -18.078  60.293  1.00  0.42           C  
ATOM   3404  O   GLY A 424     -22.649 -18.348  59.595  1.00  0.40           O  
ATOM   3405  N   ALA A 425     -22.940 -17.385  61.470  1.00  0.42           N  
ATOM   3406  CA  ALA A 425     -22.144 -17.920  62.571  1.00  0.41           C  
ATOM   3407  C   ALA A 425     -22.414 -19.408  62.771  1.00  0.42           C  
ATOM   3408  CB  ALA A 425     -22.433 -17.152  63.859  1.00  0.39           C  
ATOM   3409  O   ALA A 425     -23.481 -19.793  63.254  1.00  0.40           O  
ATOM   3410  N   SER A 426     -21.871 -19.914  61.905  1.00  0.40           N  
ATOM   3411  CA  SER A 426     -21.576 -21.278  62.333  1.00  0.40           C  
ATOM   3412  C   SER A 426     -21.924 -22.287  61.243  1.00  0.40           C  
ATOM   3413  CB  SER A 426     -22.339 -21.615  63.614  1.00  0.37           C  
ATOM   3414  O   SER A 426     -23.101 -22.562  60.998  1.00  0.39           O  
ATOM   3415  OG  SER A 426     -22.658 -20.437  64.335  1.00  0.49           O  
ATOM   3416  N   SER A 427     -22.353 -21.849  60.144  1.00  0.42           N  
ATOM   3417  CA  SER A 427     -22.467 -23.028  59.292  1.00  0.43           C  
ATOM   3418  C   SER A 427     -22.036 -22.721  57.862  1.00  0.42           C  
ATOM   3419  CB  SER A 427     -23.901 -23.558  59.298  1.00  0.39           C  
ATOM   3420  O   SER A 427     -22.747 -22.032  57.128  1.00  0.42           O  
ATOM   3421  OG  SER A 427     -24.135 -24.389  58.174  1.00  0.50           O  
ATOM   3422  N   SER A 428     -19.932 -22.354  58.485  1.00  0.42           N  
ATOM   3423  CA  SER A 428     -19.562 -23.481  57.635  1.00  0.44           C  
ATOM   3424  C   SER A 428     -19.077 -23.008  56.269  1.00  0.42           C  
ATOM   3425  CB  SER A 428     -20.746 -24.434  57.463  1.00  0.38           C  
ATOM   3426  O   SER A 428     -19.265 -23.698  55.265  1.00  0.41           O  
ATOM   3427  OG  SER A 428     -21.903 -23.729  57.049  1.00  0.44           O  
ATOM   3428  N   LEU A 429     -17.990 -21.803  56.575  1.00  0.40           N  
ATOM   3429  CA  LEU A 429     -16.807 -22.630  56.786  1.00  0.40           C  
ATOM   3430  C   LEU A 429     -16.693 -23.702  55.708  1.00  0.40           C  
ATOM   3431  CB  LEU A 429     -16.850 -23.283  58.170  1.00  0.37           C  
ATOM   3432  O   LEU A 429     -15.588 -24.119  55.355  1.00  0.38           O  
ATOM   3433  CG  LEU A 429     -15.862 -22.744  59.206  1.00  0.39           C  
ATOM   3434  CD1 LEU A 429     -16.553 -22.562  60.553  1.00  0.36           C  
ATOM   3435  CD2 LEU A 429     -14.662 -23.675  59.336  1.00  0.38           C  
ATOM   3436  N   ALA A 430     -18.022 -24.105  54.227  1.00  0.40           N  
ATOM   3437  CA  ALA A 430     -17.993 -25.372  53.500  1.00  0.38           C  
ATOM   3438  C   ALA A 430     -18.093 -25.143  51.995  1.00  0.40           C  
ATOM   3439  CB  ALA A 430     -19.123 -26.283  53.974  1.00  0.36           C  
ATOM   3440  O   ALA A 430     -17.467 -25.858  51.209  1.00  0.37           O  
ATOM   3441  N   GLN A 431     -17.840 -22.940  52.779  1.00  0.45           N  
ATOM   3442  CA  GLN A 431     -17.821 -22.872  51.321  1.00  0.47           C  
ATOM   3443  C   GLN A 431     -16.893 -21.763  50.835  1.00  0.44           C  
ATOM   3444  CB  GLN A 431     -19.233 -22.653  50.775  1.00  0.43           C  
ATOM   3445  O   GLN A 431     -17.290 -20.597  50.772  1.00  0.44           O  
ATOM   3446  CG  GLN A 431     -19.953 -23.940  50.397  1.00  0.45           C  
ATOM   3447  CD  GLN A 431     -21.331 -23.692  49.813  1.00  0.44           C  
ATOM   3448  NE2 GLN A 431     -21.966 -24.751  49.322  1.00  0.37           N  
ATOM   3449  OE1 GLN A 431     -21.821 -22.558  49.803  1.00  0.50           O  
ATOM   3450  N   GLU A 432     -16.186 -21.273  51.411  1.00  0.36           N  
ATOM   3451  CA  GLU A 432     -14.735 -21.210  51.560  1.00  0.38           C  
ATOM   3452  C   GLU A 432     -14.045 -22.247  50.679  1.00  0.36           C  
ATOM   3453  CB  GLU A 432     -14.336 -21.415  53.024  1.00  0.34           C  
ATOM   3454  O   GLU A 432     -12.815 -22.301  50.622  1.00  0.36           O  
ATOM   3455  CG  GLU A 432     -13.118 -20.606  53.448  1.00  0.36           C  
ATOM   3456  CD  GLU A 432     -13.211 -20.084  54.873  1.00  0.40           C  
ATOM   3457  OE1 GLU A 432     -14.201 -20.400  55.572  1.00  0.44           O  
ATOM   3458  OE2 GLU A 432     -12.287 -19.353  55.294  1.00  0.37           O  
ATOM   3459  N   SER A 433     -14.545 -23.628  49.970  1.00  0.33           N  
ATOM   3460  CA  SER A 433     -14.389 -24.778  49.085  1.00  0.33           C  
ATOM   3461  C   SER A 433     -13.988 -24.342  47.679  1.00  0.33           C  
ATOM   3462  CB  SER A 433     -15.684 -25.589  49.026  1.00  0.31           C  
ATOM   3463  O   SER A 433     -13.188 -25.011  47.022  1.00  0.30           O  
ATOM   3464  OG  SER A 433     -15.951 -26.202  50.275  1.00  0.39           O  
ATOM   3465  N   LYS A 434     -14.499 -22.838  49.010  1.00  0.47           N  
ATOM   3466  CA  LYS A 434     -14.378 -23.576  47.756  1.00  0.49           C  
ATOM   3467  C   LYS A 434     -13.399 -22.891  46.806  1.00  0.47           C  
ATOM   3468  CB  LYS A 434     -15.745 -23.721  47.084  1.00  0.43           C  
ATOM   3469  O   LYS A 434     -13.745 -21.901  46.158  1.00  0.43           O  
ATOM   3470  CG  LYS A 434     -15.896 -24.987  46.255  1.00  0.44           C  
ATOM   3471  CD  LYS A 434     -17.315 -25.141  45.722  1.00  0.48           C  
ATOM   3472  CE  LYS A 434     -17.472 -26.416  44.905  1.00  0.42           C  
ATOM   3473  NZ  LYS A 434     -18.866 -26.579  44.395  1.00  0.39           N  
ATOM   3474  N   ARG A 435     -12.371 -22.975  47.044  1.00  0.41           N  
ATOM   3475  CA  ARG A 435     -11.504 -23.446  45.970  1.00  0.44           C  
ATOM   3476  C   ARG A 435     -10.635 -22.314  45.431  1.00  0.41           C  
ATOM   3477  CB  ARG A 435     -12.333 -24.055  44.837  1.00  0.38           C  
ATOM   3478  O   ARG A 435      -9.482 -22.534  45.055  1.00  0.39           O  
ATOM   3479  CG  ARG A 435     -11.548 -24.994  43.936  1.00  0.38           C  
ATOM   3480  CD  ARG A 435     -12.388 -25.487  42.766  1.00  0.42           C  
ATOM   3481  NE  ARG A 435     -12.378 -24.536  41.657  1.00  0.33           N  
ATOM   3482  NH1 ARG A 435     -12.267 -26.147  40.005  1.00  0.28           N  
ATOM   3483  NH2 ARG A 435     -12.317 -23.925  39.444  1.00  0.22           N  
ATOM   3484  CZ  ARG A 435     -12.321 -24.872  40.371  1.00  0.29           C  
ATOM   3485  N   ILE A 436     -10.085 -21.146  44.820  1.00  0.39           N  
ATOM   3486  CA  ILE A 436      -9.190 -19.995  44.762  1.00  0.37           C  
ATOM   3487  C   ILE A 436      -9.198 -19.267  46.104  1.00  0.38           C  
ATOM   3488  CB  ILE A 436      -9.587 -19.027  43.625  1.00  0.36           C  
ATOM   3489  O   ILE A 436      -9.917 -18.280  46.278  1.00  0.38           O  
ATOM   3490  CG1 ILE A 436      -9.475 -19.726  42.265  1.00  0.45           C  
ATOM   3491  CG2 ILE A 436      -8.722 -17.764  43.664  1.00  0.43           C  
ATOM   3492  CD1 ILE A 436     -10.057 -18.926  41.108  1.00  0.35           C  
ATOM   3493  N   GLY A 437     -10.629 -20.851  46.086  1.00  0.37           N  
ATOM   3494  CA  GLY A 437     -10.451 -21.585  44.843  1.00  0.33           C  
ATOM   3495  C   GLY A 437      -9.007 -21.635  44.382  1.00  0.37           C  
ATOM   3496  O   GLY A 437      -8.556 -22.650  43.847  1.00  0.33           O  
ATOM   3497  N   LEU A 438      -7.903 -21.027  45.162  1.00  0.36           N  
ATOM   3498  CA  LEU A 438      -6.785 -20.127  45.424  1.00  0.37           C  
ATOM   3499  C   LEU A 438      -5.962 -20.614  46.612  1.00  0.36           C  
ATOM   3500  CB  LEU A 438      -7.290 -18.706  45.686  1.00  0.32           C  
ATOM   3501  O   LEU A 438      -4.747 -20.408  46.658  1.00  0.34           O  
ATOM   3502  CG  LEU A 438      -7.603 -17.860  44.451  1.00  0.34           C  
ATOM   3503  CD1 LEU A 438      -8.544 -16.717  44.817  1.00  0.32           C  
ATOM   3504  CD2 LEU A 438      -6.318 -17.323  43.830  1.00  0.33           C  
ATOM   3505  N   ASP A 439      -5.578 -21.421  46.604  1.00  0.44           N  
ATOM   3506  CA  ASP A 439      -4.120 -21.459  46.637  1.00  0.45           C  
ATOM   3507  C   ASP A 439      -3.603 -21.470  48.073  1.00  0.44           C  
ATOM   3508  CB  ASP A 439      -3.534 -20.269  45.875  1.00  0.40           C  
ATOM   3509  O   ASP A 439      -2.553 -22.052  48.357  1.00  0.43           O  
ATOM   3510  CG  ASP A 439      -2.921 -20.660  44.542  1.00  0.40           C  
ATOM   3511  OD1 ASP A 439      -2.971 -21.854  44.175  1.00  0.44           O  
ATOM   3512  OD2 ASP A 439      -2.380 -19.768  43.854  1.00  0.45           O  
ATOM   3513  N   SER A 440      -5.015 -20.296  49.121  1.00  0.41           N  
ATOM   3514  CA  SER A 440      -4.627 -20.128  50.518  1.00  0.40           C  
ATOM   3515  C   SER A 440      -4.680 -21.453  51.270  1.00  0.41           C  
ATOM   3516  CB  SER A 440      -5.532 -19.105  51.206  1.00  0.38           C  
ATOM   3517  O   SER A 440      -3.899 -21.678  52.197  1.00  0.39           O  
ATOM   3518  OG  SER A 440      -6.010 -18.149  50.275  1.00  0.51           O  
ATOM   3519  N   VAL A 441      -5.183 -23.399  50.172  1.00  0.37           N  
ATOM   3520  CA  VAL A 441      -4.962 -24.805  50.493  1.00  0.36           C  
ATOM   3521  C   VAL A 441      -3.706 -25.307  49.784  1.00  0.37           C  
ATOM   3522  CB  VAL A 441      -6.178 -25.675  50.103  1.00  0.34           C  
ATOM   3523  O   VAL A 441      -2.926 -26.073  50.355  1.00  0.34           O  
ATOM   3524  CG1 VAL A 441      -5.871 -27.157  50.311  1.00  0.37           C  
ATOM   3525  CG2 VAL A 441      -7.408 -25.263  50.908  1.00  0.35           C  
ATOM   3526  N   ALA A 442      -3.081 -24.414  49.415  1.00  0.43           N  
ATOM   3527  CA  ALA A 442      -1.816 -24.868  48.845  1.00  0.42           C  
ATOM   3528  C   ALA A 442      -0.654 -24.588  49.794  1.00  0.44           C  
ATOM   3529  CB  ALA A 442      -1.569 -24.199  47.495  1.00  0.39           C  
ATOM   3530  O   ALA A 442       0.315 -25.349  49.840  1.00  0.41           O  
ATOM   3531  N   ARG A 443      -1.414 -23.467  50.891  1.00  0.43           N  
ATOM   3532  CA  ARG A 443      -0.380 -23.017  51.817  1.00  0.43           C  
ATOM   3533  C   ARG A 443      -0.696 -23.453  53.244  1.00  0.42           C  
ATOM   3534  CB  ARG A 443      -0.227 -21.496  51.756  1.00  0.38           C  
ATOM   3535  O   ARG A 443       0.211 -23.760  54.020  1.00  0.40           O  
ATOM   3536  CG  ARG A 443       0.688 -21.013  50.643  1.00  0.39           C  
ATOM   3537  CD  ARG A 443       0.784 -19.494  50.610  1.00  0.42           C  
ATOM   3538  NE  ARG A 443       1.494 -19.024  49.424  1.00  0.42           N  
ATOM   3539  NH1 ARG A 443       1.730 -16.851  50.172  1.00  0.31           N  
ATOM   3540  NH2 ARG A 443       2.561 -17.460  48.124  1.00  0.26           N  
ATOM   3541  CZ  ARG A 443       1.926 -17.779  49.243  1.00  0.34           C  
ATOM   3542  N   LEU A 444      -2.090 -24.191  52.810  1.00  0.38           N  
ATOM   3543  CA  LEU A 444      -2.478 -24.827  54.064  1.00  0.36           C  
ATOM   3544  C   LEU A 444      -2.125 -26.311  54.053  1.00  0.38           C  
ATOM   3545  CB  LEU A 444      -3.979 -24.650  54.313  1.00  0.37           C  
ATOM   3546  O   LEU A 444      -1.854 -26.896  55.104  1.00  0.37           O  
ATOM   3547  CG  LEU A 444      -4.413 -24.521  55.774  1.00  0.38           C  
ATOM   3548  CD1 LEU A 444      -4.574 -23.052  56.151  1.00  0.35           C  
ATOM   3549  CD2 LEU A 444      -5.709 -25.286  56.017  1.00  0.35           C  
ATOM   3550  N   GLU A 445      -1.970 -26.576  53.544  1.00  0.41           N  
ATOM   3551  CA  GLU A 445      -1.325 -27.886  53.547  1.00  0.40           C  
ATOM   3552  C   GLU A 445       0.151 -27.774  53.918  1.00  0.41           C  
ATOM   3553  CB  GLU A 445      -1.474 -28.562  52.181  1.00  0.38           C  
ATOM   3554  O   GLU A 445       0.698 -28.655  54.585  1.00  0.40           O  
ATOM   3555  CG  GLU A 445      -2.743 -29.390  52.040  1.00  0.38           C  
ATOM   3556  CD  GLU A 445      -2.479 -30.826  51.615  1.00  0.41           C  
ATOM   3557  OE1 GLU A 445      -1.345 -31.131  51.181  1.00  0.39           O  
ATOM   3558  OE2 GLU A 445      -3.413 -31.652  51.716  1.00  0.33           O  
ATOM   3559  N   ALA A 446       0.339 -26.498  53.537  1.00  0.38           N  
ATOM   3560  CA  ALA A 446       1.776 -26.487  53.796  1.00  0.38           C  
ATOM   3561  C   ALA A 446       2.072 -26.044  55.226  1.00  0.39           C  
ATOM   3562  CB  ALA A 446       2.489 -25.574  52.801  1.00  0.36           C  
ATOM   3563  O   ALA A 446       3.054 -26.485  55.828  1.00  0.38           O  
ATOM   3564  N   PHE A 447       0.866 -25.498  55.409  1.00  0.40           N  
ATOM   3565  CA  PHE A 447       1.134 -24.918  56.720  1.00  0.38           C  
ATOM   3566  C   PHE A 447       0.596 -25.815  57.829  1.00  0.40           C  
ATOM   3567  CB  PHE A 447       0.515 -23.521  56.828  1.00  0.36           C  
ATOM   3568  O   PHE A 447       1.237 -25.976  58.870  1.00  0.38           O  
ATOM   3569  CG  PHE A 447       0.922 -22.771  58.067  1.00  0.37           C  
ATOM   3570  CD1 PHE A 447       2.112 -22.054  58.103  1.00  0.35           C  
ATOM   3571  CD2 PHE A 447       0.115 -22.782  59.197  1.00  0.37           C  
ATOM   3572  CE1 PHE A 447       2.492 -21.358  59.249  1.00  0.37           C  
ATOM   3573  CE2 PHE A 447       0.487 -22.089  60.345  1.00  0.44           C  
ATOM   3574  CZ  PHE A 447       1.676 -21.379  60.369  1.00  0.32           C  
ATOM   3575  N   LYS A 448      -0.591 -26.890  57.635  1.00  0.36           N  
ATOM   3576  CA  LYS A 448      -1.159 -27.836  58.591  1.00  0.34           C  
ATOM   3577  C   LYS A 448      -0.182 -28.969  58.889  1.00  0.36           C  
ATOM   3578  CB  LYS A 448      -2.477 -28.405  58.064  1.00  0.35           C  
ATOM   3579  O   LYS A 448      -0.218 -29.559  59.971  1.00  0.36           O  
ATOM   3580  CG  LYS A 448      -3.695 -28.008  58.885  1.00  0.37           C  
ATOM   3581  CD  LYS A 448      -4.978 -28.577  58.293  1.00  0.41           C  
ATOM   3582  CE  LYS A 448      -6.196 -28.191  59.121  1.00  0.31           C  
ATOM   3583  NZ  LYS A 448      -7.461 -28.711  58.522  1.00  0.30           N  
ATOM   3584  N   SER A 449       0.555 -29.440  58.169  1.00  0.38           N  
ATOM   3585  CA  SER A 449       1.697 -30.299  58.465  1.00  0.36           C  
ATOM   3586  C   SER A 449       2.810 -29.521  59.158  1.00  0.39           C  
ATOM   3587  CB  SER A 449       2.233 -30.939  57.184  1.00  0.35           C  
ATOM   3588  O   SER A 449       3.528 -30.068  59.998  1.00  0.38           O  
ATOM   3589  OG  SER A 449       3.559 -31.403  57.370  1.00  0.49           O  
ATOM   3590  N   GLN A 450       2.394 -28.068  58.889  1.00  0.38           N  
ATOM   3591  CA  GLN A 450       3.596 -27.547  59.531  1.00  0.37           C  
ATOM   3592  C   GLN A 450       3.268 -26.909  60.878  1.00  0.39           C  
ATOM   3593  CB  GLN A 450       4.291 -26.530  58.625  1.00  0.35           C  
ATOM   3594  O   GLN A 450       4.082 -26.945  61.803  1.00  0.37           O  
ATOM   3595  CG  GLN A 450       5.346 -27.140  57.712  1.00  0.36           C  
ATOM   3596  CD  GLN A 450       6.029 -26.109  56.832  1.00  0.37           C  
ATOM   3597  NE2 GLN A 450       7.051 -26.539  56.099  1.00  0.25           N  
ATOM   3598  OE1 GLN A 450       5.640 -24.937  56.811  1.00  0.39           O  
ATOM   3599  N   THR A 451       1.442 -26.709  61.047  1.00  0.36           N  
ATOM   3600  CA  THR A 451       1.003 -26.031  62.261  1.00  0.35           C  
ATOM   3601  C   THR A 451       0.323 -27.012  63.213  1.00  0.37           C  
ATOM   3602  CB  THR A 451       0.039 -24.874  61.938  1.00  0.34           C  
ATOM   3603  O   THR A 451       0.243 -26.762  64.417  1.00  0.35           O  
ATOM   3604  CG2 THR A 451       0.656 -23.527  62.301  1.00  0.39           C  
ATOM   3605  OG1 THR A 451      -0.262 -24.888  60.537  1.00  0.43           O  
ATOM   3606  N   THR A 452       0.063 -28.745  62.707  1.00  0.38           N  
ATOM   3607  CA  THR A 452       0.124 -29.849  63.658  1.00  0.37           C  
ATOM   3608  C   THR A 452       1.314 -29.688  64.598  1.00  0.39           C  
ATOM   3609  CB  THR A 452       0.218 -31.205  62.934  1.00  0.36           C  
ATOM   3610  O   THR A 452       1.268 -30.129  65.748  1.00  0.38           O  
ATOM   3611  CG2 THR A 452      -0.363 -32.326  63.790  1.00  0.41           C  
ATOM   3612  OG1 THR A 452      -0.510 -31.134  61.702  1.00  0.47           O  
ATOM   3613  N   SER A 453       2.379 -28.878  63.874  1.00  0.37           N  
ATOM   3614  CA  SER A 453       3.612 -28.838  64.653  1.00  0.39           C  
ATOM   3615  C   SER A 453       3.733 -27.531  65.430  1.00  0.39           C  
ATOM   3616  CB  SER A 453       4.828 -29.014  63.743  1.00  0.35           C  
ATOM   3617  O   SER A 453       4.227 -27.517  66.559  1.00  0.37           O  
ATOM   3618  OG  SER A 453       4.927 -30.353  63.289  1.00  0.24           O  
ATOM   3619  N   ALA A 454       2.728 -26.565  64.934  1.00  0.38           N  
ATOM   3620  CA  ALA A 454       2.805 -25.341  65.726  1.00  0.36           C  
ATOM   3621  C   ALA A 454       1.569 -25.179  66.606  1.00  0.39           C  
ATOM   3622  CB  ALA A 454       2.969 -24.127  64.815  1.00  0.36           C  
ATOM   3623  O   ALA A 454       1.646 -24.607  67.696  1.00  0.36           O  
ATOM   3624  N   GLN A 455       0.053 -25.990  66.351  1.00  0.33           N  
ATOM   3625  CA  GLN A 455      -1.274 -26.031  66.956  1.00  0.31           C  
ATOM   3626  C   GLN A 455      -1.279 -26.896  68.213  1.00  0.33           C  
ATOM   3627  CB  GLN A 455      -2.305 -26.554  65.954  1.00  0.32           C  
ATOM   3628  O   GLN A 455      -2.130 -26.723  69.088  1.00  0.32           O  
ATOM   3629  CG  GLN A 455      -3.231 -25.476  65.406  1.00  0.34           C  
ATOM   3630  CD  GLN A 455      -4.178 -26.002  64.344  1.00  0.41           C  
ATOM   3631  NE2 GLN A 455      -5.203 -25.219  64.024  1.00  0.32           N  
ATOM   3632  OE1 GLN A 455      -3.990 -27.101  63.814  1.00  0.45           O  
ATOM   3633  N   THR A 456      -0.259 -27.575  68.345  1.00  0.40           N  
ATOM   3634  CA  THR A 456       0.232 -28.000  69.651  1.00  0.40           C  
ATOM   3635  C   THR A 456       0.708 -26.801  70.466  1.00  0.42           C  
ATOM   3636  CB  THR A 456       1.380 -29.017  69.512  1.00  0.38           C  
ATOM   3637  O   THR A 456       0.540 -26.768  71.687  1.00  0.39           O  
ATOM   3638  CG2 THR A 456       1.576 -29.805  70.803  1.00  0.40           C  
ATOM   3639  OG1 THR A 456       1.076 -29.930  68.450  1.00  0.14           O  
ATOM   3640  N   ALA A 457       0.940 -25.872  69.812  1.00  0.41           N  
ATOM   3641  CA  ALA A 457       1.661 -24.952  70.687  1.00  0.42           C  
ATOM   3642  C   ALA A 457       0.839 -23.696  70.959  1.00  0.41           C  
ATOM   3643  CB  ALA A 457       3.009 -24.580  70.073  1.00  0.36           C  
ATOM   3644  O   ALA A 457       0.879 -23.147  72.063  1.00  0.38           O  
ATOM   3645  N   LEU A 458      -0.600 -23.556  70.358  1.00  0.40           N  
ATOM   3646  CA  LEU A 458      -1.448 -22.369  70.358  1.00  0.39           C  
ATOM   3647  C   LEU A 458      -2.826 -22.685  70.932  1.00  0.40           C  
ATOM   3648  CB  LEU A 458      -1.589 -21.811  68.940  1.00  0.37           C  
ATOM   3649  O   LEU A 458      -3.493 -21.803  71.478  1.00  0.38           O  
ATOM   3650  CG  LEU A 458      -0.636 -20.677  68.560  1.00  0.38           C  
ATOM   3651  CD1 LEU A 458      -0.283 -20.756  67.078  1.00  0.36           C  
ATOM   3652  CD2 LEU A 458      -1.253 -19.324  68.896  1.00  0.38           C  
ATOM   3653  N   SER A 459      -3.257 -24.221  70.958  1.00  0.39           N  
ATOM   3654  CA  SER A 459      -4.373 -24.806  71.693  1.00  0.39           C  
ATOM   3655  C   SER A 459      -4.278 -24.493  73.183  1.00  0.40           C  
ATOM   3656  CB  SER A 459      -4.418 -26.321  71.485  1.00  0.37           C  
ATOM   3657  O   SER A 459      -5.297 -24.413  73.872  1.00  0.37           O  
ATOM   3658  OG  SER A 459      -4.591 -26.634  70.113  1.00  0.48           O  
ATOM   3659  N   GLY A 460      -3.341 -24.025  73.486  1.00  0.41           N  
ATOM   3660  CA  GLY A 460      -3.038 -23.775  74.886  1.00  0.41           C  
ATOM   3661  C   GLY A 460      -3.315 -22.346  75.311  1.00  0.41           C  
ATOM   3662  O   GLY A 460      -3.859 -22.108  76.391  1.00  0.37           O  
ATOM   3663  N   ASP A 461      -3.739 -21.551  74.609  1.00  0.41           N  
ATOM   3664  CA  ASP A 461      -3.438 -20.380  75.427  1.00  0.42           C  
ATOM   3665  C   ASP A 461      -4.302 -19.189  75.020  1.00  0.40           C  
ATOM   3666  CB  ASP A 461      -1.956 -20.016  75.320  1.00  0.35           C  
ATOM   3667  O   ASP A 461      -4.693 -18.381  75.865  1.00  0.37           O  
ATOM   3668  CG  ASP A 461      -1.080 -20.807  76.275  1.00  0.36           C  
ATOM   3669  OD1 ASP A 461      -1.603 -21.359  77.268  1.00  0.42           O  
ATOM   3670  OD2 ASP A 461       0.145 -20.877  76.035  1.00  0.42           O  
ATOM   3671  N   LEU A 462      -5.214 -19.421  73.979  1.00  0.41           N  
ATOM   3672  CA  LEU A 462      -5.680 -18.093  73.594  1.00  0.39           C  
ATOM   3673  C   LEU A 462      -7.198 -18.068  73.457  1.00  0.41           C  
ATOM   3674  CB  LEU A 462      -5.029 -17.658  72.278  1.00  0.39           C  
ATOM   3675  O   LEU A 462      -7.831 -17.038  73.703  1.00  0.40           O  
ATOM   3676  CG  LEU A 462      -4.113 -16.435  72.346  1.00  0.39           C  
ATOM   3677  CD1 LEU A 462      -2.797 -16.719  71.630  1.00  0.33           C  
ATOM   3678  CD2 LEU A 462      -4.803 -15.215  71.745  1.00  0.34           C  
ATOM   3679  N   ASP A 463      -8.014 -19.273  73.397  1.00  0.48           N  
ATOM   3680  CA  ASP A 463      -9.463 -19.443  73.445  1.00  0.48           C  
ATOM   3681  C   ASP A 463     -10.011 -19.096  74.827  1.00  0.48           C  
ATOM   3682  CB  ASP A 463      -9.849 -20.875  73.071  1.00  0.45           C  
ATOM   3683  O   ASP A 463     -11.165 -18.682  74.958  1.00  0.46           O  
ATOM   3684  CG  ASP A 463     -10.107 -21.051  71.584  1.00  0.44           C  
ATOM   3685  OD1 ASP A 463     -10.231 -20.038  70.863  1.00  0.50           O  
ATOM   3686  OD2 ASP A 463     -10.190 -22.213  71.131  1.00  0.52           O  
ATOM   3687  N   VAL A 464      -9.144 -18.911  75.904  1.00  0.42           N  
ATOM   3688  CA  VAL A 464      -9.576 -18.465  77.224  1.00  0.43           C  
ATOM   3689  C   VAL A 464      -9.856 -16.964  77.196  1.00  0.42           C  
ATOM   3690  CB  VAL A 464      -8.523 -18.790  78.307  1.00  0.37           C  
ATOM   3691  O   VAL A 464     -10.791 -16.488  77.845  1.00  0.39           O  
ATOM   3692  CG1 VAL A 464      -8.934 -18.200  79.655  1.00  0.36           C  
ATOM   3693  CG2 VAL A 464      -8.325 -20.301  78.420  1.00  0.37           C  
ATOM   3694  N   LEU A 465      -9.370 -16.210  76.333  1.00  0.39           N  
ATOM   3695  CA  LEU A 465      -9.264 -14.809  76.725  1.00  0.43           C  
ATOM   3696  C   LEU A 465     -10.166 -13.932  75.862  1.00  0.38           C  
ATOM   3697  CB  LEU A 465      -7.813 -14.330  76.616  1.00  0.34           C  
ATOM   3698  O   LEU A 465     -10.725 -12.945  76.345  1.00  0.36           O  
ATOM   3699  CG  LEU A 465      -7.256 -13.575  77.824  1.00  0.38           C  
ATOM   3700  CD1 LEU A 465      -6.154 -14.389  78.495  1.00  0.35           C  
ATOM   3701  CD2 LEU A 465      -6.736 -12.205  77.405  1.00  0.38           C  
ATOM   3702  N   LYS A 466     -10.969 -14.674  74.935  1.00  0.40           N  
ATOM   3703  CA  LYS A 466     -11.808 -13.867  74.054  1.00  0.36           C  
ATOM   3704  C   LYS A 466     -13.266 -14.310  74.127  1.00  0.40           C  
ATOM   3705  CB  LYS A 466     -11.307 -13.949  72.611  1.00  0.37           C  
ATOM   3706  O   LYS A 466     -14.174 -13.526  73.840  1.00  0.39           O  
ATOM   3707  CG  LYS A 466     -10.333 -12.844  72.231  1.00  0.38           C  
ATOM   3708  CD  LYS A 466      -9.845 -12.998  70.796  1.00  0.44           C  
ATOM   3709  CE  LYS A 466      -8.859 -11.902  70.419  1.00  0.33           C  
ATOM   3710  NZ  LYS A 466      -8.277 -12.123  69.061  1.00  0.32           N  
ATOM   3711  N   ARG A 467     -13.847 -15.808  74.805  1.00  0.45           N  
ATOM   3712  CA  ARG A 467     -15.083 -16.120  75.515  1.00  0.45           C  
ATOM   3713  C   ARG A 467     -15.391 -15.061  76.568  1.00  0.45           C  
ATOM   3714  CB  ARG A 467     -14.993 -17.500  76.170  1.00  0.42           C  
ATOM   3715  O   ARG A 467     -16.556 -14.824  76.895  1.00  0.42           O  
ATOM   3716  CG  ARG A 467     -15.488 -18.634  75.287  1.00  0.44           C  
ATOM   3717  CD  ARG A 467     -15.409 -19.978  75.997  1.00  0.50           C  
ATOM   3718  NE  ARG A 467     -15.150 -21.068  75.061  1.00  0.45           N  
ATOM   3719  NH1 ARG A 467     -15.492 -22.752  76.605  1.00  0.31           N  
ATOM   3720  NH2 ARG A 467     -14.943 -23.270  74.441  1.00  0.25           N  
ATOM   3721  CZ  ARG A 467     -15.196 -22.361  75.371  1.00  0.35           C  
ATOM   3722  N   THR A 468     -14.633 -14.188  76.688  1.00  0.44           N  
ATOM   3723  CA  THR A 468     -14.865 -13.356  77.863  1.00  0.44           C  
ATOM   3724  C   THR A 468     -15.142 -11.911  77.457  1.00  0.44           C  
ATOM   3725  CB  THR A 468     -13.663 -13.401  78.825  1.00  0.39           C  
ATOM   3726  O   THR A 468     -15.896 -11.206  78.130  1.00  0.42           O  
ATOM   3727  CG2 THR A 468     -14.026 -12.816  80.186  1.00  0.40           C  
ATOM   3728  OG1 THR A 468     -13.247 -14.761  78.998  1.00  0.45           O  
ATOM   3729  N   ILE A 469     -14.862 -11.222  76.530  1.00  0.35           N  
ATOM   3730  CA  ILE A 469     -14.825  -9.784  76.771  1.00  0.37           C  
ATOM   3731  C   ILE A 469     -15.763  -9.073  75.798  1.00  0.34           C  
ATOM   3732  CB  ILE A 469     -13.390  -9.225  76.637  1.00  0.30           C  
ATOM   3733  O   ILE A 469     -16.466  -8.134  76.179  1.00  0.31           O  
ATOM   3734  CG1 ILE A 469     -12.503  -9.755  77.770  1.00  0.28           C  
ATOM   3735  CG2 ILE A 469     -13.406  -7.694  76.624  1.00  0.30           C  
ATOM   3736  CD1 ILE A 469     -11.027  -9.418  77.608  1.00  0.26           C  
ATOM   3737  N   ALA A 470     -16.176  -9.271  74.814  1.00  0.42           N  
ATOM   3738  CA  ALA A 470     -16.783  -8.341  73.866  1.00  0.40           C  
ATOM   3739  C   ALA A 470     -18.184  -8.799  73.468  1.00  0.42           C  
ATOM   3740  CB  ALA A 470     -15.903  -8.195  72.626  1.00  0.38           C  
ATOM   3741  O   ALA A 470     -19.053  -7.975  73.176  1.00  0.41           O  
ATOM   3742  N   ASN A 471     -18.550  -9.487  73.776  1.00  0.49           N  
ATOM   3743  CA  ASN A 471     -19.786  -9.862  73.096  1.00  0.48           C  
ATOM   3744  C   ASN A 471     -20.661 -10.752  73.974  1.00  0.49           C  
ATOM   3745  CB  ASN A 471     -19.478 -10.561  71.770  1.00  0.44           C  
ATOM   3746  O   ASN A 471     -21.716 -11.215  73.538  1.00  0.47           O  
ATOM   3747  CG  ASN A 471     -19.030  -9.595  70.691  1.00  0.43           C  
ATOM   3748  ND2 ASN A 471     -18.345 -10.114  69.678  1.00  0.44           N  
ATOM   3749  OD1 ASN A 471     -19.296  -8.393  70.767  1.00  0.49           O  
ATOM   3750  N   ASP A 472     -19.815 -10.872  75.459  1.00  0.48           N  
ATOM   3751  CA  ASP A 472     -20.954 -11.340  76.242  1.00  0.48           C  
ATOM   3752  C   ASP A 472     -21.379 -10.295  77.271  1.00  0.48           C  
ATOM   3753  CB  ASP A 472     -20.621 -12.660  76.939  1.00  0.43           C  
ATOM   3754  O   ASP A 472     -21.190 -10.488  78.474  1.00  0.47           O  
ATOM   3755  CG  ASP A 472     -20.963 -13.878  76.099  1.00  0.42           C  
ATOM   3756  OD1 ASP A 472     -21.728 -13.747  75.119  1.00  0.47           O  
ATOM   3757  OD2 ASP A 472     -20.466 -14.979  76.421  1.00  0.50           O  
ATOM   3758  N   ILE A 473     -20.144  -8.647  76.765  1.00  0.39           N  
ATOM   3759  CA  ILE A 473     -20.247  -7.225  76.454  1.00  0.38           C  
ATOM   3760  C   ILE A 473     -21.665  -6.900  75.989  1.00  0.40           C  
ATOM   3761  CB  ILE A 473     -19.220  -6.806  75.379  1.00  0.34           C  
ATOM   3762  O   ILE A 473     -22.170  -5.802  76.236  1.00  0.36           O  
ATOM   3763  CG1 ILE A 473     -17.792  -6.982  75.906  1.00  0.37           C  
ATOM   3764  CG2 ILE A 473     -19.465  -5.361  74.933  1.00  0.36           C  
ATOM   3765  CD1 ILE A 473     -16.711  -6.699  74.873  1.00  0.30           C  
ATOM   3766  N   ARG A 474     -22.540  -7.885  76.093  1.00  0.46           N  
ATOM   3767  CA  ARG A 474     -23.633  -7.123  75.498  1.00  0.48           C  
ATOM   3768  C   ARG A 474     -24.977  -7.546  76.082  1.00  0.47           C  
ATOM   3769  CB  ARG A 474     -23.644  -7.297  73.978  1.00  0.42           C  
ATOM   3770  O   ARG A 474     -25.856  -6.710  76.297  1.00  0.44           O  
ATOM   3771  CG  ARG A 474     -22.978  -6.158  73.222  1.00  0.42           C  
ATOM   3772  CD  ARG A 474     -23.180  -6.283  71.719  1.00  0.50           C  
ATOM   3773  NE  ARG A 474     -22.396  -5.294  70.985  1.00  0.38           N  
ATOM   3774  NH1 ARG A 474     -23.119  -5.967  68.896  1.00  0.27           N  
ATOM   3775  NH2 ARG A 474     -21.634  -4.232  69.097  1.00  0.22           N  
ATOM   3776  CZ  ARG A 474     -22.385  -5.167  69.661  1.00  0.29           C  
ATOM   3777  N   PRO A 475     -25.389  -9.077  76.839  1.00  0.46           N  
ATOM   3778  CA  PRO A 475     -26.694  -8.817  77.451  1.00  0.44           C  
ATOM   3779  C   PRO A 475     -26.587  -8.390  78.913  1.00  0.46           C  
ATOM   3780  CB  PRO A 475     -27.416 -10.161  77.326  1.00  0.42           C  
ATOM   3781  O   PRO A 475     -27.495  -7.743  79.439  1.00  0.44           O  
ATOM   3782  CG  PRO A 475     -26.485 -11.022  76.533  1.00  0.42           C  
ATOM   3783  CD  PRO A 475     -25.167 -10.313  76.412  1.00  0.45           C  
ATOM   3784  N   LYS A 476     -25.238  -8.412  79.076  1.00  0.44           N  
ATOM   3785  CA  LYS A 476     -25.107  -7.954  80.456  1.00  0.40           C  
ATOM   3786  C   LYS A 476     -24.258  -6.688  80.536  1.00  0.44           C  
ATOM   3787  CB  LYS A 476     -24.496  -9.050  81.330  1.00  0.39           C  
ATOM   3788  O   LYS A 476     -24.280  -5.983  81.547  1.00  0.41           O  
ATOM   3789  CG  LYS A 476     -25.494 -10.103  81.790  1.00  0.37           C  
ATOM   3790  CD  LYS A 476     -24.834 -11.146  82.683  1.00  0.40           C  
ATOM   3791  CE  LYS A 476     -25.832 -12.200  83.143  1.00  0.29           C  
ATOM   3792  NZ  LYS A 476     -25.168 -13.289  83.921  1.00  0.30           N  
ATOM   3793  N   GLN A 477     -23.738  -6.227  79.180  1.00  0.36           N  
ATOM   3794  CA  GLN A 477     -23.651  -4.795  78.913  1.00  0.32           C  
ATOM   3795  C   GLN A 477     -25.023  -4.213  78.584  1.00  0.36           C  
ATOM   3796  CB  GLN A 477     -22.676  -4.521  77.767  1.00  0.33           C  
ATOM   3797  O   GLN A 477     -25.244  -3.009  78.733  1.00  0.36           O  
ATOM   3798  CG  GLN A 477     -21.739  -3.348  78.025  1.00  0.33           C  
ATOM   3799  CD  GLN A 477     -20.742  -3.136  76.902  1.00  0.40           C  
ATOM   3800  NE2 GLN A 477     -20.095  -1.976  76.894  1.00  0.28           N  
ATOM   3801  OE1 GLN A 477     -20.553  -4.009  76.048  1.00  0.40           O  
ATOM   3802  N   ALA A 478     -26.108  -5.236  78.061  1.00  0.43           N  
ATOM   3803  CA  ALA A 478     -27.506  -4.822  78.163  1.00  0.39           C  
ATOM   3804  C   ALA A 478     -27.872  -4.476  79.603  1.00  0.43           C  
ATOM   3805  CB  ALA A 478     -28.425  -5.919  77.632  1.00  0.39           C  
ATOM   3806  O   ALA A 478     -28.711  -3.605  79.845  1.00  0.40           O  
ATOM   3807  N   GLN A 479     -26.618  -4.861  80.438  1.00  0.44           N  
ATOM   3808  CA  GLN A 479     -26.684  -4.349  81.802  1.00  0.41           C  
ATOM   3809  C   GLN A 479     -25.659  -3.240  82.024  1.00  0.44           C  
ATOM   3810  CB  GLN A 479     -26.465  -5.477  82.811  1.00  0.41           C  
ATOM   3811  O   GLN A 479     -25.895  -2.317  82.807  1.00  0.42           O  
ATOM   3812  CG  GLN A 479     -27.610  -5.649  83.800  1.00  0.40           C  
ATOM   3813  CD  GLN A 479     -27.403  -6.822  84.740  1.00  0.44           C  
ATOM   3814  NE2 GLN A 479     -28.317  -6.990  85.689  1.00  0.32           N  
ATOM   3815  OE1 GLN A 479     -26.429  -7.572  84.613  1.00  0.45           O  
ATOM   3816  N   ALA A 480     -24.674  -3.024  80.907  1.00  0.37           N  
ATOM   3817  CA  ALA A 480     -23.888  -1.793  80.875  1.00  0.33           C  
ATOM   3818  C   ALA A 480     -24.609  -0.701  80.090  1.00  0.37           C  
ATOM   3819  CB  ALA A 480     -22.511  -2.057  80.271  1.00  0.34           C  
ATOM   3820  O   ALA A 480     -24.477   0.485  80.400  1.00  0.35           O  
ATOM   3821  N   GLU A 481     -25.491  -1.124  79.234  1.00  0.42           N  
ATOM   3822  CA  GLU A 481     -26.382  -0.219  78.515  1.00  0.39           C  
ATOM   3823  C   GLU A 481     -27.609   0.128  79.353  1.00  0.42           C  
ATOM   3824  CB  GLU A 481     -26.813  -0.835  77.182  1.00  0.39           C  
ATOM   3825  O   GLU A 481     -28.117   1.250  79.285  1.00  0.39           O  
ATOM   3826  CG  GLU A 481     -25.808  -0.631  76.057  1.00  0.38           C  
ATOM   3827  CD  GLU A 481     -26.231  -1.282  74.750  1.00  0.43           C  
ATOM   3828  OE1 GLU A 481     -27.312  -1.912  74.707  1.00  0.45           O  
ATOM   3829  OE2 GLU A 481     -25.473  -1.164  73.761  1.00  0.39           O  
ATOM   3830  N   ALA A 482     -27.751  -0.750  80.341  1.00  0.48           N  
ATOM   3831  CA  ALA A 482     -28.802  -0.387  81.287  1.00  0.44           C  
ATOM   3832  C   ALA A 482     -28.210   0.082  82.613  1.00  0.47           C  
ATOM   3833  CB  ALA A 482     -29.743  -1.567  81.516  1.00  0.43           C  
ATOM   3834  O   ALA A 482     -28.774   0.953  83.279  1.00  0.44           O  
ATOM   3835  N   GLU A 483     -26.663  -0.192  82.604  1.00  0.44           N  
ATOM   3836  CA  GLU A 483     -25.902   0.442  83.676  1.00  0.42           C  
ATOM   3837  C   GLU A 483     -25.117   1.644  83.158  1.00  0.44           C  
ATOM   3838  CB  GLU A 483     -24.952  -0.565  84.329  1.00  0.41           C  
ATOM   3839  O   GLU A 483     -24.885   2.605  83.895  1.00  0.42           O  
ATOM   3840  CG  GLU A 483     -25.421  -1.060  85.690  1.00  0.40           C  
ATOM   3841  CD  GLU A 483     -24.288  -1.563  86.569  1.00  0.45           C  
ATOM   3842  OE1 GLU A 483     -23.133  -1.632  86.091  1.00  0.46           O  
ATOM   3843  OE2 GLU A 483     -24.557  -1.891  87.746  1.00  0.39           O  
ATOM   3844  N   ILE A 484     -25.100   1.804  81.606  1.00  0.39           N  
ATOM   3845  CA  ILE A 484     -24.671   3.016  80.915  1.00  0.35           C  
ATOM   3846  C   ILE A 484     -25.856   3.966  80.757  1.00  0.39           C  
ATOM   3847  CB  ILE A 484     -24.056   2.692  79.535  1.00  0.35           C  
ATOM   3848  O   ILE A 484     -25.712   5.180  80.920  1.00  0.36           O  
ATOM   3849  CG1 ILE A 484     -22.713   1.974  79.705  1.00  0.37           C  
ATOM   3850  CG2 ILE A 484     -23.895   3.967  78.703  1.00  0.36           C  
ATOM   3851  CD1 ILE A 484     -22.141   1.415  78.409  1.00  0.29           C  
ATOM   3852  N   ALA A 485     -27.031   3.199  80.891  1.00  0.46           N  
ATOM   3853  CA  ALA A 485     -28.268   3.976  80.878  1.00  0.45           C  
ATOM   3854  C   ALA A 485     -28.709   4.328  82.296  1.00  0.46           C  
ATOM   3855  CB  ALA A 485     -29.371   3.207  80.156  1.00  0.43           C  
ATOM   3856  O   ALA A 485     -29.233   5.417  82.537  1.00  0.43           O  
ATOM   3857  N   LYS A 486     -27.917   3.569  83.205  1.00  0.46           N  
ATOM   3858  CA  LYS A 486     -28.071   3.952  84.606  1.00  0.44           C  
ATOM   3859  C   LYS A 486     -26.781   4.553  85.156  1.00  0.46           C  
ATOM   3860  CB  LYS A 486     -28.488   2.746  85.449  1.00  0.43           C  
ATOM   3861  O   LYS A 486     -26.816   5.385  86.065  1.00  0.42           O  
ATOM   3862  CG  LYS A 486     -29.992   2.616  85.641  1.00  0.41           C  
ATOM   3863  CD  LYS A 486     -30.345   1.392  86.476  1.00  0.45           C  
ATOM   3864  CE  LYS A 486     -31.853   1.212  86.595  1.00  0.37           C  
ATOM   3865  NZ  LYS A 486     -32.204  -0.027  87.352  1.00  0.35           N  
ATOM   3866  N   GLN A 487     -25.672   4.382  84.176  1.00  0.35           N  
ATOM   3867  CA  GLN A 487     -24.394   5.045  84.415  1.00  0.32           C  
ATOM   3868  C   GLN A 487     -24.270   6.318  83.583  1.00  0.36           C  
ATOM   3869  CB  GLN A 487     -23.233   4.099  84.104  1.00  0.33           C  
ATOM   3870  O   GLN A 487     -23.435   7.177  83.874  1.00  0.33           O  
ATOM   3871  CG  GLN A 487     -22.966   3.073  85.196  1.00  0.32           C  
ATOM   3872  CD  GLN A 487     -21.581   2.460  85.100  1.00  0.37           C  
ATOM   3873  NE2 GLN A 487     -21.175   1.746  86.144  1.00  0.29           N  
ATOM   3874  OE1 GLN A 487     -20.882   2.627  84.095  1.00  0.38           O  
ATOM   3875  N   VAL A 488     -25.443   6.365  82.446  1.00  0.34           N  
ATOM   3876  CA  VAL A 488     -25.713   7.626  81.762  1.00  0.30           C  
ATOM   3877  C   VAL A 488     -26.742   8.432  82.550  1.00  0.34           C  
ATOM   3878  CB  VAL A 488     -26.210   7.393  80.318  1.00  0.31           C  
ATOM   3879  O   VAL A 488     -26.662   9.661  82.612  1.00  0.31           O  
ATOM   3880  CG1 VAL A 488     -26.623   8.713  79.669  1.00  0.32           C  
ATOM   3881  CG2 VAL A 488     -25.131   6.701  79.487  1.00  0.31           C  
ATOM   3882  N   GLU A 489     -27.064   7.790  83.658  1.00  0.44           N  
ATOM   3883  CA  GLU A 489     -27.973   8.501  84.552  1.00  0.44           C  
ATOM   3884  C   GLU A 489     -27.385   8.622  85.955  1.00  0.44           C  
ATOM   3885  CB  GLU A 489     -29.331   7.796  84.609  1.00  0.41           C  
ATOM   3886  O   GLU A 489     -27.547   9.651  86.614  1.00  0.41           O  
ATOM   3887  CG  GLU A 489     -30.510   8.744  84.768  1.00  0.41           C  
ATOM   3888  CD  GLU A 489     -31.853   8.031  84.806  1.00  0.47           C  
ATOM   3889  OE1 GLU A 489     -31.883   6.787  84.674  1.00  0.47           O  
ATOM   3890  OE2 GLU A 489     -32.882   8.723  84.969  1.00  0.42           O  
ATOM   3891  N   ALA A 490     -26.178   7.610  86.167  1.00  0.42           N  
ATOM   3892  CA  ALA A 490     -25.447   7.802  87.416  1.00  0.41           C  
ATOM   3893  C   ALA A 490     -24.129   8.531  87.174  1.00  0.42           C  
ATOM   3894  CB  ALA A 490     -25.191   6.458  88.095  1.00  0.39           C  
ATOM   3895  O   ALA A 490     -23.644   9.256  88.046  1.00  0.40           O  
ATOM   3896  N   LEU A 491     -23.701   8.706  85.592  1.00  0.35           N  
ATOM   3897  CA  LEU A 491     -22.564   9.530  85.194  1.00  0.33           C  
ATOM   3898  C   LEU A 491     -23.021  10.928  84.792  1.00  0.35           C  
ATOM   3899  CB  LEU A 491     -21.806   8.874  84.037  1.00  0.32           C  
ATOM   3900  O   LEU A 491     -22.262  11.892  84.913  1.00  0.33           O  
ATOM   3901  CG  LEU A 491     -20.311   8.639  84.253  1.00  0.32           C  
ATOM   3902  CD1 LEU A 491     -19.990   7.151  84.165  1.00  0.28           C  
ATOM   3903  CD2 LEU A 491     -19.493   9.428  83.236  1.00  0.31           C  
ATOM   3904  N   SER A 492     -24.464  10.815  84.598  1.00  0.36           N  
ATOM   3905  CA  SER A 492     -25.117  12.084  84.294  1.00  0.37           C  
ATOM   3906  C   SER A 492     -25.572  12.790  85.567  1.00  0.36           C  
ATOM   3907  CB  SER A 492     -26.313  11.864  83.368  1.00  0.34           C  
ATOM   3908  O   SER A 492     -25.595  14.021  85.626  1.00  0.34           O  
ATOM   3909  OG  SER A 492     -26.899  13.101  83.000  1.00  0.42           O  
ATOM   3910  N   ARG A 493     -25.261  11.885  86.704  1.00  0.40           N  
ATOM   3911  CA  ARG A 493     -25.478  12.456  88.029  1.00  0.38           C  
ATOM   3912  C   ARG A 493     -24.201  12.407  88.862  1.00  0.39           C  
ATOM   3913  CB  ARG A 493     -26.605  11.719  88.755  1.00  0.37           C  
ATOM   3914  O   ARG A 493     -23.950  13.298  89.676  1.00  0.36           O  
ATOM   3915  CG  ARG A 493     -27.961  12.396  88.636  1.00  0.37           C  
ATOM   3916  CD  ARG A 493     -29.032  11.657  89.426  1.00  0.43           C  
ATOM   3917  NE  ARG A 493     -30.359  12.216  89.189  1.00  0.40           N  
ATOM   3918  NH1 ARG A 493     -31.442  10.815  90.672  1.00  0.28           N  
ATOM   3919  NH2 ARG A 493     -32.629  12.383  89.495  1.00  0.23           N  
ATOM   3920  CZ  ARG A 493     -31.474  11.803  89.786  1.00  0.31           C  
ATOM   3921  N   THR A 494     -22.870  11.494  88.035  1.00  0.35           N  
ATOM   3922  CA  THR A 494     -21.426  11.457  88.239  1.00  0.32           C  
ATOM   3923  C   THR A 494     -20.707  12.265  87.162  1.00  0.35           C  
ATOM   3924  CB  THR A 494     -20.898  10.010  88.235  1.00  0.32           C  
ATOM   3925  O   THR A 494     -19.988  11.704  86.333  1.00  0.34           O  
ATOM   3926  CG2 THR A 494     -19.613   9.891  89.047  1.00  0.36           C  
ATOM   3927  OG1 THR A 494     -21.890   9.145  88.802  1.00  0.41           O  
ATOM   3928  N   LYS A 495     -21.317  13.305  86.168  1.00  0.32           N  
ATOM   3929  CA  LYS A 495     -21.137  14.545  85.418  1.00  0.31           C  
ATOM   3930  C   LYS A 495     -21.819  15.716  86.120  1.00  0.32           C  
ATOM   3931  CB  LYS A 495     -21.682  14.397  83.997  1.00  0.30           C  
ATOM   3932  O   LYS A 495     -21.340  16.850  86.055  1.00  0.30           O  
ATOM   3933  CG  LYS A 495     -21.003  15.298  82.976  1.00  0.32           C  
ATOM   3934  CD  LYS A 495     -21.578  15.095  81.581  1.00  0.39           C  
ATOM   3935  CE  LYS A 495     -20.960  16.057  80.575  1.00  0.31           C  
ATOM   3936  NZ  LYS A 495     -21.494  15.837  79.198  1.00  0.34           N  
ATOM   3937  N   ASN A 496     -22.117  15.501  87.057  1.00  0.41           N  
ATOM   3938  CA  ASN A 496     -22.641  16.701  87.701  1.00  0.42           C  
ATOM   3939  C   ASN A 496     -22.747  16.525  89.213  1.00  0.41           C  
ATOM   3940  CB  ASN A 496     -24.003  17.075  87.113  1.00  0.39           C  
ATOM   3941  O   ASN A 496     -22.732  17.506  89.960  1.00  0.39           O  
ATOM   3942  CG  ASN A 496     -23.894  17.687  85.731  1.00  0.41           C  
ATOM   3943  ND2 ASN A 496     -24.987  17.649  84.978  1.00  0.44           N  
ATOM   3944  OD1 ASN A 496     -22.836  18.189  85.342  1.00  0.46           O  
ATOM   3945  N   GLU A 497     -22.029  15.373  89.624  1.00  0.39           N  
ATOM   3946  CA  GLU A 497     -21.382  15.110  90.906  1.00  0.37           C  
ATOM   3947  C   GLU A 497     -19.901  14.790  90.722  1.00  0.40           C  
ATOM   3948  CB  GLU A 497     -22.082  13.961  91.636  1.00  0.37           C  
ATOM   3949  O   GLU A 497     -19.156  14.692  91.698  1.00  0.38           O  
ATOM   3950  CG  GLU A 497     -23.347  14.380  92.371  1.00  0.36           C  
ATOM   3951  CD  GLU A 497     -24.076  13.215  93.022  1.00  0.41           C  
ATOM   3952  OE1 GLU A 497     -23.623  12.057  92.875  1.00  0.44           O  
ATOM   3953  OE2 GLU A 497     -25.108  13.463  93.685  1.00  0.37           O  
ATOM   3954  N   LEU A 498     -19.309  15.013  89.222  1.00  0.32           N  
ATOM   3955  CA  LEU A 498     -17.923  15.175  88.795  1.00  0.33           C  
ATOM   3956  C   LEU A 498     -17.621  16.635  88.473  1.00  0.32           C  
ATOM   3957  CB  LEU A 498     -17.634  14.301  87.572  1.00  0.32           C  
ATOM   3958  O   LEU A 498     -16.460  17.048  88.478  1.00  0.32           O  
ATOM   3959  CG  LEU A 498     -16.545  13.239  87.740  1.00  0.33           C  
ATOM   3960  CD1 LEU A 498     -17.112  11.850  87.467  1.00  0.28           C  
ATOM   3961  CD2 LEU A 498     -15.366  13.532  86.819  1.00  0.31           C  
ATOM   3962  N   ASP A 499     -18.670  17.245  88.602  1.00  0.38           N  
ATOM   3963  CA  ASP A 499     -18.663  18.691  88.804  1.00  0.38           C  
ATOM   3964  C   ASP A 499     -19.102  19.048  90.223  1.00  0.38           C  
ATOM   3965  CB  ASP A 499     -19.571  19.380  87.783  1.00  0.36           C  
ATOM   3966  O   ASP A 499     -18.808  20.141  90.712  1.00  0.36           O  
ATOM   3967  CG  ASP A 499     -18.915  19.546  86.424  1.00  0.39           C  
ATOM   3968  OD1 ASP A 499     -17.680  19.379  86.317  1.00  0.44           O  
ATOM   3969  OD2 ASP A 499     -19.638  19.849  85.450  1.00  0.50           O  
ATOM   3970  N   GLY A 500     -19.194  17.752  91.234  1.00  0.44           N  
ATOM   3971  CA  GLY A 500     -18.835  18.063  92.609  1.00  0.40           C  
ATOM   3972  C   GLY A 500     -17.530  17.423  93.044  1.00  0.44           C  
ATOM   3973  O   GLY A 500     -16.928  17.842  94.035  1.00  0.42           O  
ATOM   3974  N   ALA A 501     -16.953  16.997  91.475  1.00  0.33           N  
ATOM   3975  CA  ALA A 501     -15.801  16.188  91.087  1.00  0.32           C  
ATOM   3976  C   ALA A 501     -14.749  17.036  90.377  1.00  0.33           C  
ATOM   3977  CB  ALA A 501     -16.240  15.032  90.191  1.00  0.31           C  
ATOM   3978  O   ALA A 501     -13.652  16.557  90.083  1.00  0.33           O  
ATOM   3979  N   SER A 502     -14.566  18.429  90.130  1.00  0.30           N  
ATOM   3980  CA  SER A 502     -13.653  19.566  90.200  1.00  0.27           C  
ATOM   3981  C   SER A 502     -14.001  20.484  91.366  1.00  0.30           C  
ATOM   3982  CB  SER A 502     -13.681  20.357  88.891  1.00  0.29           C  
ATOM   3983  O   SER A 502     -13.111  21.048  92.006  1.00  0.29           O  
ATOM   3984  OG  SER A 502     -14.129  21.683  89.115  1.00  0.42           O  
ATOM   3985  N   THR A 503     -14.346  19.696  92.382  1.00  0.41           N  
ATOM   3986  CA  THR A 503     -14.354  20.341  93.690  1.00  0.37           C  
ATOM   3987  C   THR A 503     -15.261  19.587  94.659  1.00  0.40           C  
ATOM   3988  CB  THR A 503     -14.814  21.807  93.588  1.00  0.37           C  
ATOM   3989  O   THR A 503     -15.092  19.682  95.877  1.00  0.38           O  
ATOM   3990  CG2 THR A 503     -14.320  22.623  94.778  1.00  0.43           C  
ATOM   3991  OG1 THR A 503     -14.296  22.381  92.381  1.00  0.50           O  
ATOM   3992  N   LEU A 504     -15.233  18.082  94.768  1.00  0.39           N  
ATOM   3993  CA  LEU A 504     -15.181  16.723  95.297  1.00  0.39           C  
ATOM   3994  C   LEU A 504     -14.610  15.759  94.263  1.00  0.40           C  
ATOM   3995  CB  LEU A 504     -16.576  16.261  95.726  1.00  0.37           C  
ATOM   3996  O   LEU A 504     -15.072  14.622  94.146  1.00  0.40           O  
ATOM   3997  CG  LEU A 504     -16.836  16.198  97.232  1.00  0.37           C  
ATOM   3998  CD1 LEU A 504     -18.222  16.748  97.555  1.00  0.35           C  
ATOM   3999  CD2 LEU A 504     -16.691  14.768  97.741  1.00  0.34           C  
ATOM   4000  N   LEU A 505     -13.837  16.174  92.822  1.00  0.34           N  
ATOM   4001  CA  LEU A 505     -12.581  15.931  92.121  1.00  0.31           C  
ATOM   4002  C   LEU A 505     -11.436  16.700  92.773  1.00  0.34           C  
ATOM   4003  CB  LEU A 505     -12.703  16.328  90.648  1.00  0.32           C  
ATOM   4004  O   LEU A 505     -10.280  16.279  92.701  1.00  0.32           O  
ATOM   4005  CG  LEU A 505     -13.234  15.253  89.698  1.00  0.33           C  
ATOM   4006  CD1 LEU A 505     -13.858  15.897  88.464  1.00  0.28           C  
ATOM   4007  CD2 LEU A 505     -12.118  14.293  89.299  1.00  0.30           C  
ATOM   4008  N   ALA A 506     -11.697  17.246  93.908  1.00  0.36           N  
ATOM   4009  CA  ALA A 506     -10.962  18.103  94.835  1.00  0.34           C  
ATOM   4010  C   ALA A 506     -11.664  18.177  96.188  1.00  0.36           C  
ATOM   4011  CB  ALA A 506     -10.797  19.503  94.248  1.00  0.33           C  
ATOM   4012  O   ALA A 506     -11.020  18.398  97.217  1.00  0.34           O  
ATOM   4013  N   GLN A 507     -12.840  17.205  96.476  1.00  0.41           N  
ATOM   4014  CA  GLN A 507     -13.464  17.012  97.781  1.00  0.37           C  
ATOM   4015  C   GLN A 507     -14.326  15.753  97.798  1.00  0.40           C  
ATOM   4016  CB  GLN A 507     -14.308  18.231  98.158  1.00  0.38           C  
ATOM   4017  O   GLN A 507     -14.468  15.106  98.837  1.00  0.39           O  
ATOM   4018  CG  GLN A 507     -13.533  19.308  98.906  1.00  0.38           C  
ATOM   4019  CD  GLN A 507     -14.391  20.506  99.265  1.00  0.40           C  
ATOM   4020  NE2 GLN A 507     -13.831  21.425 100.043  1.00  0.33           N  
ATOM   4021  OE1 GLN A 507     -15.549  20.605  98.845  1.00  0.44           O  
ATOM   4022  N   GLU A 508     -13.978  14.743  96.688  1.00  0.38           N  
ATOM   4023  CA  GLU A 508     -13.961  13.357  96.232  1.00  0.38           C  
ATOM   4024  C   GLU A 508     -12.547  12.910  95.874  1.00  0.38           C  
ATOM   4025  CB  GLU A 508     -14.890  13.176  95.028  1.00  0.36           C  
ATOM   4026  O   GLU A 508     -12.274  11.712  95.776  1.00  0.38           O  
ATOM   4027  CG  GLU A 508     -16.223  12.528  95.372  1.00  0.36           C  
ATOM   4028  CD  GLU A 508     -17.092  12.260  94.154  1.00  0.39           C  
ATOM   4029  OE1 GLU A 508     -16.738  12.716  93.043  1.00  0.41           O  
ATOM   4030  OE2 GLU A 508     -18.137  11.589  94.311  1.00  0.35           O  
ATOM   4031  N   ALA A 509     -11.290  13.650  95.807  1.00  0.32           N  
ATOM   4032  CA  ALA A 509      -9.951  13.994  96.278  1.00  0.28           C  
ATOM   4033  C   ALA A 509      -9.951  14.265  97.780  1.00  0.32           C  
ATOM   4034  CB  ALA A 509      -9.416  15.207  95.522  1.00  0.30           C  
ATOM   4035  O   ALA A 509      -8.933  14.077  98.451  1.00  0.30           O  
ATOM   4036  N   LYS A 510     -10.875  13.877  98.502  1.00  0.40           N  
ATOM   4037  CA  LYS A 510     -10.542  14.128  99.901  1.00  0.38           C  
ATOM   4038  C   LYS A 510     -11.660  13.654 100.826  1.00  0.39           C  
ATOM   4039  CB  LYS A 510     -10.268  15.615 100.129  1.00  0.35           C  
ATOM   4040  O   LYS A 510     -11.406  13.269 101.969  1.00  0.37           O  
ATOM   4041  CG  LYS A 510      -9.136  15.893 101.107  1.00  0.35           C  
ATOM   4042  CD  LYS A 510      -8.530  17.273 100.884  1.00  0.41           C  
ATOM   4043  CE  LYS A 510      -7.388  17.547 101.853  1.00  0.32           C  
ATOM   4044  NZ  LYS A 510      -6.822  18.917 101.670  1.00  0.33           N  
ATOM   4045  N   ARG A 511     -12.316  12.815 100.462  1.00  0.41           N  
ATOM   4046  CA  ARG A 511     -12.942  12.158 101.605  1.00  0.39           C  
ATOM   4047  C   ARG A 511     -13.937  11.096 101.149  1.00  0.41           C  
ATOM   4048  CB  ARG A 511     -13.644  13.184 102.497  1.00  0.37           C  
ATOM   4049  O   ARG A 511     -14.366  10.258 101.945  1.00  0.41           O  
ATOM   4050  CG  ARG A 511     -13.700  12.789 103.964  1.00  0.36           C  
ATOM   4051  CD  ARG A 511     -14.372  13.861 104.812  1.00  0.36           C  
ATOM   4052  NE  ARG A 511     -15.306  13.281 105.772  1.00  0.31           N  
ATOM   4053  NH1 ARG A 511     -15.955  15.305 106.676  1.00  0.27           N  
ATOM   4054  NH2 ARG A 511     -16.855  13.351 107.466  1.00  0.18           N  
ATOM   4055  CZ  ARG A 511     -16.037  13.980 106.636  1.00  0.28           C  
ATOM   4056  N   ILE A 512     -13.758  11.271  99.310  1.00  0.35           N  
ATOM   4057  CA  ILE A 512     -14.117   9.942  98.828  1.00  0.32           C  
ATOM   4058  C   ILE A 512     -12.936   8.991  99.005  1.00  0.35           C  
ATOM   4059  CB  ILE A 512     -14.558   9.978  97.347  1.00  0.32           C  
ATOM   4060  O   ILE A 512     -12.151   8.786  98.076  1.00  0.33           O  
ATOM   4061  CG1 ILE A 512     -15.846  10.795  97.194  1.00  0.30           C  
ATOM   4062  CG2 ILE A 512     -14.742   8.558  96.804  1.00  0.34           C  
ATOM   4063  CD1 ILE A 512     -16.245  11.056  95.748  1.00  0.28           C  
ATOM   4064  N   GLU A 513     -11.842   9.058 100.077  1.00  0.37           N  
ATOM   4065  CA  GLU A 513     -11.294   8.910 101.422  1.00  0.35           C  
ATOM   4066  C   GLU A 513     -12.404   8.753 102.457  1.00  0.38           C  
ATOM   4067  CB  GLU A 513     -10.410  10.108 101.777  1.00  0.34           C  
ATOM   4068  O   GLU A 513     -12.169   8.248 103.557  1.00  0.36           O  
ATOM   4069  CG  GLU A 513      -9.086   9.726 102.422  1.00  0.35           C  
ATOM   4070  CD  GLU A 513      -8.195  10.922 102.717  1.00  0.41           C  
ATOM   4071  OE1 GLU A 513      -8.595  12.068 102.409  1.00  0.41           O  
ATOM   4072  OE2 GLU A 513      -7.087  10.712 103.259  1.00  0.34           O  
ATOM   4073  N   LEU A 514     -13.272   8.122 102.371  1.00  0.43           N  
ATOM   4074  CA  LEU A 514     -13.883   7.658 103.612  1.00  0.41           C  
ATOM   4075  C   LEU A 514     -15.138   6.840 103.327  1.00  0.43           C  
ATOM   4076  CB  LEU A 514     -14.227   8.844 104.517  1.00  0.39           C  
ATOM   4077  O   LEU A 514     -16.077   7.334 102.700  1.00  0.42           O  
ATOM   4078  CG  LEU A 514     -13.092   9.385 105.387  1.00  0.39           C  
ATOM   4079  CD1 LEU A 514     -13.368  10.833 105.778  1.00  0.37           C  
ATOM   4080  CD2 LEU A 514     -12.906   8.516 106.626  1.00  0.37           C  
ATOM   4081  N   ASP A 515     -14.301   5.874 102.393  1.00  0.45           N  
ATOM   4082  CA  ASP A 515     -15.165   4.826 102.929  1.00  0.45           C  
ATOM   4083  C   ASP A 515     -15.916   4.107 101.810  1.00  0.45           C  
ATOM   4084  CB  ASP A 515     -16.156   5.410 103.937  1.00  0.40           C  
ATOM   4085  O   ASP A 515     -17.104   3.808 101.946  1.00  0.44           O  
ATOM   4086  CG  ASP A 515     -15.897   4.947 105.360  1.00  0.40           C  
ATOM   4087  OD1 ASP A 515     -14.937   4.179 105.587  1.00  0.45           O  
ATOM   4088  OD2 ASP A 515     -16.663   5.350 106.262  1.00  0.46           O  
ATOM   4089  N   SER A 516     -15.126   4.416  99.670  1.00  0.37           N  
ATOM   4090  CA  SER A 516     -15.128   3.141  98.961  1.00  0.35           C  
ATOM   4091  C   SER A 516     -14.675   2.003  99.869  1.00  0.37           C  
ATOM   4092  CB  SER A 516     -14.225   3.211  97.729  1.00  0.34           C  
ATOM   4093  O   SER A 516     -13.631   1.392  99.634  1.00  0.35           O  
ATOM   4094  OG  SER A 516     -13.772   4.536  97.512  1.00  0.44           O  
ATOM   4095  N   VAL A 517     -15.396   2.360 101.787  1.00  0.35           N  
ATOM   4096  CA  VAL A 517     -15.284   1.738 103.102  1.00  0.32           C  
ATOM   4097  C   VAL A 517     -16.458   0.789 103.327  1.00  0.35           C  
ATOM   4098  CB  VAL A 517     -15.230   2.796 104.227  1.00  0.31           C  
ATOM   4099  O   VAL A 517     -16.306  -0.257 103.964  1.00  0.33           O  
ATOM   4100  CG1 VAL A 517     -15.231   2.125 105.599  1.00  0.32           C  
ATOM   4101  CG2 VAL A 517     -13.999   3.685 104.065  1.00  0.34           C  
ATOM   4102  N   ALA A 518     -17.050  -0.207 102.204  1.00  0.44           N  
ATOM   4103  CA  ALA A 518     -17.684  -1.325 102.897  1.00  0.42           C  
ATOM   4104  C   ALA A 518     -17.882  -2.511 101.957  1.00  0.44           C  
ATOM   4105  CB  ALA A 518     -19.021  -0.893 103.492  1.00  0.39           C  
ATOM   4106  O   ALA A 518     -17.696  -3.664 102.355  1.00  0.42           O  
ATOM   4107  N   ARG A 519     -17.323  -3.007 101.164  1.00  0.45           N  
ATOM   4108  CA  ARG A 519     -16.945  -3.981 100.145  1.00  0.44           C  
ATOM   4109  C   ARG A 519     -15.835  -3.436  99.252  1.00  0.45           C  
ATOM   4110  CB  ARG A 519     -18.157  -4.371  99.297  1.00  0.42           C  
ATOM   4111  O   ARG A 519     -15.256  -4.175  98.452  1.00  0.44           O  
ATOM   4112  CG  ARG A 519     -18.957  -5.534  99.862  1.00  0.41           C  
ATOM   4113  CD  ARG A 519     -20.183  -5.840  99.014  1.00  0.39           C  
ATOM   4114  NE  ARG A 519     -20.970  -6.933  99.579  1.00  0.40           N  
ATOM   4115  NH1 ARG A 519     -22.403  -7.109  97.775  1.00  0.33           N  
ATOM   4116  NH2 ARG A 519     -22.652  -8.496  99.583  1.00  0.28           N  
ATOM   4117  CZ  ARG A 519     -22.007  -7.510  98.978  1.00  0.34           C  
ATOM   4118  N   LEU A 520     -14.591  -1.464  99.243  1.00  0.36           N  
ATOM   4119  CA  LEU A 520     -14.183  -1.595 100.638  1.00  0.35           C  
ATOM   4120  C   LEU A 520     -15.151  -2.490 101.405  1.00  0.37           C  
ATOM   4121  CB  LEU A 520     -14.104  -0.219 101.305  1.00  0.34           C  
ATOM   4122  O   LEU A 520     -14.743  -3.214 102.316  1.00  0.36           O  
ATOM   4123  CG  LEU A 520     -13.130  -0.090 102.477  1.00  0.35           C  
ATOM   4124  CD1 LEU A 520     -11.779   0.424 101.991  1.00  0.31           C  
ATOM   4125  CD2 LEU A 520     -13.704   0.831 103.549  1.00  0.32           C  
ATOM   4126  N   GLU A 521     -15.785  -2.983 101.400  1.00  0.39           N  
ATOM   4127  CA  GLU A 521     -15.854  -3.718 102.660  1.00  0.38           C  
ATOM   4128  C   GLU A 521     -16.262  -5.170 102.430  1.00  0.39           C  
ATOM   4129  CB  GLU A 521     -16.834  -3.043 103.623  1.00  0.36           C  
ATOM   4130  O   GLU A 521     -15.764  -6.075 103.103  1.00  0.38           O  
ATOM   4131  CG  GLU A 521     -16.186  -2.015 104.539  1.00  0.36           C  
ATOM   4132  CD  GLU A 521     -16.116  -2.464 105.990  1.00  0.42           C  
ATOM   4133  OE1 GLU A 521     -16.813  -3.436 106.358  1.00  0.41           O  
ATOM   4134  OE2 GLU A 521     -15.359  -1.837 106.764  1.00  0.34           O  
ATOM   4135  N   ALA A 522     -15.957  -5.953 101.679  1.00  0.42           N  
ATOM   4136  CA  ALA A 522     -15.773  -7.401 101.610  1.00  0.41           C  
ATOM   4137  C   ALA A 522     -15.359  -7.834 100.206  1.00  0.42           C  
ATOM   4138  CB  ALA A 522     -17.052  -8.121 102.030  1.00  0.39           C  
ATOM   4139  O   ALA A 522     -14.630  -8.815 100.042  1.00  0.42           O  
ATOM   4140  N   PHE A 523     -15.231  -6.893  99.402  1.00  0.39           N  
ATOM   4141  CA  PHE A 523     -14.673  -6.906  98.055  1.00  0.37           C  
ATOM   4142  C   PHE A 523     -13.480  -5.963  97.953  1.00  0.39           C  
ATOM   4143  CB  PHE A 523     -15.739  -6.517  97.026  1.00  0.36           C  
ATOM   4144  O   PHE A 523     -12.523  -6.240  97.227  1.00  0.38           O  
ATOM   4145  CG  PHE A 523     -15.403  -6.928  95.618  1.00  0.35           C  
ATOM   4146  CD1 PHE A 523     -15.734  -8.194  95.150  1.00  0.33           C  
ATOM   4147  CD2 PHE A 523     -14.755  -6.047  94.762  1.00  0.32           C  
ATOM   4148  CE1 PHE A 523     -15.424  -8.576  93.847  1.00  0.33           C  
ATOM   4149  CE2 PHE A 523     -14.441  -6.423  93.458  1.00  0.34           C  
ATOM   4150  CZ  PHE A 523     -14.776  -7.688  93.004  1.00  0.29           C  
ATOM   4151  N   LYS A 524     -13.381  -4.601  99.242  1.00  0.35           N  
ATOM   4152  CA  LYS A 524     -13.036  -4.622 100.661  1.00  0.35           C  
ATOM   4153  C   LYS A 524     -13.042  -6.048 101.207  1.00  0.36           C  
ATOM   4154  CB  LYS A 524     -14.005  -3.751 101.462  1.00  0.33           C  
ATOM   4155  O   LYS A 524     -12.342  -6.350 102.175  1.00  0.35           O  
ATOM   4156  CG  LYS A 524     -13.445  -2.386 101.834  1.00  0.35           C  
ATOM   4157  CD  LYS A 524     -14.461  -1.558 102.612  1.00  0.42           C  
ATOM   4158  CE  LYS A 524     -13.897  -0.198 102.999  1.00  0.30           C  
ATOM   4159  NZ  LYS A 524     -14.913   0.645 103.698  1.00  0.29           N  
ATOM   4160  N   SER A 525     -12.960  -7.108 100.770  1.00  0.42           N  
ATOM   4161  CA  SER A 525     -12.636  -8.322 101.512  1.00  0.41           C  
ATOM   4162  C   SER A 525     -11.807  -9.282 100.665  1.00  0.42           C  
ATOM   4163  CB  SER A 525     -13.912  -9.019 101.985  1.00  0.38           C  
ATOM   4164  O   SER A 525     -10.915  -9.960 101.180  1.00  0.41           O  
ATOM   4165  OG  SER A 525     -13.666 -10.387 102.262  1.00  0.51           O  
ATOM   4166  N   GLN A 526     -11.456  -8.847  99.959  1.00  0.42           N  
ATOM   4167  CA  GLN A 526     -10.528  -9.449  99.007  1.00  0.42           C  
ATOM   4168  C   GLN A 526      -9.972  -8.403  98.045  1.00  0.42           C  
ATOM   4169  CB  GLN A 526     -11.214 -10.569  98.224  1.00  0.40           C  
ATOM   4170  O   GLN A 526      -8.906  -8.598  97.457  1.00  0.42           O  
ATOM   4171  CG  GLN A 526     -10.996 -11.955  98.816  1.00  0.39           C  
ATOM   4172  CD  GLN A 526     -11.671 -13.050  98.011  1.00  0.40           C  
ATOM   4173  NE2 GLN A 526     -11.439 -14.300  98.399  1.00  0.32           N  
ATOM   4174  OE1 GLN A 526     -12.394 -12.775  97.049  1.00  0.43           O  
ATOM   4175  N   THR A 527     -10.046  -6.585  97.485  1.00  0.36           N  
ATOM   4176  CA  THR A 527      -9.487  -5.334  97.983  1.00  0.34           C  
ATOM   4177  C   THR A 527      -9.568  -5.274  99.506  1.00  0.36           C  
ATOM   4178  CB  THR A 527     -10.213  -4.117  97.379  1.00  0.34           C  
ATOM   4179  O   THR A 527      -9.044  -4.345 100.125  1.00  0.35           O  
ATOM   4180  CG2 THR A 527      -9.268  -3.283  96.522  1.00  0.41           C  
ATOM   4181  OG1 THR A 527     -11.301  -4.573  96.567  1.00  0.44           O  
ATOM   4182  N   THR A 528     -10.196  -5.886 100.310  1.00  0.39           N  
ATOM   4183  CA  THR A 528      -9.949  -6.135 101.725  1.00  0.37           C  
ATOM   4184  C   THR A 528      -9.321  -7.511 101.931  1.00  0.39           C  
ATOM   4185  CB  THR A 528     -11.249  -6.034 102.545  1.00  0.36           C  
ATOM   4186  O   THR A 528      -8.725  -7.777 102.977  1.00  0.37           O  
ATOM   4187  CG2 THR A 528     -10.963  -5.591 103.976  1.00  0.41           C  
ATOM   4188  OG1 THR A 528     -12.123  -5.082 101.928  1.00  0.47           O  
ATOM   4189  N   SER A 529      -8.743  -8.149 100.958  1.00  0.42           N  
ATOM   4190  CA  SER A 529      -7.847  -9.272 101.216  1.00  0.41           C  
ATOM   4191  C   SER A 529      -6.802  -9.409 100.113  1.00  0.42           C  
ATOM   4192  CB  SER A 529      -8.640 -10.573 101.343  1.00  0.39           C  
ATOM   4193  O   SER A 529      -5.665  -9.805 100.375  1.00  0.41           O  
ATOM   4194  OG  SER A 529      -9.396 -10.587 102.542  1.00  0.51           O  
ATOM   4195  N   ALA A 530      -7.010  -8.652  99.203  1.00  0.43           N  
ATOM   4196  CA  ALA A 530      -6.118  -8.114  98.179  1.00  0.41           C  
ATOM   4197  C   ALA A 530      -5.940  -6.607  98.344  1.00  0.42           C  
ATOM   4198  CB  ALA A 530      -6.654  -8.434  96.785  1.00  0.40           C  
ATOM   4199  O   ALA A 530      -4.982  -6.029  97.824  1.00  0.41           O  
ATOM   4200  N   GLN A 531      -6.489  -5.420  98.979  1.00  0.40           N  
ATOM   4201  CA  GLN A 531      -6.250  -4.286  99.864  1.00  0.38           C  
ATOM   4202  C   GLN A 531      -6.064  -4.744 101.308  1.00  0.40           C  
ATOM   4203  CB  GLN A 531      -7.403  -3.284  99.776  1.00  0.38           C  
ATOM   4204  O   GLN A 531      -5.502  -4.015 102.128  1.00  0.38           O  
ATOM   4205  CG  GLN A 531      -7.081  -2.046  98.950  1.00  0.37           C  
ATOM   4206  CD  GLN A 531      -8.273  -1.121  98.789  1.00  0.41           C  
ATOM   4207  NE2 GLN A 531      -8.019   0.097  98.323  1.00  0.30           N  
ATOM   4208  OE1 GLN A 531      -9.412  -1.499  99.080  1.00  0.39           O  
ATOM   4209  N   THR A 532      -6.309  -5.893 101.795  1.00  0.44           N  
ATOM   4210  CA  THR A 532      -5.837  -6.490 103.039  1.00  0.41           C  
ATOM   4211  C   THR A 532      -4.629  -7.387 102.784  1.00  0.44           C  
ATOM   4212  CB  THR A 532      -6.949  -7.306 103.724  1.00  0.40           C  
ATOM   4213  O   THR A 532      -3.732  -7.482 103.624  1.00  0.42           O  
ATOM   4214  CG2 THR A 532      -6.635  -7.534 105.199  1.00  0.44           C  
ATOM   4215  OG1 THR A 532      -8.190  -6.597 103.615  1.00  0.51           O  
ATOM   4216  N   ALA A 533      -4.291  -7.428 101.701  1.00  0.43           N  
ATOM   4217  CA  ALA A 533      -3.112  -8.153 101.234  1.00  0.40           C  
ATOM   4218  C   ALA A 533      -2.448  -7.427 100.067  1.00  0.42           C  
ATOM   4219  CB  ALA A 533      -3.488  -9.576 100.827  1.00  0.39           C  
ATOM   4220  O   ALA A 533      -1.241  -7.558  99.853  1.00  0.41           O  
ATOM   4221  N   LEU A 534      -2.952  -6.254  99.633  1.00  0.43           N  
ATOM   4222  CA  LEU A 534      -2.522  -4.962  99.109  1.00  0.42           C  
ATOM   4223  C   LEU A 534      -2.540  -3.899 100.202  1.00  0.43           C  
ATOM   4224  CB  LEU A 534      -3.418  -4.530  97.946  1.00  0.41           C  
ATOM   4225  O   LEU A 534      -1.802  -2.914 100.129  1.00  0.42           O  
ATOM   4226  CG  LEU A 534      -2.899  -4.836  96.540  1.00  0.40           C  
ATOM   4227  CD1 LEU A 534      -4.058  -5.179  95.610  1.00  0.37           C  
ATOM   4228  CD2 LEU A 534      -2.101  -3.656  95.996  1.00  0.37           C  
ATOM   4229  N   SER A 535      -3.473  -3.993 101.347  1.00  0.41           N  
ATOM   4230  CA  SER A 535      -3.419  -3.284 102.622  1.00  0.38           C  
ATOM   4231  C   SER A 535      -2.842  -4.169 103.722  1.00  0.41           C  
ATOM   4232  CB  SER A 535      -4.812  -2.799 103.025  1.00  0.39           C  
ATOM   4233  O   SER A 535      -2.312  -3.667 104.716  1.00  0.40           O  
ATOM   4234  OG  SER A 535      -4.970  -1.422 102.731  1.00  0.51           O  
ATOM   4235  N   GLY A 536      -2.366  -5.205 103.644  1.00  0.44           N  
ATOM   4236  CA  GLY A 536      -1.454  -6.003 104.448  1.00  0.39           C  
ATOM   4237  C   GLY A 536      -0.140  -6.295 103.747  1.00  0.44           C  
ATOM   4238  O   GLY A 536       0.918  -6.306 104.380  1.00  0.41           O  
ATOM   4239  N   ASP A 537      -0.203  -5.966 102.428  1.00  0.43           N  
ATOM   4240  CA  ASP A 537       0.833  -6.119 101.411  1.00  0.40           C  
ATOM   4241  C   ASP A 537       1.114  -4.793 100.709  1.00  0.43           C  
ATOM   4242  CB  ASP A 537       0.427  -7.181 100.387  1.00  0.38           C  
ATOM   4243  O   ASP A 537       2.216  -4.574 100.201  1.00  0.40           O  
ATOM   4244  CG  ASP A 537       0.775  -8.592 100.826  1.00  0.36           C  
ATOM   4245  OD1 ASP A 537       1.638  -8.759 101.714  1.00  0.42           O  
ATOM   4246  OD2 ASP A 537       0.183  -9.546 100.276  1.00  0.46           O  
ATOM   4247  N   LEU A 538       0.026  -3.425 100.632  1.00  0.42           N  
ATOM   4248  CA  LEU A 538       0.181  -1.976 100.696  1.00  0.40           C  
ATOM   4249  C   LEU A 538       0.570  -1.533 102.103  1.00  0.42           C  
ATOM   4250  CB  LEU A 538      -1.113  -1.279 100.269  1.00  0.40           C  
ATOM   4251  O   LEU A 538       1.280  -0.540 102.271  1.00  0.40           O  
ATOM   4252  CG  LEU A 538      -1.013  -0.345  99.061  1.00  0.39           C  
ATOM   4253  CD1 LEU A 538      -2.059  -0.716  98.016  1.00  0.34           C  
ATOM   4254  CD2 LEU A 538      -1.174   1.108  99.494  1.00  0.36           C  
ATOM   4255  N   ASP A 539       0.209  -2.429 103.025  1.00  0.45           N  
ATOM   4256  CA  ASP A 539       0.711  -2.095 104.354  1.00  0.41           C  
ATOM   4257  C   ASP A 539       2.021  -2.824 104.645  1.00  0.44           C  
ATOM   4258  CB  ASP A 539      -0.329  -2.436 105.423  1.00  0.41           C  
ATOM   4259  O   ASP A 539       2.883  -2.303 105.356  1.00  0.42           O  
ATOM   4260  CG  ASP A 539      -1.277  -1.287 105.717  1.00  0.40           C  
ATOM   4261  OD1 ASP A 539      -1.005  -0.147 105.282  1.00  0.48           O  
ATOM   4262  OD2 ASP A 539      -2.303  -1.523 106.391  1.00  0.51           O  
ATOM   4263  N   VAL A 540       2.315  -3.875 103.783  1.00  0.43           N  
ATOM   4264  CA  VAL A 540       3.575  -4.606 103.692  1.00  0.39           C  
ATOM   4265  C   VAL A 540       4.274  -4.268 102.378  1.00  0.43           C  
ATOM   4266  CB  VAL A 540       3.355  -6.132 103.802  1.00  0.38           C  
ATOM   4267  O   VAL A 540       5.499  -4.127 102.337  1.00  0.40           O  
ATOM   4268  CG1 VAL A 540       4.659  -6.885 103.546  1.00  0.40           C  
ATOM   4269  CG2 VAL A 540       2.787  -6.491 105.173  1.00  0.39           C  
ATOM   4270  N   LEU A 541       3.521  -3.439 101.536  1.00  0.42           N  
ATOM   4271  CA  LEU A 541       3.943  -2.722 100.338  1.00  0.40           C  
ATOM   4272  C   LEU A 541       3.889  -1.214 100.559  1.00  0.42           C  
ATOM   4273  CB  LEU A 541       3.064  -3.107  99.145  1.00  0.40           C  
ATOM   4274  O   LEU A 541       4.671  -0.467  99.968  1.00  0.40           O  
ATOM   4275  CG  LEU A 541       3.794  -3.419  97.838  1.00  0.39           C  
ATOM   4276  CD1 LEU A 541       3.677  -4.903  97.507  1.00  0.35           C  
ATOM   4277  CD2 LEU A 541       3.241  -2.567  96.700  1.00  0.36           C  
ATOM   4278  N   LYS A 542       3.078  -0.513 101.367  1.00  0.39           N  
ATOM   4279  CA  LYS A 542       3.121   0.779 102.046  1.00  0.37           C  
ATOM   4280  C   LYS A 542       4.116   0.760 103.203  1.00  0.39           C  
ATOM   4281  CB  LYS A 542       1.731   1.164 102.557  1.00  0.37           C  
ATOM   4282  O   LYS A 542       4.702   1.790 103.542  1.00  0.37           O  
ATOM   4283  CG  LYS A 542       0.932   2.023 101.588  1.00  0.38           C  
ATOM   4284  CD  LYS A 542      -0.450   2.349 102.139  1.00  0.44           C  
ATOM   4285  CE  LYS A 542      -1.256   3.196 101.164  1.00  0.34           C  
ATOM   4286  NZ  LYS A 542      -2.655   3.412 101.643  1.00  0.33           N  
ATOM   4287  N   ARG A 543       4.285  -0.284 103.654  1.00  0.44           N  
ATOM   4288  CA  ARG A 543       5.368  -0.484 104.610  1.00  0.42           C  
ATOM   4289  C   ARG A 543       6.551  -1.192 103.958  1.00  0.44           C  
ATOM   4290  CB  ARG A 543       4.879  -1.287 105.818  1.00  0.40           C  
ATOM   4291  O   ARG A 543       7.704  -0.943 104.315  1.00  0.41           O  
ATOM   4292  CG  ARG A 543       4.423  -0.426 106.985  1.00  0.40           C  
ATOM   4293  CD  ARG A 543       3.983  -1.272 108.172  1.00  0.45           C  
ATOM   4294  NE  ARG A 543       2.952  -0.602 108.959  1.00  0.38           N  
ATOM   4295  NH1 ARG A 543       2.957  -2.156 110.669  1.00  0.29           N  
ATOM   4296  NH2 ARG A 543       1.549  -0.349 110.759  1.00  0.23           N  
ATOM   4297  CZ  ARG A 543       2.488  -1.037 110.127  1.00  0.31           C  
ATOM   4298  N   THR A 544       6.123  -1.770 102.643  1.00  0.44           N  
ATOM   4299  CA  THR A 544       7.193  -2.360 101.847  1.00  0.41           C  
ATOM   4300  C   THR A 544       7.496  -1.498 100.625  1.00  0.44           C  
ATOM   4301  CB  THR A 544       6.831  -3.787 101.395  1.00  0.39           C  
ATOM   4302  O   THR A 544       8.651  -1.387 100.208  1.00  0.41           O  
ATOM   4303  CG2 THR A 544       8.049  -4.511 100.831  1.00  0.40           C  
ATOM   4304  OG1 THR A 544       6.329  -4.524 102.517  1.00  0.46           O  
ATOM   4305  N   ILE A 545       6.494  -0.304 100.551  1.00  0.40           N  
ATOM   4306  CA  ILE A 545       6.522   1.018  99.936  1.00  0.37           C  
ATOM   4307  C   ILE A 545       7.007   2.050 100.952  1.00  0.40           C  
ATOM   4308  CB  ILE A 545       5.134   1.417  99.387  1.00  0.37           C  
ATOM   4309  O   ILE A 545       7.778   2.951 100.612  1.00  0.38           O  
ATOM   4310  CG1 ILE A 545       4.748   0.518  98.207  1.00  0.38           C  
ATOM   4311  CG2 ILE A 545       5.117   2.893  98.981  1.00  0.37           C  
ATOM   4312  CD1 ILE A 545       3.312   0.700  97.734  1.00  0.31           C  
ATOM   4313  N   ALA A 546       6.900   1.956 102.030  1.00  0.41           N  
ATOM   4314  CA  ALA A 546       7.378   2.862 103.071  1.00  0.40           C  
ATOM   4315  C   ALA A 546       8.692   2.366 103.668  1.00  0.41           C  
ATOM   4316  CB  ALA A 546       6.325   3.019 104.165  1.00  0.38           C  
ATOM   4317  O   ALA A 546       9.557   3.167 104.032  1.00  0.38           O  
ATOM   4318  N   ASN A 547       8.889   1.188 103.576  1.00  0.48           N  
ATOM   4319  CA  ASN A 547       9.992   0.700 104.397  1.00  0.44           C  
ATOM   4320  C   ASN A 547      10.871  -0.282 103.628  1.00  0.47           C  
ATOM   4321  CB  ASN A 547       9.462   0.048 105.676  1.00  0.42           C  
ATOM   4322  O   ASN A 547      12.071  -0.384 103.890  1.00  0.44           O  
ATOM   4323  CG  ASN A 547       8.985   1.065 106.695  1.00  0.39           C  
ATOM   4324  ND2 ASN A 547       8.148   0.623 107.626  1.00  0.39           N  
ATOM   4325  OD1 ASN A 547       9.365   2.238 106.644  1.00  0.47           O  
ATOM   4326  N   ASP A 548      10.463  -0.727 102.231  1.00  0.49           N  
ATOM   4327  CA  ASP A 548      11.345  -1.695 101.586  1.00  0.47           C  
ATOM   4328  C   ASP A 548      11.213  -1.631 100.066  1.00  0.49           C  
ATOM   4329  CB  ASP A 548      11.043  -3.111 102.082  1.00  0.43           C  
ATOM   4330  O   ASP A 548      12.145  -1.985  99.341  1.00  0.46           O  
ATOM   4331  CG  ASP A 548      11.713  -3.432 103.406  1.00  0.40           C  
ATOM   4332  OD1 ASP A 548      12.668  -2.724 103.793  1.00  0.46           O  
ATOM   4333  OD2 ASP A 548      11.285  -4.403 104.066  1.00  0.49           O  
ATOM   4334  N   ILE A 549      10.046  -0.512  99.704  1.00  0.39           N  
ATOM   4335  CA  ILE A 549       9.716   0.196  98.471  1.00  0.36           C  
ATOM   4336  C   ILE A 549       9.916   1.697  98.669  1.00  0.39           C  
ATOM   4337  CB  ILE A 549       8.267  -0.097  98.022  1.00  0.35           C  
ATOM   4338  O   ILE A 549      10.294   2.408  97.735  1.00  0.36           O  
ATOM   4339  CG1 ILE A 549       8.110  -1.578  97.660  1.00  0.36           C  
ATOM   4340  CG2 ILE A 549       7.875   0.800  96.844  1.00  0.35           C  
ATOM   4341  CD1 ILE A 549       6.680  -1.986  97.331  1.00  0.29           C  
ATOM   4342  N   ARG A 550       9.561   2.345  99.892  1.00  0.41           N  
ATOM   4343  CA  ARG A 550       9.928   3.643 100.448  1.00  0.44           C  
ATOM   4344  C   ARG A 550      11.440   3.838 100.431  1.00  0.41           C  
ATOM   4345  CB  ARG A 550       9.397   3.786 101.875  1.00  0.39           C  
ATOM   4346  O   ARG A 550      11.927   4.931 100.132  1.00  0.39           O  
ATOM   4347  CG  ARG A 550       8.233   4.756 102.005  1.00  0.40           C  
ATOM   4348  CD  ARG A 550       7.839   4.973 103.460  1.00  0.48           C  
ATOM   4349  NE  ARG A 550       6.623   5.772 103.576  1.00  0.42           N  
ATOM   4350  NH1 ARG A 550       6.547   5.699 105.883  1.00  0.30           N  
ATOM   4351  NH2 ARG A 550       4.932   6.831 104.714  1.00  0.25           N  
ATOM   4352  CZ  ARG A 550       6.037   6.099 104.724  1.00  0.31           C  
ATOM   4353  N   PRO A 551      12.379   3.181 100.648  1.00  0.45           N  
ATOM   4354  CA  PRO A 551      13.784   3.534 100.434  1.00  0.46           C  
ATOM   4355  C   PRO A 551      14.377   2.873  99.192  1.00  0.45           C  
ATOM   4356  CB  PRO A 551      14.472   3.026 101.704  1.00  0.42           C  
ATOM   4357  O   PRO A 551      15.358   3.368  98.633  1.00  0.42           O  
ATOM   4358  CG  PRO A 551      13.355   2.581 102.592  1.00  0.42           C  
ATOM   4359  CD  PRO A 551      12.088   2.552 101.786  1.00  0.46           C  
ATOM   4360  N   LYS A 552      13.344   1.972  98.604  1.00  0.44           N  
ATOM   4361  CA  LYS A 552      13.900   1.356  97.403  1.00  0.43           C  
ATOM   4362  C   LYS A 552      13.030   1.646  96.183  1.00  0.43           C  
ATOM   4363  CB  LYS A 552      14.048  -0.155  97.593  1.00  0.40           C  
ATOM   4364  O   LYS A 552      13.516   1.634  95.050  1.00  0.41           O  
ATOM   4365  CG  LYS A 552      15.292  -0.562  98.369  1.00  0.38           C  
ATOM   4366  CD  LYS A 552      15.393  -2.075  98.510  1.00  0.42           C  
ATOM   4367  CE  LYS A 552      16.642  -2.485  99.278  1.00  0.35           C  
ATOM   4368  NZ  LYS A 552      16.688  -3.958  99.516  1.00  0.35           N  
ATOM   4369  N   GLN A 553      11.642   2.294  96.302  1.00  0.37           N  
ATOM   4370  CA  GLN A 553      10.871   3.512  96.078  1.00  0.35           C  
ATOM   4371  C   GLN A 553      11.591   4.731  96.649  1.00  0.37           C  
ATOM   4372  CB  GLN A 553       9.478   3.388  96.698  1.00  0.35           C  
ATOM   4373  O   GLN A 553      11.488   5.832  96.102  1.00  0.35           O  
ATOM   4374  CG  GLN A 553       8.379   4.050  95.877  1.00  0.34           C  
ATOM   4375  CD  GLN A 553       6.994   3.802  96.444  1.00  0.41           C  
ATOM   4376  NE2 GLN A 553       6.009   4.546  95.950  1.00  0.31           N  
ATOM   4377  OE1 GLN A 553       6.809   2.950  97.318  1.00  0.40           O  
ATOM   4378  N   ALA A 554      12.243   4.795  97.818  1.00  0.41           N  
ATOM   4379  CA  ALA A 554      13.213   5.816  98.203  1.00  0.40           C  
ATOM   4380  C   ALA A 554      14.479   5.717  97.356  1.00  0.41           C  
ATOM   4381  CB  ALA A 554      13.558   5.691  99.685  1.00  0.38           C  
ATOM   4382  O   ALA A 554      15.120   6.730  97.066  1.00  0.38           O  
ATOM   4383  N   GLN A 555      14.584   4.701  96.623  1.00  0.41           N  
ATOM   4384  CA  GLN A 555      15.791   4.503  95.828  1.00  0.45           C  
ATOM   4385  C   GLN A 555      15.447   4.124  94.391  1.00  0.41           C  
ATOM   4386  CB  GLN A 555      16.679   3.428  96.456  1.00  0.38           C  
ATOM   4387  O   GLN A 555      16.164   4.491  93.457  1.00  0.39           O  
ATOM   4388  CG  GLN A 555      18.109   3.882  96.712  1.00  0.40           C  
ATOM   4389  CD  GLN A 555      18.944   2.828  97.414  1.00  0.47           C  
ATOM   4390  NE2 GLN A 555      20.231   3.108  97.586  1.00  0.36           N  
ATOM   4391  OE1 GLN A 555      18.436   1.770  97.799  1.00  0.48           O  
ATOM   4392  N   ALA A 556      14.144   3.815  94.045  1.00  0.39           N  
ATOM   4393  CA  ALA A 556      13.474   3.843  92.747  1.00  0.35           C  
ATOM   4394  C   ALA A 556      12.535   5.040  92.640  1.00  0.39           C  
ATOM   4395  CB  ALA A 556      12.704   2.544  92.519  1.00  0.35           C  
ATOM   4396  O   ALA A 556      12.358   5.604  91.557  1.00  0.37           O  
ATOM   4397  N   GLU A 557      12.151   5.574  93.837  1.00  0.40           N  
ATOM   4398  CA  GLU A 557      11.933   6.912  94.377  1.00  0.37           C  
ATOM   4399  C   GLU A 557      13.242   7.694  94.460  1.00  0.40           C  
ATOM   4400  CB  GLU A 557      11.279   6.834  95.759  1.00  0.36           C  
ATOM   4401  O   GLU A 557      13.253   8.915  94.291  1.00  0.37           O  
ATOM   4402  CG  GLU A 557       9.763   6.705  95.715  1.00  0.35           C  
ATOM   4403  CD  GLU A 557       9.134   6.552  97.091  1.00  0.40           C  
ATOM   4404  OE1 GLU A 557       9.876   6.525  98.098  1.00  0.38           O  
ATOM   4405  OE2 GLU A 557       7.888   6.457  97.161  1.00  0.34           O  
ATOM   4406  N   ALA A 558      14.344   7.418  94.729  1.00  0.43           N  
ATOM   4407  CA  ALA A 558      15.676   7.999  94.588  1.00  0.44           C  
ATOM   4408  C   ALA A 558      16.239   7.750  93.192  1.00  0.43           C  
ATOM   4409  CB  ALA A 558      16.619   7.433  95.648  1.00  0.40           C  
ATOM   4410  O   ALA A 558      16.985   8.575  92.660  1.00  0.41           O  
ATOM   4411  N   GLU A 559      15.534   6.847  92.322  1.00  0.40           N  
ATOM   4412  CA  GLU A 559      16.100   6.563  91.007  1.00  0.44           C  
ATOM   4413  C   GLU A 559      15.018   6.551  89.931  1.00  0.40           C  
ATOM   4414  CB  GLU A 559      16.846   5.226  91.019  1.00  0.38           C  
ATOM   4415  O   GLU A 559      15.280   6.895  88.776  1.00  0.39           O  
ATOM   4416  CG  GLU A 559      18.359   5.365  90.946  1.00  0.39           C  
ATOM   4417  CD  GLU A 559      19.084   4.028  90.921  1.00  0.47           C  
ATOM   4418  OE1 GLU A 559      18.415   2.974  91.010  1.00  0.47           O  
ATOM   4419  OE2 GLU A 559      20.330   4.036  90.813  1.00  0.43           O  
ATOM   4420  N   ILE A 560      13.680   6.766  90.209  1.00  0.39           N  
ATOM   4421  CA  ILE A 560      12.437   7.440  89.852  1.00  0.36           C  
ATOM   4422  C   ILE A 560      12.363   8.793  90.556  1.00  0.38           C  
ATOM   4423  CB  ILE A 560      11.204   6.580  90.212  1.00  0.35           C  
ATOM   4424  O   ILE A 560      11.907   9.779  89.972  1.00  0.36           O  
ATOM   4425  CG1 ILE A 560      11.118   5.358  89.291  1.00  0.36           C  
ATOM   4426  CG2 ILE A 560       9.923   7.415  90.135  1.00  0.35           C  
ATOM   4427  CD1 ILE A 560      10.081   4.330  89.722  1.00  0.30           C  
ATOM   4428  N   ALA A 561      12.837   9.073  91.819  1.00  0.42           N  
ATOM   4429  CA  ALA A 561      13.410  10.288  92.393  1.00  0.39           C  
ATOM   4430  C   ALA A 561      14.557  10.813  91.533  1.00  0.42           C  
ATOM   4431  CB  ALA A 561      13.893  10.028  93.817  1.00  0.38           C  
ATOM   4432  O   ALA A 561      14.763  12.025  91.434  1.00  0.39           O  
ATOM   4433  N   LYS A 562      15.170  10.084  90.857  1.00  0.40           N  
ATOM   4434  CA  LYS A 562      16.282  10.281  89.932  1.00  0.41           C  
ATOM   4435  C   LYS A 562      15.828  10.126  88.484  1.00  0.40           C  
ATOM   4436  CB  LYS A 562      17.413   9.297  90.235  1.00  0.36           C  
ATOM   4437  O   LYS A 562      16.374  10.767  87.584  1.00  0.37           O  
ATOM   4438  CG  LYS A 562      18.545   9.890  91.060  1.00  0.37           C  
ATOM   4439  CD  LYS A 562      19.629   8.858  91.346  1.00  0.44           C  
ATOM   4440  CE  LYS A 562      20.727   9.429  92.233  1.00  0.33           C  
ATOM   4441  NZ  LYS A 562      21.757   8.402  92.571  1.00  0.33           N  
ATOM   4442  N   GLN A 563      14.645   9.667  88.158  1.00  0.37           N  
ATOM   4443  CA  GLN A 563      14.134   9.571  86.795  1.00  0.35           C  
ATOM   4444  C   GLN A 563      12.697  10.076  86.709  1.00  0.37           C  
ATOM   4445  CB  GLN A 563      14.215   8.129  86.291  1.00  0.33           C  
ATOM   4446  O   GLN A 563      12.256  10.531  85.652  1.00  0.34           O  
ATOM   4447  CG  GLN A 563      15.606   7.715  85.831  1.00  0.33           C  
ATOM   4448  CD  GLN A 563      15.579   6.569  84.837  1.00  0.37           C  
ATOM   4449  NE2 GLN A 563      16.706   6.332  84.175  1.00  0.30           N  
ATOM   4450  OE1 GLN A 563      14.554   5.902  84.667  1.00  0.39           O  
ATOM   4451  N   VAL A 564      12.033  10.296  88.135  1.00  0.37           N  
ATOM   4452  CA  VAL A 564      11.014  11.241  88.579  1.00  0.34           C  
ATOM   4453  C   VAL A 564      11.681  12.467  89.198  1.00  0.37           C  
ATOM   4454  CB  VAL A 564      10.043  10.594  89.592  1.00  0.33           C  
ATOM   4455  O   VAL A 564      11.178  13.586  89.070  1.00  0.34           O  
ATOM   4456  CG1 VAL A 564       9.076  11.635  90.153  1.00  0.35           C  
ATOM   4457  CG2 VAL A 564       9.277   9.446  88.937  1.00  0.34           C  
ATOM   4458  N   GLU A 565      12.967  12.753  89.641  1.00  0.43           N  
ATOM   4459  CA  GLU A 565      14.052  13.729  89.643  1.00  0.42           C  
ATOM   4460  C   GLU A 565      14.548  14.007  88.226  1.00  0.43           C  
ATOM   4461  CB  GLU A 565      15.210  13.244  90.519  1.00  0.40           C  
ATOM   4462  O   GLU A 565      14.866  15.148  87.887  1.00  0.41           O  
ATOM   4463  CG  GLU A 565      15.965  14.366  91.217  1.00  0.40           C  
ATOM   4464  CD  GLU A 565      17.115  13.871  92.079  1.00  0.47           C  
ATOM   4465  OE1 GLU A 565      17.300  12.638  92.193  1.00  0.45           O  
ATOM   4466  OE2 GLU A 565      17.837  14.722  92.645  1.00  0.39           O  
ATOM   4467  N   ALA A 566      14.467  13.052  87.325  1.00  0.41           N  
ATOM   4468  CA  ALA A 566      14.919  13.190  85.943  1.00  0.42           C  
ATOM   4469  C   ALA A 566      13.738  13.374  84.996  1.00  0.41           C  
ATOM   4470  CB  ALA A 566      15.745  11.974  85.530  1.00  0.37           C  
ATOM   4471  O   ALA A 566      13.835  14.105  84.007  1.00  0.38           O  
ATOM   4472  N   LEU A 567      12.322  13.112  85.492  1.00  0.39           N  
ATOM   4473  CA  LEU A 567      11.093  13.462  84.789  1.00  0.38           C  
ATOM   4474  C   LEU A 567      10.238  14.408  85.626  1.00  0.39           C  
ATOM   4475  CB  LEU A 567      10.294  12.202  84.446  1.00  0.37           C  
ATOM   4476  O   LEU A 567       9.517  15.247  85.081  1.00  0.37           O  
ATOM   4477  CG  LEU A 567       9.311  12.319  83.280  1.00  0.36           C  
ATOM   4478  CD1 LEU A 567      10.019  12.030  81.960  1.00  0.32           C  
ATOM   4479  CD2 LEU A 567       8.131  11.374  83.478  1.00  0.34           C  
ATOM   4480  N   SER A 568      10.708  14.553  87.229  1.00  0.42           N  
ATOM   4481  CA  SER A 568      10.441  15.526  88.283  1.00  0.40           C  
ATOM   4482  C   SER A 568      11.467  16.655  88.266  1.00  0.42           C  
ATOM   4483  CB  SER A 568      10.441  14.846  89.653  1.00  0.39           C  
ATOM   4484  O   SER A 568      11.154  17.790  88.632  1.00  0.39           O  
ATOM   4485  OG  SER A 568       9.865  15.691  90.634  1.00  0.48           O  
ATOM   4486  N   ARG A 569      12.762  16.445  87.639  1.00  0.40           N  
ATOM   4487  CA  ARG A 569      13.767  17.231  86.930  1.00  0.37           C  
ATOM   4488  C   ARG A 569      13.294  17.585  85.524  1.00  0.40           C  
ATOM   4489  CB  ARG A 569      15.094  16.472  86.861  1.00  0.37           C  
ATOM   4490  O   ARG A 569      13.571  18.679  85.028  1.00  0.38           O  
ATOM   4491  CG  ARG A 569      16.099  16.890  87.923  1.00  0.36           C  
ATOM   4492  CD  ARG A 569      17.420  16.149  87.772  1.00  0.41           C  
ATOM   4493  NE  ARG A 569      18.307  16.392  88.906  1.00  0.37           N  
ATOM   4494  NH1 ARG A 569      20.126  15.308  87.981  1.00  0.29           N  
ATOM   4495  NH2 ARG A 569      20.290  16.263  90.058  1.00  0.24           N  
ATOM   4496  CZ  ARG A 569      19.572  15.987  88.979  1.00  0.30           C  
ATOM   4497  N   THR A 570      12.095  16.852  84.722  1.00  0.35           N  
ATOM   4498  CA  THR A 570      11.653  17.174  83.369  1.00  0.33           C  
ATOM   4499  C   THR A 570      10.170  17.530  83.355  1.00  0.35           C  
ATOM   4500  CB  THR A 570      11.912  16.002  82.404  1.00  0.32           C  
ATOM   4501  O   THR A 570       9.739  18.385  82.579  1.00  0.34           O  
ATOM   4502  CG2 THR A 570      11.977  16.485  80.958  1.00  0.33           C  
ATOM   4503  OG1 THR A 570      13.155  15.376  82.743  1.00  0.36           O  
ATOM   4504  N   LYS A 571       9.425  17.704  84.672  1.00  0.37           N  
ATOM   4505  CA  LYS A 571       8.141  18.370  84.866  1.00  0.39           C  
ATOM   4506  C   LYS A 571       8.126  19.169  86.165  1.00  0.37           C  
ATOM   4507  CB  LYS A 571       7.001  17.350  84.865  1.00  0.37           C  
ATOM   4508  O   LYS A 571       7.455  20.199  86.259  1.00  0.36           O  
ATOM   4509  CG  LYS A 571       6.029  17.508  83.704  1.00  0.38           C  
ATOM   4510  CD  LYS A 571       4.923  16.463  83.755  1.00  0.46           C  
ATOM   4511  CE  LYS A 571       3.922  16.651  82.624  1.00  0.37           C  
ATOM   4512  NZ  LYS A 571       2.855  15.607  82.648  1.00  0.38           N  
ATOM   4513  N   ASN A 572       9.343  18.971  87.515  1.00  0.43           N  
ATOM   4514  CA  ASN A 572      10.004  19.932  88.391  1.00  0.42           C  
ATOM   4515  C   ASN A 572      11.228  20.551  87.723  1.00  0.43           C  
ATOM   4516  CB  ASN A 572      10.399  19.270  89.713  1.00  0.41           C  
ATOM   4517  O   ASN A 572      11.617  21.674  88.048  1.00  0.41           O  
ATOM   4518  CG  ASN A 572       9.212  19.034  90.625  1.00  0.41           C  
ATOM   4519  ND2 ASN A 572       9.353  18.092  91.551  1.00  0.42           N  
ATOM   4520  OD1 ASN A 572       8.176  19.691  90.499  1.00  0.47           O  
ATOM   4521  N   GLU A 573      11.689  20.033  86.522  1.00  0.40           N  
ATOM   4522  CA  GLU A 573      12.370  20.531  85.331  1.00  0.39           C  
ATOM   4523  C   GLU A 573      11.385  21.179  84.362  1.00  0.41           C  
ATOM   4524  CB  GLU A 573      13.128  19.400  84.632  1.00  0.38           C  
ATOM   4525  O   GLU A 573      11.718  22.162  83.695  1.00  0.39           O  
ATOM   4526  CG  GLU A 573      14.600  19.319  85.012  1.00  0.38           C  
ATOM   4527  CD  GLU A 573      15.316  18.132  84.389  1.00  0.44           C  
ATOM   4528  OE1 GLU A 573      14.672  17.356  83.646  1.00  0.43           O  
ATOM   4529  OE2 GLU A 573      16.530  17.975  84.646  1.00  0.36           O  
ATOM   4530  N   LEU A 574       9.923  21.335  84.242  1.00  0.38           N  
ATOM   4531  CA  LEU A 574       8.982  22.129  83.461  1.00  0.40           C  
ATOM   4532  C   LEU A 574       7.958  22.805  84.366  1.00  0.38           C  
ATOM   4533  CB  LEU A 574       8.267  21.251  82.430  1.00  0.36           C  
ATOM   4534  O   LEU A 574       7.557  23.944  84.114  1.00  0.36           O  
ATOM   4535  CG  LEU A 574       7.690  21.971  81.210  1.00  0.37           C  
ATOM   4536  CD1 LEU A 574       8.753  22.111  80.125  1.00  0.33           C  
ATOM   4537  CD2 LEU A 574       6.470  21.228  80.677  1.00  0.35           C  
ATOM   4538  N   ALA A 575       8.067  22.562  85.917  1.00  0.42           N  
ATOM   4539  CA  ALA A 575       7.428  23.414  86.916  1.00  0.41           C  
ATOM   4540  C   ALA A 575       8.389  23.738  88.056  1.00  0.41           C  
ATOM   4541  CB  ALA A 575       6.169  22.743  87.460  1.00  0.39           C  
ATOM   4542  O   ALA A 575       8.360  24.842  88.606  1.00  0.39           O  
ATOM   4543  N   GLY A 576       9.889  22.931  88.130  1.00  0.43           N  
ATOM   4544  CA  GLY A 576      11.311  23.223  88.207  1.00  0.40           C  
ATOM   4545  C   GLY A 576      11.861  23.846  86.938  1.00  0.43           C  
ATOM   4546  O   GLY A 576      12.844  24.589  86.980  1.00  0.41           O  
ATOM   4547  N   VAL A 577      10.939  24.037  85.538  1.00  0.34           N  
ATOM   4548  CA  VAL A 577      10.920  24.993  84.436  1.00  0.32           C  
ATOM   4549  C   VAL A 577       9.994  26.158  84.778  1.00  0.34           C  
ATOM   4550  CB  VAL A 577      10.474  24.328  83.115  1.00  0.32           C  
ATOM   4551  O   VAL A 577      10.276  27.307  84.429  1.00  0.31           O  
ATOM   4552  CG1 VAL A 577      10.425  25.354  81.984  1.00  0.32           C  
ATOM   4553  CG2 VAL A 577      11.409  23.176  82.755  1.00  0.33           C  
ATOM   4554  N   LYS A 578       9.534  25.999  86.004  1.00  0.34           N  
ATOM   4555  CA  LYS A 578       8.846  27.173  86.531  1.00  0.36           C  
ATOM   4556  C   LYS A 578       9.025  27.283  88.043  1.00  0.35           C  
ATOM   4557  CB  LYS A 578       7.357  27.125  86.182  1.00  0.32           C  
ATOM   4558  O   LYS A 578       9.101  28.387  88.586  1.00  0.32           O  
ATOM   4559  CG  LYS A 578       6.975  27.980  84.983  1.00  0.34           C  
ATOM   4560  CD  LYS A 578       5.482  27.900  84.693  1.00  0.43           C  
ATOM   4561  CE  LYS A 578       5.088  28.801  83.530  1.00  0.34           C  
ATOM   4562  NZ  LYS A 578       3.623  28.733  83.247  1.00  0.35           N  
ATOM   4563  N   SER A 579       9.930  26.042  88.859  1.00  0.44           N  
ATOM   4564  CA  SER A 579      10.490  26.167  90.201  1.00  0.42           C  
ATOM   4565  C   SER A 579      11.868  25.522  90.287  1.00  0.44           C  
ATOM   4566  CB  SER A 579       9.555  25.534  91.233  1.00  0.41           C  
ATOM   4567  O   SER A 579      12.714  25.954  91.073  1.00  0.41           O  
ATOM   4568  OG  SER A 579      10.251  25.253  92.435  1.00  0.51           O  
ATOM   4569  N   ALA A 580      12.373  24.682  88.954  1.00  0.41           N  
ATOM   4570  CA  ALA A 580      13.660  24.700  88.263  1.00  0.38           C  
ATOM   4571  C   ALA A 580      13.838  25.989  87.467  1.00  0.41           C  
ATOM   4572  CB  ALA A 580      13.786  23.488  87.343  1.00  0.38           C  
ATOM   4573  O   ALA A 580      14.966  26.413  87.204  1.00  0.39           O  
ATOM   4574  N   GLN A 581      12.868  26.938  86.931  1.00  0.34           N  
ATOM   4575  CA  GLN A 581      12.726  28.380  86.757  1.00  0.33           C  
ATOM   4576  C   GLN A 581      12.684  29.096  88.104  1.00  0.35           C  
ATOM   4577  CB  GLN A 581      11.466  28.702  85.951  1.00  0.32           C  
ATOM   4578  O   GLN A 581      13.248  30.181  88.254  1.00  0.32           O  
ATOM   4579  CG  GLN A 581      11.613  29.912  85.038  1.00  0.32           C  
ATOM   4580  CD  GLN A 581      10.455  30.058  84.068  1.00  0.39           C  
ATOM   4581  NE2 GLN A 581      10.398  31.194  83.381  1.00  0.29           N  
ATOM   4582  OE1 GLN A 581       9.620  29.158  83.937  1.00  0.40           O  
ATOM   4583  N   ALA A 582      12.666  28.273  89.197  1.00  0.44           N  
ATOM   4584  CA  ALA A 582      12.730  29.097  90.401  1.00  0.41           C  
ATOM   4585  C   ALA A 582      13.375  28.333  91.554  1.00  0.44           C  
ATOM   4586  CB  ALA A 582      11.334  29.572  90.796  1.00  0.39           C  
ATOM   4587  O   ALA A 582      14.116  28.911  92.352  1.00  0.40           O  
ATOM   4588  N   THR A 583      13.816  26.931  91.234  1.00  0.46           N  
ATOM   4589  CA  THR A 583      14.875  26.187  91.908  1.00  0.42           C  
ATOM   4590  C   THR A 583      15.957  25.769  90.916  1.00  0.45           C  
ATOM   4591  CB  THR A 583      14.317  24.940  92.618  1.00  0.42           C  
ATOM   4592  O   THR A 583      17.132  25.671  91.276  1.00  0.42           O  
ATOM   4593  CG2 THR A 583      15.339  24.355  93.587  1.00  0.44           C  
ATOM   4594  OG1 THR A 583      13.137  25.300  93.347  1.00  0.51           O  
ATOM   4595  N   TYR A 584      15.660  25.813  89.398  1.00  0.39           N  
ATOM   4596  CA  TYR A 584      16.498  26.455  88.391  1.00  0.36           C  
ATOM   4597  C   TYR A 584      16.907  27.855  88.834  1.00  0.39           C  
ATOM   4598  CB  TYR A 584      15.766  26.526  87.048  1.00  0.36           C  
ATOM   4599  O   TYR A 584      18.036  28.285  88.589  1.00  0.37           O  
ATOM   4600  CG  TYR A 584      16.681  26.748  85.868  1.00  0.35           C  
ATOM   4601  CD1 TYR A 584      17.289  25.674  85.222  1.00  0.32           C  
ATOM   4602  CD2 TYR A 584      16.941  28.031  85.398  1.00  0.34           C  
ATOM   4603  CE1 TYR A 584      18.135  25.873  84.136  1.00  0.35           C  
ATOM   4604  CE2 TYR A 584      17.785  28.242  84.313  1.00  0.38           C  
ATOM   4605  OH  TYR A 584      19.213  27.362  82.615  1.00  0.25           O  
ATOM   4606  CZ  TYR A 584      18.376  27.159  83.689  1.00  0.30           C  
ATOM   4607  N   GLU A 585      16.146  28.553  89.457  1.00  0.39           N  
ATOM   4608  CA  GLU A 585      16.497  29.827  90.077  1.00  0.37           C  
ATOM   4609  C   GLU A 585      17.038  29.623  91.489  1.00  0.39           C  
ATOM   4610  CB  GLU A 585      15.286  30.762  90.107  1.00  0.34           C  
ATOM   4611  O   GLU A 585      17.959  30.324  91.914  1.00  0.35           O  
ATOM   4612  CG  GLU A 585      15.267  31.782  88.977  1.00  0.33           C  
ATOM   4613  CD  GLU A 585      14.027  32.661  88.982  1.00  0.40           C  
ATOM   4614  OE1 GLU A 585      13.149  32.467  89.853  1.00  0.38           O  
ATOM   4615  OE2 GLU A 585      13.931  33.550  88.107  1.00  0.30           O  
ATOM   4616  N   GLU A 586      17.007  28.371  92.034  1.00  0.45           N  
ATOM   4617  CA  GLU A 586      17.618  28.230  93.352  1.00  0.48           C  
ATOM   4618  C   GLU A 586      18.416  26.933  93.455  1.00  0.46           C  
ATOM   4619  CB  GLU A 586      16.550  28.278  94.448  1.00  0.43           C  
ATOM   4620  O   GLU A 586      19.500  26.909  94.041  1.00  0.42           O  
ATOM   4621  CG  GLU A 586      16.872  29.246  95.578  1.00  0.42           C  
ATOM   4622  CD  GLU A 586      15.779  29.323  96.632  1.00  0.50           C  
ATOM   4623  OE1 GLU A 586      14.715  28.688  96.450  1.00  0.48           O  
ATOM   4624  OE2 GLU A 586      15.988  30.024  97.647  1.00  0.41           O  
ATOM   4625  N   THR A 587      18.280  25.973  92.281  1.00  0.43           N  
ATOM   4626  CA  THR A 587      19.249  24.901  92.078  1.00  0.39           C  
ATOM   4627  C   THR A 587      20.079  25.154  90.823  1.00  0.43           C  
ATOM   4628  CB  THR A 587      18.553  23.532  91.969  1.00  0.40           C  
ATOM   4629  O   THR A 587      21.263  24.813  90.776  1.00  0.40           O  
ATOM   4630  CG2 THR A 587      19.539  22.393  92.208  1.00  0.42           C  
ATOM   4631  OG1 THR A 587      17.507  23.456  92.945  1.00  0.49           O  
ATOM   4632  N   THR A 588      19.547  26.051  89.647  1.00  0.39           N  
ATOM   4633  CA  THR A 588      20.280  27.110  88.961  1.00  0.35           C  
ATOM   4634  C   THR A 588      20.974  28.025  89.966  1.00  0.39           C  
ATOM   4635  CB  THR A 588      19.347  27.943  88.063  1.00  0.35           C  
ATOM   4636  O   THR A 588      22.060  28.542  89.695  1.00  0.36           O  
ATOM   4637  CG2 THR A 588      20.117  28.577  86.909  1.00  0.38           C  
ATOM   4638  OG1 THR A 588      18.323  27.094  87.530  1.00  0.16           O  
ATOM   4639  N   THR A 589      20.405  28.165  91.129  1.00  0.42           N  
ATOM   4640  CA  THR A 589      21.142  28.900  92.150  1.00  0.37           C  
ATOM   4641  C   THR A 589      21.986  27.951  92.996  1.00  0.42           C  
ATOM   4642  CB  THR A 589      20.191  29.697  93.061  1.00  0.36           C  
ATOM   4643  O   THR A 589      23.111  28.284  93.377  1.00  0.38           O  
ATOM   4644  CG2 THR A 589      20.969  30.561  94.048  1.00  0.36           C  
ATOM   4645  OG1 THR A 589      19.361  30.542  92.254  1.00  0.41           O  
ATOM   4646  N   ARG A 590      21.660  26.549  92.924  1.00  0.49           N  
ATOM   4647  CA  ARG A 590      22.542  25.682  93.699  1.00  0.48           C  
ATOM   4648  C   ARG A 590      23.373  24.787  92.784  1.00  0.49           C  
ATOM   4649  CB  ARG A 590      21.733  24.826  94.675  1.00  0.44           C  
ATOM   4650  O   ARG A 590      24.529  24.485  93.086  1.00  0.44           O  
ATOM   4651  CG  ARG A 590      22.563  24.216  95.793  1.00  0.43           C  
ATOM   4652  CD  ARG A 590      21.703  23.420  96.765  1.00  0.49           C  
ATOM   4653  NE  ARG A 590      21.045  22.296  96.106  1.00  0.43           N  
ATOM   4654  NH1 ARG A 590      21.006  20.950  97.984  1.00  0.30           N  
ATOM   4655  NH2 ARG A 590      20.131  20.191  96.005  1.00  0.25           N  
ATOM   4656  CZ  ARG A 590      20.729  21.148  96.700  1.00  0.35           C  
ATOM   4657  N   ARG A 591      23.067  24.711  91.462  1.00  0.44           N  
ATOM   4658  CA  ARG A 591      23.908  24.130  90.421  1.00  0.41           C  
ATOM   4659  C   ARG A 591      24.505  25.215  89.531  1.00  0.44           C  
ATOM   4660  CB  ARG A 591      23.108  23.138  89.574  1.00  0.41           C  
ATOM   4661  O   ARG A 591      25.558  25.015  88.921  1.00  0.41           O  
ATOM   4662  CG  ARG A 591      23.324  21.683  89.961  1.00  0.40           C  
ATOM   4663  CD  ARG A 591      22.376  20.755  89.216  1.00  0.45           C  
ATOM   4664  NE  ARG A 591      22.692  19.351  89.462  1.00  0.16           N  
ATOM   4665  NH1 ARG A 591      20.852  18.525  88.335  1.00  0.20           N  
ATOM   4666  NH2 ARG A 591      22.341  17.086  89.318  1.00  0.12           N  
ATOM   4667  CZ  ARG A 591      21.961  18.323  89.038  1.00  0.32           C  
ATOM   4668  N   LEU A 592      23.876  26.527  89.547  1.00  0.42           N  
ATOM   4669  CA  LEU A 592      24.612  27.778  89.396  1.00  0.38           C  
ATOM   4670  C   LEU A 592      25.526  28.018  90.593  1.00  0.42           C  
ATOM   4671  CB  LEU A 592      23.645  28.953  89.234  1.00  0.37           C  
ATOM   4672  O   LEU A 592      26.598  28.610  90.452  1.00  0.39           O  
ATOM   4673  CG  LEU A 592      23.450  29.479  87.811  1.00  0.36           C  
ATOM   4674  CD1 LEU A 592      21.998  29.890  87.592  1.00  0.32           C  
ATOM   4675  CD2 LEU A 592      24.389  30.649  87.539  1.00  0.34           C  
ATOM   4676  N   SER A 593      25.122  27.412  91.704  1.00  0.44           N  
ATOM   4677  CA  SER A 593      26.112  27.611  92.758  1.00  0.41           C  
ATOM   4678  C   SER A 593      26.945  26.354  92.979  1.00  0.44           C  
ATOM   4679  CB  SER A 593      25.429  28.017  94.065  1.00  0.39           C  
ATOM   4680  O   SER A 593      28.119  26.437  93.347  1.00  0.40           O  
ATOM   4681  OG  SER A 593      26.375  28.528  94.988  1.00  0.48           O  
ATOM   4682  N   GLU A 594      26.638  25.382  92.079  1.00  0.43           N  
ATOM   4683  CA  GLU A 594      27.538  24.233  92.098  1.00  0.40           C  
ATOM   4684  C   GLU A 594      28.024  23.889  90.693  1.00  0.43           C  
ATOM   4685  CB  GLU A 594      26.848  23.020  92.727  1.00  0.38           C  
ATOM   4686  O   GLU A 594      29.141  23.398  90.520  1.00  0.39           O  
ATOM   4687  CG  GLU A 594      27.076  22.892  94.227  1.00  0.37           C  
ATOM   4688  CD  GLU A 594      26.307  21.741  94.854  1.00  0.42           C  
ATOM   4689  OE1 GLU A 594      25.612  21.002  94.119  1.00  0.37           O  
ATOM   4690  OE2 GLU A 594      26.398  21.576  96.091  1.00  0.32           O  
ATOM   4691  N   LEU A 595      27.138  24.423  89.531  1.00  0.41           N  
ATOM   4692  CA  LEU A 595      27.581  24.793  88.191  1.00  0.38           C  
ATOM   4693  C   LEU A 595      28.283  26.147  88.205  1.00  0.41           C  
ATOM   4694  CB  LEU A 595      26.394  24.831  87.225  1.00  0.37           C  
ATOM   4695  O   LEU A 595      29.152  26.409  87.371  1.00  0.39           O  
ATOM   4696  CG  LEU A 595      26.234  23.623  86.301  1.00  0.36           C  
ATOM   4697  CD1 LEU A 595      24.756  23.304  86.097  1.00  0.32           C  
ATOM   4698  CD2 LEU A 595      26.921  23.877  84.963  1.00  0.34           C  
ATOM   4699  N   THR A 596      27.881  27.058  89.395  1.00  0.41           N  
ATOM   4700  CA  THR A 596      28.819  28.091  89.817  1.00  0.37           C  
ATOM   4701  C   THR A 596      29.975  27.483  90.606  1.00  0.41           C  
ATOM   4702  CB  THR A 596      28.121  29.166  90.671  1.00  0.36           C  
ATOM   4703  O   THR A 596      31.122  27.915  90.470  1.00  0.38           O  
ATOM   4704  CG2 THR A 596      29.030  30.369  90.893  1.00  0.37           C  
ATOM   4705  OG1 THR A 596      26.929  29.598  90.003  1.00  0.28           O  
ATOM   4706  N   ASN A 597      29.740  26.288  91.049  1.00  0.44           N  
ATOM   4707  CA  ASN A 597      30.869  25.587  91.649  1.00  0.40           C  
ATOM   4708  C   ASN A 597      31.289  24.381  90.813  1.00  0.44           C  
ATOM   4709  CB  ASN A 597      30.534  25.152  93.077  1.00  0.38           C  
ATOM   4710  O   ASN A 597      32.463  24.006  90.802  1.00  0.40           O  
ATOM   4711  CG  ASN A 597      30.650  26.287  94.076  1.00  0.36           C  
ATOM   4712  ND2 ASN A 597      29.985  26.144  95.216  1.00  0.26           N  
ATOM   4713  OD1 ASN A 597      31.331  27.284  93.824  1.00  0.44           O  
ATOM   4714  N   LEU A 598      30.744  24.547  89.632  1.00  0.44           N  
ATOM   4715  CA  LEU A 598      31.228  23.843  88.450  1.00  0.40           C  
ATOM   4716  C   LEU A 598      31.339  24.790  87.260  1.00  0.44           C  
ATOM   4717  CB  LEU A 598      30.300  22.675  88.103  1.00  0.40           C  
ATOM   4718  O   LEU A 598      32.137  24.558  86.348  1.00  0.40           O  
ATOM   4719  CG  LEU A 598      30.884  21.272  88.273  1.00  0.39           C  
ATOM   4720  CD1 LEU A 598      29.918  20.388  89.055  1.00  0.34           C  
ATOM   4721  CD2 LEU A 598      31.200  20.655  86.914  1.00  0.35           C  
ATOM   4722  N   ALA A 599      30.378  26.284  87.422  1.00  0.40           N  
ATOM   4723  CA  ALA A 599      30.770  27.592  86.903  1.00  0.37           C  
ATOM   4724  C   ALA A 599      31.851  28.226  87.773  1.00  0.40           C  
ATOM   4725  CB  ALA A 599      29.556  28.514  86.812  1.00  0.35           C  
ATOM   4726  O   ALA A 599      32.571  29.122  87.326  1.00  0.37           O  
ATOM   4727  N   ASN A 600      32.361  27.496  88.703  1.00  0.41           N  
ATOM   4728  CA  ASN A 600      33.688  27.547  89.309  1.00  0.39           C  
ATOM   4729  C   ASN A 600      34.228  26.148  89.591  1.00  0.42           C  
ATOM   4730  CB  ASN A 600      33.659  28.374  90.596  1.00  0.36           C  
ATOM   4731  O   ASN A 600      33.923  25.557  90.628  1.00  0.39           O  
ATOM   4732  CG  ASN A 600      33.592  29.865  90.330  1.00  0.34           C  
ATOM   4733  ND2 ASN A 600      33.061  30.615  91.288  1.00  0.22           N  
ATOM   4734  OD1 ASN A 600      34.013  30.339  89.271  1.00  0.42           O  
ATOM   4735  N   GLY A 601      34.142  25.210  88.996  1.00  0.41           N  
ATOM   4736  CA  GLY A 601      35.152  24.228  88.637  1.00  0.37           C  
ATOM   4737  C   GLY A 601      35.412  24.157  87.144  1.00  0.41           C  
ATOM   4738  O   GLY A 601      34.573  23.667  86.386  1.00  0.37           O  
ATOM   4739  N   LYS A 602      35.647  25.636  86.704  1.00  0.36           N  
ATOM   4740  CA  LYS A 602      36.882  25.446  85.949  1.00  0.37           C  
ATOM   4741  C   LYS A 602      36.791  24.220  85.045  1.00  0.37           C  
ATOM   4742  CB  LYS A 602      38.075  25.311  86.897  1.00  0.33           C  
ATOM   4743  O   LYS A 602      36.880  23.085  85.518  1.00  0.34           O  
ATOM   4744  CG  LYS A 602      38.538  26.628  87.501  1.00  0.32           C  
ATOM   4745  CD  LYS A 602      39.904  26.491  88.161  1.00  0.37           C  
ATOM   4746  CE  LYS A 602      40.376  27.812  88.753  1.00  0.08           C  
ATOM   4747  NZ  LYS A 602      41.732  27.692  89.366  1.00  0.07           N  
ATOM   4748  N   ALA A 603      35.887  24.297  83.916  1.00  0.44           N  
ATOM   4749  CA  ALA A 603      36.637  24.374  82.665  1.00  0.42           C  
ATOM   4750  C   ALA A 603      37.077  25.806  82.377  1.00  0.44           C  
ATOM   4751  CB  ALA A 603      35.798  23.836  81.508  1.00  0.39           C  
ATOM   4752  O   ALA A 603      36.245  26.711  82.279  1.00  0.42           O  
ATOM   4753  N   SER A 604      38.259  26.178  83.168  1.00  0.42           N  
ATOM   4754  CA  SER A 604      39.024  27.018  82.253  1.00  0.41           C  
ATOM   4755  C   SER A 604      38.127  27.622  81.177  1.00  0.43           C  
ATOM   4756  CB  SER A 604      40.148  26.214  81.598  1.00  0.38           C  
ATOM   4757  O   SER A 604      37.453  26.896  80.444  1.00  0.41           O  
ATOM   4758  OG  SER A 604      41.415  26.674  82.034  1.00  0.49           O  
ATOM   4759  N   LYS A 605      37.286  29.014  81.558  1.00  0.40           N  
ATOM   4760  CA  LYS A 605      37.592  29.986  80.513  1.00  0.38           C  
ATOM   4761  C   LYS A 605      37.945  29.290  79.201  1.00  0.40           C  
ATOM   4762  CB  LYS A 605      38.741  30.898  80.947  1.00  0.36           C  
ATOM   4763  O   LYS A 605      39.084  28.861  79.007  1.00  0.37           O  
ATOM   4764  CG  LYS A 605      38.513  32.370  80.638  1.00  0.35           C  
ATOM   4765  CD  LYS A 605      39.671  33.230  81.128  1.00  0.41           C  
ATOM   4766  CE  LYS A 605      39.432  34.706  80.843  1.00  0.10           C  
ATOM   4767  NZ  LYS A 605      40.561  35.554  81.331  1.00  0.09           N  
ATOM   4768  N   SER A 606      37.328  28.364  78.955  1.00  0.37           N  
ATOM   4769  CA  SER A 606      37.898  28.104  77.637  1.00  0.39           C  
ATOM   4770  C   SER A 606      37.493  26.726  77.123  1.00  0.38           C  
ATOM   4771  CB  SER A 606      39.422  28.214  77.680  1.00  0.34           C  
ATOM   4772  O   SER A 606      37.566  26.460  75.921  1.00  0.36           O  
ATOM   4773  OG  SER A 606      40.016  26.931  77.790  1.00  0.21           O  
ATOM   4774  N   GLU A 607      36.080  26.385  77.507  1.00  0.41           N  
ATOM   4775  CA  GLU A 607      35.618  25.115  76.954  1.00  0.40           C  
ATOM   4776  C   GLU A 607      34.134  24.898  77.236  1.00  0.41           C  
ATOM   4777  CB  GLU A 607      36.436  23.952  77.520  1.00  0.36           C  
ATOM   4778  O   GLU A 607      33.543  23.925  76.763  1.00  0.38           O  
ATOM   4779  CG  GLU A 607      37.589  23.519  76.626  1.00  0.36           C  
ATOM   4780  CD  GLU A 607      38.440  22.417  77.236  1.00  0.42           C  
ATOM   4781  OE1 GLU A 607      38.187  22.028  78.399  1.00  0.44           O  
ATOM   4782  OE2 GLU A 607      39.368  21.939  76.546  1.00  0.36           O  
ATOM   4783  N   LEU A 608      33.184  26.196  77.873  1.00  0.44           N  
ATOM   4784  CA  LEU A 608      31.746  26.311  78.094  1.00  0.43           C  
ATOM   4785  C   LEU A 608      31.132  27.342  77.152  1.00  0.43           C  
ATOM   4786  CB  LEU A 608      31.456  26.693  79.547  1.00  0.39           C  
ATOM   4787  O   LEU A 608      29.951  27.251  76.811  1.00  0.41           O  
ATOM   4788  CG  LEU A 608      30.596  25.713  80.347  1.00  0.39           C  
ATOM   4789  CD1 LEU A 608      31.353  25.229  81.579  1.00  0.34           C  
ATOM   4790  CD2 LEU A 608      29.275  26.363  80.746  1.00  0.36           C  
ATOM   4791  N   THR A 609      31.959  28.060  76.583  1.00  0.42           N  
ATOM   4792  CA  THR A 609      31.443  29.017  75.610  1.00  0.40           C  
ATOM   4793  C   THR A 609      31.551  28.460  74.194  1.00  0.42           C  
ATOM   4794  CB  THR A 609      32.194  30.359  75.695  1.00  0.38           C  
ATOM   4795  O   THR A 609      30.750  28.806  73.323  1.00  0.38           O  
ATOM   4796  CG2 THR A 609      31.372  31.489  75.083  1.00  0.39           C  
ATOM   4797  OG1 THR A 609      32.458  30.666  77.070  1.00  0.43           O  
ATOM   4798  N   GLN A 610      32.152  27.286  73.889  1.00  0.34           N  
ATOM   4799  CA  GLN A 610      32.618  26.706  72.634  1.00  0.39           C  
ATOM   4800  C   GLN A 610      31.894  25.397  72.330  1.00  0.35           C  
ATOM   4801  CB  GLN A 610      34.129  26.471  72.679  1.00  0.31           C  
ATOM   4802  O   GLN A 610      31.694  25.048  71.165  1.00  0.33           O  
ATOM   4803  CG  GLN A 610      34.920  27.374  71.743  1.00  0.33           C  
ATOM   4804  CD  GLN A 610      36.420  27.203  71.890  1.00  0.44           C  
ATOM   4805  NE2 GLN A 610      37.180  27.850  71.013  1.00  0.33           N  
ATOM   4806  OE1 GLN A 610      36.893  26.495  72.785  1.00  0.47           O  
ATOM   4807  N   THR A 611      31.147  24.975  73.285  1.00  0.33           N  
ATOM   4808  CA  THR A 611      30.546  23.683  72.971  1.00  0.34           C  
ATOM   4809  C   THR A 611      29.045  23.703  73.246  1.00  0.33           C  
ATOM   4810  CB  THR A 611      31.204  22.550  73.780  1.00  0.31           C  
ATOM   4811  O   THR A 611      28.275  23.019  72.569  1.00  0.32           O  
ATOM   4812  CG2 THR A 611      31.021  21.203  73.089  1.00  0.29           C  
ATOM   4813  OG1 THR A 611      32.604  22.818  73.917  1.00  0.16           O  
ATOM   4814  N   ALA A 612      28.558  25.092  74.005  1.00  0.38           N  
ATOM   4815  CA  ALA A 612      27.136  25.317  74.249  1.00  0.34           C  
ATOM   4816  C   ALA A 612      26.536  26.238  73.191  1.00  0.38           C  
ATOM   4817  CB  ALA A 612      26.922  25.902  75.643  1.00  0.34           C  
ATOM   4818  O   ALA A 612      25.335  26.178  72.916  1.00  0.35           O  
ATOM   4819  N   GLU A 613      27.341  27.008  72.303  1.00  0.43           N  
ATOM   4820  CA  GLU A 613      27.097  27.732  71.059  1.00  0.43           C  
ATOM   4821  C   GLU A 613      27.259  26.818  69.848  1.00  0.42           C  
ATOM   4822  CB  GLU A 613      28.040  28.932  70.941  1.00  0.39           C  
ATOM   4823  O   GLU A 613      26.573  26.989  68.838  1.00  0.39           O  
ATOM   4824  CG  GLU A 613      27.469  30.221  71.514  1.00  0.39           C  
ATOM   4825  CD  GLU A 613      28.445  31.386  71.461  1.00  0.46           C  
ATOM   4826  OE1 GLU A 613      29.612  31.181  71.056  1.00  0.46           O  
ATOM   4827  OE2 GLU A 613      28.040  32.511  71.829  1.00  0.41           O  
ATOM   4828  N   GLU A 614      27.860  25.669  69.992  1.00  0.37           N  
ATOM   4829  CA  GLU A 614      28.255  24.761  68.919  1.00  0.40           C  
ATOM   4830  C   GLU A 614      27.369  23.520  68.892  1.00  0.38           C  
ATOM   4831  CB  GLU A 614      29.724  24.356  69.070  1.00  0.35           C  
ATOM   4832  O   GLU A 614      27.073  22.985  67.821  1.00  0.36           O  
ATOM   4833  CG  GLU A 614      30.516  24.420  67.772  1.00  0.36           C  
ATOM   4834  CD  GLU A 614      31.993  24.109  67.954  1.00  0.45           C  
ATOM   4835  OE1 GLU A 614      32.423  23.860  69.103  1.00  0.47           O  
ATOM   4836  OE2 GLU A 614      32.726  24.115  66.940  1.00  0.41           O  
ATOM   4837  N   LEU A 615      26.532  23.199  69.747  1.00  0.35           N  
ATOM   4838  CA  LEU A 615      25.722  21.987  69.736  1.00  0.34           C  
ATOM   4839  C   LEU A 615      24.249  22.315  69.960  1.00  0.35           C  
ATOM   4840  CB  LEU A 615      26.207  21.008  70.809  1.00  0.32           C  
ATOM   4841  O   LEU A 615      23.369  21.633  69.429  1.00  0.33           O  
ATOM   4842  CG  LEU A 615      27.370  20.095  70.417  1.00  0.32           C  
ATOM   4843  CD1 LEU A 615      28.100  19.603  71.663  1.00  0.27           C  
ATOM   4844  CD2 LEU A 615      26.870  18.919  69.585  1.00  0.29           C  
ATOM   4845  N   ALA A 616      24.025  23.559  70.463  1.00  0.37           N  
ATOM   4846  CA  ALA A 616      22.647  24.041  70.499  1.00  0.33           C  
ATOM   4847  C   ALA A 616      22.323  24.867  69.258  1.00  0.37           C  
ATOM   4848  CB  ALA A 616      22.404  24.864  71.762  1.00  0.34           C  
ATOM   4849  O   ALA A 616      21.184  24.866  68.784  1.00  0.34           O  
ATOM   4850  N   SER A 617      23.536  25.411  68.434  1.00  0.35           N  
ATOM   4851  CA  SER A 617      23.729  25.857  67.058  1.00  0.32           C  
ATOM   4852  C   SER A 617      23.731  24.678  66.090  1.00  0.35           C  
ATOM   4853  CB  SER A 617      25.036  26.638  66.925  1.00  0.31           C  
ATOM   4854  O   SER A 617      23.330  24.817  64.933  1.00  0.32           O  
ATOM   4855  OG  SER A 617      25.390  26.800  65.562  1.00  0.37           O  
ATOM   4856  N   ARG A 618      23.801  23.510  66.715  1.00  0.29           N  
ATOM   4857  CA  ARG A 618      24.036  22.386  65.815  1.00  0.28           C  
ATOM   4858  C   ARG A 618      22.962  21.316  65.983  1.00  0.29           C  
ATOM   4859  CB  ARG A 618      25.421  21.781  66.059  1.00  0.27           C  
ATOM   4860  O   ARG A 618      22.631  20.606  65.031  1.00  0.27           O  
ATOM   4861  CG  ARG A 618      26.526  22.420  65.233  1.00  0.28           C  
ATOM   4862  CD  ARG A 618      27.888  21.823  65.557  1.00  0.36           C  
ATOM   4863  NE  ARG A 618      28.671  21.579  64.348  1.00  0.16           N  
ATOM   4864  NH1 ARG A 618      30.398  20.497  65.435  1.00  0.22           N  
ATOM   4865  NH2 ARG A 618      30.471  20.788  63.163  1.00  0.19           N  
ATOM   4866  CZ  ARG A 618      29.845  20.955  64.318  1.00  0.25           C  
ATOM   4867  N   ILE A 619      21.914  21.692  66.736  1.00  0.28           N  
ATOM   4868  CA  ILE A 619      20.999  20.575  66.940  1.00  0.27           C  
ATOM   4869  C   ILE A 619      19.559  21.081  66.944  1.00  0.29           C  
ATOM   4870  CB  ILE A 619      21.307  19.825  68.255  1.00  0.26           C  
ATOM   4871  O   ILE A 619      18.664  20.432  66.397  1.00  0.27           O  
ATOM   4872  CG1 ILE A 619      22.633  19.063  68.138  1.00  0.11           C  
ATOM   4873  CG2 ILE A 619      20.161  18.877  68.618  1.00  0.12           C  
ATOM   4874  CD1 ILE A 619      23.146  18.508  69.460  1.00  0.17           C  
ATOM   4875  N   ALA A 620      19.620  22.376  67.004  1.00  0.33           N  
ATOM   4876  CA  ALA A 620      18.329  23.031  66.815  1.00  0.33           C  
ATOM   4877  C   ALA A 620      18.232  23.664  65.430  1.00  0.33           C  
ATOM   4878  CB  ALA A 620      18.105  24.086  67.896  1.00  0.30           C  
ATOM   4879  O   ALA A 620      17.152  24.083  65.006  1.00  0.30           O  
ATOM   4880  N   SER A 621      19.535  23.274  64.559  1.00  0.26           N  
ATOM   4881  CA  SER A 621      19.934  23.122  63.163  1.00  0.29           C  
ATOM   4882  C   SER A 621      19.269  21.906  62.527  1.00  0.27           C  
ATOM   4883  CB  SER A 621      21.454  23.000  63.050  1.00  0.25           C  
ATOM   4884  O   SER A 621      19.661  20.768  62.793  1.00  0.26           O  
ATOM   4885  OG  SER A 621      21.901  21.766  63.585  1.00  0.19           O  
ATOM   4886  N   VAL A 622      17.857  21.554  62.927  1.00  0.24           N  
ATOM   4887  CA  VAL A 622      17.092  20.643  62.083  1.00  0.30           C  
ATOM   4888  C   VAL A 622      15.752  21.279  61.717  1.00  0.25           C  
ATOM   4889  CB  VAL A 622      16.864  19.282  62.777  1.00  0.24           C  
ATOM   4890  O   VAL A 622      14.914  21.519  62.589  1.00  0.24           O  
ATOM   4891  CG1 VAL A 622      16.118  18.322  61.852  1.00  0.11           C  
ATOM   4892  CG2 VAL A 622      18.196  18.678  63.217  1.00  0.10           C  
ATOM   4893  N   GLN A 623      15.799  22.346  60.771  1.00  0.28           N  
ATOM   4894  CA  GLN A 623      14.917  22.835  59.716  1.00  0.35           C  
ATOM   4895  C   GLN A 623      14.645  21.750  58.679  1.00  0.29           C  
ATOM   4896  CB  GLN A 623      15.521  24.068  59.041  1.00  0.27           C  
ATOM   4897  O   GLN A 623      15.573  21.243  58.046  1.00  0.29           O  
ATOM   4898  CG  GLN A 623      15.458  25.329  59.893  1.00  0.29           C  
ATOM   4899  CD  GLN A 623      15.644  26.596  59.081  1.00  0.41           C  
ATOM   4900  NE2 GLN A 623      15.350  27.740  59.690  1.00  0.32           N  
ATOM   4901  OE1 GLN A 623      16.050  26.548  57.915  1.00  0.47           O  
ATOM   4902  N   VAL A 624      13.495  21.217  58.726  1.00  0.26           N  
ATOM   4903  CA  VAL A 624      12.652  20.568  57.728  1.00  0.34           C  
ATOM   4904  C   VAL A 624      11.640  21.569  57.176  1.00  0.28           C  
ATOM   4905  CB  VAL A 624      11.921  19.340  58.315  1.00  0.27           C  
ATOM   4906  O   VAL A 624      10.922  22.220  57.938  1.00  0.27           O  
ATOM   4907  CG1 VAL A 624      11.204  18.560  57.214  1.00  0.11           C  
ATOM   4908  CG2 VAL A 624      12.904  18.438  59.059  1.00  0.15           C  
ATOM   4909  N   GLY A 625      11.829  22.353  55.832  1.00  0.32           N  
ATOM   4910  CA  GLY A 625      11.374  22.168  54.463  1.00  0.36           C  
ATOM   4911  C   GLY A 625      10.044  22.841  54.180  1.00  0.32           C  
ATOM   4912  O   GLY A 625       9.022  22.478  54.766  1.00  0.31           O  
ATOM   4913  N   GLY A 626       9.915  24.096  53.705  1.00  0.38           N  
ATOM   4914  CA  GLY A 626       8.901  24.572  52.777  1.00  0.40           C  
ATOM   4915  C   GLY A 626       9.484  25.275  51.565  1.00  0.38           C  
ATOM   4916  O   GLY A 626      10.504  25.959  51.669  1.00  0.36           O  
ATOM   4917  N   ILE A 627       9.203  24.723  50.267  1.00  0.47           N  
ATOM   4918  CA  ILE A 627       9.291  25.035  48.845  1.00  0.53           C  
ATOM   4919  C   ILE A 627       9.032  26.524  48.626  1.00  0.48           C  
ATOM   4920  CB  ILE A 627       8.295  24.190  48.019  1.00  0.47           C  
ATOM   4921  O   ILE A 627       8.032  27.063  49.105  1.00  0.45           O  
ATOM   4922  CG1 ILE A 627       8.471  22.700  48.331  1.00  0.41           C  
ATOM   4923  CG2 ILE A 627       8.471  24.461  46.521  1.00  0.43           C  
ATOM   4924  CD1 ILE A 627       7.423  21.804  47.685  1.00  0.42           C  
ATOM   4925  N   ASN A 628       9.940  27.504  48.191  1.00  0.58           N  
ATOM   4926  CA  ASN A 628       9.999  28.859  47.653  1.00  0.61           C  
ATOM   4927  C   ASN A 628       8.872  29.116  46.657  1.00  0.59           C  
ATOM   4928  CB  ASN A 628      11.357  29.117  46.996  1.00  0.55           C  
ATOM   4929  O   ASN A 628       8.754  28.415  45.651  1.00  0.56           O  
ATOM   4930  CG  ASN A 628      11.558  30.573  46.624  1.00  0.52           C  
ATOM   4931  ND2 ASN A 628      12.659  30.864  45.942  1.00  0.45           N  
ATOM   4932  OD1 ASN A 628      10.731  31.429  46.948  1.00  0.52           O  
ATOM   4933  N   LEU A 629       7.891  29.649  46.972  1.00  0.62           N  
ATOM   4934  CA  LEU A 629       6.709  30.074  46.230  1.00  0.62           C  
ATOM   4935  C   LEU A 629       6.989  31.352  45.447  1.00  0.62           C  
ATOM   4936  CB  LEU A 629       5.529  30.292  47.181  1.00  0.60           C  
ATOM   4937  O   LEU A 629       6.116  31.853  44.735  1.00  0.60           O  
ATOM   4938  CG  LEU A 629       5.041  29.063  47.949  1.00  0.57           C
[truncated: 1,134,437 more chars]
